# Supplementary material for: Infants have rich visual categories in ventrotemporal cortex at 2 months of age
Source: Nat Neurosci. 2026 Feb 2;29(3):693–702. doi: 10.1038/s41593-025-02187-8 (PMC12971487; doi:10.1038/s41593-025-02187-8)
Supplement: Supplementary file 3 — Statistics from all RSA and DNN comparisons in each ROI/age group, including group differences and reproduction in a motion-matched subsample of participants [file 41593_2025_2187_MOESM3_ESM.xlsx]

## Sheet: S1_rsa
roi	feature	age	diagonal included					diagonal excluded
			spearman r	lower CI 95%	upper CI 95%			spearman r	lower CI 95%	upper CI 95%
V1	size	twomonth	0.452692	0.443993	0.461973			0.383431	0.37439	0.393382
		ninemonth	0.535746	0.524778	0.5468			0.475107	0.462547	0.487287
		adult	0.510457	0.489144	0.528028			0.445526	0.421909	0.465636
	elongation	twomonth	0.310996	0.303231	0.318555			0.218967	0.210874	0.227106
		ninemonth	0.368353	0.357858	0.378132			0.280553	0.268885	0.291238
		adult	0.385487	0.372635	0.398039			0.298409	0.284012	0.3122
	color	twomonth	0.126677	0.11922	0.134707			0.00809262	0.000187609	0.0163972
		ninemonth	0.130076	0.121169	0.138547			0.00308729	-0.00595587	0.0120693	n.s.
		adult	0.119559	0.110817	0.128075			-0.00837481	-0.0170762	0.000262462	n.s.
	compactness	twomonth	0.254855	0.245896	0.26357			0.154876	0.144652	0.164301
		ninemonth	0.279966	0.269013	0.291671			0.178993	0.167662	0.191545
		adult	0.265618	0.252742	0.278148			0.159871	0.145606	0.174485
	exemplar	twomonth	0.307767	0.299442	0.315814
		ninemonth	0.321064	0.312455	0.328975
		adult	0.321409	0.310874	0.331012
	category	twomonth	0.319432	0.311294	0.327069			0.156047	0.14781	0.164583
		ninemonth	0.311421	0.301763	0.319722			0.131342	0.12134	0.141833
		adult	0.306341	0.293787	0.318313			0.123502	0.11017	0.136494
	category (across exemplars)	twomonth	0.311948	0.303782	0.319635			0.156047	0.14781	0.164583
		ninemonth	0.302387	0.292834	0.310787			0.131342	0.12134	0.141833
		adult	0.297111	0.284284	0.309046			0.123502	0.11017	0.136494
	animate vs. inanimate	twomonth	0.167516	0.159529	0.176645			0.106009	0.0972533	0.115968
		ninemonth	0.231447	0.219102	0.242985			0.17242	0.159275	0.184553
		adult	0.153321	0.139991	0.166351			0.0858651	0.0716618	0.100107
	inanimate big vs. small	twomonth	0.108753	0.101707	0.115979			0.0340005	0.0261069	0.042368
		ninemonth	0.119218	0.108792	0.128236			0.0551827	0.0439744	0.0654545
		adult	0.0875294	0.0785822	0.0961138			0.00603006	-0.00337043	0.0165412	n.s.
	tripartite	twomonth	0.176043	0.167209	0.1846			0.0834755	0.0738467	0.0925775
		ninemonth	0.143194	0.133113	0.152244			0.042471	0.0313014	0.0521736
		adult	0.117395	0.10568	0.128			0.0135742	0.00189794	0.0245961
V2dv	size	twomonth	0.455835	0.440711	0.471316			0.390348	0.372595	0.40754
		ninemonth	0.394643	0.379784	0.409442			0.308992	0.291317	0.325595
		adult	0.517959	0.498678	0.535802			0.460903	0.439471	0.481975
	elongation	twomonth	0.294846	0.281121	0.308922			0.204043	0.189518	0.21854
		ninemonth	0.333532	0.321458	0.344429			0.238192	0.225225	0.250175
		adult	0.383266	0.371952	0.394938			0.302057	0.289141	0.31484
	color	twomonth	0.116508	0.103593	0.129417			-0.00189555	-0.0148965	0.0121439	n.s.
		ninemonth	0.117497	0.106385	0.127152			-0.0137879	-0.0242178	-0.003724
		adult	0.12813	0.116009	0.139883			0.00987563	-0.00221892	0.0225953	n.s.
	compactness	twomonth	0.283409	0.267486	0.297996			0.190614	0.174068	0.206676
		ninemonth	0.202667	0.190575	0.21475			0.086429	0.0723422	0.0998373
		adult	0.238707	0.224335	0.253192			0.138319	0.122478	0.1559
	exemplar	twomonth	0.298528	0.283172	0.311952
		ninemonth	0.322238	0.310529	0.331807
		adult	0.301567	0.29029	0.311082
	category	twomonth	0.307183	0.294116	0.320354			0.14753	0.133293	0.163345
		ninemonth	0.308101	0.297331	0.318648			0.125082	0.112426	0.138676
		adult	0.259711	0.245524	0.271286			0.0743007	0.0606852	0.086446
	category (across exemplars)	twomonth	0.299798	0.28683	0.312878			0.14753	0.133293	0.163345
		ninemonth	0.298897	0.288219	0.309739			0.125082	0.112426	0.138676
		adult	0.249609	0.23543	0.261572			0.0743007	0.0606852	0.086446
	animate vs. inanimate	twomonth	0.104782	0.0885909	0.119361			0.0387083	0.0217032	0.0548379
		ninemonth	0.24422	0.230247	0.257018			0.186559	0.171315	0.200925
		adult	0.0980163	0.0802358	0.112183			0.0303818	0.0125935	0.0456744
	inanimate big vs. small	twomonth	0.115374	0.102291	0.127431			0.047814	0.0335012	0.0609172
		ninemonth	0.164935	0.153634	0.176841			0.104999	0.0910296	0.117831
		adult	0.0751416	0.0652787	0.0851444			0.000509415	-0.010071	0.0108991	n.s.
	tripartite	twomonth	0.159463	0.144642	0.174431			0.0693843	0.053446	0.0851117
		ninemonth	0.168952	0.15682	0.181183			0.070926	0.0573222	0.0846642
		adult	0.0885043	0.0787017	0.100011			-0.0113181	-0.0216778	0.000733701	n.s.
V3v	size	twomonth	0.506398	0.49511	0.516784			0.449546	0.438123	0.461277
		ninemonth	0.528098	0.515471	0.540331			0.474537	0.460211	0.488434
		adult	0.545914	0.52617	0.565242			0.501125	0.477739	0.523268
	elongation	twomonth	0.326232	0.3158	0.335777			0.243448	0.232644	0.253581
		ninemonth	0.308587	0.296011	0.320533			0.220891	0.206727	0.234164
		adult	0.378704	0.366386	0.39033			0.307524	0.293655	0.32121
	color	twomonth	0.113493	0.10377	0.12253			-0.00492403	-0.0144138	0.00522821	n.s.
		ninemonth	0.0933495	0.0854445	0.101629			-0.0299435	-0.0383659	-0.0213143
		adult	0.11496	0.102239	0.127278			0.00356403	-0.00941745	0.0164151	n.s.
	compactness	twomonth	0.264088	0.253346	0.275137			0.17046	0.158281	0.182142
		ninemonth	0.310066	0.298659	0.320982			0.224179	0.212041	0.236722
		adult	0.269169	0.252839	0.284898			0.182007	0.163607	0.198234
	exemplar	twomonth	0.294763	0.283864	0.305421
		ninemonth	0.294884	0.28566	0.302694
		adult	0.279359	0.26579	0.292018
	category	twomonth	0.292193	0.282823	0.301339			0.130007	0.119197	0.140292
		ninemonth	0.269846	0.261167	0.278121			0.0972753	0.086667	0.106941
		adult	0.27211	0.257898	0.286329			0.116697	0.100319	0.13022
	category (across exemplars)	twomonth	0.28438	0.274891	0.293489			0.130007	0.119197	0.140292
		ninemonth	0.260877	0.252253	0.26904			0.0972753	0.086667	0.106941
		adult	0.264399	0.249999	0.278864			0.116697	0.100319	0.13022
	animate vs. inanimate	twomonth	0.212637	0.202391	0.224167			0.155453	0.143947	0.167203
		ninemonth	0.243281	0.230453	0.254875			0.189317	0.175331	0.201693
		adult	0.199724	0.17539	0.22254			0.148758	0.122635	0.172161
	inanimate big vs. small	twomonth	0.125397	0.117425	0.133613			0.0639612	0.0553711	0.072504
		ninemonth	0.11784	0.109054	0.126103			0.0616511	0.0517181	0.0703236
		adult	0.104516	0.0907793	0.116966			0.0482168	0.0322187	0.06225
	tripartite	twomonth	0.169164	0.158752	0.178859			0.0795932	0.0689416	0.0903223
		ninemonth	0.162179	0.150522	0.172887			0.0736897	0.061065	0.0852259
		adult	0.135292	0.121352	0.149034			0.0499349	0.0353069	0.0647908
hV4	size	twomonth	0.43119	0.40821	0.452224			0.382184	0.358554	0.405119
		ninemonth	0.373164	0.346744	0.396465			0.312476	0.286785	0.336461
		adult	0.377329	0.346304	0.405361			0.306135	0.271122	0.337688
	elongation	twomonth	0.284576	0.263863	0.303706			0.215385	0.195358	0.235696
		ninemonth	0.235911	0.214934	0.255714			0.156468	0.134305	0.176924
		adult	0.224499	0.201167	0.247277			0.129527	0.103597	0.15668
	color	twomonth	0.0864704	0.0644758	0.106172			-0.012259	-0.0326611	0.00686693	n.s.
		ninemonth	0.108031	0.0902555	0.125928			0.00789938	-0.00896115	0.0250421	n.s.
		adult	0.132749	0.111259	0.153243			0.0257182	0.00501298	0.0468412
	compactness	twomonth	0.217273	0.195945	0.238432			0.137608	0.115686	0.159512
		ninemonth	0.232613	0.21123	0.252936			0.152798	0.129645	0.174345
		adult	0.190539	0.165785	0.214294			0.092167	0.0652313	0.119327
	exemplar	twomonth	0.245737	0.21679	0.26874
		ninemonth	0.253439	0.229883	0.274933
		adult	0.281863	0.259026	0.301171
	category	twomonth	0.242884	0.221605	0.263193			0.106901	0.0843366	0.131458
		ninemonth	0.266539	0.245317	0.28635			0.131982	0.110583	0.153266
		adult	0.323054	0.297989	0.344023			0.18609	0.162051	0.208126
	category (across exemplars)	twomonth	0.236197	0.215433	0.257383			0.106901	0.0843366	0.131458
		ninemonth	0.2606	0.239442	0.279801			0.131982	0.110583	0.153266
		adult	0.317765	0.293153	0.338955			0.18609	0.162051	0.208126
	animate vs. inanimate	twomonth	0.19608	0.17378	0.218568			0.150661	0.126212	0.174665
		ninemonth	0.419651	0.392808	0.446087			0.389116	0.361095	0.417538
		adult	0.429037	0.376622	0.480162			0.394405	0.339999	0.44895
	inanimate big vs. small	twomonth	0.104778	0.0842317	0.125238			0.0673139	0.0479283	0.0897619
		ninemonth	0.237621	0.217915	0.255697			0.204062	0.183982	0.223007
		adult	0.191482	0.165769	0.215406			0.144022	0.116118	0.172731
	tripartite	twomonth	0.148118	0.12608	0.169323			0.0749776	0.0510818	0.0964899
		ninemonth	0.32718	0.303967	0.348064			0.270788	0.245027	0.294007
		adult	0.260351	0.226135	0.288516			0.187256	0.15296	0.217174
VO1	size	twomonth	0.225858	0.195876	0.253367			0.164649	0.132624	0.194382
		ninemonth	0.170959	0.140125	0.200072			0.100084	0.0702563	0.130719
		adult	0.233859	0.173034	0.28321			0.163352	0.0997703	0.21867
	elongation	twomonth	0.135641	0.108795	0.164007			0.0635559	0.0353817	0.0921144
		ninemonth	0.117628	0.0867915	0.147985			0.0395351	0.010955	0.0693112
		adult	0.111218	0.0729342	0.150935			0.0238103	-0.0149134	0.065162	n.s.
	color	twomonth	0.0713495	0.0428311	0.100417			-0.010238	-0.038017	0.0162756	n.s.
		ninemonth	0.109344	0.083249	0.13215			0.0296756	0.00422188	0.0548465
		adult	0.126643	0.0965579	0.153243			0.0405002	0.0118194	0.0717199
	compactness	twomonth	0.112363	0.0814501	0.139469			0.0352428	0.00375777	0.064265
		ninemonth	0.108552	0.0780701	0.135655			0.0310064	0.00296178	0.0601116
		adult	0.219828	0.177984	0.256723			0.147846	0.104251	0.187782
	exemplar	twomonth	0.205552	0.166221	0.240144
		ninemonth	0.207832	0.173825	0.239909
		adult	0.229608	0.192615	0.261599
	category	twomonth	0.231139	0.201983	0.261875			0.129631	0.100092	0.15819
		ninemonth	0.269897	0.240435	0.296659			0.180676	0.154386	0.206363
		adult	0.293011	0.255955	0.323199			0.192896	0.158858	0.22385
	category (across exemplars)	twomonth	0.22713	0.198474	0.256778			0.129631	0.100092	0.15819
		ninemonth	0.267229	0.238552	0.293585			0.180676	0.154386	0.206363
		adult	0.290377	0.253858	0.320609			0.192896	0.158858	0.22385
	animate vs. inanimate	twomonth	0.271164	0.2404	0.300319			0.241135	0.206929	0.270905
		ninemonth	0.496972	0.458881	0.532718			0.481475	0.441969	0.518747
		adult	0.470012	0.394367	0.542196			0.448257	0.369274	0.524042
	inanimate big vs. small	twomonth	0.142977	0.114307	0.171454			0.11681	0.0878303	0.144933
		ninemonth	0.278327	0.251645	0.303193			0.264493	0.237316	0.288763
		adult	0.220786	0.182151	0.260025			0.187098	0.145171	0.230655
	tripartite	twomonth	0.19866	0.168566	0.229822			0.145152	0.115583	0.177738
		ninemonth	0.384609	0.353819	0.417014			0.350014	0.317488	0.381195
		adult	0.363203	0.310809	0.413315			0.318664	0.264762	0.369701
PHC	size	twomonth	0.231975	0.190573	0.270511			0.200052	0.160641	0.23883
		ninemonth	0.163153	0.135562	0.191216			0.101289	0.0734359	0.12735
		adult	0.279535	0.230103	0.318436			0.198834	0.147904	0.242095
	elongation	twomonth	0.093014	0.0569567	0.127873			0.0435858	0.0124254	0.0755418
		ninemonth	0.065913	0.0392109	0.0918772			-0.00963335	-0.0322977	0.0144013	n.s.
		adult	0.116497	0.0885375	0.143462			0.0142846	-0.0142265	0.0454408	n.s.
	color	twomonth	0.0394043	0.00400072	0.0746723			-0.0162955	-0.0508939	0.0155642	n.s.
		ninemonth	0.121481	0.0985668	0.14585			0.0525644	0.0311178	0.0753221
		adult	0.13062	0.109851	0.151171			0.027738	0.00736168	0.0491278
	compactness	twomonth	0.105422	0.0683149	0.145442			0.0590882	0.0219816	0.0987127
		ninemonth	0.108838	0.079384	0.136363			0.0406844	0.014343	0.0673012
		adult	0.196903	0.15987	0.227266			0.106463	0.0661441	0.140358
	exemplar	twomonth	0.136666	0.0910219	0.186345
		ninemonth	0.186625	0.153233	0.220494
		adult	0.26608	0.234371	0.290396
	category	twomonth	0.159798	0.123238	0.196558			0.0929511	0.0575097	0.127399
		ninemonth	0.277568	0.248996	0.306395			0.212919	0.186685	0.237341
		adult	0.325041	0.289349	0.352169			0.203594	0.168867	0.228844
	category (across exemplars)	twomonth	0.156841	0.122393	0.193918			0.0929511	0.0575097	0.127399
		ninemonth	0.277388	0.249152	0.305526			0.212919	0.186685	0.237341
		adult	0.321204	0.285741	0.348133			0.203594	0.168867	0.228844
	animate vs. inanimate	twomonth	0.233958	0.199763	0.271284			0.216627	0.180809	0.253508
		ninemonth	0.501509	0.458708	0.539195			0.489478	0.444924	0.529715
		adult	0.560356	0.475787	0.629865			0.538058	0.446384	0.613029
	inanimate big vs. small	twomonth	0.124874	0.0943728	0.154137			0.0999283	0.0677386	0.130533
		ninemonth	0.309311	0.278958	0.33381			0.303232	0.273397	0.328567
		adult	0.246719	0.212735	0.273743			0.202202	0.164192	0.234854
	tripartite	twomonth	0.16644	0.131283	0.199967			0.133495	0.0985984	0.169076
		ninemonth	0.464787	0.43211	0.495269			0.443078	0.410595	0.473294
		adult	0.41624	0.364611	0.455328			0.364801	0.306242	0.409752
FG4	size	twomonth	0.143972	0.0956761	0.193432			0.140413	0.0929605	0.191201
		ninemonth	0.175576	0.136198	0.211623			0.122682	0.0861366	0.159515
		adult	0.142827	0.0966368	0.188695			0.0844507	0.0369387	0.128304
	elongation	twomonth	0.0848606	0.0402666	0.127342			0.0737523	0.0316868	0.11398
		ninemonth	0.0655171	0.0286317	0.101312			-0.0016362	-0.0361074	0.0296428	n.s.
		adult	0.0592712	0.0305942	0.0910862			-0.00727789	-0.0363339	0.0209181	n.s.
	color	twomonth	0.0420892	-0.000947018	0.0825212	n.s.		0.0258587	-0.0178309	0.0712401	n.s.
		ninemonth	0.0720636	0.0391933	0.11164			0.006784	-0.0242253	0.0397803	n.s.
		adult	0.0996058	0.0666507	0.133621			0.0347894	0.00299542	0.0673693
	compactness	twomonth	0.0324062	-0.0150336	0.0820986	n.s.		0.0153514	-0.0359141	0.0655524	n.s.
		ninemonth	0.136812	0.102949	0.17133			0.0804255	0.0471906	0.114392
		adult	0.0754925	0.035215	0.116482			0.00843194	-0.0316405	0.0480121	n.s.
	exemplar	twomonth	0.0506325	-0.00663559	0.107742	n.s.
		ninemonth	0.169011	0.119432	0.21525
		adult	0.173138	0.130844	0.212318
	category	twomonth	0.0708884	0.0245651	0.116283			0.052849	0.00299873	0.0996122
		ninemonth	0.228284	0.18535	0.26751			0.159431	0.11964	0.197902
		adult	0.259296	0.222306	0.291866			0.200059	0.163996	0.230876
	category (across exemplars)	twomonth	0.0708843	0.025067	0.116064			0.052849	0.00299873	0.0996122
		ninemonth	0.226768	0.183957	0.266027			0.159431	0.11964	0.197902
		adult	0.259487	0.223518	0.292102			0.200059	0.163996	0.230876
	animate vs. inanimate	twomonth	0.087223	0.0448817	0.134128			0.0810473	0.0376749	0.128624
		ninemonth	0.344661	0.297648	0.390202			0.327375	0.274112	0.375245
		adult	0.570234	0.49246	0.639858			0.566415	0.484641	0.639706
	inanimate big vs. small	twomonth	0.0324235	-0.0057355	0.0768413	n.s.		0.0315245	-0.00988799	0.0724614	n.s.
		ninemonth	0.231956	0.19843	0.265436			0.220186	0.18274	0.25222
		adult	0.232288	0.202419	0.266082			0.208446	0.173552	0.241748
	tripartite	twomonth	0.0604725	0.0154183	0.102193			0.0491829	-0.000181428	0.091792	n.s.
		ninemonth	0.326206	0.284136	0.365416			0.297523	0.255382	0.337066
FG4		adult	0.349003	0.306548	0.391768			0.321917	0.278099	0.363155
	size	twomonth	0.0732949	0.0258044	0.121812			0.0514313	0.00601193	0.101286
		ninemonth	0.122702	0.0808846	0.162931			0.0793336	0.0382481	0.118521
		adult	0.137852	0.0832658	0.189682			0.106441	0.0516931	0.160112
	elongation	twomonth	0.0845137	0.0411547	0.129306			0.0665655	0.0255697	0.108152
		ninemonth	0.0844564	0.0476667	0.118427			0.0358391	0.00244825	0.0666982
		adult	0.023155	-0.00922776	0.060847	n.s.		-0.0228998	-0.0544016	0.0132909	n.s.
	color	twomonth	0.0572002	0.0100286	0.105769			0.0359265	-0.00714632	0.083022	n.s.
		ninemonth	0.0746597	0.0410286	0.11051			0.0239423	-0.00658351	0.0594497	n.s.
		adult	0.0961984	0.0578003	0.134655			0.0595889	0.0251879	0.0957194
	compactness	twomonth	0.0187598	-0.029741	0.0689733	n.s.		-0.00811172	-0.0554208	0.0391338	n.s.
		ninemonth	0.0979333	0.0555793	0.140263			0.0503854	0.012083	0.0930218
		adult	0.0600932	0.00943105	0.105634			0.0167826	-0.0323533	0.0649096	n.s.
	exemplar	twomonth	0.0666753	-0.00493978	0.1299	n.s.
		ninemonth	0.135216	0.0853741	0.186957
		adult	0.111126	0.0564936	0.173855
	category	twomonth	0.0896386	0.0387277	0.137057			0.0630767	0.0173992	0.110638
		ninemonth	0.17426	0.12598	0.220157			0.116095	0.07069	0.159146
		adult	0.161847	0.105684	0.223376			0.122807	0.0725626	0.172666
	category (across exemplars)	twomonth	0.0888053	0.0401275	0.135857			0.0630767	0.0173992	0.110638
		ninemonth	0.172791	0.126053	0.217946			0.116095	0.07069	0.159146
		adult	0.161659	0.105301	0.223764			0.122807	0.0725626	0.172666
	animate vs. inanimate	twomonth	0.0554138	0.00528328	0.10257			0.0426358	-0.00721754	0.0910687	n.s.
		ninemonth	0.227552	0.178347	0.277117			0.209243	0.158799	0.25882
		adult	0.153282	0.0509259	0.246581			0.13612	0.0329627	0.22795
	inanimate big vs. small	twomonth	0.0419533	-0.00168357	0.0885307	n.s.		0.0425895	-0.00233146	0.0856789	n.s.
		ninemonth	0.096385	0.0578697	0.135119			0.0816605	0.0422992	0.12081
		adult	0.0504668	0.00574003	0.0976036			0.0112427	-0.0371518	0.0554268	n.s.
	tripartite	twomonth	0.0658874	0.0179589	0.116186			0.0491077	-0.00270919	0.0993716	n.s.
		ninemonth	0.162097	0.114531	0.210287			0.130402	0.0840203	0.175813
		adult	0.0745825	0.00713924	0.137632			0.0431196	-0.0238704	0.103131	n.s.
LOClp	size	twomonth	0.0484743	-0.000547931	0.0964904	n.s.		0.032647	-0.015242	0.078554	n.s.
		ninemonth	0.040066	-0.0118098	0.0933426	n.s.		0.0306951	-0.0222655	0.080391	n.s.
		adult	0.186181	0.163765	0.209046			0.0965647	0.0716134	0.12165
	elongation	twomonth	0.0444199	-0.0058179	0.0924964	n.s.		0.0266765	-0.0183688	0.0717961	n.s.
		ninemonth	0.00167879	-0.0450942	0.0450723	n.s.		-0.0120998	-0.0542833	0.0290029	n.s.
		adult	0.0699936	0.0553015	0.0838287			-0.0358274	-0.0484664	-0.0224735
	color	twomonth	0.036204	-0.0115948	0.0812923	n.s.		0.0158896	-0.0296724	0.0617248	n.s.
		ninemonth	0.0321126	-0.00991018	0.0759206	n.s.		0.0223525	-0.020031	0.0654339	n.s.
		adult	0.107712	0.089939	0.122503			0.0074564	-0.00854694	0.0229037	n.s.
	compactness	twomonth	0.0732328	0.0224587	0.121625			0.058846	0.00842839	0.108775
		ninemonth	0.0788946	0.0207346	0.135555			0.0761021	0.0188316	0.128413
		adult	0.145256	0.114594	0.172			0.0512021	0.0190786	0.0814435
	exemplar	twomonth	0.0539136	-0.00573846	0.113503	n.s.
		ninemonth	0.0292363	-0.0343177	0.0935121	n.s.
		adult	0.257134	0.235437	0.275343
	category	twomonth	0.0486045	0.00123932	0.100834			0.0169019	-0.0317376	0.0657342	n.s.
		ninemonth	0.0386196	-0.0111294	0.0939451	n.s.		0.0252119	-0.0255324	0.0765681	n.s.
		adult	0.349726	0.327768	0.365678			0.246422	0.2294	0.26187
	category (across exemplars)	twomonth	0.046688	-0.000330791	0.0976425	n.s.		0.0169019	-0.0317376	0.0657342	n.s.
		ninemonth	0.0379375	-0.010969	0.0936126	n.s.		0.0252119	-0.0255324	0.0765681	n.s.
		adult	0.347946	0.326364	0.363739			0.246422	0.2294	0.26187
	animate vs. inanimate	twomonth	0.032912	-0.013638	0.0800387	n.s.		0.0208684	-0.0250949	0.0698158	n.s.
		ninemonth	0.0979147	0.0437523	0.146489			0.0961903	0.0415248	0.145933
		adult	0.698402	0.654313	0.735945			0.686886	0.639186	0.726752
	inanimate big vs. small	twomonth	0.0378677	-0.00140331	0.0803574	n.s.		0.00970259	-0.0341604	0.051634	n.s.
		ninemonth	0.0317191	-0.0143269	0.0727712	n.s.		0.0296646	-0.0127241	0.0741827	n.s.
		adult	0.294488	0.273802	0.312374			0.276743	0.253428	0.297096
	tripartite	twomonth	0.0731346	0.0269051	0.118095			0.0610744	0.0143948	0.107788
		ninemonth	0.0656748	0.0146883	0.111982			0.0604069	0.0109223	0.111115
		adult	0.431896	0.396894	0.460604			0.383903	0.347867	0.41491
LOCla	size	twomonth	0.0511362	0.00430548	0.0976988			0.00340611	-0.0407258	0.0461037	n.s.
		ninemonth	0.142217	0.095799	0.189215			0.12464	0.0784511	0.168424
		adult	0.216112	0.167084	0.257671			0.135973	0.0864743	0.181001
	elongation	twomonth	0.0747874	0.0325739	0.118206			0.0295776	-0.0129127	0.0722175	n.s.
		ninemonth	0.0308499	-0.00869778	0.0734182	n.s.		-0.00209521	-0.0394707	0.0369934	n.s.
		adult	0.121782	0.0937021	0.143724			0.0306549	0.00465735	0.0556229
	color	twomonth	0.060467	0.0154724	0.106641			0.0124044	-0.0309459	0.055575	n.s.
		ninemonth	0.0593211	0.0215446	0.100398			0.0308834	-0.00634993	0.0715145	n.s.
		adult	0.140315	0.108295	0.168409			0.0495668	0.0188277	0.0790244
	compactness	twomonth	0.0842675	0.0402416	0.130492			0.0388028	-0.00415071	0.085822	n.s.
		ninemonth	0.0925336	0.0422157	0.1429			0.0677613	0.0171579	0.116234
		adult	0.192927	0.140045	0.236926			0.111192	0.0587915	0.155481
	exemplar	twomonth	0.124302	0.0662617	0.187198
		ninemonth	0.0841342	0.0217485	0.146406
		adult	0.24565	0.203599	0.277548
	category	twomonth	0.0969324	0.0508524	0.146336			0.0170335	-0.0320892	0.0633305	n.s.
		ninemonth	0.120034	0.0689304	0.171451			0.0894166	0.043678	0.137059
		adult	0.309195	0.268516	0.344296			0.202221	0.164089	0.234448
	category (across exemplars)	twomonth	0.0923374	0.0452661	0.141549			0.0170335	-0.0320892	0.0633305	n.s.
		ninemonth	0.119525	0.0693652	0.169301			0.0894166	0.043678	0.137059
		adult	0.306093	0.265473	0.340985			0.202221	0.164089	0.234448
	animate vs. inanimate	twomonth	0.0293846	-0.0146989	0.074195	n.s.		0.0003753	-0.0420074	0.0475911	n.s.
		ninemonth	0.117984	0.0675028	0.165			0.105154	0.057029	0.152615
		adult	0.551432	0.465884	0.626682			0.532332	0.444257	0.611927
	inanimate big vs. small	twomonth	0.0699591	0.0282181	0.112681			0.0406585	-0.000381469	0.0821142	n.s.
		ninemonth	0.10677	0.0632439	0.147848			0.105958	0.0672144	0.146269
		adult	0.233194	0.190039	0.269767			0.212083	0.168954	0.248342
	tripartite	twomonth	0.0824513	0.0343535	0.126417			0.0458551	-0.00329108	0.0913357	n.s.
		ninemonth	0.165279	0.114633	0.213625			0.149993	0.0989218	0.198081
		adult	0.386556	0.322244	0.437801			0.338499	0.275357	0.390873
LOC	size	twomonth	0.0266498	-0.0257054	0.0762999	n.s.		0.0080628	-0.0447264	0.0572666	n.s.
		ninemonth	0.0169817	-0.0296533	0.0632973	n.s.		0.0117939	-0.0314079	0.0582498	n.s.
		adult	0.157636	0.102949	0.209051			0.120002	0.0715286	0.167282
	elongation	twomonth	0.0373806	-0.00692666	0.0863653	n.s.		0.0211746	-0.0226007	0.06565	n.s.
		ninemonth	-0.00596919	-0.0470632	0.0419418	n.s.		-0.0126184	-0.0544824	0.0286921	n.s.
		adult	0.0806855	0.044085	0.114011			0.0330239	0.00276052	0.0631076
	color	twomonth	0.0416057	-0.0064894	0.0854659	n.s.		0.0238299	-0.0222901	0.0658953	n.s.
		ninemonth	0.0359259	-0.00733337	0.0810558	n.s.		0.0342453	-0.0117193	0.0747082	n.s.
		adult	0.0706922	0.0323822	0.106398			0.0197389	-0.0128418	0.0550906	n.s.
	compactness	twomonth	0.00478635	-0.047815	0.0548174	n.s.		-0.0167496	-0.0683747	0.0349477	n.s.
		ninemonth	0.00367982	-0.0473293	0.0522555	n.s.		-0.00269357	-0.0500548	0.0479463	n.s.
		adult	0.0813464	0.0322232	0.128625			0.034938	-0.0124705	0.0786308	n.s.
	exemplar	twomonth	0.0513923	-0.00867591	0.112976	n.s.
		ninemonth	0.0151448	-0.0489445	0.0864275	n.s.
		adult	0.132021	0.0774641	0.181397
	category	twomonth	0.0354002	-0.0171367	0.0859527	n.s.		-0.00127845	-0.0506634	0.0503523	n.s.
		ninemonth	0.0240948	-0.0309629	0.0771919	n.s.		0.0206057	-0.0399338	0.0714515	n.s.
		adult	0.176875	0.113029	0.235047			0.123333	0.0686492	0.168705
	category (across exemplars)	twomonth	0.0328941	-0.0181133	0.0828476	n.s.		-0.00127845	-0.0506634	0.0503523	n.s.
		ninemonth	0.0247388	-0.0305157	0.077838	n.s.		0.0206057	-0.0399338	0.0714515	n.s.
		adult	0.175522	0.111922	0.233198			0.123333	0.0686492	0.168705
	animate vs. inanimate	twomonth	0.0137733	-0.0326515	0.0607385	n.s.		0.00266201	-0.0485734	0.0509107	n.s.
		ninemonth	0.0212661	-0.0314044	0.074879	n.s.		0.0193585	-0.0375221	0.0737246	n.s.
		adult	0.229078	0.0931742	0.347658			0.213205	0.074298	0.333714
	inanimate big vs. small	twomonth	-0.00270699	-0.0433893	0.0415422	n.s.		-0.0192749	-0.0638126	0.0217153	n.s.
		ninemonth	0.0410476	-0.00561826	0.0847867	n.s.		0.0596964	0.0154477	0.100847
		adult	0.113694	0.0516924	0.168734			0.0981513	0.0356603	0.154231
	tripartite	twomonth	0.00259296	-0.0430129	0.051865	n.s.		-0.0149936	-0.0610979	0.0370601	n.s.
		ninemonth	0.0717196	0.0170309	0.125482			0.0735487	0.0208924	0.127723
		adult	0.140159	0.0427262	0.2291			0.107146	0.0147925	0.194505
evc	size	twomonth	0.50802	0.500701	0.515559			0.442309	0.434036	0.450857
		ninemonth	0.547232	0.536796	0.557269			0.483783	0.471769	0.495331
		adult	0.549299	0.536723	0.560743			0.49034	0.476271	0.504335
	elongation	twomonth	0.316146	0.308381	0.323247			0.219415	0.210818	0.226635
		ninemonth	0.359917	0.350567	0.368908			0.265408	0.25516	0.275492
		adult	0.402224	0.391726	0.410316			0.317203	0.305279	0.326482
	color	twomonth	0.120991	0.114131	0.127344			-0.00522376	-0.0125159	0.00157825	n.s.
		ninemonth	0.124538	0.116828	0.132113			-0.00908023	-0.0174504	-0.000828859
		adult	0.121737	0.11409	0.128598			-0.00714789	-0.0152072	-0.0001241
	compactness	twomonth	0.289293	0.280881	0.297614			0.188498	0.179539	0.197592
		ninemonth	0.282225	0.271467	0.292687			0.175855	0.163914	0.187363
		adult	0.274403	0.26408	0.285243			0.170354	0.158562	0.183031
	exemplar	twomonth	0.32134	0.313915	0.32849
		ninemonth	0.333342	0.326969	0.339335
		adult	0.322342	0.314534	0.329596
	category	twomonth	0.334384	0.327215	0.341376			0.165297	0.156495	0.173155
		ninemonth	0.318803	0.311295	0.32594			0.130139	0.120659	0.139016
		adult	0.299173	0.287779	0.308604			0.112335	0.101787	0.122845
	category (across exemplars)	twomonth	0.326656	0.319277	0.333609			0.165297	0.156495	0.173155
		ninemonth	0.309362	0.301627	0.316591			0.130139	0.120659	0.139016
		adult	0.289526	0.278045	0.299001			0.112335	0.101787	0.122845
	animate vs. inanimate	twomonth	0.177246	0.169009	0.185998			0.112939	0.103957	0.122165
		ninemonth	0.251853	0.240934	0.262868			0.191909	0.179942	0.204104
		adult	0.150661	0.138851	0.162333			0.0833602	0.0704595	0.0960275
	inanimate big vs. small	twomonth	0.121462	0.11471	0.128418			0.046416	0.0388808	0.0539998
		ninemonth	0.135581	0.127186	0.144177			0.0697781	0.059774	0.0795648
		adult	0.0913836	0.0839157	0.0994754			0.0147138	0.00665676	0.0233626
	tripartite	twomonth	0.185057	0.176321	0.193504			0.0890594	0.0792829	0.0979568
		ninemonth	0.158989	0.150735	0.167701			0.0558948	0.0466048	0.0650888
		adult	0.116986	0.107907	0.126002			0.013076	0.00384899	0.0228087
vvc	size	twomonth	0.264163	0.230021	0.296003			0.224282	0.190497	0.258433
		ninemonth	0.24014	0.216459	0.261224			0.169728	0.146676	0.19111
		adult	0.280694	0.257212	0.303793			0.197514	0.174338	0.221078
	elongation	twomonth	0.153529	0.121726	0.187649			0.0984539	0.0702551	0.131271
		ninemonth	0.100465	0.079608	0.12097			0.00913319	-0.0105231	0.0286529	n.s.
		adult	0.105182	0.0901406	0.121452			-0.00250248	-0.0205327	0.0147052	n.s.
	color	twomonth	0.0697723	0.0380109	0.0975634			0.00410125	-0.0259737	0.0328559	n.s.
		ninemonth	0.137091	0.117308	0.156753			0.0494205	0.031593	0.0680361
		adult	0.14582	0.129418	0.16246			0.0439498	0.0260301	0.0620589
	compactness	twomonth	0.0799299	0.0462967	0.113568			0.0159557	-0.0171167	0.0496907	n.s.
		ninemonth	0.157136	0.135613	0.179202			0.0765173	0.0566719	0.097713
		adult	0.180536	0.160069	0.198848			0.0849532	0.0640725	0.103847
	exemplar	twomonth	0.168562	0.127788	0.206406
		ninemonth	0.229314	0.200902	0.254788
		adult	0.271278	0.25125	0.2885
	category	twomonth	0.185175	0.153365	0.218966			0.100753	0.0666507	0.133336
		ninemonth	0.316124	0.292884	0.337183			0.225083	0.204692	0.24464
		adult	0.356794	0.338283	0.372872			0.243564	0.227977	0.25836
	category (across exemplars)	twomonth	0.181718	0.150137	0.214869			0.100753	0.0666507	0.133336
		ninemonth	0.314759	0.292034	0.33566			0.225083	0.204692	0.24464
		adult	0.354211	0.336208	0.370093			0.243564	0.227977	0.25836
	animate vs. inanimate	twomonth	0.215429	0.181498	0.248542			0.189736	0.153635	0.223952
		ninemonth	0.559855	0.531415	0.587501			0.543042	0.513749	0.571986
		adult	0.656714	0.61501	0.69436			0.639895	0.595435	0.680771
	inanimate big vs. small	twomonth	0.107917	0.0776373	0.134939			0.0902968	0.0574295	0.121223
		ninemonth	0.306453	0.286136	0.32731			0.289514	0.267998	0.310604
		adult	0.269461	0.250622	0.28824			0.227543	0.203097	0.251347
	tripartite	twomonth	0.162956	0.130364	0.197286			0.119065	0.0860686	0.154193
		ninemonth	0.480451	0.457142	0.504737			0.446359	0.423543	0.470665
		adult	0.422596	0.397365	0.447842			0.370366	0.341677	0.397527
LO	size	twomonth	0.0622571	0.0154763	0.109866			0.0146691	-0.0294945	0.0609015	n.s.
		ninemonth	0.113053	0.069359	0.156289			0.077177	0.0357496	0.119282
		adult	0.221828	0.208224	0.235957			0.131067	0.116384	0.146798
	elongation	twomonth	0.0619706	0.0173246	0.107711			0.0156824	-0.0250551	0.0586695	n.s.
		ninemonth	0.0294518	-0.00821712	0.0661146	n.s.		-0.018587	-0.0539085	0.015424	n.s.
		adult	0.079974	0.0714955	0.0885814			-0.0298813	-0.0387176	-0.0211605
	color	twomonth	0.0652773	0.023935	0.107774			0.017581	-0.0236587	0.0615803	n.s.
		ninemonth	0.072296	0.0334329	0.111537			0.0303174	-0.00734438	0.0668693	n.s.
		adult	0.10505	0.0951877	0.116069			-0.00345735	-0.0133072	0.00743144	n.s.
	compactness	twomonth	0.0970014	0.0519159	0.144034			0.0547359	0.00895934	0.100576
		ninemonth	0.103829	0.0550908	0.150803			0.0663355	0.0194254	0.110242
		adult	0.192746	0.176172	0.211275			0.101349	0.0833851	0.122027
	exemplar	twomonth	0.123801	0.0702275	0.179363
		ninemonth	0.115011	0.0538091	0.168984
		adult	0.268256	0.255094	0.280425
	category	twomonth	0.107647	0.0633551	0.157405			0.0332398	-0.0130948	0.0781775	n.s.
		ninemonth	0.139966	0.0863551	0.182912			0.0849796	0.0415479	0.126198
		adult	0.36122	0.349197	0.373042			0.252457	0.242791	0.261784
	category (across exemplars)	twomonth	0.103757	0.0601295	0.154001			0.0332398	-0.0130948	0.0781775	n.s.
		ninemonth	0.138281	0.0849616	0.180859			0.0849796	0.0415479	0.126198
		adult	0.359056	0.347352	0.370539			0.252457	0.242791	0.261784
	animate vs. inanimate	twomonth	0.0807626	0.0370357	0.123866			0.0554571	0.01234	0.100325
		ninemonth	0.224971	0.174097	0.272789			0.210814	0.158944	0.257646
		adult	0.80262	0.792413	0.812076			0.798429	0.787527	0.808528
	inanimate big vs. small	twomonth	0.0801531	0.0382828	0.120118			0.0400543	-0.00263119	0.0807334	n.s.
		ninemonth	0.116813	0.075603	0.152388			0.10308	0.0652283	0.139368
		adult	0.308869	0.297071	0.320243			0.295106	0.282803	0.306787
	tripartite	twomonth	0.120323	0.0737739	0.160562			0.086305	0.0419718	0.127222
		ninemonth	0.201998	0.152553	0.245432			0.179331	0.130773	0.223807
		adult	0.51712	0.500459	0.532521			0.474899	0.457906	0.491755

## Sheet: S1_rsa_motionmatched
roi	feature	age	diagonal included				diagonal excluded
			spearman r	lower CI 95%	upper CI 95%		spearman r	lower CI 95%	upper CI 95%
V1	size	twomonth	0.408997	0.403431	0.414946		0.338454	0.332447	0.345064
		ninemonth	0.532662	0.521617	0.541835		0.471723	0.459273	0.482182
		adult	0.511365	0.489557	0.528559		0.446477	0.420186	0.466771
	elongation	twomonth	0.309795	0.304684	0.31487		0.223677	0.218411	0.228922
		ninemonth	0.387627	0.380655	0.39536		0.302261	0.294365	0.311433
		adult	0.385725	0.37217	0.397734		0.298331	0.283375	0.312245
	color	twomonth	0.101817	0.0971118	0.106523		-0.0135824	-0.0184022	-0.00872475
		ninemonth	0.129801	0.122853	0.136645		0.0032783	-0.00389649	0.0105012	n.s.
		adult	0.119605	0.110438	0.127984		-0.0085744	-0.0170551	5.86535e-05	n.s.
	compactness	twomonth	0.206758	0.200539	0.212532		0.106056	0.0995901	0.112445
		ninemonth	0.301525	0.291604	0.310462		0.203446	0.193496	0.212896
		adult	0.265444	0.252854	0.277953		0.15983	0.145188	0.174152
	exemplar	twomonth	0.291327	0.28656	0.296373
		ninemonth	0.32027	0.31312	0.327074
		adult	0.321461	0.310455	0.331287
	category	twomonth	0.303448	0.298417	0.308479		0.148714	0.143073	0.154469
		ninemonth	0.30751	0.300631	0.314742		0.126153	0.118257	0.13518
		adult	0.306743	0.292828	0.318389		0.123822	0.109643	0.136309
	category (across exemplars)	twomonth	0.296343	0.291405	0.301425		0.148714	0.143073	0.154469
		ninemonth	0.298421	0.291421	0.305612		0.126153	0.118257	0.13518
		adult	0.297521	0.283591	0.309077		0.123822	0.109643	0.136309
	animate vs. inanimate	twomonth	0.154369	0.149158	0.159891		0.0956491	0.0899236	0.101659
		ninemonth	0.22828	0.218701	0.237699		0.168859	0.15852	0.179403
		adult	0.153266	0.139164	0.16648		0.085804	0.0710626	0.100295
	inanimate big vs. small	twomonth	0.107636	0.103116	0.112315		0.0383128	0.0332648	0.0436
		ninemonth	0.119259	0.111892	0.126565		0.0535478	0.0457029	0.0616529
		adult	0.0875596	0.0792273	0.0953711		0.00611298	-0.00334082	0.0159749	n.s.
	tripartite	twomonth	0.155627	0.150374	0.160961		0.0664608	0.0606133	0.0721777
		ninemonth	0.136732	0.129076	0.144241		0.0358907	0.0274111	0.044038
		adult	0.117387	0.10604	0.127637		0.0137058	0.00144672	0.0243851
V2dv	size	twomonth	0.318596	0.308351	0.329054		0.235115	0.223702	0.245554
		ninemonth	0.375886	0.363452	0.387611		0.287046	0.273093	0.300473
		adult	0.518866	0.499173	0.535548		0.461858	0.439733	0.480894
	elongation	twomonth	0.305688	0.296889	0.314491		0.223009	0.213867	0.23206
		ninemonth	0.348155	0.339708	0.356887		0.255397	0.24601	0.264161
		adult	0.38338	0.37139	0.394632		0.302067	0.288776	0.315655
	color	twomonth	0.0961363	0.0876425	0.104091		-0.020206	-0.0285946	-0.0117665
		ninemonth	0.119254	0.111333	0.126487		-0.0113319	-0.0194532	-0.00321392
		adult	0.128564	0.117198	0.139733		0.0102607	-0.00126868	0.0229393	n.s.
	compactness	twomonth	0.207402	0.197774	0.216766		0.10577	0.0958101	0.115223
		ninemonth	0.197318	0.188023	0.205375		0.0790396	0.0686998	0.0878118
		adult	0.238909	0.224079	0.254723		0.138967	0.121612	0.15705
	exemplar	twomonth	0.28732	0.276993	0.296551
		ninemonth	0.322376	0.314949	0.329423
		adult	0.301567	0.290876	0.310842
	category	twomonth	0.290345	0.282045	0.29817		0.135065	0.125852	0.144279
		ninemonth	0.30795	0.299625	0.316102		0.124367	0.114685	0.133938
		adult	0.259333	0.246252	0.270956		0.0739435	0.0607266	0.086446
	category (across exemplars)	twomonth	0.283014	0.27481	0.290719		0.135065	0.125852	0.144279
		ninemonth	0.298696	0.290155	0.306945		0.124367	0.114685	0.133938
		adult	0.249199	0.235981	0.260934		0.0739435	0.0607266	0.086446
	animate vs. inanimate	twomonth	0.0772117	0.0685997	0.085776		0.0137552	0.00464586	0.0231224
		ninemonth	0.241224	0.231095	0.250854		0.183077	0.172033	0.193524
		adult	0.0980163	0.0823589	0.112152		0.0305651	0.013746	0.0454811
	inanimate big vs. small	twomonth	0.0934566	0.0858277	0.100965		0.0269872	0.018538	0.0355424
		ninemonth	0.142323	0.134776	0.150334		0.0778813	0.0689488	0.0873606
		adult	0.0750007	0.0644525	0.085166		0.000260631	-0.0107866	0.0106189	n.s.
	tripartite	twomonth	0.119268	0.110507	0.127312		0.0289156	0.019456	0.0380537
		ninemonth	0.13355	0.124249	0.142377		0.0311341	0.0210348	0.0411939
		adult	0.0887415	0.0788461	0.099798		-0.0109985	-0.0213229	0.0012103	n.s.
V3v	size	twomonth	0.421924	0.415306	0.42893		0.352553	0.345465	0.360168
		ninemonth	0.523752	0.514472	0.533347		0.469779	0.459556	0.480079
		adult	0.545385	0.525272	0.566177		0.500797	0.477514	0.524729
	elongation	twomonth	0.316401	0.311102	0.321622		0.233899	0.228336	0.239734
		ninemonth	0.337292	0.330281	0.344208		0.255273	0.247424	0.262975
		adult	0.378748	0.365729	0.391072		0.307746	0.292652	0.322617
	color	twomonth	0.0931384	0.0879954	0.0981834		-0.0270792	-0.0323281	-0.022013
		ninemonth	0.0907016	0.0849859	0.0965503		-0.0323379	-0.0383222	-0.026719
		adult	0.114752	0.101332	0.128686		0.00353754	-0.00957143	0.0183086	n.s.
	compactness	twomonth	0.20571	0.199337	0.212538		0.10333	0.0967164	0.11064
		ninemonth	0.284567	0.275786	0.293116		0.194453	0.184865	0.203803
		adult	0.268098	0.25204	0.283877		0.181084	0.163715	0.197793
	exemplar	twomonth	0.293261	0.287423	0.298614
		ninemonth	0.293572	0.287145	0.29972
		adult	0.279083	0.264551	0.292018
	category	twomonth	0.258403	0.252869	0.264191		0.0822723	0.0763688	0.0888178
		ninemonth	0.272412	0.266023	0.278877		0.101881	0.0943772	0.109646
		adult	0.272097	0.257439	0.286197		0.116866	0.101666	0.130821
	category (across exemplars)	twomonth	0.24887	0.24339	0.254689		0.0822723	0.0763688	0.0888178
		ninemonth	0.263534	0.257209	0.270019		0.101881	0.0943772	0.109646
		adult	0.264374	0.249647	0.278366		0.116866	0.101666	0.130821
	animate vs. inanimate	twomonth	0.177754	0.170933	0.184621		0.11938	0.112057	0.126441
		ninemonth	0.246949	0.237882	0.255891		0.194205	0.184062	0.203737
		adult	0.200608	0.176549	0.221559		0.149657	0.123454	0.171711
	inanimate big vs. small	twomonth	0.110403	0.105814	0.114833		0.0439993	0.0391184	0.0490229
		ninemonth	0.124834	0.119279	0.130127		0.0696951	0.0639233	0.0754178
		adult	0.104506	0.0914631	0.117349		0.0480154	0.0329574	0.0635057
	tripartite	twomonth	0.147783	0.141672	0.152949		0.057474	0.0510625	0.0632087
		ninemonth	0.150335	0.142898	0.15733		0.060689	0.0529952	0.0679855
		adult	0.134908	0.12099	0.149544		0.0499443	0.0351166	0.0652594
hV4	size	twomonth	0.325692	0.312905	0.339532		0.266547	0.253666	0.281964
		ninemonth	0.384182	0.364625	0.399721		0.316846	0.296792	0.334756
		adult	0.377609	0.348262	0.404908		0.305837	0.274193	0.337061
	elongation	twomonth	0.25723	0.246351	0.267357		0.19173	0.179823	0.201563
		ninemonth	0.283972	0.26852	0.299877		0.202308	0.186945	0.218153
		adult	0.224205	0.201629	0.246155		0.128847	0.103112	0.153442
	color	twomonth	0.0916682	0.0809942	0.103231		-2.20519e-05	-0.0108729	0.0107565	n.s.
		ninemonth	0.0928993	0.0831353	0.104867		-0.0179991	-0.0286546	-0.0068219
		adult	0.133084	0.113295	0.151672		0.0266333	0.00667528	0.0460505
	compactness	twomonth	0.171522	0.159601	0.1846		0.0900319	0.0778153	0.103148
		ninemonth	0.224336	0.210151	0.238385		0.134501	0.118684	0.149205
		adult	0.19077	0.167172	0.213033		0.0922165	0.0661143	0.116504
	exemplar	twomonth	0.233061	0.219488	0.247224
		ninemonth	0.273384	0.258549	0.286567
		adult	0.282226	0.257736	0.30252
	category	twomonth	0.20634	0.194318	0.21839		0.0664044	0.0538022	0.0792284
		ninemonth	0.266376	0.252184	0.281544		0.112805	0.0977622	0.128863
		adult	0.324072	0.301335	0.343796		0.186692	0.162662	0.207756
	category (across exemplars)	twomonth	0.198717	0.186884	0.210781		0.0664044	0.0538022	0.0792284
		ninemonth	0.258893	0.2444	0.273953		0.112805	0.0977622	0.128863
		adult	0.318852	0.296404	0.338629		0.186692	0.162662	0.207756
	animate vs. inanimate	twomonth	0.147549	0.135722	0.159314		0.101593	0.0894493	0.114381
		ninemonth	0.384088	0.366356	0.402368		0.346751	0.327651	0.366326
		adult	0.429858	0.379676	0.478885		0.395732	0.341767	0.44983
	inanimate big vs. small	twomonth	0.0901257	0.0791453	0.0999201		0.0460132	0.0337363	0.0569905
		ninemonth	0.220152	0.208109	0.23306		0.173474	0.160471	0.186949
		adult	0.192669	0.166676	0.21575		0.145491	0.116233	0.171852
	tripartite	twomonth	0.118327	0.105796	0.130518		0.0469832	0.034029	0.0597945
		ninemonth	0.276809	0.262026	0.293489		0.20836	0.192726	0.224993
		adult	0.260278	0.230499	0.289859		0.187566	0.156554	0.217985
VO1	size	twomonth	0.144429	0.124104	0.166569		0.0925257	0.0723873	0.114215
		ninemonth	0.150298	0.121053	0.178623		0.0869799	0.0567582	0.114041
		adult	0.232229	0.174936	0.28848		0.162762	0.0967663	0.220441
	elongation	twomonth	0.138895	0.121311	0.155648		0.0872721	0.0701394	0.1041
		ninemonth	0.163641	0.135707	0.190229		0.103061	0.0744784	0.128845
		adult	0.113214	0.0733781	0.151574		0.0255525	-0.0141764	0.0659176	n.s.
	color	twomonth	0.052282	0.0357125	0.068033		-0.0114791	-0.0267335	0.00362724	n.s.
		ninemonth	0.0676516	0.0454274	0.0883716		-0.00690054	-0.0271247	0.0136194	n.s.
		adult	0.12669	0.0993605	0.151846		0.0411362	0.0112486	0.0676301
	compactness	twomonth	0.0717168	0.0525635	0.0906022		0.0101348	-0.00949421	0.0284336	n.s.
		ninemonth	0.0529251	0.0277145	0.078171		-0.0225755	-0.0486694	0.00263174	n.s.
		adult	0.221358	0.180443	0.259517		0.149948	0.105252	0.191052
	exemplar	twomonth	0.16048	0.135486	0.184402
		ninemonth	0.186349	0.157382	0.213868
		adult	0.230005	0.195022	0.264527
	category	twomonth	0.190759	0.170672	0.210671		0.11397	0.0962591	0.130704
		ninemonth	0.222826	0.195765	0.247237		0.135967	0.111448	0.159133
		adult	0.292394	0.258091	0.325193		0.192765	0.160472	0.224447
	category (across exemplars)	twomonth	0.18828	0.168433	0.207739		0.11397	0.0962591	0.130704
		ninemonth	0.219858	0.193621	0.243851		0.135967	0.111448	0.159133
		adult	0.289455	0.255709	0.321731		0.192765	0.160472	0.224447
	animate vs. inanimate	twomonth	0.211151	0.195863	0.228038		0.185686	0.169221	0.204108
		ninemonth	0.374655	0.337261	0.408012		0.356614	0.317783	0.391039
		adult	0.469535	0.395143	0.540538		0.448169	0.372551	0.525888
	inanimate big vs. small	twomonth	0.14022	0.124258	0.156463		0.131891	0.114908	0.148396
		ninemonth	0.24849	0.222928	0.269021		0.244685	0.217696	0.265251
		adult	0.219266	0.180108	0.25908		0.186363	0.145844	0.232016
	tripartite	twomonth	0.168575	0.150205	0.188479		0.127827	0.109116	0.147946
		ninemonth	0.280424	0.250262	0.307487		0.243301	0.211956	0.271483
		adult	0.363023	0.31243	0.411736		0.317451	0.26462	0.368073
PHC	size	twomonth	0.161321	0.141847	0.180019		0.119394	0.101877	0.137593
		ninemonth	0.207258	0.184278	0.22663		0.141441	0.120284	0.161734
		adult	0.279214	0.237015	0.318181		0.198433	0.155387	0.240782
	elongation	twomonth	0.117363	0.102337	0.131514		0.0699736	0.0568232	0.0829949
		ninemonth	0.085233	0.0674245	0.101955		0.00190927	-0.0156214	0.0197313	n.s.
		adult	0.116391	0.0906953	0.142699		0.0134928	-0.0128264	0.0434275	n.s.
	color	twomonth	0.0498953	0.0355465	0.0640319		-0.00587512	-0.0200292	0.00714601	n.s.
		ninemonth	0.110737	0.0929617	0.126185		0.030593	0.0144748	0.0461536
		adult	0.13027	0.110115	0.152		0.0275978	0.00784095	0.0492549
	compactness	twomonth	0.0556923	0.0396399	0.0737847		0.00116846	-0.0159987	0.018346	n.s.
		ninemonth	0.127548	0.107696	0.148231		0.0516828	0.0326372	0.0710463
		adult	0.198992	0.162264	0.228596		0.106992	0.0685833	0.141248
	exemplar	twomonth	0.140794	0.11867	0.162438
		ninemonth	0.20835	0.187771	0.229419
		adult	0.266563	0.236549	0.291748
	category	twomonth	0.162879	0.144764	0.180618		0.0935151	0.0780863	0.10969
		ninemonth	0.289238	0.269771	0.307222		0.208219	0.189882	0.226969
		adult	0.323657	0.291689	0.350285		0.20224	0.169882	0.228732
	category (across exemplars)	twomonth	0.16032	0.143218	0.177599		0.0935151	0.0780863	0.10969
		ninemonth	0.288068	0.26913	0.305501		0.208219	0.189882	0.226969
		adult	0.319681	0.286743	0.346453		0.20224	0.169882	0.228732
	animate vs. inanimate	twomonth	0.148956	0.133593	0.166227		0.124469	0.108055	0.142032
		ninemonth	0.518051	0.489243	0.543391		0.50312	0.472815	0.529154
		adult	0.561075	0.475219	0.624321		0.539402	0.448163	0.606643
	inanimate big vs. small	twomonth	0.112184	0.100255	0.126143		0.0735691	0.0608894	0.0871716
		ninemonth	0.301613	0.281173	0.319315		0.283721	0.263612	0.30203
		adult	0.246708	0.21389	0.274079		0.201871	0.166066	0.234213
	tripartite	twomonth	0.121436	0.105988	0.137426		0.0828363	0.0659123	0.0983286
		ninemonth	0.465114	0.441318	0.489082		0.436319	0.412865	0.459929
		adult	0.415733	0.368805	0.456904		0.364641	0.312065	0.409033
FG4	size	twomonth	-0.014307	-0.0429251	0.0112266	n.s.	-0.0437929	-0.07199	-0.0189224
		ninemonth	0.208799	0.175326	0.23888		0.164775	0.132144	0.196079
		adult	0.142958	0.102066	0.187822		0.0840941	0.0423275	0.126395
	elongation	twomonth	0.00204392	-0.0195706	0.0234026	n.s.	-0.0254689	-0.0449416	-0.00642605
		ninemonth	0.119771	0.089013	0.147509		0.0612228	0.0356286	0.0880654
		adult	0.0594889	0.02907	0.0891635		-0.00850548	-0.0356041	0.0212715	n.s.
	color	twomonth	0.103192	0.0803332	0.126601		0.0886516	0.0679628	0.110465
		ninemonth	0.0781665	0.05337	0.102374		0.0158709	-0.0074493	0.0371249	n.s.
		adult	0.0991915	0.0661517	0.134619		0.0347199	0.00404353	0.0676147
	compactness	twomonth	-0.00646843	-0.0343852	0.0182068	n.s.	-0.0356033	-0.0630438	-0.010151
		ninemonth	0.127556	0.101752	0.155067		0.0729268	0.048557	0.0973822
		adult	0.0754127	0.0370978	0.114002		0.00899408	-0.0277251	0.0444985	n.s.
	exemplar	twomonth	0.0626517	0.0288391	0.0933645
		ninemonth	0.161188	0.122742	0.196439
		adult	0.171532	0.130925	0.215104
	category	twomonth	0.06616	0.0402575	0.0938244		0.0332022	0.00652952	0.0605799
		ninemonth	0.222525	0.191022	0.250837		0.159299	0.131716	0.183571
		adult	0.257334	0.220496	0.291261		0.199176	0.159807	0.230997
	category (across exemplars)	twomonth	0.0645514	0.0392643	0.092782		0.0332022	0.00652952	0.0605799
		ninemonth	0.221331	0.190729	0.249223		0.159299	0.131716	0.183571
		adult	0.257263	0.220527	0.290832		0.199176	0.159807	0.230997
	animate vs. inanimate	twomonth	0.109169	0.0871522	0.131352		0.101191	0.0776683	0.124176
		ninemonth	0.402757	0.370791	0.432827		0.39012	0.357599	0.42144
		adult	0.565612	0.488095	0.633198		0.56309	0.481821	0.632784
	inanimate big vs. small	twomonth	0.0919572	0.0697065	0.113485		0.0916118	0.0689926	0.112388
		ninemonth	0.224982	0.200039	0.249799		0.205472	0.180135	0.22938
		adult	0.231171	0.19827	0.26247		0.206301	0.170976	0.237828
	tripartite	twomonth	0.122777	0.10002	0.145633		0.112335	0.0888901	0.1361
		ninemonth	0.320088	0.2934	0.349765		0.29396	0.267364	0.32186
		adult	0.345919	0.301927	0.390492		0.318927	0.274641	0.361725
FG2	size	twomonth	0.00323539	-0.0198555	0.0273847	n.s.	-0.0145867	-0.038194	0.00836181	n.s.
		ninemonth	0.183301	0.154467	0.208771		0.124653	0.0977195	0.1491
		adult	0.1383	0.0839916	0.195197		0.106473	0.0539467	0.162178
	elongation	twomonth	0.0162104	-0.00650952	0.0393092	n.s.	-6.53403e-05	-0.0225499	0.0216316	n.s.
		ninemonth	0.125323	0.102899	0.148319		0.0603633	0.0395734	0.0814001
		adult	0.0253189	-0.0101884	0.0600418	n.s.	-0.0210449	-0.0530725	0.0108977	n.s.
	color	twomonth	0.0351783	0.0122474	0.0574152		0.0212592	-3.53334e-05	0.0431685	n.s.
		ninemonth	0.0859574	0.0618038	0.107707		0.0130334	-0.00864192	0.0333598	n.s.
		adult	0.0974477	0.0573212	0.134474		0.0592058	0.0231532	0.0944024
	compactness	twomonth	0.0149588	-0.00666005	0.0384402	n.s.	-0.00205853	-0.0252411	0.0203611	n.s.
		ninemonth	0.115553	0.0914341	0.139479		0.0467137	0.0253782	0.0697497
		adult	0.0601096	0.00546136	0.111345		0.0172776	-0.0359951	0.0667972	n.s.
	exemplar	twomonth	0.0421362	0.0129128	0.0755714
		ninemonth	0.187851	0.155517	0.221423
		adult	0.111316	0.0549471	0.171657
	category	twomonth	0.0285465	0.00439516	0.0552325		0.000131606	-0.0269622	0.0248556	n.s.
		ninemonth	0.174964	0.146831	0.200886		0.0649191	0.0413975	0.0885151
		adult	0.163206	0.106581	0.221387		0.123371	0.0707408	0.170095
	category (across exemplars)	twomonth	0.0268389	0.00227052	0.052521		0.000131606	-0.0269622	0.0248556	n.s.
		ninemonth	0.169344	0.141636	0.194264		0.0649191	0.0413975	0.0885151
		adult	0.163126	0.105748	0.220806		0.123371	0.0707408	0.170095
	animate vs. inanimate	twomonth	0.0661681	0.041786	0.0906123		0.0601876	0.0355797	0.0854069
		ninemonth	0.167986	0.139738	0.198279		0.133842	0.104838	0.164844
		adult	0.158537	0.0533083	0.257705		0.141052	0.0342287	0.239759
	inanimate big vs. small	twomonth	0.0105261	-0.0121266	0.0333659	n.s.	0.014003	-0.00903028	0.0375581	n.s.
		ninemonth	0.0726158	0.0489326	0.0952579		0.0321524	0.00762405	0.0556341
		adult	0.0527612	0.00550052	0.0989707		0.0127117	-0.0303292	0.0602473	n.s.
	tripartite	twomonth	0.0191568	-0.00541578	0.042487	n.s.	0.00540523	-0.0177357	0.0302956	n.s.
		ninemonth	0.127227	0.097976	0.154635		0.0730317	0.0434284	0.100683
		adult	0.078067	0.00787582	0.148977		0.0457047	-0.0176384	0.110408	n.s.
LOClp	size	twomonth	-0.00431602	-0.0296175	0.0197866	n.s.	-0.0170311	-0.0407664	0.00673677	n.s.
		ninemonth	0.0574498	0.0191407	0.0969068		0.0361424	-0.00074096	0.0693437	n.s.
		adult	0.186116	0.162888	0.207808		0.0968684	0.070892	0.120534
	elongation	twomonth	0.0282644	0.00622549	0.0492323		0.0201053	-0.000990752	0.0418723	n.s.
		ninemonth	0.020473	-0.0139972	0.056198	n.s.	-0.00596631	-0.0400794	0.0258045	n.s.
		adult	0.0699863	0.0555952	0.0823013		-0.0355632	-0.0487735	-0.0238524
	color	twomonth	-0.00844482	-0.0305837	0.0136661	n.s.	-0.0204399	-0.0422214	0.000219059	n.s.
		ninemonth	0.0355853	-0.00286958	0.0720035	n.s.	0.0100546	-0.0273597	0.0424995	n.s.
		adult	0.107186	0.0893147	0.123197		0.0071722	-0.010618	0.0232244	n.s.
	compactness	twomonth	0.0207615	-0.00378748	0.0435424	n.s.	0.0122632	-0.0107712	0.0356094	n.s.
		ninemonth	0.0802376	0.0385132	0.119966		0.0600675	0.0214681	0.0963403
		adult	0.144954	0.116106	0.171755		0.0508811	0.0206719	0.0800102
	exemplar	twomonth	0.0268359	-0.00684109	0.0584743	n.s.
		ninemonth	0.067936	0.0162673	0.124338
		adult	0.256996	0.232092	0.27627
	category	twomonth	0.0524275	0.0272582	0.0777723		0.0492393	0.023046	0.075394
		ninemonth	0.0685997	0.0289948	0.114617		0.0317545	-0.00146928	0.0684349	n.s.
		adult	0.349135	0.327861	0.367132		0.246723	0.228082	0.263027
	category (across exemplars)	twomonth	0.053107	0.0279249	0.0781988		0.0492393	0.023046	0.075394
		ninemonth	0.0665019	0.0270911	0.112415		0.0317545	-0.00146928	0.0684349	n.s.
		adult	0.347195	0.326306	0.365173		0.246723	0.228082	0.263027
	animate vs. inanimate	twomonth	0.0225253	-0.00263616	0.0433823	n.s.	0.0175344	-0.00715732	0.0404957	n.s.
		ninemonth	0.102529	0.0582725	0.149804		0.0931617	0.0458464	0.1395
		adult	0.699755	0.655738	0.736653		0.68871	0.642787	0.728157
	inanimate big vs. small	twomonth	0.00697377	-0.0144769	0.0274453	n.s.	0.00517708	-0.0172046	0.0288382	n.s.
		ninemonth	0.0520265	0.0220821	0.0846025		0.0379929	0.0043093	0.0702342
		adult	0.29474	0.273505	0.313127		0.276695	0.253473	0.29864
	tripartite	twomonth	0.0142981	-0.00785414	0.0369272	n.s.	0.00616666	-0.0179176	0.0291436	n.s.
		ninemonth	0.10659	0.0660878	0.146671		0.0918607	0.0533736	0.127642
		adult	0.431184	0.401402	0.463053		0.383292	0.351232	0.417869
LOCla	size	twomonth	-0.0167885	-0.036016	0.00338659	n.s.	-0.0467672	-0.0645997	-0.0276722
		ninemonth	0.154116	0.11771	0.188545		0.148722	0.113017	0.183978
		adult	0.215406	0.169418	0.257235		0.134942	0.0875962	0.180191
	elongation	twomonth	0.0466932	0.0265324	0.0671653		0.0246257	0.00672754	0.0427745
		ninemonth	0.077943	0.0407387	0.111164		0.0615667	0.0273544	0.0958909
		adult	0.120314	0.0958429	0.14428		0.0306894	0.00545947	0.0558643
	color	twomonth	0.0349466	0.0156809	0.055251		0.0113758	-0.0065962	0.0304447	n.s.
		ninemonth	0.0503146	0.0174059	0.0824532		0.0306562	0.00161242	0.0607216
		adult	0.14106	0.108266	0.17207		0.0500741	0.0173734	0.0816614
	compactness	twomonth	0.0471252	0.0265481	0.0705712		0.025622	0.00568165	0.0465422
		ninemonth	0.0890195	0.056061	0.124315		0.0753136	0.0403449	0.111097
		adult	0.191663	0.142622	0.238169		0.110503	0.0567791	0.161619
	exemplar	twomonth	0.0635324	0.0357665	0.0921487
		ninemonth	0.0581272	0.0127393	0.101405
		adult	0.245322	0.206699	0.280586
	category	twomonth	0.102679	0.0784143	0.125434		0.0837951	0.0612097	0.106566
		ninemonth	0.130069	0.0915834	0.162792		0.128804	0.0913248	0.161593
		adult	0.308277	0.265621	0.343644		0.201056	0.164798	0.234071
	category (across exemplars)	twomonth	0.102982	0.0793552	0.125346		0.0837951	0.0612097	0.106566
		ninemonth	0.132294	0.0940812	0.164283		0.128804	0.0913248	0.161593
		adult	0.304964	0.26274	0.340559		0.201056	0.164798	0.234071
	animate vs. inanimate	twomonth	0.0431578	0.0211667	0.0641811		0.0308619	0.00898931	0.0526598
		ninemonth	0.191676	0.151662	0.228437		0.189579	0.15019	0.226723
		adult	0.551252	0.458577	0.623055		0.532123	0.434343	0.606407
	inanimate big vs. small	twomonth	0.0315581	0.00980051	0.0540427		0.0380166	0.015921	0.0605452
		ninemonth	0.135551	0.108247	0.164827		0.139793	0.110128	0.170027
		adult	0.233385	0.185607	0.27185		0.212237	0.166392	0.251755
	tripartite	twomonth	0.0341175	0.0120458	0.0567675		0.015003	-0.00819903	0.037477	n.s.
		ninemonth	0.205973	0.171756	0.241327		0.205718	0.170213	0.240954
		adult	0.386188	0.319691	0.438685		0.339035	0.267997	0.393232
LOC	size	twomonth	0.106323	0.0854574	0.127728		0.0809443	0.0601822	0.100214
		ninemonth	0.00562225	-0.0334732	0.0421053	n.s.	0.00250926	-0.0344858	0.0379271	n.s.
		adult	0.15906	0.102609	0.210441		0.120517	0.0727522	0.169253
	elongation	twomonth	0.108078	0.0880001	0.127608		0.0824561	0.0642907	0.101555
		ninemonth	-0.00946069	-0.0448226	0.0284402	n.s.	-0.0141279	-0.0469515	0.0221334	n.s.
		adult	0.0822591	0.0445667	0.116992		0.0342988	0.00181837	0.0640432
	color	twomonth	0.053297	0.0328624	0.0740635		0.0209786	-0.000356751	0.0414298	n.s.
		ninemonth	0.0376255	-0.000918366	0.0760229	n.s.	0.0403716	0.00183799	0.0749319
		adult	0.0698794	0.0340901	0.109497		0.0199655	-0.00975269	0.0545612	n.s.
	compactness	twomonth	0.0200751	-0.000557839	0.0399501	n.s.	-0.0166438	-0.0376272	0.00323692	n.s.
		ninemonth	0.00330561	-0.0370693	0.0443944	n.s.	0.000999007	-0.0395424	0.0390062	n.s.
		adult	0.0829872	0.0341811	0.130942		0.0356935	-0.0110149	0.0808747	n.s.
	exemplar	twomonth	0.0889522	0.05823	0.11885
		ninemonth	0.00728749	-0.04509	0.0581997	n.s.
		adult	0.131762	0.0728352	0.186437
	category	twomonth	0.0721083	0.0479858	0.0915275		0.0142134	-0.00741127	0.0360233	n.s.
		ninemonth	0.0202718	-0.0233478	0.062239	n.s.	0.0224293	-0.0212129	0.0645347	n.s.
		adult	0.177642	0.109442	0.239256		0.122788	0.0669609	0.173119
	category (across exemplars)	twomonth	0.0687652	0.0453323	0.0872015		0.0142134	-0.00741127	0.0360233	n.s.
		ninemonth	0.0209292	-0.0218493	0.0623804	n.s.	0.0224293	-0.0212129	0.0645347	n.s.
		adult	0.176351	0.108982	0.237967		0.122788	0.0669609	0.173119
	animate vs. inanimate	twomonth	-0.000868163	-0.0243531	0.0228155	n.s.	-0.0226926	-0.0473441	0.00267118	n.s.
		ninemonth	0.0164951	-0.0229046	0.0572616	n.s.	0.0164085	-0.0240991	0.0571796	n.s.
		adult	0.224627	0.0887872	0.354787		0.206755	0.0715143	0.340731
	inanimate big vs. small	twomonth	0.00426678	-0.0169393	0.0230794	n.s.	-0.0041701	-0.0249323	0.0169061	n.s.
		ninemonth	0.0505875	0.0149393	0.0826492		0.07845	0.0428341	0.111748
		adult	0.113271	0.0503722	0.173022		0.0985423	0.0338193	0.160224
	tripartite	twomonth	0.0121468	-0.0102925	0.0334141	n.s.	-0.018218	-0.0426449	0.00447506	n.s.
		ninemonth	0.0687585	0.028907	0.109299		0.0719976	0.0315849	0.115594
		adult	0.142294	0.0388347	0.238488		0.108142	0.00746391	0.205043
evc	size	twomonth	0.439921	0.434622	0.444902		0.364622	0.359179	0.37001
		ninemonth	0.538249	0.53011	0.545891		0.473172	0.464115	0.481953
		adult	0.54815	0.535479	0.560404		0.489236	0.474584	0.503477
	elongation	twomonth	0.329091	0.324222	0.333672		0.236539	0.231305	0.241298
		ninemonth	0.377629	0.371471	0.38338		0.284926	0.278197	0.291577
		adult	0.402478	0.393005	0.411559		0.317305	0.306545	0.327965
	color	twomonth	0.105306	0.101229	0.109509		-0.0213027	-0.0256727	-0.01642
		ninemonth	0.123891	0.117923	0.129577		-0.0103788	-0.0170072	-0.00435736
		adult	0.12187	0.114655	0.129979		-0.00698861	-0.0143781	0.00121621	n.s.
	compactness	twomonth	0.232985	0.22789	0.238416		0.125189	0.119547	0.130998
		ninemonth	0.288732	0.281053	0.296862		0.182236	0.173944	0.19169
		adult	0.273964	0.263854	0.284284		0.170131	0.157895	0.1824
	exemplar	twomonth	0.315987	0.311359	0.320408
		ninemonth	0.333705	0.328662	0.338094
		adult	0.322497	0.313706	0.329319
	category	twomonth	0.320174	0.315872	0.324526		0.149842	0.145023	0.155107
		ninemonth	0.319143	0.314012	0.324426		0.130064	0.123558	0.136761
		adult	0.298883	0.288658	0.308857		0.112222	0.101636	0.122583
	category (across exemplars)	twomonth	0.312097	0.307828	0.316476		0.149842	0.145023	0.155107
		ninemonth	0.309614	0.30448	0.315071		0.130064	0.123558	0.136761
		adult	0.289179	0.278769	0.299345		0.112222	0.101636	0.122583
	animate vs. inanimate	twomonth	0.150959	0.145482	0.156371		0.0861881	0.080096	0.0920362
		ninemonth	0.255717	0.247722	0.262648		0.195819	0.187063	0.20344
		adult	0.150012	0.137772	0.162633		0.0826096	0.0695867	0.0964373
	inanimate big vs. small	twomonth	0.112758	0.108511	0.116763		0.0381469	0.0333839	0.0425806
		ninemonth	0.133458	0.127268	0.139105		0.0652289	0.057789	0.0717932
		adult	0.0911823	0.0833527	0.0993964		0.0144295	0.00565866	0.0232678
	tripartite	twomonth	0.16051	0.156035	0.165624		0.0638851	0.0586571	0.0691883
		ninemonth	0.1424	0.135652	0.148478		0.0372538	0.0301165	0.0434867
		adult	0.116904	0.107497	0.125905		0.0129819	0.00340294	0.0223189
vvc	size	twomonth	0.143502	0.125316	0.164012		0.0919847	0.0725289	0.112837
		ninemonth	0.267742	0.249549	0.286066		0.199384	0.181955	0.21639
		adult	0.281236	0.257608	0.305305		0.198084	0.174986	0.222317
	elongation	twomonth	0.100644	0.0841993	0.116021		0.0434461	0.0275152	0.0587594
		ninemonth	0.141449	0.125894	0.158983		0.0541255	0.0393497	0.0708654
		adult	0.105346	0.0875169	0.121282		-0.00296268	-0.0212233	0.0134517	n.s.
	color	twomonth	0.108765	0.0934379	0.124471		0.0531945	0.0391817	0.0704172
		ninemonth	0.118349	0.105052	0.132556		0.0276659	0.0155429	0.0412264
		adult	0.146214	0.129585	0.161743		0.0441698	0.0264944	0.059883
	compactness	twomonth	0.0529601	0.0360107	0.071519		-0.00985252	-0.0277633	0.00994688	n.s.
		ninemonth	0.15035	0.135491	0.165128		0.0655182	0.0514602	0.0791631
		adult	0.180717	0.160377	0.2003		0.085232	0.0638907	0.105341
	exemplar	twomonth	0.157942	0.138357	0.177664
		ninemonth	0.234339	0.215963	0.252476
		adult	0.270863	0.25074	0.288496
	category	twomonth	0.180899	0.164412	0.198291		0.103216	0.0855051	0.121459
		ninemonth	0.30741	0.292697	0.322895		0.209215	0.194756	0.223131
		adult	0.356605	0.33876	0.372062		0.243019	0.226736	0.257198
	category (across exemplars)	twomonth	0.177823	0.161582	0.194982		0.103216	0.0855051	0.121459
		ninemonth	0.305089	0.290253	0.320452		0.209215	0.194756	0.223131
		adult	0.353906	0.335752	0.369205		0.243019	0.226736	0.257198
	animate vs. inanimate	twomonth	0.200632	0.182629	0.217818		0.175885	0.157191	0.194328
		ninemonth	0.53575	0.515208	0.554979		0.516832	0.493936	0.536176
		adult	0.654845	0.609651	0.69549		0.638473	0.589935	0.68204
	inanimate big vs. small	twomonth	0.139184	0.123319	0.154379		0.122094	0.106473	0.137354
		ninemonth	0.295213	0.281355	0.309312		0.268474	0.253758	0.283099
		adult	0.269059	0.247739	0.289029		0.227022	0.202742	0.251444
	tripartite	twomonth	0.185442	0.168485	0.202361		0.147248	0.129404	0.165415
		ninemonth	0.449409	0.434244	0.465638		0.411126	0.394528	0.428433
		adult	0.422808	0.395108	0.448236		0.369774	0.340196	0.398195
LO	size	twomonth	-0.0104775	-0.0307059	0.010803	n.s.	-0.035769	-0.055481	-0.0166428
		ninemonth	0.116719	0.0857363	0.146431		0.0746328	0.0457779	0.102778
		adult	0.221971	0.20676	0.236383		0.131238	0.11452	0.14771
	elongation	twomonth	0.0483058	0.0293436	0.0690267		0.0302793	0.0124413	0.049341
		ninemonth	0.0553176	0.0266102	0.0837468		0.00579199	-0.0195856	0.0336019	n.s.
		adult	0.0801723	0.0719764	0.0885657		-0.0300101	-0.0388201	-0.0213165
	color	twomonth	0.0139903	-0.00760743	0.0358729	n.s.	-0.00867859	-0.0287112	0.0112245	n.s.
		ninemonth	0.0665167	0.0389502	0.0942694		0.0184091	-0.00722943	0.0442938	n.s.
		adult	0.104919	0.0945392	0.115889		-0.00343487	-0.0133878	0.00716716	n.s.
	compactness	twomonth	0.0453718	0.0241431	0.0652807		0.0261201	0.00504086	0.0470291
		ninemonth	0.101505	0.0687467	0.131671		0.0578241	0.0277789	0.0884075
		adult	0.193695	0.174654	0.210712		0.102816	0.0806074	0.121472
	exemplar	twomonth	0.0544317	0.0252713	0.0865225
		ninemonth	0.127186	0.0823667	0.170031
		adult	0.26791	0.254955	0.28062
	category	twomonth	0.0837532	0.0605891	0.106338		0.06569	0.0427483	0.0876888
		ninemonth	0.16689	0.132403	0.198449		0.11273	0.0836992	0.141911
		adult	0.361057	0.349599	0.372466		0.252307	0.242638	0.261935
	category (across exemplars)	twomonth	0.0838281	0.0610282	0.106263		0.06569	0.0427483	0.0876888
		ninemonth	0.165761	0.131471	0.196064		0.11273	0.0836992	0.141911
		adult	0.358863	0.347741	0.370237		0.252307	0.242638	0.261935
	animate vs. inanimate	twomonth	0.0693357	0.0469199	0.0904223		0.0603098	0.0365887	0.0815684
		ninemonth	0.260574	0.222914	0.293513		0.246092	0.209284	0.280803
		adult	0.80273	0.792194	0.81322		0.79856	0.787161	0.809716
	inanimate big vs. small	twomonth	0.018325	-0.00234572	0.0398672	n.s.	0.024985	0.00429804	0.0479869
		ninemonth	0.148089	0.122698	0.173239		0.127851	0.101454	0.155005
		adult	0.308909	0.29808	0.320361		0.295366	0.283753	0.306881
	tripartite	twomonth	0.0299868	0.0101989	0.0528142		0.0135554	-0.00675418	0.0356322	n.s.
		ninemonth	0.249914	0.216472	0.282288		0.226785	0.196317	0.258652
		adult	0.517431	0.500695	0.533775		0.475181	0.457812	0.492433

## Sheet: S2_rsa_groupdiffs
roi	feature	ages_tested	diagonal included			diagonal excluded
			lower CI 95%	upper CI 95%		lower CI 95%	upper CI 95%
V1	size	twomonth-ninemonth	-0.0981059	-0.0688105		-0.10835	-0.075662
		twomonth-adult	-0.0794759	-0.0339048		-0.0859106	-0.0351974
		ninemonth-adult	0.00489872	0.0474628		0.0059623	0.0550655
	elongation	twomonth-ninemonth	-0.0690016	-0.0444569		-0.0744875	-0.0482682
		twomonth-adult	-0.0891596	-0.0583081		-0.0958703	-0.0626066
		ninemonth-adult	-0.0342063	0.000565357	n.s.	-0.0369952	0.00106497	n.s.
	color	twomonth-ninemonth	-0.0151407	0.00835143	n.s.	-0.00845765	0.0174843	n.s.
		twomonth-adult	-0.0048989	0.0192019	n.s.	0.00427592	0.0288655
		ninemonth-adult	-0.00260919	0.0230217	n.s.	-0.00137803	0.0245212	n.s.
	compactness	twomonth-ninemonth	-0.0397011	-0.010229		-0.04038	-0.00891078
		twomonth-adult	-0.0261328	0.00443517	n.s.	-0.022405	0.0114698	n.s.
		ninemonth-adult	-0.00231702	0.0316631	n.s.	0.000616602	0.0378942
	exemplar	twomonth-ninemonth	-0.025179	-0.0017882
		twomonth-adult	-0.0257652	-0.000204637
		ninemonth-adult	-0.0125036	0.0135078	n.s.
	category	twomonth-ninemonth	-0.00392609	0.0206277	n.s.	0.0108612	0.0382418
		twomonth-adult	-0.000880918	0.0270702	n.s.	0.0167703	0.0486583
		ninemonth-adult	-0.0105484	0.0208509	n.s.	-0.0102699	0.0247061	n.s.
	category (across exemplars)	twomonth-ninemonth	-0.00251126	0.0218318	n.s.	0.0108612	0.0382418
		twomonth-adult	0.000840338	0.0288457		0.0167703	0.0486583
		ninemonth-adult	-0.010846	0.0205402	n.s.	-0.0102699	0.0247061	n.s.
	animate vs. inanimate	twomonth-ninemonth	-0.0780114	-0.0489601		-0.0819926	-0.0503072
		twomonth-adult	-0.000894755	0.0298151	n.s.	0.00371809	0.0369387
		ninemonth-adult	0.0606372	0.095817		0.0681047	0.105647
	inanimate big vs. small	twomonth-ninemonth	-0.0216574	0.00209414	n.s.	-0.03393	-0.0076436
		twomonth-adult	0.00996052	0.0326469		0.0144763	0.0407378
		ninemonth-adult	0.019521	0.0449053		0.0352782	0.0636201
	tripartite	twomonth-ninemonth	0.019628	0.0458402		0.0268654	0.0556903
		twomonth-adult	0.0452971	0.0724917		0.0546704	0.0847925
		ninemonth-adult	0.0100414	0.0412195		0.0121077	0.0440202
V2dv	size	twomonth-ninemonth	0.039789	0.0845004		0.0583052	0.106536
		twomonth-adult	-0.0852842	-0.0385574		-0.0970604	-0.0429882
		ninemonth-adult	-0.145178	-0.0994619		-0.177459	-0.124218
	elongation	twomonth-ninemonth	-0.0568792	-0.0207796		-0.0527348	-0.0141953
		twomonth-adult	-0.107124	-0.0705807		-0.117561	-0.0782204
		ninemonth-adult	-0.0660897	-0.0338164		-0.082881	-0.0473146
	color	twomonth-ninemonth	-0.0168955	0.0162359	n.s.	-0.00443971	0.0299101	n.s.
		twomonth-adult	-0.0283327	0.00586628	n.s.	-0.0297911	0.00656852	n.s.
		ninemonth-adult	-0.0262956	0.00450147	n.s.	-0.0406009	-0.00798433
	compactness	twomonth-ninemonth	0.0599365	0.100628		0.0828359	0.125029
		twomonth-adult	0.0225368	0.0657201		0.0284259	0.074819
		ninemonth-adult	-0.0557239	-0.0174095		-0.0746529	-0.0305417
	exemplar	twomonth-ninemonth	-0.0415888	-0.0062125
		twomonth-adult	-0.0213461	0.014992	n.s.
		ninemonth-adult	0.00673402	0.0356802
	category	twomonth-ninemonth	-0.0186143	0.0169091	n.s.	0.00236796	0.0427596
		twomonth-adult	0.0304285	0.067483		0.054182	0.092623
		ninemonth-adult	0.0326965	0.0659261		0.0327453	0.0696757
	category (across exemplars)	twomonth-ninemonth	-0.0167354	0.0190575	n.s.	0.00236796	0.0427596
		twomonth-adult	0.0329346	0.0707012		0.054182	0.092623
		ninemonth-adult	0.0333875	0.0666347		0.0327453	0.0696757
	animate vs. inanimate	twomonth-ninemonth	-0.160713	-0.11854		-0.171262	-0.124823
		twomonth-adult	-0.0148855	0.029516	n.s.	-0.0150905	0.0326088	n.s.
		ninemonth-adult	0.126679	0.167549		0.134772	0.178365
	inanimate big vs. small	twomonth-ninemonth	-0.0670332	-0.0331848		-0.0762245	-0.0380966
		twomonth-adult	0.0224398	0.0555285		0.029167	0.063594
		ninemonth-adult	0.0744437	0.105082		0.087588	0.120384
	tripartite	twomonth-ninemonth	-0.0292089	0.0108209	n.s.	-0.0233699	0.0203631	n.s.
		twomonth-adult	0.0514106	0.0885436		0.0606824	0.0995342
		ninemonth-adult	0.0636936	0.0960169		0.064279	0.0990811
V3v	size	twomonth-ninemonth	-0.0380465	-0.00591847		-0.0423978	-0.00648947
		twomonth-adult	-0.0631462	-0.0161267		-0.0777195	-0.0261899
		ninemonth-adult	-0.0404547	0.00654853	n.s.	-0.0520908	-2.72662e-05
	elongation	twomonth-ninemonth	0.00304621	0.033736		0.00698133	0.0396586
		twomonth-adult	-0.0687094	-0.0361438		-0.082034	-0.0461816
		ninemonth-adult	-0.0872568	-0.0526094		-0.105814	-0.0669255
	color	twomonth-ninemonth	0.00801929	0.0325973		0.0122077	0.0381219
		twomonth-adult	-0.0178072	0.0157146	n.s.	-0.0261404	0.00967113	n.s.
		ninemonth-adult	-0.0361538	-0.00717667		-0.0487143	-0.0187585
	compactness	twomonth-ninemonth	-0.0614016	-0.0291662		-0.0706573	-0.0369452
		twomonth-adult	-0.0243459	0.0156396	n.s.	-0.0320995	0.010866	n.s.
		ninemonth-adult	0.0205621	0.0617964		0.0208507	0.06466
	exemplar	twomonth-ninemonth	-0.0133325	0.0137806	n.s.
		twomonth-adult	-0.00158874	0.032229	n.s.
		ninemonth-adult	-7.08026e-05	0.0315357	n.s.
	category	twomonth-ninemonth	0.0096071	0.0356901		0.0183477	0.0473413
		twomonth-adult	0.00346897	0.0375544		-0.00432606	0.0324925	n.s.
		ninemonth-adult	-0.0189407	0.0149417	n.s.	-0.0371175	-0.00146458
	category (across exemplars)	twomonth-ninemonth	0.0106476	0.0368965		0.0183477	0.0473413
		twomonth-adult	0.00339352	0.037362		-0.00432606	0.0324925	n.s.
		ninemonth-adult	-0.0200341	0.0135024	n.s.	-0.0371175	-0.00146458
	animate vs. inanimate	twomonth-ninemonth	-0.046356	-0.0130901		-0.0504752	-0.0155313
		twomonth-adult	-0.0106068	0.0404048	n.s.	-0.0184342	0.0361012	n.s.
		ninemonth-adult	0.0157423	0.0715964		0.0117966	0.0696945
	inanimate big vs. small	twomonth-ninemonth	-0.00386778	0.0193444	n.s.	-0.00962025	0.0152386	n.s.
		twomonth-adult	0.00679616	0.0369977		0.000117284	0.0339549
		ninemonth-adult	-0.0021993	0.0287213	n.s.	-0.00388637	0.0320345	n.s.
	tripartite	twomonth-ninemonth	-0.00787255	0.0216144	n.s.	-0.008952	0.0219086	n.s.
		twomonth-adult	0.0170113	0.0506695		0.0108288	0.0480003
		ninemonth-adult	0.00902588	0.0443515		0.00415357	0.0421918
hV4	size	twomonth-ninemonth	0.0263924	0.0910457		0.0342065	0.102536
		twomonth-adult	0.0194762	0.0922774		0.039012	0.117236
		ninemonth-adult	-0.039294	0.0336495	n.s.	-0.03421	0.0491507	n.s.
	elongation	twomonth-ninemonth	0.0190656	0.0761782		0.0297425	0.0865358
		twomonth-adult	0.0292554	0.0907462		0.0537008	0.117745
		ninemonth-adult	-0.017523	0.0400385	n.s.	-0.00492076	0.0585787	n.s.
	color	twomonth-ninemonth	-0.0470011	0.00392875	n.s.	-0.0456799	0.00433399	n.s.
		twomonth-adult	-0.0758902	-0.0168003		-0.0679417	-0.0111271
		ninemonth-adult	-0.0503775	0.00333969	n.s.	-0.0463534	0.00915146	n.s.
	compactness	twomonth-ninemonth	-0.0463632	0.0158762	n.s.	-0.0471765	0.0172224	n.s.
		twomonth-adult	-0.00691485	0.0596064	n.s.	0.0114046	0.0804222
		ninemonth-adult	0.0113214	0.0756028		0.0267332	0.0964851
	exemplar	twomonth-ninemonth	-0.0416535	0.0246972	n.s.
		twomonth-adult	-0.0701196	-0.00234857
		ninemonth-adult	-0.0590295	0.00366533	n.s.
	category	twomonth-ninemonth	-0.0524168	0.00549866	n.s.	-0.0548758	0.00658122	n.s.
		twomonth-adult	-0.109546	-0.0476092		-0.109424	-0.0435755
		ninemonth-adult	-0.0858527	-0.0249996		-0.0858096	-0.020302
	category (across exemplars)	twomonth-ninemonth	-0.0524783	0.0046005	n.s.	-0.0548758	0.00658122	n.s.
		twomonth-adult	-0.110516	-0.048589		-0.109424	-0.0435755
		ninemonth-adult	-0.0868503	-0.0253913		-0.0858096	-0.020302
	animate vs. inanimate	twomonth-ninemonth	-0.259981	-0.18658		-0.2768	-0.200763
		twomonth-adult	-0.290348	-0.175366		-0.303644	-0.184669
		ninemonth-adult	-0.0679063	0.0470599	n.s.	-0.0684154	0.0562745	n.s.
	inanimate big vs. small	twomonth-ninemonth	-0.161898	-0.10402		-0.165863	-0.106359
		twomonth-adult	-0.121323	-0.0550007		-0.114681	-0.0431208
		ninemonth-adult	0.0144029	0.0776358		0.0246107	0.0947832
	tripartite	twomonth-ninemonth	-0.211906	-0.147871		-0.229243	-0.164919
		twomonth-adult	-0.150095	-0.0747898		-0.149949	-0.0741043
		ninemonth-adult	0.0304587	0.108779		0.0460723	0.127869
VO1	size	twomonth-ninemonth	0.00981452	0.0950088		0.0192582	0.1051
		twomonth-adult	-0.0651393	0.0564752	n.s.	-0.0606436	0.0710551	n.s.
		ninemonth-adult	-0.122296	0.00418005	n.s.	-0.125529	0.00497079	n.s.
	elongation	twomonth-ninemonth	-0.0252129	0.0604604	n.s.	-0.0171373	0.0659561	n.s.
		twomonth-adult	-0.0219783	0.0682578	n.s.	-0.00616449	0.0881318	n.s.
		ninemonth-adult	-0.0453663	0.0538409	n.s.	-0.0347907	0.0631679	n.s.
	color	twomonth-ninemonth	-0.0751263	-0.0007231		-0.0769007	-0.0033121
		twomonth-adult	-0.0953942	-0.0152237		-0.0924678	-0.010484
		ninemonth-adult	-0.0546326	0.0191468	n.s.	-0.0502601	0.0279356	n.s.
	compactness	twomonth-ninemonth	-0.0390752	0.042802	n.s.	-0.0380435	0.0444352	n.s.
		twomonth-adult	-0.153628	-0.0595389		-0.160072	-0.0603652
		ninemonth-adult	-0.156708	-0.0632421		-0.16554	-0.0644956
	exemplar	twomonth-ninemonth	-0.055226	0.044875	n.s.
		twomonth-adult	-0.0725364	0.0276415	n.s.
		ninemonth-adult	-0.0705013	0.0274351	n.s.
	category	twomonth-ninemonth	-0.0803654	0.00344948	n.s.	-0.0894927	-0.0132348
		twomonth-adult	-0.105213	-0.0160653		-0.10437	-0.0183392
		ninemonth-adult	-0.0676339	0.0222128	n.s.	-0.0509718	0.0302486	n.s.
	category (across exemplars)	twomonth-ninemonth	-0.0805426	0.00256585	n.s.	-0.0894927	-0.0132348
		twomonth-adult	-0.1052	-0.0171478		-0.10437	-0.0183392
		ninemonth-adult	-0.0661106	0.0213487	n.s.	-0.0509718	0.0302486	n.s.
	animate vs. inanimate	twomonth-ninemonth	-0.271245	-0.178716		-0.290451	-0.19327
		twomonth-adult	-0.274077	-0.118124		-0.288785	-0.122113
		ninemonth-adult	-0.0509025	0.109462	n.s.	-0.0468357	0.119658	n.s.
	inanimate big vs. small	twomonth-ninemonth	-0.170823	-0.0953459		-0.183557	-0.108641
		twomonth-adult	-0.124262	-0.0274609		-0.120913	-0.0163001
		ninemonth-adult	0.0110136	0.103699		0.0271258	0.128555
	tripartite	twomonth-ninemonth	-0.228179	-0.141766		-0.24563	-0.160438
		twomonth-adult	-0.220869	-0.103497		-0.232077	-0.109545
		ninemonth-adult	-0.037072	0.0825024	n.s.	-0.0281753	0.0971677	n.s.
PHC	size	twomonth-ninemonth	0.0201575	0.120149		0.0500251	0.152694
		twomonth-adult	-0.0986036	0.0138134	n.s.	-0.054626	0.0659895	n.s.
		ninemonth-adult	-0.163598	-0.0617839		-0.148292	-0.0392845
	elongation	twomonth-ninemonth	-0.013987	0.0735015	n.s.	0.0152889	0.0941177
		twomonth-adult	-0.0681499	0.0230099	n.s.	-0.0140289	0.0748205	n.s.
		ninemonth-adult	-0.0879963	-0.0124371		-0.0610422	0.0125152	n.s.
	color	twomonth-ninemonth	-0.125191	-0.0410038		-0.110074	-0.0308609
		twomonth-adult	-0.132575	-0.0501581		-0.0835834	-0.00674938
		ninemonth-adult	-0.0413634	0.024365	n.s.	-0.00737156	0.0563501	n.s.
	compactness	twomonth-ninemonth	-0.0499046	0.0427042	n.s.	-0.0264936	0.0653332	n.s.
		twomonth-adult	-0.137212	-0.0423798		-0.0976258	0.00724509	n.s.
		ninemonth-adult	-0.13262	-0.0425647		-0.111356	-0.0169478
	exemplar	twomonth-ninemonth	-0.108656	0.00908777	n.s.
		twomonth-adult	-0.184986	-0.0697794
		ninemonth-adult	-0.119527	-0.0362138
	category	twomonth-ninemonth	-0.167064	-0.0736551		-0.165335	-0.0784698
		twomonth-adult	-0.213006	-0.116157		-0.153199	-0.0610593
		ninemonth-adult	-0.0852082	-0.00220764		-0.0262901	0.0556832	n.s.
	category (across exemplars)	twomonth-ninemonth	-0.168049	-0.0773798		-0.165335	-0.0784698
		twomonth-adult	-0.210291	-0.114949		-0.153199	-0.0610593
		ninemonth-adult	-0.0821319	0.00258537	n.s.	-0.0262901	0.0556832	n.s.
	animate vs. inanimate	twomonth-ninemonth	-0.317595	-0.21159		-0.325968	-0.217428
		twomonth-adult	-0.405994	-0.236223		-0.407249	-0.225838
		ninemonth-adult	-0.135289	0.0332068	n.s.	-0.129945	0.0490404	n.s.
	inanimate big vs. small	twomonth-ninemonth	-0.224478	-0.143077		-0.24201	-0.160919
		twomonth-adult	-0.162786	-0.0760569		-0.1468	-0.0565765
		ninemonth-adult	0.0244676	0.103669		0.0584483	0.146151
	tripartite	twomonth-ninemonth	-0.345185	-0.250352		-0.357007	-0.25992
		twomonth-adult	-0.303454	-0.189594		-0.286957	-0.161931
		ninemonth-adult	-0.00340316	0.107044	n.s.	0.0243075	0.138021
FG4	size	twomonth-ninemonth	-0.092198	0.0347322	n.s.	-0.0405204	0.0781762	n.s.
		twomonth-adult	-0.0716248	0.0726298	n.s.	-0.0116695	0.126007	n.s.
		ninemonth-adult	-0.0291755	0.0934844	n.s.	-0.0211267	0.100152	n.s.
	elongation	twomonth-ninemonth	-0.0379449	0.0742242	n.s.	0.0211601	0.13033
		twomonth-adult	-0.026539	0.0795245	n.s.	0.0277261	0.134867
		ninemonth-adult	-0.041746	0.0494734	n.s.	-0.0404308	0.0488739	n.s.
	color	twomonth-ninemonth	-0.0933167	0.0232751	n.s.	-0.0324863	0.0742034	n.s.
		twomonth-adult	-0.11213	0.00133186	n.s.	-0.0621322	0.0450987	n.s.
		ninemonth-adult	-0.0736106	0.0252504	n.s.	-0.0742354	0.0202993	n.s.
	compactness	twomonth-ninemonth	-0.166592	-0.045293		-0.12856	-0.00392543
		twomonth-adult	-0.107815	0.0205276	n.s.	-0.0611393	0.0711669	n.s.
		ninemonth-adult	0.00886886	0.112298		0.0203272	0.12634
	exemplar	twomonth-ninemonth	-0.195268	-0.0464241
		twomonth-adult	-0.19315	-0.0485533
		ninemonth-adult	-0.066216	0.0596046	n.s.
	category	twomonth-ninemonth	-0.22054	-0.0954605		-0.171925	-0.0461324
		twomonth-adult	-0.249212	-0.125312		-0.207203	-0.0903228
		ninemonth-adult	-0.09018	0.0217589	n.s.	-0.0923504	0.0115221	n.s.
	category (across exemplars)	twomonth-ninemonth	-0.21868	-0.0940949		-0.171925	-0.0461324
		twomonth-adult	-0.248912	-0.126743		-0.207203	-0.0903228
		ninemonth-adult	-0.0900726	0.019444	n.s.	-0.0923504	0.0115221	n.s.
	animate vs. inanimate	twomonth-ninemonth	-0.324044	-0.191198		-0.313252	-0.176633
		twomonth-adult	-0.562388	-0.382638		-0.571107	-0.386338
		ninemonth-adult	-0.307537	-0.136791		-0.326689	-0.147849
	inanimate big vs. small	twomonth-ninemonth	-0.249153	-0.143257		-0.239406	-0.134617
		twomonth-adult	-0.249521	-0.145681		-0.230825	-0.1188
		ninemonth-adult	-0.049076	0.0440253	n.s.	-0.0363225	0.0599706	n.s.
	tripartite	twomonth-ninemonth	-0.322806	-0.205825		-0.317309	-0.187871
		twomonth-adult	-0.349206	-0.221723		-0.332963	-0.208971
		ninemonth-adult	-0.0823074	0.034441	n.s.	-0.0818037	0.0371363	n.s.
FG2	size	twomonth-ninemonth	-0.111618	0.0143268	n.s.	-0.0880238	0.0311751	n.s.
		twomonth-adult	-0.138986	0.00727185	n.s.	-0.120451	0.0212344	n.s.
		ninemonth-adult	-0.0800346	0.0518596	n.s.	-0.0906141	0.037769	n.s.
	elongation	twomonth-ninemonth	-0.0536124	0.061393	n.s.	-0.0236516	0.0853835	n.s.
		twomonth-adult	0.00961572	0.115223		0.0398157	0.141798
		ninemonth-adult	0.010892	0.111674		0.0124816	0.103955
	color	twomonth-ninemonth	-0.073435	0.0414204	n.s.	-0.0429027	0.0680639	n.s.
		twomonth-adult	-0.100503	0.0271891	n.s.	-0.0801884	0.0347372	n.s.
		ninemonth-adult	-0.0734439	0.028936	n.s.	-0.0827696	0.0140438	n.s.
	compactness	twomonth-ninemonth	-0.140634	-0.0160593		-0.118347	0.00230767	n.s.
		twomonth-adult	-0.11147	0.023606	n.s.	-0.0949247	0.0376849	n.s.
		ninemonth-adult	-0.0267035	0.100021	n.s.	-0.0345382	0.0960516	n.s.
	exemplar	twomonth-ninemonth	-0.152831	0.0114044	n.s.
		twomonth-adult	-0.135251	0.0381609	n.s.
		ninemonth-adult	-0.0485697	0.0990632	n.s.
	category	twomonth-ninemonth	-0.156212	-0.0146021		-0.120003	0.0141241	n.s.
		twomonth-adult	-0.149711	0.00427946	n.s.	-0.128222	0.00559136	n.s.
		ninemonth-adult	-0.064214	0.0878598	n.s.	-0.0720475	0.0608027	n.s.
	category (across exemplars)	twomonth-ninemonth	-0.152079	-0.0154659		-0.120003	0.0141241	n.s.
		twomonth-adult	-0.147751	0.00152199	n.s.	-0.128222	0.00559136	n.s.
		ninemonth-adult	-0.0656686	0.0843562	n.s.	-0.0720475	0.0608027	n.s.
	animate vs. inanimate	twomonth-ninemonth	-0.239159	-0.102343		-0.237172	-0.0947689
		twomonth-adult	-0.200458	0.0140646	n.s.	-0.199911	0.0234955	n.s.
		ninemonth-adult	-0.03482	0.189228	n.s.	-0.0346974	0.189331	n.s.
	inanimate big vs. small	twomonth-ninemonth	-0.110373	0.00463107	n.s.	-0.0952293	0.0188199	n.s.
		twomonth-adult	-0.0694605	0.0559149	n.s.	-0.0312384	0.0949266	n.s.
		ninemonth-adult	-0.0154414	0.103263	n.s.	0.00689014	0.128067
	tripartite	twomonth-ninemonth	-0.165809	-0.0278486		-0.14768	-0.0147525
		twomonth-adult	-0.0902834	0.0741158	n.s.	-0.0733424	0.0887101	n.s.
		ninemonth-adult	0.0093269	0.166958		0.00927631	0.167442
LOClp	size	twomonth-ninemonth	-0.0604333	0.0810322	n.s.	-0.0723106	0.0694353	n.s.
		twomonth-adult	-0.189987	-0.0800792		-0.119269	-0.0126077
		ninemonth-adult	-0.202848	-0.0873501		-0.122036	-0.00716472
	elongation	twomonth-ninemonth	-0.0221521	0.112306	n.s.	-0.022156	0.0989975	n.s.
		twomonth-adult	-0.0761509	0.0240356	n.s.	0.0168513	0.107063
		ninemonth-adult	-0.116776	-0.0224131		-0.0220817	0.0667977	n.s.
	color	twomonth-ninemonth	-0.0602911	0.0674551	n.s.	-0.0664702	0.055375	n.s.
		twomonth-adult	-0.120389	-0.0242233		-0.0390881	0.0561949	n.s.
		ninemonth-adult	-0.120416	-0.0285417		-0.0287692	0.0610164	n.s.
	compactness	twomonth-ninemonth	-0.0806529	0.0714417	n.s.	-0.0924611	0.0579643	n.s.
		twomonth-adult	-0.128766	-0.0120159		-0.0524183	0.0705095	n.s.
		ninemonth-adult	-0.128584	-0.00258207		-0.0365156	0.0880445	n.s.
	exemplar	twomonth-ninemonth	-0.0638795	0.121858	n.s.
		twomonth-adult	-0.264563	-0.137273
		ninemonth-adult	-0.295685	-0.157834
	category	twomonth-ninemonth	-0.0578564	0.083989	n.s.	-0.0781784	0.0615397	n.s.
		twomonth-adult	-0.350985	-0.24625		-0.282464	-0.179319
		ninemonth-adult	-0.365838	-0.249966		-0.277287	-0.167061
	category (across exemplars)	twomonth-ninemonth	-0.057959	0.0809322	n.s.	-0.0781784	0.0615397	n.s.
		twomonth-adult	-0.350518	-0.247659		-0.282464	-0.179319
		ninemonth-adult	-0.362703	-0.251032		-0.277287	-0.167061
	animate vs. inanimate	twomonth-ninemonth	-0.129509	0.00896945	n.s.	-0.144722	0.00160724	n.s.
		twomonth-adult	-0.722127	-0.601581		-0.725813	-0.600099
		ninemonth-adult	-0.66423	-0.531847		-0.659831	-0.517673
	inanimate big vs. small	twomonth-ninemonth	-0.0483726	0.0699017	n.s.	-0.0810853	0.044472	n.s.
		twomonth-adult	-0.301882	-0.212049		-0.31476	-0.217763
		ninemonth-adult	-0.312294	-0.216356		-0.293108	-0.194308
	tripartite	twomonth-ninemonth	-0.0572857	0.0730034	n.s.	-0.0668274	0.0728841	n.s.
		twomonth-adult	-0.413764	-0.302448		-0.382603	-0.268024
		ninemonth-adult	-0.424621	-0.30688		-0.382622	-0.263273
LOCla	size	twomonth-ninemonth	-0.158567	-0.026832		-0.185623	-0.0606674
		twomonth-adult	-0.230349	-0.0941301		-0.197297	-0.0629345
		ninemonth-adult	-0.136467	-0.00864227		-0.0751914	0.0504777	n.s.
	elongation	twomonth-ninemonth	-0.0195067	0.103508	n.s.	-0.0276209	0.0892923	n.s.
		twomonth-adult	-0.0931955	0.00600115	n.s.	-0.0473492	0.0472327	n.s.
		ninemonth-adult	-0.134429	-0.0388654		-0.0783345	0.0133532	n.s.
	color	twomonth-ninemonth	-0.0607619	0.0586806	n.s.	-0.075477	0.0397132	n.s.
		twomonth-adult	-0.133624	-0.026302		-0.0893367	0.0140464	n.s.
		ninemonth-adult	-0.127332	-0.0256965		-0.0647845	0.0321557	n.s.
	compactness	twomonth-ninemonth	-0.0762867	0.059568	n.s.	-0.0931555	0.0378303	n.s.
		twomonth-adult	-0.175095	-0.0385232		-0.135213	0.000241584	n.s.
		ninemonth-adult	-0.174083	-0.0297093		-0.114874	0.0245061	n.s.
	exemplar	twomonth-ninemonth	-0.0379614	0.126475	n.s.
		twomonth-adult	-0.189582	-0.0428477
		ninemonth-adult	-0.229842	-0.0850521
	category	twomonth-ninemonth	-0.0907962	0.0448482	n.s.	-0.13691	-0.0115803
		twomonth-adult	-0.270477	-0.145512		-0.239775	-0.119371
		ninemonth-adult	-0.251019	-0.120637		-0.169102	-0.0480905
	category (across exemplars)	twomonth-ninemonth	-0.0946148	0.0391518	n.s.	-0.13691	-0.0115803
		twomonth-adult	-0.270442	-0.147133		-0.239775	-0.119371
		ninemonth-adult	-0.247658	-0.118958		-0.169102	-0.0480905
	animate vs. inanimate	twomonth-ninemonth	-0.151311	-0.0234858		-0.169398	-0.0392188
		twomonth-adult	-0.608436	-0.422893		-0.622781	-0.430712
		ninemonth-adult	-0.52265	-0.33198		-0.517608	-0.326052
	inanimate big vs. small	twomonth-ninemonth	-0.0927849	0.0237782	n.s.	-0.121961	-0.00726272
		twomonth-adult	-0.215857	-0.102733		-0.22609	-0.109577
		ninemonth-adult	-0.182198	-0.0616238		-0.163037	-0.0452544
	tripartite	twomonth-ninemonth	-0.149849	-0.014838		-0.176919	-0.0311106
		twomonth-adult	-0.370644	-0.223381		-0.36128	-0.212948
		ninemonth-adult	-0.295156	-0.136766		-0.260893	-0.103944
LOC	size	twomonth-ninemonth	-0.061006	0.0792769	n.s.	-0.0752658	0.0605531	n.s.
		twomonth-adult	-0.203572	-0.0577071		-0.182631	-0.0444677
		ninemonth-adult	-0.207927	-0.0697161		-0.173759	-0.0407597
	elongation	twomonth-ninemonth	-0.0247459	0.106583	n.s.	-0.0272807	0.0959681	n.s.
		twomonth-adult	-0.0978275	0.015506	n.s.	-0.0656456	0.0429403	n.s.
		ninemonth-adult	-0.140815	-0.0266524		-0.0940989	0.00681857	n.s.
	color	twomonth-ninemonth	-0.0624997	0.0668424	n.s.	-0.0713054	0.0527779	n.s.
		twomonth-adult	-0.0886456	0.0278814	n.s.	-0.0565092	0.0589036	n.s.
		ninemonth-adult	-0.0948881	0.0235682	n.s.	-0.0450647	0.0681124	n.s.
	compactness	twomonth-ninemonth	-0.0755762	0.072897	n.s.	-0.0843323	0.060296	n.s.
		twomonth-adult	-0.148362	-0.00564084		-0.121	0.012315	n.s.
		ninemonth-adult	-0.14704	-0.00559342		-0.104627	0.0321773	n.s.
	exemplar	twomonth-ninemonth	-0.0537305	0.130347	n.s.
		twomonth-adult	-0.156597	0.0061771	n.s.
		ninemonth-adult	-0.195565	-0.0263766
	category	twomonth-ninemonth	-0.0613524	0.0932736	n.s.	-0.093721	0.0500533	n.s.
		twomonth-adult	-0.218404	-0.0598754		-0.190462	-0.0506352
		ninemonth-adult	-0.232425	-0.0662688		-0.17666	-0.0285847
	category (across exemplars)	twomonth-ninemonth	-0.0629748	0.0887393	n.s.	-0.093721	0.0500533	n.s.
		twomonth-adult	-0.21924	-0.0603035		-0.190462	-0.0506352
		ninemonth-adult	-0.230315	-0.0666585		-0.17666	-0.0285847
	animate vs. inanimate	twomonth-ninemonth	-0.0770416	0.0657136	n.s.	-0.0871495	0.0602841	n.s.
		twomonth-adult	-0.339796	-0.0714705		-0.338628	-0.0627371
		ninemonth-adult	-0.350449	-0.0605285		-0.334763	-0.0432302
	inanimate big vs. small	twomonth-ninemonth	-0.101442	0.0234094	n.s.	-0.139571	-0.0147103
		twomonth-adult	-0.185612	-0.0426673		-0.186599	-0.0443861
		ninemonth-adult	-0.14372	0.000376362	n.s.	-0.1103	0.0355329	n.s.
	tripartite	twomonth-ninemonth	-0.144018	0.00973384	n.s.	-0.16397	-0.0133096
		twomonth-adult	-0.236614	-0.027887		-0.220747	-0.0134115
		ninemonth-adult	-0.175081	0.0463797	n.s.	-0.14149	0.0735572	n.s.
evc	size	twomonth-ninemonth	-0.051783	-0.025655		-0.0559573	-0.0265421
		twomonth-adult	-0.0548043	-0.0265143		-0.0645253	-0.0304414
		ninemonth-adult	-0.0170483	0.0134837	n.s.	-0.024827	0.0118218	n.s.
	elongation	twomonth-ninemonth	-0.0567093	-0.031624		-0.0602501	-0.0316858
		twomonth-adult	-0.0973096	-0.0732851		-0.110114	-0.083456
		ninemonth-adult	-0.054741	-0.0289209		-0.0651677	-0.0362657
	color	twomonth-ninemonth	-0.0136916	0.00658192	n.s.	-0.00704867	0.0150398	n.s.
		twomonth-adult	-0.0107913	0.00906264	n.s.	-0.00861165	0.0123269	n.s.
		ninemonth-adult	-0.00759025	0.0127934	n.s.	-0.0133185	0.00915857	n.s.
	compactness	twomonth-ninemonth	-0.00666296	0.020589	n.s.	-0.00202322	0.0275608	n.s.
		twomonth-adult	0.00132499	0.0284427		0.00169887	0.032319
		ninemonth-adult	-0.00671083	0.0216018	n.s.	-0.0117991	0.0203339	n.s.
	exemplar	twomonth-ninemonth	-0.0216898	-0.00265769
		twomonth-adult	-0.0111911	0.00999007	n.s.
		ninemonth-adult	0.00169149	0.0210681
	category	twomonth-ninemonth	0.00565775	0.0254039		0.0231607	0.0474541
		twomonth-adult	0.0239426	0.0483939		0.0395926	0.0668208
		ninemonth-adult	0.00777044	0.032196		0.00341986	0.0316286
	category (across exemplars)	twomonth-ninemonth	0.00726365	0.0270428		0.0231607	0.0474541
		twomonth-adult	0.0259044	0.0502279		0.0395926	0.0668208
		ninemonth-adult	0.0076572	0.0323485		0.00341986	0.0316286
	animate vs. inanimate	twomonth-ninemonth	-0.0886155	-0.0597218		-0.094	-0.064041
		twomonth-adult	0.0120264	0.0415948		0.0139786	0.0452154
		ninemonth-adult	0.0857647	0.117603		0.0912764	0.126485
	inanimate big vs. small	twomonth-ninemonth	-0.02494	-0.00337166		-0.0349518	-0.0115815
		twomonth-adult	0.0195009	0.0394692		0.0199472	0.0422465
		ninemonth-adult	0.0330263	0.0556105		0.0425468	0.0685951
	tripartite	twomonth-ninemonth	0.0141999	0.0385272		0.0204539	0.0469146
		twomonth-adult	0.0555037	0.0795741		0.0620924	0.0887407
		ninemonth-adult	0.0293312	0.0544633		0.028314	0.056235
vvc	size	twomonth-ninemonth	-0.0167051	0.0644178	n.s.	0.0135216	0.0936594
		twomonth-adult	-0.0623543	0.0226167	n.s.	-0.0156332	0.0667181	n.s.
		ninemonth-adult	-0.072907	-0.0081051		-0.0605595	0.00459557	n.s.
	elongation	twomonth-ninemonth	0.0171274	0.0933605		0.0532289	0.127823
		twomonth-adult	0.0120045	0.0836684		0.0672447	0.138264
		ninemonth-adult	-0.0320916	0.0205338	n.s.	-0.0159567	0.0364519	n.s.
	color	twomonth-ninemonth	-0.104939	-0.0324418		-0.0800919	-0.0110924
		twomonth-adult	-0.113368	-0.0426295		-0.0760771	-0.00540239
		ninemonth-adult	-0.0353724	0.0160588	n.s.	-0.0195478	0.0322495	n.s.
	compactness	twomonth-ninemonth	-0.117401	-0.037849		-0.0986679	-0.0205254
		twomonth-adult	-0.140816	-0.059634		-0.108986	-0.0276951
		ninemonth-adult	-0.0519972	0.00755648	n.s.	-0.0370807	0.0209336	n.s.
	exemplar	twomonth-ninemonth	-0.109313	-0.0121556
		twomonth-adult	-0.14804	-0.0587308
		ninemonth-adult	-0.0745733	-0.0100125
	category	twomonth-ninemonth	-0.1696	-0.0902913		-0.16327	-0.0832029
		twomonth-adult	-0.208878	-0.134486		-0.181052	-0.107231
		ninemonth-adult	-0.0706564	-0.0126485		-0.0436329	0.00993152	n.s.
	category (across exemplars)	twomonth-ninemonth	-0.17085	-0.0930433		-0.16327	-0.0832029
		twomonth-adult	-0.210052	-0.135904		-0.181052	-0.107231
		ninemonth-adult	-0.0684669	-0.0121914		-0.0436329	0.00993152	n.s.
	animate vs. inanimate	twomonth-ninemonth	-0.388726	-0.299743		-0.398325	-0.306024
		twomonth-adult	-0.491446	-0.390418		-0.501547	-0.395936
		ninemonth-adult	-0.147415	-0.0470047		-0.150557	-0.0445189
	inanimate big vs. small	twomonth-ninemonth	-0.234778	-0.165153		-0.23846	-0.164453
		twomonth-adult	-0.197422	-0.128759		-0.179155	-0.100761
		ninemonth-adult	0.00722434	0.0671218		0.0283259	0.093425
	tripartite	twomonth-ninemonth	-0.358749	-0.275836		-0.367226	-0.285735
		twomonth-adult	-0.29958	-0.217051		-0.293193	-0.205829
		ninemonth-adult	0.02043	0.0936133		0.0393872	0.113654
LOC	size	twomonth-ninemonth	-0.117853	0.0131447	n.s.	-0.128646	0.00210822	n.s.
		twomonth-adult	-0.209175	-0.112697		-0.16527	-0.0691556
		ninemonth-adult	-0.155288	-0.0652693		-0.0992988	-0.00826136
	elongation	twomonth-ninemonth	-0.0234799	0.0931086	n.s.	-0.0192535	0.0877926	n.s.
		twomonth-adult	-0.0635952	0.027513	n.s.	0.00322382	0.0898397
		ninemonth-adult	-0.0890107	-0.0141587		-0.0258024	0.0464247	n.s.
	color	twomonth-ninemonth	-0.0667696	0.0500195	n.s.	-0.0700656	0.0428404	n.s.
		twomonth-adult	-0.0818881	0.00322204	n.s.	-0.0218724	0.0637356	n.s.
		ninemonth-adult	-0.0737921	0.0078416	n.s.	-0.005306	0.072525	n.s.
	compactness	twomonth-ninemonth	-0.0683288	0.0627558	n.s.	-0.0782046	0.0560761	n.s.
		twomonth-adult	-0.145995	-0.0478265		-0.0983891	0.00295739	n.s.
		ninemonth-adult	-0.138752	-0.0413468		-0.0832592	0.0130867	n.s.
	exemplar	twomonth-ninemonth	-0.0664543	0.0911135	n.s.
		twomonth-adult	-0.198738	-0.0890343
		ninemonth-adult	-0.213933	-0.097256
	category	twomonth-ninemonth	-0.0887407	0.0436737	n.s.	-0.115774	0.0139662	n.s.
		twomonth-adult	-0.300967	-0.202926		-0.266686	-0.172063
		ninemonth-adult	-0.275673	-0.176834		-0.21148	-0.12471
	category (across exemplars)	twomonth-ninemonth	-0.0897911	0.0406661	n.s.	-0.115774	0.0139662	n.s.
		twomonth-adult	-0.302322	-0.206151		-0.266686	-0.172063
		ninemonth-adult	-0.274261	-0.176552		-0.21148	-0.12471
	animate vs. inanimate	twomonth-ninemonth	-0.206907	-0.0761766		-0.220417	-0.0871215
		twomonth-adult	-0.767353	-0.676462		-0.787016	-0.695048
		ninemonth-adult	-0.629346	-0.533073		-0.6398	-0.541336
	inanimate big vs. small	twomonth-ninemonth	-0.0916538	0.01967	n.s.	-0.119164	-0.00676871
		twomonth-adult	-0.271573	-0.187167		-0.300562	-0.212293
		ninemonth-adult	-0.232545	-0.155995		-0.234433	-0.15299
	tripartite	twomonth-ninemonth	-0.141634	-0.0164874		-0.156462	-0.0293184
		twomonth-adult	-0.446678	-0.353106		-0.435414	-0.342006
		ninemonth-adult	-0.364493	-0.268589		-0.346672	-0.247958

## Sheet: S2_rsa_groupdiffs_motionmatch
roi	feature	ages_tested	diagonal included			diagonal excluded
			lower CI 95%	upper CI 95%		lower CI 95%	upper CI 95%
V1	size	twomonth-ninemonth	-0.134769	-0.11128		-0.145684	-0.119367
		twomonth-adult	-0.120736	-0.07993		-0.129405	-0.0819386
		ninemonth-adult	0.00129632	0.0453048		0.00180458	0.0525011
	elongation	twomonth-ninemonth	-0.0871126	-0.0691752		-0.0882795	-0.0692981
		twomonth-adult	-0.088357	-0.0616307		-0.0891864	-0.0592145
		ninemonth-adult	-0.0122615	0.0169866	n.s.	-0.012216	0.0205276	n.s.
	color	twomonth-ninemonth	-0.0366506	-0.019421		-0.0256833	-0.0076628
		twomonth-adult	-0.0272091	-0.00772427		-0.014868	0.004509	n.s.
		ninemonth-adult	-0.00156246	0.022077	n.s.	0.00037564	0.0228022
	compactness	twomonth-ninemonth	-0.106348	-0.0838882		-0.110118	-0.0857898
		twomonth-adult	-0.0724344	-0.0438265		-0.0698143	-0.0374355
		ninemonth-adult	0.0204352	0.052821		0.0262858	0.0631848
	exemplar	twomonth-ninemonth	-0.0376117	-0.0199266
		twomonth-adult	-0.0408583	-0.0176722
		ninemonth-adult	-0.0135768	0.0121582	n.s.
	category	twomonth-ninemonth	-0.0133817	0.00472967	n.s.	0.0118802	0.0321193
		twomonth-adult	-0.0162734	0.0115959	n.s.	0.0117684	0.0397486
		ninemonth-adult	-0.0122737	0.0166274	n.s.	-0.0122224	0.0187651	n.s.
	category (across exemplars)	twomonth-ninemonth	-0.0112769	0.00687983	n.s.	0.0118802	0.0321193
		twomonth-adult	-0.0139981	0.0138329	n.s.	0.0117684	0.0397486
		ninemonth-adult	-0.012141	0.0167189	n.s.	-0.0122224	0.0187651	n.s.
	animate vs. inanimate	twomonth-ninemonth	-0.0848195	-0.062144		-0.0848758	-0.0607982
		twomonth-adult	-0.013252	0.0160966	n.s.	-0.00613135	0.0259633	n.s.
		ninemonth-adult	0.0590972	0.0922947		0.066154	0.100781
	inanimate big vs. small	twomonth-ninemonth	-0.0206099	-0.0025329		-0.0255673	-0.00587309
		twomonth-adult	0.0107062	0.0299686		0.0207451	0.0428649
		ninemonth-adult	0.0210114	0.0426889		0.0342842	0.0601827
	tripartite	twomonth-ninemonth	0.00881526	0.0280932		0.0200581	0.0408945
		twomonth-adult	0.0264989	0.0507329		0.0400833	0.0654841
		ninemonth-adult	0.00632945	0.0335928		0.00840301	0.0365168
V2dv	size	twomonth-ninemonth	-0.0726915	-0.0415365		-0.0687753	-0.0349317
		twomonth-adult	-0.220904	-0.178223		-0.250727	-0.202681
		ninemonth-adult	-0.164383	-0.121316		-0.200589	-0.149488
	elongation	twomonth-ninemonth	-0.0549505	-0.029904		-0.0456813	-0.0187179
		twomonth-adult	-0.0921701	-0.0629253		-0.0944956	-0.0628909
		ninemonth-adult	-0.04856	-0.02044		-0.0623644	-0.0303765
	color	twomonth-ninemonth	-0.0337974	-0.012001		-0.0209262	0.00291708	n.s.
		twomonth-adult	-0.0464528	-0.0186052		-0.0454615	-0.0159436
		ninemonth-adult	-0.0223699	0.0047496	n.s.	-0.0357637	-0.0066004
	compactness	twomonth-ninemonth	-0.0023964	0.0232832	n.s.	0.0128317	0.0405548
		twomonth-adult	-0.0487597	-0.0148261		-0.0524736	-0.0143436
		ninemonth-adult	-0.0593988	-0.0252702		-0.0804383	-0.0406762
	exemplar	twomonth-ninemonth	-0.0474904	-0.0240021
		twomonth-adult	-0.02798	-6.47585e-05
		ninemonth-adult	0.00863446	0.0340906
	category	twomonth-ninemonth	-0.0293765	-0.00666442		-0.00206997	0.0231645	n.s.
		twomonth-adult	0.0165991	0.0461611		0.0464004	0.0767458
		ninemonth-adult	0.0345023	0.0624509		0.033237	0.0672316
	category (across exemplars)	twomonth-ninemonth	-0.027469	-0.00467208		-0.00206997	0.0231645	n.s.
		twomonth-adult	0.0195703	0.0494726		0.0464004	0.0767458
		ninemonth-adult	0.0351935	0.0637219		0.033237	0.0672316
	animate vs. inanimate	twomonth-ninemonth	-0.177217	-0.151589		-0.183691	-0.155563
		twomonth-adult	-0.0368547	-0.00242421		-0.0333786	0.00248003	n.s.
		ninemonth-adult	0.125944	0.163028		0.134454	0.173397
	inanimate big vs. small	twomonth-ninemonth	-0.0598974	-0.0381993		-0.0632889	-0.0390899
		twomonth-adult	0.00637552	0.0313025		0.0131494	0.0401935
		ninemonth-adult	0.0550415	0.0802462		0.0644434	0.0920745
	tripartite	twomonth-ninemonth	-0.0266658	-0.00243714		-0.0154383	0.0109294	n.s.
		twomonth-adult	0.0163921	0.0436804		0.0250365	0.0542596
		ninemonth-adult	0.0300125	0.0581936		0.0261641	0.0568381
V3v	size	twomonth-ninemonth	-0.112889	-0.0900989		-0.129467	-0.103942
		twomonth-adult	-0.145416	-0.102479		-0.173919	-0.12425
		ninemonth-adult	-0.0447229	0.00203819	n.s.	-0.0574679	-0.00408932
	elongation	twomonth-ninemonth	-0.0297318	-0.0113576		-0.030698	-0.0110188
		twomonth-adult	-0.0760306	-0.0481079		-0.0890314	-0.0580381
		ninemonth-adult	-0.0561762	-0.02666		-0.0688546	-0.0363079
	color	twomonth-ninemonth	-0.00488145	0.0103852	n.s.	-0.00251524	0.0130554	n.s.
		twomonth-adult	-0.036118	-0.00722677		-0.0457657	-0.0153069
		ninemonth-adult	-0.0397601	-0.00917968		-0.0514886	-0.0212028
	compactness	twomonth-ninemonth	-0.0896954	-0.0676345		-0.103013	-0.0797673
		twomonth-adult	-0.0792541	-0.044918		-0.0966049	-0.0582497
		ninemonth-adult	-0.00187247	0.0341783	n.s.	-0.00656823	0.0329039	n.s.
	exemplar	twomonth-ninemonth	-0.00884255	0.00763373	n.s.
		twomonth-adult	-0.00028062	0.0296041	n.s.
		ninemonth-adult	0.000307387	0.0306359
	category	twomonth-ninemonth	-0.0224109	-0.00525596		-0.0294054	-0.00932425
		twomonth-adult	-0.0291502	0.0024472	n.s.	-0.0491472	-0.0173315
		ninemonth-adult	-0.0151976	0.016833	n.s.	-0.0299713	0.00312657	n.s.
	category (across exemplars)	twomonth-ninemonth	-0.0231321	-0.00583615		-0.0294054	-0.00932425
		twomonth-adult	-0.0307473	0.000638406	n.s.	-0.0491472	-0.0173315
		ninemonth-adult	-0.0162636	0.0162856	n.s.	-0.0299713	0.00312657	n.s.
	animate vs. inanimate	twomonth-ninemonth	-0.0804658	-0.0579514		-0.0867929	-0.062823
		twomonth-adult	-0.0458046	0.00311835	n.s.	-0.0543421	-0.00274929
		ninemonth-adult	0.0227822	0.0725041		0.0198638	0.072696
	inanimate big vs. small	twomonth-ninemonth	-0.0216972	-0.00758762		-0.0328697	-0.0184758
		twomonth-adult	-0.00831318	0.0193635	n.s.	-0.0196545	0.0114968	n.s.
		ninemonth-adult	0.00678257	0.0339566		0.00608633	0.0376499
	tripartite	twomonth-ninemonth	-0.012207	0.00651267	n.s.	-0.0132188	0.00635514	n.s.
		twomonth-adult	-0.00321012	0.0276866	n.s.	-0.00893414	0.0234258	n.s.
		ninemonth-adult	-0.000950072	0.031464	n.s.	-0.00635514	0.0275662	n.s.
hV4	size	twomonth-ninemonth	-0.0790173	-0.0365641		-0.0722803	-0.0252717
		twomonth-adult	-0.0825736	-0.0184468		-0.0735291	-0.00332513
		ninemonth-adult	-0.0282704	0.0417428	n.s.	-0.0291949	0.0495732	n.s.
	elongation	twomonth-ninemonth	-0.0457347	-0.00904322		-0.0304869	0.00698876	n.s.
		twomonth-adult	0.00915576	0.0589114		0.0363225	0.0897248
		ninemonth-adult	0.0339465	0.0879016		0.0440048	0.104629
	color	twomonth-ninemonth	-0.0162809	0.0137107	n.s.	0.00407159	0.0328483
		twomonth-adult	-0.0624228	-0.0173558		-0.049032	-0.00378219
		ninemonth-adult	-0.0610707	-0.0165897		-0.0667204	-0.0204814
	compactness	twomonth-ninemonth	-0.0720329	-0.0350806		-0.0643331	-0.0237575
		twomonth-adult	-0.0436434	0.00763517	n.s.	-0.0291351	0.0282565	n.s.
		ninemonth-adult	0.00775145	0.0606292		0.0122294	0.0716116
	exemplar	twomonth-ninemonth	-0.059855	-0.0203039
		twomonth-adult	-0.0730484	-0.0220291
		ninemonth-adult	-0.0332962	0.0167189	n.s.
	category	twomonth-ninemonth	-0.0794543	-0.0422746		-0.0668556	-0.0269199
		twomonth-adult	-0.141476	-0.0920022		-0.144203	-0.0929464
		ninemonth-adult	-0.0820442	-0.0301292		-0.101789	-0.0445156
	category (across exemplars)	twomonth-ninemonth	-0.0793299	-0.0419651		-0.0668556	-0.0269199
		twomonth-adult	-0.143078	-0.094333		-0.144203	-0.0929464
		ninemonth-adult	-0.0848138	-0.031775		-0.101789	-0.0445156
	animate vs. inanimate	twomonth-ninemonth	-0.259911	-0.21567		-0.269662	-0.222736
		twomonth-adult	-0.334613	-0.230198		-0.349321	-0.238229
		ninemonth-adult	-0.100477	0.00472445	n.s.	-0.108317	0.00492298	n.s.
	inanimate big vs. small	twomonth-ninemonth	-0.146441	-0.113893		-0.145883	-0.110238
		twomonth-adult	-0.129011	-0.0755034		-0.128899	-0.0691993
		ninemonth-adult	0.00196785	0.0553107		-0.000626699	0.0594061	n.s.
	tripartite	twomonth-ninemonth	-0.178359	-0.139001		-0.181808	-0.140065
		twomonth-adult	-0.175591	-0.10946		-0.175463	-0.105628
		ninemonth-adult	-0.017624	0.0492957	n.s.	-0.0172892	0.0555864	n.s.
VO1	size	twomonth-ninemonth	-0.0420511	0.0321737	n.s.	-0.0298011	0.0414163	n.s.
		twomonth-adult	-0.146451	-0.0259665		-0.131189	-0.00626074
		ninemonth-adult	-0.14593	-0.0165961		-0.143054	-0.00489321
	elongation	twomonth-ninemonth	-0.0568783	0.0088855	n.s.	-0.0454536	0.0167852	n.s.
		twomonth-adult	-0.0160422	0.0691634	n.s.	0.020607	0.104637
		ninemonth-adult	0.00331839	0.1007		0.0269654	0.128847
	color	twomonth-ninemonth	-0.0440715	0.00995858	n.s.	-0.0303926	0.0204818	n.s.
		twomonth-adult	-0.103662	-0.0420927		-0.0839741	-0.0185068
		ninemonth-adult	-0.0938288	-0.0254655		-0.0830068	-0.0108319
	compactness	twomonth-ninemonth	-0.0146705	0.0491626	n.s.	0.00048557	0.0618832
		twomonth-adult	-0.193961	-0.10701		-0.188027	-0.0931948
		ninemonth-adult	-0.213657	-0.120567		-0.221637	-0.122119
	exemplar	twomonth-ninemonth	-0.0617908	0.0111575	n.s.
		twomonth-adult	-0.108735	-0.0269318
		ninemonth-adult	-0.0876657	0.00142728	n.s.
	category	twomonth-ninemonth	-0.0666266	0.00218815	n.s.	-0.0523799	0.00639791	n.s.
		twomonth-adult	-0.139778	-0.0630514		-0.115591	-0.0424136
		ninemonth-adult	-0.112074	-0.0278844		-0.095321	-0.018499
	category (across exemplars)	twomonth-ninemonth	-0.0654634	0.00224204	n.s.	-0.0523799	0.00639791	n.s.
		twomonth-adult	-0.139618	-0.0628876		-0.115591	-0.0424136
		ninemonth-adult	-0.111785	-0.0288506		-0.095321	-0.018499
	animate vs. inanimate	twomonth-ninemonth	-0.201105	-0.125947		-0.208792	-0.131559
		twomonth-adult	-0.333636	-0.184484		-0.341907	-0.186869
		ninemonth-adult	-0.172369	-0.0161228		-0.17194	-0.0108361
	inanimate big vs. small	twomonth-ninemonth	-0.13423	-0.0777817		-0.139301	-0.0822113
		twomonth-adult	-0.123267	-0.0379341		-0.103781	-0.0130067
		ninemonth-adult	-0.0154641	0.0706288	n.s.	0.00858543	0.104456
	tripartite	twomonth-ninemonth	-0.145111	-0.0770846		-0.149744	-0.0792322
		twomonth-adult	-0.250437	-0.139802		-0.250152	-0.135375
		ninemonth-adult	-0.140221	-0.023645		-0.135178	-0.0118478
PHC	size	twomonth-ninemonth	-0.0725876	-0.0171003		-0.0498914	0.0060175	n.s.
		twomonth-adult	-0.161995	-0.0715554		-0.126827	-0.0319042
		ninemonth-adult	-0.117207	-0.0266423		-0.103582	-0.00961667
	elongation	twomonth-ninemonth	0.0085209	0.0559707		0.0462909	0.0905219
		twomonth-adult	-0.030392	0.0320808	n.s.	0.0220578	0.0873378
		ninemonth-adult	-0.0653858	0.00143961	n.s.	-0.0470019	0.0205484	n.s.
	color	twomonth-ninemonth	-0.0816037	-0.0396524		-0.056746	-0.0163407
		twomonth-adult	-0.106438	-0.0552606		-0.0597089	-0.0103432
		ninemonth-adult	-0.0483514	0.00813067	n.s.	-0.0232267	0.0289769	n.s.
	compactness	twomonth-ninemonth	-0.0963265	-0.0463583		-0.0772918	-0.0255733
		twomonth-adult	-0.177699	-0.102407		-0.146889	-0.0636372
		ninemonth-adult	-0.10907	-0.0320388		-0.0969722	-0.0130933
	exemplar	twomonth-ninemonth	-0.0969857	-0.0366015
		twomonth-adult	-0.159914	-0.0880344
		ninemonth-adult	-0.0930536	-0.0202167
	category	twomonth-ninemonth	-0.150732	-0.100224		-0.138375	-0.0916698
		twomonth-adult	-0.193393	-0.122804		-0.138756	-0.0717006
		ninemonth-adult	-0.0682671	0.00317659	n.s.	-0.02546	0.0418534	n.s.
	category (across exemplars)	twomonth-ninemonth	-0.151867	-0.102472		-0.138375	-0.0916698
		twomonth-adult	-0.19196	-0.121373		-0.138756	-0.0717006
		ninemonth-adult	-0.06509	0.00495026	n.s.	-0.02546	0.0418534	n.s.
	animate vs. inanimate	twomonth-ninemonth	-0.39892	-0.336653		-0.41013	-0.344734
		twomonth-adult	-0.477437	-0.326361		-0.485319	-0.324943
		ninemonth-adult	-0.114351	0.0453705	n.s.	-0.112551	0.0566991	n.s.
	inanimate big vs. small	twomonth-ninemonth	-0.211033	-0.167427		-0.233292	-0.186084
		twomonth-adult	-0.164079	-0.0968303		-0.16196	-0.0880187
		ninemonth-adult	0.0233979	0.0935904		0.0451348	0.121746
	tripartite	twomonth-ninemonth	-0.371429	-0.316752		-0.382619	-0.325321
		twomonth-adult	-0.337367	-0.244315		-0.327836	-0.225124
		ninemonth-adult	0.00364773	0.102669		0.0235518	0.129711
FG4	size	twomonth-ninemonth	-0.263178	-0.183101		-0.249342	-0.169084
		twomonth-adult	-0.209475	-0.106474		-0.181635	-0.0763985
		ninemonth-adult	0.0112836	0.119602		0.0259283	0.133972
	elongation	twomonth-ninemonth	-0.151684	-0.078168		-0.119238	-0.0538698
		twomonth-adult	-0.0954966	-0.019999		-0.0529553	0.0181093	n.s.
		ninemonth-adult	0.0166841	0.102288		0.02939	0.108989
	color	twomonth-ninemonth	-0.008936	0.0561914	n.s.	0.041497	0.102667
		twomonth-adult	-0.0383669	0.0440472	n.s.	0.0150131	0.0936796
		ninemonth-adult	-0.0635327	0.0212454	n.s.	-0.0565767	0.0186704	n.s.
	compactness	twomonth-ninemonth	-0.17012	-0.0972469		-0.146584	-0.0710828
		twomonth-adult	-0.131199	-0.0346006		-0.0881342	0.00541417	n.s.
		ninemonth-adult	0.00719543	0.0967628		0.020144	0.110944
	exemplar	twomonth-ninemonth	-0.147996	-0.0494781
		twomonth-adult	-0.16679	-0.0596935
		ninemonth-adult	-0.0692907	0.0455667	n.s.
	category	twomonth-ninemonth	-0.193777	-0.114901		-0.16293	-0.0890782
		twomonth-adult	-0.234193	-0.144215		-0.203269	-0.120692
		ninemonth-adult	-0.0809124	0.0124083	n.s.	-0.0804693	0.00122581	n.s.
	category (across exemplars)	twomonth-ninemonth	-0.193397	-0.117012		-0.16293	-0.0890782
		twomonth-adult	-0.23495	-0.146713		-0.203269	-0.120692
		ninemonth-adult	-0.0804468	0.0102408	n.s.	-0.0804693	0.00122581	n.s.
	animate vs. inanimate	twomonth-ninemonth	-0.33025	-0.252827		-0.327306	-0.248606
		twomonth-adult	-0.527284	-0.381484		-0.535719	-0.384428
		ninemonth-adult	-0.230669	-0.0842333		-0.242638	-0.0872267
	inanimate big vs. small	twomonth-ninemonth	-0.165179	-0.0996615		-0.144353	-0.082113
		twomonth-adult	-0.175484	-0.10316		-0.153205	-0.0759562
		ninemonth-adult	-0.0436173	0.0326137	n.s.	-0.0433963	0.036961	n.s.
	tripartite	twomonth-ninemonth	-0.234024	-0.160149		-0.218139	-0.146283
		twomonth-adult	-0.27112	-0.175021		-0.253497	-0.15743
		ninemonth-adult	-0.0743191	0.0233645	n.s.	-0.0768581	0.02517	n.s.
FG2	size	twomonth-ninemonth	-0.214783	-0.143708		-0.171843	-0.104021
		twomonth-adult	-0.19653	-0.0751858		-0.18068	-0.0611269
		ninemonth-adult	-0.0186221	0.105312	n.s.	-0.0399592	0.0743007	n.s.
	elongation	twomonth-ninemonth	-0.142476	-0.0777288		-0.0909309	-0.0302103
		twomonth-adult	-0.0500249	0.0311328	n.s.	-0.0157641	0.0564257	n.s.
		ninemonth-adult	0.0584379	0.144264		0.0434766	0.121479
	color	twomonth-ninemonth	-0.0822259	-0.0164766		-0.0229357	0.0394525	n.s.
		twomonth-adult	-0.104596	-0.0137346		-0.0794442	0.00515692	n.s.
		ninemonth-adult	-0.0544149	0.0342301	n.s.	-0.0869771	-0.00397785
	compactness	twomonth-ninemonth	-0.134353	-0.0675573		-0.0799107	-0.0172651
		twomonth-adult	-0.1027	0.012316	n.s.	-0.0738638	0.0371805	n.s.
		ninemonth-adult	-0.00138868	0.114554	n.s.	-0.0266532	0.0869698	n.s.
	exemplar	twomonth-ninemonth	-0.188515	-0.0989492
		twomonth-adult	-0.135356	-0.00647671
		ninemonth-adult	0.00421275	0.137198
	category	twomonth-ninemonth	-0.181246	-0.110054		-0.101826	-0.0258934
		twomonth-adult	-0.198174	-0.0721064		-0.177905	-0.0679329
		ninemonth-adult	-0.0543076	0.0734268	n.s.	-0.112468	-0.00190546
	category (across exemplars)	twomonth-ninemonth	-0.176866	-0.107191		-0.101826	-0.0258934
		twomonth-adult	-0.198113	-0.0742308		-0.177905	-0.0679329
		ninemonth-adult	-0.0589243	0.0673286	n.s.	-0.112468	-0.00190546
	animate vs. inanimate	twomonth-ninemonth	-0.13983	-0.0650383		-0.112916	-0.0339489
		twomonth-adult	-0.1928	0.0130111	n.s.	-0.183935	0.026638	n.s.
		ninemonth-adult	-0.0917249	0.119853	n.s.	-0.108245	0.107711	n.s.
	inanimate big vs. small	twomonth-ninemonth	-0.0963684	-0.0284782		-0.0507289	0.015616	n.s.
		twomonth-adult	-0.0981998	0.0117397	n.s.	-0.0544571	0.0520545	n.s.
		ninemonth-adult	-0.0338414	0.07449	n.s.	-0.0347895	0.0691472	n.s.
	tripartite	twomonth-ninemonth	-0.145681	-0.0665308		-0.107015	-0.0263935
		twomonth-adult	-0.137237	0.0160882	n.s.	-0.110297	0.0298947	n.s.
		ninemonth-adult	-0.025427	0.125353	n.s.	-0.0448789	0.0982995	n.s.
LOClp	size	twomonth-ninemonth	-0.105902	-0.0145028		-0.0933672	-0.0106626
		twomonth-adult	-0.224685	-0.157298		-0.149188	-0.0775818
		ninemonth-adult	-0.169407	-0.0872617		-0.102415	-0.0210923
	elongation	twomonth-ninemonth	-0.0340091	0.0479607	n.s.	-0.0106785	0.0649544	n.s.
		twomonth-adult	-0.0665243	-0.0152332		0.031761	0.0802953
		ninemonth-adult	-0.0864998	-0.011401		-0.00488829	0.0644101	n.s.
	color	twomonth-ninemonth	-0.086334	0.000183596	n.s.	-0.0753116	0.00958345	n.s.
		twomonth-adult	-0.145021	-0.0888828		-0.0544264	0.0011556	n.s.
		ninemonth-adult	-0.111087	-0.0327525		-0.0371337	0.0397499	n.s.
	compactness	twomonth-ninemonth	-0.106399	-0.0118523		-0.0913306	-0.0031583
		twomonth-adult	-0.161526	-0.0863744		-0.0781843	0.00096894	n.s.
		ninemonth-adult	-0.111669	-0.0165709		-0.0368631	0.0593459	n.s.
	exemplar	twomonth-ninemonth	-0.103843	0.0188283	n.s.
		twomonth-adult	-0.267267	-0.189817
		ninemonth-adult	-0.242994	-0.127526
	category	twomonth-ninemonth	-0.0688191	0.0287553	n.s.	-0.0279934	0.0601691	n.s.
		twomonth-adult	-0.326997	-0.263488		-0.227654	-0.167438
		ninemonth-adult	-0.326743	-0.230435		-0.253218	-0.175665
	category (across exemplars)	twomonth-ninemonth	-0.0651049	0.0299356	n.s.	-0.0279934	0.0601691	n.s.
		twomonth-adult	-0.323904	-0.260971		-0.227654	-0.167438
		ninemonth-adult	-0.324106	-0.231469		-0.253218	-0.175665
	animate vs. inanimate	twomonth-ninemonth	-0.129923	-0.0318119		-0.129093	-0.0245176
		twomonth-adult	-0.719645	-0.629328		-0.716131	-0.619957
		ninemonth-adult	-0.652417	-0.533421		-0.651117	-0.531643
	inanimate big vs. small	twomonth-ninemonth	-0.0837401	-0.0104254		-0.0709746	0.00495732	n.s.
		twomonth-adult	-0.314747	-0.255844		-0.30089	-0.238139
		ninemonth-adult	-0.278279	-0.204191		-0.277999	-0.197378
	tripartite	twomonth-ninemonth	-0.135547	-0.0474872		-0.128771	-0.0426736
		twomonth-adult	-0.453113	-0.379616		-0.415976	-0.338748
		ninemonth-adult	-0.374209	-0.277157		-0.339304	-0.242717
LOCla	size	twomonth-ninemonth	-0.206926	-0.12864		-0.234	-0.153006
		twomonth-adult	-0.278495	-0.18098		-0.229913	-0.130778
		ninemonth-adult	-0.115432	-0.00207808		-0.0420586	0.0711391	n.s.
	elongation	twomonth-ninemonth	-0.0701506	0.0112993	n.s.	-0.0745916	0.00132035	n.s.
		twomonth-adult	-0.106751	-0.0396741		-0.0379762	0.0246391	n.s.
		ninemonth-adult	-0.0853005	-0.00163994		-0.0110071	0.0690964	n.s.
	color	twomonth-ninemonth	-0.0523479	0.0224026	n.s.	-0.055215	0.0161297	n.s.
		twomonth-adult	-0.141286	-0.0680502		-0.0761694	-0.00155032
		ninemonth-adult	-0.137139	-0.0428997		-0.0628699	0.0290738	n.s.
	compactness	twomonth-ninemonth	-0.0826517	-0.00244413		-0.0906738	-0.0118599
		twomonth-adult	-0.196584	-0.0866748		-0.138923	-0.0268321
		ninemonth-adult	-0.158586	-0.0402653		-0.0945551	0.0300488	n.s.
	exemplar	twomonth-ninemonth	-0.0443509	0.0610448	n.s.
		twomonth-adult	-0.225714	-0.127305
		ninemonth-adult	-0.243777	-0.128236
	category	twomonth-ninemonth	-0.0702106	0.0214545	n.s.	-0.0841533	-0.00183214
		twomonth-adult	-0.248925	-0.154652		-0.159134	-0.0736982
		ninemonth-adult	-0.22869	-0.123374		-0.121733	-0.0208952
	category (across exemplars)	twomonth-ninemonth	-0.0709159	0.0184875	n.s.	-0.0841533	-0.00183214
		twomonth-adult	-0.245314	-0.152964		-0.159134	-0.0736982
		ninemonth-adult	-0.222951	-0.118488		-0.121733	-0.0208952
	animate vs. inanimate	twomonth-ninemonth	-0.191801	-0.100217		-0.205125	-0.110075
		twomonth-adult	-0.581764	-0.411633		-0.578833	-0.402268
		ninemonth-adult	-0.439156	-0.259805		-0.427879	-0.238964
	inanimate big vs. small	twomonth-ninemonth	-0.140049	-0.0693392		-0.136981	-0.0648616
		twomonth-adult	-0.246549	-0.150362		-0.217529	-0.124685
		ninemonth-adult	-0.147788	-0.0420212		-0.122862	-0.0177111
	tripartite	twomonth-ninemonth	-0.214573	-0.128662		-0.233734	-0.146996
		twomonth-adult	-0.409166	-0.28389		-0.38162	-0.253577
		ninemonth-adult	-0.243563	-0.101904		-0.201553	-0.0537604
LOC	size	twomonth-ninemonth	0.0565926	0.146343		0.03762	0.122098
		twomonth-adult	-0.107277	0.00541291	n.s.	-0.0927075	0.0135295	n.s.
		ninemonth-adult	-0.220697	-0.0857794		-0.179153	-0.0589536
	elongation	twomonth-ninemonth	0.0736448	0.161344		0.0538656	0.134446
		twomonth-adult	-0.0136475	0.066389	n.s.	0.0143201	0.0856969
		ninemonth-adult	-0.14451	-0.0389209		-0.094026	2.54774e-06	n.s.
	color	twomonth-ninemonth	-0.0283675	0.058366	n.s.	-0.0606233	0.0249532	n.s.
		twomonth-adult	-0.062619	0.0244556	n.s.	-0.0394579	0.0385257	n.s.
		ninemonth-adult	-0.0875381	0.0206257	n.s.	-0.031155	0.0689439	n.s.
	compactness	twomonth-ninemonth	-0.0296887	0.0612436	n.s.	-0.0605193	0.0275971	n.s.
		twomonth-adult	-0.116042	-0.0135387		-0.101959	-0.00273747
		ninemonth-adult	-0.13996	-0.0139263		-0.0915568	0.0261854	n.s.
	exemplar	twomonth-ninemonth	0.0206122	0.138681
		twomonth-adult	-0.103892	0.0194595	n.s.
		ninemonth-adult	-0.198387	-0.0436066
	category	twomonth-ninemonth	-0.00100101	0.0976889	n.s.	-0.0578444	0.0411014	n.s.
		twomonth-adult	-0.168506	-0.0331448		-0.16466	-0.0491462
		ninemonth-adult	-0.232591	-0.0754238		-0.17102	-0.0359452
	category (across exemplars)	twomonth-ninemonth	-0.00327508	0.0927053	n.s.	-0.0578444	0.0411014	n.s.
		twomonth-adult	-0.170782	-0.0353904		-0.16466	-0.0491462
		ninemonth-adult	-0.230989	-0.0743935		-0.17102	-0.0359452
	animate vs. inanimate	twomonth-ninemonth	-0.066161	0.0291269	n.s.	-0.086027	0.0089736	n.s.
		twomonth-adult	-0.359499	-0.092288		-0.365421	-0.0955234
		ninemonth-adult	-0.34163	-0.0702312		-0.328187	-0.0576779
	inanimate big vs. small	twomonth-ninemonth	-0.0867711	-0.0059272		-0.121032	-0.0403493
		twomonth-adult	-0.173455	-0.0402149		-0.170526	-0.0292256
		ninemonth-adult	-0.13392	0.00890439	n.s.	-0.0915402	0.0497367	n.s.
	tripartite	twomonth-ninemonth	-0.103002	-0.00869583		-0.137377	-0.0434439
		twomonth-adult	-0.227173	-0.0279836		-0.224454	-0.0256377
		ninemonth-adult	-0.176181	0.0348373	n.s.	-0.138058	0.0717739	n.s.
evc	size	twomonth-ninemonth	-0.107745	-0.0887932		-0.119122	-0.0976432
		twomonth-adult	-0.121011	-0.0944614		-0.140298	-0.10865
		ninemonth-adult	-0.0243838	0.00548024	n.s.	-0.0323733	0.00189203	n.s.
	elongation	twomonth-ninemonth	-0.055932	-0.0404796		-0.0563436	-0.0397102
		twomonth-adult	-0.0831207	-0.0631612		-0.0925532	-0.0692706
		ninemonth-adult	-0.0356795	-0.0135202		-0.045452	-0.0189123
	color	twomonth-ninemonth	-0.025737	-0.0116353		-0.0184404	-0.00272217
		twomonth-adult	-0.0256829	-0.00802618		-0.0234953	-0.0056263
		ninemonth-adult	-0.00846404	0.0106559	n.s.	-0.0146243	0.00586481	n.s.
	compactness	twomonth-ninemonth	-0.0650263	-0.0463135		-0.0675787	-0.0467471
		twomonth-adult	-0.0519841	-0.0296353		-0.0571923	-0.0319677
		ninemonth-adult	0.00167906	0.027743		-0.00276748	0.0267382	n.s.
	exemplar	twomonth-ninemonth	-0.024281	-0.0111186
		twomonth-adult	-0.0141994	0.00307646	n.s.
		ninemonth-adult	0.00310323	0.0217597
	category	twomonth-ninemonth	-0.00596145	0.0076975	n.s.	0.0108293	0.0275281
		twomonth-adult	0.0100843	0.0321934		0.0256809	0.0491885
		ninemonth-adult	0.00860043	0.031847		0.00541181	0.0301189
	category (across exemplars)	twomonth-ninemonth	-0.00474569	0.00916419	n.s.	0.0108293	0.0275281
		twomonth-adult	0.0114232	0.0336645		0.0256809	0.0491885
		ninemonth-adult	0.00853218	0.0320576		0.00541181	0.0301189
	animate vs. inanimate	twomonth-ninemonth	-0.11416	-0.0950439		-0.119873	-0.0992341
		twomonth-adult	-0.0125313	0.0143454	n.s.	-0.0109644	0.0174968	n.s.
		ninemonth-adult	0.0903339	0.119591		0.0961113	0.128267
	inanimate big vs. small	twomonth-ninemonth	-0.027716	-0.0136255		-0.0348564	-0.0189781
		twomonth-adult	0.0125156	0.030109		0.0138336	0.0332186
		ninemonth-adult	0.0321211	0.0519873		0.0388074	0.061676
	tripartite	twomonth-ninemonth	0.0103224	0.0263885		0.0183999	0.0355156
		twomonth-adult	0.0338791	0.0539884		0.0404758	0.0619298
		ninemonth-adult	0.0143938	0.0355183		0.0124076	0.0349714
vvc	size	twomonth-ninemonth	-0.149746	-0.0990021		-0.133767	-0.0821496
		twomonth-adult	-0.167241	-0.107755		-0.138024	-0.0756142
		ninemonth-adult	-0.0430817	0.0153398	n.s.	-0.0300391	0.0300707	n.s.
	elongation	twomonth-ninemonth	-0.0640605	-0.0190187		-0.0331083	0.0105315	n.s.
		twomonth-adult	-0.0286813	0.0179188	n.s.	0.0218177	0.0697057
		ninemonth-adult	0.0144772	0.0600309		0.0346797	0.0804838
	color	twomonth-ninemonth	-0.0302479	0.0115004	n.s.	0.00548787	0.046224
		twomonth-adult	-0.0599483	-0.0134916		-0.0126077	0.0344224	n.s.
		ninemonth-adult	-0.0476184	-0.00666915		-0.0370641	0.00539329	n.s.
	compactness	twomonth-ninemonth	-0.120575	-0.0738942		-0.0988642	-0.0520225
		twomonth-adult	-0.154893	-0.0980846		-0.124263	-0.0649328
		ninemonth-adult	-0.0539889	-0.00531293		-0.0437893	0.00762741	n.s.
	exemplar	twomonth-ninemonth	-0.105866	-0.0495212
		twomonth-adult	-0.139571	-0.0858887
		ninemonth-adult	-0.0617554	-0.00721755
	category	twomonth-ninemonth	-0.150052	-0.102904		-0.128325	-0.0833599
		twomonth-adult	-0.19834	-0.150379		-0.161995	-0.116582
		ninemonth-adult	-0.0723931	-0.02507		-0.0545599	-0.0119188
	category (across exemplars)	twomonth-ninemonth	-0.150474	-0.103644		-0.128325	-0.0833599
		twomonth-adult	-0.198916	-0.150993		-0.161995	-0.116582
		ninemonth-adult	-0.0714029	-0.024696		-0.0545599	-0.0119188
	animate vs. inanimate	twomonth-ninemonth	-0.360656	-0.309111		-0.368236	-0.313785
		twomonth-adult	-0.500617	-0.408905		-0.511951	-0.412478
		ninemonth-adult	-0.16604	-0.070135		-0.171739	-0.0702182
	inanimate big vs. small	twomonth-ninemonth	-0.175488	-0.135269		-0.166806	-0.125003
		twomonth-adult	-0.154068	-0.105468		-0.134001	-0.077334
		ninemonth-adult	0.00325644	0.0525136		0.0135658	0.0692805
	tripartite	twomonth-ninemonth	-0.287423	-0.239632		-0.286322	-0.239687
		twomonth-adult	-0.266994	-0.20475		-0.25509	-0.187323
		ninemonth-adult	-0.001056	0.0615228	n.s.	0.00890735	0.0764661
LO	size	twomonth-ninemonth	-0.161808	-0.0909858		-0.146829	-0.0781404
		twomonth-adult	-0.257176	-0.205506		-0.191538	-0.139844
		ninemonth-adult	-0.140964	-0.0714985		-0.0899581	-0.0238305
	elongation	twomonth-ninemonth	-0.0419039	0.0264972	n.s.	-0.00897656	0.0557517	n.s.
		twomonth-adult	-0.0539063	-0.00994357		0.0400255	0.0814211
		ninemonth-adult	-0.0553359	0.00592385	n.s.	0.00716853	0.0632897
	color	twomonth-ninemonth	-0.0890322	-0.0167003		-0.0598266	0.00504318	n.s.
		twomonth-adult	-0.113926	-0.067008		-0.0269369	0.0168663	n.s.
		ninemonth-adult	-0.065421	-0.00822065		-0.00551588	0.0493138	n.s.
	compactness	twomonth-ninemonth	-0.0944752	-0.0155268		-0.0687187	0.00669965	n.s.
		twomonth-adult	-0.176205	-0.119159		-0.103218	-0.0445052
		ninemonth-adult	-0.132288	-0.0570885		-0.082873	-0.00652564
	exemplar	twomonth-ninemonth	-0.124882	-0.0181574
		twomonth-adult	-0.245086	-0.180723
		ninemonth-adult	-0.187332	-0.0980426
	category	twomonth-ninemonth	-0.124173	-0.0409196		-0.0826511	-0.0136099
		twomonth-adult	-0.301641	-0.252063		-0.210682	-0.163338
		ninemonth-adult	-0.228809	-0.157883		-0.170187	-0.108665
	category (across exemplars)	twomonth-ninemonth	-0.120753	-0.0410693		-0.0826511	-0.0136099
		twomonth-adult	-0.298601	-0.250594		-0.210682	-0.163338
		ninemonth-adult	-0.227487	-0.157548		-0.170187	-0.108665
	animate vs. inanimate	twomonth-ninemonth	-0.230806	-0.149555		-0.225602	-0.146257
		twomonth-adult	-0.757179	-0.709104		-0.763764	-0.714272
		ninemonth-adult	-0.581266	-0.507834		-0.590111	-0.517736
	inanimate big vs. small	twomonth-ninemonth	-0.160172	-0.0944528		-0.135675	-0.0691093
		twomonth-adult	-0.313026	-0.266851		-0.294234	-0.245467
		ninemonth-adult	-0.189459	-0.133151		-0.197263	-0.138082
	tripartite	twomonth-ninemonth	-0.258143	-0.180016		-0.251725	-0.17459
		twomonth-adult	-0.511428	-0.4604		-0.488357	-0.434071
		ninemonth-adult	-0.304345	-0.233063		-0.283146	-0.214178

## Sheet: S3_rsa_partial
roi	feature	age	spearman	lower CI 95%	upper CI 95%
V1	exemplar	twomonth	0.0864646	0.0765864	0.0956379
		ninemonth	0.059705	0.0479727	0.070531
		adult	0.0679706	0.0509621	0.082676
	category	twomonth	0.178646	0.169946	0.187832
		ninemonth	0.147143	0.134704	0.158383
		adult	0.14523	0.129536	0.16072
	category (across exemplars)	twomonth	0.179406	0.170532	0.188422
		ninemonth	0.148532	0.136244	0.159822
		adult	0.145918	0.130378	0.161487
	animate vs. inanimate	twomonth	0.126181	0.116904	0.136597
		ninemonth	0.203798	0.188528	0.217527
		adult	0.108116	0.0916523	0.124365
	inanimate big vs. small	twomonth	0.0641247	0.0558443	0.0722409
		ninemonth	0.0714359	0.0579831	0.0825729
		adult	0.0284497	0.0167324	0.0393773
	tripartite	twomonth	0.0904866	0.0807706	0.100423
		ninemonth	0.0405163	0.0281192	0.0518065
		adult	0.0139975	-0.00103087	0.0270489	n.s.
V2dv	exemplar	twomonth	0.0726562	0.0549405	0.0893396
		ninemonth	0.129416	0.117078	0.141665
		adult	0.0431032	0.0283086	0.057072
	category	twomonth	0.159842	0.14429	0.175559
		ninemonth	0.180784	0.168371	0.193593
		adult	0.0872269	0.0706657	0.101627
	category (across exemplars)	twomonth	0.160634	0.145434	0.176796
		ninemonth	0.178434	0.166337	0.191451
		adult	0.0875061	0.0707138	0.101921
	animate vs. inanimate	twomonth	0.0520801	0.0330978	0.0688464
		ninemonth	0.216835	0.201121	0.230935
		adult	0.0429754	0.0217202	0.0602423
	inanimate big vs. small	twomonth	0.0743663	0.059792	0.0883415
		ninemonth	0.122601	0.109638	0.136973
		adult	0.014379	0.00239188	0.0268597
	tripartite	twomonth	0.0667064	0.0491869	0.0834721
		ninemonth	0.0966166	0.0824615	0.110934
		adult	-0.0182534	-0.0301237	-0.00465612
V3v	exemplar	twomonth	0.0551899	0.0430979	0.0677498
		ninemonth	0.0506009	0.0393435	0.0611182
		adult	-8.70588e-05	-0.0180538	0.0191105	n.s.
	category	twomonth	0.140486	0.129831	0.151459
		ninemonth	0.104884	0.0939	0.115274
		adult	0.0988147	0.079546	0.11771
	category (across exemplars)	twomonth	0.142031	0.131317	0.153071
		ninemonth	0.105279	0.0941013	0.115766
		adult	0.102553	0.0832469	0.121101
	animate vs. inanimate	twomonth	0.181263	0.168965	0.195035
		ninemonth	0.217053	0.201385	0.231233
		adult	0.167318	0.137047	0.195114
	inanimate big vs. small	twomonth	0.085943	0.0761979	0.0957431
		ninemonth	0.0821074	0.0710286	0.0915987
		adult	0.053725	0.0358094	0.0692942
	tripartite	twomonth	0.0824801	0.0700666	0.0940053
		ninemonth	0.0677666	0.0539609	0.080131
		adult	0.0362603	0.018828	0.0541138
hV4	exemplar	twomonth	0.0411486	0.0122642	0.0665186
		ninemonth	0.0652546	0.0417741	0.0889679
		adult	0.112804	0.084584	0.139888
	category	twomonth	0.109876	0.088285	0.134181
		ninemonth	0.139953	0.118302	0.162383
		adult	0.219101	0.189347	0.244817
	category (across exemplars)	twomonth	0.111379	0.0895451	0.136001
		ninemonth	0.140701	0.119086	0.163019
		adult	0.219374	0.190231	0.245007
	animate vs. inanimate	twomonth	0.164548	0.138892	0.189858
		ninemonth	0.408066	0.378843	0.43724
		adult	0.420903	0.364955	0.475338
	inanimate big vs. small	twomonth	0.0667756	0.0442905	0.0897122
		ninemonth	0.216866	0.195591	0.237436
		adult	0.167932	0.140315	0.193947
	tripartite	twomonth	0.0757525	0.0501784	0.0997109
		ninemonth	0.274961	0.249855	0.299181
		adult	0.202508	0.167562	0.233377
VO1	exemplar	twomonth	0.113934	0.075476	0.147275
		ninemonth	0.11973	0.0873451	0.15016
		adult	0.0977829	0.0588723	0.134475
	category	twomonth	0.172035	0.143801	0.200771
		ninemonth	0.211917	0.184536	0.237475
		adult	0.200482	0.162239	0.237662
	category (across exemplars)	twomonth	0.170577	0.143005	0.198643
		ninemonth	0.211617	0.184425	0.236818
		adult	0.201422	0.162876	0.238316
	animate vs. inanimate	twomonth	0.254184	0.221826	0.285089
		ninemonth	0.485637	0.446233	0.521897
		adult	0.454387	0.373779	0.530465
	inanimate big vs. small	twomonth	0.124957	0.096184	0.153951
		ninemonth	0.263423	0.235764	0.288995
		adult	0.205717	0.165845	0.246419
	tripartite	twomonth	0.163329	0.132089	0.195004
		ninemonth	0.358079	0.328407	0.389803
		adult	0.312221	0.255456	0.364478
PHC	exemplar	twomonth	0.0545293	0.0107161	0.101029
		ninemonth	0.106332	0.0758295	0.136858
		adult	0.143554	0.109381	0.173257
	category	twomonth	0.106778	0.0710333	0.144285
		ninemonth	0.228852	0.202026	0.255425
		adult	0.241737	0.200643	0.270867
	category (across exemplars)	twomonth	0.107001	0.0721089	0.142928
		ninemonth	0.230038	0.203932	0.256222
		adult	0.240844	0.201074	0.269639
	animate vs. inanimate	twomonth	0.219204	0.184577	0.25527
		ninemonth	0.491454	0.447888	0.530172
		adult	0.553453	0.463582	0.626124
	inanimate big vs. small	twomonth	0.116293	0.0840133	0.145283
		ninemonth	0.302938	0.272554	0.32759
		adult	0.236344	0.199039	0.264647
	tripartite	twomonth	0.136691	0.100758	0.172347
		ninemonth	0.442663	0.408594	0.472878
		adult	0.374612	0.319388	0.416446
FG4	exemplar	twomonth	-0.0160126	-0.0663196	0.0331057	n.s.
		ninemonth	0.0918914	0.0464185	0.134742
		adult	0.113587	0.0731269	0.150233
	category	twomonth	0.0328337	-0.0130773	0.0769772	n.s.
		ninemonth	0.176272	0.134754	0.213444
		adult	0.225657	0.184891	0.258642
	category (across exemplars)	twomonth	0.0352056	-0.0105669	0.0782928	n.s.
		ninemonth	0.176455	0.135258	0.21415
		adult	0.226209	0.186704	0.258747
	animate vs. inanimate	twomonth	0.0748034	0.032783	0.121573
		ninemonth	0.32955	0.279355	0.375334
		adult	0.564933	0.484177	0.636105
	inanimate big vs. small	twomonth	0.020423	-0.0189656	0.0623755	n.s.
		ninemonth	0.225615	0.190699	0.259957
		adult	0.225706	0.193497	0.259743
	tripartite	twomonth	0.0406826	-0.0038447	0.0811614	n.s.
		ninemonth	0.297067	0.256048	0.3341
		adult	0.329037	0.286396	0.371887
FG2	exemplar	twomonth	0.0138425	-0.0473411	0.06689	n.s.
		ninemonth	0.0621696	0.0165774	0.109047
		adult	0.0536958	0.0032037	0.112313
	category	twomonth	0.0572634	0.0125695	0.104203
		ninemonth	0.123403	0.082072	0.165525
		adult	0.127391	0.0706682	0.186157
	category (across exemplars)	twomonth	0.0588799	0.0149174	0.10435
		ninemonth	0.123919	0.082073	0.16556
		adult	0.128485	0.0723691	0.186171
	animate vs. inanimate	twomonth	0.0439536	-0.00510457	0.0927154	n.s.
		ninemonth	0.212163	0.162201	0.260486
		adult	0.140762	0.0360573	0.234924
	inanimate big vs. small	twomonth	0.0260761	-0.0186507	0.0723857	n.s.
		ninemonth	0.0802753	0.0415188	0.120267
		adult	0.0445269	-0.00052543	0.0893801	n.s.
	tripartite	twomonth	0.0489857	0.00208414	0.0988751
		ninemonth	0.129955	0.0847731	0.17664
		adult	0.0423659	-0.0219816	0.100148	n.s.
LOClp	exemplar	twomonth	0.00822783	-0.0502113	0.060184	n.s.
		ninemonth	-0.00615666	-0.0627035	0.0500813	n.s.
		adult	0.186332	0.164417	0.20547
	category	twomonth	0.0107143	-0.0340285	0.057119	n.s.
		ninemonth	0.00767156	-0.0402626	0.0582367	n.s.
		adult	0.304339	0.283131	0.321118
	category (across exemplars)	twomonth	0.0109629	-0.0354663	0.0565847	n.s.
		ninemonth	0.00845231	-0.0393603	0.0585633	n.s.
		adult	0.302795	0.282471	0.319195
	animate vs. inanimate	twomonth	0.0206904	-0.0227476	0.0687989	n.s.
		ninemonth	0.0892355	0.035555	0.137579
		adult	0.693353	0.647985	0.732328
	inanimate big vs. small	twomonth	0.0286816	-0.0119518	0.0705808	n.s.
		ninemonth	0.0287871	-0.0160984	0.0691543	n.s.
		adult	0.288566	0.26745	0.307352
	tripartite	twomonth	0.0516609	0.00505684	0.097368
		ninemonth	0.045198	-0.00289827	0.0918773	n.s.
		adult	0.40306	0.369672	0.432759
LOCla	exemplar	twomonth	0.0734294	0.0206759	0.133809
		ninemonth	0.0171197	-0.0396459	0.0731484	n.s.
		adult	0.121018	0.081948	0.154263
	category	twomonth	0.0499453	0.00568422	0.094189
		ninemonth	0.0761745	0.0273892	0.122691
		adult	0.222793	0.180337	0.25738
	category (across exemplars)	twomonth	0.0466248	0.00235145	0.091069
		ninemonth	0.0773742	0.0300724	0.123868
		adult	0.222501	0.180443	0.257387
	animate vs. inanimate	twomonth	0.0136988	-0.0289776	0.0591819	n.s.
		ninemonth	0.102555	0.0566006	0.149322
		adult	0.539346	0.449811	0.617421
	inanimate big vs. small	twomonth	0.0533952	0.0120502	0.0992012
		ninemonth	0.102294	0.0594632	0.143781
		adult	0.216374	0.171588	0.254412
	tripartite	twomonth	0.0536051	0.00624226	0.0983802
		ninemonth	0.137182	0.0893889	0.184922
		adult	0.339599	0.275333	0.389796
LOC	exemplar	twomonth	0.0301553	-0.0235549	0.0872662	n.s.
		ninemonth	0.00401235	-0.0555168	0.0645136	n.s.
		adult	0.0609082	0.0134178	0.101078
	category	twomonth	0.0169446	-0.0304922	0.0663409	n.s.
		ninemonth	0.0172596	-0.0346316	0.0664984	n.s.
		adult	0.130876	0.0790517	0.181314
	category (across exemplars)	twomonth	0.015131	-0.0312363	0.0638538	n.s.
		ninemonth	0.0175557	-0.0337324	0.0664298	n.s.
		adult	0.131585	0.0794359	0.183243
	animate vs. inanimate	twomonth	0.00889349	-0.0391078	0.0553467	n.s.
		ninemonth	0.0196413	-0.0318971	0.0720173	n.s.
		adult	0.214326	0.077672	0.33337
	inanimate big vs. small	twomonth	-0.0107326	-0.0528128	0.0340738	n.s.
		ninemonth	0.0404327	-0.00643621	0.0852765	n.s.
		adult	0.100942	0.043482	0.155716
	tripartite	twomonth	-0.00975757	-0.0529021	0.0415278	n.s.
		ninemonth	0.0668171	0.0133928	0.119151
		adult	0.108607	0.0151415	0.194924
evc	exemplar	twomonth	0.0860265	0.0773844	0.095181
		ninemonth	0.0817564	0.0724504	0.0903256
		adult	0.0517313	0.0394256	0.0628563
	category	twomonth	0.188875	0.18016	0.197592
		ninemonth	0.160606	0.150651	0.169859
		adult	0.127734	0.113591	0.141445
	category (across exemplars)	twomonth	0.190052	0.181102	0.19884
		ninemonth	0.160942	0.150868	0.170065
		adult	0.129021	0.115082	0.142569
	animate vs. inanimate	twomonth	0.136215	0.126332	0.146684
		ninemonth	0.230102	0.216739	0.243448
		adult	0.104762	0.0893831	0.11925
	inanimate big vs. small	twomonth	0.0817662	0.0737225	0.0903224
		ninemonth	0.0947112	0.0842531	0.105784
		adult	0.0318734	0.0220088	0.0419688
	tripartite	twomonth	0.0947777	0.0847449	0.104637
		ninemonth	0.0618047	0.0515458	0.07195
		adult	0.00874274	-0.00218108	0.0199956	n.s.
vvc	exemplar	twomonth	0.0648037	0.0250459	0.104137
		ninemonth	0.116706	0.0905845	0.140658
		adult	0.153319	0.132511	0.173563
	category	twomonth	0.122851	0.0906589	0.156776
		ninemonth	0.245423	0.22279	0.266522
		adult	0.283741	0.263925	0.301557
	category (across exemplars)	twomonth	0.122921	0.09033	0.156382
		ninemonth	0.246566	0.223928	0.268145
		adult	0.28371	0.263959	0.301328
	animate vs. inanimate	twomonth	0.198415	0.163659	0.233009
		ninemonth	0.551514	0.522269	0.580688
		adult	0.65671	0.612674	0.695966
	inanimate big vs. small	twomonth	0.0886577	0.0565191	0.118049
		ninemonth	0.29932	0.27817	0.322006
		adult	0.262506	0.242412	0.28243
	tripartite	twomonth	0.131931	0.0969285	0.166058
		ninemonth	0.44989	0.42607	0.474397
		adult	0.382122	0.353422	0.410345
LO	exemplar	twomonth	0.0712153	0.0219183	0.121211
		ninemonth	0.0559916	0.00406784	0.10534
		adult	0.178201	0.164298	0.191634
	category	twomonth	0.0593325	0.0144012	0.104984
		ninemonth	0.0929148	0.047498	0.133881
		adult	0.302784	0.290498	0.314725
	category (across exemplars)	twomonth	0.0568043	0.0124778	0.102136
		ninemonth	0.0921062	0.0474045	0.13376
		adult	0.301843	0.28967	0.313424
	animate vs. inanimate	twomonth	0.0650216	0.0222104	0.109112
		ninemonth	0.211037	0.161652	0.259313
		adult	0.803223	0.792629	0.812933
	inanimate big vs. small	twomonth	0.0663185	0.0257841	0.1065
		ninemonth	0.110518	0.069985	0.147037
		adult	0.304522	0.292508	0.316528
	tripartite	twomonth	0.0896058	0.0463995	0.12953
		ninemonth	0.172342	0.12544	0.217825
		adult	0.488132	0.471843	0.504535

## Sheet: S3_rsa_partial_motionmatch
roi	feature	age	spearman	lower CI 95%	upper CI 95%
V1	exemplar	twomonth	0.0974747	0.0920068	0.103196
		ninemonth	0.0429636	0.0341623	0.0518483
		adult	0.0679229	0.05123	0.0830269
	category	twomonth	0.182396	0.176996	0.187778
		ninemonth	0.130165	0.121058	0.139392
		adult	0.145873	0.12805	0.161558
	category (across exemplars)	twomonth	0.182466	0.177054	0.187962
		ninemonth	0.132085	0.122945	0.141398
		adult	0.146567	0.129044	0.162287
	animate vs. inanimate	twomonth	0.116173	0.110425	0.122335
		ninemonth	0.197705	0.185633	0.209214
		adult	0.108178	0.0907969	0.124103
	inanimate big vs. small	twomonth	0.0634609	0.0583217	0.0688892
		ninemonth	0.0667172	0.0577794	0.0756968
		adult	0.0284666	0.0173172	0.0391159
	tripartite	twomonth	0.0832731	0.0773038	0.0892977
		ninemonth	0.0265625	0.0169979	0.0358363
		adult	0.0142234	-0.000927054	0.0269182	n.s.
V2dv	exemplar	twomonth	0.109291	0.0986397	0.11933
		ninemonth	0.128627	0.120249	0.137201
		adult	0.0429728	0.0279227	0.0571928
	category	twomonth	0.170683	0.162061	0.179637
		ninemonth	0.179487	0.170027	0.18865
		adult	0.0864251	0.0713064	0.102102
	category (across exemplars)	twomonth	0.169497	0.160795	0.178299
		ninemonth	0.177297	0.167634	0.186458
		adult	0.0868085	0.07185	0.102054
	animate vs. inanimate	twomonth	0.032012	0.0224555	0.041228
		ninemonth	0.21326	0.201887	0.224029
		adult	0.0428059	0.0240939	0.0603788
	inanimate big vs. small	twomonth	0.0438038	0.0354881	0.0518154
		ninemonth	0.0932335	0.084515	0.102276
		adult	0.0142286	0.00168526	0.026379
	tripartite	twomonth	0.0446066	0.0350094	0.0535621
		ninemonth	0.0558646	0.0457018	0.0655067
		adult	-0.0182189	-0.0297563	-0.00513442
V3v	exemplar	twomonth	0.0998086	0.0929013	0.106477
		ninemonth	0.0486408	0.040677	0.0561614
		adult	0.000140639	-0.0200164	0.0175906	n.s.
	category	twomonth	0.12593	0.119801	0.132167
		ninemonth	0.11173	0.103757	0.119473
		adult	0.099294	0.0789144	0.117715
	category (across exemplars)	twomonth	0.12369	0.117704	0.129941
		ninemonth	0.112657	0.104486	0.120341
		adult	0.103254	0.0828447	0.121468
	animate vs. inanimate	twomonth	0.143454	0.135706	0.151139
		ninemonth	0.223186	0.212444	0.233963
		adult	0.168068	0.137579	0.194282
	inanimate big vs. small	twomonth	0.0669165	0.0618023	0.0720735
		ninemonth	0.0857649	0.0793746	0.0922039
		adult	0.0534182	0.0370596	0.0695533
	tripartite	twomonth	0.0757544	0.0691615	0.0817426
		ninemonth	0.0591129	0.0504019	0.0673187
		adult	0.0362286	0.0181279	0.0549094
hV4	exemplar	twomonth	0.0655539	0.0521552	0.079746
		ninemonth	0.0826311	0.0666199	0.0974723
		adult	0.112967	0.0851166	0.13832
	category	twomonth	0.0874831	0.0758702	0.100761
		ninemonth	0.137659	0.122941	0.154353
		adult	0.219742	0.192868	0.244161
	category (across exemplars)	twomonth	0.086341	0.0746797	0.0991942
		ninemonth	0.137068	0.122123	0.15358
		adult	0.220101	0.193696	0.244146
	animate vs. inanimate	twomonth	0.113505	0.100826	0.126824
		ninemonth	0.371715	0.352154	0.391144
		adult	0.422199	0.366732	0.475616
	inanimate big vs. small	twomonth	0.0503423	0.0384253	0.0611422
		ninemonth	0.192786	0.179388	0.206665
		adult	0.169469	0.141799	0.19461
	tripartite	twomonth	0.0529826	0.0394786	0.0657247
		ninemonth	0.222882	0.20664	0.240476
		adult	0.202698	0.171462	0.235997
VO1	exemplar	twomonth	0.0891128	0.0658356	0.110494
		ninemonth	0.112518	0.0872168	0.138165
		adult	0.0969964	0.0594128	0.134572
	category	twomonth	0.145524	0.127326	0.163194
		ninemonth	0.178927	0.155605	0.200421
		adult	0.199818	0.161494	0.236914
	category (across exemplars)	twomonth	0.14467	0.126858	0.162186
		ninemonth	0.177713	0.154558	0.199446
		adult	0.20041	0.162977	0.237787
	animate vs. inanimate	twomonth	0.195832	0.180404	0.212821
		ninemonth	0.364474	0.32665	0.398451
		adult	0.453706	0.374899	0.527862
	inanimate big vs. small	twomonth	0.11978	0.102876	0.136662
		ninemonth	0.228031	0.201995	0.249366
		adult	0.204049	0.163554	0.246029
	tripartite	twomonth	0.145044	0.125984	0.164783
		ninemonth	0.265303	0.235627	0.292915
		adult	0.310352	0.2547	0.363687
PHC	exemplar	twomonth	0.0741795	0.0555524	0.0937455
		ninemonth	0.119848	0.0995219	0.139958
		adult	0.143544	0.109051	0.175156
	category	twomonth	0.12126	0.105923	0.138021
		ninemonth	0.234451	0.217088	0.251543
		adult	0.240283	0.205905	0.271004
	category (across exemplars)	twomonth	0.120841	0.105569	0.137115
		ninemonth	0.235025	0.218177	0.25208
		adult	0.239437	0.20541	0.270296
	animate vs. inanimate	twomonth	0.133992	0.118323	0.151493
		ninemonth	0.508325	0.478331	0.534108
		adult	0.553772	0.464069	0.620474
	inanimate big vs. small	twomonth	0.095742	0.0833522	0.109625
		ninemonth	0.295348	0.274302	0.313565
		adult	0.236387	0.201238	0.265513
	tripartite	twomonth	0.0978839	0.082152	0.113321
		ninemonth	0.442011	0.417464	0.466777
		adult	0.37419	0.32402	0.418372
FG4	exemplar	twomonth	0.0439506	0.0127707	0.072802
		ninemonth	0.0582897	0.0262389	0.0899127
		adult	0.112523	0.075433	0.152405
	category	twomonth	0.0479836	0.0230501	0.0746557
		ninemonth	0.157527	0.130316	0.183947
		adult	0.224086	0.18448	0.25752
	category (across exemplars)	twomonth	0.0466022	0.0217662	0.0739859
		ninemonth	0.159608	0.132417	0.185321
		adult	0.224771	0.185555	0.257818
	animate vs. inanimate	twomonth	0.1065	0.0840003	0.128251
		ninemonth	0.38896	0.356672	0.419931
		adult	0.560455	0.480604	0.629467
	inanimate big vs. small	twomonth	0.0865435	0.0648992	0.10773
		ninemonth	0.211555	0.186527	0.235588
		adult	0.22386	0.189128	0.256541
	tripartite	twomonth	0.111589	0.0899044	0.134003
		ninemonth	0.290981	0.263351	0.320764
		adult	0.326957	0.28229	0.370887
FG2	exemplar	twomonth	0.0288486	0.00201223	0.0595047
		ninemonth	0.0959768	0.0680784	0.12383
		adult	0.0546445	0.00265947	0.109671
	category	twomonth	0.0143905	-0.00873435	0.0398878	n.s.
		ninemonth	0.103805	0.0793662	0.128391
		adult	0.127706	0.0738185	0.181255
	category (across exemplars)	twomonth	0.0127921	-0.0107883	0.0379856	n.s.
		ninemonth	0.100877	0.0767554	0.125218
		adult	0.128997	0.0757473	0.182449
	animate vs. inanimate	twomonth	0.0630381	0.0392223	0.0866216
		ninemonth	0.146266	0.11696	0.176935
		adult	0.146414	0.0431892	0.245399
	inanimate big vs. small	twomonth	0.00479682	-0.0175007	0.027354	n.s.
		ninemonth	0.0502048	0.0266213	0.0733259
		adult	0.0464515	-0.000275898	0.0932744	n.s.
	tripartite	twomonth	0.00923548	-0.0130048	0.0329997	n.s.
		ninemonth	0.0833665	0.0557598	0.111157
		adult	0.0453004	-0.0203617	0.10924	n.s.
LOClp	exemplar	twomonth	0.0214334	-0.00863436	0.0512348	n.s.
		ninemonth	0.0294934	-0.0181099	0.0815411	n.s.
		adult	0.186245	0.162871	0.206117
	category	twomonth	0.0511161	0.0270585	0.0750251
		ninemonth	0.0367132	0.00130641	0.0765518
		adult	0.304563	0.283573	0.321614
	category (across exemplars)	twomonth	0.051381	0.0282126	0.0757463
		ninemonth	0.036208	0.0011973	0.0747066
		adult	0.302853	0.28215	0.320051
	animate vs. inanimate	twomonth	0.0202879	-0.00404465	0.0418322	n.s.
		ninemonth	0.0926266	0.0480681	0.13849
		adult	0.694912	0.649856	0.732933
	inanimate big vs. small	twomonth	0.00197176	-0.0187594	0.0229365	n.s.
		ninemonth	0.0460438	0.0156406	0.0791835
		adult	0.288722	0.267406	0.308222
	tripartite	twomonth	0.0122617	-0.010596	0.0334059	n.s.
		ninemonth	0.0859115	0.048801	0.119899
		adult	0.402712	0.371012	0.435645
LOCla	exemplar	twomonth	0.0389502	0.0128654	0.0633114
		ninemonth	-0.0269816	-0.0679738	0.011181	n.s.
		adult	0.121023	0.0795715	0.154513
	category	twomonth	0.0851262	0.0628268	0.107676
		ninemonth	0.081181	0.0445592	0.112928
		adult	0.222525	0.182102	0.256757
	category (across exemplars)	twomonth	0.0857449	0.0635004	0.107938
		ninemonth	0.0859256	0.0501965	0.117539
		adult	0.222434	0.182461	0.257152
	animate vs. inanimate	twomonth	0.0361361	0.0141989	0.0575085
		ninemonth	0.176415	0.136624	0.212211
		adult	0.539189	0.442884	0.614491
	inanimate big vs. small	twomonth	0.0193474	-0.00228513	0.0421255	n.s.
		ninemonth	0.125688	0.0975772	0.15563
		adult	0.215871	0.167689	0.25699
	tripartite	twomonth	0.0186481	-0.00371768	0.0404253	n.s.
		ninemonth	0.183357	0.148741	0.217483
		adult	0.33908	0.27124	0.39194
LOC	exemplar	twomonth	0.0302669	0.00336775	0.0577536
		ninemonth	-0.00236395	-0.0501447	0.0415845	n.s.
		adult	0.0600603	0.00918748	0.107687
	category	twomonth	0.0309644	0.0101059	0.0512765
		ninemonth	0.0126037	-0.0267108	0.0510742	n.s.
		adult	0.131358	0.0729109	0.18422
	category (across exemplars)	twomonth	0.0299985	0.00968478	0.0495839
		ninemonth	0.0134093	-0.0260368	0.0524777	n.s.
		adult	0.131978	0.0734215	0.185176
	animate vs. inanimate	twomonth	-0.0147627	-0.0385889	0.00921425	n.s.
		ninemonth	0.0146294	-0.0231128	0.0547412	n.s.
		adult	0.209825	0.0742242	0.341522
	inanimate big vs. small	twomonth	-0.0148582	-0.0359977	0.00404139	n.s.
		ninemonth	0.0504344	0.0162931	0.0822936
		adult	0.100529	0.0370289	0.159868
	tripartite	twomonth	-0.00964875	-0.0318199	0.0122907	n.s.
		ninemonth	0.0649792	0.027725	0.103565
		adult	0.110624	0.0132083	0.203922
evc	exemplar	twomonth	0.110416	0.10507	0.115357
		ninemonth	0.0745475	0.0678898	0.0815032
		adult	0.0516451	0.0387078	0.0626564
	category	twomonth	0.190774	0.185759	0.196062
		ninemonth	0.155265	0.148696	0.1625
		adult	0.127982	0.113653	0.141117
	category (across exemplars)	twomonth	0.190249	0.185124	0.195534
		ninemonth	0.155913	0.149198	0.163345
		adult	0.129241	0.114781	0.142213
	animate vs. inanimate	twomonth	0.10946	0.103079	0.115585
		ninemonth	0.233589	0.223726	0.242152
		adult	0.103641	0.0884239	0.119584
	inanimate big vs. small	twomonth	0.0667826	0.0617911	0.0715062
		ninemonth	0.0878675	0.0802799	0.0949588
		adult	0.0313323	0.0210728	0.0422986
	tripartite	twomonth	0.0816948	0.0762679	0.0872266
		ninemonth	0.0386858	0.0307793	0.0461738
		adult	0.00832935	-0.00284998	0.01941	n.s.
vvc	exemplar	twomonth	0.0837146	0.0632938	0.103205
		ninemonth	0.113774	0.097052	0.12987
		adult	0.153068	0.131538	0.173317
	category	twomonth	0.130756	0.113009	0.147299
		ninemonth	0.233966	0.219935	0.248394
		adult	0.282751	0.261928	0.301368
	category (across exemplars)	twomonth	0.129685	0.112137	0.146308
		ninemonth	0.234915	0.22085	0.249199
		adult	0.282696	0.262482	0.301154
	animate vs. inanimate	twomonth	0.185319	0.167746	0.202831
		ninemonth	0.528082	0.50576	0.548256
		adult	0.655418	0.607536	0.697917
	inanimate big vs. small	twomonth	0.12242	0.106315	0.13768
		ninemonth	0.28393	0.26963	0.299143
		adult	0.262211	0.239518	0.283252
	tripartite	twomonth	0.156183	0.139708	0.173833
		ninemonth	0.421276	0.406143	0.437595
		adult	0.381957	0.352548	0.410255
LO	exemplar	twomonth	0.0344425	0.00832113	0.062892
		ninemonth	0.0649463	0.0263734	0.10321
		adult	0.178066	0.164013	0.191507
	category	twomonth	0.0699793	0.0478374	0.090807
		ninemonth	0.122643	0.0934909	0.153843
		adult	0.302351	0.290262	0.314423
	category (across exemplars)	twomonth	0.0700226	0.047966	0.091034
		ninemonth	0.122868	0.0946033	0.152983
		adult	0.301415	0.289329	0.312917
	animate vs. inanimate	twomonth	0.0637513	0.0417337	0.0839302
		ninemonth	0.246902	0.210418	0.279947
		adult	0.803409	0.79227	0.814021
	inanimate big vs. small	twomonth	0.00769165	-0.0125058	0.0285359	n.s.
		ninemonth	0.13856	0.112333	0.16379
		adult	0.304606	0.293315	0.316712
	tripartite	twomonth	0.0188065	-0.000740942	0.0404542	n.s.
		ninemonth	0.224535	0.19453	0.255536
		adult	0.48843	0.472025	0.505692

## Sheet: S4_rsa_partial_groupdiffs
roi	feature	ages_tested	lower CI 95%	upper CI 95%
V1	exemplar	twomonth-ninemonth	0.011697	0.0406337
		twomonth-adult	0.00180645	0.0360408
		ninemonth-adult	-0.0266829	0.0105126	n.s.
	category	twomonth-ninemonth	0.016671	0.0476072
		twomonth-adult	0.0161152	0.0505205
		ninemonth-adult	-0.0172863	0.0203632	n.s.
	category (across exemplars)	twomonth-ninemonth	0.0158542	0.0466739
		twomonth-adult	0.0160722	0.0505624
		ninemonth-adult	-0.0166168	0.0211412	n.s.
	animate vs. inanimate	twomonth-ninemonth	-0.0945229	-0.0600228
		twomonth-adult	-0.000542469	0.0374809	n.s.
		ninemonth-adult	0.073845	0.116709
	inanimate big vs. small	twomonth-ninemonth	-0.021143	0.0082398	n.s.
		twomonth-adult	0.0209659	0.0496095
		ninemonth-adult	0.0281316	0.0602364
	tripartite	twomonth-ninemonth	0.0344664	0.0652761
		twomonth-adult	0.0592773	0.0934274
		ninemonth-adult	0.00740924	0.0447214
V2dv	exemplar	twomonth-ninemonth	-0.0775561	-0.0376203
		twomonth-adult	0.00756032	0.0512621
		ninemonth-adult	0.0665818	0.106295
	category	twomonth-ninemonth	-0.0404809	-0.00024784
		twomonth-adult	0.0522204	0.0958238
		ninemonth-adult	0.0731746	0.115247
	category (across exemplars)	twomonth-ninemonth	-0.0373993	0.0025703	n.s.
		twomonth-adult	0.0525722	0.0966463
		ninemonth-adult	0.0706018	0.112695
	animate vs. inanimate	twomonth-ninemonth	-0.189211	-0.140094
		twomonth-adult	-0.0171261	0.0373789	n.s.
		ninemonth-adult	0.150207	0.199622
	inanimate big vs. small	twomonth-ninemonth	-0.0681903	-0.0290523
		twomonth-adult	0.0398893	0.0783544
		ninemonth-adult	0.0895928	0.126406
	tripartite	twomonth-ninemonth	-0.0529688	-0.00758853
		twomonth-adult	0.0622345	0.104864
		ninemonth-adult	0.0948941	0.133831
V3v	exemplar	twomonth-ninemonth	-0.0103217	0.020121	n.s.
		twomonth-adult	0.0338527	0.0765262
		ninemonth-adult	0.0283881	0.0726357
	category	twomonth-ninemonth	0.0205156	0.0518363
		twomonth-adult	0.0193318	0.0636441
		ninemonth-adult	-0.0168075	0.0272683	n.s.
	category (across exemplars)	twomonth-ninemonth	0.0212518	0.0527651
		twomonth-adult	0.0170993	0.0614468
		ninemonth-adult	-0.0202807	0.0236802	n.s.
	animate vs. inanimate	twomonth-ninemonth	-0.0544368	-0.0151621
		twomonth-adult	-0.0146402	0.0481543	n.s.
		ninemonth-adult	0.0158388	0.084534
	inanimate big vs. small	twomonth-ninemonth	-0.0100315	0.0186053	n.s.
		twomonth-adult	0.0142623	0.0525992
		ninemonth-adult	0.00955985	0.0481519
	tripartite	twomonth-ninemonth	-0.00272476	0.0320819	n.s.
		twomonth-adult	0.0244831	0.0679335
		ninemonth-adult	0.00906954	0.0534278
hV4	exemplar	twomonth-ninemonth	-0.0610017	0.00871556	n.s.
		twomonth-adult	-0.109113	-0.0347511
		ninemonth-adult	-0.0803584	-0.0115151
	category	twomonth-ninemonth	-0.0592401	0.00219969	n.s.
		twomonth-adult	-0.141695	-0.0706212
		ninemonth-adult	-0.113362	-0.0415287
	category (across exemplars)	twomonth-ninemonth	-0.0587889	0.00313664	n.s.
		twomonth-adult	-0.140285	-0.0697363
		ninemonth-adult	-0.113179	-0.0411685
	animate vs. inanimate	twomonth-ninemonth	-0.285199	-0.203238
		twomonth-adult	-0.317543	-0.193527
		ninemonth-adult	-0.0773919	0.0485326	n.s.
	inanimate big vs. small	twomonth-ninemonth	-0.182162	-0.117507
		twomonth-adult	-0.13896	-0.0671863
		ninemonth-adult	0.0120805	0.0825171
	tripartite	twomonth-ninemonth	-0.234164	-0.165345
		twomonth-adult	-0.168268	-0.0867463
		ninemonth-adult	0.0337069	0.117902
VO1	exemplar	twomonth-ninemonth	-0.0544926	0.043126	n.s.
		twomonth-adult	-0.0374902	0.072831	n.s.
		ninemonth-adult	-0.0307231	0.0696467	n.s.
	category	twomonth-ninemonth	-0.0777967	6.02143e-05	n.s.
		twomonth-adult	-0.0734624	0.020445	n.s.
		ninemonth-adult	-0.0336059	0.0563909	n.s.
	category (across exemplars)	twomonth-ninemonth	-0.0774376	-0.00134523
		twomonth-adult	-0.0747159	0.0179969	n.s.
		ninemonth-adult	-0.0346851	0.0552557	n.s.
	animate vs. inanimate	twomonth-ninemonth	-0.278862	-0.18397
		twomonth-adult	-0.28017	-0.116593
		ninemonth-adult	-0.0497991	0.118539	n.s.
	inanimate big vs. small	twomonth-ninemonth	-0.176435	-0.0980412
		twomonth-adult	-0.129422	-0.0269427
		ninemonth-adult	0.00834897	0.106299
	tripartite	twomonth-ninemonth	-0.238172	-0.150087
		twomonth-adult	-0.210727	-0.0850318
		ninemonth-adult	-0.0153815	0.113061	n.s.
PHC	exemplar	twomonth-ninemonth	-0.104226	0.00312443	n.s.
		twomonth-adult	-0.14556	-0.0342714
		ninemonth-adult	-0.0772959	0.00308874	n.s.
	category	twomonth-ninemonth	-0.16665	-0.0777781
		twomonth-adult	-0.18102	-0.086915
		ninemonth-adult	-0.0528733	0.0322405	n.s.
	category (across exemplars)	twomonth-ninemonth	-0.167413	-0.0799013
		twomonth-adult	-0.179039	-0.0857637
		ninemonth-adult	-0.049899	0.0340048	n.s.
	animate vs. inanimate	twomonth-ninemonth	-0.324355	-0.216365
		twomonth-adult	-0.418423	-0.236317
		ninemonth-adult	-0.142082	0.0330788	n.s.
	inanimate big vs. small	twomonth-ninemonth	-0.227155	-0.146451
		twomonth-adult	-0.163412	-0.075492
		ninemonth-adult	0.0250703	0.109215
	tripartite	twomonth-ninemonth	-0.352034	-0.255435
		twomonth-adult	-0.292619	-0.171049
		ninemonth-adult	0.0169095	0.127351
FG4	exemplar	twomonth-ninemonth	-0.177041	-0.0390544
		twomonth-adult	-0.193755	-0.0674218
		ninemonth-adult	-0.0815064	0.0364674	n.s.
	category	twomonth-ninemonth	-0.20343	-0.0844543
		twomonth-adult	-0.253543	-0.134533
		ninemonth-adult	-0.10595	0.00374025	n.s.
	category (across exemplars)	twomonth-ninemonth	-0.200797	-0.0834438
		twomonth-adult	-0.2511	-0.132586
		ninemonth-adult	-0.105635	0.00321043	n.s.
	animate vs. inanimate	twomonth-ninemonth	-0.321809	-0.187979
		twomonth-adult	-0.569709	-0.386919
		ninemonth-adult	-0.320373	-0.143467
	inanimate big vs. small	twomonth-ninemonth	-0.255412	-0.148786
		twomonth-adult	-0.258902	-0.149045
		ninemonth-adult	-0.0480775	0.0465046	n.s.
	tripartite	twomonth-ninemonth	-0.317203	-0.199205
		twomonth-adult	-0.351232	-0.224564
		ninemonth-adult	-0.0909166	0.0279126	n.s.
FG2	exemplar	twomonth-ninemonth	-0.130139	0.0241283	n.s.
		twomonth-adult	-0.120574	0.0376814	n.s.
		ninemonth-adult	-0.0624089	0.0769189	n.s.
	category	twomonth-ninemonth	-0.127434	-0.00439463
		twomonth-adult	-0.140934	0.00276761	n.s.
		ninemonth-adult	-0.0750732	0.069391	n.s.
	category (across exemplars)	twomonth-ninemonth	-0.12579	-0.00482134
		twomonth-adult	-0.140341	0.00147488	n.s.
		ninemonth-adult	-0.0746971	0.0680182	n.s.
	animate vs. inanimate	twomonth-ninemonth	-0.233044	-0.0992486
		twomonth-adult	-0.203181	0.017525	n.s.
		ninemonth-adult	-0.036925	0.188768	n.s.
	inanimate big vs. small	twomonth-ninemonth	-0.109125	0.00681264	n.s.
		twomonth-adult	-0.0800841	0.0484461	n.s.
		ninemonth-adult	-0.0241173	0.0938594	n.s.
	tripartite	twomonth-ninemonth	-0.145957	-0.0136037
		twomonth-adult	-0.0689701	0.0872263	n.s.
		ninemonth-adult	0.011773	0.166953
LOClp	exemplar	twomonth-ninemonth	-0.0669377	0.094996	n.s.
		twomonth-adult	-0.239748	-0.121811
		ninemonth-adult	-0.254322	-0.131821
	category	twomonth-ninemonth	-0.0596027	0.0679895	n.s.
		twomonth-adult	-0.342902	-0.24438
		ninemonth-adult	-0.352431	-0.243285
	category (across exemplars)	twomonth-ninemonth	-0.0594226	0.0663116	n.s.
		twomonth-adult	-0.341174	-0.243626
		ninemonth-adult	-0.349126	-0.242526
	animate vs. inanimate	twomonth-ninemonth	-0.132229	0.00595255	n.s.
		twomonth-adult	-0.729126	-0.608383
		ninemonth-adult	-0.670528	-0.534998
	inanimate big vs. small	twomonth-ninemonth	-0.0585651	0.0618853	n.s.
		twomonth-adult	-0.306684	-0.216569
		ninemonth-adult	-0.310402	-0.212065
	tripartite	twomonth-ninemonth	-0.0592338	0.0716389	n.s.
		twomonth-adult	-0.407311	-0.299135
		ninemonth-adult	-0.414009	-0.302971
LOCla	exemplar	twomonth-ninemonth	-0.0234257	0.132709	n.s.
		twomonth-adult	-0.113194	0.0258912	n.s.
		ninemonth-adult	-0.170607	-0.0310924
	category	twomonth-ninemonth	-0.0905806	0.0358085	n.s.
		twomonth-adult	-0.228457	-0.106974
		ninemonth-adult	-0.203745	-0.0803906
	category (across exemplars)	twomonth-ninemonth	-0.0944106	0.0288619	n.s.
		twomonth-adult	-0.230567	-0.111581
		ninemonth-adult	-0.202765	-0.0796943
	animate vs. inanimate	twomonth-ninemonth	-0.153785	-0.0253273
		twomonth-adult	-0.614234	-0.424358
		ninemonth-adult	-0.526774	-0.334778
	inanimate big vs. small	twomonth-ninemonth	-0.103717	0.00796724	n.s.
		twomonth-adult	-0.216589	-0.102363
		ninemonth-adult	-0.172507	-0.0486685
	tripartite	twomonth-ninemonth	-0.152984	-0.0176586
		twomonth-adult	-0.353385	-0.203868
		ninemonth-adult	-0.274044	-0.119813
LOC	exemplar	twomonth-ninemonth	-0.0544655	0.113524	n.s.
		twomonth-adult	-0.0988768	0.0448875	n.s.
		ninemonth-adult	-0.127341	0.0260807	n.s.
	category	twomonth-ninemonth	-0.0708156	0.0693064	n.s.
		twomonth-adult	-0.180743	-0.0411537
		ninemonth-adult	-0.189733	-0.0437801
	category (across exemplars)	twomonth-ninemonth	-0.0728533	0.0657476	n.s.
		twomonth-adult	-0.184719	-0.043307
		ninemonth-adult	-0.189806	-0.0447371
	animate vs. inanimate	twomonth-ninemonth	-0.0779565	0.0609606	n.s.
		twomonth-adult	-0.332495	-0.0578757
		ninemonth-adult	-0.338217	-0.0486465
	inanimate big vs. small	twomonth-ninemonth	-0.108131	0.0127575	n.s.
		twomonth-adult	-0.181077	-0.0383389
		ninemonth-adult	-0.133087	0.0111843	n.s.
	tripartite	twomonth-ninemonth	-0.145126	-0.000931224
		twomonth-adult	-0.211526	-0.00863807
		ninemonth-adult	-0.143712	0.0641917	n.s.
evc	exemplar	twomonth-ninemonth	-0.00826495	0.0168193	n.s.
		twomonth-adult	0.0199452	0.0496416
		ninemonth-adult	0.0156442	0.045266
	category	twomonth-ninemonth	0.0159573	0.0415145
		twomonth-adult	0.046162	0.0779184
		ninemonth-adult	0.016242	0.0499201
	category (across exemplars)	twomonth-ninemonth	0.0166629	0.0424612
		twomonth-adult	0.045847	0.0776011
		ninemonth-adult	0.0149949	0.0490273
	animate vs. inanimate	twomonth-ninemonth	-0.110345	-0.076617
		twomonth-adult	0.0136569	0.0506257
		ninemonth-adult	0.106484	0.145473
	inanimate big vs. small	twomonth-ninemonth	-0.0271578	0.00094156	n.s.
		twomonth-adult	0.0371869	0.0620019
		ninemonth-adult	0.0490594	0.0778803
	tripartite	twomonth-ninemonth	0.0186278	0.0474422
		twomonth-adult	0.0705965	0.100732
		ninemonth-adult	0.0365	0.0689932
vvc	exemplar	twomonth-ninemonth	-0.0973487	-0.00283265
		twomonth-adult	-0.130998	-0.0461267
		ninemonth-adult	-0.0682122	-0.00392572
	category	twomonth-ninemonth	-0.162575	-0.0835789
		twomonth-adult	-0.199079	-0.122688
		ninemonth-adult	-0.0664477	-0.00892579
	category (across exemplars)	twomonth-ninemonth	-0.16336	-0.0835996
		twomonth-adult	-0.198065	-0.123436
		ninemonth-adult	-0.0644925	-0.00803785
	animate vs. inanimate	twomonth-ninemonth	-0.399987	-0.305838
		twomonth-adult	-0.508656	-0.403603
		ninemonth-adult	-0.157114	-0.0542366
	inanimate big vs. small	twomonth-ninemonth	-0.247389	-0.17377
		twomonth-adult	-0.210514	-0.138394
		ninemonth-adult	0.00624395	0.0677925
	tripartite	twomonth-ninemonth	-0.359829	-0.275498
		twomonth-adult	-0.293765	-0.20706
		ninemonth-adult	0.0294273	0.105474
LO	exemplar	twomonth-ninemonth	-0.0547726	0.0913924	n.s.
		twomonth-adult	-0.159233	-0.0559663
		ninemonth-adult	-0.176775	-0.0691889
	category	twomonth-ninemonth	-0.0935889	0.031468	n.s.
		twomonth-adult	-0.288112	-0.194871
		ninemonth-adult	-0.256286	-0.166958
	category (across exemplars)	twomonth-ninemonth	-0.0968501	0.0270149	n.s.
		twomonth-adult	-0.289344	-0.196185
		ninemonth-adult	-0.255321	-0.167247
	animate vs. inanimate	twomonth-ninemonth	-0.209433	-0.0792724
		twomonth-adult	-0.782402	-0.693193
		ninemonth-adult	-0.643146	-0.548029
	inanimate big vs. small	twomonth-ninemonth	-0.0995738	0.0101984	n.s.
		twomonth-adult	-0.280967	-0.196554
		ninemonth-adult	-0.234743	-0.156402
	tripartite	twomonth-ninemonth	-0.144336	-0.020471
		twomonth-adult	-0.444751	-0.3547
		ninemonth-adult	-0.364361	-0.270678

## Sheet: S4_rsa_partial_groupdiff_motion
roi	feature	ages_tested	lower CI 95%	upper CI 95%
V1	exemplar	twomonth-ninemonth	0.0442656	0.0648515
		twomonth-adult	0.0131153	0.0473232
		ninemonth-adult	-0.0437105	-0.00632279
	category	twomonth-ninemonth	0.0409675	0.0629492
		twomonth-adult	0.0201241	0.0551144
		ninemonth-adult	-0.0332813	0.00464519	n.s.
	category (across exemplars)	twomonth-ninemonth	0.0391017	0.0612821
		twomonth-adult	0.0191892	0.0542685
		ninemonth-adult	-0.0317395	0.00568349	n.s.
	animate vs. inanimate	twomonth-ninemonth	-0.0949269	-0.0674126
		twomonth-adult	-0.00951767	0.0264441	n.s.
		ninemonth-adult	0.0698886	0.110809
	inanimate big vs. small	twomonth-ninemonth	-0.0143609	0.00788876	n.s.
		twomonth-adult	0.0237404	0.0469367
		ninemonth-adult	0.0237758	0.0526025
	tripartite	twomonth-ninemonth	0.045001	0.0673989
		twomonth-adult	0.0543208	0.0854552
		ninemonth-adult	-0.00385829	0.0299376	n.s.
V2dv	exemplar	twomonth-ninemonth	-0.0335814	-0.00633091
		twomonth-adult	0.0499066	0.0833906
		ninemonth-adult	0.0697179	0.103561
	category	twomonth-ninemonth	-0.0223414	0.00395676	n.s.
		twomonth-adult	0.0664428	0.101629
		ninemonth-adult	0.0747776	0.110411
	category (across exemplars)	twomonth-ninemonth	-0.0214236	0.00503873	n.s.
		twomonth-adult	0.0649287	0.100232
		ninemonth-adult	0.0723224	0.108084
	animate vs. inanimate	twomonth-ninemonth	-0.195925	-0.167269
		twomonth-adult	-0.0292682	0.0113181	n.s.
		ninemonth-adult	0.149363	0.19418
	inanimate big vs. small	twomonth-ninemonth	-0.0618373	-0.0380754
		twomonth-adult	0.014609	0.0452718
		ninemonth-adult	0.0635519	0.094355
	tripartite	twomonth-ninemonth	-0.0246523	0.00248746	n.s.
		twomonth-adult	0.0471121	0.0770543
		ninemonth-adult	0.057202	0.0894199
V3v	exemplar	twomonth-ninemonth	0.0408772	0.0612209
		twomonth-adult	0.0799144	0.120691
		ninemonth-adult	0.0280071	0.0698649
	category	twomonth-ninemonth	0.00450607	0.0241142
		twomonth-adult	0.00629773	0.0481525
		ninemonth-adult	-0.00744318	0.0343634	n.s.
	category (across exemplars)	twomonth-ninemonth	0.00132779	0.0212053
		twomonth-adult	0.000771887	0.0418838
		ninemonth-adult	-0.0102801	0.0306721	n.s.
	animate vs. inanimate	twomonth-ninemonth	-0.0932738	-0.0667894
		twomonth-adult	-0.0526034	0.00780922	n.s.
		ninemonth-adult	0.026379	0.0876589
	inanimate big vs. small	twomonth-ninemonth	-0.0275362	-0.0108229
		twomonth-adult	-0.00421034	0.0303526	n.s.
		ninemonth-adult	0.0153661	0.0494709
	tripartite	twomonth-ninemonth	0.00587062	0.0275259
		twomonth-adult	0.0202665	0.0582327
		ninemonth-adult	0.00286835	0.0425431
hV4	exemplar	twomonth-ninemonth	-0.0375646	0.00325108	n.s.
		twomonth-adult	-0.07613	-0.0181191
		ninemonth-adult	-0.0604556	0.000954729	n.s.
	category	twomonth-ninemonth	-0.0689069	-0.0307087
		twomonth-adult	-0.159185	-0.102427
		ninemonth-adult	-0.111973	-0.0513108
	category (across exemplars)	twomonth-ninemonth	-0.0703476	-0.0311931
		twomonth-adult	-0.160307	-0.104378
		ninemonth-adult	-0.112834	-0.0519725
	animate vs. inanimate	twomonth-ninemonth	-0.283194	-0.234956
		twomonth-adult	-0.364979	-0.250628
		ninemonth-adult	-0.10924	0.00546872	n.s.
	inanimate big vs. small	twomonth-ninemonth	-0.160335	-0.123868
		twomonth-adult	-0.14785	-0.0900031
		ninemonth-adult	-0.00415753	0.0531165	n.s.
	tripartite	twomonth-ninemonth	-0.192104	-0.148342
		twomonth-adult	-0.185999	-0.117331
		ninemonth-adult	-0.0172696	0.0562352	n.s.
VO1	exemplar	twomonth-ninemonth	-0.0576698	0.00805563	n.s.
		twomonth-adult	-0.0506163	0.0375465	n.s.
		ninemonth-adult	-0.0341017	0.0649413	n.s.
	category	twomonth-ninemonth	-0.0627966	-0.00453228
		twomonth-adult	-0.0950369	-0.0121966
		ninemonth-adult	-0.0644637	0.0232254	n.s.
	category (across exemplars)	twomonth-ninemonth	-0.0622378	-0.00420105
		twomonth-adult	-0.0955587	-0.0147518
		ninemonth-adult	-0.0661096	0.0207056	n.s.
	animate vs. inanimate	twomonth-ninemonth	-0.206759	-0.130712
		twomonth-adult	-0.336063	-0.180637
		ninemonth-adult	-0.170012	-0.00707653
	inanimate big vs. small	twomonth-ninemonth	-0.135486	-0.0773787
		twomonth-adult	-0.129934	-0.0410779
		ninemonth-adult	-0.0237626	0.0691301	n.s.
	tripartite	twomonth-ninemonth	-0.153859	-0.0859647
		twomonth-adult	-0.228757	-0.110104
		ninemonth-adult	-0.104106	0.0172394	n.s.
PHC	exemplar	twomonth-ninemonth	-0.0726749	-0.0194673
		twomonth-adult	-0.105022	-0.0274424
		ninemonth-adult	-0.0615517	0.0125689	n.s.
	category	twomonth-ninemonth	-0.135972	-0.0904242
		twomonth-adult	-0.152484	-0.0816772
		ninemonth-adult	-0.0419251	0.0332407	n.s.
	category (across exemplars)	twomonth-ninemonth	-0.136655	-0.0919479
		twomonth-adult	-0.151616	-0.0816461
		ninemonth-adult	-0.040252	0.0343458	n.s.
	animate vs. inanimate	twomonth-ninemonth	-0.404915	-0.341031
		twomonth-adult	-0.48902	-0.329695
		ninemonth-adult	-0.120436	0.0468767	n.s.
	inanimate big vs. small	twomonth-ninemonth	-0.222624	-0.176154
		twomonth-adult	-0.172043	-0.101091
		ninemonth-adult	0.0243327	0.0998084
	tripartite	twomonth-ninemonth	-0.374365	-0.317542
		twomonth-adult	-0.321947	-0.222193
		ninemonth-adult	0.0203324	0.123992
FG4	exemplar	twomonth-ninemonth	-0.0599312	0.0288538	n.s.
		twomonth-adult	-0.115277	-0.0199082
		ninemonth-adult	-0.105352	-0.00167194
	category	twomonth-ninemonth	-0.144662	-0.0739639
		twomonth-adult	-0.216241	-0.127414
		ninemonth-adult	-0.107084	-0.0210778
	category (across exemplars)	twomonth-ninemonth	-0.148128	-0.0773949
		twomonth-adult	-0.216971	-0.129767
		ninemonth-adult	-0.10549	-0.0213469
	animate vs. inanimate	twomonth-ninemonth	-0.31949	-0.241405
		twomonth-adult	-0.525962	-0.377027
		ninemonth-adult	-0.24032	-0.0897337
	inanimate big vs. small	twomonth-ninemonth	-0.156731	-0.0911788
		twomonth-adult	-0.175141	-0.0992929
		ninemonth-adult	-0.0506745	0.0284599	n.s.
	tripartite	twomonth-ninemonth	-0.216201	-0.143052
		twomonth-adult	-0.26148	-0.166558
		ninemonth-adult	-0.0854273	0.0121067	n.s.
FG2	exemplar	twomonth-ninemonth	-0.104856	-0.0240989
		twomonth-adult	-0.0850812	0.0320044	n.s.
		ninemonth-adult	-0.0240688	0.098396	n.s.
	category	twomonth-ninemonth	-0.12227	-0.0552909
		twomonth-adult	-0.170565	-0.0542105
		ninemonth-adult	-0.0838836	0.0320025	n.s.
	category (across exemplars)	twomonth-ninemonth	-0.121918	-0.0547116
		twomonth-adult	-0.172636	-0.0585923
		ninemonth-adult	-0.0864387	0.02754	n.s.
	animate vs. inanimate	twomonth-ninemonth	-0.121501	-0.0468521
		twomonth-adult	-0.183597	0.0233426	n.s.
		ninemonth-adult	-0.102417	0.111011	n.s.
	inanimate big vs. small	twomonth-ninemonth	-0.0798874	-0.010205
		twomonth-adult	-0.0957963	0.0108595	n.s.
		ninemonth-adult	-0.0510644	0.0578812	n.s.
	tripartite	twomonth-ninemonth	-0.111826	-0.0340216
		twomonth-adult	-0.106955	0.0346565	n.s.
		ninemonth-adult	-0.0331573	0.108762	n.s.
LOClp	exemplar	twomonth-ninemonth	-0.064403	0.0442931	n.s.
		twomonth-adult	-0.202048	-0.125862
		ninemonth-adult	-0.206348	-0.101119
	category	twomonth-ninemonth	-0.0351212	0.0572637	n.s.
		twomonth-adult	-0.282793	-0.221886
		ninemonth-adult	-0.309446	-0.223512
	category (across exemplars)	twomonth-ninemonth	-0.0347126	0.0578445	n.s.
		twomonth-adult	-0.280452	-0.220303
		ninemonth-adult	-0.307518	-0.223333
	animate vs. inanimate	twomonth-ninemonth	-0.121907	-0.0235329
		twomonth-adult	-0.718471	-0.624722
		ninemonth-adult	-0.658918	-0.538833
	inanimate big vs. small	twomonth-ninemonth	-0.0827968	-0.00758007
		twomonth-adult	-0.314081	-0.255809
		ninemonth-adult	-0.279013	-0.205752
	tripartite	twomonth-ninemonth	-0.116105	-0.0312128
		twomonth-adult	-0.426956	-0.352978
		ninemonth-adult	-0.363323	-0.267581
LOCla	exemplar	twomonth-ninemonth	0.0205793	0.115828
		twomonth-adult	-0.123008	-0.0332868
		ninemonth-adult	-0.200208	-0.0894964
	category	twomonth-ninemonth	-0.035463	0.0468755	n.s.
		twomonth-adult	-0.177165	-0.0902794
		ninemonth-adult	-0.189405	-0.0890206
	category (across exemplars)	twomonth-ninemonth	-0.0396156	0.0430392	n.s.
		twomonth-adult	-0.176637	-0.0904094
		ninemonth-adult	-0.18406	-0.0858622
	animate vs. inanimate	twomonth-ninemonth	-0.184854	-0.0913472
		twomonth-adult	-0.580384	-0.402259
		ninemonth-adult	-0.445328	-0.259439
	inanimate big vs. small	twomonth-ninemonth	-0.14297	-0.0698357
		twomonth-adult	-0.242556	-0.143649
		ninemonth-adult	-0.142497	-0.0330436
	tripartite	twomonth-ninemonth	-0.204845	-0.122749
		twomonth-adult	-0.376432	-0.252201
		ninemonth-adult	-0.220987	-0.0781485
LOC	exemplar	twomonth-ninemonth	-0.0195211	0.0881243	n.s.
		twomonth-adult	-0.0807184	0.0265892	n.s.
		ninemonth-adult	-0.126123	0.00665457	n.s.
	category	twomonth-ninemonth	-0.0277973	0.060127	n.s.
		twomonth-adult	-0.159171	-0.0351426
		ninemonth-adult	-0.187631	-0.0496175
	category (across exemplars)	twomonth-ninemonth	-0.028512	0.0583677	n.s.
		twomonth-adult	-0.160264	-0.0368331
		ninemonth-adult	-0.188572	-0.0503022
	animate vs. inanimate	twomonth-ninemonth	-0.0759627	0.0160064	n.s.
		twomonth-adult	-0.361066	-0.0917339
		ninemonth-adult	-0.333856	-0.0588676
	inanimate big vs. small	twomonth-ninemonth	-0.102952	-0.0254472
		twomonth-adult	-0.178937	-0.0483263
		ninemonth-adult	-0.120027	0.0193295	n.s.
	tripartite	twomonth-ninemonth	-0.117003	-0.0274664
		twomonth-adult	-0.214068	-0.0179031
		ninemonth-adult	-0.146477	0.0586413	n.s.
evc	exemplar	twomonth-ninemonth	0.0270005	0.043906
		twomonth-adult	0.0468462	0.072375
		ninemonth-adult	0.0100019	0.0375139
	category	twomonth-ninemonth	0.0260473	0.0442591
		twomonth-adult	0.0492026	0.0772369
		ninemonth-adult	0.0130173	0.0434603
	category (across exemplars)	twomonth-ninemonth	0.0249786	0.0427745
		twomonth-adult	0.0475526	0.0753699
		ninemonth-adult	0.0126242	0.0427582
	animate vs. inanimate	twomonth-ninemonth	-0.135307	-0.112374
		twomonth-adult	-0.011041	0.0225089	n.s.
		ninemonth-adult	0.110453	0.147436
	inanimate big vs. small	twomonth-ninemonth	-0.0295078	-0.0122016
		twomonth-adult	0.0241005	0.0465468
		ninemonth-adult	0.0437903	0.0691064
	tripartite	twomonth-ninemonth	0.0341013	0.0527789
		twomonth-adult	0.0610934	0.0855833
		ninemonth-adult	0.0162998	0.0427373
vvc	exemplar	twomonth-ninemonth	-0.0564795	-0.00414952
		twomonth-adult	-0.0980126	-0.0404035
		ninemonth-adult	-0.0652024	-0.0102505
	category	twomonth-ninemonth	-0.125525	-0.0818085
		twomonth-adult	-0.177018	-0.12595
		ninemonth-adult	-0.0720886	-0.0226665
	category (across exemplars)	twomonth-ninemonth	-0.127347	-0.084275
		twomonth-adult	-0.17816	-0.127029
		ninemonth-adult	-0.0708488	-0.0223595
	animate vs. inanimate	twomonth-ninemonth	-0.368919	-0.316031
		twomonth-adult	-0.519026	-0.421474
		ninemonth-adult	-0.174533	-0.0759455
	inanimate big vs. small	twomonth-ninemonth	-0.182288	-0.140491
		twomonth-adult	-0.165568	-0.114118
		ninemonth-adult	-0.00217216	0.0482742	n.s.
	tripartite	twomonth-ninemonth	-0.288097	-0.240942
		twomonth-adult	-0.257755	-0.190108
		ninemonth-adult	0.00802112	0.0752414
LO	exemplar	twomonth-ninemonth	-0.0771385	0.0165627	n.s.
		twomonth-adult	-0.173769	-0.112775
		ninemonth-adult	-0.153763	-0.0707103
	category	twomonth-ninemonth	-0.0919502	-0.0148316
		twomonth-adult	-0.256976	-0.208689
		ninemonth-adult	-0.211736	-0.146799
	category (across exemplars)	twomonth-ninemonth	-0.0910154	-0.0154897
		twomonth-adult	-0.255439	-0.207348
		ninemonth-adult	-0.209522	-0.146783
	animate vs. inanimate	twomonth-ninemonth	-0.222725	-0.142276
		twomonth-adult	-0.763621	-0.715887
		ninemonth-adult	-0.594414	-0.522375
	inanimate big vs. small	twomonth-ninemonth	-0.162301	-0.0984956
		twomonth-adult	-0.31962	-0.273449
		ninemonth-adult	-0.194554	-0.138138
	tripartite	twomonth-ninemonth	-0.244108	-0.167483
		twomonth-adult	-0.496023	-0.443281
		ninemonth-adult	-0.299389	-0.230756

## Sheet: S5_untrained_statistics
roi	layer	age	spearman	lower CI 95%	upper CI 95%
V1	conv1	twomonth	0.0686492	0.0622685	0.0752189
		ninemonth	0.064956	0.0559426	0.0740428
		adult	0.0584825	0.049478	0.0672661
	conv2	twomonth	0.13754	0.13023	0.14488
		ninemonth	0.148084	0.137649	0.158464
		adult	0.104663	0.0939645	0.115345
	conv3	twomonth	0.147872	0.140712	0.155376
		ninemonth	0.16652	0.15549	0.177076
		adult	0.100706	0.0904683	0.110279
	conv4	twomonth	0.157365	0.150453	0.164729
		ninemonth	0.176184	0.16542	0.186266
		adult	0.104937	0.09455	0.115228
	conv5	twomonth	0.161914	0.155123	0.169058
		ninemonth	0.170907	0.16031	0.180688
		adult	0.104027	0.0933646	0.114749
	fc6	twomonth	0.151241	0.144656	0.15826
		ninemonth	0.157403	0.147054	0.166899
		adult	0.0928147	0.0814887	0.10423
	fc7	twomonth	0.157824	0.151168	0.165163
		ninemonth	0.164874	0.15437	0.174505
		adult	0.100037	0.0885683	0.111441
V2dv	conv1	twomonth	0.0707774	0.0605335	0.0819992
		ninemonth	0.0411104	0.0301234	0.0518636
		adult	0.0506498	0.0403805	0.0615926
	conv2	twomonth	0.120384	0.109098	0.131644
		ninemonth	0.113119	0.10207	0.124485
		adult	0.113826	0.100832	0.126173
	conv3	twomonth	0.125143	0.114317	0.136297
		ninemonth	0.137331	0.126341	0.148633
		adult	0.115016	0.101812	0.12853
	conv4	twomonth	0.137868	0.127929	0.148973
		ninemonth	0.1488	0.138219	0.159812
		adult	0.120772	0.107141	0.134371
	conv5	twomonth	0.133988	0.124023	0.145112
		ninemonth	0.145732	0.135002	0.156768
		adult	0.115911	0.102547	0.129105
	fc6	twomonth	0.113744	0.104259	0.124926
		ninemonth	0.130683	0.119975	0.141524
		adult	0.106494	0.0922112	0.121053
	fc7	twomonth	0.115616	0.106235	0.126607
		ninemonth	0.132291	0.121664	0.143614
		adult	0.111539	0.0976475	0.125648
V3v	conv1	twomonth	0.0412411	0.033679	0.048573
		ninemonth	0.0382487	0.0298878	0.046723
		adult	0.0786381	0.0671797	0.0911949
	conv2	twomonth	0.137549	0.129409	0.145422
		ninemonth	0.125591	0.11605	0.135485
		adult	0.130131	0.115444	0.14546
	conv3	twomonth	0.163847	0.156041	0.171298
		ninemonth	0.148567	0.139139	0.158998
		adult	0.123217	0.107831	0.1391
	conv4	twomonth	0.172508	0.164821	0.179733
		ninemonth	0.154849	0.145637	0.165079
		adult	0.128581	0.113183	0.144677
	conv5	twomonth	0.17003	0.162663	0.17737
		ninemonth	0.148518	0.139136	0.158922
		adult	0.121569	0.106571	0.137506
	fc6	twomonth	0.155334	0.147759	0.16267
		ninemonth	0.137747	0.128289	0.147658
		adult	0.107942	0.0919319	0.125401
	fc7	twomonth	0.159045	0.151444	0.1665
		ninemonth	0.138757	0.129327	0.148417
		adult	0.115628	0.0995421	0.132678
hV4	conv1	twomonth	0.0436922	0.0279456	0.059275
		ninemonth	0.0481418	0.0312324	0.0654075
		adult	0.0692298	0.0482979	0.0903525
	conv2	twomonth	0.13064	0.11393	0.1466
		ninemonth	0.12501	0.107344	0.143613
		adult	0.0883738	0.0636735	0.112824
	conv3	twomonth	0.155867	0.139377	0.171207
		ninemonth	0.153083	0.135001	0.171722
		adult	0.0981476	0.0741607	0.121311
	conv4	twomonth	0.157432	0.141462	0.172016
		ninemonth	0.151587	0.134039	0.169786
		adult	0.101668	0.0777747	0.124398
	conv5	twomonth	0.149888	0.134317	0.164956
		ninemonth	0.143948	0.12644	0.16259
		adult	0.109709	0.087269	0.131862
	fc6	twomonth	0.14084	0.12429	0.155739
		ninemonth	0.138909	0.120738	0.157123
		adult	0.110337	0.0881458	0.132499
	fc7	twomonth	0.14531	0.128917	0.160093
		ninemonth	0.141215	0.123362	0.159954
		adult	0.117335	0.0955279	0.139524
VO1	conv1	twomonth	0.0536223	0.0293987	0.0793209
		ninemonth	0.0401444	0.0153572	0.0655216
		adult	0.0422648	0.0122694	0.0708786
	conv2	twomonth	0.085368	0.0600929	0.113596
		ninemonth	0.0874148	0.0617432	0.114913
		adult	0.0647491	0.0311791	0.0951395
	conv3	twomonth	0.0982505	0.073314	0.125698
		ninemonth	0.1048	0.081117	0.130975
		adult	0.074195	0.0418943	0.102508
	conv4	twomonth	0.102137	0.0768847	0.129081
		ninemonth	0.102194	0.0789858	0.128003
		adult	0.0710264	0.039604	0.0981354
	conv5	twomonth	0.10388	0.0796967	0.13114
		ninemonth	0.102057	0.0781914	0.128449
		adult	0.0757213	0.0442213	0.105064
	fc6	twomonth	0.105529	0.081539	0.132479
		ninemonth	0.108271	0.0848666	0.134242
		adult	0.0761742	0.0456026	0.10382
	fc7	twomonth	0.107404	0.082721	0.133721
		ninemonth	0.110022	0.0868705	0.135819
		adult	0.0789282	0.0489208	0.106757
PHC	conv1	twomonth	0.0376706	0.00872141	0.0661703
		ninemonth	0.0951385	0.0731942	0.119037
		adult	0.0536628	0.0300951	0.0807375
	conv2	twomonth	0.0558801	0.02453	0.0875302
		ninemonth	0.0905164	0.0671259	0.114538
		adult	0.0577011	0.0331325	0.0828268
	conv3	twomonth	0.0650348	0.0343143	0.094479
		ninemonth	0.0879607	0.0671484	0.110861
		adult	0.0773404	0.0548751	0.101396
	conv4	twomonth	0.0653925	0.0358307	0.0928147
		ninemonth	0.0838178	0.063264	0.105938
		adult	0.0807755	0.0582487	0.101928
	conv5	twomonth	0.0613455	0.0325722	0.0891905
		ninemonth	0.0743575	0.0540045	0.0952739
		adult	0.0855012	0.0639347	0.107146
	fc6	twomonth	0.0581534	0.0300552	0.0850269
		ninemonth	0.0776822	0.0566458	0.0980322
		adult	0.0924509	0.0717535	0.113519
	fc7	twomonth	0.0604159	0.0320882	0.0881037
		ninemonth	0.0754018	0.0550219	0.096593
		adult	0.0935952	0.0737483	0.114076
FG4	conv1	twomonth	0.0593996	0.0120953	0.106718
		ninemonth	0.0315392	-0.00316896	0.0649444	n.s.
		adult	0.0838446	0.0438935	0.119909
	conv2	twomonth	0.078489	0.0305331	0.127066
		ninemonth	0.0534777	0.0167782	0.0901756
		adult	0.07896	0.0363468	0.119824
	conv3	twomonth	0.0763513	0.0293683	0.124868
		ninemonth	0.0533953	0.0188446	0.0867768
		adult	0.0728662	0.0306514	0.112404
	conv4	twomonth	0.076092	0.0296222	0.123444
		ninemonth	0.0502595	0.0166932	0.0826169
		adult	0.0651341	0.0237066	0.102777
	conv5	twomonth	0.0823006	0.0399431	0.129479
		ninemonth	0.0549889	0.021358	0.0892923
		adult	0.0753607	0.0345097	0.113323
	fc6	twomonth	0.0828191	0.0401243	0.127519
		ninemonth	0.0463225	0.0140007	0.0787193
		adult	0.0799841	0.0402363	0.114381
	fc7	twomonth	0.0778769	0.0354959	0.122353
		ninemonth	0.0474201	0.0136548	0.0801393
		adult	0.08428	0.0446402	0.1188
FG2	conv1	twomonth	0.0481496	0.00681518	0.0914534
		ninemonth	0.0528133	0.0219615	0.0854597
		adult	0.0278978	-0.00343654	0.0619249	n.s.
	conv2	twomonth	0.0611804	0.0146988	0.107527
		ninemonth	0.0678812	0.0335352	0.102755
		adult	0.038435	0.00159132	0.0780011
	conv3	twomonth	0.055714	0.0116973	0.0981333
		ninemonth	0.0658255	0.0329291	0.097314
		adult	0.047134	0.0135448	0.0846503
	conv4	twomonth	0.0572028	0.0136113	0.0974152
		ninemonth	0.0579838	0.0267584	0.0891843
		adult	0.0487836	0.0157007	0.0839454
	conv5	twomonth	0.0580072	0.0159962	0.100568
		ninemonth	0.0522055	0.0193413	0.0850398
		adult	0.0563544	0.0258901	0.090326
	fc6	twomonth	0.0718919	0.0310243	0.111277
		ninemonth	0.0454463	0.0159053	0.0776311
		adult	0.056432	0.0250509	0.0888678
	fc7	twomonth	0.0704475	0.0281969	0.109152
		ninemonth	0.0429859	0.0144822	0.074711
		adult	0.055891	0.024712	0.0875065
evc	conv1	twomonth	0.0690349	0.0629178	0.0750214
		ninemonth	0.0590187	0.0511294	0.0670216
		adult	0.0621086	0.0541957	0.070353
	conv2	twomonth	0.135209	0.128657	0.142314
		ninemonth	0.142709	0.133619	0.15178
		adult	0.113775	0.104054	0.122793
	conv3	twomonth	0.144273	0.138333	0.151362
		ninemonth	0.164892	0.155344	0.173839
		adult	0.109269	0.0992909	0.118793
	conv4	twomonth	0.15507	0.149251	0.162146
		ninemonth	0.176129	0.166818	0.185161
		adult	0.114605	0.104395	0.124553
	conv5	twomonth	0.156817	0.150683	0.163814
		ninemonth	0.170197	0.161008	0.178506
		adult	0.11114	0.100715	0.120865
	fc6	twomonth	0.14143	0.13547	0.147969
		ninemonth	0.157547	0.148361	0.165941
		adult	0.0994359	0.0886435	0.11017
	fc7	twomonth	0.146455	0.140477	0.153087
		ninemonth	0.161924	0.152606	0.170158
		adult	0.106079	0.0952959	0.116856
vvc	conv1	twomonth	0.052372	0.0274652	0.0805119
		ninemonth	0.074165	0.0576196	0.0914961
		adult	0.0713089	0.053702	0.0892038
	conv2	twomonth	0.0642535	0.0377001	0.0931602
		ninemonth	0.0796764	0.0604379	0.0974418
		adult	0.0771215	0.0562098	0.096811
	conv3	twomonth	0.0660443	0.0401299	0.0939224
		ninemonth	0.0775704	0.0596711	0.0950182
		adult	0.0852029	0.0662712	0.103832
	conv4	twomonth	0.067512	0.0417197	0.095057
		ninemonth	0.0693178	0.051622	0.0864251
		adult	0.085714	0.0678487	0.103426
	conv5	twomonth	0.0676733	0.0425718	0.0944304
		ninemonth	0.0650644	0.0474429	0.0817231
		adult	0.0968607	0.0790511	0.114551
	fc6	twomonth	0.0746207	0.0496002	0.101561
		ninemonth	0.0659191	0.0492452	0.083038
		adult	0.0993345	0.0815085	0.116983
	fc7	twomonth	0.0756092	0.0509786	0.102426
		ninemonth	0.064194	0.0479384	0.0807729
		adult	0.102669	0.0852228	0.119821
LO	conv1	twomonth	0.0686031	0.0274003	0.112136
		ninemonth	0.0183623	-0.0185015	0.056997	n.s.
		adult	0.0492783	0.037407	0.0612221
	conv2	twomonth	0.0611211	0.0197849	0.10352
		ninemonth	-0.00657804	-0.0453752	0.0301089	n.s.
		adult	0.0562538	0.0429419	0.0681333
	conv3	twomonth	0.0457544	0.00595095	0.0847489
		ninemonth	-0.00735408	-0.0454844	0.0274623	n.s.
		adult	0.0661607	0.054653	0.0768199
	conv4	twomonth	0.0398167	0.000736488	0.0774126
		ninemonth	-0.00355177	-0.0416106	0.0303854	n.s.
		adult	0.0700225	0.0590372	0.0794987
	conv5	twomonth	0.0295687	-0.0088898	0.0663705	n.s.
		ninemonth	-0.00257194	-0.0399205	0.0314242	n.s.
		adult	0.072883	0.0623543	0.0821119
	fc6	twomonth	0.0303889	-0.00721077	0.0665785	n.s.
		ninemonth	-0.00147978	-0.0379081	0.0313931	n.s.
		adult	0.0748568	0.0646244	0.0845134
	fc7	twomonth	0.0309814	-0.00800459	0.0677491	n.s.
		ninemonth	-0.00139433	-0.0375015	0.030888	n.s.
		adult	0.0748799	0.0651522	0.0844641

## Sheet: S5_untrained_groupdiffs
roi	layer	ages_tested	lower CI 95%	upper CI 95%
V1	conv1	twomonth_ninemonth	-0.00700835	0.015402	n.s.
		twomonth_adult	-0.00153845	0.0221228	n.s.
		ninemonth_adult	-0.00648956	0.0191018	n.s.
	conv2	twomonth_ninemonth	-0.0229361	0.00292755	n.s.
		twomonth_adult	0.0201082	0.045826
		ninemonth_adult	0.0288866	0.0581653
	conv3	twomonth_ninemonth	-0.0310182	-0.00490355
		twomonth_adult	0.0351699	0.0596524
		ninemonth_adult	0.0514518	0.0806195
	conv4	twomonth_ninemonth	-0.0311238	-0.0055754
		twomonth_adult	0.0401448	0.0653599
		ninemonth_adult	0.0567527	0.0864059
	conv5	twomonth_ninemonth	-0.0214226	0.00387916	n.s.
		twomonth_adult	0.0453604	0.0711835
		ninemonth_adult	0.0520069	0.0821475
	fc6	twomonth_ninemonth	-0.0185793	0.00677612	n.s.
		twomonth_adult	0.0447445	0.071319
		ninemonth_adult	0.0493475	0.0795871
	fc7	twomonth_ninemonth	-0.0194059	0.0057146	n.s.
		twomonth_adult	0.0441827	0.071119
		ninemonth_adult	0.0498557	0.0792349
V2dv	conv1	twomonth_ninemonth	0.0151622	0.045701
		twomonth_adult	0.0051196	0.0347072
		ninemonth_adult	-0.0245016	0.00496712	n.s.
	conv2	twomonth_ninemonth	-0.00814829	0.0239074	n.s.
		twomonth_adult	-0.0111375	0.0237052	n.s.
		ninemonth_adult	-0.0172438	0.0159085	n.s.
	conv3	twomonth_ninemonth	-0.0274466	0.00379306	n.s.
		twomonth_adult	-0.00684285	0.0269647	n.s.
		ninemonth_adult	0.00627269	0.0384838
	conv4	twomonth_ninemonth	-0.0267273	0.00449342	n.s.
		twomonth_adult	-0.000821717	0.0341566	n.s.
		ninemonth_adult	0.0115363	0.0452058
	conv5	twomonth_ninemonth	-0.0265869	0.00461502	n.s.
		twomonth_adult	0.0010898	0.0356628
		ninemonth_adult	0.0129949	0.0468434
	fc6	twomonth_ninemonth	-0.0315526	-0.00102846
		twomonth_adult	-0.0115997	0.0258886	n.s.
		ninemonth_adult	0.0065867	0.0413623
	fc7	twomonth_ninemonth	-0.0316011	-0.000701855
		twomonth_adult	-0.0138321	0.0221417	n.s.
		ninemonth_adult	0.00370255	0.0375874
V3v	conv1	twomonth_ninemonth	-0.00857702	0.0150382	n.s.
		twomonth_adult	-0.0517991	-0.0245481
		ninemonth_adult	-0.0552976	-0.0265066
	conv2	twomonth_ninemonth	-0.000618255	0.0242856	n.s.
		twomonth_adult	-0.00794635	0.0233779	n.s.
		ninemonth_adult	-0.0221493	0.0120522	n.s.
	conv3	twomonth_ninemonth	0.00215898	0.0272513
		twomonth_adult	0.0230419	0.0580088
		ninemonth_adult	0.00624	0.0435675
	conv4	twomonth_ninemonth	0.00482244	0.0294492
		twomonth_adult	0.0268668	0.0607656
		ninemonth_adult	0.00657345	0.0446735
	conv5	twomonth_ninemonth	0.00886653	0.0336428
		twomonth_adult	0.0317713	0.0647736
		ninemonth_adult	0.00863161	0.0441693
	fc6	twomonth_ninemonth	0.00546207	0.0296915
		twomonth_adult	0.0296531	0.0647931
		ninemonth_adult	0.0100455	0.0480632
	fc7	twomonth_ninemonth	0.0080859	0.0319368
		twomonth_adult	0.0255831	0.0609972
		ninemonth_adult	0.00361146	0.0410364
hV4	conv1	twomonth_ninemonth	-0.0282285	0.0186891	n.s.
		twomonth_adult	-0.0504489	0.00111413	n.s.
		ninemonth_adult	-0.0481316	0.00723383	n.s.
	conv2	twomonth_ninemonth	-0.0194808	0.0298525	n.s.
		twomonth_adult	0.0144527	0.0721803
		ninemonth_adult	0.00819116	0.0683477
	conv3	twomonth_ninemonth	-0.0216392	0.0266954	n.s.
		twomonth_adult	0.0308326	0.0884605
		ninemonth_adult	0.0266046	0.0863907
	conv4	twomonth_ninemonth	-0.0188555	0.0294729	n.s.
		twomonth_adult	0.0291025	0.0851586
		ninemonth_adult	0.0215252	0.0812411
	conv5	twomonth_ninemonth	-0.0176838	0.030341	n.s.
		twomonth_adult	0.0135239	0.0696586
		ninemonth_adult	0.00653554	0.064158
	fc6	twomonth_ninemonth	-0.0214956	0.0252616	n.s.
		twomonth_adult	0.00417013	0.0594141
		ninemonth_adult	0.000873888	0.0582332
	fc7	twomonth_ninemonth	-0.019872	0.0268937	n.s.
		twomonth_adult	0.00179431	0.0554776
		ninemonth_adult	-0.00414041	0.051901	n.s.
VO1	conv1	twomonth_ninemonth	-0.0225054	0.049362	n.s.
		twomonth_adult	-0.0291313	0.0493436	n.s.
		ninemonth_adult	-0.0416361	0.0351986	n.s.
	conv2	twomonth_ninemonth	-0.0408334	0.034465	n.s.
		twomonth_adult	-0.0192238	0.0637457	n.s.
		ninemonth_adult	-0.017685	0.0635827	n.s.
	conv3	twomonth_ninemonth	-0.041939	0.0270512	n.s.
		twomonth_adult	-0.0118633	0.0659506	n.s.
		ninemonth_adult	-0.0107004	0.0707581	n.s.
	conv4	twomonth_ninemonth	-0.0356631	0.0339865	n.s.
		twomonth_adult	-0.00404094	0.0736293	n.s.
		ninemonth_adult	-0.00784632	0.0721736	n.s.
	conv5	twomonth_ninemonth	-0.0330055	0.0368902	n.s.
		twomonth_adult	-0.00931582	0.0683517	n.s.
		ninemonth_adult	-0.0155899	0.0656376	n.s.
	fc6	twomonth_ninemonth	-0.0362817	0.0304405	n.s.
		twomonth_adult	-0.00624492	0.0684314	n.s.
		ninemonth_adult	-0.00861164	0.0708491	n.s.
	fc7	twomonth_ninemonth	-0.0349905	0.030347	n.s.
		twomonth_adult	-0.00737404	0.06725	n.s.
		ninemonth_adult	-0.00739748	0.0687549	n.s.
PHC	conv1	twomonth_ninemonth	-0.0929604	-0.0216799
		twomonth_adult	-0.0539892	0.0238056	n.s.
		ninemonth_adult	0.00682617	0.0754266
	conv2	twomonth_ninemonth	-0.074512	0.0029951	n.s.
		twomonth_adult	-0.0420825	0.0385256	n.s.
		ninemonth_adult	-0.00191169	0.0695253	n.s.
	conv3	twomonth_ninemonth	-0.0613336	0.0119236	n.s.
		twomonth_adult	-0.0500329	0.0247869	n.s.
		ninemonth_adult	-0.0207307	0.0446852	n.s.
	conv4	twomonth_ninemonth	-0.0553931	0.0150163	n.s.
		twomonth_adult	-0.0512231	0.0207684	n.s.
		ninemonth_adult	-0.0269043	0.0356386	n.s.
	conv5	twomonth_ninemonth	-0.0492693	0.0209765	n.s.
		twomonth_adult	-0.0593376	0.010451	n.s.
		ninemonth_adult	-0.0417767	0.0207737	n.s.
	fc6	twomonth_ninemonth	-0.0540285	0.0134574	n.s.
		twomonth_adult	-0.0697361	-0.00140181
		ninemonth_adult	-0.044025	0.0149967	n.s.
	fc7	twomonth_ninemonth	-0.0502996	0.0180489	n.s.
		twomonth_adult	-0.0689423	-0.00087895
		ninemonth_adult	-0.0470966	0.0109209	n.s.
FG4	conv1	twomonth_ninemonth	-0.0293225	0.091216	n.s.
		twomonth_adult	-0.0876864	0.0342223	n.s.
		ninemonth_adult	-0.101332	0.00333832	n.s.
	conv2	twomonth_ninemonth	-0.0378927	0.0901455	n.s.
		twomonth_adult	-0.0619993	0.0643164	n.s.
		ninemonth_adult	-0.0795449	0.0332632	n.s.
	conv3	twomonth_ninemonth	-0.034512	0.0842545	n.s.
		twomonth_adult	-0.0553166	0.0659516	n.s.
		ninemonth_adult	-0.071187	0.037468	n.s.
	conv4	twomonth_ninemonth	-0.0321972	0.0850678	n.s.
		twomonth_adult	-0.0475031	0.0738216	n.s.
		ninemonth_adult	-0.0655135	0.0428813	n.s.
	conv5	twomonth_ninemonth	-0.030069	0.084284	n.s.
		twomonth_adult	-0.0495707	0.0663271	n.s.
		ninemonth_adult	-0.0706007	0.036578	n.s.
	fc6	twomonth_ninemonth	-0.0193784	0.0960092	n.s.
		twomonth_adult	-0.0499122	0.0616524	n.s.
		ninemonth_adult	-0.0831651	0.0211587	n.s.
	fc7	twomonth_ninemonth	-0.0229608	0.0886816	n.s.
		twomonth_adult	-0.0593784	0.0526143	n.s.
		ninemonth_adult	-0.0859783	0.0169881	n.s.
FG2	conv1	twomonth_ninemonth	-0.055608	0.0485904	n.s.
		twomonth_adult	-0.0337941	0.0733731	n.s.
		ninemonth_adult	-0.0200955	0.0655993	n.s.
	conv2	twomonth_ninemonth	-0.0588244	0.0499078	n.s.
		twomonth_adult	-0.0353801	0.0841678	n.s.
		ninemonth_adult	-0.0255166	0.0768944	n.s.
	conv3	twomonth_ninemonth	-0.0603885	0.0425873	n.s.
		twomonth_adult	-0.0464481	0.0664281	n.s.
		ninemonth_adult	-0.0312338	0.0609088	n.s.
	conv4	twomonth_ninemonth	-0.0526979	0.0520718	n.s.
		twomonth_adult	-0.0460374	0.0622973	n.s.
		ninemonth_adult	-0.0393832	0.0508408	n.s.
	conv5	twomonth_ninemonth	-0.0437779	0.0577483	n.s.
		twomonth_adult	-0.0499902	0.0540091	n.s.
		ninemonth_adult	-0.0512088	0.0368736	n.s.
	fc6	twomonth_ninemonth	-0.0256379	0.0768218	n.s.
		twomonth_adult	-0.0362347	0.0671262	n.s.
		ninemonth_adult	-0.0544279	0.0320962	n.s.
	fc7	twomonth_ninemonth	-0.0241569	0.0771322	n.s.
		twomonth_adult	-0.0357554	0.0652046	n.s.
		ninemonth_adult	-0.0552638	0.0306115	n.s.
evc	conv1	twomonth_ninemonth	0.000318194	0.0207034
		twomonth_adult	-0.00323152	0.0170238	n.s.
		ninemonth_adult	-0.0143995	0.00748653	n.s.
	conv2	twomonth_ninemonth	-0.0185199	0.00460171	n.s.
		twomonth_adult	0.00977073	0.0325422
		ninemonth_adult	0.0161029	0.0418244
	conv3	twomonth_ninemonth	-0.0318786	-0.00866696
		twomonth_adult	0.023816	0.0467944
		ninemonth_adult	0.0429742	0.0693841
	conv4	twomonth_ninemonth	-0.0319366	-0.00949057
		twomonth_adult	0.0292957	0.0525273
		ninemonth_adult	0.0483951	0.0755807
	conv5	twomonth_ninemonth	-0.0242602	-0.00202837
		twomonth_adult	0.0345165	0.0578737
		ninemonth_adult	0.046048	0.0729807
	fc6	twomonth_ninemonth	-0.0269099	-0.00493046
		twomonth_adult	0.0301146	0.05438
		ninemonth_adult	0.0438669	0.0722806
	fc7	twomonth_ninemonth	-0.0259044	-0.00415717
		twomonth_adult	0.0288001	0.0526433
		ninemonth_adult	0.0416055	0.0697917
vvc	conv1	twomonth_ninemonth	-0.0506229	0.0109979	n.s.
		twomonth_adult	-0.0507034	0.0133969	n.s.
		ninemonth_adult	-0.0228747	0.0281463	n.s.
	conv2	twomonth_ninemonth	-0.0462494	0.0200027	n.s.
		twomonth_adult	-0.0463979	0.0237223	n.s.
		ninemonth_adult	-0.0263738	0.0294954	n.s.
	conv3	twomonth_ninemonth	-0.0421451	0.021969	n.s.
		twomonth_adult	-0.0523239	0.0156502	n.s.
		ninemonth_adult	-0.034448	0.0179849	n.s.
	conv4	twomonth_ninemonth	-0.0317997	0.0295722	n.s.
		twomonth_adult	-0.0494194	0.0164551	n.s.
		ninemonth_adult	-0.0413389	0.00848141	n.s.
	conv5	twomonth_ninemonth	-0.0278087	0.0348786	n.s.
		twomonth_adult	-0.0598938	0.00461006	n.s.
		ninemonth_adult	-0.0561344	-0.00690901
	fc6	twomonth_ninemonth	-0.0212609	0.0384536	n.s.
		twomonth_adult	-0.0554293	0.00708598	n.s.
		ninemonth_adult	-0.0580498	-0.00815912
	fc7	twomonth_ninemonth	-0.0181152	0.0411108	n.s.
		twomonth_adult	-0.0579158	0.00565449	n.s.
		ninemonth_adult	-0.0633364	-0.0138872
LO	conv1	twomonth_ninemonth	-0.00539202	0.104621	n.s.
		twomonth_adult	-0.0257857	0.0657742	n.s.
		ninemonth_adult	-0.0698314	0.00870319	n.s.
	conv2	twomonth_ninemonth	0.0111231	0.124529
		twomonth_adult	-0.038613	0.0484634	n.s.
		ninemonth_adult	-0.104579	-0.0212452
	conv3	twomonth_ninemonth	0.000344316	0.103877
		twomonth_adult	-0.0589146	0.0181811	n.s.
		ninemonth_adult	-0.113444	-0.0361485
	conv4	twomonth_ninemonth	-0.00846145	0.0945634	n.s.
		twomonth_adult	-0.0691358	0.00787259	n.s.
		ninemonth_adult	-0.113308	-0.0384122
	conv5	twomonth_ninemonth	-0.0210483	0.0828664	n.s.
		twomonth_adult	-0.0830994	-0.00486511
		ninemonth_adult	-0.115771	-0.0392847
	fc6	twomonth_ninemonth	-0.0188675	0.0833187	n.s.
		twomonth_adult	-0.082671	-0.00695421
		ninemonth_adult	-0.113722	-0.0407683
	fc7	twomonth_ninemonth	-0.0194199	0.0820116	n.s.
		twomonth_adult	-0.0828092	-0.00600037	FALSE
		ninemonth_adult	-0.113605	-0.0418394	FALSE

[truncated: 4 more sheets: S6_supervised_statistics, S6_supervised_groupdiffs, S7_selfsupervised_statistics, S7_selfsupervised_groupdiffs]
