# Supplementary material for: Infants have rich visual categories in ventrotemporal cortex at 2 months of age
Source: Nat Neurosci. 2026 Feb 2;29(3):693–702. doi: 10.1038/s41593-025-02187-8 (PMC12971487; doi:10.1038/s41593-025-02187-8)
Supplement: Supplementary file 4 — .csv files used to plot the distributions in Fig. 1e,f. [file 41593_2025_2187_MOESM4_ESM.zip]

Archive with 3 entries (2 files):
- ODoherty_Fig1/
- ODoherty_Fig1/fwd_perframe_perrun_byage.csv
- ODoherty_Fig1/awake_time_byage.csv
