# Supplementary material for: Infants have rich visual categories in ventrotemporal cortex at 2 months of age
Source: Nat Neurosci. 2026 Feb 2;29(3):693–702. doi: 10.1038/s41593-025-02187-8 (PMC12971487; doi:10.1038/s41593-025-02187-8)
Supplement: Supplementary file 4 — .csv files used to plot the distributions in Fig. 1e,f. [file 41593_2025_2187_MOESM4_ESM.zip › ODoherty_Fig1/fwd_perframe_perrun_byage.csv]

frame	run	fwd	Age
0	run_1	2.82472196	2 month olds
1	run_1	3.93227104	2 month olds
2	run_1	0.930069	2 month olds
3	run_1	2.256254	2 month olds
4	run_1	0.38203	2 month olds
5	run_1	1.041383	2 month olds
6	run_1	0.7233389999999997	2 month olds
7	run_1	0.465909	2 month olds
8	run_1	0.972327	2 month olds
9	run_1	0.3841879999999999	2 month olds
10	run_1	0.1833195	2 month olds
11	run_1	0.3594765	2 month olds
12	run_1	1.5966004999999996	2 month olds
13	run_1	0.7852888999999998	2 month olds
14	run_1	2.2358281	2 month olds
15	run_1	2.4344643	2 month olds
16	run_1	0.7170525100000003	2 month olds
17	run_1	1.7715354899999995	2 month olds
18	run_1	0.7370352000000001	2 month olds
19	run_1	1.3634197399999999	2 month olds
20	run_1	0.80132218	2 month olds
21	run_1	1.42978804	2 month olds
22	run_1	0.7984845600000001	2 month olds
23	run_1	1.08054664	2 month olds
24	run_1	1.3933722	2 month olds
25	run_1	0.6866677000000001	2 month olds
26	run_1	1.0358025	2 month olds
27	run_1	0.5445530000000001	2 month olds
28	run_1	0.21733300000000008	2 month olds
29	run_1	0.357079	2 month olds
30	run_1	0.21919300000000025	2 month olds
31	run_1	1.163234	2 month olds
32	run_1	0.7718229999999998	2 month olds
33	run_1	0.26810149999999994	2 month olds
34	run_1	1.3550184999999997	2 month olds
35	run_1	0.790451	2 month olds
36	run_1	0.7826397000000002	2 month olds
37	run_1	1.0271327	2 month olds
38	run_1	1.159460615	2 month olds
39	run_1	2.1670911650000004	2 month olds
40	run_1	2.57849465	2 month olds
41	run_1	1.0402125999999998	2 month olds
42	run_1	1.4916091999999999	2 month olds
43	run_1	1.0939214	2 month olds
44	run_1	0.5929984000000001	2 month olds
45	run_1	0.6707159999999999	2 month olds
46	run_1	0.379021	2 month olds
47	run_1	0.9480332	2 month olds
48	run_1	0.7059848	2 month olds
49	run_1	0.5494821	2 month olds
50	run_1	0.2223522	2 month olds
51	run_1	0.38529159999999985	2 month olds
52	run_1	0.26849890000000004	2 month olds
53	run_1	0.3893455	2 month olds
54	run_1	0.5979224	2 month olds
55	run_1	0.45371380000000017	2 month olds
56	run_1	0.5899899999999998	2 month olds
57	run_1	0.5542675000000001	2 month olds
58	run_1	0.606243	2 month olds
59	run_1	0.44592349999999986	2 month olds
60	run_1	0.4015674999999999	2 month olds
61	run_1	0.4856665000000002	2 month olds
62	run_1	0.24293799999999996	2 month olds
63	run_1	0.3559340000000001	2 month olds
64	run_1	0.443825	2 month olds
65	run_1	0.240807	2 month olds
66	run_1	0.5626120000000001	2 month olds
67	run_1	0.3648490000000001	2 month olds
68	run_1	1.0038389999999997	2 month olds
69	run_1	0.4874061000000002	2 month olds
70	run_1	0.6529254999999999	2 month olds
71	run_1	0.5555089000000002	2 month olds
72	run_1	1.3734119909999996	2 month olds
73	run_1	1.3418770090000003	2 month olds
74	run_1	1.3029525	2 month olds
75	run_1	0.6237931	2 month olds
76	run_1	0.6631326000000002	2 month olds
77	run_1	0.7763899999999998	2 month olds
78	run_1	0.2981865000000001	2 month olds
79	run_1	0.5083351000000004	2 month olds
80	run_1	0.6117566000000003	2 month olds
81	run_1	0.5466856000000003	2 month olds
82	run_1	0.5612575999999999	2 month olds
83	run_1	0.4258083999999999	2 month olds
84	run_1	0.46240939999999986	2 month olds
85	run_1	0.7353111210000005	2 month olds
86	run_1	0.3606916209999999	2 month olds
87	run_1	0.28057259999999995	2 month olds
88	run_1	2.5479798	2 month olds
89	run_1	0.4958698	2 month olds
90	run_1	0.4811678000000001	2 month olds
91	run_1	0.5650144	2 month olds
92	run_1	0.5222331	2 month olds
93	run_1	0.7184510000000001	2 month olds
94	run_1	0.7401371999999998	2 month olds
95	run_1	0.49436470000000016	2 month olds
96	run_1	0.6622866999999999	2 month olds
97	run_1	1.2834035600000002	2 month olds
98	run_1	3.09578554	2 month olds
99	run_1	2.2376964999999998	2 month olds
100	run_1	2.3318720000000006	2 month olds
101	run_1	0.5168126	2 month olds
102	run_1	0.3530073999999997	2 month olds
103	run_1	0.34580600000000006	2 month olds
104	run_1	0.1853237	2 month olds
105	run_1	0.28583740000000013	2 month olds
106	run_1	0.31930499999999995	2 month olds
107	run_1	0.5073458500000001	2 month olds
108	run_1	0.43064155	2 month olds
109	run_1	0.43890739999999995	2 month olds
110	run_1	0.6598529999999999	2 month olds
111	run_1	0.4492723	2 month olds
112	run_1	0.3174435000000001	2 month olds
113	run_1	0.5688504999999999	2 month olds
114	run_1	0.43483410000000006	2 month olds
115	run_1	1.1343014	2 month olds
116	run_1	1.2703244999999999	2 month olds
117	run_1	0.7257160999999999	2 month olds
118	run_1	0.2758394000000003	2 month olds
119	run_1	0.21724459999999973	2 month olds
120	run_1	0.2947709	2 month olds
121	run_1	0.4504561	2 month olds
122	run_1	0.5216909999999999	2 month olds
123	run_1	0.3887779	2 month olds
124	run_1	0.48280569999999984	2 month olds
125	run_1	0.4599802	2 month olds
126	run_1	0.7181850000000003	2 month olds
127	run_1	0.7014517000000001	2 month olds
128	run_1	0.4089820999999999	2 month olds
129	run_1	0.15886399999999995	2 month olds
130	run_1	0.2834881	2 month olds
131	run_1	0.4576176999999999	2 month olds
132	run_1	0.38048260000000017	2 month olds
133	run_1	0.37786610000000026	2 month olds
134	run_1	0.3520209000000001	2 month olds
135	run_1	0.4226827999999999	2 month olds
136	run_1	0.2733897000000003	2 month olds
137	run_1	0.3049794	2 month olds
138	run_1	0.5027849999999998	2 month olds
139	run_1	0.2938008000000001	2 month olds
140	run_1	0.25732269999999996	2 month olds
141	run_1	0.3471184999999999	2 month olds
142	run_1	0.18870950000000017	2 month olds
143	run_1	0.6676477999999999	2 month olds
144	run_1	0.32902909999999974	2 month olds
145	run_1	0.3225443	2 month olds
146	run_1	0.4800366999999999	2 month olds
147	run_1	0.44575379999999976	2 month olds
148	run_1	0.5066018000000001	2 month olds
149	run_1	1.29386995	2 month olds
150	run_1	1.00180625	2 month olds
151	run_1	0.28114430000000024	2 month olds
152	run_1	0.9578648000000003	2 month olds
153	run_1	0.5010878000000001	2 month olds
154	run_1	0.5084884000000001	2 month olds
155	run_1	1.0410865	2 month olds
156	run_1	1.2914869999999998	2 month olds
157	run_1	0.8166642999999997	2 month olds
158	run_1	2.8781751	2 month olds
159	run_1	0.8863724000000002	2 month olds
160	run_1	1.8421631	2 month olds
161	run_1	1.6391439	2 month olds
162	run_1	1.5460976	2 month olds
163	run_1	1.5179158999999995	2 month olds
164	run_1	0.7448198999999999	2 month olds
165	run_1	1.5479891	2 month olds
166	run_1	0.3229135	2 month olds
167	run_1	1.3181091	2 month olds
168	run_1	1.141987	2 month olds
169	run_1	0.9332593999999999	2 month olds
170	run_1	0.5877413	2 month olds
171	run_1	0.17281020000000008	2 month olds
172	run_1	0.8721691999999999	2 month olds
173	run_1	0.8115218999999998	2 month olds
174	run_1	1.4424177	2 month olds
175	run_1	2.5406104	2 month olds
176	run_1	1.5803270999999999	2 month olds
177	run_1	2.1997656	2 month olds
178	run_1	1.4143984000000005	2 month olds
179	run_1	0.3035796999999998	2 month olds
180	run_1	1.3967453	2 month olds
181	run_1	0.8046385999999999	2 month olds
182	run_1	0.9218314	2 month olds
183	run_1	0.5938610199999996	2 month olds
184	run_1	0.8726810199999998	2 month olds
185	run_1	0.3410879	2 month olds
186	run_1	0.23372740000000009	2 month olds
187	run_1	0.3864066	2 month olds
188	run_1	0.33376209999999984	2 month olds
189	run_1	0.2777214999999999	2 month olds
190	run_1	1.167564	2 month olds
191	run_1	1.3214409999999999	2 month olds
192	run_1	0.346116	2 month olds
193	run_1	0.7736355000000001	2 month olds
194	run_1	0.38775199999999965	2 month olds
195	run_1	0.6700956	2 month olds
196	run_1	1.5658241	2 month olds
197	run_1	0.8384735999999997	2 month olds
198	run_1	1.2499909300000005	2 month olds
199	run_1	0.4734934699999997	2 month olds
200	run_1	4.3491854	2 month olds
201	run_1	4.8077573	2 month olds
202	run_1	4.685971	2 month olds
203	run_1	1.5673298000000004	2 month olds
204	run_1	4.0946542	2 month olds
205	run_1	1.0601817999999998	2 month olds
206	run_1	1.6732588	2 month olds
207	run_1	2.54236309	2 month olds
208	run_1	1.6102802100000002	2 month olds
209	run_1	0.46481460000000013	2 month olds
210	run_1	2.6883771	2 month olds
211	run_1	1.97492	2 month olds
212	run_1	0.6974819999999999	2 month olds
213	run_1	1.861194	2 month olds
214	run_1	0.6192909999999997	2 month olds
215	run_1	1.2379871000000005	2 month olds
216	run_1	0.6380427600000002	2 month olds
217	run_1	1.99124886	2 month olds
218	run_1	3.4527581	2 month olds
219	run_1	5.486688900000001	2 month olds
220	run_1	3.1963005	2 month olds
221	run_1	2.0859895	2 month olds
222	run_1	1.4981955	2 month olds
223	run_1	0.8571444999999999	2 month olds
224	run_1	1.4290874000000002	2 month olds
225	run_1	1.2253451	2 month olds
226	run_1	2.7498368	2 month olds
227	run_1	3.3319183000000003	2 month olds
228	run_1	2.3151575	2 month olds
229	run_1	3.6025349999999996	2 month olds
230	run_1	2.8955259999999994	2 month olds
231	run_1	2.648991	2 month olds
232	run_1	2.3705983	2 month olds
233	run_1	1.1140248	2 month olds
234	run_1	1.4403559	2 month olds
235	run_1	0.6216124000000001	2 month olds
236	run_1	0.52044676	2 month olds
237	run_1	3.05543794	2 month olds
238	run_1	2.1832221	2 month olds
239	run_1	2.5914579	2 month olds
240	run_1	1.7403727	2 month olds
241	run_1	0.5177281	2 month olds
242	run_1	6.933787799999999	2 month olds
243	run_1	7.576303000000002	2 month olds
244	run_1	6.4404735	2 month olds
245	run_1	2.5340804999999995	2 month olds
246	run_1	1.11558659	2 month olds
247	run_1	1.4811266299999999	2 month olds
248	run_1	1.90385322	2 month olds
249	run_1	1.9339	2 month olds
250	run_1	6.8139275	2 month olds
251	run_1	4.561751299999999	2 month olds
252	run_1	2.4627536	2 month olds
253	run_1	1.032817811	2 month olds
254	run_1	1.375656829	2 month olds
255	run_1	5.1366700000000005	2 month olds
256	run_1	10.663112	2 month olds
257	run_1	8.790091	2 month olds
258	run_1	3.807595	2 month olds
259	run_1	1.6446182999999999	2 month olds
260	run_1	1.8873087	2 month olds
261	run_1	5.0464611	2 month olds
262	run_1	5.5132186	2 month olds
263	run_1	4.0131465	2 month olds
264	run_1	3.579095	2 month olds
265	run_1	2.409763	2 month olds
266	run_1	2.8142604	2 month olds
267	run_1	2.6637714000000003	2 month olds
268	run_1	2.932544	2 month olds
269	run_1	2.358693	2 month olds
270	run_1	3.3800543	2 month olds
271	run_1	1.473609	2 month olds
272	run_1	1.3530959000000002	2 month olds
273	run_1	2.7172746	2 month olds
274	run_1	3.229133	2 month olds
275	run_1	2.664886	2 month olds
276	run_1	1.7341649999999995	2 month olds
277	run_1	2.7294505	2 month olds
278	run_1	3.5927665	2 month olds
279	run_1	1.492643	2 month olds
280	run_1	1.672224	2 month olds
281	run_1	1.072589	2 month olds
282	run_1	0.4062339999999997	2 month olds
283	run_1	1.8172678699999996	2 month olds
284	run_1	0.30983713000000035	2 month olds
285	run_1	1.4511966	2 month olds
286	run_1	0.9553513000000003	2 month olds
287	run_1	0.33981270000000013	2 month olds
288	run_1	0.6967247999999997	2 month olds
289	run_1	0.3944824	2 month olds
290	run_1	1.0864684	2 month olds
291	run_1	0.6376578	2 month olds
292	run_1	0.728296	2 month olds
293	run_1	0.41691330000000015	2 month olds
294	run_1	0.23113310000000023	2 month olds
295	run_1	0.08443989999999985	2 month olds
296	run_1	0.2342093000000001	2 month olds
297	run_1	0.35645260000000023	2 month olds
298	run_1	0.45569419999999994	2 month olds
299	run_1	0.8528618000000001	2 month olds
300	run_1	0.5870069000000001	2 month olds
301	run_1	0.25377438	2 month olds
302	run_1	0.2787637199999996	2 month olds
303	run_1	0.38974159999999974	2 month olds
304	run_1	0.28851299999999974	2 month olds
305	run_1	0.27320966000000024	2 month olds
306	run_1	0.42005094	2 month olds
307	run_1	0.3944085000000001	2 month olds
308	run_1	0.6548938999999997	2 month olds
309	run_1	0.3166242999999996	2 month olds
310	run_1	0.2723050999999999	2 month olds
311	run_1	0.37620430000000016	2 month olds
312	run_1	0.6042945000000002	2 month olds
313	run_1	0.6307535	2 month olds
314	run_1	0.26164890000000024	2 month olds
315	run_1	0.1789132000000001	2 month olds
316	run_1	0.4015104000000001	2 month olds
317	run_1	0.22189469999999992	2 month olds
318	run_1	0.5016290999999998	2 month olds
319	run_1	1.3411824	2 month olds
320	run_1	0.7981846	2 month olds
321	run_1	0.3490242000000003	2 month olds
322	run_1	0.2137827	2 month olds
323	run_1	0.29744449999999995	2 month olds
324	run_1	0.7016434000000004	2 month olds
325	run_1	0.32703340000000014	2 month olds
326	run_1	0.33330290000000024	2 month olds
327	run_1	0.4561975	2 month olds
328	run_1	0.5444670000000001	2 month olds
329	run_1	1.1916168999999999	2 month olds
330	run_1	1.0828222999999995	2 month olds
331	run_1	0.5700287999999998	2 month olds
332	run_1	0.5080516999999998	2 month olds
333	run_1	0.36492970000000013	2 month olds
334	run_1	0.36131200000000047	2 month olds
335	run_1	0.48470900000000017	2 month olds
336	run_1	0.1876499999999998	2 month olds
337	run_1	0.16194900000000023	2 month olds
338	run_1	0.3661100000000001	2 month olds
339	run_1	0.33205230000000013	2 month olds
340	run_1	0.4713607999999999	2 month olds
341	run_1	0.3724776	2 month olds
342	run_1	0.6197986000000001	2 month olds
343	run_1	0.4474155999999999	2 month olds
344	run_1	0.32037059999999995	2 month olds
345	run_1	0.6341820100000001	2 month olds
346	run_1	0.24964301000000025	2 month olds
347	run_1	0.18421970000000004	2 month olds
348	run_1	0.3778740000000001	2 month olds
349	run_1	0.25766199999999984	2 month olds
350	run_1	1.0007852	2 month olds
351	run_1	0.7932982000000002	2 month olds
352	run_1	0.29290419999999995	2 month olds
353	run_1	0.24587219999999976	2 month olds
354	run_1	0.5099950000000001	2 month olds
355	run_1	0.5026442000000003	2 month olds
356	run_1	0.46965419999999974	2 month olds
357	run_1	0.4520677999999999	2 month olds
358	run_1	0.43002579999999974	2 month olds
359	run_1	0.3123169	2 month olds
360	run_1	0.41264440000000013	2 month olds
361	run_1	0.2971684999999999	2 month olds
362	run_1	0.18347599999999992	2 month olds
363	run_1	0.5495510000000001	2 month olds
364	run_1	0.3738405000000002	2 month olds
365	run_1	0.3621615	2 month olds
366	run_1	0.3890985000000002	2 month olds
367	run_1	0.19581649999999995	2 month olds
368	run_1	0.27841900000000014	2 month olds
369	run_1	0.4853650000000001	2 month olds
370	run_1	0.30874599999999974	2 month olds
371	run_1	0.3572038999999997	2 month olds
372	run_1	0.2765045999999999	2 month olds
373	run_1	0.24998330000000024	2 month olds
374	run_1	0.17149300000000028	2 month olds
375	run_1	0.990914	2 month olds
376	run_1	0.18079500000000007	2 month olds
377	run_1	0.2547630000000001	2 month olds
378	run_1	0.685008	2 month olds
379	run_1	0.3546579999999997	2 month olds
380	run_1	0.1700259999999998	2 month olds
381	run_1	0.3742972	2 month olds
382	run_1	0.3448606999999997	2 month olds
383	run_1	0.36928019999999967	2 month olds
384	run_1	0.28671469999999966	2 month olds
385	run_1	0.49908990000000014	2 month olds
386	run_1	0.4762850999999999	2 month olds
387	run_1	0.4825341000000001	2 month olds
388	run_1	0.3376856	2 month olds
389	run_1	0.5152840999999999	2 month olds
390	run_1	0.41713239999999985	2 month olds
391	run_1	1.1047964	2 month olds
392	run_1	0.472659	2 month olds
393	run_1	0.33902350000000014	2 month olds
394	run_1	0.33297750000000004	2 month olds
395	run_1	0.23309600000000036	2 month olds
396	run_1	0.16462349999999987	2 month olds
397	run_1	0.38908949999999987	2 month olds
398	run_1	0.22972550000000017	2 month olds
399	run_1	0.5176639999999997	2 month olds
400	run_1	0.7812394999999999	2 month olds
401	run_1	0.7181770000000004	2 month olds
402	run_1	0.571406	2 month olds
403	run_1	1.4326659999999996	2 month olds
404	run_1	0.4911764999999999	2 month olds
405	run_1	0.5550404999999997	2 month olds
406	run_1	0.4588695	2 month olds
407	run_1	0.8998704999999997	2 month olds
408	run_1	0.5351980000000002	2 month olds
409	run_1	0.4211205	2 month olds
410	run_1	0.43473800000000007	2 month olds
411	run_1	0.4842424999999996	2 month olds
412	run_1	0.19020800000000068	2 month olds
413	run_1	0.2700495000000004	2 month olds
414	run_1	0.6190119999999996	2 month olds
415	run_1	0.4161705	2 month olds
416	run_1	0.33368599999999976	2 month olds
417	run_1	0.3403815	2 month olds
418	run_1	0.0813324999999997	2 month olds
419	run_1	0.2604254999999996	2 month olds
420	run_1	0.18612649999999947	2 month olds
421	run_1	0.1442600000000001	2 month olds
422	run_1	0.29826700000000045	2 month olds
423	run_1	0.19944749999999992	2 month olds
424	run_1	0.31033299999999986	2 month olds
425	run_1	0.9504055	2 month olds
426	run_1	0.5163400000000001	2 month olds
427	run_1	0.6314138000000001	2 month olds
428	run_1	0.5459697999999997	2 month olds
429	run_1	0.5955589000000001	2 month olds
430	run_1	0.11227340000000002	2 month olds
431	run_1	0.5120180000000001	2 month olds
432	run_1	0.4456405000000001	2 month olds
433	run_1	0.6936969999999998	2 month olds
434	run_1	0.3178815000000002	2 month olds
435	run_1	0.3527290000000002	2 month olds
436	run_1	0.507132	2 month olds
437	run_1	0.16339300000000004	2 month olds
438	run_1	0.2091785000000002	2 month olds
439	run_1	0.27765700000000004	2 month olds
440	run_1	0.3661404999999999	2 month olds
441	run_1	0.5981854999999999	2 month olds
442	run_1	0.5699545000000001	2 month olds
443	run_1	0.2671650000000001	2 month olds
444	run_1	0.21956499999999943	2 month olds
445	run_1	0.21578950000000025	2 month olds
446	run_1	0.38871100000000025	2 month olds
447	run_1	0.23005900000000012	2 month olds
448	run_1	0.34486250000000007	2 month olds
449	run_1	0.32006800000000013	2 month olds
450	run_1	1.2867345	2 month olds
451	run_1	1.973677	2 month olds
452	run_1	2.178494	2 month olds
453	run_1	2.7349695	2 month olds
454	run_1	0.4043105999999996	2 month olds
455	run_1	0.3155551000000007	2 month olds
456	run_1	0.2824785000000007	2 month olds
457	run_1	1.1548289999999997	2 month olds
458	run_1	1.0668635	2 month olds
459	run_1	0.35025550000000005	2 month olds
460	run_1	0.42354449999999993	2 month olds
461	run_1	0.237787	2 month olds
462	run_1	0.4462795000000001	2 month olds
463	run_1	0.3884209999999999	2 month olds
464	run_1	0.4181944999999997	2 month olds
465	run_1	0.06282300000000005	2 month olds
466	run_1	0.7689035000000003	2 month olds
467	run_1	0.6657609999999995	2 month olds
468	run_1	0.6339585	2 month olds
469	run_1	0.08966499999999998	2 month olds
470	run_1	0.22352649999999977	2 month olds
471	run_1	0.4744030000000006	2 month olds
472	run_1	0.24253000000000036	2 month olds
473	run_1	0.309551	2 month olds
474	run_1	0.34162800000000026	2 month olds
475	run_1	0.23440449999999985	2 month olds
476	run_1	0.6496306999999997	2 month olds
477	run_1	0.47049720000000017	2 month olds
478	run_1	0.3938275	2 month olds
479	run_1	0.26162899999999967	2 month olds
480	run_1	0.33212150000000007	2 month olds
481	run_1	0.5122399999999997	2 month olds
482	run_1	0.35089700000000007	2 month olds
483	run_1	0.6644474999999996	2 month olds
484	run_1	0.4410815000000002	2 month olds
485	run_1	0.1284600000000007	2 month olds
486	run_1	0.25126749999999987	2 month olds
487	run_1	0.15500650000000024	2 month olds
488	run_1	0.34536749999999994	2 month olds
489	run_1	0.3624180000000001	2 month olds
490	run_1	0.2948235000000004	2 month olds
491	run_1	0.37260150000000025	2 month olds
492	run_1	0.2857035000000005	2 month olds
493	run_1	0.32017699999999993	2 month olds
494	run_1	0.3225115000000007	2 month olds
495	run_1	0.1874654999999996	2 month olds
496	run_1	0.17824800000000046	2 month olds
497	run_1	0.3547600000000002	2 month olds
498	run_1	0.17643949999999986	2 month olds
499	run_1	0.09468650000000024	2 month olds
500	run_1	0.3751695000000001	2 month olds
501	run_1	0.4987744999999998	2 month olds
502	run_1	0.13036150000000027	2 month olds
503	run_1	0.13132449999999996	2 month olds
504	run_1	0.47563049999999973	2 month olds
505	run_1	0.22974499999999967	2 month olds
506	run_1	0.6255269999999995	2 month olds
507	run_1	1.4883944999999992	2 month olds
508	run_1	0.3102402	2 month olds
0	run_2	0.4181714	2 month olds
1	run_2	1.2992411999999995	2 month olds
2	run_2	3.0137996000000005	2 month olds
3	run_2	2.0835944	2 month olds
4	run_2	0.7594119999999999	2 month olds
5	run_2	0.24602800000000016	2 month olds
6	run_2	0.7827569999999998	2 month olds
7	run_2	1.0813694999999999	2 month olds
8	run_2	1.2405085000000002	2 month olds
9	run_2	0.655391	2 month olds
10	run_2	0.4257295	2 month olds
11	run_2	0.25742700000000024	2 month olds
12	run_2	2.8345626	2 month olds
13	run_2	2.1150426	2 month olds
14	run_2	4.3860212	2 month olds
15	run_2	1.3709663	2 month olds
16	run_2	1.1018455999999999	2 month olds
17	run_2	0.6622769999999996	2 month olds
18	run_2	1.1393517999999996	2 month olds
19	run_2	0.8813075000000004	2 month olds
20	run_2	0.6613027000000001	2 month olds
21	run_2	0.9385577799999997	2 month olds
22	run_2	2.92426468	2 month olds
23	run_2	0.6976100999999999	2 month olds
24	run_2	0.8194070399999999	2 month olds
25	run_2	0.85925094	2 month olds
26	run_2	0.5270102900000001	2 month olds
27	run_2	0.21161130999999997	2 month olds
28	run_2	0.6876505	2 month olds
29	run_2	0.7342601000000003	2 month olds
30	run_2	0.5087737000000001	2 month olds
31	run_2	0.484574	2 month olds
32	run_2	0.46609739999999994	2 month olds
33	run_2	0.39396249999999994	2 month olds
34	run_2	0.39903590000000005	2 month olds
35	run_2	0.4864399000000001	2 month olds
36	run_2	0.35231380000000023	2 month olds
37	run_2	0.454259	2 month olds
38	run_2	0.20812260000000007	2 month olds
39	run_2	0.4646073	2 month olds
40	run_2	0.6946674	2 month olds
41	run_2	0.38908060000000005	2 month olds
42	run_2	0.23863330000000008	2 month olds
43	run_2	0.34350576999999993	2 month olds
44	run_2	0.87655923	2 month olds
45	run_2	3.6756618	2 month olds
46	run_2	5.7270437	2 month olds
47	run_2	10.9380245	2 month olds
48	run_2	4.4755685	2 month olds
49	run_2	3.504571	2 month olds
50	run_2	0.8126950000000002	2 month olds
51	run_2	0.36810429999999994	2 month olds
52	run_2	0.7472779	2 month olds
53	run_2	0.4168029	2 month olds
54	run_2	1.0716106999999997	2 month olds
55	run_2	0.479751	2 month olds
56	run_2	0.4692388	2 month olds
57	run_2	0.3506118	2 month olds
58	run_2	0.176659	2 month olds
59	run_2	0.40134756	2 month olds
60	run_2	0.32348202000000004	2 month olds
61	run_2	0.19622562000000007	2 month olds
62	run_2	0.6156677000000002	2 month olds
63	run_2	0.5867367	2 month olds
64	run_2	2.8227757	2 month olds
65	run_2	0.6741009999999995	2 month olds
66	run_2	1.3696215	2 month olds
67	run_2	1.1238467	2 month olds
68	run_2	1.0407168999999998	2 month olds
69	run_2	1.431304	2 month olds
70	run_2	1.7457875	2 month olds
71	run_2	1.0992468	2 month olds
72	run_2	1.18323651	2 month olds
73	run_2	0.57299973	2 month olds
74	run_2	0.7982875200000001	2 month olds
75	run_2	0.59481124	2 month olds
76	run_2	0.5809878	2 month olds
77	run_2	0.7573686	2 month olds
78	run_2	0.3079928999999999	2 month olds
79	run_2	0.4362457999999999	2 month olds
80	run_2	0.5070490000000002	2 month olds
81	run_2	0.5071978929999998	2 month olds
82	run_2	0.3091085930000001	2 month olds
83	run_2	0.13874277999999993	2 month olds
84	run_2	0.31677546	2 month olds
85	run_2	0.2730569199999999	2 month olds
86	run_2	0.21356879999999995	2 month olds
87	run_2	0.6638737000000001	2 month olds
88	run_2	0.42691210000000007	2 month olds
89	run_2	0.3943304000000001	2 month olds
90	run_2	0.8839065800000001	2 month olds
91	run_2	0.33554732	2 month olds
92	run_2	0.31415770000000004	2 month olds
93	run_2	0.4065147	2 month olds
94	run_2	0.4428023000000001	2 month olds
95	run_2	0.38202371	2 month olds
96	run_2	0.6391033099999999	2 month olds
97	run_2	0.29603418	2 month olds
98	run_2	0.3355216199999999	2 month olds
99	run_2	0.21654650000000003	2 month olds
100	run_2	0.4170923	2 month olds
101	run_2	0.4590596	2 month olds
102	run_2	0.20894539999999992	2 month olds
103	run_2	0.15873309999999996	2 month olds
104	run_2	1.7605701999999999	2 month olds
105	run_2	1.7675669	2 month olds
106	run_2	1.1099614	2 month olds
107	run_2	1.4515966	2 month olds
108	run_2	1.2152142	2 month olds
109	run_2	0.3659821999999999	2 month olds
110	run_2	0.3826075	2 month olds
111	run_2	0.1946117	2 month olds
112	run_2	0.1857783	2 month olds
113	run_2	0.573886	2 month olds
114	run_2	0.4520447	2 month olds
115	run_2	0.33274119999999996	2 month olds
116	run_2	0.4526619	2 month olds
117	run_2	0.32219257	2 month olds
118	run_2	0.21210146999999996	2 month olds
119	run_2	0.11689110000000003	2 month olds
120	run_2	0.47675041000000007	2 month olds
121	run_2	0.4726544099999999	2 month olds
122	run_2	0.16917825	2 month olds
123	run_2	0.17572446000000003	2 month olds
124	run_2	0.3331319399999999	2 month olds
125	run_2	0.28855507	2 month olds
126	run_2	0.1959659	2 month olds
127	run_2	0.2839137	2 month olds
128	run_2	0.6639768	2 month olds
129	run_2	0.23732555	2 month olds
130	run_2	0.27507717	2 month olds
131	run_2	0.18105102	2 month olds
132	run_2	0.2048961	2 month olds
133	run_2	0.12562916	2 month olds
134	run_2	0.38636334	2 month olds
135	run_2	0.19428375	2 month olds
136	run_2	0.29521968	2 month olds
137	run_2	0.5739016699999999	2 month olds
138	run_2	0.85072055	2 month olds
139	run_2	0.6699849499999999	2 month olds
140	run_2	1.1265866	2 month olds
141	run_2	0.98735895	2 month olds
142	run_2	0.6617698500000001	2 month olds
143	run_2	0.5900293000000001	2 month olds
144	run_2	0.22355229999999993	2 month olds
145	run_2	0.24092250000000007	2 month olds
146	run_2	0.5607401	2 month olds
147	run_2	0.5041649500000001	2 month olds
148	run_2	0.32203069999999995	2 month olds
149	run_2	0.11346245000000003	2 month olds
150	run_2	0.13116839	2 month olds
151	run_2	0.12553845000000002	2 month olds
152	run_2	0.30053626	2 month olds
153	run_2	0.73343	2 month olds
154	run_2	0.72510618	2 month olds
155	run_2	0.6243708200000001	2 month olds
156	run_2	0.3091686520000001	2 month olds
157	run_2	0.37831125199999993	2 month olds
158	run_2	0.3758391	2 month olds
159	run_2	0.21270330000000004	2 month olds
160	run_2	0.22290554000000004	2 month olds
161	run_2	0.43166874	2 month olds
162	run_2	0.3037542999999999	2 month olds
163	run_2	0.2300781000000001	2 month olds
164	run_2	0.06699269999999997	2 month olds
165	run_2	0.09930782999999999	2 month olds
166	run_2	0.34854073	2 month olds
167	run_2	0.2882272	2 month olds
168	run_2	0.16710880000000003	2 month olds
169	run_2	0.21212280000000008	2 month olds
170	run_2	2.2742881	2 month olds
171	run_2	0.8120644999999999	2 month olds
172	run_2	0.48158953000000015	2 month olds
173	run_2	0.25885713	2 month olds
174	run_2	0.6114107999999999	2 month olds
175	run_2	1.1186566	2 month olds
176	run_2	0.8187959	2 month olds
177	run_2	0.5741734600000001	2 month olds
178	run_2	0.4829151399999999	2 month olds
179	run_2	0.6678833999999999	2 month olds
180	run_2	0.38891439999999994	2 month olds
181	run_2	0.5308782799999999	2 month olds
182	run_2	0.35266989000000004	2 month olds
183	run_2	0.2309392100000001	2 month olds
184	run_2	0.15199604	2 month olds
185	run_2	0.3334259999999999	2 month olds
186	run_2	0.2447024	2 month olds
187	run_2	0.1311748799999999	2 month olds
188	run_2	0.2349022000000001	2 month olds
189	run_2	0.3917175500000001	2 month olds
190	run_2	2.18597185	2 month olds
191	run_2	0.7381491000000001	2 month olds
192	run_2	1.0050123	2 month olds
193	run_2	0.3900955	2 month olds
194	run_2	0.4954255	2 month olds
195	run_2	0.321724	2 month olds
196	run_2	0.69117475	2 month olds
197	run_2	0.18114184999999988	2 month olds
198	run_2	0.3681713	2 month olds
199	run_2	0.3353919	2 month olds
200	run_2	0.4095587399999999	2 month olds
201	run_2	0.46077959	2 month olds
202	run_2	0.3298179500000001	2 month olds
203	run_2	0.2256574500000001	2 month olds
204	run_2	0.2537515999999999	2 month olds
205	run_2	0.59281067	2 month olds
206	run_2	0.28204931999999994	2 month olds
207	run_2	0.3791016	2 month olds
208	run_2	0.3432972	2 month olds
209	run_2	0.3807578	2 month olds
210	run_2	0.39932760000000006	2 month olds
211	run_2	0.38662901999999993	2 month olds
212	run_2	0.5784387200000001	2 month olds
213	run_2	0.24077476	2 month olds
214	run_2	0.11198287999999997	2 month olds
215	run_2	0.16716257999999995	2 month olds
216	run_2	0.95547325	2 month olds
217	run_2	0.39078875	2 month olds
218	run_2	0.7485536	2 month olds
219	run_2	0.4290883	2 month olds
220	run_2	0.4095098	2 month olds
221	run_2	0.38843555	2 month olds
222	run_2	0.48653645000000006	2 month olds
223	run_2	0.2097548	2 month olds
224	run_2	0.2661271	2 month olds
225	run_2	0.07746659999999995	2 month olds
226	run_2	0.13231	2 month olds
227	run_2	0.2405473	2 month olds
228	run_2	0.4691068499999999	2 month olds
229	run_2	0.49806915000000007	2 month olds
230	run_2	0.1774733	2 month olds
231	run_2	0.17127779999999998	2 month olds
232	run_2	0.32088213	2 month olds
233	run_2	0.22246288	2 month olds
234	run_2	0.17373244999999998	2 month olds
235	run_2	0.36443055	2 month olds
236	run_2	0.25111954000000003	2 month olds
237	run_2	0.29570531	2 month olds
238	run_2	0.25868695	2 month olds
239	run_2	0.25212785000000004	2 month olds
240	run_2	0.1472652	2 month olds
241	run_2	0.4751270000000001	2 month olds
242	run_2	0.4717873	2 month olds
243	run_2	0.20929960000000003	2 month olds
244	run_2	0.09539700000000001	2 month olds
245	run_2	0.18342099999999992	2 month olds
246	run_2	0.7709659299999998	2 month olds
247	run_2	0.83848433	2 month olds
248	run_2	0.425435	2 month olds
249	run_2	0.278522	2 month olds
250	run_2	0.17561775	2 month olds
251	run_2	0.22783	2 month olds
252	run_2	0.27230544999999995	2 month olds
253	run_2	0.18129868	2 month olds
254	run_2	0.24255474000000005	2 month olds
255	run_2	0.14092875	2 month olds
256	run_2	0.15390807	2 month olds
257	run_2	0.28211279	2 month olds
258	run_2	0.318750308	2 month olds
259	run_2	0.201002678	2 month olds
260	run_2	0.13477667	2 month olds
261	run_2	0.29280989	2 month olds
262	run_2	0.24540996	2 month olds
263	run_2	0.067059587	2 month olds
264	run_2	0.188481593	2 month olds
265	run_2	0.31076428	2 month olds
266	run_2	0.361764765	2 month olds
267	run_2	0.144608815	2 month olds
268	run_2	0.1836125	2 month olds
269	run_2	0.7373837	2 month olds
270	run_2	0.5001762000000001	2 month olds
271	run_2	0.1807045	2 month olds
272	run_2	0.2039521	2 month olds
273	run_2	0.14483489999999996	2 month olds
274	run_2	0.3421662999999999	2 month olds
275	run_2	0.6037805000000002	2 month olds
276	run_2	0.8668172	2 month olds
277	run_2	0.6121690000000001	2 month olds
278	run_2	2.0282433	2 month olds
279	run_2	2.11006692	2 month olds
280	run_2	3.13529822	2 month olds
281	run_2	2.5346477	2 month olds
282	run_2	1.0761409	2 month olds
283	run_2	0.5026598000000001	2 month olds
284	run_2	0.9807613	2 month olds
285	run_2	1.09181	2 month olds
286	run_2	0.4914683	2 month olds
287	run_2	1.1499125	2 month olds
288	run_2	5.778822000000001	2 month olds
289	run_2	4.9712152	2 month olds
290	run_2	3.741724	2 month olds
291	run_2	3.9029045	2 month olds
292	run_2	4.9600355	2 month olds
293	run_2	1.700586	2 month olds
294	run_2	1.3354994999999998	2 month olds
295	run_2	0.30908600000000014	2 month olds
296	run_2	2.290283	2 month olds
297	run_2	2.2113625000000003	2 month olds
298	run_2	0.9229130000000002	2 month olds
299	run_2	0.6321920000000001	2 month olds
300	run_2	0.3269674999999999	2 month olds
301	run_2	0.36522470000000007	2 month olds
302	run_2	0.12508309999999995	2 month olds
303	run_2	0.26501529999999995	2 month olds
304	run_2	1.3796115000000002	2 month olds
305	run_2	1.5634101000000002	2 month olds
306	run_2	1.5413025	2 month olds
307	run_2	1.4420912	2 month olds
308	run_2	1.0643433199999996	2 month olds
309	run_2	0.5421301800000001	2 month olds
310	run_2	0.30196260000000025	2 month olds
311	run_2	2.641892	2 month olds
312	run_2	0.9609756	2 month olds
313	run_2	0.6200135	2 month olds
314	run_2	0.3865	2 month olds
315	run_2	0.3454920000000001	2 month olds
316	run_2	0.5734681999999999	2 month olds
317	run_2	0.5396278999999999	2 month olds
318	run_2	0.4073269	2 month olds
319	run_2	0.3906272	2 month olds
320	run_2	0.21855	2 month olds
321	run_2	0.211656	2 month olds
322	run_2	0.4309424999999999	2 month olds
323	run_2	0.2103107	2 month olds
324	run_2	0.1165094	2 month olds
325	run_2	0.15821969999999996	2 month olds
326	run_2	0.1917235	2 month olds
327	run_2	0.8886121	2 month olds
328	run_2	2.7361617	2 month olds
329	run_2	0.4984503000000002	2 month olds
330	run_2	0.12353150000000009	2 month olds
331	run_2	0.3507311000000002	2 month olds
332	run_2	0.8403490000000001	2 month olds
333	run_2	1.2700715999999999	2 month olds
334	run_2	0.1671703	2 month olds
335	run_2	0.4995844	2 month olds
336	run_2	0.6105071000000001	2 month olds
337	run_2	0.2986335999999999	2 month olds
338	run_2	0.36683920000000014	2 month olds
339	run_2	2.3609725	2 month olds
340	run_2	0.8069466000000003	2 month olds
341	run_2	0.23340600000000009	2 month olds
342	run_2	0.4941855	2 month olds
343	run_2	0.5391482000000001	2 month olds
344	run_2	0.7339462000000003	2 month olds
345	run_2	0.4322361999999999	2 month olds
346	run_2	0.6898664	2 month olds
347	run_2	1.8130718	2 month olds
348	run_2	1.3062967999999997	2 month olds
349	run_2	1.1511856999999996	2 month olds
350	run_2	1.6946664999999999	2 month olds
351	run_2	1.66023364	2 month olds
352	run_2	0.58533824	2 month olds
353	run_2	0.41123660000000023	2 month olds
354	run_2	0.43318485	2 month olds
355	run_2	0.4118365500000001	2 month olds
356	run_2	0.5217456	2 month olds
357	run_2	0.5120409999999996	2 month olds
358	run_2	0.27094430000000014	2 month olds
359	run_2	0.30410849999999995	2 month olds
360	run_2	0.4657635	2 month olds
361	run_2	0.3861856999999999	2 month olds
362	run_2	0.3707038	2 month olds
363	run_2	0.884907	2 month olds
364	run_2	0.6076304999999996	2 month olds
365	run_2	0.59658	2 month olds
366	run_2	0.3015400000000001	2 month olds
367	run_2	0.17120599999999997	2 month olds
368	run_2	0.1252405000000001	2 month olds
369	run_2	0.04486000000000032	2 month olds
370	run_2	0.1723789999999999	2 month olds
371	run_2	1.2778595	2 month olds
372	run_2	3.5076632999999995	2 month olds
373	run_2	0.8811797999999998	2 month olds
374	run_2	1.2761997	2 month olds
375	run_2	1.1386340999999995	2 month olds
376	run_2	1.559705	2 month olds
377	run_2	1.0034704000000003	2 month olds
378	run_2	1.1144990000000004	2 month olds
379	run_2	0.8524709999999999	2 month olds
380	run_2	1.214319	2 month olds
381	run_2	0.9658274999999998	2 month olds
382	run_2	1.2734339900000002	2 month olds
383	run_2	0.45292206000000007	2 month olds
384	run_2	1.18466795	2 month olds
385	run_2	0.5672745	2 month olds
386	run_2	0.59594562	2 month olds
387	run_2	0.40195112	2 month olds
388	run_2	0.5169654000000001	2 month olds
389	run_2	0.3276517999999999	2 month olds
390	run_2	0.46428709999999984	2 month olds
391	run_2	0.4706353	2 month olds
392	run_2	0.5253505000000003	2 month olds
393	run_2	0.18238150000000003	2 month olds
394	run_2	0.17924249999999994	2 month olds
395	run_2	0.15178200000000003	2 month olds
396	run_2	0.29844900000000024	2 month olds
397	run_2	0.33005999999999985	2 month olds
398	run_2	0.24695200000000012	2 month olds
399	run_2	0.3024064999999999	2 month olds
400	run_2	0.16744700000000007	2 month olds
401	run_2	0.23306330000000003	2 month olds
402	run_2	0.3118298000000001	2 month olds
403	run_2	0.3323624	2 month olds
404	run_2	0.08636790000000007	2 month olds
405	run_2	0.17404000000000003	2 month olds
406	run_2	0.25458659999999994	2 month olds
407	run_2	0.1981646	2 month olds
408	run_2	0.20110199999999984	2 month olds
409	run_2	0.2959431999999999	2 month olds
410	run_2	0.29842820000000003	2 month olds
411	run_2	0.10003350000000003	2 month olds
412	run_2	0.1131965000000001	2 month olds
413	run_2	0.21741699999999992	2 month olds
414	run_2	0.20207350000000013	2 month olds
415	run_2	0.20705669999999984	2 month olds
416	run_2	0.5233732	2 month olds
417	run_2	1.052014	2 month olds
418	run_2	0.24212949999999997	2 month olds
419	run_2	0.4760545	2 month olds
420	run_2	0.7882068000000002	2 month olds
421	run_2	0.4580017999999999	2 month olds
422	run_2	0.19476700000000008	2 month olds
423	run_2	0.33297319999999975	2 month olds
424	run_2	0.3006717000000001	2 month olds
425	run_2	0.2648395	2 month olds
426	run_2	0.3070944999999998	2 month olds
427	run_2	0.34432650000000004	2 month olds
428	run_2	0.273645	2 month olds
429	run_2	0.2682550000000001	2 month olds
430	run_2	0.31868549999999995	2 month olds
431	run_2	0.4605860000000001	2 month olds
432	run_2	0.7425383999999997	2 month olds
433	run_2	0.5223964	2 month olds
434	run_2	0.40513820000000034	2 month olds
435	run_2	0.27476949999999967	2 month olds
436	run_2	0.2247147	2 month olds
437	run_2	0.29990029999999995	2 month olds
438	run_2	0.2009262	2 month olds
439	run_2	0.2268607000000001	2 month olds
440	run_2	0.1836200000000001	2 month olds
441	run_2	0.6687005000000003	2 month olds
442	run_2	0.2841532999999998	2 month olds
443	run_2	0.12550500000000003	2 month olds
444	run_2	0.2209315000000001	2 month olds
445	run_2	0.3218844999999999	2 month olds
446	run_2	0.186498	2 month olds
447	run_2	0.2609392000000001	2 month olds
448	run_2	0.1703809000000001	2 month olds
449	run_2	0.11268460000000002	2 month olds
450	run_2	0.08956320000000006	2 month olds
451	run_2	0.23611280000000015	2 month olds
452	run_2	0.25742250000000005	2 month olds
453	run_2	0.14210780000000023	2 month olds
454	run_2	0.22829140000000023	2 month olds
455	run_2	0.18841040000000017	2 month olds
456	run_2	0.19895000000000024	2 month olds
457	run_2	0.15165300000000007	2 month olds
458	run_2	0.5932820000000002	2 month olds
459	run_2	1.1607995	2 month olds
460	run_2	4.334644399999999	2 month olds
461	run_2	2.0065833	2 month olds
462	run_2	1.2193545	2 month olds
463	run_2	1.151904554	2 month olds
464	run_2	8.710094946	2 month olds
465	run_2	3.735382	2 month olds
466	run_2	1.4414839999999995	2 month olds
467	run_2	4.2157765	2 month olds
468	run_2	1.3551864999999998	2 month olds
469	run_2	0.9473610500000004	2 month olds
470	run_2	0.8260564500000002	2 month olds
471	run_2	0.7838015000000002	2 month olds
472	run_2	1.3930689999999997	2 month olds
473	run_2	0.4470894999999999	2 month olds
474	run_2	1.2210375000000002	2 month olds
475	run_2	0.904877	2 month olds
476	run_2	1.155557	2 month olds
477	run_2	0.5479379999999996	2 month olds
478	run_2	0.45492300000000013	2 month olds
479	run_2	0.32058700000000007	2 month olds
480	run_2	0.5095169999999999	2 month olds
481	run_2	0.44451299999999994	2 month olds
482	run_2	0.5838654999999999	2 month olds
483	run_2	0.6617555	2 month olds
484	run_2	0.3496820000000002	2 month olds
485	run_2	0.19895250000000003	2 month olds
486	run_2	0.524115	2 month olds
487	run_2	0.24960300000000007	2 month olds
488	run_2	0.24972799999999987	2 month olds
489	run_2	0.31962549999999984	2 month olds
490	run_2	0.27184800000000003	2 month olds
491	run_2	0.26491700000000007	2 month olds
492	run_2	0.21325749999999996	2 month olds
493	run_2	0.21624149999999992	2 month olds
494	run_2	0.5257429999999998	2 month olds
495	run_2	1.0407735	2 month olds
496	run_2	0.8878180000000001	2 month olds
497	run_2	0.18594700000000008	2 month olds
498	run_2	0.23713700000000007	2 month olds
499	run_2	0.9289395	2 month olds
500	run_2	1.3853031999999998	2 month olds
501	run_2	0.6727067000000001	2 month olds
502	run_2	0.09269999999999981	2 month olds
503	run_2	0.15582500000000007	2 month olds
504	run_2	0.4147275	2 month olds
505	run_2	0.3449235	2 month olds
506	run_2	0.29067049999999994	2 month olds
507	run_2	0.11473700000000003	2 month olds
508	run_2	0.32286099999999995	2 month olds
0	run_3	1.0474029	2 month olds
1	run_3	1.0936739	2 month olds
2	run_3	1.5334166999999999	2 month olds
3	run_3	1.4954008	2 month olds
4	run_3	1.0377114099999996	2 month olds
5	run_3	0.3695501100000001	2 month olds
6	run_3	0.6210287	2 month olds
7	run_3	0.642563	2 month olds
8	run_3	0.3711295	2 month olds
9	run_3	0.5943735000000001	2 month olds
10	run_3	0.5560705000000001	2 month olds
11	run_3	0.7676445	2 month olds
12	run_3	0.6829966000000002	2 month olds
13	run_3	1.0653471	2 month olds
14	run_3	0.31770660000000006	2 month olds
15	run_3	0.38209109999999974	2 month olds
16	run_3	0.4020909999999999	2 month olds
17	run_3	0.6847404	2 month olds
18	run_3	0.37231680000000017	2 month olds
19	run_3	0.1702165000000002	2 month olds
20	run_3	0.4068037	2 month olds
21	run_3	0.3011532	2 month olds
22	run_3	1.1303135	2 month olds
23	run_3	0.3231281000000001	2 month olds
24	run_3	0.44730420000000015	2 month olds
25	run_3	0.8851768000000002	2 month olds
26	run_3	0.6206337999999999	2 month olds
27	run_3	0.3188799000000001	2 month olds
28	run_3	0.2900834	2 month olds
29	run_3	0.4259933	2 month olds
30	run_3	0.6622548	2 month olds
31	run_3	0.4767782000000001	2 month olds
32	run_3	0.4722746000000001	2 month olds
33	run_3	0.36658519999999994	2 month olds
34	run_3	0.31525419999999993	2 month olds
35	run_3	0.2818365999999998	2 month olds
36	run_3	0.40331339999999993	2 month olds
37	run_3	0.3407244000000001	2 month olds
38	run_3	0.4636249999999999	2 month olds
39	run_3	0.5056159000000001	2 month olds
40	run_3	0.7807155000000001	2 month olds
41	run_3	0.591911	2 month olds
42	run_3	0.34589099999999984	2 month olds
43	run_3	0.3858855	2 month olds
44	run_3	0.41642199999999985	2 month olds
45	run_3	0.5961092000000001	2 month olds
46	run_3	0.5766452	2 month olds
47	run_3	0.22876260000000004	2 month olds
48	run_3	0.3782246999999999	2 month olds
49	run_3	0.2879584999999997	2 month olds
50	run_3	0.4713003	2 month olds
51	run_3	0.5965732000000001	2 month olds
52	run_3	0.6972507000000001	2 month olds
53	run_3	0.7285834	2 month olds
54	run_3	0.8838734	2 month olds
55	run_3	0.7259426	2 month olds
56	run_3	0.8007890999999998	2 month olds
57	run_3	0.9555923999999997	2 month olds
58	run_3	1.03448325	2 month olds
59	run_3	0.96552035	2 month olds
60	run_3	0.5126765	2 month olds
61	run_3	1.2818746499999996	2 month olds
62	run_3	0.48411670000000007	2 month olds
63	run_3	0.8903153999999999	2 month olds
64	run_3	0.5561205499999999	2 month olds
65	run_3	1.944276	2 month olds
66	run_3	1.2910076	2 month olds
67	run_3	0.61626024	2 month olds
68	run_3	0.35384346000000005	2 month olds
69	run_3	0.2096698	2 month olds
70	run_3	0.3351422699999999	2 month olds
71	run_3	0.5536262300000001	2 month olds
72	run_3	2.0329404	2 month olds
73	run_3	0.24743150000000003	2 month olds
74	run_3	0.5048565	2 month olds
75	run_3	0.6582373000000001	2 month olds
76	run_3	0.5083144999999999	2 month olds
77	run_3	0.3868482999999999	2 month olds
78	run_3	0.4627396999999999	2 month olds
79	run_3	0.8972689999999999	2 month olds
80	run_3	0.8436944000000002	2 month olds
81	run_3	1.1848809999999999	2 month olds
82	run_3	0.66853198	2 month olds
83	run_3	0.5128484799999997	2 month olds
84	run_3	0.6290491390000001	2 month olds
85	run_3	0.8626970609999997	2 month olds
86	run_3	0.805564	2 month olds
87	run_3	0.7085143	2 month olds
88	run_3	0.4083610000000001	2 month olds
89	run_3	0.391132	2 month olds
90	run_3	0.629597	2 month olds
91	run_3	0.7941509999999998	2 month olds
92	run_3	0.7863199999999998	2 month olds
93	run_3	0.5720089999999998	2 month olds
94	run_3	0.549099	2 month olds
95	run_3	0.44743300000000014	2 month olds
96	run_3	0.570103	2 month olds
97	run_3	0.3845526000000001	2 month olds
98	run_3	0.5697865	2 month olds
99	run_3	0.6161278	2 month olds
100	run_3	0.7447917999999997	2 month olds
101	run_3	0.5823966	2 month olds
102	run_3	0.6519828000000001	2 month olds
103	run_3	0.49546606000000015	2 month olds
104	run_3	0.4057778599999998	2 month olds
105	run_3	0.4749857099999996	2 month olds
106	run_3	0.6017352699999999	2 month olds
107	run_3	0.7960763599999997	2 month olds
108	run_3	1.0894740000000003	2 month olds
109	run_3	0.71809889	2 month olds
110	run_3	0.98634791	2 month olds
111	run_3	0.39096109999999984	2 month olds
112	run_3	0.3170816	2 month olds
113	run_3	0.3853150999999999	2 month olds
114	run_3	0.33416970000000024	2 month olds
115	run_3	0.2969910999999999	2 month olds
116	run_3	0.3718657000000001	2 month olds
117	run_3	0.28149539	2 month olds
118	run_3	0.2980947099999999	2 month olds
119	run_3	0.22840102000000023	2 month olds
120	run_3	0.1442444999999997	2 month olds
121	run_3	0.15946579999999982	2 month olds
122	run_3	0.30243100999999983	2 month olds
123	run_3	0.3119935099999997	2 month olds
124	run_3	0.38083603	2 month olds
125	run_3	0.4001916300000002	2 month olds
126	run_3	0.5036146199999999	2 month olds
127	run_3	0.4869434199999997	2 month olds
128	run_3	0.42193762000000007	2 month olds
129	run_3	0.39374742000000035	2 month olds
130	run_3	0.5143275000000003	2 month olds
131	run_3	0.5060953120000001	2 month olds
132	run_3	0.4647494279999999	2 month olds
133	run_3	0.4673886599999997	2 month olds
134	run_3	0.30506028	2 month olds
135	run_3	0.2198644100000001	2 month olds
136	run_3	0.1742241300000001	2 month olds
137	run_3	0.07644982999999977	2 month olds
138	run_3	0.18246344999999992	2 month olds
139	run_3	0.3756753299999999	2 month olds
140	run_3	0.4008232500000002	2 month olds
141	run_3	0.4698501100000001	2 month olds
142	run_3	0.4464529599999997	2 month olds
143	run_3	0.4594967499999999	2 month olds
144	run_3	0.536224438	2 month olds
145	run_3	0.5092054119999999	2 month olds
146	run_3	0.46800665000000014	2 month olds
147	run_3	0.4473532	2 month olds
148	run_3	0.43828040000000007	2 month olds
149	run_3	0.3514105000000002	2 month olds
150	run_3	0.34490977300000003	2 month olds
151	run_3	0.414137273	2 month olds
152	run_3	0.43706794000000027	2 month olds
153	run_3	0.35996914	2 month olds
154	run_3	0.2802389600000002	2 month olds
155	run_3	0.31020146000000004	2 month olds
156	run_3	0.6676232299999999	2 month olds
157	run_3	1.0238843700000002	2 month olds
158	run_3	0.24386909999999987	2 month olds
159	run_3	0.31738009999999967	2 month olds
160	run_3	0.39052200000000015	2 month olds
161	run_3	0.9140956000000001	2 month olds
162	run_3	0.5350461	2 month olds
163	run_3	0.7640960599999999	2 month olds
164	run_3	0.70907624	2 month olds
165	run_3	0.2461127	2 month olds
166	run_3	0.20517040000000017	2 month olds
167	run_3	0.6288341	2 month olds
168	run_3	0.6167664000000002	2 month olds
169	run_3	0.3312593999999999	2 month olds
170	run_3	0.3872557000000005	2 month olds
171	run_3	0.4206444000000004	2 month olds
172	run_3	0.5692039000000002	2 month olds
173	run_3	0.4969121000000001	2 month olds
174	run_3	0.5318896000000002	2 month olds
175	run_3	0.48280300000000026	2 month olds
176	run_3	0.4197877	2 month olds
177	run_3	0.3153562999999999	2 month olds
178	run_3	0.20362210000000008	2 month olds
179	run_3	0.28350229999999993	2 month olds
180	run_3	0.2601811999999999	2 month olds
181	run_3	0.26188099999999964	2 month olds
182	run_3	0.3858515999999997	2 month olds
183	run_3	0.26052200000000003	2 month olds
184	run_3	0.14002091000000003	2 month olds
185	run_3	0.19814968000000013	2 month olds
186	run_3	0.4297581499999998	2 month olds
187	run_3	0.9313073799999998	2 month olds
188	run_3	1.3782141	2 month olds
189	run_3	1.2655847999999998	2 month olds
190	run_3	0.4896006	2 month olds
191	run_3	0.4585294	2 month olds
192	run_3	0.9389857999999999	2 month olds
193	run_3	0.93512096	2 month olds
194	run_3	0.9202019399999997	2 month olds
195	run_3	1.7513545	2 month olds
196	run_3	0.777487	2 month olds
197	run_3	1.1120084999999995	2 month olds
198	run_3	1.0186017	2 month olds
199	run_3	0.9998066000000002	2 month olds
200	run_3	0.5761328000000003	2 month olds
201	run_3	0.9473949299999996	2 month olds
202	run_3	1.78303747	2 month olds
203	run_3	3.3823253	2 month olds
204	run_3	1.132092	2 month olds
205	run_3	2.69545	2 month olds
206	run_3	1.256435	2 month olds
207	run_3	2.5655	2 month olds
208	run_3	3.1793161000000003	2 month olds
209	run_3	6.6940691	2 month olds
210	run_3	7.8438396	2 month olds
211	run_3	4.7768967	2 month olds
212	run_3	1.5325286999999999	2 month olds
213	run_3	5.8769056	2 month olds
214	run_3	2.9244859	2 month olds
215	run_3	3.0236127999999995	2 month olds
216	run_3	1.8713027	2 month olds
217	run_3	1.6130772500000004	2 month olds
218	run_3	1.12047364	2 month olds
219	run_3	7.364731979999998	2 month olds
220	run_3	6.67920687	2 month olds
221	run_3	9.670091	2 month olds
222	run_3	4.54406	2 month olds
223	run_3	3.1802695	2 month olds
224	run_3	1.7699837	2 month olds
225	run_3	1.9571136	2 month olds
226	run_3	1.1034986999999998	2 month olds
227	run_3	0.9396569	2 month olds
228	run_3	5.639601	2 month olds
229	run_3	3.974374	2 month olds
230	run_3	6.400249500000001	2 month olds
231	run_3	5.022016000000001	2 month olds
232	run_3	7.402845209999999	2 month olds
233	run_3	2.64983439	2 month olds
234	run_3	1.136582743	2 month olds
235	run_3	1.005354543	2 month olds
236	run_3	1.2328903	2 month olds
237	run_3	1.6185246000000002	2 month olds
238	run_3	4.6293717	2 month olds
239	run_3	3.7452032	2 month olds
240	run_3	1.9613192	2 month olds
241	run_3	4.562821400000001	2 month olds
242	run_3	4.2502143	2 month olds
243	run_3	5.1616721000000005	2 month olds
244	run_3	2.3922709	2 month olds
245	run_3	1.8548143	2 month olds
246	run_3	0.6352996000000001	2 month olds
247	run_3	6.9505776	2 month olds
248	run_3	2.7035287	2 month olds
249	run_3	2.5824291	2 month olds
250	run_3	1.9123671	2 month olds
251	run_3	0.95925425	2 month olds
252	run_3	1.1760163099999998	2 month olds
253	run_3	0.86286763	2 month olds
254	run_3	1.84824547	2 month olds
255	run_3	1.5565268999999995	2 month olds
256	run_3	3.6008075	2 month olds
257	run_3	7.6423245	2 month olds
258	run_3	3.120893	2 month olds
259	run_3	2.1842110000000003	2 month olds
260	run_3	4.179452	2 month olds
261	run_3	1.2107519	2 month olds
262	run_3	2.1675320529999995	2 month olds
263	run_3	7.370486746999998	2 month olds
264	run_3	3.5340256000000005	2 month olds
265	run_3	3.57249235	2 month olds
266	run_3	4.55168375	2 month olds
267	run_3	3.332262999999999	2 month olds
268	run_3	5.632804	2 month olds
269	run_3	4.5440435	2 month olds
270	run_3	2.3140145000000003	2 month olds
271	run_3	2.696614	2 month olds
272	run_3	2.9206825	2 month olds
273	run_3	2.757921	2 month olds
274	run_3	3.3942637	2 month olds
275	run_3	2.4132308	2 month olds
276	run_3	2.2562313	2 month olds
277	run_3	4.1076182	2 month olds
278	run_3	7.519966949999999	2 month olds
279	run_3	2.4495138	2 month olds
280	run_3	2.5440796500000005	2 month olds
281	run_3	4.571437500000001	2 month olds
282	run_3	3.7093644	2 month olds
283	run_3	2.5444440000000004	2 month olds
284	run_3	1.44127015	2 month olds
285	run_3	6.507741749999999	2 month olds
286	run_3	3.666981	2 month olds
287	run_3	3.9390735	2 month olds
288	run_3	2.194569	2 month olds
289	run_3	3.536178	2 month olds
290	run_3	3.02404675	2 month olds
291	run_3	2.7830627499999996	2 month olds
292	run_3	1.8150485	2 month olds
293	run_3	6.42313476	2 month olds
294	run_3	2.05509421	2 month olds
295	run_3	1.47330105	2 month olds
296	run_3	7.327251	2 month olds
297	run_3	4.349422	2 month olds
298	run_3	4.89586107	2 month olds
299	run_3	1.95726993	2 month olds
300	run_3	3.2063433000000003	2 month olds
301	run_3	1.7959787999999999	2 month olds
302	run_3	4.1569125	2 month olds
303	run_3	5.770416	2 month olds
304	run_3	6.477303000000001	2 month olds
305	run_3	6.812556000000001	2 month olds
306	run_3	7.208346	2 month olds
307	run_3	7.456145399999999	2 month olds
308	run_3	2.0563966	2 month olds
309	run_3	2.93419575	2 month olds
310	run_3	1.15260039	2 month olds
311	run_3	0.54234318	2 month olds
312	run_3	0.87036274	2 month olds
313	run_3	4.4480522	2 month olds
314	run_3	2.362829	2 month olds
315	run_3	1.3679915000000002	2 month olds
316	run_3	2.04677609	2 month olds
317	run_3	1.64430759	2 month olds
318	run_3	1.209122	2 month olds
319	run_3	0.9943005	2 month olds
320	run_3	0.48884789999999984	2 month olds
321	run_3	0.31320839999999983	2 month olds
322	run_3	1.0580555000000003	2 month olds
323	run_3	1.014385	2 month olds
324	run_3	1.90442595	2 month olds
325	run_3	1.17294095	2 month olds
326	run_3	0.84987055	2 month olds
327	run_3	0.64281685	2 month olds
328	run_3	0.60890915	2 month olds
329	run_3	0.5420545499999999	2 month olds
330	run_3	0.8574797599999998	2 month olds
331	run_3	0.84135304	2 month olds
332	run_3	0.8654083	2 month olds
333	run_3	1.4302356999999999	2 month olds
334	run_3	1.335295	2 month olds
335	run_3	2.257451	2 month olds
336	run_3	0.7721445000000001	2 month olds
337	run_3	1.3176554999999999	2 month olds
338	run_3	1.5014418	2 month olds
339	run_3	1.1368424	2 month olds
340	run_3	1.4769079	2 month olds
341	run_3	1.135229	2 month olds
342	run_3	0.8223960000000001	2 month olds
343	run_3	0.6173005	2 month olds
344	run_3	0.7154130000000001	2 month olds
345	run_3	0.609052	2 month olds
346	run_3	0.8286020000000002	2 month olds
347	run_3	0.6938395000000002	2 month olds
348	run_3	0.9508360000000001	2 month olds
349	run_3	0.8657044999999999	2 month olds
350	run_3	0.516291	2 month olds
351	run_3	0.4359655	2 month olds
352	run_3	0.4534706499999999	2 month olds
353	run_3	0.5839928499999998	2 month olds
354	run_3	0.661446	2 month olds
355	run_3	0.5103679999999999	2 month olds
356	run_3	0.7193722000000001	2 month olds
357	run_3	0.20784339	2 month olds
358	run_3	1.34593981	2 month olds
359	run_3	1.4774424999999995	2 month olds
360	run_3	0.7790885	2 month olds
361	run_3	1.6794662999999999	2 month olds
362	run_3	0.5681242	2 month olds
363	run_3	2.1241165	2 month olds
364	run_3	4.197417300000001	2 month olds
365	run_3	3.4837246	2 month olds
366	run_3	4.551895	2 month olds
367	run_3	3.2646925	2 month olds
368	run_3	4.01506043	2 month olds
369	run_3	3.77076727	2 month olds
370	run_3	2.0391642000000005	2 month olds
371	run_3	4.4330982	2 month olds
372	run_3	2.6818982	2 month olds
373	run_3	1.67897872	2 month olds
374	run_3	0.96606338	2 month olds
375	run_3	0.7536834	2 month olds
376	run_3	1.2882125	2 month olds
377	run_3	4.6783984	2 month olds
378	run_3	4.2799605	2 month olds
379	run_3	2.663498	2 month olds
380	run_3	2.9212625	2 month olds
381	run_3	2.3652906	2 month olds
382	run_3	2.0202626	2 month olds
383	run_3	0.4897551	2 month olds
384	run_3	0.420298	2 month olds
385	run_3	1.382911837	2 month olds
386	run_3	1.4817196369999999	2 month olds
387	run_3	0.5093182	2 month olds
388	run_3	2.0056536	2 month olds
389	run_3	1.3370826000000002	2 month olds
390	run_3	0.6782277999999999	2 month olds
391	run_3	1.1389391	2 month olds
392	run_3	1.0071823	2 month olds
393	run_3	2.773917	2 month olds
394	run_3	2.1926246	2 month olds
395	run_3	1.3983006	2 month olds
396	run_3	0.7541286999999999	2 month olds
397	run_3	2.0099192	2 month olds
398	run_3	3.091215	2 month olds
399	run_3	7.033745499999999	2 month olds
400	run_3	5.398175500000001	2 month olds
401	run_3	3.0360890000000005	2 month olds
402	run_3	1.709463	2 month olds
403	run_3	1.0067195	2 month olds
404	run_3	2.463732	2 month olds
405	run_3	3.2075879999999994	2 month olds
406	run_3	2.680362	2 month olds
407	run_3	1.38002264	2 month olds
408	run_3	1.14936639	2 month olds
409	run_3	1.48081085	2 month olds
410	run_3	1.3830029999999995	2 month olds
411	run_3	5.108316165	2 month olds
412	run_3	4.202185335	2 month olds
413	run_3	3.4822080000000004	2 month olds
414	run_3	2.410441	2 month olds
415	run_3	2.7551350000000006	2 month olds
416	run_3	4.2912046	2 month olds
417	run_3	1.3949927	2 month olds
418	run_3	0.5089231999999999	2 month olds
419	run_3	0.7764099	2 month olds
420	run_3	3.2381576	2 month olds
421	run_3	4.265539800000001	2 month olds
422	run_3	2.6810379	2 month olds
423	run_3	1.99198597	2 month olds
424	run_3	1.4085334299999999	2 month olds
425	run_3	0.7564621000000001	2 month olds
426	run_3	1.1878406	2 month olds
427	run_3	0.5224580999999999	2 month olds
428	run_3	0.5693830999999999	2 month olds
429	run_3	0.5236217999999999	2 month olds
430	run_3	0.4568015299999999	2 month olds
431	run_3	0.52809233	2 month olds
432	run_3	0.8107248	2 month olds
433	run_3	0.60521385	2 month olds
434	run_3	0.59770785	2 month olds
435	run_3	2.9558613	2 month olds
436	run_3	1.1738293999999998	2 month olds
437	run_3	1.4571759	2 month olds
438	run_3	1.007397	2 month olds
439	run_3	0.536916	2 month olds
440	run_3	1.2079923499999998	2 month olds
441	run_3	1.3859281499999998	2 month olds
442	run_3	5.667500500000001	2 month olds
443	run_3	10.0014135	2 month olds
444	run_3	3.5511989999999996	2 month olds
445	run_3	6.0791134	2 month olds
446	run_3	4.768718600000001	2 month olds
447	run_3	4.4271862	2 month olds
448	run_3	2.29360235	2 month olds
449	run_3	1.90487235	2 month olds
450	run_3	2.0992356000000005	2 month olds
451	run_3	1.8536424	2 month olds
452	run_3	2.608916	2 month olds
453	run_3	7.304794999999999	2 month olds
454	run_3	4.548049	2 month olds
455	run_3	5.40930405	2 month olds
456	run_3	4.58981305	2 month olds
457	run_3	2.481047	2 month olds
458	run_3	2.0308671	2 month olds
459	run_3	1.5523061000000002	2 month olds
460	run_3	0.9863692	2 month olds
461	run_3	3.1110319	2 month olds
462	run_3	3.4331588	2 month olds
463	run_3	4.767437	2 month olds
464	run_3	3.54430815	2 month olds
465	run_3	4.33969765	2 month olds
466	run_3	3.773439	2 month olds
467	run_3	3.4769145000000004	2 month olds
468	run_3	4.0793475	2 month olds
469	run_3	3.08482855	2 month olds
470	run_3	5.43744155	2 month olds
471	run_3	1.3813325000000003	2 month olds
472	run_3	4.929644499999999	2 month olds
473	run_3	2.010157	2 month olds
474	run_3	3.3719049999999995	2 month olds
475	run_3	2.118894	2 month olds
476	run_3	2.7148824000000005	2 month olds
477	run_3	1.9826616	2 month olds
478	run_3	3.704453	2 month olds
479	run_3	3.705233	2 month olds
480	run_3	2.14440595	2 month olds
481	run_3	0.6981550499999997	2 month olds
482	run_3	1.3887400000000003	2 month olds
483	run_3	1.4364009999999996	2 month olds
484	run_3	1.7717659999999995	2 month olds
485	run_3	1.5887929999999997	2 month olds
486	run_3	4.071161999999999	2 month olds
487	run_3	5.816708	2 month olds
488	run_3	1.3540580000000006	2 month olds
489	run_3	1.9122320000000004	2 month olds
490	run_3	4.095589	2 month olds
491	run_3	2.2013231999999996	2 month olds
492	run_3	7.8733781999999986	2 month olds
493	run_3	4.781439499999999	2 month olds
494	run_3	2.4469955	2 month olds
495	run_3	2.122857	2 month olds
496	run_3	1.4763140000000003	2 month olds
497	run_3	5.2122685	2 month olds
498	run_3	3.417006	2 month olds
499	run_3	2.7631565	2 month olds
500	run_3	1.5344830000000003	2 month olds
501	run_3	4.3655345	2 month olds
502	run_3	2.8300315000000005	2 month olds
503	run_3	0.9889613	2 month olds
504	run_3	1.2015872999999995	2 month olds
505	run_3	0.801906	2 month olds
506	run_3	1.0735999999999997	2 month olds
507	run_3	1.5994342551999998	2 month olds
508	run_3	1.7269712551999998	2 month olds
0	run_4	3.1554565	2 month olds
1	run_4	4.0267765	2 month olds
2	run_4	2.5724575000000005	2 month olds
3	run_4	1.428898	2 month olds
4	run_4	0.9848219999999993	2 month olds
5	run_4	1.6735330000000004	2 month olds
6	run_4	0.7162090000000003	2 month olds
7	run_4	0.4730829999999999	2 month olds
8	run_4	1.030626	2 month olds
9	run_4	1.1798289999999996	2 month olds
10	run_4	0.5034519999999999	2 month olds
11	run_4	0.8086499999999999	2 month olds
12	run_4	0.4180959999999997	2 month olds
13	run_4	1.150333	2 month olds
14	run_4	0.8567829999999999	2 month olds
15	run_4	1.194105	2 month olds
16	run_4	0.8517669999999998	2 month olds
17	run_4	0.8402380000000002	2 month olds
18	run_4	0.7351570000000005	2 month olds
19	run_4	1.6068639999999998	2 month olds
20	run_4	7.8223245	2 month olds
21	run_4	6.5478465	2 month olds
22	run_4	2.095401	2 month olds
23	run_4	1.3136040000000002	2 month olds
24	run_4	0.7761550000000002	2 month olds
25	run_4	1.3644880000000004	2 month olds
26	run_4	0.6126359999999996	2 month olds
27	run_4	0.434891	2 month olds
28	run_4	1.1214709999999994	2 month olds
29	run_4	1.958392	2 month olds
30	run_4	2.6137630000000005	2 month olds
31	run_4	1.8316755	2 month olds
32	run_4	2.3147464999999996	2 month olds
33	run_4	1.0237699999999998	2 month olds
34	run_4	2.1135938000000003	2 month olds
35	run_4	1.6328058	2 month olds
36	run_4	0.845366	2 month olds
37	run_4	0.5778489999999996	2 month olds
38	run_4	3.377979	2 month olds
39	run_4	6.788461	2 month olds
40	run_4	3.755271	2 month olds
41	run_4	2.61097195	2 month olds
42	run_4	2.35316105	2 month olds
43	run_4	1.962393	2 month olds
44	run_4	1.1226129999999999	2 month olds
45	run_4	1.7117870999999996	2 month olds
46	run_4	0.96292842	2 month olds
47	run_4	0.73845479	2 month olds
48	run_4	1.69929908	2 month olds
49	run_4	2.5818497	2 month olds
50	run_4	1.5531840900000002	2 month olds
51	run_4	0.45954500000000015	2 month olds
52	run_4	0.6623140000000001	2 month olds
53	run_4	0.586444	2 month olds
54	run_4	1.433555	2 month olds
55	run_4	1.6303712	2 month olds
56	run_4	0.6683936000000001	2 month olds
57	run_4	0.7076781700000001	2 month olds
58	run_4	0.3827740300000003	2 month olds
59	run_4	0.7291391	2 month olds
60	run_4	2.1701310000000005	2 month olds
61	run_4	1.8864706	2 month olds
62	run_4	1.7522287	2 month olds
63	run_4	5.8070699	2 month olds
64	run_4	7.361118699999999	2 month olds
65	run_4	3.347586	2 month olds
66	run_4	4.638325	2 month olds
67	run_4	3.7777186	2 month olds
68	run_4	7.158922	2 month olds
69	run_4	1.8748939	2 month olds
70	run_4	1.792151	2 month olds
71	run_4	1.8085811	2 month olds
72	run_4	3.0465186	2 month olds
73	run_4	1.0962241999999995	2 month olds
74	run_4	2.26686	2 month olds
75	run_4	1.6440565	2 month olds
76	run_4	1.3273424999999999	2 month olds
77	run_4	0.88395435	2 month olds
78	run_4	1.1677813499999998	2 month olds
79	run_4	0.21792199999999995	2 month olds
80	run_4	0.28021650000000015	2 month olds
81	run_4	0.17450099999999988	2 month olds
82	run_4	3.0467041	2 month olds
83	run_4	3.0520804	2 month olds
84	run_4	3.71776904	2 month olds
85	run_4	2.68483711	2 month olds
86	run_4	1.32660785	2 month olds
87	run_4	4.1876091	2 month olds
88	run_4	1.3911901000000002	2 month olds
89	run_4	3.60539	2 month olds
90	run_4	3.885108	2 month olds
91	run_4	2.4997699000000004	2 month olds
92	run_4	1.0547811	2 month olds
93	run_4	0.9199565000000003	2 month olds
94	run_4	0.3778975	2 month olds
95	run_4	1.7638976	2 month olds
96	run_4	0.7788440999999997	2 month olds
97	run_4	0.8635391999999998	2 month olds
98	run_4	1.9108022	2 month olds
99	run_4	2.0765785	2 month olds
100	run_4	1.2324739999999998	2 month olds
101	run_4	0.7533290499999998	2 month olds
102	run_4	0.6783444500000001	2 month olds
103	run_4	0.583089	2 month olds
104	run_4	0.7532529999999998	2 month olds
105	run_4	0.30426950000000014	2 month olds
106	run_4	0.19966049999999988	2 month olds
107	run_4	0.6574350000000001	2 month olds
108	run_4	0.5828855000000004	2 month olds
109	run_4	0.5159524999999998	2 month olds
110	run_4	0.4884795000000002	2 month olds
111	run_4	0.5373807500000001	2 month olds
112	run_4	0.5014002499999999	2 month olds
113	run_4	0.32856949999999996	2 month olds
114	run_4	0.37790930000000006	2 month olds
115	run_4	0.28467030000000004	2 month olds
116	run_4	0.52432825	2 month olds
117	run_4	0.5624781	2 month olds
118	run_4	0.34849864999999985	2 month olds
119	run_4	0.3596884999999999	2 month olds
120	run_4	0.4146629	2 month olds
121	run_4	0.2680465000000002	2 month olds
122	run_4	0.39107529999999974	2 month olds
123	run_4	0.5197869	2 month olds
124	run_4	0.5383975500000001	2 month olds
125	run_4	0.4564037000000003	2 month olds
126	run_4	0.5648105	2 month olds
127	run_4	0.5272480000000002	2 month olds
128	run_4	0.4454089500000003	2 month olds
129	run_4	0.3289248500000002	2 month olds
130	run_4	0.5493598000000002	2 month olds
131	run_4	0.46169065	2 month olds
132	run_4	0.26493100000000014	2 month olds
133	run_4	0.22375149999999971	2 month olds
134	run_4	0.10979050000000017	2 month olds
135	run_4	0.45562679999999967	2 month olds
136	run_4	2.6870999	2 month olds
137	run_4	2.1022483	2 month olds
138	run_4	1.63469217	2 month olds
139	run_4	0.8812485000000002	2 month olds
140	run_4	0.7883582700000001	2 month olds
141	run_4	1.5659596	2 month olds
142	run_4	1.0229879	2 month olds
143	run_4	0.9547433	2 month olds
144	run_4	0.5741688000000005	2 month olds
145	run_4	2.4626355	2 month olds
146	run_4	1.7263953000000003	2 month olds
147	run_4	2.4618913	2 month olds
148	run_4	1.2072835	2 month olds
149	run_4	2.329149	2 month olds
150	run_4	4.05410234	2 month olds
151	run_4	6.83676014	2 month olds
152	run_4	5.707266000000001	2 month olds
153	run_4	5.090525899999999	2 month olds
154	run_4	2.6776929	2 month olds
155	run_4	2.0150784	2 month olds
156	run_4	3.1419879	2 month olds
157	run_4	2.641781	2 month olds
158	run_4	2.7660395	2 month olds
159	run_4	1.25805	2 month olds
160	run_4	1.3743269999999999	2 month olds
161	run_4	1.2127232999999995	2 month olds
162	run_4	2.1337568	2 month olds
163	run_4	3.1693741	2 month olds
164	run_4	1.5136375	2 month olds
165	run_4	2.6190534	2 month olds
166	run_4	2.611393	2 month olds
167	run_4	5.6121185	2 month olds
168	run_4	1.5715580000000002	2 month olds
169	run_4	3.285412	2 month olds
170	run_4	1.6180385	2 month olds
171	run_4	0.9759378000000003	2 month olds
172	run_4	1.2370712999999995	2 month olds
173	run_4	4.157353499999999	2 month olds
174	run_4	1.4003454999999996	2 month olds
175	run_4	4.7286463	2 month olds
176	run_4	4.055821999999999	2 month olds
177	run_4	2.8698215000000005	2 month olds
178	run_4	11.451453	2 month olds
179	run_4	5.2638685	2 month olds
180	run_4	1.5606175	2 month olds
181	run_4	1.2434119000000003	2 month olds
182	run_4	2.422369	2 month olds
183	run_4	1.1536868000000005	2 month olds
184	run_4	3.41148377	2 month olds
185	run_4	5.78079027	2 month olds
186	run_4	2.127072	2 month olds
187	run_4	2.24703395	2 month olds
188	run_4	2.64415245	2 month olds
189	run_4	2.949767	2 month olds
190	run_4	0.8915625000000001	2 month olds
191	run_4	2.2595175	2 month olds
192	run_4	1.881491	2 month olds
193	run_4	0.9714620000000002	2 month olds
194	run_4	0.3992704999999999	2 month olds
195	run_4	0.413913	2 month olds
196	run_4	0.7800630000000005	2 month olds
197	run_4	0.800734	2 month olds
198	run_4	0.6107630000000003	2 month olds
199	run_4	0.9553170000000003	2 month olds
200	run_4	0.83065	2 month olds
201	run_4	1.1679920000000004	2 month olds
202	run_4	0.7349230000000002	2 month olds
203	run_4	1.286722	2 month olds
204	run_4	1.1593755	2 month olds
205	run_4	0.5773479999999998	2 month olds
206	run_4	1.0881099999999997	2 month olds
207	run_4	2.6524395	2 month olds
208	run_4	0.8365419999999997	2 month olds
209	run_4	0.5870090000000001	2 month olds
210	run_4	0.8303009999999998	2 month olds
211	run_4	1.0326242000000003	2 month olds
212	run_4	1.6214758	2 month olds
213	run_4	0.6991820000000001	2 month olds
214	run_4	1.0160019999999996	2 month olds
215	run_4	0.5055008399999996	2 month olds
216	run_4	1.31488026	2 month olds
217	run_4	0.4437198999999996	2 month olds
218	run_4	0.448794	2 month olds
219	run_4	0.40412829999999966	2 month olds
220	run_4	0.4959717800000004	2 month olds
221	run_4	0.2718874800000002	2 month olds
222	run_4	0.1447316999999998	2 month olds
223	run_4	0.18750079999999972	2 month olds
224	run_4	0.29835749999999994	2 month olds
225	run_4	0.4628029999999996	2 month olds
226	run_4	0.5685100999999997	2 month olds
227	run_4	0.27126810000000046	2 month olds
228	run_4	0.3127596999999999	2 month olds
229	run_4	0.1698484000000004	2 month olds
230	run_4	0.5727082	2 month olds
231	run_4	0.5442400999999996	2 month olds
232	run_4	0.8517759999999999	2 month olds
233	run_4	1.4867440000000003	2 month olds
234	run_4	1.6864960000000007	2 month olds
235	run_4	2.8736106	2 month olds
236	run_4	4.0413456	2 month olds
237	run_4	1.1674005	2 month olds
238	run_4	1.1111324999999999	2 month olds
239	run_4	0.607253	2 month olds
240	run_4	1.089651	2 month olds
241	run_4	1.0405038000000002	2 month olds
242	run_4	1.5025517999999995	2 month olds
243	run_4	1.0503509999999998	2 month olds
244	run_4	2.2156895	2 month olds
245	run_4	1.4708999999999999	2 month olds
246	run_4	5.442836	2 month olds
247	run_4	2.307192	2 month olds
248	run_4	1.5201925000000003	2 month olds
249	run_4	5.7968546	2 month olds
250	run_4	1.1422036000000002	2 month olds
251	run_4	0.6514009999999999	2 month olds
252	run_4	2.440457	2 month olds
253	run_4	3.585155445	2 month olds
254	run_4	1.409572665	2 month olds
255	run_4	1.5249853899999999	2 month olds
256	run_4	1.9888546	2 month olds
257	run_4	2.2682872	2 month olds
258	run_4	1.2430703	2 month olds
259	run_4	2.8708332	2 month olds
260	run_4	1.8258205	2 month olds
261	run_4	1.6939855	2 month olds
262	run_4	1.6399334999999995	2 month olds
263	run_4	0.6609168	2 month olds
264	run_4	1.0459249	2 month olds
265	run_4	1.0550614	2 month olds
266	run_4	0.9994778000000003	2 month olds
267	run_4	1.5109595	2 month olds
268	run_4	1.037599	2 month olds
269	run_4	2.5343759	2 month olds
270	run_4	0.6029244	2 month olds
271	run_4	2.529734999999999	2 month olds
272	run_4	1.4100140000000003	2 month olds
273	run_4	1.467592	2 month olds
274	run_4	1.533389	2 month olds
275	run_4	0.9584989999999997	2 month olds
276	run_4	2.1043345000000007	2 month olds
277	run_4	1.0842113000000002	2 month olds
278	run_4	0.9274791000000001	2 month olds
279	run_4	0.5541856000000001	2 month olds
280	run_4	0.7811274999999996	2 month olds
281	run_4	2.7960916	2 month olds
282	run_4	2.258734	2 month olds
283	run_4	1.9879694	2 month olds
284	run_4	1.8738871	2 month olds
285	run_4	1.4877904999999996	2 month olds
286	run_4	1.597125	2 month olds
287	run_4	2.47400035	2 month olds
288	run_4	2.76508795	2 month olds
289	run_4	2.1290224	2 month olds
290	run_4	0.32123590000000024	2 month olds
291	run_4	2.0805843000000004	2 month olds
292	run_4	7.36995	2 month olds
293	run_4	6.716635000000001	2 month olds
294	run_4	4.874767	2 month olds
295	run_4	2.4157685	2 month olds
296	run_4	1.7024435	2 month olds
297	run_4	1.676511	2 month olds
298	run_4	1.425325	2 month olds
299	run_4	3.509523	2 month olds
300	run_4	0.996259	2 month olds
301	run_4	1.7249889999999999	2 month olds
302	run_4	0.9599529999999997	2 month olds
303	run_4	3.7676605	2 month olds
304	run_4	2.655717	2 month olds
305	run_4	2.5969815	2 month olds
306	run_4	1.722994	2 month olds
307	run_4	2.3162675	2 month olds
308	run_4	1.5524730000000002	2 month olds
309	run_4	1.0055887	2 month olds
310	run_4	1.2357011999999998	2 month olds
311	run_4	0.901135	2 month olds
312	run_4	0.6817139999999997	2 month olds
313	run_4	1.0551909999999995	2 month olds
314	run_4	2.8370877999999995	2 month olds
315	run_4	4.6528492	2 month olds
316	run_4	3.4738469999999992	2 month olds
317	run_4	2.68460465	2 month olds
318	run_4	5.3941073500000005	2 month olds
319	run_4	2.2248650000000003	2 month olds
320	run_4	4.460011099999999	2 month olds
321	run_4	2.3460421	2 month olds
322	run_4	2.17882649	2 month olds
323	run_4	3.33601019	2 month olds
324	run_4	2.68487732	2 month olds
325	run_4	1.8211966	2 month olds
326	run_4	2.0620462999999996	2 month olds
327	run_4	0.8714442	2 month olds
328	run_4	0.8220111999999997	2 month olds
329	run_4	1.1429771	2 month olds
330	run_4	0.7805011000000005	2 month olds
331	run_4	0.6816140999999999	2 month olds
332	run_4	2.0238029999999996	2 month olds
333	run_4	1.9427579	2 month olds
334	run_4	2.7813552999999995	2 month olds
335	run_4	0.6314874000000001	2 month olds
336	run_4	1.6341769999999995	2 month olds
337	run_4	1.1737933	2 month olds
338	run_4	0.6644882999999996	2 month olds
339	run_4	1.8148382	2 month olds
340	run_4	2.4723672	2 month olds
341	run_4	2.8171949999999994	2 month olds
342	run_4	0.970176	2 month olds
343	run_4	1.898452	2 month olds
344	run_4	1.4766130000000004	2 month olds
345	run_4	1.2502558	2 month olds
346	run_4	3.1340821999999995	2 month olds
347	run_4	1.589064	2 month olds
348	run_4	2.4987210799999993	2 month olds
349	run_4	1.2990500800000002	2 month olds
350	run_4	1.9878797000000004	2 month olds
351	run_4	0.931976	2 month olds
352	run_4	1.2509571999999995	2 month olds
353	run_4	1.5005405	2 month olds
354	run_4	0.880758	2 month olds
355	run_4	2.3052245000000005	2 month olds
356	run_4	1.3133165	2 month olds
357	run_4	1.1484184	2 month olds
358	run_4	1.8477186	2 month olds
359	run_4	0.906731	2 month olds
360	run_4	1.2174999999999998	2 month olds
361	run_4	0.6900150000000003	2 month olds
362	run_4	0.9597749999999992	2 month olds
363	run_4	1.3075040000000002	2 month olds
364	run_4	2.386747	2 month olds
365	run_4	3.774208	2 month olds
366	run_4	1.9580165	2 month olds
367	run_4	0.7342765000000003	2 month olds
368	run_4	0.992486	2 month olds
369	run_4	0.8068500000000003	2 month olds
370	run_4	0.8385085	2 month olds
371	run_4	0.9430629999999997	2 month olds
372	run_4	2.09192965	2 month olds
373	run_4	1.90720975	2 month olds
374	run_4	3.6182926	2 month olds
375	run_4	1.4533700000000007	2 month olds
376	run_4	1.2685369999999998	2 month olds
377	run_4	5.8416669	2 month olds
378	run_4	3.3117551	2 month olds
379	run_4	4.114096999999999	2 month olds
380	run_4	1.6966029999999996	2 month olds
381	run_4	0.9458340000000003	2 month olds
382	run_4	3.3890848	2 month olds
383	run_4	2.2581418	2 month olds
384	run_4	1.4627650000000003	2 month olds
385	run_4	1.0782819999999995	2 month olds
386	run_4	1.450299	2 month olds
387	run_4	0.7794079999999997	2 month olds
388	run_4	2.279964	2 month olds
389	run_4	2.687011	2 month olds
390	run_4	1.7072809999999996	2 month olds
391	run_4	1.954007	2 month olds
392	run_4	0.7929870000000001	2 month olds
393	run_4	7.4424899999999985	2 month olds
394	run_4	3.62321	2 month olds
395	run_4	5.690639000000001	2 month olds
396	run_4	2.7301584999999995	2 month olds
397	run_4	3.841852	2 month olds
398	run_4	3.3244975	2 month olds
399	run_4	2.98002955	2 month olds
400	run_4	1.80618055	2 month olds
401	run_4	1.4818430000000002	2 month olds
402	run_4	2.402113	2 month olds
403	run_4	3.627288	2 month olds
404	run_4	2.6402775	2 month olds
405	run_4	3.1941405	2 month olds
406	run_4	2.5390087999999995	2 month olds
407	run_4	0.7653661999999997	2 month olds
408	run_4	2.3466649	2 month olds
409	run_4	1.71779745	2 month olds
410	run_4	4.1398071	2 month olds
411	run_4	5.94856185	2 month olds
412	run_4	3.7800618	2 month olds
413	run_4	1.3697390000000005	2 month olds
414	run_4	2.5768513	2 month olds
415	run_4	2.2383757	2 month olds
416	run_4	1.651336	2 month olds
417	run_4	1.0007598	2 month olds
418	run_4	1.7129058999999995	2 month olds
419	run_4	1.8065816	2 month olds
420	run_4	1.3592094	2 month olds
421	run_4	0.9055662	2 month olds
422	run_4	0.7541116999999998	2 month olds
423	run_4	1.061842	2 month olds
424	run_4	2.069158	2 month olds
425	run_4	1.6974539999999996	2 month olds
426	run_4	5.480071000000001	2 month olds
427	run_4	2.597504	2 month olds
428	run_4	2.212017	2 month olds
429	run_4	2.006768	2 month olds
430	run_4	1.0882577000000002	2 month olds
431	run_4	1.3228172999999996	2 month olds
432	run_4	2.000163	2 month olds
433	run_4	1.1659580000000005	2 month olds
434	run_4	2.0035663	2 month olds
435	run_4	1.2764032999999995	2 month olds
436	run_4	2.1994638	2 month olds
437	run_4	2.1609878	2 month olds
438	run_4	1.6214631	2 month olds
439	run_4	1.99185735	2 month olds
440	run_4	1.6418556899999999	2 month olds
441	run_4	0.5709540900000001	2 month olds
442	run_4	0.48648225000000017	2 month olds
443	run_4	0.45248749999999965	2 month olds
444	run_4	0.6315672000000006	2 month olds
445	run_4	0.5690751000000002	2 month olds
446	run_4	0.31535950000000024	2 month olds
447	run_4	0.44198829999999967	2 month olds
448	run_4	0.304471	2 month olds
449	run_4	0.7343257000000003	2 month olds
450	run_4	1.1454699999999995	2 month olds
451	run_4	0.43623720000000016	2 month olds
452	run_4	0.4388592000000002	2 month olds
453	run_4	0.67150156	2 month olds
454	run_4	0.5000674399999999	2 month olds
455	run_4	0.6095829	2 month olds
456	run_4	0.7543389000000001	2 month olds
457	run_4	0.3820172000000002	2 month olds
458	run_4	0.49391350000000034	2 month olds
459	run_4	0.45655670000000015	2 month olds
460	run_4	0.8178499999999999	2 month olds
461	run_4	2.3759391	2 month olds
462	run_4	1.5251987000000002	2 month olds
463	run_4	1.0811598	2 month olds
464	run_4	2.572774	2 month olds
465	run_4	1.282223	2 month olds
466	run_4	2.9985600000000003	2 month olds
467	run_4	1.724695	2 month olds
468	run_4	0.7945110000000003	2 month olds
469	run_4	0.8442071999999992	2 month olds
470	run_4	0.7660078000000003	2 month olds
471	run_4	0.5116754000000004	2 month olds
[truncated: 121,991 more rows]
