# Supplementary material for: Infants have rich visual categories in ventrotemporal cortex at 2 months of age
Source: Nat Neurosci. 2026 Feb 2;29(3):693–702. doi: 10.1038/s41593-025-02187-8 (PMC12971487; doi:10.1038/s41593-025-02187-8)
Supplement: Supplementary file 4 — .csv files used to plot the distributions in Fig. 1e,f. [file 41593_2025_2187_MOESM4_ESM.zip › ODoherty_Fig1/awake_time_byage.csv]

awake_time	Age
20.74	2 month olds
14.548499999999999	2 month olds
10.37	2 month olds
5.185	2 month olds
5.185	2 month olds
3.2736666666666663	2 month olds
9.688833333333333	2 month olds
5.185	2 month olds
13.277666666666667	2 month olds
2.7856666666666663	2 month olds
8.794166666666666	2 month olds
5.185	2 month olds
15.555	2 month olds
7.7775	2 month olds
10.0345	2 month olds
15.555	2 month olds
10.054833333333333	2 month olds
17.19183333333333	2 month olds
5.185	2 month olds
5.185	2 month olds
5.357833333333333	2 month olds
10.37	2 month olds
10.37	2 month olds
7.401333333333333	2 month olds
11.773	2 month olds
5.185	2 month olds
10.37	2 month olds
7.4623333333333335	2 month olds
5.185	2 month olds
8.062166666666666	2 month olds
7.8181666666666665	2 month olds
11.295166666666667	2 month olds
9.261833333333334	2 month olds
8.346833333333333	2 month olds
4.066666666666666	2 month olds
10.37	2 month olds
10.37	2 month olds
5.185	2 month olds
5.185	2 month olds
7.970666666666667	2 month olds
12.931999999999999	2 month olds
10.37	2 month olds
5.185	2 month olds
10.37	2 month olds
10.37	2 month olds
1.8299999999999998	2 month olds
4.107333333333333	2 month olds
14.1825	2 month olds
1.525	2 month olds
5.185	2 month olds
4.015833333333333	2 month olds
5.185	2 month olds
10.37	2 month olds
5.185	2 month olds
10.37	2 month olds
13.2675	2 month olds
8.397666666666668	2 month olds
6.415166666666666	2 month olds
2.135	2 month olds
9.455	2 month olds
10.37	2 month olds
10.37	2 month olds
4.3004999999999995	2 month olds
5.185	2 month olds
6.598166666666667	2 month olds
5.185	2 month olds
11.4375	2 month olds
10.37	2 month olds
10.37	2 month olds
6.974333333333333	2 month olds
7.726666666666666	2 month olds
15.555	2 month olds
5.185	2 month olds
11.4985	2 month olds
0.9658333333333332	2 month olds
5.917	2 month olds
1.8808333333333331	2 month olds
11.976333333333335	2 month olds
7.879166666666666	2 month olds
12.494833333333332	2 month olds
7.6555	2 month olds
6.6185	2 month olds
15.555	2 month olds
9.119499999999999	2 month olds
15.555	2 month olds
7.5335	2 month olds
15.555	2 month olds
5.083333333333333	2 month olds
10.37	2 month olds
7.137	2 month olds
5.185	2 month olds
7.7165	2 month olds
10.37	2 month olds
15.046666666666665	2 month olds
5.185	2 month olds
4.88	2 month olds
10.573333333333332	2 month olds
7.8181666666666665	2 month olds
8.733166666666667	2 month olds
8.743333333333334	2 month olds
0.0	2 month olds
6.567666666666667	2 month olds
5.185	2 month olds
10.37	2 month olds
5.185	2 month olds
10.37	2 month olds
5.185	2 month olds
13.521666666666667	2 month olds
5.185	2 month olds
1.3318333333333332	2 month olds
5.185	2 month olds
6.943833333333333	2 month olds
10.37	9 month olds
5.185	9 month olds
5.185	9 month olds
5.185	9 month olds
10.37	9 month olds
10.37	9 month olds
5.185	9 month olds
5.5103333333333335	9 month olds
5.185	9 month olds
1.0675	9 month olds
1.4131666666666665	9 month olds
5.185	9 month olds
10.37	9 month olds
9.312666666666667	9 month olds
8.926333333333334	9 month olds
5.185	9 month olds
4.747833333333333	9 month olds
5.185	9 month olds
4.219166666666667	9 month olds
3.0296666666666665	9 month olds
5.174833333333334	9 month olds
13.064166666666667	9 month olds
8.987333333333334	9 month olds
7.808000000000001	9 month olds
3.3346666666666662	9 month olds
10.37	9 month olds
0.854	9 month olds
10.37	9 month olds
5.185	9 month olds
10.37	9 month olds
10.37	9 month olds
10.37	9 month olds
5.561166666666667	9 month olds
5.185	9 month olds
11.935666666666666	9 month olds
5.185	9 month olds
5.185	9 month olds
10.37	9 month olds
10.37	9 month olds
7.5945	9 month olds
4.3919999999999995	9 month olds
4.656333333333333	9 month olds
1.4335	9 month olds
7.055666666666666	9 month olds
10.796999999999999	9 month olds
5.185	9 month olds
10.37	9 month olds
8.824666666666667	9 month olds
4.0565	9 month olds
5.185	9 month olds
