# Supplementary material for: Infants have rich visual categories in ventrotemporal cortex at 2 months of age
Source: Nat Neurosci. 2026 Feb 2;29(3):693–702. doi: 10.1038/s41593-025-02187-8 (PMC12971487; doi:10.1038/s41593-025-02187-8)
Supplement: Supplementary file 5 — One .csv file for each RSM plot. Only the group average RSMs are provided for each ROI/age group. The full set of RSMs is available at OpenNeuro (OpenNeuro accession number: ds006883, https://doi.org/10.18112/openneuro.ds006883.v1.0.0) under derivatives/foundcog_rdms/. The full bootstrap distribution of correlations used for the violin plots is provided as a .csv. Note that the MDS plots in Fig. 4 are generated from the same RSMs as are provided for Fig. 2. [file 41593_2025_2187_MOESM5_ESM.zip]

Archive with 10 entries (9 files):
- ODoherty_Fig2/
- ODoherty_Fig2/adult_evc_exemplar_correlation_acrosssub_rdm.csv
- ODoherty_Fig2/.DS_Store
- __MACOSX/ODoherty_Fig2/._.DS_Store
- ODoherty_Fig2/twomonth_exemplar_correlation_acrosssub_rdm.csv
- ODoherty_Fig2/ninemonth_evc_exemplar_correlation_acrosssub_rdm.csv
- ODoherty_Fig2/fig2_violins_bootstrap_exemplar_spearman.csv
- ODoherty_Fig2/adult_vvc_exemplar_correlation_acrosssub_rdm.csv
- ODoherty_Fig2/twomonth_both_vvc_exemplar_correlation_acrosssub_rdm.csv
- ODoherty_Fig2/ninemonth_vvc_exemplar_correlation_acrosssub_rdm.csv
