# Supplementary material for: Infants have rich visual categories in ventrotemporal cortex at 2 months of age
Source: Nat Neurosci. 2026 Feb 2;29(3):693–702. doi: 10.1038/s41593-025-02187-8 (PMC12971487; doi:10.1038/s41593-025-02187-8)
Supplement: Supplementary file 5 — One .csv file for each RSM plot. Only the group average RSMs are provided for each ROI/age group. The full set of RSMs is available at OpenNeuro (OpenNeuro accession number: ds006883, https://doi.org/10.18112/openneuro.ds006883.v1.0.0) under derivatives/foundcog_rdms/. The full bootstrap distribution of correlations used for the violin plots is provided as a .csv. Note that the MDS plots in Fig. 4 are generated from the same RSMs as are provided for Fig. 2. [file 41593_2025_2187_MOESM5_ESM.zip › ODoherty_Fig2/adult_evc_exemplar_correlation_acrosssub_rdm.csv]

	cat1	cat2	cat3	crab1	crab2	crab3	seabird1	seabird2	seabird3	squirrel1	squirrel2	squirrel3	rubberduck1	rubberduck2	rubberduck3	dishware1	dishware2	dishware3	fence1	fence2	fence3	food1	food2	food3	shelves1	shelves2	shelves3	shoppingcart1	shoppingcart2	shoppingcart3	towel1	towel2	towel3	tree1	tree2	tree3
cat1	0.046467850061646575	0.039155213950110956	0.03364501371914758	-0.0047251603901193396	-0.016823740956630175	-0.026030737473880974	-0.007891226501656422	-0.019509429756907292	-0.022010090129214746	0.0021474379091397265	0.033775242311123145	0.03689271021621228	0.004715002590779406	-0.015676620787457025	-0.014679521758842838	-0.014182441068867868	0.0007902209057015152	-0.02649818829104793	-0.004035534431226722	-0.035730056554310906	-0.020472891622512247	0.012613626331745578	-0.04217196133670911	0.012779070590807774	-0.0046273255020609725	-0.01714842639785086	0.008265924193303504	0.048777114302566905	0.007459117864091406	-0.014960431552476878	0.027023484893564924	-0.006882283476458397	-0.018199689723469234	0.009551147739939517	-0.015732579845807174	0.023261084968891184
cat2	0.039155213950110956	0.09226393993342245	0.032717737651811976	0.017290496686172642	-0.051398614715327355	-0.04469164291496507	-0.0007009263923714116	0.010333389846599247	-0.00969519091569381	-0.021127832139696448	0.0009022257302639781	0.08568514632737766	0.028009150799159416	0.019488758046924015	0.014604405323197359	-0.02567602752203653	0.014967546936645211	-0.03578596136247545	0.0060628720294629655	-0.0461352762491663	-0.04897337214349786	-0.0209256500331333	-0.07782431615219217	0.010303681457281045	-0.028930167050220584	-0.04822191904129568	-0.011406434969710416	0.04763840347019953	0.010034301404567987	0.0016261479218372197	0.052812576971288605	0.007413793458359958	-0.03232519337556584	0.01776745791202539	-0.034819647055383325	0.031547712134420876
cat3	0.03364501371914758	0.032717737651811976	0.08602862506930403	0.020784683942557787	-0.03852315688604752	-0.07353787925716558	0.029153088137280205	-0.009535335918890813	-0.039255200355789346	-0.004691602728109885	0.059218844288244615	0.06655084754974229	0.03210296130928371	-0.003492334597539303	0.008933922843730957	-0.023272254826085716	0.027583623986254996	-0.044585825106197276	-0.008124233044736914	-0.04861027074792773	-0.058974236131347	-0.026407571595971412	-0.070869148325901	-0.009212155683434968	-0.03044868521292457	-0.03318780429941803	-0.002987639848219769	0.05942955535490765	0.009669655438138974	-0.023646847447892107	0.05653528287572398	-0.0104473395100828	-0.03614388664930258	0.03692358509816422	-0.03846360884994966	0.046606805786049
crab1	-0.0047251603901193396	0.017290496686172642	0.020784683942557787	0.09236952724932919	-0.03493782257974695	-0.03596568023404614	0.022096137448716698	0.012001984259257567	-0.03550624278732864	0.003266266125816308	-0.0009596023555607028	0.04926792465192372	0.03358442984083579	0.019165406912100138	0.03433446658045952	-0.01140460227304416	0.03838263176013868	-0.03824538984282842	-0.0011486094589342522	-0.05533476524975757	-0.06037618363641027	-0.038376516226811076	-0.06804402255121608	-0.0038603374502715502	-0.039569245309359034	-0.05418801536950426	-0.01756510202062042	0.04094475359383095	0.029574291916692044	0.016647294263493585	0.051853854037098794	-0.005834797735038585	-0.05410807627385586	0.029208867780590224	-0.049331094294789324	0.06812651874351171
crab2	-0.016823740956630175	-0.051398614715327355	-0.03852315688604752	-0.03493782257974695	0.056995039025315275	0.0630932998538787	-0.00488374604934312	-0.008463625575824994	0.028126026266802714	0.023543303595924495	-0.022637318401231413	-0.07102390257751955	-0.017562052099962738	-0.009469279125774563	-0.020486050233682197	0.02897850293601082	-0.03613782666699504	0.035232066654183096	-0.0012263124286866888	0.05170904588598957	0.05098576840370019	0.03492195412889686	0.07254359312227987	-0.0004728919680096152	0.03133632939200081	0.0440126020013629	0.005159239985050642	-0.059330930522190135	-0.01936868562297104	-0.00707487320278736	-0.054954087201120994	-0.0018862090508561015	0.024507601873185545	-0.04013263265007354	0.03710299148735294	-0.054231325857382585
crab3	-0.026030737473880974	-0.04469164291496507	-0.07353787925716558	-0.03596568023404614	0.0630932998538787	0.09298775096010316	-0.023889711567571924	0.00024166414192399176	0.05234475881131362	0.01893694366078311	-0.045025180515859194	-0.08372912438110827	-0.03455089597666746	-0.0060465536494790535	-0.013301251699222048	0.025058721335893618	-0.05221742413486833	0.046914085212548196	0.002152852443055895	0.06163643413008738	0.067519993370083	0.03910621283357524	0.1049395410687004	0.007610024409424243	0.04066162192808993	0.0593303822982372	0.007016085506804343	-0.07304286577413766	-0.027941448626271244	-0.0013607533043503255	-0.06636111607456391	-0.0029054330079497544	0.04148863264681269	-0.06512936573808979	0.04578939570038007	-0.07637147091201371
seabird1	-0.007891226501656422	-0.0007009263923714116	0.029153088137280205	0.022096137448716698	-0.00488374604934312	-0.023889711567571924	0.04172795436836084	0.01899174718993107	-0.022652449514215554	0.023056441251478856	0.0037892286167493182	-0.008210729301302616	0.03162275608446727	0.025787687149747995	0.040171976263720065	0.015489050369936233	0.006617831214297355	-0.01918500973824819	-0.004376258645284865	-0.004551342112733594	-0.025017046028515465	-0.035559487320422634	-0.029825281105880164	-0.032783580422281376	-0.044092149818631944	-0.036421355830843404	-0.04123816743159695	0.004766634448928644	0.009712449292199592	0.016037528479369206	0.046293221183887574	0.015872191614559925	-0.03462302880713085	0.025877615275403994	-0.04847050581882671	0.02928744082207189
seabird2	-0.019509429756907292	0.010333389846599247	-0.009535335918890813	0.012001984259257567	-0.008463625575824994	0.00024166414192399176	0.01899174718993107	0.027047607391554568	0.007976977962849978	-0.004493413007912769	-0.023067177365822426	-0.01248240246057421	0.026068858428845237	0.031840432345915916	0.037839851889648966	0.01135630487489936	0.005491632059717599	0.0016639917067820373	0.004100716663090481	0.01385254228113865	-0.010351121493519758	-0.024861690921437266	0.0013510188089284883	-0.022780406214702204	-0.03218170279658203	-0.014654489516982179	-0.02286839493620244	-0.020424280627150463	-0.00465345698587638	0.01580837153603726	0.021466541720589503	0.008290091225757232	-0.012405337032190546	0.007510891062287567	-0.02360849381019911	-0.00017093909879276013
seabird3	-0.022010090129214746	-0.00969519091569381	-0.039255200355789346	-0.03550624278732864	0.028126026266802714	0.05234475881131362	-0.022652449514215554	0.007976977962849978	0.0682094543192633	-0.00604762410064608	-0.028186067970623337	-0.04042532189862055	-0.02285444434470792	-0.0052808819792816986	-0.011288053639021507	-0.0023877768700800443	-0.03904627028933242	0.03645102531451802	0.007636462511547604	0.0433181449483508	0.04006743102401355	0.019561058834652607	0.06931712957969817	0.011993259989345821	0.0337035688086205	0.04678645508036819	0.015482098980296621	-0.05986914496105145	-0.028095424978386477	-0.008945733401569747	-0.04751555502524192	-0.0008445419601197144	0.043588608003768584	-0.048548376611874736	0.04630787031191468	-0.07102838385754173
squirrel1	0.0021474379091397265	-0.021127832139696448	-0.004691602728109885	0.003266266125816308	0.023543303595924495	0.01893694366078311	0.023056441251478856	-0.004493413007912769	-0.00604762410064608	0.04596504497801767	-0.0004201784424588231	-0.031051194330294372	-0.0014362658661997998	0.0010730751773097287	0.006464033280549113	0.02366190328744826	-0.019381271839125743	0.005052102549712218	-0.017147874953810958	0.008072461017802143	0.01804391994191356	-0.0011603886779816882	0.006086860545607903	-0.01164654112391326	-0.017023571828530343	-0.015288495363090208	-0.03466345024255071	-0.005609057617256462	0.009358240225847494	0.024513811019087752	0.011576464130433303	0.00745444489724935	-0.017233158619987417	-0.006689027415710259	-0.030310509676360998	0.003682114240482408
squirrel2	0.033775242311123145	0.0009022257302639781	0.059218844288244615	-0.0009596023555607028	-0.022637318401231413	-0.045025180515859194	0.0037892286167493182	-0.023067177365822426	-0.028186067970623337	-0.0004201784424588231	0.043746822686679177	0.035456295305000246	0.003141911521589904	-0.026156173415156376	-0.015418111255586208	-0.013664210061931253	0.019344996747827498	-0.01834839261969749	-0.007435376699933051	-0.027617382880482634	-0.02638242646906859	0.0005370855662344215	-0.03941339292711127	0.009860170678353274	-0.00522420711052597	-0.01058408517376019	0.012037649863804364	0.04803065325149837	0.012562835376880601	-0.014731426910547577	0.019739905340541306	-0.010468627752127957	-0.010648084148160944	0.01957658018248806	-0.009943691198740015	0.02615520678037228
squirrel3	0.03689271021621228	0.08568514632737766	0.06655084754974229	0.04926792465192372	-0.07102390257751955	-0.08372912438110827	-0.008210729301302616	-0.01248240246057421	-0.04042532189862055	-0.031051194330294372	0.035456295305000246	0.1260585883521911	0.022915778751317114	0.003005252516568248	-0.004451881491800624	-0.05005421994275767	0.05204034330298687	-0.05800758445358792	0.004935585934610454	-0.08262657637984598	-0.07521133785638577	-0.028355671133979462	-0.10970571169631198	0.020998741224610918	-0.01556352656933635	-0.054467181990931826	0.01677978896464241	0.08565023435794285	0.030020035630572567	-0.013567566017519787	0.05208756800425583	-0.010067925148724184	-0.03865028260024516	0.038129362038678984	-0.025110293765746916	0.06542935242342654
rubberduck1	0.004715002590779406	0.028009150799159416	0.03210296130928371	0.03358442984083579	-0.017562052099962738	-0.03455089597666746	0.03162275608446727	0.026068858428845237	-0.02285444434470792	-0.0014362658661997998	0.003141911521589904	0.022915778751317114	0.03172461023758433	0.029857689616911893	0.04349320062117884	-0.0023853683979251973	0.013470115149466211	-0.025801622535293767	-0.0056038098932722265	-0.023987396095775406	-0.04419657434929506	-0.02839807199035791	-0.04539970970940492	-0.02237820705501199	-0.0393252253617268	-0.040841382524571035	-0.02781783336484364	0.01624201811364839	0.0033042039269499225	0.005719449436171149	0.05405605243584174	0.006177354938383619	-0.03232431229406429	0.020239091796206685	-0.04319924253004583	0.03631980600340496
rubberduck2	-0.015676620787457025	0.019488758046924015	-0.003492334597539303	0.019165406912100138	-0.009469279125774563	-0.0060465536494790535	0.025787687149747995	0.031840432345915916	-0.0052808819792816986	0.0010730751773097287	-0.026156173415156376	0.003005252516568248	0.029857689616911893	0.032064273444901606	0.045560074678120656	0.007614197209108964	0.004790163029747887	-0.0010298921742940878	-0.002030837498843866	-0.0037942843267677216	-0.021450312450495827	-0.03277367559055579	-0.014399554623548473	-0.016950054569157307	-0.03536117561467829	-0.03102358919555423	-0.0315093708406858	-0.005687751491619136	-0.0027013032598762316	0.01711490452240482	0.03290681446596021	0.02354174291300812	-0.015482301383944993	0.0012097321376680886	-0.03068030512949018	0.015022705703738603
rubberduck3	-0.014679521758842838	0.014604405323197359	0.008933922843730957	0.03433446658045952	-0.020486050233682197	-0.013301251699222048	0.040171976263720065	0.037839851889648966	-0.011288053639021507	0.006464033280549113	-0.015418111255586208	-0.004451881491800624	0.04349320062117884	0.045560074678120656	0.06716388227419903	0.011620264956356539	0.0076807085978286725	-0.009068181218553689	-0.001060527075654008	-0.005425421930143409	-0.034194030750805286	-0.047500339535230585	-0.02683712613738353	-0.038059308701348604	-0.05491598801604683	-0.05253100114435525	-0.051436713919797206	-0.006103211030371543	-0.0026204865489180065	0.01685041071527474	0.06409013719743284	0.018350183773296176	-0.01906225303117345	0.017358182634278213	-0.05586643747779465	0.03313047017306086
dishware1	-0.014182441068867868	-0.02567602752203653	-0.023272254826085716	-0.01140460227304416	0.02897850293601082	0.025058721335893618	0.015489050369936233	0.01135630487489936	-0.0023877768700800443	0.02366190328744826	-0.013664210061931253	-0.05005421994275767	-0.0023853683979251973	0.007614197209108964	0.011620264956356539	0.029234258608025247	-0.015718975003921554	0.02084201081718187	-0.00207331420203751	0.03127758636983138	0.023935874688255948	8.662393993045999e-05	0.030819085618249944	-0.012534102670176935	-0.01761838059006852	-7.209735377967846e-05	-0.025158656171414665	-0.029452701528432067	-0.0012037327153628747	0.02100322143864495	-0.004495415661910581	0.016562245538003447	0.0018176524122120025	-0.007678954055518994	-0.01580118612898613	-0.016775085226856692
dishware2	0.0007902209057015152	0.014967546936645211	0.027583623986254996	0.03838263176013868	-0.03613782666699504	-0.05221742413486833	0.006617831214297355	0.005491632059717599	-0.03904627028933242	-0.019381271839125743	0.019344996747827498	0.05204034330298687	0.013470115149466211	0.004790163029747887	0.0076807085978286725	-0.015718975003921554	0.047497465797273826	-0.0291908277916563	-0.0082943497156834	-0.03519432217646984	-0.03939868472106727	-0.02804001193393737	-0.06011132717734785	-0.003598068168312683	-0.019621875565640427	-0.03331920223270704	0.0043267348516312955	0.04856897362851587	0.02387901157177323	0.006858881634967366	0.029056532436375057	0.00022450397655075048	-0.02507742764926759	0.0443352383903183	-0.023019760300692492	0.050564421261401635
dishware3	-0.02649818829104793	-0.03578596136247545	-0.044585825106197276	-0.03824538984282842	0.035232066654183096	0.046914085212548196	-0.01918500973824819	0.0016639917067820373	0.03645102531451802	0.005052102549712218	-0.01834839261969749	-0.05800758445358792	-0.025801622535293767	-0.0010298921742940878	-0.009068181218553689	0.02084201081718187	-0.0291908277916563	0.040781787010171856	0.005599027251861809	0.04952776690477538	0.046665768611254765	0.020109990412627236	0.07500409776244221	0.009659050488304061	0.024663156286955944	0.040161687897732244	0.00861735917854296	-0.053979136104657995	-0.022531322804493756	0.004165894115242565	-0.05235234341084921	0.008921167401277465	0.04035300990367491	-0.042078173146843555	0.03757422659271888	-0.055499553703704116
fence1	-0.004035534431226722	0.0060628720294629655	-0.008124233044736914	-0.0011486094589342522	-0.0012263124286866888	0.002152852443055895	-0.004376258645284865	0.004100716663090481	0.007636462511547604	-0.017147874953810958	-0.007435376699933051	0.004935585934610454	-0.0056038098932722265	-0.002030837498843866	-0.001060527075654008	-0.00207331420203751	-0.0082943497156834	0.005599027251861809	0.003800547336768101	0.0001581021308032787	5.112189011638743e-05	0.0022291357068526334	0.00033520569831888393	0.011259952901165767	0.006345282308322649	0.006635265764110261	0.01522101258534632	-0.0022536125788121383	-0.002548219563287256	-0.004895522671936109	-0.007694431887281872	0.001150297867806142	0.013239061705353458	-0.004915385352545817	0.01155346583890322	-0.011841023869315471
fence2	-0.035730056554310906	-0.0461352762491663	-0.04861027074792773	-0.05533476524975757	0.05170904588598957	0.06163643413008738	-0.004551342112733594	0.01385254228113865	0.0433181449483508	0.008072461017802143	-0.027617382880482634	-0.08262657637984598	-0.023987396095775406	-0.0037942843267677216	-0.005425421930143409	0.03127758636983138	-0.03519432217646984	0.04952776690477538	0.0001581021308032787	0.06394854692603158	0.06871013445028319	0.02046282594927981	0.09042999709923633	-0.016252968402049196	0.019422355641297944	0.045917005335561964	-0.007419514896611477	-0.07161659593445248	-0.027659894047782765	0.0008690267506275667	-0.045786721032302476	0.009924005853891754	0.044165105772281624	-0.034700392351094476	0.034244435767031595	-0.06316698127929876
fence3	-0.020472891622512247	-0.04897337214349786	-0.058974236131347	-0.06037618363641027	0.05098576840370019	0.067519993370083	-0.025017046028515465	-0.010351121493519758	0.04006743102401355	0.01804391994191356	-0.02638242646906859	-0.07521133785638577	-0.04419657434929506	-0.021450312450495827	-0.034194030750805286	0.023935874688255948	-0.03939868472106727	0.046665768611254765	5.112189011638743e-05	0.06871013445028319	0.07680630250346741	0.04432934572727071	0.08806929052138117	-0.002271107705504287	0.050115967379258886	0.05632608070759231	0.008494234945209449	-0.06894172739367263	-0.01978153499357641	0.0096634988659796	-0.06208234297920165	0.006911452332419359	0.04947018550144261	-0.040883378159597146	0.05046840606115879	-0.06851418205631367
food1	0.012613626331745578	-0.0209256500331333	-0.026407571595971412	-0.038376516226811076	0.03492195412889686	0.03910621283357524	-0.035559487320422634	-0.024861690921437266	0.019561058834652607	-0.0011603886779816882	0.0005370855662344215	-0.028355671133979462	-0.02839807199035791	-0.03277367559055579	-0.047500339535230585	8.662393993045999e-05	-0.02804001193393737	0.020109990412627236	0.0022291357068526334	0.02046282594927981	0.04432934572727071	0.051543969980113645	0.053349916254900945	0.024741279848987933	0.050838985273273185	0.05290630528044121	0.03757703426022911	-0.022925853100456955	-0.015975398727783165	-0.01751041270859183	-0.05872453944592009	-0.015954888762344223	0.02758009065768766	-0.03183701241167856	0.05116434357678884	-0.05091896536203496
food2	-0.04217196133670911	-0.07782431615219217	-0.070869148325901	-0.06804402255121608	0.07254359312227987	0.1049395410687004	-0.029825281105880164	0.0013510188089284883	0.06931712957969817	0.006086860545607903	-0.03941339292711127	-0.10970571169631198	-0.04539970970940492	-0.014399554623548473	-0.02683712613738353	0.030819085618249944	-0.06011132717734785	0.07500409776244221	0.00033520569831888393	0.09042999709923633	0.08806929052138117	0.053349916254900945	0.14192349099645593	0.010874696682137175	0.05819467009916282	0.09218198266610268	0.023790893814917027	-0.09874759821653942	-0.04111291517492886	-0.011064181080094902	-0.10187940481987268	-0.008368314122114856	0.06748307713905334	-0.07054323616562005	0.07539489086748828	-0.11220183116644598
food3	0.012779070590807774	0.010303681457281045	-0.009212155683434968	-0.0038603374502715502	-0.0004728919680096152	0.007610024409424243	-0.032783580422281376	-0.022780406214702204	0.011993259989345821	-0.01164654112391326	0.009860170678353274	0.020998741224610918	-0.02237820705501199	-0.016950054569157307	-0.038059308701348604	-0.012534102670176935	-0.003598068168312683	0.009659050488304061	0.011259952901165767	-0.016252968402049196	-0.002271107705504287	0.024741279848987933	0.010874696682137175	0.0406727045063772	0.026895268181731144	0.024003955404239347	0.03964287939969969	0.009994857262503473	0.006004839118274194	-0.010592213644266782	-0.04397930402722746	-0.017974170869989977	0.012437916236193183	-0.02239078274095744	0.03773427523567172	-0.02299201474740768
shelves1	-0.0046273255020609725	-0.028930167050220584	-0.03044868521292457	-0.039569245309359034	0.03133632939200081	0.04066162192808993	-0.044092149818631944	-0.03218170279658203	0.0337035688086205	-0.017023571828530343	-0.00522420711052597	-0.01556352656933635	-0.0393252253617268	-0.03536117561467829	-0.05491598801604683	-0.01761838059006852	-0.019621875565640427	0.024663156286955944	0.006345282308322649	0.019422355641297944	0.050115967379258886	0.050838985273273185	0.05819467009916282	0.026895268181731144	0.06779309013836564	0.0672990189718603	0.050061322117720554	-0.02831922156104365	-0.01892630937167357	-0.024559365261255624	-0.07846012005722784	-0.01987956118385025	0.04616956837485825	-0.0329355862474828	0.07800055564701192	-0.050308860209092574
shelves2	-0.01714842639785086	-0.04822191904129568	-0.03318780429941803	-0.05418801536950426	0.0440126020013629	0.0593303822982372	-0.036421355830843404	-0.014654489516982179	0.04678645508036819	-0.015288495363090208	-0.01058408517376019	-0.054467181990931826	-0.040841382524571035	-0.03102358919555423	-0.05253100114435525	-7.209735377967846e-05	-0.03331920223270704	0.040161687897732244	0.006635265764110261	0.045917005335561964	0.05632608070759231	0.05290630528044121	0.09218198266610268	0.024003955404239347	0.0672990189718603	0.08930902617809089	0.05703439362571102	-0.05380388119210957	-0.02833109876514001	-0.02780803579282181	-0.09651925873921546	-0.021053194743999103	0.05019201025218184	-0.03813514425428669	0.0797823412836698	-0.08434696255857303
shelves3	0.008265924193303504	-0.011406434969710416	-0.002987639848219769	-0.01756510202062042	0.005159239985050642	0.007016085506804343	-0.04123816743159695	-0.02286839493620244	0.015482098980296621	-0.03466345024255071	0.012037649863804364	0.01677978896464241	-0.02781783336484364	-0.0315093708406858	-0.051436713919797206	-0.025158656171414665	0.0043267348516312955	0.00861735917854296	0.01522101258534632	-0.007419514896611477	0.008494234945209449	0.03757703426022911	0.023790893814917027	0.03964287939969969	0.050061322117720554	0.05703439362571102	0.06604794247023305	0.005603501723362244	-0.008179226733320433	-0.03373787217489517	-0.06497418940881343	-0.02953074776941417	0.02217007454023579	-0.014069712322630872	0.06106601121749177	-0.02964467722392304
shoppingcart1	0.048777114302566905	0.04763840347019953	0.05942955535490765	0.04094475359383095	-0.059330930522190135	-0.07304286577413766	0.004766634448928644	-0.020424280627150463	-0.05986914496105145	-0.005609057617256462	0.04803065325149837	0.08565023435794285	0.01624201811364839	-0.005687751491619136	-0.006103211030371543	-0.029452701528432067	0.04856897362851587	-0.053979136104657995	-0.0022536125788121383	-0.07161659593445248	-0.06894172739367263	-0.022925853100456955	-0.09874759821653942	0.009994857262503473	-0.02831922156104365	-0.05380388119210957	0.005603501723362244	0.09436124547139015	0.04108430195863672	-0.006383255735306381	0.05410868933981135	-0.007740131650767443	-0.0445720050747446	0.05094647371733397	-0.04077537033871594	0.08096278977692924
shoppingcart2	0.007459117864091406	0.010034301404567987	0.009669655438138974	0.029574291916692044	-0.01936868562297104	-0.027941448626271244	0.009712449292199592	-0.00465345698587638	-0.028095424978386477	0.009358240225847494	0.012562835376880601	0.030020035630572567	0.0033042039269499225	-0.0027013032598762316	-0.0026204865489180065	-0.0012037327153628747	0.02387901157177323	-0.022531322804493756	-0.002548219563287256	-0.027659894047782765	-0.01978153499357641	-0.015975398727783165	-0.04111291517492886	0.006004839118274194	-0.01892630937167357	-0.02833109876514001	-0.008179226733320433	0.04108430195863672	0.02385532208481615	0.02075153876091634	0.019446047712456577	-0.0012184525344536797	-0.031998762909042563	0.025576918781291983	-0.02605667545311455	0.03847545697261813
shoppingcart3	-0.014960431552476878	0.0016261479218372197	-0.023646847447892107	0.016647294263493585	-0.00707487320278736	-0.0013607533043503255	0.016037528479369206	0.01580837153603726	-0.008945733401569747	0.024513811019087752	-0.014731426910547577	-0.013567566017519787	0.005719449436171149	0.01711490452240482	0.01685041071527474	0.02100322143864495	0.006858881634967366	0.004165894115242565	-0.004895522671936109	0.0008690267506275667	0.0096634988659796	-0.01751041270859183	-0.011064181080094902	-0.010592213644266782	-0.024559365261255624	-0.02780803579282181	-0.03373787217489517	-0.006383255735306381	0.02075153876091634	0.03269813407043214	0.017468964320889235	0.018238584964162356	-0.019852454546115512	0.01010607043429713	-0.026300842918737292	0.012969360475908511
towel1	0.027023484893564924	0.052812576971288605	0.05653528287572398	0.051853854037098794	-0.054954087201120994	-0.06636111607456391	0.046293221183887574	0.021466541720589503	-0.04751555502524192	0.011576464130433303	0.019739905340541306	0.05208756800425583	0.05405605243584174	0.03290681446596021	0.06409013719743284	-0.004495415661910581	0.029056532436375057	-0.05235234341084921	-0.007694431887281872	-0.045786721032302476	-0.06208234297920165	-0.05872453944592009	-0.10187940481987268	-0.04397930402722746	-0.07846012005722784	-0.09651925873921546	-0.06497418940881343	0.05410868933981135	0.019446047712456577	0.017468964320889235	0.12190514695564589	0.024350973656697666	-0.048886458533864835	0.050535095297225954	-0.09591501751340145	0.09315836659630254
towel2	-0.006882283476458397	0.007413793458359958	-0.0104473395100828	-0.005834797735038585	-0.0018862090508561015	-0.0029054330079497544	0.015872191614559925	0.008290091225757232	-0.0008445419601197144	0.00745444489724935	-0.010468627752127957	-0.010067925148724184	0.006177354938383619	0.02354174291300812	0.018350183773296176	0.016562245538003447	0.00022450397655075048	0.008921167401277465	0.001150297867806142	0.009924005853891754	0.006911452332419359	-0.015954888762344223	-0.008368314122114856	-0.017974170869989977	-0.01987956118385025	-0.021053194743999103	-0.02953074776941417	-0.007740131650767443	-0.0012184525344536797	0.018238584964162356	0.024350973656697666	0.015344079441926043	0.0021706149176382162	-0.00036587300661097464	-0.02159266278278124	0.007879227436867914
towel3	-0.018199689723469234	-0.03232519337556584	-0.03614388664930258	-0.05410807627385586	0.024507601873185545	0.04148863264681269	-0.03462302880713085	-0.012405337032190546	0.043588608003768584	-0.017233158619987417	-0.010648084148160944	-0.03865028260024516	-0.03232431229406429	-0.015482301383944993	-0.01906225303117345	0.0018176524122120025	-0.02507742764926759	0.04035300990367491	0.013239061705353458	0.044165105772281624	0.04947018550144261	0.02758009065768766	0.06748307713905334	0.012437916236193183	0.04616956837485825	0.05019201025218184	0.02217007454023579	-0.0445720050747446	-0.031998762909042563	-0.019852454546115512	-0.048886458533864835	0.0021706149176382162	0.059735754101793916	-0.03730332139586121	0.05735440643062801	-0.054316052725147945
tree1	0.009551147739939517	0.01776745791202539	0.03692358509816422	0.029208867780590224	-0.04013263265007354	-0.06512936573808979	0.025877615275403994	0.007510891062287567	-0.048548376611874736	-0.006689027415710259	0.01957658018248806	0.038129362038678984	0.020239091796206685	0.0012097321376680886	0.017358182634278213	-0.007678954055518994	0.0443352383903183	-0.042078173146843555	-0.004915385352545817	-0.034700392351094476	-0.040883378159597146	-0.03183701241167856	-0.07054323616562005	-0.02239078274095744	-0.0329355862474828	-0.03813514425428669	-0.014069712322630872	0.05094647371733397	0.025576918781291983	0.01010607043429713	0.050535095297225954	-0.00036587300661097464	-0.03730332139586121	0.06915134374516853	-0.03835902549961622	0.07477811650420525
tree2	-0.015732579845807174	-0.034819647055383325	-0.03846360884994966	-0.049331094294789324	0.03710299148735294	0.04578939570038007	-0.04847050581882671	-0.02360849381019911	0.04630787031191468	-0.030310509676360998	-0.009943691198740015	-0.025110293765746916	-0.04319924253004583	-0.03068030512949018	-0.05586643747779465	-0.01580118612898613	-0.023019760300692492	0.03757422659271888	0.01155346583890322	0.034244435767031595	0.05046840606115879	0.05116434357678884	0.07539489086748828	0.03773427523567172	0.07800055564701192	0.0797823412836698	0.06106601121749177	-0.04077537033871594	-0.02605667545311455	-0.026300842918737292	-0.09591501751340145	-0.02159266278278124	0.05735440643062801	-0.03835902549961622	0.08446649100815745	-0.07319668230352047
tree3	0.023261084968891184	0.031547712134420876	0.046606805786049	0.06812651874351171	-0.054231325857382585	-0.07637147091201371	0.02928744082207189	-0.00017093909879276013	-0.07102838385754173	0.003682114240482408	0.02615520678037228	0.06542935242342654	0.03631980600340496	0.015022705703738603	0.03313047017306086	-0.016775085226856692	0.050564421261401635	-0.055499553703704116	-0.011841023869315471	-0.06316698127929876	-0.06851418205631367	-0.05091896536203496	-0.11220183116644598	-0.02299201474740768	-0.050308860209092574	-0.08434696255857303	-0.02964467722392304	0.08096278977692924	0.03847545697261813	0.012969360475908511	0.09315836659630254	0.007879227436867914	-0.054316052725147945	0.07477811650420525	-0.07319668230352047	0.11798086296544993
