# Supplementary material for: Infants have rich visual categories in ventrotemporal cortex at 2 months of age
Source: Nat Neurosci. 2026 Feb 2;29(3):693–702. doi: 10.1038/s41593-025-02187-8 (PMC12971487; doi:10.1038/s41593-025-02187-8)
Supplement: Supplementary file 5 — One .csv file for each RSM plot. Only the group average RSMs are provided for each ROI/age group. The full set of RSMs is available at OpenNeuro (OpenNeuro accession number: ds006883, https://doi.org/10.18112/openneuro.ds006883.v1.0.0) under derivatives/foundcog_rdms/. The full bootstrap distribution of correlations used for the violin plots is provided as a .csv. Note that the MDS plots in Fig. 4 are generated from the same RSMs as are provided for Fig. 2. [file 41593_2025_2187_MOESM5_ESM.zip › ODoherty_Fig2/twomonth_exemplar_correlation_acrosssub_rdm.csv]

	cat1	cat2	cat3	crab1	crab2	crab3	seabird1	seabird2	seabird3	squirrel1	squirrel2	squirrel3	rubberduck1	rubberduck2	rubberduck3	dishware1	dishware2	dishware3	fence1	fence2	fence3	food1	food2	food3	shelves1	shelves2	shelves3	shoppingcart1	shoppingcart2	shoppingcart3	towel1	towel2	towel3	tree1	tree2	tree3
cat1	0.015003681330829794	0.013633774900699948	5.094913846726466e-05	-0.0019085585276707698	-0.007282862905878867	-0.0016746257199844595	-0.007519844963859703	-0.004148333301452501	-0.007254729940933251	-0.004598382330796967	0.005786464538149432	0.009144570245107512	-0.002197734319433289	-0.0003208473530169403	-0.008976419974297403	-0.012084849327090395	0.004377606336894309	0.00022512242182801308	-0.003340950711960209	-0.01189609096602944	-0.0035934998903205074	0.008768739501749438	0.0008807418876119215	0.012288301844128175	-0.0017930689005687442	0.0024734808053796576	0.005363986026941636	0.006318999093017555	-0.0013834108186671547	-0.0019688641650151433	-0.0031394640798939623	-0.011180398349826079	-0.002903962788119958	0.00041136660130697224	-0.001960495491360531	0.004883643760761145
cat2	0.013633774900699948	0.022454961266485468	0.005072398314818849	0.001131098681330617	-0.013856537614136818	-0.007069108752030164	-1.403407103398762e-05	-0.0026598522104983877	-0.006402743484972216	-0.003708347096981678	0.0031048267926991353	0.011717112872624861	0.003797052605064999	0.009327625200884376	0.0009080351414368506	-0.004912241196598645	0.0021697171869277604	-0.0030180230816306023	-0.008444712294757696	-0.0065326712137875765	-0.011004181359305596	0.005509230613711935	-0.006855632661492774	0.009903708380569276	-0.011945047526028959	-0.010902069644390906	-0.002384095231060704	0.0019558332436263276	0.0016558998282875088	0.0013007245064962788	0.010190689348234394	-0.003301691964917609	-0.004615260346242381	-0.0016826764185643866	-0.011075212930997311	0.0037874893274473637
cat3	5.094913846726466e-05	0.005072398314818849	0.018237726361630582	0.008965378938266384	-0.005239744691979372	-0.010039569280754295	0.01159417300432672	0.008875798093181985	-0.0065826777457117245	-0.0021155752478349728	0.011663656879802638	0.010928949460708959	0.009300869761690384	0.008421790272093018	0.005706653475164151	-0.005657762330219218	0.0023583594165893806	-0.008570618024703365	-0.009018938300722023	-0.0079549520569105	-0.010985311278031075	-0.007090631937989379	-0.01478549496411545	4.985629050790055e-05	-0.019471548284860408	-0.014073032822318157	-0.009053676621892496	0.010290490566640512	0.0033738299424468047	0.008668460032996938	0.018764161795346512	-0.0016829942064660944	-0.008041509057525579	-0.0019106470409610196	-0.015290095152338876	0.00852125470678685
crab1	-0.0019085585276707698	0.001131098681330617	0.008965378938266384	0.009918638911284815	-0.0024110426090314043	-0.005684769831207266	0.007883583345902704	0.004398591368377525	0.002168828470483773	0.0022116290157269325	0.006423594057408461	0.004514895664662394	0.0046754737924902335	0.003365088154257897	-0.000620934940674139	-0.0044236367575578315	0.004478513226680253	-0.007722829561522672	-0.005991349858279516	-0.004039854387021849	-0.007698766669747029	-0.00319454126813891	-0.00969902844044641	0.0019038134729802549	-0.009845498651278749	-0.007088428476323946	-0.003209917694631755	0.0035241859206533847	0.005884607519078233	0.0025266690669792182	0.009608629420438084	-0.0020352182569651532	-0.0055212050542115115	-0.0017054210507293297	-0.008825296549742595	0.004902190532495478
crab2	-0.007282862905878867	-0.013856537614136818	-0.005239744691979372	-0.0024110426090314043	0.011881028756712226	0.006682063428027859	-8.170678945594576e-05	0.0006434696135036006	0.008217960465273054	0.001182035561683774	-0.004794105223961763	-0.010873800721182601	-0.004510162801906705	-0.006634969593191043	-0.003304090595899935	0.005325336862659514	-0.0035817108388453097	0.0031013804931462495	0.006492551358384703	0.004461315777585419	0.009180752466591365	-0.005999950813829959	0.0072001871574175775	-0.0038965079161260353	0.012134681740646457	0.007582302384461848	0.0018366842384273231	-0.006367625887564223	-0.003771729584476106	-0.0023888088649966165	-0.009958854306056822	0.0027126901455458985	0.007434858188542417	-0.001840473825614356	0.010021983131478356	-0.005584524622958279
crab3	-0.0016746257199844595	-0.007069108752030164	-0.010039569280754295	-0.005684769831207266	0.006682063428027859	0.0069682326659475345	-0.0066362120655209375	-0.004366776449252579	0.004808308525254771	-0.0007377153945068832	-0.008499588090691231	-0.008771875634243276	-0.005573585842459796	-0.005808338724198634	-0.0013014594236317064	0.003331151219742817	-0.003653429915173231	0.006273328955972053	0.006148798414534892	0.0068285379063436425	0.009561338353924602	0.002900820961944836	0.01096046819115427	-0.0014468127027354324	0.012393729082697766	0.010982160255836431	0.004744662837977317	-0.007018530511507745	-0.004564937563343753	-0.0052527304189524575	-0.011789344202515803	0.0014745489901873759	0.0071320001240139114	-0.0004229482585401369	0.01069390346445386	-0.006126797358643108
seabird1	-0.007519844963859703	-1.403407103398762e-05	0.01159417300432672	0.007883583345902704	-8.170678945594576e-05	-0.0066362120655209375	0.013432634016233092	0.011310296236996106	0.002984196966852628	0.0014819521245197948	0.0030373737007563855	0.0004491523388161869	0.005394114449641867	0.005372723924266041	0.008673186063341057	0.0057397721069979615	-0.0004900436442385353	-0.007565384616646641	-0.005243841420276181	0.001433986886290131	-0.004967477333760942	-0.009460477820990923	-0.012226366445193678	-0.005991670905132404	-0.015401102131197294	-0.013392772228323909	-0.0105376765948974	0.002745342316577391	0.0028135821115552965	0.007909036338602328	0.016382323503007026	0.005943171830097868	-0.0033320771871409235	-0.004058762330460139	-0.010945308178754996	0.001372905300584988
seabird2	-0.004148333301452501	-0.0026598522104983877	0.008875798093181985	0.004398591368377525	0.0006434696135036006	-0.004366776449252579	0.011310296236996106	0.013019724040681732	-1.977727356996133e-05	2.6657726553982497e-05	0.0022320093928954467	-0.00016231665448350225	0.0013986734625392537	0.0028815963429908932	0.007847967709612392	0.005110038931983366	-0.0001734360243884942	-0.006324150113054948	-0.005339428620743347	0.0006647829341608928	-0.0034854868542910436	-0.00821414354705142	-0.00722150124731446	-0.005787438617099283	-0.013291290077999493	-0.009224374879744144	-0.010227202519467599	0.005448083883464265	0.0005920003188787667	0.008924210757351562	0.013558567118163972	0.004173003467902858	-0.0041890064457447305	-0.0013319054382983564	-0.009834732651436721	0.0019640271317378512
seabird3	-0.007254729940933251	-0.006402743484972216	-0.0065826777457117245	0.002168828470483773	0.008217960465273054	0.004808308525254771	0.002984196966852628	-1.977727356996133e-05	0.011057344144435622	0.004112356980539153	-0.0060054343472729504	-0.009449583339862764	-0.0024728410675816993	-0.004748190095327013	-0.0018863260252898785	0.008670088531743319	-0.003972523220246105	-0.00014238039770870413	0.0037496067055305064	0.00885473123956107	0.005422654613705683	-0.004585914750377278	0.003951964284359916	-0.0038717777247459393	0.007053316822195942	0.0015759220871275235	-0.00024219279770979746	-0.009368586425604408	-0.0014949635611431764	-0.0033161449514665874	-0.005053494271139251	0.006944490023956298	0.005394587128241339	-0.004411638227503854	0.007391471224532298	-0.004732432491593555
squirrel1	-0.004598382330796967	-0.003708347096981678	-0.0021155752478349728	0.0022116290157269325	0.001182035561683774	-0.0007377153945068832	0.0014819521245197948	2.6657726553982497e-05	0.004112356980539153	0.0028977667390475137	0.0014420883008881336	-0.0015354888191812404	-0.0007794041385974013	-0.0035516386658313056	-0.004465816770694723	0.002305184478506475	0.0020120057856314794	-0.002781642989644423	0.0007810622150756723	0.0001275154709543384	0.0020294978848826393	-0.002733616185125868	-0.002918567845991218	-0.0019292658532721095	0.0023183232748581633	0.0012754264644983095	0.0004320818529983395	-0.0008792588471299382	0.002592863599933495	-0.00012751789983720226	-0.0024372539818582058	0.0015198065015032782	-0.0017119424218309685	0.001117962268146359	0.0023148117562335154	0.0008953817267940463
squirrel2	0.005786464538149432	0.0031048267926991353	0.011663656879802638	0.006423594057408461	-0.004794105223961763	-0.008499588090691231	0.0030373737007563855	0.0022320093928954467	-0.0060054343472729504	0.0014420883008881336	0.014431392957332666	0.012157837164699394	0.003622941052996212	-0.0010110540699469635	-0.008879574199047795	-0.01380976547414349	0.008638489936837603	-0.007114477963118204	-0.0053790688070555	-0.015021103776825437	-0.007109002832463195	-0.0010285927065008845	-0.012425478709720937	0.0059190573675805165	-0.00847842561197083	-0.003994613635186991	0.0022622432110549714	0.012772260588744793	0.005027330864633443	0.0033259027964321923	0.00499494385723853	-0.010657260025149181	-0.009952928946366929	0.0031859578586159007	-0.007177438022084951	0.01016493364560595
squirrel3	0.009144570245107512	0.011717112872624861	0.010928949460708959	0.004514895664662394	-0.010873800721182601	-0.008771875634243276	0.0004491523388161869	-0.00016231665448350225	-0.009449583339862764	-0.0015354888191812404	0.012157837164699394	0.01213733692026865	0.004619379251273903	0.005642798577849442	-0.002104780330077897	-0.011413810374897762	0.0059626197260714	-0.003978078689709037	-0.006316774079624915	-0.012211030117815118	-0.010410784313996585	0.002943263276070138	-0.010165306506414487	0.007770088930057287	-0.010402097432806788	-0.0073683547049190595	-0.0003156125677147338	0.010317353031877622	0.004608418482015949	0.0025720267204937457	0.008365667911645114	-0.008206989495486134	-0.008621709219491444	0.003475241633801439	-0.009593944810087376	0.00861270636902366
rubberduck1	-0.002197734319433289	0.003797052605064999	0.009300869761690384	0.0046754737924902335	-0.004510162801906705	-0.005573585842459796	0.005394114449641867	0.0013986734625392537	-0.0024728410675816993	-0.0007794041385974013	0.003622941052996212	0.004619379251273903	0.006109671179055043	0.00800989688100191	0.007804800248588071	-0.0015431456103719952	0.0006082810756801699	-0.0020160509164104576	-0.0038156839428444846	-0.0010292623734725521	-0.008058706287232542	-0.0015362222627225322	-0.006765328481338426	0.0008743402123082052	-0.009679798427663722	-0.009764005699640824	-0.004009830123910293	0.0015703618992845044	0.0029462204252234895	0.0037808543135595613	0.009723600419878353	0.0023561845851666654	-0.004561211424482588	-0.0003675676070078132	-0.008852949199186024	0.0028104833186550393
rubberduck2	-0.0003208473530169403	0.009327625200884376	0.008421790272093018	0.003365088154257897	-0.006634969593191043	-0.005808338724198634	0.005372723924266041	0.0028815963429908932	-0.004748190095327013	-0.0035516386658313056	-0.0010110540699469635	0.005642798577849442	0.00800989688100191	0.010280097941682562	0.012466811715242663	0.0020913574289756613	-0.0010054852357502919	-0.001192915382210686	-0.005089458822133664	0.0007465608465484104	-0.009939763581172005	-0.0012003392404865447	-0.006608894086083808	-0.000509742863794012	-0.013382506634047157	-0.011853313532248794	-0.00631384281048498	0.00016821844287138768	0.0016968007346744231	0.004873701114632557	0.012957023666244197	0.004868866874556699	-0.0034867551329709956	-0.0019815994498966045	-0.011381747932998119	0.00033468676876748896
rubberduck3	-0.008976419974297403	0.0009080351414368506	0.005706653475164151	-0.000620934940674139	-0.003304090595899935	-0.0013014594236317064	0.008673186063341057	0.007847967709612392	-0.0018863260252898785	-0.004465816770694723	-0.008879574199047795	-0.002104780330077897	0.007804800248588071	0.012466811715242663	0.028849705413313255	0.010760474191557208	-0.007672065333090356	0.0015984709241762785	-0.0027119770192139234	0.012573257934316828	-0.006107355728282952	-0.0004911018123263929	-0.001532836828203059	-0.008901444157605704	-0.014855498413799519	-0.013405894128050577	-0.013332713759266975	-0.0018526979684133878	-0.0012427568584504243	0.005285551677407587	0.018460808586546217	0.012794240956689802	-0.000384273671278175	-0.0032691747712035872	-0.011780968809035692	-0.003487208773729053
dishware1	-0.012084849327090395	-0.004912241196598645	-0.005657762330219218	-0.0044236367575578315	0.005325336862659514	0.003331151219742817	0.0057397721069979615	0.005110038931983366	0.008670088531743319	0.002305184478506475	-0.01380976547414349	-0.011413810374897762	-0.0015431456103719952	0.0020913574289756613	0.010760474191557208	0.02362281594061617	-0.01039158706687449	0.002948970979677646	0.00227063377977919	0.01859113759691189	0.004967144610096703	-0.00951961315134919	0.0029690039571397984	-0.014506151871017427	-2.6165069040037306e-05	-0.0059965928002107165	-0.010829160883528536	-0.011992645045818194	-0.004219039704120631	0.0038820141288661673	0.004999111666381404	0.020126682675446997	0.00662318125118536	-0.0033317097698116285	0.0028941393803120375	-0.009470111503774704
dishware2	0.004377606336894309	0.0021697171869277604	0.0023583594165893806	0.004478513226680253	-0.0035817108388453097	-0.003653429915173231	-0.0004900436442385353	-0.0001734360243884942	-0.003972523220246105	0.0020120057856314794	0.008638489936837603	0.0059626197260714	0.0006082810756801699	-0.0010054852357502919	-0.007672065333090356	-0.01039158706687449	0.009475746283384332	-0.004712788084432899	-0.0019339250246505073	-0.012963980821327457	-0.0031606729468992662	0.004241657017102053	-0.004497313953724237	0.00593810803122991	-0.0032657525510898645	0.0015924360020133576	0.00466735425015445	0.0073789200769319154	0.006301803939746549	-0.0016364790562475788	-0.002107101609880797	-0.010561402959730064	-0.008066894734072799	0.0037201062012983247	-0.004830694150156924	0.00686122505304916
dishware3	0.00022512242182801308	-0.0030180230816306023	-0.008570618024703365	-0.007722829561522672	0.0031013804931462495	0.006273328955972053	-0.007565384616646641	-0.006324150113054948	-0.00014238039770870413	-0.002781642989644423	-0.007114477963118204	-0.003978078689709037	-0.0020160509164104576	-0.001192915382210686	0.0015984709241762785	0.002948970979677646	-0.004712788084432899	0.006720421761452036	0.005728021206583318	0.005762977630596594	0.005595120527715764	0.004331062132234007	0.010299061844736992	7.88510334343324e-05	0.009630880325413685	0.006974695285736916	0.005103883202758647	-0.005727635661057032	-0.004900256164929613	-0.0035801460784007284	-0.009603032381127018	0.0023446103670635306	0.007066682461097721	0.0001916632229929996	0.00832931720579831	-0.0060297845460784176
fence1	-0.003340950711960209	-0.008444712294757696	-0.009018938300722023	-0.005991349858279516	0.006492551358384703	0.006148798414534892	-0.005243841420276181	-0.005339428620743347	0.0037496067055305064	0.0007810622150756723	-0.0053790688070555	-0.006316774079624915	-0.0038156839428444846	-0.005089458822133664	-0.0027119770192139234	0.00227063377977919	-0.0019339250246505073	0.005728021206583318	0.004861323601893536	0.0057703368288559015	0.007774257771699688	0.0011847212690627845	0.007790360624416902	-0.002352917140703874	0.01369908749201962	0.008978342228393155	0.005621341986075839	-0.005746063529538412	-0.002676133544424251	-0.004439936702342018	-0.011471132554721217	0.0014059694562841682	0.00672702968905158	0.0015651471072306545	0.01065919263129441	-0.005528165298322419
fence2	-0.01189609096602944	-0.0065326712137875765	-0.0079549520569105	-0.004039854387021849	0.004461315777585419	0.0068285379063436425	0.001433986886290131	0.0006647829341608928	0.00885473123956107	0.0001275154709543384	-0.015021103776825437	-0.012211030117815118	-0.0010292623734725521	0.0007465608465484104	0.012573257934316828	0.01859113759691189	-0.012963980821327457	0.005762977630596594	0.0057703368288559015	0.021558880262599976	0.006619320057989734	-0.00395664653752809	0.007326521100913143	-0.011129291499083606	0.004950524539845565	-6.88833879543461e-05	-0.005596076162569781	-0.012442415801445216	-0.005609848273718979	-0.002061887899178416	0.0006817438219148044	0.016150850547851047	0.010839220027918489	-0.004440583556321511	0.0075034699205000065	-0.009985553385524122
fence3	-0.0035934998903205074	-0.011004181359305596	-0.010985311278031075	-0.007698766669747029	0.009180752466591365	0.009561338353924602	-0.004967477333760942	-0.0034854868542910436	0.005422654613705683	0.0020294978848826393	-0.007109002832463195	-0.010410784313996585	-0.008058706287232542	-0.009939763581172005	-0.006107355728282952	0.004967144610096703	-0.0031606729468992662	0.005595120527715764	0.007774257771699688	0.006619320057989734	0.011910546135064497	-8.394522632393409e-05	0.01099636601120504	-0.004361524776420758	0.015931861481013557	0.013615875612967673	0.006271459148536005	-0.005442758632797093	-0.004593321584981271	-0.004760975037901826	-0.014213336601283419	0.0014341731340367617	0.008271374013742136	0.0005831032868809288	0.015223512639585842	-0.006427483050710598
food1	0.008768739501749438	0.005509230613711935	-0.007090631937989379	-0.00319454126813891	-0.005999950813829959	0.002900820961944836	-0.009460477820990923	-0.00821414354705142	-0.004585914750377278	-0.002733616185125868	-0.0010285927065008845	0.002943263276070138	-0.0015362222627225322	-0.0012003392404865447	-0.0004911018123263929	-0.00951961315134919	0.004241657017102053	0.004331062132234007	0.0011847212690627845	-0.00395664653752809	-8.394522632393409e-05	0.012854852918494544	0.007145761586484589	0.008052546663200554	0.0038072569645744704	0.005415117465419638	0.008965852338087745	0.0026404299342254202	0.0004785324129136254	-0.005416641674495755	-0.00866067492362047	-0.008623331553986443	-0.0019172886418691545	0.003089194587467769	0.001158773572508349	0.0017357192665099364
food2	0.0008807418876119215	-0.006855632661492774	-0.01478549496411545	-0.00969902844044641	0.0072001871574175775	0.01096046819115427	-0.012226366445193678	-0.00722150124731446	0.003951964284359916	-0.002918567845991218	-0.012425478709720937	-0.010165306506414487	-0.006765328481338426	-0.006608894086083808	-0.001532836828203059	0.0029690039571397984	-0.004497313953724237	0.010299061844736992	0.007790360624416902	0.007326521100913143	0.01099636601120504	0.007145761586484589	0.018073720434249766	0.0005709842885534192	0.01935112900204863	0.014474819574923877	0.008256904724328083	-0.008672926578434423	-0.006640958598815904	-0.008586660757310731	-0.01807983472114977	0.00018327477800017856	0.010923532239636775	-0.0005543689133801599	0.013859598883480592	-0.007115716612837235
food3	0.012288301844128175	0.009903708380569276	4.985629050790055e-05	0.0019038134729802549	-0.0038965079161260353	-0.0014468127027354324	-0.005991670905132404	-0.005787438617099283	-0.0038717777247459393	-0.0019292658532721095	0.0059190573675805165	0.007770088930057287	0.0008743402123082052	-0.000509742863794012	-0.008901444157605704	-0.014506151871017427	0.00593810803122991	7.88510334343324e-05	-0.002352917140703874	-0.011129291499083606	-0.004361524776420758	0.008052546663200554	0.0005709842885534192	0.009737901519638483	0.001328939682923208	0.0023631533433533867	0.007648003090945542	0.0037500714513911872	0.0011263813976734173	-0.0032725970451178707	-0.005712322167021533	-0.011113664434736712	-0.0025849272685384435	0.0005564426421841711	-0.0009568599963167217	0.003596836564390854
shelves1	-0.0017930689005687442	-0.011945047526028959	-0.019471548284860408	-0.009845498651278749	0.012134681740646457	0.012393729082697766	-0.015401102131197294	-0.013291290077999493	0.007053316822195942	0.0023183232748581633	-0.00847842561197083	-0.010402097432806788	-0.009679798427663722	-0.013382506634047157	-0.014855498413799519	-2.6165069040037306e-05	-0.0032657525510898645	0.009630880325413685	0.01369908749201962	0.004950524539845565	0.015931861481013557	0.0038072569645744704	0.01935112900204863	0.001328939682923208	0.029866884462458516	0.02244923494890011	0.013634866146307543	-0.011798381981369717	-0.006324123032406702	-0.011843800973879048	-0.026906694250678515	-0.0028092837398057914	0.012832916224003293	0.0021653970270256438	0.0229287240917456	-0.007991651954039187
shelves2	0.0024734808053796576	-0.010902069644390906	-0.014073032822318157	-0.007088428476323946	0.007582302384461848	0.010982160255836431	-0.013392772228323909	-0.009224374879744144	0.0015759220871275235	0.0012754264644983095	-0.003994613635186991	-0.0073683547049190595	-0.009764005699640824	-0.011853313532248794	-0.013405894128050577	-0.0059965928002107165	0.0015924360020133576	0.006974695285736916	0.008978342228393155	-6.88833879543461e-05	0.013615875612967673	0.005415117465419638	0.014474819574923877	0.0023631533433533867	0.02244923494890011	0.02005206170415403	0.01350790425653608	-0.002694608147812466	-0.0029993389588047798	-0.009325017507424142	-0.022481166185229735	-0.006715781168960165	0.00706540908646963	0.0035837911620806404	0.017768231119208926	-0.002648825549601071
shelves3	0.005363986026941636	-0.002384095231060704	-0.009053676621892496	-0.003209917694631755	0.0018366842384273231	0.004744662837977317	-0.0105376765948974	-0.010227202519467599	-0.00024219279770979746	0.0004320818529983395	0.0022622432110549714	-0.0003156125677147338	-0.004009830123910293	-0.00631384281048498	-0.013332713759266975	-0.010829160883528536	0.00466735425015445	0.005103883202758647	0.005621341986075839	-0.005596076162569781	0.006271459148536005	0.008965852338087745	0.008256904724328083	0.007648003090945542	0.013634866146307543	0.01350790425653608	0.011931483110566304	8.728054054444905e-05	0.00038437455716682086	-0.008392930175332283	-0.017438431444770006	-0.010202632063057084	0.002255075311774818	0.002493199164174116	0.009625382452129192	-0.000172304507978293
shoppingcart1	0.006318999093017555	0.0019558332436263276	0.010290490566640512	0.0035241859206533847	-0.006367625887564223	-0.007018530511507745	0.002745342316577391	0.005448083883464265	-0.009368586425604408	-0.0008792588471299382	0.012772260588744793	0.010317353031877622	0.0015703618992845044	0.00016821844287138768	-0.0018526979684133878	-0.011992645045818194	0.0073789200769319154	-0.005727635661057032	-0.005746063529538412	-0.012442415801445216	-0.005442758632797093	0.0026404299342254202	-0.008672926578434423	0.0037500714513911872	-0.011798381981369717	-0.002694608147812466	8.728054054444905e-05	0.01325512884838937	0.0039427130790404	0.0037657656115365865	0.007387697758338953	-0.010241156979167165	-0.01030034438537039	0.004649984518113333	-0.008329754071548812	0.010728767604088215
shoppingcart2	-0.0013834108186671547	0.0016558998282875088	0.0033738299424468047	0.005884607519078233	-0.003771729584476106	-0.004564937563343753	0.0028135821115552965	0.0005920003188787667	-0.0014949635611431764	0.002592863599933495	0.005027330864633443	0.004608418482015949	0.0029462204252234895	0.0016968007346744231	-0.0012427568584504243	-0.004219039704120631	0.006301803939746549	-0.004900256164929613	-0.002676133544424251	-0.005609848273718979	-0.004593321584981271	0.0004785324129136254	-0.006640958598815904	0.0011263813976734173	-0.006324123032406702	-0.0029993389588047798	0.00038437455716682086	0.0039427130790404	0.0050016171746292346	0.0014244542769012425	0.0035959649754914004	-0.0034042983019947084	-0.006733632368634158	0.002249150499362658	-0.006350065007592395	0.00508026709309221
shoppingcart3	-0.0019688641650151433	0.0013007245064962788	0.008668460032996938	0.0025266690669792182	-0.0023888088649966165	-0.0052527304189524575	0.007909036338602328	0.008924210757351562	-0.0033161449514665874	-0.00012751789983720226	0.0033259027964321923	0.0025720267204937457	0.0037808543135595613	0.004873701114632557	0.005285551677407587	0.0038820141288661673	-0.0016364790562475788	-0.0035801460784007284	-0.004439936702342018	-0.002061887899178416	-0.004760975037901826	-0.005416641674495755	-0.008586660757310731	-0.0032725970451178707	-0.011843800973879048	-0.009325017507424142	-0.008392930175332283	0.0037657656115365865	0.0014244542769012425	0.006995574744303859	0.011781914213926605	0.004580057882342878	-0.003560893986399496	-0.00024060582504502884	-0.008892453685206627	0.0017716786117257103
towel1	-0.0031394640798939623	0.010190689348234394	0.018764161795346512	0.009608629420438084	-0.009958854306056822	-0.011789344202515803	0.016382323503007026	0.013558567118163972	-0.005053494271139251	-0.0024372539818582058	0.00499494385723853	0.008365667911645114	0.009723600419878353	0.012957023666244197	0.018460808586546217	0.004999111666381404	-0.002107101609880797	-0.009603032381127018	-0.011471132554721217	0.0006817438219148044	-0.014213336601283419	-0.00866067492362047	-0.01807983472114977	-0.005712322167021533	-0.026906694250678515	-0.022481166185229735	-0.017438431444770006	0.007387697758338953	0.0035959649754914004	0.011781914213926605	0.02953392169893364	0.005842389635181657	-0.008596900734596218	-0.0034019032023968336	-0.020866427589612598	0.005348809311675803
towel2	-0.011180398349826079	-0.003301691964917609	-0.0016829942064660944	-0.0020352182569651532	0.0027126901455458985	0.0014745489901873759	0.005943171830097868	0.004173003467902858	0.006944490023956298	0.0015198065015032782	-0.010657260025149181	-0.008206989495486134	0.0023561845851666654	0.004868866874556699	0.012794240956689802	0.020126682675446997	-0.010561402959730064	0.0023446103670635306	0.0014059694562841682	0.016150850547851047	0.0014341731340367617	-0.008623331553986443	0.00018327477800017856	-0.011113664434736712	-0.0028092837398057914	-0.006715781168960165	-0.010202632063057084	-0.010241156979167165	-0.0034042983019947084	0.004580057882342878	0.005842389635181657	0.015778155815641435	0.006257990854010135	-0.0029959305612091585	0.0005076854061350967	-0.008431658520418175
towel3	-0.002903962788119958	-0.004615260346242381	-0.008041509057525579	-0.0055212050542115115	0.007434858188542417	0.0071320001240139114	-0.0033320771871409235	-0.0041890064457447305	0.005394587128241339	-0.0017119424218309685	-0.009952928946366929	-0.008621709219491444	-0.004561211424482588	-0.0034867551329709956	-0.000384273671278175	0.00662318125118536	-0.008066894734072799	0.007066682461097721	0.00672702968905158	0.010839220027918489	0.008271374013742136	-0.0019172886418691545	0.010923532239636775	-0.0025849272685384435	0.012832916224003293	0.00706540908646963	0.002255075311774818	-0.01030034438537039	-0.006733632368634158	-0.003560893986399496	-0.008596900734596218	0.006257990854010135	0.010606815766922692	-0.004024826459138325	0.010782460314870861	-0.009329785155645462
tree1	0.00041136660130697224	-0.0016826764185643866	-0.0019106470409610196	-0.0017054210507293297	-0.001840473825614356	-0.0004229482585401369	-0.004058762330460139	-0.0013319054382983564	-0.004411638227503854	0.001117962268146359	0.0031859578586159007	0.003475241633801439	-0.0003675676070078132	-0.0019815994498966045	-0.0032691747712035872	-0.0033317097698116285	0.0037201062012983247	0.0001916632229929996	0.0015651471072306545	-0.004440583556321511	0.0005831032868809288	0.003089194587467769	-0.0005543689133801599	0.0005564426421841711	0.0021653970270256438	0.0035837911620806404	0.002493199164174116	0.004649984518113333	0.002249150499362658	-0.00024060582504502884	-0.0034019032023968336	-0.0029959305612091585	-0.004024826459138325	0.0041889227418748926	0.0007166467518019819	0.0030580684053162807
tree2	-0.001960495491360531	-0.011075212930997311	-0.015290095152338876	-0.008825296549742595	0.010021983131478356	0.01069390346445386	-0.010945308178754996	-0.009834732651436721	0.007391471224532298	0.0023148117562335154	-0.007177438022084951	-0.009593944810087376	-0.008852949199186024	-0.011381747932998119	-0.011780968809035692	0.0028941393803120375	-0.004830694150156924	0.00832931720579831	0.01065919263129441	0.0075034699205000065	0.015223512639585842	0.001158773572508349	0.013859598883480592	-0.0009568599963167217	0.0229287240917456	0.017768231119208926	0.009625382452129192	-0.008329754071548812	-0.006350065007592395	-0.008892453685206627	-0.020866427589612598	0.0005076854061350967	0.010782460314870861	0.0007166467518019819	0.018417112505683612	-0.007132309622035934
tree3	0.004883643760761145	0.0037874893274473637	0.00852125470678685	0.004902190532495478	-0.005584524622958279	-0.006126797358643108	0.001372905300584988	0.0019640271317378512	-0.004732432491593555	0.0008953817267940463	0.01016493364560595	0.00861270636902366	0.0028104833186550393	0.00033468676876748896	-0.003487208773729053	-0.009470111503774704	0.00686122505304916	-0.0060297845460784176	-0.005528165298322419	-0.009985553385524122	-0.006427483050710598	0.0017357192665099364	-0.007115716612837235	0.003596836564390854	-0.007991651954039187	-0.002648825549601071	-0.000172304507978293	0.010728767604088215	0.00508026709309221	0.0017716786117257103	0.005348809311675803	-0.008431658520418175	-0.009329785155645462	0.0030580684053162807	-0.007132309622035934	0.009045189793246746
