# Supplementary material for: Infants have rich visual categories in ventrotemporal cortex at 2 months of age
Source: Nat Neurosci. 2026 Feb 2;29(3):693–702. doi: 10.1038/s41593-025-02187-8 (PMC12971487; doi:10.1038/s41593-025-02187-8)
Supplement: Supplementary file 5 — One .csv file for each RSM plot. Only the group average RSMs are provided for each ROI/age group. The full set of RSMs is available at OpenNeuro (OpenNeuro accession number: ds006883, https://doi.org/10.18112/openneuro.ds006883.v1.0.0) under derivatives/foundcog_rdms/. The full bootstrap distribution of correlations used for the violin plots is provided as a .csv. Note that the MDS plots in Fig. 4 are generated from the same RSMs as are provided for Fig. 2. [file 41593_2025_2187_MOESM5_ESM.zip › ODoherty_Fig2/ninemonth_evc_exemplar_correlation_acrosssub_rdm.csv]

	cat1	cat2	cat3	crab1	crab2	crab3	seabird1	seabird2	seabird3	squirrel1	squirrel2	squirrel3	rubberduck1	rubberduck2	rubberduck3	dishware1	dishware2	dishware3	fence1	fence2	fence3	food1	food2	food3	shelves1	shelves2	shelves3	shoppingcart1	shoppingcart2	shoppingcart3	towel1	towel2	towel3	tree1	tree2	tree3
cat1	0.03564016629056324	0.028327471090356618	-0.0006649027375825004	-0.013906860086048557	-0.0035726359840205432	-0.012098758417331856	-0.013315153918069653	-0.013674099463498419	-0.002622713368000704	-0.011574901669507484	0.0018276512971365849	0.023859559878654273	0.004155307277960227	0.0011668414038908238	-0.0046380809326756495	-0.004347677136611711	-0.0005210866906135604	-0.00010687981303742351	-0.007805732754355718	-0.020982090206383145	-0.010267847316386199	0.013172807538031387	-0.007416042258295021	0.01441234540227764	0.003481237524434772	-0.002971643282735022	0.0014665220061195426	0.012025673596903605	-0.006927627948416263	-0.002157171422659738	-0.0017488104879855451	-0.004359100890146097	-0.0009831931542657862	-0.0019668865344197963	-0.006990097077478427	0.0008590103112531302
cat2	0.028327471090356618	0.07275410865826096	0.006635288239684247	0.016187429238562378	-0.021696562825613663	-0.013615301769317118	0.015746815849732664	-0.0097648041141384	0.01824073664497185	-0.01746207397069989	-0.004130456226367102	0.03726501683154072	0.029085229066113324	0.029942666134420315	0.009420568663035972	-0.007525622526491449	-0.0059136065039623945	-0.026785531333541873	-0.03418677232182731	-0.02871674933303854	-0.027494291007096737	-0.010579495314999781	-0.02328343188330077	0.014605018242962375	-0.023327390256014813	-0.03218981216912921	-0.022169574482895357	0.0035419596140910696	-0.00413613080627033	0.0003088245669725261	0.03453768129071581	-0.0010193411665721627	-0.017445054899132367	-0.003722046805525119	-0.0237375129093795	0.005354499415031394
cat3	-0.0006649027375825004	0.006635288239684247	0.06111406894141857	0.009962821523299307	-0.013736959041936071	-0.030005130877038426	0.04084906958532558	0.02593786183495518	-0.007966553501295893	-0.012220051330410242	0.032062190696094374	0.015723667414339955	0.029376341385192527	0.013653384491729724	0.012365948339474755	-0.006737411218043805	0.008591245475675295	-0.03437957507951601	-0.023804108650649636	-0.02806637054155886	-0.022006261820535958	-0.03113090551202823	-0.03122866179529841	0.0013818058667073372	-0.03937154280317239	-0.030466485133893988	-0.026941350711495254	0.02665837948168913	0.0034846537943702257	0.017770399357693225	0.050460822454078715	-0.009968727961429419	-0.028303610906688627	-0.0016285852456956642	-0.031434408618214685	0.02138070537705644
crab1	-0.013906860086048557	0.016187429238562378	0.009962821523299307	0.02408585861115414	-0.008552217146326388	-0.007567972122328622	0.015733071676034223	0.0012682592379111937	0.005898714765342261	0.0003692375655478862	0.006856172519245705	0.010966003011966353	0.012810294974011672	0.013037207588650027	0.003233860072738006	0.001684447079043039	0.004135979844515444	-0.015394897451393249	-0.010473641207205606	-0.013620536022886669	-0.014137363032397893	-0.015368087268410898	-0.013720700876160554	-0.001350489884904867	-0.017070657171194874	-0.01865308417824023	-0.010548716216453006	0.001413551948398532	0.006577940189142191	0.001406856953337767	0.018500917471413948	-0.0014366354604961947	-0.014660884861220332	0.008584302127078468	-0.01434350162160609	0.010200840224110634
crab2	-0.0035726359840205432	-0.021696562825613663	-0.013736959041936071	-0.008552217146326388	0.028128676252029656	0.010059514320090236	-0.012783320325906952	-0.005060564291382698	0.0044003165667590785	0.009348434403343625	-0.0007605104088620115	-0.018188144527409963	-0.015079935721511024	-0.011130959290723962	-0.015834870250640086	0.002300097782984346	-0.0005740745908003741	0.011864819703209474	0.01176675030045924	0.009473238226123505	0.011207759412379559	0.00788049082482706	0.005335445787920996	0.002831573779211304	0.020258389825210908	0.016236230653592677	0.011571090360028402	-0.008782383435439092	0.00047298255892555264	-0.00583258850757831	-0.02268286603451142	0.0003819617486797289	0.01637796195571146	-0.012213016300829648	0.020327986506852327	-0.009767661441904567
crab3	-0.012098758417331856	-0.013615301769317118	-0.030005130877038426	-0.007567972122328622	0.010059514320090236	0.026693242360148067	-0.008895520460801614	0.0013809438425679795	0.008884790899874135	0.00658010119979728	-0.023558974464494464	-0.028459076500480504	-0.013284453993401705	-0.009819412560967746	-3.9092890438271665e-05	0.004184429716330596	-0.010950035455518228	0.017125713539241343	0.00962660591937398	0.034111109993682526	0.025967859567697836	0.009511086518920448	0.027700104648268765	-0.003543672525748682	0.0194019883800973	0.01889688186829045	0.003605140382268779	-0.024136189357696285	-0.005405344775604884	-0.009180206188369072	-0.019936204644387796	0.008266952221425799	0.02307908378900784	-0.00817706473070927	0.021629818207461952	-0.018186638311951192
seabird1	-0.013315153918069653	0.015746815849732664	0.04084906958532558	0.015733071676034223	-0.012783320325906952	-0.008895520460801614	0.048514475768299994	0.03215087848439331	0.0033604078117329354	-0.0028332922938762877	0.010184916278065784	-0.004000673952557134	0.028324474167815493	0.023998947683041297	0.01637315747967991	0.0005181114639787173	-0.0023071582264335227	-0.02791191110304213	-0.028255782031862804	-0.004035105443059073	-0.006888131698114066	-0.034180638402663575	-0.023497261869670903	-0.006179564294344449	-0.041679686550078435	-0.03429353929287607	-0.04651946966625283	0.00739598601733391	0.003686522742239855	0.019835083888296433	0.05486711815159193	-7.799402696965624e-05	-0.01695748319376131	-0.0064213803889825605	-0.024456211389495212	0.007736013472228725
seabird2	-0.013674099463498419	-0.0097648041141384	0.02593786183495518	0.0012682592379111937	-0.005060564291382698	0.0013809438425679795	0.03215087848439331	0.03501561687221244	-0.003039715049384707	-0.0008692833551674134	0.005888506286354194	-0.013570725514712109	0.005315918811625642	0.006138098134641755	0.012009178846194233	0.00642244041357716	-0.0038319574358200536	-0.01624354540760297	-0.0124779329423793	0.0025079266182264095	0.008232669167826244	-0.013699007685796608	-0.008669586765439606	-0.008530884371869154	-0.025362811342804565	-0.016308417199511538	-0.031333362542102096	0.008570230695279901	0.0014561771796808873	0.018742506371358422	0.0346940524456114	2.8770523201171092e-05	-0.011913400236707818	-0.004387852986901216	-0.015113848710093164	0.0057156751794484135
seabird3	-0.002622713368000704	0.01824073664497185	-0.007966553501295893	0.005898714765342261	0.0044003165667590785	0.008884790899874135	0.0033604078117329354	-0.003039715049384707	0.020076577708897588	0.0001371485864421219	-0.008691740109056866	-0.003091465280847931	0.012301584358891343	0.010384371694466623	0.003116922564347727	-0.002685523402459213	-0.004473804610070726	-0.005748094496485983	-0.0066592839404123454	0.0025747758534162956	0.0012049498319519879	-0.004399719254984973	0.0011817950659580008	0.010006072754716345	0.0020505782275875993	-0.007424188503961814	-0.002857709172222768	-0.013880802772746255	-0.004016126418694333	-0.008745668630555195	-0.0009566542335000003	-0.0009273653847155748	0.004059890029316469	-0.01435483809769927	-0.001006838685426458	-0.008805095891586762
squirrel1	-0.011574901669507484	-0.01746207397069989	-0.012220051330410242	0.0003692375655478862	0.009348434403343625	0.00658010119979728	-0.0028332922938762877	-0.0008692833551674134	0.0001371485864421219	0.013582573104724176	-0.0016626532969276075	-0.01567804689776803	-0.011937865660450837	-0.004218208770885215	-0.01043237743601182	0.003847909475540151	0.0038520412443199324	0.009053998699998098	0.009673218816100724	0.011412910892930353	0.009852117162146738	-0.0023456713958514763	0.004401224775977557	-0.009842727609716693	0.007473373820705994	0.007844943973810168	-0.0017405983244049828	-0.006379886585097427	0.00995287401135051	0.00435304566653816	-0.009245477088898967	0.003564487359627173	0.005768984215707311	0.003929049221559774	0.010486600061552826	-0.005813215708716161
squirrel2	0.0018276512971365849	-0.004130456226367102	0.032062190696094374	0.006856172519245705	-0.0007605104088620115	-0.023558974464494464	0.010184916278065784	0.005888506286354194	-0.008691740109056866	-0.0016626532969276075	0.022435411368084128	0.015082548177776134	0.008739791016656598	0.0032136411188929885	-0.006334820558014124	0.0003289921702094925	0.012691565119871039	-0.014399028526177325	-0.004844067303204764	-0.026182942938407523	-0.016752952243426825	-0.010521310220742866	-0.021314092898410967	0.0047058196613986355	-0.015551978473429361	-0.015536996162874841	-0.00512682235088328	0.02127957221651673	0.004169976888542167	0.011882670287970043	0.017672738394354345	-0.007827171893522163	-0.02148236052337568	0.004330505719494977	-0.01596699195985119	0.01662921069505723
squirrel3	0.023859559878654273	0.03726501683154072	0.015723667414339955	0.010966003011966353	-0.018188144527409963	-0.028459076500480504	-0.004000673952557134	-0.013570725514712109	-0.003091465280847931	-0.01567804689776803	0.015082548177776134	0.04196239777693472	0.011503450937615227	0.007628248766342115	0.0035704972473240494	-0.006930090809342278	0.007629631124198266	-0.01778299353006561	-0.013352214388217066	-0.036804414361420505	-0.032612976399561074	0.0029890309392580526	-0.02316895782577695	0.010268682228972025	-0.01104968466063186	-0.016102572455594943	0.0075815235275950325	0.020399114435484932	-0.0016606941580951686	-0.004301645008956098	0.011047457581361872	-0.007522438773627043	-0.02067022479388703	0.011507274763226261	-0.01883242502923081	0.018199071706679937
rubberduck1	0.004155307277960227	0.029085229066113324	0.029376341385192527	0.012810294974011672	-0.015079935721511024	-0.013284453993401705	0.028324474167815493	0.005315918811625642	0.012301584358891343	-0.011937865660450837	0.008739791016656598	0.011503450937615227	0.038002043662366335	0.03133383193736367	0.01901416278646712	-0.006903820769409156	0.002583737626362563	-0.020228220635782473	-0.020990929133124784	-0.02222427872657476	-0.018456250874254617	-0.021927128606499317	-0.0177903987493306	0.015122142123615644	-0.028120628564097274	-0.027533585624173847	-0.021833967954123686	0.002472020515144773	-0.0051075579071680035	0.0027359740769384603	0.028994291697169685	-0.006067230870260357	-0.01904645868095371	-0.008733580500805473	-0.026996982445491417	0.008195915450301123
rubberduck2	0.0011668414038908238	0.029942666134420315	0.013653384491729724	0.013037207588650027	-0.011130959290723962	-0.009819412560967746	0.023998947683041297	0.006138098134641755	0.010384371694466623	-0.004218208770885215	0.0032136411188929885	0.007628248766342115	0.03133383193736367	0.031444052630217864	0.01692876219465277	-0.0026017008972358774	0.003378537182717494	-0.015602362316079222	-0.020502577754962104	-0.01965041796187388	-0.013995574272248654	-0.017602877334021483	-0.016786044253586038	0.004012275994285652	-0.028729542734804856	-0.02663790891371997	-0.02781246035547653	0.0007148564206155518	0.002707929613951535	0.01288878678373686	0.02762240793437264	0.0009935519688186454	-0.019383393962160215	0.00023145463162623482	-0.025889326690187956	0.003505538607666102
rubberduck3	-0.0046380809326756495	0.009420568663035972	0.012365948339474755	0.003233860072738006	-0.015834870250640086	-3.9092890438271665e-05	0.01637315747967991	0.012009178846194233	0.003116922564347727	-0.01043237743601182	-0.006334820558014124	0.0035704972473240494	0.01901416278646712	0.01692876219465277	0.02651357908893451	-0.006293083549255031	-0.005394767773511992	-0.010630301592620997	-0.009712830268688346	-0.002489758478897713	-0.006734579360402106	-0.005100074281785383	-0.002530111381238375	-0.0022010804833673724	-0.017009402215373583	-0.00955342358748583	-0.011608781276685149	0.002441952130289807	-0.004850577747237149	-0.0005226907720596243	0.01488198500585013	0.0007117843421584666	-0.0049561242760895	-0.00014655383632587732	-0.013612154281753587	0.003344993688806897
dishware1	-0.004347677136611711	-0.007525622526491449	-0.006737411218043805	0.001684447079043039	0.002300097782984346	0.004184429716330596	0.0005181114639787173	0.00642244041357716	-0.002685523402459213	0.003847909475540151	0.0003289921702094925	-0.006930090809342278	-0.006903820769409156	-0.0026017008972358774	-0.006293083549255031	0.007035604194310491	0.0026945337179322634	0.002709017227052256	0.003965694679085108	0.0015884421844908415	0.009848077570251607	-0.00032848697406242166	0.0004807681418937507	-0.0015042620742488464	-0.0010223761060264268	-0.00025482715022536156	-0.0033668112578006896	-0.001177147789886787	0.0007330992917242418	0.008069078827103924	0.0014797864621904982	0.0011382212435518718	-0.005465299828491069	0.002266765180029104	-0.0002700317789672827	0.001323450024714764
dishware2	-0.0005210866906135604	-0.0059136065039623945	0.008591245475675295	0.004135979844515444	-0.0005740745908003741	-0.010950035455518228	-0.0023071582264335227	-0.0038319574358200536	-0.004473804610070726	0.0038520412443199324	0.012691565119871039	0.007629631124198266	0.002583737626362563	0.003378537182717494	-0.005394767773511992	0.0026945337179322634	0.007339538041776586	-0.0007994790796406376	0.004437464559395573	-0.016052603190124227	-0.007870017461229794	-0.0039605755900209	-0.007391074003574763	0.003964092266134357	-0.004948554120425893	-0.005338924804280512	0.005286072795563565	0.009252250644761487	0.005363740409861556	0.003239165742842867	-0.00031352498941636294	-0.003760294320545882	-0.013446473754415737	0.007638463137685248	-0.008552927238177872	0.0069168005238240985
dishware3	-0.00010687981303742351	-0.026785531333541873	-0.03437957507951601	-0.015394897451393249	0.011864819703209474	0.017125713539241343	-0.02791191110304213	-0.01624354540760297	-0.005748094496485983	0.009053998699998098	-0.014399028526177325	-0.01778299353006561	-0.020228220635782473	-0.015602362316079222	-0.010630301592620997	0.002709017227052256	-0.0007994790796406376	0.029198492165778522	0.022840553848097366	0.022008880288048725	0.018469650286707318	0.02231768143920561	0.027238264012315036	-0.0013549774328659313	0.027463706928221976	0.02683183894902086	0.025126842488143793	-0.01207163196242034	-0.0011457220693432675	-0.00948743118665712	-0.0400264059675007	0.005541234672866301	0.020684888237079688	0.001607831500138859	0.021967769975973855	-0.013679353086015469
fence1	-0.007805732754355718	-0.03418677232182731	-0.023804108650649636	-0.010473641207205606	0.01176675030045924	0.00962660591937398	-0.028255782031862804	-0.0124779329423793	-0.0066592839404123454	0.009673218816100724	-0.004844067303204764	-0.013352214388217066	-0.020990929133124784	-0.020502577754962104	-0.009712830268688346	0.003965694679085108	0.004437464559395573	0.022840553848097366	0.02560996839680001	0.01501678877251865	0.012662830332406859	0.016794461620537625	0.01893867249040966	-0.004501304540433157	0.028441440305397785	0.028904967359979508	0.030101366407116494	-0.008276697128267695	0.0005902159015647773	-0.008912508254289193	-0.03847967356078626	0.0013887018890716947	0.014907147459158582	0.0038107644879503766	0.02104746343272254	-0.0067273750987652025
fence2	-0.020982090206383145	-0.02871674933303854	-0.02806637054155886	-0.013620536022886669	0.009473238226123505	0.034111109993682526	-0.004035105443059073	0.0025079266182264095	0.0025747758534162956	0.011412910892930353	-0.026182942938407523	-0.036804414361420505	-0.02222427872657476	-0.01965041796187388	-0.002489758478897713	0.0015884421844908415	-0.016052603190124227	0.022008880288048725	0.01501678877251865	0.04769680214215235	0.033009759665366366	0.008570714776980116	0.031386817936476206	-0.012607085018213005	0.023333333692301603	0.026675766900811245	0.004087699996544225	-0.024229272965881496	-0.0009859731561623736	-0.008283489523124427	-0.01909107738409505	0.01248326126934577	0.03373686764268045	-0.009740367042272307	0.03463226302619775	-0.022790667104813474
fence3	-0.010267847316386199	-0.027494291007096737	-0.022006261820535958	-0.014137363032397893	0.011207759412379559	0.025967859567697836	-0.006888131698114066	0.008232669167826244	0.0012049498319519879	0.009852117162146738	-0.016752952243426825	-0.032612976399561074	-0.018456250874254617	-0.013995574272248654	-0.006734579360402106	0.009848077570251607	-0.007870017461229794	0.018469650286707318	0.012662830332406859	0.033009759665366366	0.028497311443538648	0.007776825063265227	0.025609563076526592	-0.008191809422286945	0.016384925317639347	0.01943882820466101	0.0005837526801187484	-0.01929521572077499	-0.004227146877174705	0.00394353549116042	-0.015899830901264043	0.008362224277789723	0.018031301012777903	-0.0073794473974110415	0.019011048260213718	-0.017712519561878068
food1	0.013172807538031387	-0.010579495314999781	-0.03113090551202823	-0.015368087268410898	0.00788049082482706	0.009511086518920448	-0.034180638402663575	-0.013699007685796608	-0.004399719254984973	-0.0023456713958514763	-0.010521310220742866	0.0029890309392580526	-0.021927128606499317	-0.017602877334021483	-0.005100074281785383	-0.00032848697406242166	-0.0039605755900209	0.02231768143920561	0.016794461620537625	0.008570714776980116	0.007776825063265227	0.028282045188993396	0.02018885018259061	0.002746568135859042	0.02703450173252	0.02400560023823781	0.028251976064027823	-0.0020531750805132132	-0.006649530479950745	-0.013867452878806474	-0.03796227665772017	0.00015355839737673247	0.014868678607952001	0.0029662202342266054	0.015650216557341997	-0.006823139076184838
food2	-0.007416042258295021	-0.02328343188330077	-0.03122866179529841	-0.013720700876160554	0.005335445787920996	0.027700104648268765	-0.023497261869670903	-0.008669586765439606	0.0011817950659580008	0.004401224775977557	-0.021314092898410967	-0.02316895782577695	-0.0177903987493306	-0.016786044253586038	-0.002530111381238375	0.0004807681418937507	-0.007391074003574763	0.027238264012315036	0.01893867249040966	0.031386817936476206	0.025609563076526592	0.02018885018259061	0.03281080857345704	-0.00017201638237659609	0.028981350622934155	0.02935281470397714	0.02173790008196188	-0.02147270938613968	-0.007238539818734079	-0.014110682025200251	-0.03526999119194299	0.004962297477789956	0.024529858526500144	-0.0028213159684912685	0.023459114237435668	-0.017150712652870877
food3	0.01441234540227764	0.014605018242962375	0.0013818058667073372	-0.001350489884904867	0.002831573779211304	-0.003543672525748682	-0.006179564294344449	-0.008530884371869154	0.010006072754716345	-0.009842727609716693	0.0047058196613986355	0.010268682228972025	0.015122142123615644	0.004012275994285652	-0.0022010804833673724	-0.0015042620742488464	0.003964092266134357	-0.0013549774328659313	-0.004501304540433157	-0.012607085018213005	-0.008191809422286945	0.002746568135859042	-0.00017201638237659609	0.018711544287121525	0.004929698549285951	-0.004807043585460327	0.008255325359258917	-0.005514091863928094	-0.010633693926301941	-0.013219111497968238	-0.006447864622327027	-0.004709209538902861	-0.0027946761742975793	-0.011844028361820443	-0.00449447708887079	-0.002155096163850811
shelves1	0.003481237524434772	-0.023327390256014813	-0.03937154280317239	-0.017070657171194874	0.020258389825210908	0.0194019883800973	-0.041679686550078435	-0.025362811342804565	0.0020505782275875993	0.007473373820705994	-0.015551978473429361	-0.01104968466063186	-0.028120628564097274	-0.028729542734804856	-0.017009402215373583	-0.0010223761060264268	-0.004948554120425893	0.027463706928221976	0.028441440305397785	0.023333333692301603	0.016384925317639347	0.02703450173252	0.028981350622934155	0.004929698549285951	0.04060758279687764	0.0402516267832622	0.041265510218247245	-0.019495245499189354	-0.006133588259745689	-0.023041488959742375	-0.0517252636017855	0.0025283539712247153	0.029824292814259346	-0.005785411348283445	0.03489151715222667	-0.015090907485615647
shelves2	-0.002971643282735022	-0.03218981216912921	-0.030466485133893988	-0.01865308417824023	0.016236230653592677	0.01889688186829045	-0.03429353929287607	-0.016308417199511538	-0.007424188503961814	0.007844943973810168	-0.015536996162874841	-0.016102572455594943	-0.027533585624173847	-0.02663790891371997	-0.00955342358748583	-0.00025482715022536156	-0.005338924804280512	0.02683183894902086	0.028904967359979508	0.026675766900811245	0.01943882820466101	0.02400560023823781	0.02935281470397714	-0.004807043585460327	0.0402516267832622	0.035702347124681545	0.03400241300916646	-0.01526123228737813	-0.0026881829198442185	-0.015825197626662856	-0.04633064308277119	0.002468470337958678	0.030439782212999575	-0.002189810814954898	0.0326213821659399	-0.013490330297998485
shelves3	0.0014665220061195426	-0.022169574482895357	-0.026941350711495254	-0.010548716216453006	0.011571090360028402	0.003605140382268779	-0.04651946966625283	-0.031333362542102096	-0.002857709172222768	-0.0017405983244049828	-0.00512682235088328	0.0075815235275950325	-0.021833967954123686	-0.02781246035547653	-0.011608781276685149	-0.0033668112578006896	0.005286072795563565	0.025126842488143793	0.030101366407116494	0.004087699996544225	0.0005837526801187484	0.028251976064027823	0.02173790008196188	0.008255325359258917	0.041265510218247245	0.03400241300916646	0.05198900601837656	-0.0066955016866457285	-0.003972203398100146	-0.028841480550846572	-0.05374932029465753	-0.0029356901021482004	0.01817531796226537	0.003641380808191227	0.024614056610614308	-0.0013734214903554371
shoppingcart1	0.012025673596903605	0.0035419596140910696	0.02665837948168913	0.001413551948398532	-0.008782383435439092	-0.024136189357696285	0.00739598601733391	0.008570230695279901	-0.013880802772746255	-0.006379886585097427	0.02127957221651673	0.020399114435484932	0.002472020515144773	0.0007148564206155518	0.002441952130289807	-0.001177147789886787	0.009252250644761487	-0.01207163196242034	-0.008276697128267695	-0.024229272965881496	-0.01929521572077499	-0.0020531750805132132	-0.02147270938613968	-0.005514091863928094	-0.019495245499189354	-0.01526123228737813	-0.0066955016866457285	0.02850012237933792	0.006313034564833304	0.012831638426894472	0.017480381896845226	-0.007818784871004169	-0.018575673409948677	0.014657717091440755	-0.018468057913250964	0.019388905227131287
shoppingcart2	-0.006927627948416263	-0.00413613080627033	0.0034846537943702257	0.006577940189142191	0.00047298255892555264	-0.005405344775604884	0.003686522742239855	0.0014561771796808873	-0.004016126418694333	0.00995287401135051	0.004169976888542167	-0.0016606941580951686	-0.0051075579071680035	0.002707929613951535	-0.004850577747237149	0.0007330992917242418	0.005363740409861556	-0.0011457220693432675	0.0005902159015647773	-0.0009859731561623736	-0.004227146877174705	-0.006649530479950745	-0.007238539818734079	-0.010633693926301941	-0.006133588259745689	-0.0026881829198442185	-0.003972203398100146	0.006313034564833304	0.007090865567119832	0.00669016200733204	0.004915911702789965	0.0014339175180192463	-0.0028754409374891327	0.009284037273767427	-0.0013334465250213162	0.0042333954294638985
shoppingcart3	-0.002157171422659738	0.0003088245669725261	0.017770399357693225	0.001406856953337767	-0.00583258850757831	-0.009180206188369072	0.019835083888296433	0.018742506371358422	-0.008745668630555195	0.00435304566653816	0.011882670287970043	-0.004301645008956098	0.0027359740769384603	0.01288878678373686	-0.0005226907720596243	0.008069078827103924	0.003239165742842867	-0.00948743118665712	-0.008912508254289193	-0.008283489523124427	0.00394353549116042	-0.013867452878806474	-0.014110682025200251	-0.013219111497968238	-0.023041488959742375	-0.015825197626662856	-0.028841480550846572	0.012831638426894472	0.00669016200733204	0.028052510363256525	0.03159410551825403	-0.0002716065617131823	-0.01980770722426347	0.009782401663095611	-0.017336780461578136	0.007711152206230496
towel1	-0.0017488104879855451	0.03453768129071581	0.050460822454078715	0.018500917471413948	-0.02268286603451142	-0.019936204644387796	0.05486711815159193	0.0346940524456114	-0.0009566542335000003	-0.009245477088898967	0.017672738394354345	0.011047457581361872	0.028994291697169685	0.02762240793437264	0.01488198500585013	0.0014797864621904982	-0.00031352498941636294	-0.0400264059675007	-0.03847967356078626	-0.01909107738409505	-0.015899830901264043	-0.03796227665772017	-0.03526999119194299	-0.006447864622327027	-0.0517252636017855	-0.04633064308277119	-0.05374932029465753	0.017480381896845226	0.004915911702789965	0.03159410551825403	0.07233449637125614	0.00034317621152250757	-0.03145162047627902	-0.00040822117460383617	-0.03579808208411595	0.015231264153511836
towel2	-0.004359100890146097	-0.0010193411665721627	-0.009968727961429419	-0.0014366354604961947	0.0003819617486797289	0.008266952221425799	-7.799402696965624e-05	2.8770523201171092e-05	-0.0009273653847155748	0.003564487359627173	-0.007827171893522163	-0.007522438773627043	-0.006067230870260357	0.0009935519688186454	0.0007117843421584666	0.0011382212435518718	-0.003760294320545882	0.005541234672866301	0.0013887018890716947	0.01248326126934577	0.008362224277789723	0.00015355839737673247	0.004962297477789956	-0.004709209538902861	0.0025283539712247153	0.002468470337958678	-0.0029356901021482004	-0.007818784871004169	0.0014339175180192463	-0.0002716065617131823	0.00034317621152250757	0.0034365190096671983	0.007810562487830513	-0.00125126303486439	0.008386905945655904	-0.0073194312029511875
towel3	-0.0009831931542657862	-0.017445054899132367	-0.028303610906688627	-0.014660884861220332	0.01637796195571146	0.02307908378900784	-0.01695748319376131	-0.011913400236707818	0.004059890029316469	0.005768984215707311	-0.02148236052337568	-0.02067022479388703	-0.01904645868095371	-0.019383393962160215	-0.0049561242760895	-0.005465299828491069	-0.013446473754415737	0.020684888237079688	0.014907147459158582	0.03373686764268045	0.018031301012777903	0.014868678607952001	0.024529858526500144	-0.0027946761742975793	0.029824292814259346	0.030439782212999575	0.01817531796226537	-0.018575673409948677	-0.0028754409374891327	-0.01980770722426347	-0.03145162047627902	0.007810562487830513	0.029751633618012405	-0.010011099135314993	0.03189122284936683	-0.018588854866680812
tree1	-0.0019668865344197963	-0.003722046805525119	-0.0016285852456956642	0.008584302127078468	-0.012213016300829648	-0.00817706473070927	-0.0064213803889825605	-0.004387852986901216	-0.01435483809769927	0.003929049221559774	0.004330505719494977	0.011507274763226261	-0.008733580500805473	0.00023145463162623482	-0.00014655383632587732	0.002266765180029104	0.007638463137685248	0.001607831500138859	0.0038107644879503766	-0.009740367042272307	-0.0073794473974110415	0.0029662202342266054	-0.0028213159684912685	-0.011844028361820443	-0.005785411348283445	-0.002189810814954898	0.003641380808191227	0.014657717091440755	0.009284037273767427	0.009782401663095611	-0.00040822117460383617	-0.00125126303486439	-0.010011099135314993	0.021122765595208013	-0.00720443955220991	0.011616223093561188
tree2	-0.006990097077478427	-0.0237375129093795	-0.031434408618214685	-0.01434350162160609	0.020327986506852327	0.021629818207461952	-0.024456211389495212	-0.015113848710093164	-0.001006838685426458	0.010486600061552826	-0.01596699195985119	-0.01883242502923081	-0.026996982445491417	-0.025889326690187956	-0.013612154281753587	-0.0002700317789672827	-0.008552927238177872	0.021967769975973855	0.02104746343272254	0.03463226302619775	0.019011048260213718	0.015650216557341997	0.023459114237435668	-0.00449447708887079	0.03489151715222667	0.0326213821659399	0.024614056610614308	-0.018468057913250964	-0.0013334465250213162	-0.017336780461578136	-0.03579808208411595	0.008386905945655904	0.03189122284936683	-0.00720443955220991	0.03276063696952249	-0.01598181748979323
tree3	0.0008590103112531302	0.005354499415031394	0.02138070537705644	0.010200840224110634	-0.009767661441904567	-0.018186638311951192	0.007736013472228725	0.0057156751794484135	-0.008805095891586762	-0.005813215708716161	0.01662921069505723	0.018199071706679937	0.008195915450301123	0.003505538607666102	0.003344993688806897	0.001323450024714764	0.0069168005238240985	-0.013679353086015469	-0.0067273750987652025	-0.022790667104813474	-0.017712519561878068	-0.006823139076184838	-0.017150712652870877	-0.002155096163850811	-0.015090907485615647	-0.013490330297998485	-0.0013734214903554371	0.019388905227131287	0.0042333954294638985	0.007711152206230496	0.015231264153511836	-0.0073194312029511875	-0.018588854866680812	0.011616223093561188	-0.01598181748979323	0.015616298293177799
