# Supplementary material for: Infants have rich visual categories in ventrotemporal cortex at 2 months of age
Source: Nat Neurosci. 2026 Feb 2;29(3):693–702. doi: 10.1038/s41593-025-02187-8 (PMC12971487; doi:10.1038/s41593-025-02187-8)
Supplement: Supplementary file 5 — One .csv file for each RSM plot. Only the group average RSMs are provided for each ROI/age group. The full set of RSMs is available at OpenNeuro (OpenNeuro accession number: ds006883, https://doi.org/10.18112/openneuro.ds006883.v1.0.0) under derivatives/foundcog_rdms/. The full bootstrap distribution of correlations used for the violin plots is provided as a .csv. Note that the MDS plots in Fig. 4 are generated from the same RSMs as are provided for Fig. 2. [file 41593_2025_2187_MOESM5_ESM.zip › ODoherty_Fig2/fig2_violins_bootstrap_exemplar_spearman.csv]

age	roi	bootstrap_ind	spearman_r	feature
twomonth	EVC	0	0.3201659132157998	exemplar
twomonth	EVC	1	0.3147089321706977	exemplar
twomonth	EVC	2	0.3295256718437913	exemplar
twomonth	EVC	3	0.3188880125913138	exemplar
twomonth	EVC	4	0.3198550725233572	exemplar
twomonth	EVC	5	0.3118422902292833	exemplar
twomonth	EVC	6	0.3214438138402857	exemplar
twomonth	EVC	7	0.3200277617969365	exemplar
twomonth	EVC	8	0.3198205346686414	exemplar
twomonth	EVC	9	0.3244486072005634	exemplar
twomonth	EVC	10	0.3213056624214223	exemplar
twomonth	EVC	11	0.3235160851232359	exemplar
twomonth	EVC	12	0.3125330473236	exemplar
twomonth	EVC	13	0.3267626434665244	exemplar
twomonth	EVC	14	0.3247594478930059	exemplar
twomonth	EVC	15	0.330423656066403	exemplar
twomonth	EVC	16	0.3205112917629581	exemplar
twomonth	EVC	17	0.3187153233177346	exemplar
twomonth	EVC	18	0.3189570883007455	exemplar
twomonth	EVC	19	0.3169884305819428	exemplar
twomonth	EVC	20	0.3208221324554006	exemplar
twomonth	EVC	21	0.3261754999363552	exemplar
twomonth	EVC	22	0.3169193548725112	exemplar
twomonth	EVC	23	0.3254156671326069	exemplar
twomonth	EVC	24	0.3224108737723291	exemplar
twomonth	EVC	25	0.3193370047026197	exemplar
twomonth	EVC	26	0.3254847428420385	exemplar
twomonth	EVC	27	0.3199932239422206	exemplar
twomonth	EVC	28	0.3269007948853877	exemplar
twomonth	EVC	29	0.3218582680968757	exemplar
twomonth	EVC	30	0.316953892727227	exemplar
twomonth	EVC	31	0.317368346983817	exemplar
twomonth	EVC	32	0.3256574321156177	exemplar
twomonth	EVC	33	0.3242759179269842	exemplar
twomonth	EVC	34	0.3174719605479645	exemplar
twomonth	EVC	35	0.3258301213891968	exemplar
twomonth	EVC	36	0.3261409620816394	exemplar
twomonth	EVC	37	0.3194406182667672	exemplar
twomonth	EVC	38	0.3173338091291012	exemplar
twomonth	EVC	39	0.3221000330798865	exemplar
twomonth	EVC	40	0.3202349889252314	exemplar
twomonth	EVC	41	0.3216510409685807	exemplar
twomonth	EVC	42	0.3203040646346631	exemplar
twomonth	EVC	43	0.3237233122515309	exemplar
twomonth	EVC	44	0.3162285977781944	exemplar
twomonth	EVC	45	0.3179900283687021	exemplar
twomonth	EVC	46	0.3168848170177953	exemplar
twomonth	EVC	47	0.3195787696856306	exemplar
twomonth	EVC	48	0.318853474736598	exemplar
twomonth	EVC	49	0.3195442318309147	exemplar
twomonth	EVC	50	0.3272116355778303	exemplar
twomonth	EVC	51	0.317575574112112	exemplar
twomonth	EVC	52	0.3149506971537085	exemplar
twomonth	EVC	53	0.3196133075403464	exemplar
twomonth	EVC	54	0.3227562523194875	exemplar
twomonth	EVC	55	0.3237233122515309	exemplar
twomonth	EVC	56	0.3200277617969365	exemplar
twomonth	EVC	57	0.319267928993188	exemplar
twomonth	EVC	58	0.3183008690611446	exemplar
twomonth	EVC	59	0.318197255496997	exemplar
twomonth	EVC	60	0.323688774396815	exemplar
twomonth	EVC	61	0.3243795314911317	exemplar
twomonth	EVC	62	0.3164358249064895	exemplar
twomonth	EVC	63	0.3152960757008669	exemplar
twomonth	EVC	64	0.3228944037383508	exemplar
twomonth	EVC	65	0.318231793351713	exemplar
twomonth	EVC	66	0.3227217144647716	exemplar
twomonth	EVC	67	0.3208912081648323	exemplar
twomonth	EVC	68	0.3204076781988106	exemplar
twomonth	EVC	69	0.3221000330798865	exemplar
twomonth	EVC	70	0.3241032286534051	exemplar
twomonth	EVC	71	0.3216855788232965	exemplar
twomonth	EVC	72	0.3114969116821249	exemplar
twomonth	EVC	73	0.3196823832497781	exemplar
twomonth	EVC	74	0.3268317191759561	exemplar
twomonth	EVC	75	0.3217201166780123	exemplar
twomonth	EVC	76	0.3198205346686414	exemplar
twomonth	EVC	77	0.315468764974446	exemplar
twomonth	EVC	78	0.3212711245667065	exemplar
twomonth	EVC	79	0.3225144873364766	exemplar
twomonth	EVC	80	0.3235851608326675	exemplar
twomonth	EVC	81	0.3256228942609018	exemplar
twomonth	EVC	82	0.323688774396815	exemplar
twomonth	EVC	83	0.3166775898895004	exemplar
twomonth	EVC	84	0.3187153233177346	exemplar
twomonth	EVC	85	0.3179209526592704	exemplar
twomonth	EVC	86	0.3210984352931273	exemplar
twomonth	EVC	87	0.3206839810365373	exemplar
twomonth	EVC	88	0.3173338091291012	exemplar
twomonth	EVC	89	0.326417264919366	exemplar
twomonth	EVC	90	0.3264863406287978	exemplar
twomonth	EVC	91	0.3177828012404071	exemplar
twomonth	EVC	92	0.3246903721835742	exemplar
twomonth	EVC	93	0.3182663312064288	exemplar
twomonth	EVC	94	0.3189916261554613	exemplar
twomonth	EVC	95	0.3252429778590276	exemplar
twomonth	EVC	96	0.3202004510705156	exemplar
twomonth	EVC	97	0.3260373485174919	exemplar
twomonth	EVC	98	0.3208221324554006	exemplar
twomonth	EVC	99	0.3308035724682773	exemplar
twomonth	EVC	100	0.3110479195708191	exemplar
twomonth	EVC	101	0.3216165031138648	exemplar
twomonth	EVC	102	0.3260373485174919	exemplar
twomonth	EVC	103	0.3246558343288584	exemplar
twomonth	EVC	104	0.3218582680968757	exemplar
twomonth	EVC	105	0.3143635536235393	exemplar
twomonth	EVC	106	0.3185080961894396	exemplar
twomonth	EVC	107	0.3248975993118693	exemplar
twomonth	EVC	108	0.3258301213891968	exemplar
twomonth	EVC	109	0.326417264919366	exemplar
twomonth	EVC	110	0.3291457554419171	exemplar
twomonth	EVC	111	0.3199241482327889	exemplar
twomonth	EVC	112	0.3193024668479038	exemplar
twomonth	EVC	113	0.3266935677570928	exemplar
twomonth	EVC	114	0.3268317191759561	exemplar
twomonth	EVC	115	0.3151233864272877	exemplar
twomonth	EVC	116	0.3166775898895004	exemplar
twomonth	EVC	117	0.323274320140225	exemplar
twomonth	EVC	118	0.3160904463593311	exemplar
twomonth	EVC	119	0.3233433958496567	exemplar
twomonth	EVC	120	0.3162976734876261	exemplar
twomonth	EVC	121	0.3232052444307933	exemplar
twomonth	EVC	122	0.3211675110025589	exemplar
twomonth	EVC	123	0.3244140693458476	exemplar
twomonth	EVC	124	0.3237233122515309	exemplar
twomonth	EVC	125	0.3228944037383508	exemplar
twomonth	EVC	126	0.3228253280289191	exemplar
twomonth	EVC	127	0.3208221324554006	exemplar
twomonth	EVC	128	0.3182663312064288	exemplar
twomonth	EVC	129	0.324517682909995	exemplar
twomonth	EVC	130	0.3220309573704549	exemplar
twomonth	EVC	131	0.3194060804120514	exemplar
twomonth	EVC	132	0.3221691087893183	exemplar
twomonth	EVC	133	0.3224799494817608	exemplar
twomonth	EVC	134	0.3137073343839385	exemplar
twomonth	EVC	135	0.3195096939761989	exemplar
twomonth	EVC	136	0.3200277617969365	exemplar
twomonth	EVC	137	0.320960283874264	exemplar
twomonth	EVC	138	0.3243795314911317	exemplar
twomonth	EVC	139	0.3237923879609625	exemplar
twomonth	EVC	140	0.3227562523194875	exemplar
twomonth	EVC	141	0.3198550725233572	exemplar
twomonth	EVC	142	0.319889610378073	exemplar
twomonth	EVC	143	0.3194060804120514	exemplar
twomonth	EVC	144	0.3147434700254135	exemplar
twomonth	EVC	145	0.3235851608326675	exemplar
twomonth	EVC	146	0.32389600152511	exemplar
twomonth	EVC	147	0.3222727223534657	exemplar
twomonth	EVC	148	0.3191643154290405	exemplar
twomonth	EVC	149	0.3212365867119907	exemplar
twomonth	EVC	150	0.3097700189463331	exemplar
twomonth	EVC	151	0.324966675021301	exemplar
twomonth	EVC	152	0.3185771718988713	exemplar
twomonth	EVC	153	0.3269007948853877	exemplar
twomonth	EVC	154	0.3183354069158604	exemplar
twomonth	EVC	155	0.3205112917629581	exemplar
twomonth	EVC	156	0.3218237302421599	exemplar
twomonth	EVC	157	0.3170920441460904	exemplar
twomonth	EVC	158	0.308319429048268	exemplar
twomonth	EVC	159	0.3126366608877475	exemplar
twomonth	EVC	160	0.3248285236024376	exemplar
twomonth	EVC	161	0.3234470094138041	exemplar
twomonth	EVC	162	0.3256919699703335	exemplar
twomonth	EVC	163	0.3235160851232359	exemplar
twomonth	EVC	164	0.319267928993188	exemplar
twomonth	EVC	165	0.3166430520347845	exemplar
twomonth	EVC	166	0.3222036466440341	exemplar
twomonth	EVC	167	0.3240686907986892	exemplar
twomonth	EVC	168	0.3233779337043725	exemplar
twomonth	EVC	169	0.3195787696856306	exemplar
twomonth	EVC	170	0.3228598658836349	exemplar
twomonth	EVC	171	0.3191643154290405	exemplar
twomonth	EVC	172	0.3142599400593918	exemplar
twomonth	EVC	173	0.32348154726852	exemplar
twomonth	EVC	174	0.3184735583347238	exemplar
twomonth	EVC	175	0.3159177570857519	exemplar
twomonth	EVC	176	0.3198550725233572	exemplar
twomonth	EVC	177	0.3192333911384721	exemplar
twomonth	EVC	178	0.3205458296176739	exemplar
twomonth	EVC	179	0.3240686907986892	exemplar
twomonth	EVC	180	0.3180936419328496	exemplar
twomonth	EVC	181	0.3228253280289191	exemplar
twomonth	EVC	182	0.316539438470637	exemplar
twomonth	EVC	183	0.3171265820008062	exemplar
twomonth	EVC	184	0.3248630614571534	exemplar
twomonth	EVC	185	0.3164703627612053	exemplar
twomonth	EVC	186	0.3290766797324855	exemplar
twomonth	EVC	187	0.3243795314911317	exemplar
twomonth	EVC	188	0.3199241482327889	exemplar
twomonth	EVC	189	0.3233088579949408	exemplar
twomonth	EVC	190	0.3192333911384721	exemplar
twomonth	EVC	191	0.3180245662234179	exemplar
twomonth	EVC	192	0.3266935677570928	exemplar
twomonth	EVC	193	0.3218928059515915	exemplar
twomonth	EVC	194	0.3250357507307326	exemplar
twomonth	EVC	195	0.316746665598932	exemplar
twomonth	EVC	196	0.3204422160535264	exemplar
twomonth	EVC	197	0.3275915519797045	exemplar
twomonth	EVC	198	0.3187843990271662	exemplar
twomonth	EVC	199	0.3212365867119907	exemplar
twomonth	EVC	200	0.31336195583678	exemplar
twomonth	EVC	201	0.3255538185514702	exemplar
twomonth	EVC	202	0.3182663312064288	exemplar
twomonth	EVC	203	0.323688774396815	exemplar
twomonth	EVC	204	0.325173902149596	exemplar
twomonth	EVC	205	0.3243104557817001	exemplar
twomonth	EVC	206	0.3262445756457869	exemplar
twomonth	EVC	207	0.3116005252462724	exemplar
twomonth	EVC	208	0.3152615378461511	exemplar
twomonth	EVC	209	0.319889610378073	exemplar
twomonth	EVC	210	0.315468764974446	exemplar
twomonth	EVC	211	0.3170575062913746	exemplar
twomonth	EVC	212	0.3206494431818215	exemplar
twomonth	EVC	213	0.3222727223534657	exemplar
twomonth	EVC	214	0.3187843990271662	exemplar
twomonth	EVC	215	0.3176791876762596	exemplar
twomonth	EVC	216	0.3122567444858733	exemplar
twomonth	EVC	217	0.3260028106627761	exemplar
twomonth	EVC	218	0.3198550725233572	exemplar
twomonth	EVC	219	0.3193024668479038	exemplar
twomonth	EVC	220	0.3165739763253528	exemplar
twomonth	EVC	221	0.3253120535684593	exemplar
twomonth	EVC	222	0.3260373485174919	exemplar
twomonth	EVC	223	0.32389600152511	exemplar
twomonth	EVC	224	0.3254156671326069	exemplar
twomonth	EVC	225	0.3202695267799472	exemplar
twomonth	EVC	226	0.3204767539082423	exemplar
twomonth	EVC	227	0.3216165031138648	exemplar
twomonth	EVC	228	0.3236196986873834	exemplar
twomonth	EVC	229	0.3254502049873227	exemplar
twomonth	EVC	230	0.3139490993669493	exemplar
twomonth	EVC	231	0.3225490251911925	exemplar
twomonth	EVC	232	0.3193715425573356	exemplar
twomonth	EVC	233	0.3219618816610232	exemplar
twomonth	EVC	234	0.3243104557817001	exemplar
twomonth	EVC	235	0.3276606276891362	exemplar
twomonth	EVC	236	0.3199241482327889	exemplar
twomonth	EVC	237	0.3201313753610839	exemplar
twomonth	EVC	238	0.3243104557817001	exemplar
twomonth	EVC	239	0.3233433958496567	exemplar
twomonth	EVC	240	0.3224108737723291	exemplar
twomonth	EVC	241	0.3185080961894396	exemplar
twomonth	EVC	242	0.3239996150892575	exemplar
twomonth	EVC	243	0.3273843248514094	exemplar
twomonth	EVC	244	0.3241032286534051	exemplar
twomonth	EVC	245	0.328765839040043	exemplar
twomonth	EVC	246	0.321789192387444	exemplar
twomonth	EVC	247	0.3183699447705763	exemplar
twomonth	EVC	248	0.3149161592989927	exemplar
twomonth	EVC	249	0.3260373485174919	exemplar
twomonth	EVC	250	0.3244831450552792	exemplar
twomonth	EVC	251	0.3206494431818215	exemplar
twomonth	EVC	252	0.3220654952251707	exemplar
twomonth	EVC	253	0.3241377665081209	exemplar
twomonth	EVC	254	0.3263136513552186	exemplar
twomonth	EVC	255	0.3155033028291619	exemplar
twomonth	EVC	256	0.3181627176422812	exemplar
twomonth	EVC	257	0.3229634794477825	exemplar
twomonth	EVC	258	0.3232052444307933	exemplar
twomonth	EVC	259	0.3152269999914352	exemplar
twomonth	EVC	260	0.328109619800442	exemplar
twomonth	EVC	261	0.3182663312064288	exemplar
twomonth	EVC	262	0.3253120535684593	exemplar
twomonth	EVC	263	0.3283859226381688	exemplar
twomonth	EVC	264	0.325381129277891	exemplar
twomonth	EVC	265	0.3243449936364159	exemplar
twomonth	EVC	266	0.3191643154290405	exemplar
twomonth	EVC	267	0.3213402002761382	exemplar
twomonth	EVC	268	0.32306709301193	exemplar
twomonth	EVC	269	0.3199241482327889	exemplar
twomonth	EVC	270	0.3246903721835742	exemplar
twomonth	EVC	271	0.3164703627612053	exemplar
twomonth	EVC	272	0.3248285236024376	exemplar
twomonth	EVC	273	0.3255192806967543	exemplar
twomonth	EVC	274	0.3211675110025589	exemplar
twomonth	EVC	275	0.3240686907986892	exemplar
twomonth	EVC	276	0.3180936419328496	exemplar
twomonth	EVC	277	0.3190952397196088	exemplar
twomonth	EVC	278	0.3201313753610839	exemplar
twomonth	EVC	279	0.3244486072005634	exemplar
twomonth	EVC	280	0.317161119855522	exemplar
twomonth	EVC	281	0.3178173390951229	exemplar
twomonth	EVC	282	0.3288349147494746	exemplar
twomonth	EVC	283	0.3113587602632616	exemplar
twomonth	EVC	284	0.31294750158019	exemplar
twomonth	EVC	285	0.3190952397196088	exemplar
twomonth	EVC	286	0.325381129277891	exemplar
twomonth	EVC	287	0.3198205346686414	exemplar
twomonth	EVC	288	0.3230325551572142	exemplar
twomonth	EVC	289	0.3215128895497173	exemplar
twomonth	EVC	290	0.3222036466440341	exemplar
twomonth	EVC	291	0.3170229684366587	exemplar
twomonth	EVC	292	0.3199241482327889	exemplar
twomonth	EVC	293	0.3178173390951229	exemplar
twomonth	EVC	294	0.3171265820008062	exemplar
twomonth	EVC	295	0.3161940599234786	exemplar
twomonth	EVC	296	0.3155378406838777	exemplar
twomonth	EVC	297	0.3253465914231752	exemplar
twomonth	EVC	298	0.3178518769498387	exemplar
twomonth	EVC	299	0.3166430520347845	exemplar
twomonth	EVC	300	0.3252775157137435	exemplar
twomonth	EVC	301	0.3168157413083637	exemplar
twomonth	EVC	302	0.3189916261554613	exemplar
twomonth	EVC	303	0.3177482633856912	exemplar
twomonth	EVC	304	0.3274188627061253	exemplar
twomonth	EVC	305	0.321789192387444	exemplar
twomonth	EVC	306	0.3237233122515309	exemplar
twomonth	EVC	307	0.32306709301193	exemplar
twomonth	EVC	308	0.3204767539082423	exemplar
twomonth	EVC	309	0.3244486072005634	exemplar
twomonth	EVC	310	0.3220309573704549	exemplar
twomonth	EVC	311	0.3234124715590883	exemplar
twomonth	EVC	312	0.3195787696856306	exemplar
twomonth	EVC	313	0.3183008690611446	exemplar
twomonth	EVC	314	0.3206149053271057	exemplar
twomonth	EVC	315	0.3144671671876868	exemplar
twomonth	EVC	316	0.3226181009006241	exemplar
twomonth	EVC	317	0.3225835630459083	exemplar
twomonth	EVC	318	0.3172992712743854	exemplar
twomonth	EVC	319	0.3217201166780123	exemplar
twomonth	EVC	320	0.3248285236024376	exemplar
twomonth	EVC	321	0.3150197728631402	exemplar
twomonth	EVC	322	0.3225144873364766	exemplar
twomonth	EVC	323	0.3183699447705763	exemplar
twomonth	EVC	324	0.3191297775743246	exemplar
twomonth	EVC	325	0.3175410362573962	exemplar
twomonth	EVC	326	0.3177137255309754	exemplar
twomonth	EVC	327	0.3259682728080602	exemplar
twomonth	EVC	328	0.3144671671876868	exemplar
twomonth	EVC	329	0.3196478453950622	exemplar
twomonth	EVC	330	0.3218582680968757	exemplar
twomonth	EVC	331	0.321996419515739	exemplar
twomonth	EVC	332	0.3235506229779517	exemplar
twomonth	EVC	333	0.3284204604928846	exemplar
twomonth	EVC	334	0.3184390204800079	exemplar
twomonth	EVC	335	0.3202695267799472	exemplar
twomonth	EVC	336	0.316539438470637	exemplar
twomonth	EVC	337	0.3273497869966936	exemplar
twomonth	EVC	338	0.3229634794477825	exemplar
twomonth	EVC	339	0.3249321371665851	exemplar
twomonth	EVC	340	0.3165739763253528	exemplar
twomonth	EVC	341	0.3234124715590883	exemplar
twomonth	EVC	342	0.3206839810365373	exemplar
twomonth	EVC	343	0.3221345709346024	exemplar
twomonth	EVC	344	0.3241723043628367	exemplar
twomonth	EVC	345	0.3204767539082423	exemplar
twomonth	EVC	346	0.3289385283136221	exemplar
twomonth	EVC	347	0.3253120535684593	exemplar
twomonth	EVC	348	0.3215474274044332	exemplar
twomonth	EVC	349	0.3176101119668279	exemplar
twomonth	EVC	350	0.3181627176422812	exemplar
twomonth	EVC	351	0.3273152491419778	exemplar
twomonth	EVC	352	0.3213056624214223	exemplar
twomonth	EVC	353	0.3209948217289798	exemplar
twomonth	EVC	354	0.3261064242269236	exemplar
twomonth	EVC	355	0.3254847428420385	exemplar
twomonth	EVC	356	0.3178864148045546	exemplar
twomonth	EVC	357	0.3169884305819428	exemplar
twomonth	EVC	358	0.3191988532837563	exemplar
twomonth	EVC	359	0.3210984352931273	exemplar
twomonth	EVC	360	0.3241032286534051	exemplar
twomonth	EVC	361	0.3195096939761989	exemplar
twomonth	EVC	362	0.3227217144647716	exemplar
twomonth	EVC	363	0.313154728708485	exemplar
twomonth	EVC	364	0.3274879384155569	exemplar
twomonth	EVC	365	0.325381129277891	exemplar
twomonth	EVC	366	0.316746665598932	exemplar
twomonth	EVC	367	0.3263481892099344	exemplar
twomonth	EVC	368	0.3143290157688235	exemplar
twomonth	EVC	369	0.3282132333645896	exemplar
twomonth	EVC	370	0.3196823832497781	exemplar
twomonth	EVC	371	0.3251393642948802	exemplar
twomonth	EVC	372	0.3178173390951229	exemplar
twomonth	EVC	373	0.3248630614571534	exemplar
twomonth	EVC	374	0.3220309573704549	exemplar
twomonth	EVC	375	0.3204076781988106	exemplar
twomonth	EVC	376	0.3169884305819428	exemplar
twomonth	EVC	377	0.3210984352931273	exemplar
twomonth	EVC	378	0.3231361687213617	exemplar
twomonth	EVC	379	0.3251048264401643	exemplar
twomonth	EVC	380	0.325381129277891	exemplar
twomonth	EVC	381	0.3250357507307326	exemplar
twomonth	EVC	382	0.3170575062913746	exemplar
twomonth	EVC	383	0.3244140693458476	exemplar
twomonth	EVC	384	0.3214438138402857	exemplar
twomonth	EVC	385	0.3243104557817001	exemplar
twomonth	EVC	386	0.3179209526592704	exemplar
twomonth	EVC	387	0.318231793351713	exemplar
twomonth	EVC	388	0.314225402204676	exemplar
twomonth	EVC	389	0.3184044826252921	exemplar
twomonth	EVC	390	0.321789192387444	exemplar
twomonth	EVC	391	0.3276260898344203	exemplar
twomonth	EVC	392	0.3291112175872013	exemplar
twomonth	EVC	393	0.3233088579949408	exemplar
twomonth	EVC	394	0.3228944037383508	exemplar
twomonth	EVC	395	0.326210037791071	exemplar
twomonth	EVC	396	0.3178173390951229	exemplar
twomonth	EVC	397	0.3186807854630188	exemplar
twomonth	EVC	398	0.3189225504460297	exemplar
twomonth	EVC	399	0.3167812034536478	exemplar
twomonth	EVC	400	0.3259682728080602	exemplar
twomonth	EVC	401	0.3186117097535871	exemplar
twomonth	EVC	402	0.3264518027740819	exemplar
twomonth	EVC	403	0.3176446498215438	exemplar
twomonth	EVC	404	0.3187843990271662	exemplar
twomonth	EVC	405	0.3225490251911925	exemplar
twomonth	EVC	406	0.3209948217289798	exemplar
twomonth	EVC	407	0.3196478453950622	exemplar
twomonth	EVC	408	0.321581965259149	exemplar
twomonth	EVC	409	0.3191643154290405	exemplar
twomonth	EVC	410	0.321996419515739	exemplar
twomonth	EVC	411	0.3180591040781337	exemplar
twomonth	EVC	412	0.3242759179269842	exemplar
twomonth	EVC	413	0.3231016308666458	exemplar
twomonth	EVC	414	0.3228944037383508	exemplar
twomonth	EVC	415	0.3250357507307326	exemplar
twomonth	EVC	416	0.3230325551572142	exemplar
twomonth	EVC	417	0.3212020488572748	exemplar
twomonth	EVC	418	0.3188189368818821	exemplar
twomonth	EVC	419	0.3142944779141077	exemplar
twomonth	EVC	420	0.3214092759855698	exemplar
twomonth	EVC	421	0.3227907901742033	exemplar
twomonth	EVC	422	0.3260028106627761	exemplar
twomonth	EVC	423	0.3253465914231752	exemplar
twomonth	EVC	424	0.3228944037383508	exemplar
twomonth	EVC	425	0.3158141435216044	exemplar
twomonth	EVC	426	0.3200277617969365	exemplar
twomonth	EVC	427	0.3241032286534051	exemplar
twomonth	EVC	428	0.3229980173024983	exemplar
twomonth	EVC	429	0.3252084400043118	exemplar
twomonth	EVC	430	0.318231793351713	exemplar
twomonth	EVC	431	0.3256228942609018	exemplar
twomonth	EVC	432	0.3252775157137435	exemplar
twomonth	EVC	433	0.3263481892099344	exemplar
twomonth	EVC	434	0.32472491003829	exemplar
twomonth	EVC	435	0.3223072602081816	exemplar
twomonth	EVC	436	0.3207185188912531	exemplar
twomonth	EVC	437	0.3189570883007455	exemplar
twomonth	EVC	438	0.3225835630459083	exemplar
twomonth	EVC	439	0.321789192387444	exemplar
twomonth	EVC	440	0.3219618816610232	exemplar
twomonth	EVC	441	0.3202349889252314	exemplar
twomonth	EVC	442	0.3213056624214223	exemplar
twomonth	EVC	443	0.3242413800722684	exemplar
twomonth	EVC	444	0.3231361687213617	exemplar
twomonth	EVC	445	0.3188189368818821	exemplar
twomonth	EVC	446	0.3271770977231144	exemplar
twomonth	EVC	447	0.3177828012404071	exemplar
twomonth	EVC	448	0.3196133075403464	exemplar
twomonth	EVC	449	0.3257265078250494	exemplar
twomonth	EVC	450	0.3205112917629581	exemplar
twomonth	EVC	451	0.3198205346686414	exemplar
twomonth	EVC	452	0.3231361687213617	exemplar
twomonth	EVC	453	0.3223763359176133	exemplar
twomonth	EVC	454	0.3208912081648323	exemplar
twomonth	EVC	455	0.3172647334196695	exemplar
twomonth	EVC	456	0.3234470094138041	exemplar
twomonth	EVC	457	0.3214438138402857	exemplar
twomonth	EVC	458	0.3145707807518343	exemplar
twomonth	EVC	459	0.3260028106627761	exemplar
twomonth	EVC	460	0.3241377665081209	exemplar
twomonth	EVC	461	0.3197169211044939	exemplar
twomonth	EVC	462	0.3163322113423419	exemplar
twomonth	EVC	463	0.3167121277442162	exemplar
twomonth	EVC	464	0.3238269258156783	exemplar
twomonth	EVC	465	0.3283168469287371	exemplar
twomonth	EVC	466	0.321789192387444	exemplar
twomonth	EVC	467	0.321789192387444	exemplar
twomonth	EVC	468	0.3207875946006848	exemplar
twomonth	EVC	469	0.3191988532837563	exemplar
twomonth	EVC	470	0.3172992712743854	exemplar
twomonth	EVC	471	0.3232397822855091	exemplar
twomonth	EVC	472	0.3205458296176739	exemplar
twomonth	EVC	473	0.3260373485174919	exemplar
twomonth	EVC	474	0.3223072602081816	exemplar
twomonth	EVC	475	0.323688774396815	exemplar
twomonth	EVC	476	0.3232397822855091	exemplar
twomonth	EVC	477	0.3189225504460297	exemplar
twomonth	EVC	478	0.3258646592439127	exemplar
twomonth	EVC	479	0.3220309573704549	exemplar
twomonth	EVC	480	0.3318397081097523	exemplar
twomonth	EVC	481	0.3244140693458476	exemplar
twomonth	EVC	482	0.3187498611724504	exemplar
twomonth	EVC	483	0.3215128895497173	exemplar
twomonth	EVC	484	0.3235506229779517	exemplar
twomonth	EVC	485	0.3233088579949408	exemplar
twomonth	EVC	486	0.3283168469287371	exemplar
twomonth	EVC	487	0.3245867586194267	exemplar
twomonth	EVC	488	0.3204422160535264	exemplar
twomonth	EVC	489	0.317575574112112	exemplar
twomonth	EVC	490	0.3231707065760775	exemplar
twomonth	EVC	491	0.3223763359176133	exemplar
twomonth	EVC	492	0.3254502049873227	exemplar
twomonth	EVC	493	0.3186117097535871	exemplar
twomonth	EVC	494	0.3248630614571534	exemplar
twomonth	EVC	495	0.3154342271197302	exemplar
twomonth	EVC	496	0.3192333911384721	exemplar
twomonth	EVC	497	0.3233088579949408	exemplar
twomonth	EVC	498	0.3132928801273484	exemplar
twomonth	EVC	499	0.3155033028291619	exemplar
twomonth	EVC	500	0.3164703627612053	exemplar
twomonth	EVC	501	0.3243449936364159	exemplar
twomonth	EVC	502	0.3204076781988106	exemplar
twomonth	EVC	503	0.3223072602081816	exemplar
twomonth	EVC	504	0.3241032286534051	exemplar
twomonth	EVC	505	0.3256228942609018	exemplar
twomonth	EVC	506	0.3162285977781944	exemplar
twomonth	EVC	507	0.3205458296176739	exemplar
twomonth	EVC	508	0.3256228942609018	exemplar
twomonth	EVC	509	0.3197514589592097	exemplar
twomonth	EVC	510	0.3269353327401036	exemplar
twomonth	EVC	511	0.3141563264952443	exemplar
twomonth	EVC	512	0.3224799494817608	exemplar
twomonth	EVC	513	0.3216510409685807	exemplar
twomonth	EVC	514	0.3215128895497173	exemplar
twomonth	EVC	515	0.3247939857477217	exemplar
twomonth	EVC	516	0.3189225504460297	exemplar
twomonth	EVC	517	0.3212365867119907	exemplar
twomonth	EVC	518	0.3189225504460297	exemplar
twomonth	EVC	519	0.3200968375063681	exemplar
twomonth	EVC	520	0.3248630614571534	exemplar
twomonth	EVC	521	0.3207875946006848	exemplar
twomonth	EVC	522	0.315054310717856	exemplar
twomonth	EVC	523	0.3216165031138648	exemplar
twomonth	EVC	524	0.3199932239422206	exemplar
twomonth	EVC	525	0.3155033028291619	exemplar
twomonth	EVC	526	0.3230325551572142	exemplar
twomonth	EVC	527	0.3185080961894396	exemplar
twomonth	EVC	528	0.3196133075403464	exemplar
twomonth	EVC	529	0.3143290157688235	exemplar
twomonth	EVC	530	0.3246212964741426	exemplar
twomonth	EVC	531	0.3318397081097523	exemplar
twomonth	EVC	532	0.3247939857477217	exemplar
twomonth	EVC	533	0.3279369305268629	exemplar
twomonth	EVC	534	0.321996419515739	exemplar
twomonth	EVC	535	0.3208221324554006	exemplar
twomonth	EVC	536	0.3197169211044939	exemplar
twomonth	EVC	537	0.3246212964741426	exemplar
twomonth	EVC	538	0.3215128895497173	exemplar
twomonth	EVC	539	0.331494329562594	exemplar
twomonth	EVC	540	0.3276260898344203	exemplar
twomonth	EVC	541	0.3160904463593311	exemplar
twomonth	EVC	542	0.3183008690611446	exemplar
twomonth	EVC	543	0.3217546545327281	exemplar
twomonth	EVC	544	0.3214092759855698	exemplar
twomonth	EVC	545	0.3264863406287978	exemplar
twomonth	EVC	546	0.3255538185514702	exemplar
twomonth	EVC	547	0.3161940599234786	exemplar
twomonth	EVC	548	0.3206839810365373	exemplar
twomonth	EVC	549	0.3269353327401036	exemplar
twomonth	EVC	550	0.3210984352931273	exemplar
twomonth	EVC	551	0.3266935677570928	exemplar
twomonth	EVC	552	0.3178864148045546	exemplar
twomonth	EVC	553	0.3218928059515915	exemplar
twomonth	EVC	554	0.3266590299023769	exemplar
twomonth	EVC	555	0.3204076781988106	exemplar
twomonth	EVC	556	0.3206839810365373	exemplar
twomonth	EVC	557	0.3290766797324855	exemplar
twomonth	EVC	558	0.3188189368818821	exemplar
twomonth	EVC	559	0.3107370788783766	exemplar
twomonth	EVC	560	0.3262791135005027	exemplar
twomonth	EVC	561	0.3206839810365373	exemplar
twomonth	EVC	562	0.3233779337043725	exemplar
twomonth	EVC	563	0.3189916261554613	exemplar
twomonth	EVC	564	0.3211329731478431	exemplar
twomonth	EVC	565	0.3157450678121727	exemplar
twomonth	EVC	566	0.32389600152511	exemplar
twomonth	EVC	567	0.3178173390951229	exemplar
twomonth	EVC	568	0.3282477712193054	exemplar
twomonth	EVC	569	0.3144671671876868	exemplar
twomonth	EVC	570	0.3272461734325461	exemplar
twomonth	EVC	571	0.3251393642948802	exemplar
twomonth	EVC	572	0.3194060804120514	exemplar
twomonth	EVC	573	0.318853474736598	exemplar
twomonth	EVC	574	0.3268662570306719	exemplar
twomonth	EVC	575	0.3182663312064288	exemplar
twomonth	EVC	576	0.3212365867119907	exemplar
twomonth	EVC	577	0.3195442318309147	exemplar
twomonth	EVC	578	0.3242759179269842	exemplar
twomonth	EVC	579	0.3225144873364766	exemplar
twomonth	EVC	580	0.3227562523194875	exemplar
twomonth	EVC	581	0.3193715425573356	exemplar
twomonth	EVC	582	0.3256228942609018	exemplar
twomonth	EVC	583	0.3236196986873834	exemplar
twomonth	EVC	584	0.3254156671326069	exemplar
twomonth	EVC	585	0.3246558343288584	exemplar
twomonth	EVC	586	0.317368346983817	exemplar
twomonth	EVC	587	0.3196823832497781	exemplar
twomonth	EVC	588	0.3214092759855698	exemplar
twomonth	EVC	589	0.3219273438063074	exemplar
twomonth	EVC	590	0.3172647334196695	exemplar
twomonth	EVC	591	0.3202004510705156	exemplar
twomonth	EVC	592	0.3189570883007455	exemplar
twomonth	EVC	593	0.3257265078250494	exemplar
twomonth	EVC	594	0.3162631356329102	exemplar
twomonth	EVC	595	0.3243104557817001	exemplar
twomonth	EVC	596	0.3204767539082423	exemplar
twomonth	EVC	597	0.3217201166780123	exemplar
twomonth	EVC	598	0.3240686907986892	exemplar
twomonth	EVC	599	0.3227907901742033	exemplar
twomonth	EVC	600	0.327902392672147	exemplar
twomonth	EVC	601	0.3224799494817608	exemplar
twomonth	EVC	602	0.315054310717856	exemplar
twomonth	EVC	603	0.3232052444307933	exemplar
twomonth	EVC	604	0.3220309573704549	exemplar
twomonth	EVC	605	0.3209948217289798	exemplar
twomonth	EVC	606	0.325173902149596	exemplar
twomonth	EVC	607	0.321996419515739	exemplar
twomonth	EVC	608	0.3204767539082423	exemplar
twomonth	EVC	609	0.3174374226932487	exemplar
twomonth	EVC	610	0.3145017050424026	exemplar
twomonth	EVC	611	0.3189225504460297	exemplar
twomonth	EVC	612	0.3174374226932487	exemplar
twomonth	EVC	613	0.3238614636703942	exemplar
twomonth	EVC	614	0.3253465914231752	exemplar
twomonth	EVC	615	0.3188880125913138	exemplar
twomonth	EVC	616	0.3169193548725112	exemplar
twomonth	EVC	617	0.3245522207647109	exemplar
twomonth	EVC	618	0.3303200425022555	exemplar
twomonth	EVC	619	0.3252429778590276	exemplar
twomonth	EVC	620	0.3179554905139863	exemplar
twomonth	EVC	621	0.316539438470637	exemplar
twomonth	EVC	622	0.3172301955649537	exemplar
twomonth	EVC	623	0.3184390204800079	exemplar
twomonth	EVC	624	0.3246212964741426	exemplar
twomonth	EVC	625	0.3194406182667672	exemplar
twomonth	EVC	626	0.3153651514102986	exemplar
twomonth	EVC	627	0.3234470094138041	exemplar
twomonth	EVC	628	0.3169884305819428	exemplar
twomonth	EVC	629	0.3186117097535871	exemplar
twomonth	EVC	630	0.3279369305268629	exemplar
twomonth	EVC	631	0.3241377665081209	exemplar
twomonth	EVC	632	0.3257265078250494	exemplar
twomonth	EVC	633	0.3198205346686414	exemplar
twomonth	EVC	634	0.3212711245667065	exemplar
twomonth	EVC	635	0.3197514589592097	exemplar
twomonth	EVC	636	0.3187843990271662	exemplar
twomonth	EVC	637	0.3228253280289191	exemplar
twomonth	EVC	638	0.3227562523194875	exemplar
twomonth	EVC	639	0.3283168469287371	exemplar
twomonth	EVC	640	0.3188880125913138	exemplar
twomonth	EVC	641	0.319060701864893	exemplar
twomonth	EVC	642	0.3189916261554613	exemplar
twomonth	EVC	643	0.321789192387444	exemplar
twomonth	EVC	644	0.3197514589592097	exemplar
twomonth	EVC	645	0.3268317191759561	exemplar
twomonth	EVC	646	0.3188880125913138	exemplar
twomonth	EVC	647	0.3224799494817608	exemplar
twomonth	EVC	648	0.3123603580500208	exemplar
twomonth	EVC	649	0.3195096939761989	exemplar
twomonth	EVC	650	0.3185080961894396	exemplar
twomonth	EVC	651	0.3203731403440948	exemplar
twomonth	EVC	652	0.3233433958496567	exemplar
twomonth	EVC	653	0.3256919699703335	exemplar
twomonth	EVC	654	0.3173338091291012	exemplar
twomonth	EVC	655	0.3194060804120514	exemplar
twomonth	EVC	656	0.3273497869966936	exemplar
twomonth	EVC	657	0.3168502791630795	exemplar
twomonth	EVC	658	0.3192333911384721	exemplar
twomonth	EVC	659	0.3267281056118086	exemplar
twomonth	EVC	660	0.3183354069158604	exemplar
twomonth	EVC	661	0.316953892727227	exemplar
twomonth	EVC	662	0.3285240740570321	exemplar
twomonth	EVC	663	0.3221691087893183	exemplar
twomonth	EVC	664	0.3186462476083029	exemplar
twomonth	EVC	665	0.3184044826252921	exemplar
twomonth	EVC	666	0.3243449936364159	exemplar
twomonth	EVC	667	0.3165739763253528	exemplar
twomonth	EVC	668	0.321374738130854	exemplar
twomonth	EVC	669	0.3221345709346024	exemplar
twomonth	EVC	670	0.3212711245667065	exemplar
twomonth	EVC	671	0.3216855788232965	exemplar
twomonth	EVC	672	0.3178864148045546	exemplar
twomonth	EVC	673	0.3219618816610232	exemplar
twomonth	EVC	674	0.3200622996516523	exemplar
twomonth	EVC	675	0.3199241482327889	exemplar
twomonth	EVC	676	0.3162285977781944	exemplar
twomonth	EVC	677	0.3296983611173705	exemplar
twomonth	EVC	678	0.3258991970986285	exemplar
twomonth	EVC	679	0.3229289415930666	exemplar
twomonth	EVC	680	0.3200277617969365	exemplar
twomonth	EVC	681	0.3181281797875654	exemplar
twomonth	EVC	682	0.3154342271197302	exemplar
twomonth	EVC	683	0.321374738130854	exemplar
twomonth	EVC	684	0.3225144873364766	exemplar
twomonth	EVC	685	0.3261064242269236	exemplar
twomonth	EVC	686	0.3173338091291012	exemplar
twomonth	EVC	687	0.3168502791630795	exemplar
twomonth	EVC	688	0.3240686907986892	exemplar
twomonth	EVC	689	0.3245867586194267	exemplar
twomonth	EVC	690	0.3237578501062467	exemplar
twomonth	EVC	691	0.3208566703101164	exemplar
twomonth	EVC	692	0.3174028848385329	exemplar
twomonth	EVC	693	0.3195096939761989	exemplar
twomonth	EVC	694	0.3214438138402857	exemplar
twomonth	EVC	695	0.3234470094138041	exemplar
twomonth	EVC	696	0.3256919699703335	exemplar
twomonth	EVC	697	0.3213402002761382	exemplar
twomonth	EVC	698	0.3245867586194267	exemplar
twomonth	EVC	699	0.3294911339890755	exemplar
twomonth	EVC	700	0.3204076781988106	exemplar
twomonth	EVC	701	0.316953892727227	exemplar
twomonth	EVC	702	0.3218237302421599	exemplar
twomonth	EVC	703	0.3145017050424026	exemplar
twomonth	EVC	704	0.3178864148045546	exemplar
twomonth	EVC	705	0.316746665598932	exemplar
twomonth	EVC	706	0.3240686907986892	exemplar
twomonth	EVC	707	0.3201659132157998	exemplar
twomonth	EVC	708	0.3175410362573962	exemplar
twomonth	EVC	709	0.3233088579949408	exemplar
twomonth	EVC	710	0.3153306135555827	exemplar
twomonth	EVC	711	0.3221691087893183	exemplar
twomonth	EVC	712	0.3257265078250494	exemplar
twomonth	EVC	713	0.3200968375063681	exemplar
twomonth	EVC	714	0.3252084400043118	exemplar
twomonth	EVC	715	0.3247594478930059	exemplar
twomonth	EVC	716	0.3209257460195481	exemplar
twomonth	EVC	717	0.3198550725233572	exemplar
twomonth	EVC	718	0.3247594478930059	exemplar
twomonth	EVC	719	0.3162285977781944	exemplar
twomonth	EVC	720	0.3177828012404071	exemplar
twomonth	EVC	721	0.3177137255309754	exemplar
twomonth	EVC	722	0.3219618816610232	exemplar
twomonth	EVC	723	0.330423656066403	exemplar
twomonth	EVC	724	0.3206839810365373	exemplar
twomonth	EVC	725	0.321374738130854	exemplar
twomonth	EVC	726	0.3161595220687628	exemplar
twomonth	EVC	727	0.3205458296176739	exemplar
twomonth	EVC	728	0.3247594478930059	exemplar
twomonth	EVC	729	0.3210638974384115	exemplar
twomonth	EVC	730	0.3101499353482073	exemplar
twomonth	EVC	731	0.3260373485174919	exemplar
twomonth	EVC	732	0.3210293595836956	exemplar
twomonth	EVC	733	0.3172647334196695	exemplar
twomonth	EVC	734	0.3187153233177346	exemplar
twomonth	EVC	735	0.3171265820008062	exemplar
twomonth	EVC	736	0.3218582680968757	exemplar
twomonth	EVC	737	0.3240341529439734	exemplar
twomonth	EVC	738	0.3162631356329102	exemplar
twomonth	EVC	739	0.325795583534481	exemplar
twomonth	EVC	740	0.321789192387444	exemplar
twomonth	EVC	741	0.324517682909995	exemplar
twomonth	EVC	742	0.3245522207647109	exemplar
twomonth	EVC	743	0.319060701864893	exemplar
twomonth	EVC	744	0.3225490251911925	exemplar
twomonth	EVC	745	0.325381129277891	exemplar
twomonth	EVC	746	0.3254156671326069	exemplar
twomonth	EVC	747	0.3210638974384115	exemplar
twomonth	EVC	748	0.3191988532837563	exemplar
twomonth	EVC	749	0.3212711245667065	exemplar
twomonth	EVC	750	0.3227562523194875	exemplar
twomonth	EVC	751	0.3143635536235393	exemplar
twomonth	EVC	752	0.3266935677570928	exemplar
twomonth	EVC	753	0.3219273438063074	exemplar
twomonth	EVC	754	0.3201659132157998	exemplar
twomonth	EVC	755	0.3199241482327889	exemplar
twomonth	EVC	756	0.3224108737723291	exemplar
twomonth	EVC	757	0.3137073343839385	exemplar
twomonth	EVC	758	0.326210037791071	exemplar
twomonth	EVC	759	0.3185426340441555	exemplar
twomonth	EVC	760	0.3183008690611446	exemplar
twomonth	EVC	761	0.3206839810365373	exemplar
twomonth	EVC	762	0.3177137255309754	exemplar
twomonth	EVC	763	0.3256574321156177	exemplar
twomonth	EVC	764	0.3187498611724504	exemplar
twomonth	EVC	765	0.3310798753060039	exemplar
twomonth	EVC	766	0.3201313753610839	exemplar
twomonth	EVC	767	0.3224108737723291	exemplar
twomonth	EVC	768	0.3153651514102986	exemplar
twomonth	EVC	769	0.3170575062913746	exemplar
twomonth	EVC	770	0.3226871766100558	exemplar
twomonth	EVC	771	0.3208912081648323	exemplar
twomonth	EVC	772	0.325588356406186	exemplar
twomonth	EVC	773	0.3204076781988106	exemplar
twomonth	EVC	774	0.3254502049873227	exemplar
twomonth	EVC	775	0.3214783516950015	exemplar
twomonth	EVC	776	0.3198205346686414	exemplar
twomonth	EVC	777	0.3190261640101771	exemplar
twomonth	EVC	778	0.3183354069158604	exemplar
twomonth	EVC	779	0.3219618816610232	exemplar
twomonth	EVC	780	0.3244486072005634	exemplar
twomonth	EVC	781	0.3197514589592097	exemplar
twomonth	EVC	782	0.3134310315462117	exemplar
twomonth	EVC	783	0.3247939857477217	exemplar
twomonth	EVC	784	0.3172301955649537	exemplar
twomonth	EVC	785	0.3165739763253528	exemplar
twomonth	EVC	786	0.3299401261003813	exemplar
twomonth	EVC	787	0.3243795314911317	exemplar
twomonth	EVC	788	0.3195787696856306	exemplar
twomonth	EVC	789	0.3178864148045546	exemplar
twomonth	EVC	790	0.3271425598683986	exemplar
twomonth	EVC	791	0.3187843990271662	exemplar
twomonth	EVC	792	0.3185426340441555	exemplar
twomonth	EVC	793	0.3160904463593311	exemplar
twomonth	EVC	794	0.3208566703101164	exemplar
twomonth	EVC	795	0.3229289415930666	exemplar
twomonth	EVC	796	0.3258991970986285	exemplar
twomonth	EVC	797	0.3208912081648323	exemplar
twomonth	EVC	798	0.3189225504460297	exemplar
twomonth	EVC	799	0.3215474274044332	exemplar
twomonth	EVC	800	0.3235506229779517	exemplar
twomonth	EVC	801	0.3168848170177953	exemplar
twomonth	EVC	802	0.3194406182667672	exemplar
twomonth	EVC	803	0.3184735583347238	exemplar
twomonth	EVC	804	0.3258646592439127	exemplar
twomonth	EVC	805	0.3223072602081816	exemplar
twomonth	EVC	806	0.3193370047026197	exemplar
twomonth	EVC	807	0.3199932239422206	exemplar
twomonth	EVC	808	0.327902392672147	exemplar
twomonth	EVC	809	0.3211675110025589	exemplar
twomonth	EVC	810	0.3238269258156783	exemplar
twomonth	EVC	811	0.3198550725233572	exemplar
twomonth	EVC	812	0.3164012870517736	exemplar
twomonth	EVC	813	0.321996419515739	exemplar
twomonth	EVC	814	0.3298365125362338	exemplar
twomonth	EVC	815	0.3186462476083029	exemplar
twomonth	EVC	816	0.3183699447705763	exemplar
twomonth	EVC	817	0.3204422160535264	exemplar
twomonth	EVC	818	0.3244486072005634	exemplar
twomonth	EVC	819	0.3220654952251707	exemplar
twomonth	EVC	820	0.319889610378073	exemplar
twomonth	EVC	821	0.3176101119668279	exemplar
twomonth	EVC	822	0.3223417980628974	exemplar
twomonth	EVC	823	0.3218928059515915	exemplar
twomonth	EVC	824	0.3187843990271662	exemplar
twomonth	EVC	825	0.3173338091291012	exemplar
twomonth	EVC	826	0.3178864148045546	exemplar
twomonth	EVC	827	0.3263481892099344	exemplar
twomonth	EVC	828	0.3161940599234786	exemplar
twomonth	EVC	829	0.3233779337043725	exemplar
twomonth	EVC	830	0.3222381844987499	exemplar
twomonth	EVC	831	0.324517682909995	exemplar
twomonth	EVC	832	0.3110824574255349	exemplar
twomonth	EVC	833	0.3238614636703942	exemplar
twomonth	EVC	834	0.3202695267799472	exemplar
twomonth	EVC	835	0.3249321371665851	exemplar
twomonth	EVC	836	0.3159868327951836	exemplar
twomonth	EVC	837	0.321996419515739	exemplar
twomonth	EVC	838	0.3199932239422206	exemplar
twomonth	EVC	839	0.3210293595836956	exemplar
twomonth	EVC	840	0.3236542365420992	exemplar
twomonth	EVC	841	0.3150197728631402	exemplar
twomonth	EVC	842	0.3215128895497173	exemplar
twomonth	EVC	843	0.3204767539082423	exemplar
twomonth	EVC	844	0.3197514589592097	exemplar
twomonth	EVC	845	0.316539438470637	exemplar
twomonth	EVC	846	0.3239996150892575	exemplar
twomonth	EVC	847	0.321996419515739	exemplar
twomonth	EVC	848	0.319060701864893	exemplar
twomonth	EVC	849	0.3167121277442162	exemplar
twomonth	EVC	850	0.32306709301193	exemplar
twomonth	EVC	851	0.3147089321706977	exemplar
twomonth	EVC	852	0.3172301955649537	exemplar
twomonth	EVC	853	0.3204076781988106	exemplar
twomonth	EVC	854	0.3237923879609625	exemplar
twomonth	EVC	855	0.3195096939761989	exemplar
twomonth	EVC	856	0.3267281056118086	exemplar
twomonth	EVC	857	0.3199586860875048	exemplar
twomonth	EVC	858	0.3167121277442162	exemplar
twomonth	EVC	859	0.3221000330798865	exemplar
twomonth	EVC	860	0.32306709301193	exemplar
twomonth	EVC	861	0.3217201166780123	exemplar
twomonth	EVC	862	0.3128438880160425	exemplar
twomonth	EVC	863	0.3259337349533444	exemplar
twomonth	EVC	864	0.3187843990271662	exemplar
twomonth	EVC	865	0.3209257460195481	exemplar
twomonth	EVC	866	0.3239305393798259	exemplar
twomonth	EVC	867	0.324517682909995	exemplar
twomonth	EVC	868	0.315054310717856	exemplar
twomonth	EVC	869	0.3167812034536478	exemplar
twomonth	EVC	870	0.3207185188912531	exemplar
twomonth	EVC	871	0.322445411627045	exemplar
twomonth	EVC	872	0.3190952397196088	exemplar
twomonth	EVC	873	0.3246558343288584	exemplar
twomonth	EVC	874	0.3213402002761382	exemplar
twomonth	EVC	875	0.3263136513552186	exemplar
twomonth	EVC	876	0.3242068422175525	exemplar
twomonth	EVC	877	0.326417264919366	exemplar
twomonth	EVC	878	0.3222381844987499	exemplar
twomonth	EVC	879	0.3225835630459083	exemplar
twomonth	EVC	880	0.3206494431818215	exemplar
twomonth	EVC	881	0.3219618816610232	exemplar
twomonth	EVC	882	0.3205803674723897	exemplar
twomonth	EVC	883	0.3260718863722077	exemplar
twomonth	EVC	884	0.3190952397196088	exemplar
twomonth	EVC	885	0.3204076781988106	exemplar
twomonth	EVC	886	0.3185426340441555	exemplar
twomonth	EVC	887	0.3181281797875654	exemplar
twomonth	EVC	888	0.3221691087893183	exemplar
twomonth	EVC	889	0.3275570141249886	exemplar
twomonth	EVC	890	0.3231707065760775	exemplar
twomonth	EVC	891	0.3286622254758954	exemplar
twomonth	EVC	892	0.3237923879609625	exemplar
twomonth	EVC	893	0.3243449936364159	exemplar
twomonth	EVC	894	0.3205112917629581	exemplar
twomonth	EVC	895	0.3218237302421599	exemplar
twomonth	EVC	896	0.320753056745969	exemplar
twomonth	EVC	897	0.322445411627045	exemplar
twomonth	EVC	898	0.3239996150892575	exemplar
twomonth	EVC	899	0.3213402002761382	exemplar
twomonth	EVC	900	0.316539438470637	exemplar
twomonth	EVC	901	0.32389600152511	exemplar
twomonth	EVC	902	0.3165049006159212	exemplar
twomonth	EVC	903	0.3194406182667672	exemplar
twomonth	EVC	904	0.321996419515739	exemplar
twomonth	EVC	905	0.3255192806967543	exemplar
twomonth	EVC	906	0.3163667491970577	exemplar
twomonth	EVC	907	0.3196133075403464	exemplar
twomonth	EVC	908	0.3261754999363552	exemplar
twomonth	EVC	909	0.3203040646346631	exemplar
twomonth	EVC	910	0.3277297033985678	exemplar
twomonth	EVC	911	0.3209948217289798	exemplar
twomonth	EVC	912	0.3222036466440341	exemplar
twomonth	EVC	913	0.3256574321156177	exemplar
twomonth	EVC	914	0.3181281797875654	exemplar
twomonth	EVC	915	0.3306654210494139	exemplar
twomonth	EVC	916	0.323274320140225	exemplar
twomonth	EVC	917	0.3193715425573356	exemplar
twomonth	EVC	918	0.3215128895497173	exemplar
twomonth	EVC	919	0.3153651514102986	exemplar
twomonth	EVC	920	0.3191297775743246	exemplar
twomonth	EVC	921	0.3202695267799472	exemplar
twomonth	EVC	922	0.3252775157137435	exemplar
twomonth	EVC	923	0.3217201166780123	exemplar
twomonth	EVC	924	0.327695165543852	exemplar
twomonth	EVC	925	0.3310107995965722	exemplar
twomonth	EVC	926	0.3139145615122334	exemplar
twomonth	EVC	927	0.3186117097535871	exemplar
twomonth	EVC	928	0.3193024668479038	exemplar
twomonth	EVC	929	0.3237233122515309	exemplar
twomonth	EVC	930	0.3195442318309147	exemplar
twomonth	EVC	931	0.3258991970986285	exemplar
twomonth	EVC	932	0.3220654952251707	exemplar
twomonth	EVC	933	0.3180936419328496	exemplar
twomonth	EVC	934	0.319889610378073	exemplar
twomonth	EVC	935	0.3196478453950622	exemplar
twomonth	EVC	936	0.3242413800722684	exemplar
twomonth	EVC	937	0.3139145615122334	exemplar
twomonth	EVC	938	0.3263136513552186	exemplar
twomonth	EVC	939	0.3237923879609625	exemplar
twomonth	EVC	940	0.3252084400043118	exemplar
twomonth	EVC	941	0.3220309573704549	exemplar
twomonth	EVC	942	0.3194406182667672	exemplar
twomonth	EVC	943	0.3228944037383508	exemplar
twomonth	EVC	944	0.3252429778590276	exemplar
twomonth	EVC	945	0.3194060804120514	exemplar
twomonth	EVC	946	0.3180591040781337	exemplar
twomonth	EVC	947	0.3251048264401643	exemplar
twomonth	EVC	948	0.3240686907986892	exemplar
twomonth	EVC	949	0.323688774396815	exemplar
twomonth	EVC	950	0.3206149053271057	exemplar
twomonth	EVC	951	0.3215128895497173	exemplar
twomonth	EVC	952	0.3220654952251707	exemplar
twomonth	EVC	953	0.324517682909995	exemplar
twomonth	EVC	954	0.3258646592439127	exemplar
twomonth	EVC	955	0.3201659132157998	exemplar
twomonth	EVC	956	0.3238269258156783	exemplar
twomonth	EVC	957	0.312740274451895	exemplar
twomonth	EVC	958	0.325588356406186	exemplar
twomonth	EVC	959	0.3216165031138648	exemplar
twomonth	EVC	960	0.3267281056118086	exemplar
twomonth	EVC	961	0.3179209526592704	exemplar
twomonth	EVC	962	0.3291802932966329	exemplar
twomonth	EVC	963	0.317161119855522	exemplar
twomonth	EVC	964	0.3187498611724504	exemplar
twomonth	EVC	965	0.319889610378073	exemplar
twomonth	EVC	966	0.325381129277891	exemplar
twomonth	EVC	967	0.321996419515739	exemplar
twomonth	EVC	968	0.3254156671326069	exemplar
twomonth	EVC	969	0.3208912081648323	exemplar
twomonth	EVC	970	0.3245522207647109	exemplar
twomonth	EVC	971	0.3206494431818215	exemplar
twomonth	EVC	972	0.3160904463593311	exemplar
twomonth	EVC	973	0.3177828012404071	exemplar
twomonth	EVC	974	0.3223072602081816	exemplar
twomonth	EVC	975	0.3228253280289191	exemplar
twomonth	EVC	976	0.3242068422175525	exemplar
twomonth	EVC	977	0.3227217144647716	exemplar
twomonth	EVC	978	0.321581965259149	exemplar
twomonth	EVC	979	0.3276606276891362	exemplar
twomonth	EVC	980	0.3203040646346631	exemplar
twomonth	EVC	981	0.323688774396815	exemplar
twomonth	EVC	982	0.3263136513552186	exemplar
twomonth	EVC	983	0.3174028848385329	exemplar
twomonth	EVC	984	0.3277987791079995	exemplar
twomonth	EVC	985	0.3229289415930666	exemplar
twomonth	EVC	986	0.3256574321156177	exemplar
twomonth	EVC	987	0.3250012128760168	exemplar
twomonth	EVC	988	0.32306709301193	exemplar
twomonth	EVC	989	0.3191297775743246	exemplar
twomonth	EVC	990	0.3201313753610839	exemplar
twomonth	EVC	991	0.3265208784835136	exemplar
twomonth	EVC	992	0.3169884305819428	exemplar
twomonth	EVC	993	0.3136727965292226	exemplar
twomonth	EVC	994	0.3191643154290405	exemplar
twomonth	EVC	995	0.321581965259149	exemplar
twomonth	EVC	996	0.3172647334196695	exemplar
twomonth	EVC	997	0.3207875946006848	exemplar
twomonth	EVC	998	0.3194060804120514	exemplar
twomonth	EVC	999	0.3284895362023162	exemplar
twomonth	VVC	0	0.157734382487223	exemplar
twomonth	VVC	1	0.1773518839658178	exemplar
twomonth	VVC	2	0.1587359802739822	exemplar
twomonth	VVC	3	0.1351811633577821	exemplar
twomonth	VVC	4	0.1560765654608629	exemplar
twomonth	VVC	5	0.1499979030308758	exemplar
twomonth	VVC	6	0.1996288002575321	exemplar
twomonth	VVC	7	0.1762466726149111	exemplar
twomonth	VVC	8	0.1744507041696876	exemplar
twomonth	VVC	9	0.1838795385071109	exemplar
twomonth	VVC	10	0.1732764171093492	exemplar
twomonth	VVC	11	0.1754868398111627	exemplar
twomonth	VVC	12	0.1895437466805079	exemplar
twomonth	VVC	13	0.1425377264122552	exemplar
twomonth	VVC	14	0.1550404298193878	exemplar
twomonth	VVC	15	0.1573544660853488	exemplar
twomonth	VVC	16	0.1668523761322037	exemplar
twomonth	VVC	17	0.188473073184317	exemplar
twomonth	VVC	18	0.1631568256776093	exemplar
twomonth	VVC	19	0.1707551537150932	exemplar
twomonth	VVC	20	0.2002159437877013	exemplar
twomonth	VVC	21	0.172896500707475	exemplar
twomonth	VVC	22	0.178802473863883	exemplar
twomonth	VVC	23	0.1974874532651502	exemplar
twomonth	VVC	24	0.1448517626782162	exemplar
twomonth	VVC	25	0.163640355643631	exemplar
twomonth	VVC	26	0.1827397893014883	exemplar
twomonth	VVC	27	0.1752796126828677	exemplar
twomonth	VVC	28	0.1542805970156394	exemplar
twomonth	VVC	29	0.1651600212511277	exemplar
twomonth	VVC	30	0.1584251395815397	exemplar
twomonth	VVC	31	0.2048094784649075	exemplar
twomonth	VVC	32	0.189958200937098	exemplar
twomonth	VVC	33	0.1661270811831711	exemplar
twomonth	VVC	34	0.1536934534854702	exemplar
twomonth	VVC	35	0.1772137325469545	exemplar
twomonth	VVC	36	0.1421232721556651	exemplar
twomonth	VVC	37	0.1736908713659392	exemplar
twomonth	VVC	38	0.1714113729546941	exemplar
twomonth	VVC	39	0.1585978288551189	exemplar
twomonth	VVC	40	0.1888529895861913	exemplar
twomonth	VVC	41	0.1782153303337137	exemplar
twomonth	VVC	42	0.1563874061533054	exemplar
twomonth	VVC	43	0.2032898128574107	exemplar
twomonth	VVC	44	0.1883349217654537	exemplar
twomonth	VVC	45	0.1731382656904859	exemplar
twomonth	VVC	46	0.1932392971351024	exemplar
twomonth	VVC	47	0.1632259013870409	exemplar
twomonth	VVC	48	0.1542805970156394	exemplar
twomonth	VVC	49	0.1862971883372194	exemplar
twomonth	VVC	50	0.1574235417947805	exemplar
twomonth	VVC	51	0.1869188697221044	exemplar
twomonth	VVC	52	0.1960368633670851	exemplar
twomonth	VVC	53	0.1941372813577142	exemplar
twomonth	VVC	54	0.1998705652405429	exemplar
twomonth	VVC	55	0.1939991299388508	exemplar
twomonth	VVC	56	0.1745543177338351	exemplar
twomonth	VVC	57	0.163640355643631	exemplar
twomonth	VVC	58	0.1942063570671458	exemplar
twomonth	VVC	59	0.1220567785657644	exemplar
twomonth	VVC	60	0.1466822689781555	exemplar
twomonth	VVC	61	0.1748651584262777	exemplar
twomonth	VVC	62	0.103406337019213	exemplar
twomonth	VVC	63	0.2003540952065647	exemplar
twomonth	VVC	64	0.1992834217103737	exemplar
twomonth	VVC	65	0.1996633381122479	exemplar
twomonth	VVC	66	0.1864008019013669	exemplar
twomonth	VVC	67	0.1548332026910928	exemplar
twomonth	VVC	68	0.1915124043993106	exemplar
twomonth	VVC	69	0.1638821206266418	exemplar
twomonth	VVC	70	0.1733800306734967	exemplar
twomonth	VVC	71	0.1628459849851667	exemplar
twomonth	VVC	72	0.1775936489488287	exemplar
twomonth	VVC	73	0.1593921995135831	exemplar
twomonth	VVC	74	0.1451626033706587	exemplar
twomonth	VVC	75	0.1870570211409678	exemplar
twomonth	VVC	76	0.1658162404907286	exemplar
twomonth	VVC	77	0.1890602167144862	exemplar
twomonth	VVC	78	0.175210536973436	exemplar
twomonth	VVC	79	0.157734382487223	exemplar
twomonth	VVC	80	0.1269611539354131	exemplar
twomonth	VVC	81	0.1600138808984682	exemplar
twomonth	VVC	82	0.1594612752230148	exemplar
twomonth	VVC	83	0.1885076110390329	exemplar
twomonth	VVC	84	0.1967966961708335	exemplar
twomonth	VVC	85	0.1797695337959264	exemplar
twomonth	VVC	86	0.1489617673894007	exemplar
twomonth	VVC	87	0.2061564547988251	exemplar
twomonth	VVC	88	0.151828409330815	exemplar
twomonth	VVC	89	0.1692700259623122	exemplar
twomonth	VVC	90	0.1758322183583211	exemplar
twomonth	VVC	91	0.1487890781158215	exemplar
twomonth	VVC	92	0.1503087437233183	exemplar
twomonth	VVC	93	0.1691664123981647	exemplar
twomonth	VVC	94	0.1455079819178171	exemplar
twomonth	VVC	95	0.1759703697771844	exemplar
twomonth	VVC	96	0.1274446839014348	exemplar
twomonth	VVC	97	0.1704788508773665	exemplar
twomonth	VVC	98	0.1944481220501567	exemplar
twomonth	VVC	99	0.1288261980900683	exemplar
twomonth	VVC	100	0.1761775969054794	exemplar
twomonth	VVC	101	0.1890256788597704	exemplar
twomonth	VVC	102	0.1528300071175743	exemplar
twomonth	VVC	103	0.1692354881075964	exemplar
twomonth	VVC	104	0.1656435512171495	exemplar
twomonth	VVC	105	0.144471846276342	exemplar
twomonth	VVC	106	0.1467168068328713	exemplar
twomonth	VVC	107	0.1631568256776093	exemplar
twomonth	VVC	108	0.1655053997982861	exemplar
twomonth	VVC	109	0.1656090133624336	exemplar
twomonth	VVC	110	0.1723438950320216	exemplar
twomonth	VVC	111	0.1528990828270059	exemplar
twomonth	VVC	112	0.1759703697771844	exemplar
twomonth	VVC	113	0.2108536030401788	exemplar
twomonth	VVC	114	0.1890256788597704	exemplar
twomonth	VVC	115	0.1801494501978006	exemplar
twomonth	VVC	116	0.149307145936559	exemplar
twomonth	VVC	117	0.1695117909453231	exemplar
twomonth	VVC	118	0.1834650842505208	exemplar
twomonth	VVC	119	0.1416397421896434	exemplar
twomonth	VVC	120	0.1590468209664248	exemplar
twomonth	VVC	121	0.1769374297092278	exemplar
twomonth	VVC	122	0.2020119122329248	exemplar
twomonth	VVC	123	0.1479601696026414	exemplar
twomonth	VVC	124	0.1683375038849847	exemplar
twomonth	VVC	125	0.1697190180736181	exemplar
twomonth	VVC	126	0.1511376522364984	exemplar
twomonth	VVC	127	0.1765229754526378	exemplar
twomonth	VVC	128	0.1786643224450196	exemplar
twomonth	VVC	129	0.2080560368081961	exemplar
twomonth	VVC	130	0.1554894219306937	exemplar
twomonth	VVC	131	0.1329016649465369	exemplar
twomonth	VVC	132	0.1557311869137045	exemplar
twomonth	VVC	133	0.1681993524661213	exemplar
twomonth	VVC	134	0.2070889768761527	exemplar
twomonth	VVC	135	0.1723438950320216	exemplar
twomonth	VVC	136	0.168268428175553	exemplar
twomonth	VVC	137	0.1288607359447841	exemplar
twomonth	VVC	138	0.1539697563231969	exemplar
twomonth	VVC	139	0.1570781632476221	exemplar
twomonth	VVC	140	0.179216928120473	exemplar
twomonth	VVC	141	0.1818072672241607	exemplar
twomonth	VVC	142	0.1520701743138259	exemplar
twomonth	VVC	143	0.1747270070074143	exemplar
twomonth	VVC	144	0.1650218698322644	exemplar
twomonth	VVC	145	0.199007118872647	exemplar
twomonth	VVC	146	0.1782498681884296	exemplar
twomonth	VVC	147	0.1821181079166032	exemplar
twomonth	VVC	148	0.1267539268071181	exemplar
twomonth	VVC	149	0.1777318003676921	exemplar
twomonth	VVC	150	0.1737944849300867	exemplar
twomonth	VVC	151	0.1997669516763954	exemplar
twomonth	VVC	152	0.1628459849851667	exemplar
twomonth	VVC	153	0.1846739091655751	exemplar
twomonth	VVC	154	0.1589086695475614	exemplar
twomonth	VVC	155	0.1528990828270059	exemplar
twomonth	VVC	156	0.1744852420244035	exemplar
twomonth	VVC	157	0.183845000652395	exemplar
twomonth	VVC	158	0.1687519581415747	exemplar
twomonth	VVC	159	0.1722402814678741	exemplar
twomonth	VVC	160	0.1802185259072322	exemplar
twomonth	VVC	161	0.1550404298193878	exemplar
twomonth	VVC	162	0.1765229754526378	exemplar
twomonth	VVC	163	0.1391530166501032	exemplar
twomonth	VVC	164	0.1580106853249497	exemplar
twomonth	VVC	165	0.169304563817028	exemplar
twomonth	VVC	166	0.1666106111491928	exemplar
twomonth	VVC	167	0.1550749676741036	exemplar
twomonth	VVC	168	0.1687864959962905	exemplar
twomonth	VVC	169	0.142986718523561	exemplar
twomonth	VVC	170	0.1791133145563255	exemplar
twomonth	VVC	171	0.1795968445223472	exemplar
twomonth	VVC	172	0.1742434770413926	exemplar
twomonth	VVC	173	0.1825325621731933	exemplar
twomonth	VVC	174	0.1823944107543299	exemplar
twomonth	VVC	175	0.2055002355592242	exemplar
twomonth	VVC	176	0.1294133416202375	exemplar
twomonth	VVC	177	0.1782498681884296	exemplar
twomonth	VVC	178	0.1758322183583211	exemplar
twomonth	VVC	179	0.1421578100103809	exemplar
twomonth	VVC	180	0.172482046450885	exemplar
twomonth	VVC	181	0.1541079077420602	exemplar
twomonth	VVC	182	0.1857791205164818	exemplar
twomonth	VVC	183	0.1897855116635188	exemplar
twomonth	VVC	184	0.1392220923595349	exemplar
twomonth	VVC	185	0.1828779407203516	exemplar
twomonth	VVC	186	0.1505505087063291	exemplar
twomonth	VVC	187	0.1537970670496177	exemplar
twomonth	VVC	188	0.147822018183778	exemplar
twomonth	VVC	189	0.1528300071175743	exemplar
twomonth	VVC	190	0.1583560638721081	exemplar
twomonth	VVC	191	0.1782844060431455	exemplar
twomonth	VVC	192	0.163640355643631	exemplar
twomonth	VVC	193	0.164676491285106	exemplar
twomonth	VVC	194	0.1689937231245855	exemplar
twomonth	VVC	195	0.1859863476447769	exemplar
twomonth	VVC	196	0.1604974108644899	exemplar
twomonth	VVC	197	0.1676812846453838	exemplar
twomonth	VVC	198	0.1917887072370373	exemplar
twomonth	VVC	199	0.1243017391222938	exemplar
twomonth	VVC	200	0.1606355622833532	exemplar
twomonth	VVC	201	0.1422959614292443	exemplar
twomonth	VVC	202	0.1679575874831104	exemplar
twomonth	VVC	203	0.1810128965656964	exemplar
twomonth	VVC	204	0.1672322925340779	exemplar
twomonth	VVC	205	0.1437120134725936	exemplar
twomonth	VVC	206	0.1724129707414533	exemplar
twomonth	VVC	207	0.1742434770413926	exemplar
twomonth	VVC	208	0.1438156270367411	exemplar
twomonth	VVC	209	0.1576307689230755	exemplar
twomonth	VVC	210	0.1817036536600132	exemplar
twomonth	VVC	211	0.209333937432682	exemplar
twomonth	VVC	212	0.1886457624578962	exemplar
twomonth	VVC	213	0.1407417579670317	exemplar
twomonth	VVC	214	0.1421578100103809	exemplar
twomonth	VVC	215	0.1866425668843777	exemplar
twomonth	VVC	216	0.1607046379927849	exemplar
twomonth	VVC	217	0.159426737368299	exemplar
twomonth	VVC	218	0.1655053997982861	exemplar
twomonth	VVC	219	0.1932738349898183	exemplar
twomonth	VVC	220	0.1629150606945984	exemplar
twomonth	VVC	221	0.200285019497133	exemplar
twomonth	VVC	222	0.1896128223899396	exemplar
twomonth	VVC	223	0.1686138067227114	exemplar
twomonth	VVC	224	0.1641238856096527	exemplar
twomonth	VVC	225	0.1503432815780341	exemplar
twomonth	VVC	226	0.1437120134725936	exemplar
twomonth	VVC	227	0.1524500907157001	exemplar
twomonth	VVC	228	0.1609118651210799	exemplar
twomonth	VVC	229	0.1651945591058436	exemplar
twomonth	VVC	230	0.1845702956014276	exemplar
twomonth	VVC	231	0.1558693383325678	exemplar
twomonth	VVC	232	0.2192117638814111	exemplar
twomonth	VVC	233	0.1572853903759171	exemplar
twomonth	VVC	234	0.1539006806137652	exemplar
twomonth	VVC	235	0.1764884375979219	exemplar
twomonth	VVC	236	0.1569054739740429	exemplar
twomonth	VVC	237	0.1423995749933918	exemplar
twomonth	VVC	238	0.162362455019145	exemplar
twomonth	VVC	239	0.1554548840759778	exemplar
twomonth	VVC	240	0.1626732957115876	exemplar
twomonth	VVC	241	0.1776281868035445	exemplar
twomonth	VVC	242	0.1981782103594669	exemplar
twomonth	VVC	243	0.1629495985493142	exemplar
twomonth	VVC	244	0.1908216473049939	exemplar
twomonth	VVC	245	0.1757976805036052	exemplar
twomonth	VVC	246	0.1343522548446021	exemplar
twomonth	VVC	247	0.1447136112593528	exemplar
twomonth	VVC	248	0.1660580054737395	exemplar
twomonth	VVC	249	0.1981782103594669	exemplar
twomonth	VVC	250	0.1981436725047511	exemplar
twomonth	VVC	251	0.1925830778955015	exemplar
twomonth	VVC	252	0.1634676663700518	exemplar
twomonth	VVC	253	0.1811510479845598	exemplar
twomonth	VVC	254	0.1579761474702339	exemplar
twomonth	VVC	255	0.1581833745985288	exemplar
twomonth	VVC	256	0.1721366679037266	exemplar
twomonth	VVC	257	0.1545223619986503	exemplar
twomonth	VVC	258	0.1201917344111093	exemplar
twomonth	VVC	259	0.1598757294796048	exemplar
twomonth	VVC	260	0.1837413870882475	exemplar
twomonth	VVC	261	0.187644164671137	exemplar
twomonth	VVC	262	0.1325217485446627	exemplar
twomonth	VVC	263	0.1549368162552403	exemplar
twomonth	VVC	264	0.1493762216459907	exemplar
twomonth	VVC	265	0.1730691899810542	exemplar
twomonth	VVC	266	0.1855718933881868	exemplar
twomonth	VVC	267	0.1406726822576	exemplar
twomonth	VVC	268	0.2227691629171422	exemplar
twomonth	VVC	269	0.1696499423641864	exemplar
twomonth	VVC	270	0.2058456141063826	exemplar
twomonth	VVC	271	0.1822217214807507	exemplar
twomonth	VVC	272	0.221560338002088	exemplar
twomonth	VVC	273	0.1544878241439344	exemplar
twomonth	VVC	274	0.1488236159705373	exemplar
twomonth	VVC	275	0.1872987861239786	exemplar
twomonth	VVC	276	0.1743816284602559	exemplar
twomonth	VVC	277	0.1658853162001603	exemplar
twomonth	VVC	278	0.1827397893014883	exemplar
twomonth	VVC	279	0.1441955434386153	exemplar
twomonth	VVC	280	0.1733800306734967	exemplar
twomonth	VVC	281	0.1910634122880047	exemplar
twomonth	VVC	282	0.1921686236389115	exemplar
twomonth	VVC	283	0.190579882321983	exemplar
twomonth	VVC	284	0.1340068762974437	exemplar
twomonth	VVC	285	0.1482364724403681	exemplar
twomonth	VVC	286	0.165747164781297	exemplar
twomonth	VVC	287	0.1501360544497391	exemplar
twomonth	VVC	288	0.1504123572874658	exemplar
twomonth	VVC	289	0.2048094784649075	exemplar
twomonth	VVC	290	0.1666451490039087	exemplar
twomonth	VVC	291	0.1652636348152752	exemplar
twomonth	VVC	292	0.1112809678944236	exemplar
twomonth	VVC	293	0.199214346000942	exemplar
twomonth	VVC	294	0.1603592594456265	exemplar
twomonth	VVC	295	0.1704097751679348	exemplar
twomonth	VVC	296	0.1746924691526985	exemplar
twomonth	VVC	297	0.144264619148047	exemplar
twomonth	VVC	298	0.1381168810086281	exemplar
twomonth	VVC	299	0.187644164671137	exemplar
twomonth	VVC	300	0.1380132674444806	exemplar
twomonth	VVC	301	0.179216928120473	exemplar
twomonth	VVC	302	0.1373915860595956	exemplar
twomonth	VVC	303	0.1708587672792407	exemplar
twomonth	VVC	304	0.1382550324274915	exemplar
twomonth	VVC	305	0.1589086695475614	exemplar
twomonth	VVC	306	0.1865389533202302	exemplar
twomonth	VVC	307	0.1504814329968974	exemplar
twomonth	VVC	308	0.1689591852698697	exemplar
twomonth	VVC	309	0.1878859296541478	exemplar
twomonth	VVC	310	0.1853992041146077	exemplar
twomonth	VVC	311	0.1499633651761599	exemplar
twomonth	VVC	312	0.1442300812933311	exemplar
twomonth	VVC	313	0.132245445706936	exemplar
twomonth	VVC	314	0.2021500636517881	exemplar
twomonth	VVC	315	0.1331779677842636	exemplar
twomonth	VVC	316	0.1919959343653323	exemplar
twomonth	VVC	317	0.1503778194327499	exemplar
twomonth	VVC	318	0.1977637561028769	exemplar
twomonth	VVC	319	0.1850192877127334	exemplar
twomonth	VVC	320	0.1702716237490715	exemplar
twomonth	VVC	321	0.1598757294796048	exemplar
twomonth	VVC	322	0.1277900624485932	exemplar
twomonth	VVC	323	0.179631382377063	exemplar
twomonth	VVC	324	0.1589086695475614	exemplar
twomonth	VVC	325	0.1724475085961691	exemplar
twomonth	VVC	326	0.212062427955233	exemplar
twomonth	VVC	327	0.1811510479845598	exemplar
twomonth	VVC	328	0.1407072201123158	exemplar
twomonth	VVC	329	0.1670250654057829	exemplar
twomonth	VVC	330	0.1805984423091064	exemplar
twomonth	VVC	331	0.1273756081920032	exemplar
twomonth	VVC	332	0.1603247215909107	exemplar
twomonth	VVC	333	0.1623969928738608	exemplar
twomonth	VVC	334	0.1499288273214441	exemplar
twomonth	VVC	335	0.1254414883279163	exemplar
twomonth	VVC	336	0.1905453444672672	exemplar
twomonth	VVC	337	0.1763502861790586	exemplar
twomonth	VVC	338	0.1941027435029983	exemplar
twomonth	VVC	339	0.1480292453120731	exemplar
twomonth	VVC	340	0.1627423714210192	exemplar
twomonth	VVC	341	0.1621897657455658	exemplar
twomonth	VVC	342	0.2031516614385473	exemplar
twomonth	VVC	343	0.143193945651856	exemplar
twomonth	VVC	344	0.1735527199470759	exemplar
twomonth	VVC	345	0.1756249912300261	exemplar
twomonth	VVC	346	0.1119026492793086	exemplar
twomonth	VVC	347	0.200699473753723	exemplar
twomonth	VVC	348	0.1758322183583211	exemplar
twomonth	VVC	349	0.1765575133073536	exemplar
twomonth	VVC	350	0.1810819722751281	exemplar
twomonth	VVC	351	0.1737254092206551	exemplar
twomonth	VVC	352	0.1783880196072929	exemplar
twomonth	VVC	353	0.1363899882728364	exemplar
twomonth	VVC	354	0.1435738620537302	exemplar
twomonth	VVC	355	0.1722057436131583	exemplar
twomonth	VVC	356	0.2012866172838922	exemplar
twomonth	VVC	357	0.1650909455416961	exemplar
twomonth	VVC	358	0.1319346050144935	exemplar
twomonth	VVC	359	0.1392911680689666	exemplar
twomonth	VVC	360	0.1546605134175136	exemplar
twomonth	VVC	361	0.2042568727894541	exemplar
twomonth	VVC	362	0.1826016378826249	exemplar
twomonth	VVC	363	0.1481673967309364	exemplar
twomonth	VVC	364	0.1699953209113448	exemplar
twomonth	VVC	365	0.217761173983346	exemplar
twomonth	VVC	366	0.1954151819822001	exemplar
twomonth	VVC	367	0.198385437487762	exemplar
twomonth	VVC	368	0.1765229754526378	exemplar
twomonth	VVC	369	0.1827743271562041	exemplar
twomonth	VVC	370	0.1839486142165425	exemplar
twomonth	VVC	371	0.1725856600150325	exemplar
twomonth	VVC	372	0.1887148381673279	exemplar
twomonth	VVC	373	0.1611881679588066	exemplar
twomonth	VVC	374	0.1669214518416354	exemplar
twomonth	VVC	375	0.174796082716846	exemplar
twomonth	VVC	376	0.1618789250531233	exemplar
twomonth	VVC	377	0.186366264046651	exemplar
twomonth	VVC	378	0.1534862263571752	exemplar
twomonth	VVC	379	0.2005267844801438	exemplar
twomonth	VVC	380	0.1758322183583211	exemplar
twomonth	VVC	381	0.1384967974105024	exemplar
twomonth	VVC	382	0.1707206158603773	exemplar
twomonth	VVC	383	0.185744582661766	exemplar
twomonth	VVC	384	0.1781807924789979	exemplar
twomonth	VVC	385	0.1502051301591707	exemplar
twomonth	VVC	386	0.1472348746536088	exemplar
twomonth	VVC	387	0.1694772530906072	exemplar
twomonth	VVC	388	0.1690627988340172	exemplar
twomonth	VVC	389	0.1721712057584425	exemplar
twomonth	VVC	390	0.1662997704567503	exemplar
twomonth	VVC	391	0.1441955434386153	exemplar
twomonth	VVC	392	0.1711696079716832	exemplar
twomonth	VVC	393	0.1738635606395184	exemplar
twomonth	VVC	394	0.1445754598404895	exemplar
twomonth	VVC	395	0.1607391758475007	exemplar
twomonth	VVC	396	0.1178431602904324	exemplar
twomonth	VVC	397	0.1593231238041514	exemplar
twomonth	VVC	398	0.1628114471304509	exemplar
twomonth	VVC	399	0.1350084740842029	exemplar
twomonth	VVC	400	0.1365972154011314	exemplar
twomonth	VVC	401	0.1804948287449589	exemplar
twomonth	VVC	402	0.1293788037655217	exemplar
twomonth	VVC	403	0.1781462546242821	exemplar
twomonth	VVC	404	0.1597030402060257	exemplar
twomonth	VVC	405	0.1831542435580783	exemplar
twomonth	VVC	406	0.1823944107543299	exemplar
twomonth	VVC	407	0.198799891744352	exemplar
twomonth	VVC	408	0.1417778936085068	exemplar
twomonth	VVC	409	0.1627078335663034	exemplar
twomonth	VVC	410	0.1726547357244642	exemplar
twomonth	VVC	411	0.1846393713108592	exemplar
twomonth	VVC	412	0.1980745967953194	exemplar
twomonth	VVC	413	0.1454043683536696	exemplar
twomonth	VVC	414	0.202599055763094	exemplar
twomonth	VVC	415	0.1824634864637616	exemplar
twomonth	VVC	416	0.1457152090461121	exemplar
twomonth	VVC	417	0.179631382377063	exemplar
twomonth	VVC	418	0.1635022042247676	exemplar
twomonth	VVC	419	0.1693391016717439	exemplar
twomonth	VVC	420	0.1839140763618267	exemplar
twomonth	VVC	421	0.2207659673436237	exemplar
twomonth	VVC	422	0.155834800477852	exemplar
twomonth	VVC	423	0.1469585718158822	exemplar
twomonth	VVC	424	0.1590122831117089	exemplar
twomonth	VVC	425	0.1564564818627371	exemplar
twomonth	VVC	426	0.1384967974105024	exemplar
twomonth	VVC	427	0.1628114471304509	exemplar
twomonth	VVC	428	0.172896500707475	exemplar
twomonth	VVC	429	0.1630532121134618	exemplar
twomonth	VVC	430	0.1368735182388581	exemplar
twomonth	VVC	431	0.1544532862892186	exemplar
twomonth	VVC	432	0.1474766396366197	exemplar
twomonth	VVC	433	0.1479947074573572	exemplar
twomonth	VVC	434	0.1711005322622515	exemplar
twomonth	VVC	435	0.1367353668199947	exemplar
twomonth	VVC	436	0.1697190180736181	exemplar
twomonth	VVC	437	0.1523119392968367	exemplar
twomonth	VVC	438	0.2063982197818359	exemplar
twomonth	VVC	439	0.1550404298193878	exemplar
twomonth	VVC	440	0.1569054739740429	exemplar
twomonth	VVC	441	0.1712386836811149	exemplar
twomonth	VVC	442	0.1679230496283946	exemplar
twomonth	VVC	443	0.1713077593905466	exemplar
twomonth	VVC	444	0.1527263935534268	exemplar
twomonth	VVC	445	0.1879895432182953	exemplar
twomonth	VVC	446	0.2046367891913283	exemplar
twomonth	VVC	447	0.1461296633027021	exemplar
twomonth	VVC	448	0.1636748934983468	exemplar
twomonth	VVC	449	0.1862971883372194	exemplar
twomonth	VVC	450	0.1689937231245855	exemplar
twomonth	VVC	451	0.1723438950320216	exemplar
twomonth	VVC	452	0.1568018604098954	exemplar
twomonth	VVC	453	0.1742434770413926	exemplar
twomonth	VVC	454	0.1462678147215654	exemplar
twomonth	VVC	455	0.1885766867484646	exemplar
twomonth	VVC	456	0.1388421759576607	exemplar
twomonth	VVC	457	0.1576653067777913	exemplar
twomonth	VVC	458	0.1699607830566289	exemplar
twomonth	VVC	459	0.1664033840208978	exemplar
twomonth	VVC	460	0.1757631426488894	exemplar
twomonth	VVC	461	0.1870915589956836	exemplar
twomonth	VVC	462	0.138980327376524	exemplar
twomonth	VVC	463	0.2067781361837101	exemplar
twomonth	VVC	464	0.1620170764719867	exemplar
twomonth	VVC	465	0.1891292924239179	exemplar
twomonth	VVC	466	0.1590122831117089	exemplar
twomonth	VVC	467	0.1813582751128548	exemplar
twomonth	VVC	468	0.1540388320326286	exemplar
twomonth	VVC	469	0.1619134629078391	exemplar
twomonth	VVC	470	0.1631222878228934	exemplar
twomonth	VVC	471	0.1600829566078999	exemplar
twomonth	VVC	472	0.1323490592710836	exemplar
twomonth	VVC	473	0.1693391016717439	exemplar
twomonth	VVC	474	0.1635712799341993	exemplar
twomonth	VVC	475	0.1501360544497391	exemplar
twomonth	VVC	476	0.1576307689230755	exemplar
twomonth	VVC	477	0.1616716979248283	exemplar
twomonth	VVC	478	0.1415706664802118	exemplar
twomonth	VVC	479	0.161948000762555	exemplar
twomonth	VVC	480	0.1477874803290622	exemplar
twomonth	VVC	481	0.1509649629629191	exemplar
twomonth	VVC	482	0.1782844060431455	exemplar
twomonth	VVC	483	0.1733454928187809	exemplar
twomonth	VVC	484	0.1452316790800903	exemplar
twomonth	VVC	485	0.168268428175553	exemplar
twomonth	VVC	486	0.1463023525762813	exemplar
twomonth	VVC	487	0.1830506299939308	exemplar
twomonth	VVC	488	0.1990761945820787	exemplar
twomonth	VVC	489	0.1697880937830498	exemplar
twomonth	VVC	490	0.1854337419693235	exemplar
twomonth	VVC	491	0.1645038020115269	exemplar
twomonth	VVC	492	0.1293788037655217	exemplar
twomonth	VVC	493	0.1680957389019738	exemplar
twomonth	VVC	494	0.1801839880525164	exemplar
twomonth	VVC	495	0.1757631426488894	exemplar
twomonth	VVC	496	0.1729655764169067	exemplar
twomonth	VVC	497	0.1742089391866768	exemplar
twomonth	VVC	498	0.0964296903666141	exemplar
twomonth	VVC	499	0.1549368162552403	exemplar
twomonth	VVC	500	0.1546605134175136	exemplar
twomonth	VVC	501	0.1965203933331068	exemplar
twomonth	VVC	502	0.1933774485539658	exemplar
twomonth	VVC	503	0.203427964276274	exemplar
twomonth	VVC	504	0.1755904533753102	exemplar
twomonth	VVC	505	0.1538661427590494	exemplar
twomonth	VVC	506	0.2208350430530554	exemplar
twomonth	VVC	507	0.1435047863442985	exemplar
twomonth	VVC	508	0.1600138808984682	exemplar
twomonth	VVC	509	0.1695463288000389	exemplar
twomonth	VVC	510	0.1735527199470759	exemplar
twomonth	VVC	511	0.1839486142165425	exemplar
twomonth	VVC	512	0.186366264046651	exemplar
twomonth	VVC	513	0.1778354139318395	exemplar
twomonth	VVC	514	0.17351818209236	exemplar
twomonth	VVC	515	0.1858481962259135	exemplar
twomonth	VVC	516	0.1632604392417568	exemplar
twomonth	VVC	517	0.1883003839107379	exemplar
twomonth	VVC	518	0.177939027495987	exemplar
twomonth	VVC	519	0.1835686978146683	exemplar
twomonth	VVC	520	0.1463368904309971	exemplar
twomonth	VVC	521	0.1771446568375229	exemplar
twomonth	VVC	522	0.2197989074115803	exemplar
twomonth	VVC	523	0.1567327847004637	exemplar
twomonth	VVC	524	0.1762812104696269	exemplar
twomonth	VVC	525	0.1907871094502781	exemplar
twomonth	VVC	526	0.1441955434386153	exemplar
twomonth	VVC	527	0.1432284835065719	exemplar
twomonth	VVC	528	0.1757631426488894	exemplar
twomonth	VVC	529	0.1716186000829891	exemplar
twomonth	VVC	530	0.1738290227848026	exemplar
twomonth	VVC	531	0.186366264046651	exemplar
twomonth	VVC	532	0.177939027495987	exemplar
twomonth	VVC	533	0.1816000400958657	exemplar
twomonth	VVC	534	0.1190174473507708	exemplar
twomonth	VVC	535	0.1722748193225899	exemplar
twomonth	VVC	536	0.1444027705669103	exemplar
twomonth	VVC	537	0.1405690686934525	exemplar
twomonth	VVC	538	0.1649873319775485	exemplar
twomonth	VVC	539	0.1889911410050546	exemplar
twomonth	VVC	540	0.1494798352101382	exemplar
twomonth	VVC	541	0.1760394454866161	exemplar
twomonth	VVC	542	0.1918232450917532	exemplar
twomonth	VVC	543	0.168268428175553	exemplar
twomonth	VVC	544	0.1762466726149111	exemplar
twomonth	VVC	545	0.1720330543395791	exemplar
twomonth	VVC	546	0.1795968445223472	exemplar
twomonth	VVC	547	0.1563183304438737	exemplar
twomonth	VVC	548	0.1823944107543299	exemplar
twomonth	VVC	549	0.1785607088808721	exemplar
twomonth	VVC	550	0.196485855478391	exemplar
twomonth	VVC	551	0.1574926175042122	exemplar
twomonth	VVC	552	0.1377369646067539	exemplar
twomonth	VVC	553	0.1706860780056615	exemplar
twomonth	VVC	554	0.1715840622282733	exemplar
twomonth	VVC	555	0.1971766125727077	exemplar
twomonth	VVC	556	0.1536934534854702	exemplar
twomonth	VVC	557	0.1589086695475614	exemplar
twomonth	VVC	558	0.1879895432182953	exemplar
twomonth	VVC	559	0.1434702484895827	exemplar
twomonth	VVC	560	0.1510340386723508	exemplar
twomonth	VVC	561	0.1608427894116482	exemplar
twomonth	VVC	562	0.1938609785199875	exemplar
twomonth	VVC	563	0.1897855116635188	exemplar
twomonth	VVC	564	0.1801149123430847	exemplar
twomonth	VVC	565	0.1832923949769417	exemplar
twomonth	VVC	566	0.1890602167144862	exemplar
twomonth	VVC	567	0.1984199753424778	exemplar
twomonth	VVC	568	0.1984199753424778	exemplar
twomonth	VVC	569	0.1648491805586852	exemplar
twomonth	VVC	570	0.1861935747730719	exemplar
twomonth	VVC	571	0.1932047592803866	exemplar
twomonth	VVC	572	0.2126150336306864	exemplar
twomonth	VVC	573	0.1965549311878227	exemplar
twomonth	VVC	574	0.1721712057584425	exemplar
twomonth	VVC	575	0.1822907971901824	exemplar
twomonth	VVC	576	0.1517938714760992	exemplar
twomonth	VVC	577	0.1717567515018524	exemplar
twomonth	VVC	578	0.1477529424743464	exemplar
twomonth	VVC	579	0.1207443400865626	exemplar
twomonth	VVC	580	0.1610845543946591	exemplar
twomonth	VVC	581	0.1471312610894614	exemplar
twomonth	VVC	582	0.165954391909592	exemplar
twomonth	VVC	583	0.1391184787953874	exemplar
twomonth	VVC	584	0.2273626975943484	exemplar
twomonth	VVC	585	0.1799767609242214	exemplar
twomonth	VVC	586	0.1788370117185988	exemplar
twomonth	VVC	587	0.1527609314081426	exemplar
twomonth	VVC	588	0.1564910197174529	exemplar
twomonth	VVC	589	0.1685101931585638	exemplar
twomonth	VVC	590	0.1620861521814183	exemplar
twomonth	VVC	591	0.1786643224450196	exemplar
twomonth	VVC	592	0.1649873319775485	exemplar
twomonth	VVC	593	0.1584596774362556	exemplar
twomonth	VVC	594	0.1836377735241	exemplar
twomonth	VVC	595	0.1788715495733146	exemplar
twomonth	VVC	596	0.138151418863344	exemplar
twomonth	VVC	597	0.1437810891820252	exemplar
twomonth	VVC	598	0.1331434299295477	exemplar
twomonth	VVC	599	0.1542460591609236	exemplar
twomonth	VVC	600	0.1362863747086888	exemplar
twomonth	VVC	601	0.1475802532007672	exemplar
twomonth	VVC	602	0.1844666820372801	exemplar
twomonth	VVC	603	0.1661270811831711	exemplar
twomonth	VVC	604	0.1393947816331141	exemplar
twomonth	VVC	605	0.1669559896963512	exemplar
twomonth	VVC	606	0.2145146156400574	exemplar
twomonth	VVC	607	0.1641584234643685	exemplar
twomonth	VVC	608	0.1890947545692021	exemplar
twomonth	VVC	609	0.1738290227848026	exemplar
twomonth	VVC	610	0.1722402814678741	exemplar
twomonth	VVC	611	0.1641584234643685	exemplar
twomonth	VVC	612	0.1506195844157608	exemplar
twomonth	VVC	613	0.153935218468481	exemplar
twomonth	VVC	614	0.1742089391866768	exemplar
twomonth	VVC	615	0.1988344295990678	exemplar
twomonth	VVC	616	0.1951043412897575	exemplar
twomonth	VVC	617	0.1809783587109806	exemplar
twomonth	VVC	618	0.1662652326020345	exemplar
twomonth	VVC	619	0.1636748934983468	exemplar
twomonth	VVC	620	0.1651945591058436	exemplar
twomonth	VVC	621	0.1931702214256707	exemplar
twomonth	VVC	622	0.1716186000829891	exemplar
twomonth	VVC	623	0.1840867656354059	exemplar
twomonth	VVC	624	0.1405690686934525	exemplar
twomonth	VVC	625	0.2088849453213761	exemplar
twomonth	VVC	626	0.1651254833964119	exemplar
twomonth	VVC	627	0.1498597516120124	exemplar
twomonth	VVC	628	0.1817727293694449	exemplar
twomonth	VVC	629	0.1765229754526378	exemplar
twomonth	VVC	630	0.1536934534854702	exemplar
twomonth	VVC	631	0.1813928129675707	exemplar
twomonth	VVC	632	0.1739671742036659	exemplar
twomonth	VVC	633	0.1807020558732539	exemplar
twomonth	VVC	634	0.1427104156858343	exemplar
twomonth	VVC	635	0.1818072672241607	exemplar
twomonth	VVC	636	0.1996978759669637	exemplar
twomonth	VVC	637	0.1582179124532447	exemplar
twomonth	VVC	638	0.1675085953718046	exemplar
twomonth	VVC	639	0.1750723855545727	exemplar
twomonth	VVC	640	0.149307145936559	exemplar
twomonth	VVC	641	0.1775936489488287	exemplar
twomonth	VVC	642	0.1711005322622515	exemplar
twomonth	VVC	643	0.174174401331961	exemplar
twomonth	VVC	644	0.1919959343653323	exemplar
twomonth	VVC	645	0.1570436253929063	exemplar
twomonth	VVC	646	0.1867116425938094	exemplar
twomonth	VVC	647	0.1746233934432668	exemplar
twomonth	VVC	648	0.168890109560438	exemplar
twomonth	VVC	649	0.1568018604098954	exemplar
twomonth	VVC	650	0.2241852149604915	exemplar
twomonth	VVC	651	0.146785882542303	exemplar
twomonth	VVC	652	0.1474766396366197	exemplar
twomonth	VVC	653	0.1076890310039766	exemplar
twomonth	VVC	654	0.1703406994585031	exemplar
twomonth	VVC	655	0.1476838667649147	exemplar
twomonth	VVC	656	0.1590122831117089	exemplar
twomonth	VVC	657	0.1859172719353452	exemplar
twomonth	VVC	658	0.1532099235194485	exemplar
twomonth	VVC	659	0.1912706394162998	exemplar
twomonth	VVC	660	0.1535553020666068	exemplar
twomonth	VVC	661	0.1742434770413926	exemplar
twomonth	VVC	662	0.1642965748832318	exemplar
twomonth	VVC	663	0.2046367891913283	exemplar
twomonth	VVC	664	0.1830506299939308	exemplar
twomonth	VVC	665	0.1807365937279698	exemplar
twomonth	VVC	666	0.1661961568926028	exemplar
twomonth	VVC	667	0.14025822800101	exemplar
twomonth	VVC	668	0.1728619628527592	exemplar
twomonth	VVC	669	0.1418469693179384	exemplar
twomonth	VVC	670	0.1569054739740429	exemplar
twomonth	VVC	671	0.1840176899259742	exemplar
twomonth	VVC	672	0.1664033840208978	exemplar
twomonth	VVC	673	0.1930666078615232	exemplar
twomonth	VVC	674	0.1582179124532447	exemplar
twomonth	VVC	675	0.1649873319775485	exemplar
twomonth	VVC	676	0.1678885117736788	exemplar
twomonth	VVC	677	0.1585287531456873	exemplar
twomonth	VVC	678	0.1700989344754923	exemplar
twomonth	VVC	679	0.1974529154104344	exemplar
twomonth	VVC	680	0.1763502861790586	exemplar
twomonth	VVC	681	0.1346285576823287	exemplar
twomonth	VVC	682	0.1303804015522809	exemplar
twomonth	VVC	683	0.1732073413999175	exemplar
twomonth	VVC	684	0.1448517626782162	exemplar
twomonth	VVC	685	0.1442300812933311	exemplar
twomonth	VVC	686	0.1890256788597704	exemplar
twomonth	VVC	687	0.1360100718709622	exemplar
twomonth	VVC	688	0.1575616932136438	exemplar
twomonth	VVC	689	0.1624660685832925	exemplar
twomonth	VVC	690	0.2173121818720401	exemplar
twomonth	VVC	691	0.1971420747179919	exemplar
twomonth	VVC	692	0.1561456411702945	exemplar
twomonth	VVC	693	0.2014938444121872	exemplar
twomonth	VVC	694	0.1489963052441165	exemplar
twomonth	VVC	695	0.1953115684180526	exemplar
twomonth	VVC	696	0.1883694596201696	exemplar
twomonth	VVC	697	0.1868497940126728	exemplar
twomonth	VVC	698	0.1690627988340172	exemplar
twomonth	VVC	699	0.1632949770964726	exemplar
twomonth	VVC	700	0.1771446568375229	exemplar
twomonth	VVC	701	0.1645038020115269	exemplar
twomonth	VVC	702	0.164054809900221	exemplar
twomonth	VVC	703	0.1390148652312399	exemplar
twomonth	VVC	704	0.1837068492335317	exemplar
twomonth	VVC	705	0.1498597516120124	exemplar
twomonth	VVC	706	0.1351811633577821	exemplar
twomonth	VVC	707	0.1277209867391615	exemplar
twomonth	VVC	708	0.1779735653507029	exemplar
twomonth	VVC	709	0.1644001884473794	exemplar
twomonth	VVC	710	0.1400855387274308	exemplar
twomonth	VVC	711	0.1546605134175136	exemplar
twomonth	VVC	712	0.1658853162001603	exemplar
twomonth	VVC	713	0.1353193147766454	exemplar
twomonth	VVC	714	0.1795623066676313	exemplar
twomonth	VVC	715	0.1907525715955622	exemplar
twomonth	VVC	716	0.1753832262470152	exemplar
twomonth	VVC	717	0.1600829566078999	exemplar
twomonth	VVC	718	0.1844666820372801	exemplar
twomonth	VVC	719	0.1823944107543299	exemplar
twomonth	VVC	720	0.1732418792546334	exemplar
twomonth	VVC	721	0.2013211551386081	exemplar
twomonth	VVC	722	0.1878168539447162	exemplar
twomonth	VVC	723	0.1785607088808721	exemplar
twomonth	VVC	724	0.188058618927727	exemplar
twomonth	VVC	725	0.138980327376524	exemplar
twomonth	VVC	726	0.1954497198369159	exemplar
twomonth	VVC	727	0.1919613965106165	exemplar
twomonth	VVC	728	0.148892691679969	exemplar
twomonth	VVC	729	0.1442991570027628	exemplar
twomonth	VVC	730	0.1655744755077178	exemplar
twomonth	VVC	731	0.1642965748832318	exemplar
twomonth	VVC	732	0.1699953209113448	exemplar
twomonth	VVC	733	0.1695117909453231	exemplar
twomonth	VVC	734	0.1845012198919959	exemplar
twomonth	VVC	735	0.1805984423091064	exemplar
twomonth	VVC	736	0.1758667562130369	exemplar
twomonth	VVC	737	0.1332470434936953	exemplar
twomonth	VVC	738	0.1466822689781555	exemplar
twomonth	VVC	739	0.1781117167695662	exemplar
twomonth	VVC	740	0.1396365466161249	exemplar
twomonth	VVC	741	0.1726547357244642	exemplar
twomonth	VVC	742	0.165747164781297	exemplar
twomonth	VVC	743	0.1539697563231969	exemplar
twomonth	VVC	744	0.1859863476447769	exemplar
twomonth	VVC	745	0.196071401221801	exemplar
twomonth	VVC	746	0.1749342341357093	exemplar
twomonth	VVC	747	0.207434355423311	exemplar
twomonth	VVC	748	0.1679921253378263	exemplar
twomonth	VVC	749	0.148685464551674	exemplar
twomonth	VVC	750	0.1658162404907286	exemplar
twomonth	VVC	751	0.1611190922493749	exemplar
twomonth	VVC	752	0.1305876286805759	exemplar
twomonth	VVC	753	0.1184303038206016	exemplar
twomonth	VVC	754	0.1569745496834746	exemplar
twomonth	VVC	755	0.2029789721649682	exemplar
twomonth	VVC	756	0.1769719675639437	exemplar
twomonth	VVC	757	0.1774900353846812	exemplar
twomonth	VVC	758	0.1612917815229541	exemplar
twomonth	VVC	759	0.1743470906055401	exemplar
twomonth	VVC	760	0.2015974579763347	exemplar
twomonth	VVC	761	0.2005267844801438	exemplar
twomonth	VVC	762	0.198592664616057	exemplar
twomonth	VVC	763	0.123403754899682	exemplar
twomonth	VVC	764	0.1871606347051153	exemplar
twomonth	VVC	765	0.1421232721556651	exemplar
twomonth	VVC	766	0.1749342341357093	exemplar
twomonth	VVC	767	0.1886803003126121	exemplar
twomonth	VVC	768	0.1706515401509457	exemplar
twomonth	VVC	769	0.166990527551067	exemplar
twomonth	VVC	770	0.148892691679969	exemplar
twomonth	VVC	771	0.1854682798240393	exemplar
twomonth	VVC	772	0.192272237203059	exemplar
twomonth	VVC	773	0.1671977546793621	exemplar
twomonth	VVC	774	0.1614299329418174	exemplar
twomonth	VVC	775	0.1933083728445341	exemplar
twomonth	VVC	776	0.1629841364040301	exemplar
twomonth	VVC	777	0.1915469422540265	exemplar
twomonth	VVC	778	0.1880931567824428	exemplar
twomonth	VVC	779	0.1860554233542085	exemplar
twomonth	VVC	780	0.1548677405458086	exemplar
twomonth	VVC	781	0.1894055952616446	exemplar
twomonth	VVC	782	0.1872642482692628	exemplar
twomonth	VVC	783	0.1677158225000996	exemplar
twomonth	VVC	784	0.1723093571773058	exemplar
twomonth	VVC	785	0.1751069234092885	exemplar
twomonth	VVC	786	0.1454043683536696	exemplar
twomonth	VVC	787	0.179009700992178	exemplar
twomonth	VVC	788	0.1800112987789372	exemplar
twomonth	VVC	789	0.1761085211960478	exemplar
twomonth	VVC	790	0.1642274991738002	exemplar
twomonth	VVC	791	0.1544878241439344	exemplar
twomonth	VVC	792	0.1510340386723508	exemplar
twomonth	VVC	793	0.1633985906606201	exemplar
twomonth	VVC	794	0.1843976063278484	exemplar
twomonth	VVC	795	0.1460605875932704	exemplar
twomonth	VVC	796	0.1937919028105558	exemplar
twomonth	VVC	797	0.160048418753184	exemplar
twomonth	VVC	798	0.2067090604742784	exemplar
twomonth	VVC	799	0.164054809900221	exemplar
twomonth	VVC	800	0.1668869139869196	exemplar
twomonth	VVC	801	0.1747270070074143	exemplar
twomonth	VVC	802	0.1850883634221651	exemplar
twomonth	VVC	803	0.1660580054737395	exemplar
twomonth	VVC	804	0.1506541222704766	exemplar
twomonth	VVC	805	0.1852955905504601	exemplar
twomonth	VVC	806	0.1379096538803332	exemplar
twomonth	VVC	807	0.1491344566629798	exemplar
twomonth	VVC	808	0.1570781632476221	exemplar
twomonth	VVC	809	0.1848120605844384	exemplar
twomonth	VVC	810	0.1337651113144328	exemplar
twomonth	VVC	811	0.1419160450273701	exemplar
twomonth	VVC	812	0.1783189438978613	exemplar
twomonth	VVC	813	0.1482364724403681	exemplar
twomonth	VVC	814	0.1435738620537302	exemplar
twomonth	VVC	815	0.173310954964065	exemplar
twomonth	VVC	816	0.1416397421896434	exemplar
twomonth	VVC	817	0.1727928871433275	exemplar
twomonth	VVC	818	0.170168010184924	exemplar
twomonth	VVC	819	0.1513794172195092	exemplar
twomonth	VVC	820	0.1397746980349883	exemplar
twomonth	VVC	821	0.1509649629629191	exemplar
twomonth	VVC	822	0.1572508525212013	exemplar
twomonth	VVC	823	0.1549368162552403	exemplar
twomonth	VVC	824	0.205327546285645	exemplar
twomonth	VVC	825	0.1534171506477435	exemplar
twomonth	VVC	826	0.2006649358990072	exemplar
twomonth	VVC	827	0.172482046450885	exemplar
twomonth	VVC	828	0.1569400118287588	exemplar
twomonth	VVC	829	0.1573890039400646	exemplar
twomonth	VVC	830	0.1355956176143721	exemplar
twomonth	VVC	831	0.1530717721005851	exemplar
twomonth	VVC	832	0.1894746709710763	exemplar
twomonth	VVC	833	0.1723093571773058	exemplar
twomonth	VVC	834	0.1829815542844991	exemplar
twomonth	VVC	835	0.1737944849300867	exemplar
twomonth	VVC	836	0.1603592594456265	exemplar
twomonth	VVC	837	0.129931409440975	exemplar
twomonth	VVC	838	0.1655744755077178	exemplar
twomonth	VVC	839	0.1505505087063291	exemplar
twomonth	VVC	840	0.1997324138216796	exemplar
twomonth	VVC	841	0.1662997704567503	exemplar
twomonth	VVC	842	0.1616716979248283	exemplar
twomonth	VVC	843	0.1801839880525164	exemplar
twomonth	VVC	844	0.1659198540548761	exemplar
twomonth	VVC	845	0.1292751902013741	exemplar
twomonth	VVC	846	0.1555239597854095	exemplar
twomonth	VVC	847	0.1415015907707801	exemplar
twomonth	VVC	848	0.1806329801638223	exemplar
twomonth	VVC	849	0.1905108066125514	exemplar
twomonth	VVC	850	0.1508958872534875	exemplar
twomonth	VVC	851	0.1610154786852274	exemplar
twomonth	VVC	852	0.1583215260173922	exemplar
twomonth	VVC	853	0.1257523290203589	exemplar
twomonth	VVC	854	0.1584251395815397	exemplar
twomonth	VVC	855	0.1570436253929063	exemplar
twomonth	VVC	856	0.18322331926751	exemplar
twomonth	VVC	857	0.1858136583711977	exemplar
twomonth	VVC	858	0.1587359802739822	exemplar
twomonth	VVC	859	0.1711005322622515	exemplar
twomonth	VVC	860	0.1756595290847419	exemplar
twomonth	VVC	861	0.1509649629629191	exemplar
twomonth	VVC	862	0.1614299329418174	exemplar
twomonth	VVC	863	0.1526227799892793	exemplar
twomonth	VVC	864	0.2018392229593456	exemplar
twomonth	VVC	865	0.1504468951421816	exemplar
twomonth	VVC	866	0.1645728777209585	exemplar
twomonth	VVC	867	0.1432975592160035	exemplar
twomonth	VVC	868	0.1613608572323858	exemplar
twomonth	VVC	869	0.1761775969054794	exemplar
twomonth	VVC	870	0.1489963052441165	exemplar
twomonth	VVC	871	0.1721366679037266	exemplar
twomonth	VVC	872	0.1656090133624336	exemplar
twomonth	VVC	873	0.1773518839658178	exemplar
twomonth	VVC	874	0.1891983681333496	exemplar
twomonth	VVC	875	0.1786297845903038	exemplar
twomonth	VVC	876	0.1544878241439344	exemplar
twomonth	VVC	877	0.1768683539997962	exemplar
twomonth	VVC	878	0.1804257530355273	exemplar
twomonth	VVC	879	0.1871606347051153	exemplar
twomonth	VVC	880	0.1714459108094099	exemplar
twomonth	VVC	881	0.1833269328316575	exemplar
twomonth	VVC	882	0.1929975321520916	exemplar
twomonth	VVC	883	0.1672668303887937	exemplar
twomonth	VVC	884	0.1887839138767596	exemplar
twomonth	VVC	885	0.165747164781297	exemplar
twomonth	VVC	886	0.1486509266969581	exemplar
twomonth	VVC	887	0.1365281396916997	exemplar
twomonth	VVC	888	0.1743816284602559	exemplar
twomonth	VVC	889	0.1551095055288195	exemplar
twomonth	VVC	890	0.1317619157409143	exemplar
twomonth	VVC	891	0.1452662169348062	exemplar
twomonth	VVC	892	0.1896818980993713	exemplar
twomonth	VVC	893	0.1467513446875872	exemplar
twomonth	VVC	894	0.1742780148961085	exemplar
twomonth	VVC	895	0.2102319216552937	exemplar
twomonth	VVC	896	0.1849847498580176	exemplar
twomonth	VVC	897	0.1772482704016704	exemplar
twomonth	VVC	898	0.1585632910004031	exemplar
twomonth	VVC	899	0.1140785341264063	exemplar
twomonth	VVC	900	0.1475111774913355	exemplar
twomonth	VVC	901	0.1704788508773665	exemplar
twomonth	VVC	902	0.1567327847004637	exemplar
twomonth	VVC	903	0.1546259755627978	exemplar
twomonth	VVC	904	0.2031861992932632	exemplar
twomonth	VVC	905	0.1629150606945984	exemplar
twomonth	VVC	906	0.1443682327121945	exemplar
twomonth	VVC	907	0.1703061616037873	exemplar
twomonth	VVC	908	0.1679575874831104	exemplar
twomonth	VVC	909	0.1464059661404288	exemplar
twomonth	VVC	910	0.1701334723302081	exemplar
twomonth	VVC	911	0.1887148381673279	exemplar
twomonth	VVC	912	0.1571472389570538	exemplar
twomonth	VVC	913	0.1607737137022166	exemplar
twomonth	VVC	914	0.1237836713015562	exemplar
twomonth	VVC	915	0.1782844060431455	exemplar
twomonth	VVC	916	0.1886112246031804	exemplar
twomonth	VVC	917	0.1536243777760385	exemplar
twomonth	VVC	918	0.1854337419693235	exemplar
twomonth	VVC	919	0.1836723113788158	exemplar
twomonth	VVC	920	0.1902345037748247	exemplar
twomonth	VVC	921	0.1732764171093492	exemplar
twomonth	VVC	922	0.1522428635874051	exemplar
twomonth	VVC	923	0.1640202720455052	exemplar
twomonth	VVC	924	0.1760049076319002	exemplar
twomonth	VVC	925	0.1415361286254959	exemplar
twomonth	VVC	926	0.1641584234643685	exemplar
twomonth	VVC	927	0.1410525986594742	exemplar
twomonth	VVC	928	0.1841213034901217	exemplar
twomonth	VVC	929	0.1609118651210799	exemplar
twomonth	VVC	930	0.1709278429886723	exemplar
twomonth	VVC	931	0.1599793430437524	exemplar
twomonth	VVC	932	0.1464059661404288	exemplar
twomonth	VVC	933	0.1781117167695662	exemplar
twomonth	VVC	934	0.1844666820372801	exemplar
twomonth	VVC	935	0.1499633651761599	exemplar
twomonth	VVC	936	0.1876787025258528	exemplar
twomonth	VVC	937	0.1498597516120124	exemplar
twomonth	VVC	938	0.105927600413469	exemplar
twomonth	VVC	939	0.168890109560438	exemplar
twomonth	VVC	940	0.1934119864086816	exemplar
twomonth	VVC	941	0.1698571694924814	exemplar
twomonth	VVC	942	0.1619134629078391	exemplar
twomonth	VVC	943	0.1952079548539051	exemplar
twomonth	VVC	944	0.1743125527508243	exemplar
twomonth	VVC	945	0.1950698034350417	exemplar
twomonth	VVC	946	0.1754523019564469	exemplar
twomonth	VVC	947	0.1367008289652789	exemplar
twomonth	VVC	948	0.1478565560384939	exemplar
twomonth	VVC	949	0.1756940669394577	exemplar
twomonth	VVC	950	0.1900272766465297	exemplar
twomonth	VVC	951	0.1710659944075357	exemplar
twomonth	VVC	952	0.138151418863344	exemplar
twomonth	VVC	953	0.18322331926751	exemplar
twomonth	VVC	954	0.2107154516213154	exemplar
twomonth	VVC	955	0.2151708348796583	exemplar
twomonth	VVC	956	0.1635367420794835	exemplar
twomonth	VVC	957	0.1689246474151539	exemplar
twomonth	VVC	958	0.156042027606147	exemplar
twomonth	VVC	959	0.1705479265867982	exemplar
twomonth	VVC	960	0.1627078335663034	exemplar
twomonth	VVC	961	0.1393602437783982	exemplar
twomonth	VVC	962	0.1436083999084461	exemplar
twomonth	VVC	963	0.1544532862892186	exemplar
twomonth	VVC	964	0.1687174202868589	exemplar
twomonth	VVC	965	0.1327980513823894	exemplar
twomonth	VVC	966	0.1694081773811755	exemplar
twomonth	VVC	967	0.1660580054737395	exemplar
twomonth	VVC	968	0.1752796126828677	exemplar
twomonth	VVC	969	0.1804602908902431	exemplar
twomonth	VVC	970	0.1658507783454445	exemplar
twomonth	VVC	971	0.1542460591609236	exemplar
twomonth	VVC	972	0.1762466726149111	exemplar
twomonth	VVC	973	0.1670596032604987	exemplar
twomonth	VVC	974	0.1572853903759171	exemplar
twomonth	VVC	975	0.1437120134725936	exemplar
twomonth	VVC	976	0.1539697563231969	exemplar
twomonth	VVC	977	0.1501705923044549	exemplar
twomonth	VVC	978	0.1410180608047584	exemplar
twomonth	VVC	979	0.1183957659658858	exemplar
twomonth	VVC	980	0.1417778936085068	exemplar
twomonth	VVC	981	0.1598066537701732	exemplar
twomonth	VVC	982	0.1232656034808187	exemplar
twomonth	VVC	983	0.1471312610894614	exemplar
twomonth	VVC	984	0.1526227799892793	exemplar
twomonth	VVC	985	0.1723784328867375	exemplar
twomonth	VVC	986	0.1500669787403074	exemplar
twomonth	VVC	987	0.177110118982807	exemplar
twomonth	VVC	988	0.1651600212511277	exemplar
twomonth	VVC	989	0.1837413870882475	exemplar
twomonth	VVC	990	0.1371152832218689	exemplar
twomonth	VVC	991	0.1595994266418781	exemplar
twomonth	VVC	992	0.1904417309031197	exemplar
twomonth	VVC	993	0.1739671742036659	exemplar
twomonth	VVC	994	0.2068817497478577	exemplar
twomonth	VVC	995	0.1349393983747712	exemplar
twomonth	VVC	996	0.1831542435580783	exemplar
twomonth	VVC	997	0.146993109670598	exemplar
twomonth	VVC	998	0.1830506299939308	exemplar
[truncated: 4,001 more rows]
