# Supplementary material for: Infants have rich visual categories in ventrotemporal cortex at 2 months of age
Source: Nat Neurosci. 2026 Feb 2;29(3):693–702. doi: 10.1038/s41593-025-02187-8 (PMC12971487; doi:10.1038/s41593-025-02187-8)
Supplement: Supplementary file 5 — One .csv file for each RSM plot. Only the group average RSMs are provided for each ROI/age group. The full set of RSMs is available at OpenNeuro (OpenNeuro accession number: ds006883, https://doi.org/10.18112/openneuro.ds006883.v1.0.0) under derivatives/foundcog_rdms/. The full bootstrap distribution of correlations used for the violin plots is provided as a .csv. Note that the MDS plots in Fig. 4 are generated from the same RSMs as are provided for Fig. 2. [file 41593_2025_2187_MOESM5_ESM.zip › ODoherty_Fig2/adult_vvc_exemplar_correlation_acrosssub_rdm.csv]

	cat1	cat2	cat3	crab1	crab2	crab3	seabird1	seabird2	seabird3	squirrel1	squirrel2	squirrel3	rubberduck1	rubberduck2	rubberduck3	dishware1	dishware2	dishware3	fence1	fence2	fence3	food1	food2	food3	shelves1	shelves2	shelves3	shoppingcart1	shoppingcart2	shoppingcart3	towel1	towel2	towel3	tree1	tree2	tree3
cat1	0.023755229922187045	0.02312181862778224	0.01447295718025613	0.02698756203114923	0.011064549130902988	0.011898008363583377	0.013433326837220537	0.012895871502855712	0.0012531687034188549	0.02624145800542234	0.0229437482367529	0.032616873269452215	0.015182895986085354	0.0169890097011785	0.01553322268878871	-0.008492731830308617	0.005430368625026586	-0.015991453936187915	-0.016864943260945436	-0.014805883673629854	-0.021194985481265968	-0.011067415643452351	-0.02314976161897167	-0.016525619245015388	-0.013060691746740688	-0.02567824913949019	-0.022118485134611218	-0.013388406046766069	-0.020703724626593506	-0.019196671659554698	0.0009979398496999337	-0.013495111327398437	-0.0067293284911652635	0.003967155177418118	-0.0171959848480281	-0.00672816146312346
cat2	0.02312181862778224	0.018324471997488906	0.015493023972668033	0.02739770361677403	0.007874119559182977	0.008188239397623446	0.01435894539820788	0.019233165779460163	0.0019762511087672444	0.024584917305301362	0.016113558426812082	0.03649382100430636	0.014717067497812833	0.01212244046869854	0.015827081240118498	-0.012334518312590454	-0.009652596557454499	-0.01924415199756055	-0.009712847566852983	-0.00919548134245971	-0.025874060171494153	-0.019799452719793397	-0.024430629123292354	-0.019960605971647418	-0.019259249424180738	-0.028760769714964524	-0.025876728282829192	-0.004123229554284729	-0.01549621354528697	-0.008993527082192058	0.010274664912958498	0.0011443334183316436	-0.0032639516752744637	0.0013765994882742128	-0.023015897033217676	0.005936504725641627
cat3	0.01447295718025613	0.015493023972668033	0.018173271159741457	0.01841029878948544	0.006502741473256745	0.0037244683228341976	0.02026664068208224	0.018001714024419774	0.00269934841615287	0.012461605484971095	0.03192046059275949	0.025419797462673328	0.02372641710201273	0.019205526486405767	0.01716273128516529	-0.00908680128034431	0.0005571404836713163	-0.01174617810940614	-0.011134800647727405	-0.015018232139644186	-0.02842502304469726	-0.008592120660098738	-0.01126578175426681	-0.020573821933819663	-0.01125011620756021	-0.01989868809963627	-0.006098068103939181	-0.0186355237723683	-0.024987330680563965	-0.020208477638048488	0.000726290102463849	-0.01854435573535236	-0.0037151233941467815	0.0020633448769283203	-0.012713807376934396	-0.005769775900779122
crab1	0.02698756203114923	0.02739770361677403	0.01841029878948544	0.018290621569041796	0.005032445515303165	0.009560834611951445	0.022136902069766446	0.023547422402786452	0.0034827442639551393	0.02971916593731263	0.027006375789953383	0.03814227129189191	0.018948985193583012	0.01516731900322442	0.0232370267621554	-0.007650200124775523	-0.007525324475994997	-0.01113061513292933	-0.018471346169926503	-0.008405104740452975	-0.02290262295370507	-0.017921122009912034	-0.028376105910112897	-0.02681346183590996	-0.024407805690068275	-0.04200879399601721	-0.028915923589240198	-0.004784728199296223	-0.01304090551993917	-0.01834650882850962	0.014857450506175358	-0.010270407102705745	-0.0056109723284520205	-0.00788403319921003	-0.0236473654910514	0.006137302442915483
crab2	0.011064549130902988	0.007874119559182977	0.006502741473256745	0.005032445515303165	0.008628171354070634	0.011315003148123351	0.00035564731496811393	0.0030070271788732728	-8.252816135400177e-05	0.004388209729564301	0.005802152655042544	0.013535697409166138	0.013343810338735745	0.013912102702146854	0.011062077197805938	0.0010886229784137496	0.010797116862581368	-0.001334504585795383	-0.009352540309167642	-0.005700076657851106	-0.0074315376584474695	0.003728174253806137	-0.003879326942436546	-0.01636364188815186	-0.0014175102634346635	-0.007668101388703141	-0.00531923374497408	-0.016976280378262012	-0.006298858629968389	-0.012091875806886667	-0.005026845435112421	-0.020943406536746166	-0.006876484773347169	0.0042978951137041255	-0.003552458720854396	-0.016573668466919673
crab3	0.011898008363583377	0.008188239397623446	0.0037244683228341976	0.009560834611951445	0.011315003148123351	0.009621191111549498	-0.0005294891633901681	-0.004446280832180759	-0.0037179127226835695	0.0075436203626756335	0.0072322399696901395	0.02094883218041891	0.0038081481255497797	0.010472782921786949	0.004948984349414754	-0.003112862116536336	0.006363574015642282	-0.005499734564259023	-0.006612585572947275	-0.006133668855108208	-0.004708640578301329	0.0004323411730032892	-0.00786782928195096	-0.005330867719245351	-0.0029558928231470764	-0.0017653998621555815	-0.007958609622501353	-0.004844965726430041	-0.00992690050339415	-0.008237081576632319	-0.004898607283728411	-0.008978628803864476	-0.009314251250237002	0.004612686143611797	-0.003523914453044398	-0.012619722048735973
seabird1	0.013433326837220537	0.01435894539820788	0.02026664068208224	0.022136902069766446	0.00035564731496811393	-0.0005294891633901681	0.017740619242266817	0.024049693237887783	0.009018672311602331	0.024657437036458382	0.01972094688296105	0.025255058568667305	0.008809772894156036	0.015381564783530761	0.01945114731730031	-0.013116610783913789	-0.01019568294520326	-0.014831822623841731	-0.003930994167671279	-0.00774356641879651	-0.021470435425964246	-0.02877215594338353	-0.022635317539309405	-0.0186933030617991	-0.020867391316550795	-0.03993175735022187	-0.03238553407918581	0.00968547565021854	-0.010815962371061546	-0.007930896318428108	0.01681584729961932	0.0033418435901645498	-0.00012501554024108488	-0.004518690907918093	-0.017502267265705564	0.012101223347119204
seabird2	0.012895871502855712	0.019233165779460163	0.018001714024419774	0.023547422402786452	0.0030070271788732728	-0.004446280832180759	0.024049693237887783	0.027255104495300598	0.0005396914356015031	0.017763293152439373	0.027456478577574998	0.024443246941856362	0.019047346788606947	0.009278545526095285	0.0115286566734733	-0.016368830041858056	-0.007037832450669105	-0.016030889333553417	-0.011201309552125241	-0.008060360216626965	-0.01985560808477424	-0.01693780501134157	-0.023488110760490552	-0.014066947332085541	-0.025679170061643997	-0.03480754196015329	-0.020703736383071783	-0.0016993587062107051	-0.01276500869383985	-0.006568065133246948	0.00959562036107824	-0.0059975215526306205	0.002751178312115551	0.005128871603074577	-0.020501803054297333	0.010216681638041805
seabird3	0.0012531687034188549	0.0019762511087672444	0.00269934841615287	0.0034827442639551393	-8.252816135400177e-05	-0.0037179127226835695	0.009018672311602331	0.0005396914356015031	-0.0004830479270473606	0.00569002752896334	0.001171654914536861	0.002377936681186307	-0.00550534877148134	0.0007251052397635768	0.0020551639906614986	0.000581966369176499	0.0019435596347116145	-0.003363660245106035	0.0010580497171617928	0.00039662678945737764	0.0008816340759052331	-0.002063092639426585	-0.007452705791797997	-0.0034096819813283666	-0.0048389063914752685	-0.007818414762037776	-0.00036491145330636493	0.0007958284474693213	-0.008092365688103247	0.000524474750939496	0.007147217386927358	0.002299592306909079	-0.0025166678953391815	0.002060945234209898	-0.0018856959198338705	0.007615647165673166
squirrel1	0.02624145800542234	0.024584917305301362	0.012461605484971095	0.02971916593731263	0.004388209729564301	0.0075436203626756335	0.024657437036458382	0.017763293152439373	0.00569002752896334	0.03411561494709482	0.018831213642436537	0.03529016826263545	0.006722923839428511	0.009795829985547448	0.014913727773190806	-0.012366326013903747	-0.011026069271464769	-0.015290739632854447	-0.013709536915313826	-0.006815484436020044	-0.0183936467189634	-0.026554055266150494	-0.029877329592465977	-0.016792550373430293	-0.02150811646200287	-0.04568929748727635	-0.037055079066697215	0.008442088110876027	-0.0096864343679429	-0.005063259875671526	0.02185507546092319	0.0102764925457305	-0.006757397325575411	-0.011525398194997654	-0.027863731696395184	0.011712541109025698
squirrel2	0.0229437482367529	0.016113558426812082	0.03192046059275949	0.027006375789953383	0.005802152655042544	0.0072322399696901395	0.01972094688296105	0.027456478577574998	0.001171654914536861	0.018831213642436537	0.03723026455743022	0.03380030643093377	0.02586497078422528	0.022272244708556183	0.02102916570837608	-0.014683880948148941	0.0009748867916101169	-0.011972752496618475	-0.01771814457824185	-0.013941998925609747	-0.036853537577360033	-0.009382922466854843	-0.02252124256179862	-0.027576918535361178	-0.026144861471185717	-0.028750702965332844	-0.0223004862981926	-0.019246090418688605	-0.024036150483236717	-0.0212098933886772	0.008564395955346752	-0.017671157021130424	-0.007468553198786187	0.005104745060573171	-0.01605699628795201	-0.005154536693670463
squirrel3	0.032616873269452215	0.03649382100430636	0.025419797462673328	0.03814227129189191	0.013535697409166138	0.02094883218041891	0.025255058568667305	0.024443246941856362	0.002377936681186307	0.03529016826263545	0.03380030643093377	0.049441828631707964	0.031800842418782296	0.022328881539172254	0.02492621512287817	-0.01583897692937599	-0.005671269438583305	-0.022018537089381496	-0.01868608351657101	-0.011849973225071989	-0.03983037050911491	-0.0209406417733763	-0.03446590266280926	-0.03403477226085591	-0.026211197552491673	-0.0415385146480089	-0.03331172038349037	-0.012356195957541534	-0.03071069073754596	-0.023653485428117724	0.01368416753974279	-0.014747014203798552	-0.013361367876599773	-0.002048204718906241	-0.03077588164119213	-0.0021202185814776383
rubberduck1	0.015182895986085354	0.014717067497812833	0.02372641710201273	0.018948985193583012	0.013343810338735745	0.0038081481255497797	0.008809772894156036	0.019047346788606947	-0.00550534877148134	0.006722923839428511	0.02586497078422528	0.031800842418782296	0.02650799379237623	0.024943154348578127	0.020601894648391406	-0.0053106266123277585	0.012638806313376806	-0.0023289958261062784	-0.010530307208625066	-0.02254070429732358	-0.0316601651305371	0.004501162945966627	-0.012507163204826862	-0.020430384560981087	-0.010649710498581258	-0.012074867930285978	-0.00804710500587825	-0.029997375812746817	-0.02107674875341731	-0.035869442121333896	0.0008921261679331753	-0.024879014436731225	-0.0119966232769559	0.010364740541761596	-0.012359490440111642	-0.01590592911013341
rubberduck2	0.0169890097011785	0.01212244046869854	0.019205526486405767	0.01516731900322442	0.013912102702146854	0.010472782921786949	0.015381564783530761	0.009278545526095285	0.0007251052397635768	0.009795829985547448	0.022272244708556183	0.022328881539172254	0.024943154348578127	0.00811761820029842	0.021226832484621646	-0.007342151082541967	0.004410818169525764	-0.004974108644966005	-0.012713903785983758	-0.013237630835938445	-0.02229516596978905	-0.0005588454672878949	-0.01061120057919386	-0.021986231688117287	-0.012654879601849611	-0.018894345625080865	-0.00951326089791923	-0.014192376483561826	-0.01561212361524773	-0.022301988406753837	0.0036676511875835464	-0.016500392187862298	-0.015626969204405195	0.004489641143813023	-0.010207002615802813	-0.01286809986934696
rubberduck3	0.01553322268878871	0.015827081240118498	0.01716273128516529	0.0232370267621554	0.011062077197805938	0.004948984349414754	0.01945114731730031	0.0115286566734733	0.0020551639906614986	0.014913727773190806	0.02102916570837608	0.02492621512287817	0.020601894648391406	0.021226832484621646	0.01958795185250324	-0.011101757609873237	0.005278192496641406	-0.00383248615643744	-0.015351113743502431	-0.012504597572854043	-0.01900658275403073	-0.006600660959044973	-0.015256583735762282	-0.015829225393982793	-0.01573222636777664	-0.028243859430590698	-0.021808608625767695	-0.015105323963860454	-0.017075743394706792	-0.02232220998437042	0.013614267075254465	-0.011373914539216365	-0.010914729915596534	0.0012026654622126585	-0.02091561180239605	-0.0021950106655688074
dishware1	-0.008492731830308617	-0.012334518312590454	-0.00908680128034431	-0.007650200124775523	0.0010886229784137496	-0.003112862116536336	-0.013116610783913789	-0.016368830041858056	0.000581966369176499	-0.012366326013903747	-0.014683880948148941	-0.01583897692937599	-0.0053106266123277585	-0.007342151082541967	-0.011101757609873237	0.00354854011361246	0.00031433558667386374	0.010118868862077125	0.004734928529879572	0.008545573346623198	0.015498213875409022	0.008262359704062916	0.008818499076854204	0.01412387241927228	0.006565878349222841	0.013281473318397692	0.011968946695376187	0.0066999759434449415	0.012262019598049572	0.010214735361363267	-0.007371787293985175	0.005722602057802407	-0.001468194243715198	0.0014146834621133909	0.005690119906849663	-0.002581861742808647
dishware2	0.005430368625026586	-0.009652596557454499	0.0005571404836713163	-0.007525324475994997	0.010797116862581368	0.006363574015642282	-0.01019568294520326	-0.007037832450669105	0.0019435596347116145	-0.011026069271464769	0.0009748867916101169	-0.005671269438583305	0.012638806313376806	0.004410818169525764	0.005278192496641406	0.00031433558667386374	0.01004882399516399	0.005706619587541878	-0.004969810581500528	-0.01176516363354988	5.685032831105755e-05	0.022144717453746146	0.011209271547269035	0.0028900982203570263	0.008345142832119082	0.018632964885903474	0.015912829619179433	-0.022325963782893043	-0.004347161516005577	-0.011802276775812678	-0.010821881492469265	-0.013464344562052217	-0.005887060617672131	0.006300889616489691	0.0013018902631938044	-0.021085293726856334
dishware3	-0.015991453936187915	-0.01924415199756055	-0.01174617810940614	-0.01113061513292933	-0.001334504585795383	-0.005499734564259023	-0.014831822623841731	-0.016030889333553417	-0.003363660245106035	-0.015290739632854447	-0.011972752496618475	-0.022018537089381496	-0.0023289958261062784	-0.004974108644966005	-0.00383248615643744	0.010118868862077125	0.005706619587541878	0.009537064328990565	0.005898768145745761	0.003641188876735926	0.01530054424988096	0.019269754805973358	0.01839325298857248	0.007982275619581482	0.010069546232046176	0.018343641887328014	0.017635722954424785	-0.0032467300743994256	0.00899544028941833	0.003034951526686697	-0.0037972250972515627	-0.0032353059019117904	0.0026482678037447237	-0.0004905337909635897	0.01414215224141974	-0.008164866627853347
fence1	-0.016864943260945436	-0.009712847566852983	-0.011134800647727405	-0.018471346169926503	-0.009352540309167642	-0.006612585572947275	-0.003930994167671279	-0.011201309552125241	0.0010580497171617928	-0.013709536915313826	-0.01771814457824185	-0.01868608351657101	-0.010530307208625066	-0.012713903785983758	-0.015351113743502431	0.004734928529879572	-0.004969810581500528	0.005898768145745761	0.005556456936059933	0.01016170354338593	0.012980123976693344	0.0022971144281616314	0.013148404166650257	0.01537350920465758	0.004677498905790416	0.016002443381013327	0.011771053984334963	0.014749021920956118	0.018700077213535254	0.01578760390900105	0.0060876005517035755	0.011332544499756316	-0.0005428062021820887	-0.0018216444910381276	0.011807968899206373	0.006684667505133473
fence2	-0.014805883673629854	-0.00919548134245971	-0.015018232139644186	-0.008405104740452975	-0.005700076657851106	-0.006133668855108208	-0.00774356641879651	-0.008060360216626965	0.00039662678945737764	-0.006815484436020044	-0.013941998925609747	-0.011849973225071989	-0.02254070429732358	-0.013237630835938445	-0.012504597572854043	0.008545573346623198	-0.01176516363354988	0.003641188876735926	0.01016170354338593	0.02741798187268612	0.023119770749875233	-0.004131130793862444	0.0009208314689103006	0.004139457901558808	0.00884574306781735	0.008104451058317405	-0.005149521978744552	0.024640846989208546	0.00850150177226296	0.02207637863202954	0.00533046931516372	0.013261776744587324	0.010434663358869396	-0.007223922413110983	0.004976869888802275	0.01216904039021334
fence3	-0.021194985481265968	-0.025874060171494153	-0.02842502304469726	-0.02290262295370507	-0.0074315376584474695	-0.004708640578301329	-0.021470435425964246	-0.01985560808477424	0.0008816340759052331	-0.0183936467189634	-0.036853537577360033	-0.03983037050911491	-0.0316601651305371	-0.02229516596978905	-0.01900658275403073	0.015498213875409022	5.685032831105755e-05	0.01530054424988096	0.012980123976693344	0.023119770749875233	0.0341769958037997	0.010388055370301172	0.01642671768589818	0.020759717272289382	0.015598343001873283	0.025169924196443177	0.013179975446325763	0.021453602731855582	0.02780967497679657	0.02526043988187754	-0.006084864543072765	0.020161463806522787	0.014966075693603264	-0.005385363639921875	0.022350350263435112	0.005546961680547839
food1	-0.011067415643452351	-0.019799452719793397	-0.008592120660098738	-0.017921122009912034	0.003728174253806137	0.0004323411730032892	-0.02877215594338353	-0.01693780501134157	-0.002063092639426585	-0.026554055266150494	-0.009382922466854843	-0.0209406417733763	0.004501162945966627	-0.0005588454672878949	-0.006600660959044973	0.008262359704062916	0.022144717453746146	0.019269754805973358	0.0022971144281616314	-0.004131130793862444	0.010388055370301172	0.027665361114291548	0.025520055917952884	0.012176217263851487	0.024829067804083824	0.0389065784459146	0.03504376526858574	-0.02066248519116068	0.0021855320087061708	-0.010825398893025185	-0.02679084996505561	-0.015678251928625396	0.0036177342411021114	0.006914585171062743	0.017284771313952698	-0.02923505926735276
food2	-0.02314976161897167	-0.024430629123292354	-0.01126578175426681	-0.028376105910112897	-0.003879326942436546	-0.00786782928195096	-0.022635317539309405	-0.023488110760490552	-0.007452705791797997	-0.029877329592465977	-0.02252124256179862	-0.03446590266280926	-0.012507163204826862	-0.01061120057919386	-0.015256583735762282	0.008818499076854204	0.011209271547269035	0.01839325298857248	0.013148404166650257	0.0009208314689103006	0.01642671768589818	0.025520055917952884	0.03881649236515513	0.02543623853952257	0.02487533459767432	0.046842937758707556	0.030131261907735362	-0.0073308249265457625	0.018754119021964166	0.009768699965913435	-0.02542111803561847	-0.001144185064898417	0.004473339221152521	0.007367776506037993	0.024815852606775466	-0.016189480980480987
food3	-0.016525619245015388	-0.019960605971647418	-0.020573821933819663	-0.02681346183590996	-0.01636364188815186	-0.005330867719245351	-0.0186933030617991	-0.014066947332085541	-0.0034096819813283666	-0.016792550373430293	-0.027576918535361178	-0.03403477226085591	-0.020430384560981087	-0.021986231688117287	-0.015829225393982793	0.01412387241927228	0.0028900982203570263	0.007982275619581482	0.01537350920465758	0.004139457901558808	0.020759717272289382	0.012176217263851487	0.02543623853952257	0.015235663740455133	0.02368566623897065	0.0363292385437658	0.029026367299811624	0.0071693489426384914	0.017584652356922057	0.013757300581250336	-0.0062491543701860665	0.013543329234997408	0.0046593878535957315	-0.003590175927652816	0.022969393068405838	0.0036062225675514733
shelves1	-0.013060691746740688	-0.019259249424180738	-0.01125011620756021	-0.024407805690068275	-0.0014175102634346635	-0.0029558928231470764	-0.020867391316550795	-0.025679170061643997	-0.0048389063914752685	-0.02150811646200287	-0.026144861471185717	-0.026211197552491673	-0.010649710498581258	-0.012654879601849611	-0.01573222636777664	0.006565878349222841	0.008345142832119082	0.010069546232046176	0.004677498905790416	0.00884574306781735	0.015598343001873283	0.024829067804083824	0.02487533459767432	0.02368566623897065	0.025660667209734415	0.047549607316161646	0.030817860624842618	0.0028309415228283453	0.005098608351844546	0.008987874297289306	-0.023553112266115762	-0.00521739382962511	0.0016844800491392226	0.0006464323124927859	0.02029167841898641	-0.01319317652058468
shelves2	-0.02567824913949019	-0.028760769714964524	-0.01989868809963627	-0.04200879399601721	-0.007668101388703141	-0.0017653998621555815	-0.03993175735022187	-0.03480754196015329	-0.007818414762037776	-0.04568929748727635	-0.028750702965332844	-0.0415385146480089	-0.012074867930285978	-0.018894345625080865	-0.028243859430590698	0.013281473318397692	0.018632964885903474	0.018343641887328014	0.016002443381013327	0.008104451058317405	0.025169924196443177	0.0389065784459146	0.046842937758707556	0.0363292385437658	0.047549607316161646	0.06803676960523983	0.05821959405309938	-0.008574734072141349	0.0130712343889051	0.007884461475212134	-0.03701672384414068	-0.010279631743186054	0.0012150606648373041	0.013376452405158869	0.031328972202341245	-0.02734004041661467
shelves3	-0.022118485134611218	-0.025876728282829192	-0.006098068103939181	-0.028915923589240198	-0.00531923374497408	-0.007958609622501353	-0.03238553407918581	-0.020703736383071783	-0.00036491145330636493	-0.037055079066697215	-0.0223004862981926	-0.03331172038349037	-0.00804710500587825	-0.00951326089791923	-0.021808608625767695	0.011968946695376187	0.015912829619179433	0.017635722954424785	0.011771053984334963	-0.005149521978744552	0.013179975446325763	0.03504376526858574	0.030131261907735362	0.029026367299811624	0.030817860624842618	0.05821959405309938	0.04515741638597622	-0.018249521743043853	0.0033010777776145365	-0.0018989791438510178	-0.029303027916248628	-0.009324584408326399	0.004397407637580204	0.015830630013982532	0.031043077515117055	-0.016475932497857993
shoppingcart1	-0.013388406046766069	-0.004123229554284729	-0.0186355237723683	-0.004784728199296223	-0.016976280378262012	-0.004844965726430041	0.00968547565021854	-0.0016993587062107051	0.0007958284474693213	0.008442088110876027	-0.019246090418688605	-0.012356195957541534	-0.029997375812746817	-0.014192376483561826	-0.015105323963860454	0.0066999759434449415	-0.022325963782893043	-0.0032467300743994256	0.014749021920956118	0.024640846989208546	0.021453602731855582	-0.02066248519116068	-0.0073308249265457625	0.0071693489426384914	0.0028309415228283453	-0.008574734072141349	-0.018249521743043853	0.03488682999356428	0.021828055364376747	0.031646827561959905	0.016073844549530862	0.024088097847441006	0.0117532951328012	-0.01752164614445323	-2.421957052360632e-05	0.031917873718506386
shoppingcart2	-0.020703724626593506	-0.01549621354528697	-0.024987330680563965	-0.01304090551993917	-0.006298858629968389	-0.00992690050339415	-0.010815962371061546	-0.01276500869383985	-0.008092365688103247	-0.0096864343679429	-0.024036150483236717	-0.03071069073754596	-0.02107674875341731	-0.01561212361524773	-0.017075743394706792	0.012262019598049572	-0.004347161516005577	0.00899544028941833	0.018700077213535254	0.00850150177226296	0.02780967497679657	0.0021855320087061708	0.018754119021964166	0.017584652356922057	0.005098608351844546	0.0130712343889051	0.0033010777776145365	0.021828055364376747	0.019907501460590116	0.027913460113717415	0.0017695396720626652	0.02074158299628677	0.0025364919757474807	-0.008280452708305495	0.018568968536730384	0.010924143901001014
shoppingcart3	-0.019196671659554698	-0.008993527082192058	-0.020208477638048488	-0.01834650882850962	-0.012091875806886667	-0.008237081576632319	-0.007930896318428108	-0.006568065133246948	0.000524474750939496	-0.005063259875671526	-0.0212098933886772	-0.023653485428117724	-0.035869442121333896	-0.022301988406753837	-0.02232220998437042	0.010214735361363267	-0.011802276775812678	0.003034951526686697	0.01578760390900105	0.02207637863202954	0.02526043988187754	-0.010825398893025185	0.009768699965913435	0.013757300581250336	0.008987874297289306	0.007884461475212134	-0.0018989791438510178	0.031646827561959905	0.027913460113717415	0.030372666359156777	0.0028547949342661106	0.0248003752666254	0.010872363485264127	-0.012294727573335764	0.011879990982868658	0.02155105201773962
towel1	0.0009979398496999337	0.010274664912958498	0.000726290102463849	0.014857450506175358	-0.005026845435112421	-0.004898607283728411	0.01681584729961932	0.00959562036107824	0.007147217386927358	0.02185507546092319	0.008564395955346752	0.01368416753974279	0.0008921261679331753	0.0036676511875835464	0.013614267075254465	-0.007371787293985175	-0.010821881492469265	-0.0037972250972515627	0.0060876005517035755	0.00533046931516372	-0.006084864543072765	-0.02679084996505561	-0.02542111803561847	-0.0062491543701860665	-0.023553112266115762	-0.03701672384414068	-0.029303027916248628	0.016073844549530862	0.0017695396720626652	0.0028547949342661106	0.024334278492573278	0.017687057769122907	-0.002315297648210602	-0.012347807051811818	-0.01865224909070306	0.024907401325222407
towel2	-0.013495111327398437	0.0011443334183316436	-0.01854435573535236	-0.010270407102705745	-0.020943406536746166	-0.008978628803864476	0.0033418435901645498	-0.0059975215526306205	0.002299592306909079	0.0102764925457305	-0.017671157021130424	-0.014747014203798552	-0.024879014436731225	-0.016500392187862298	-0.011373914539216365	0.005722602057802407	-0.013464344562052217	-0.0032353059019117904	0.011332544499756316	0.013261776744587324	0.020161463806522787	-0.015678251928625396	-0.001144185064898417	0.013543329234997408	-0.00521739382962511	-0.010279631743186054	-0.009324584408326399	0.024088097847441006	0.02074158299628677	0.0248003752666254	0.017687057769122907	0.03169015569357382	0.014694418334556003	-0.010022697009782519	-0.0001258370819522192	0.033357636686483116
towel3	-0.0067293284911652635	-0.0032639516752744637	-0.0037151233941467815	-0.0056109723284520205	-0.006876484773347169	-0.009314251250237002	-0.00012501554024108488	0.002751178312115551	-0.0025166678953391815	-0.006757397325575411	-0.007468553198786187	-0.013361367876599773	-0.0119966232769559	-0.015626969204405195	-0.010914729915596534	-0.001468194243715198	-0.005887060617672131	0.0026482678037447237	-0.0005428062021820887	0.010434663358869396	0.014966075693603264	0.0036177342411021114	0.004473339221152521	0.0046593878535957315	0.0016844800491392226	0.0012150606648373041	0.004397407637580204	0.0117532951328012	0.0025364919757474807	0.010872363485264127	-0.002315297648210602	0.014694418334556003	0.00712900182979052	0.00038193835375141945	0.0040807565979903305	0.016364271553940126
tree1	0.003967155177418118	0.0013765994882742128	0.0020633448769283203	-0.00788403319921003	0.0042978951137041255	0.004612686143611797	-0.004518690907918093	0.005128871603074577	0.002060945234209898	-0.011525398194997654	0.005104745060573171	-0.002048204718906241	0.010364740541761596	0.004489641143813023	0.0012026654622126585	0.0014146834621133909	0.006300889616489691	-0.0004905337909635897	-0.0018216444910381276	-0.007223922413110983	-0.005385363639921875	0.006914585171062743	0.007367776506037993	-0.003590175927652816	0.0006464323124927859	0.013376452405158869	0.015830630013982532	-0.01752164614445323	-0.008280452708305495	-0.012294727573335764	-0.012347807051811818	-0.010022697009782519	0.00038193835375141945	0.005007930060326126	0.010022050280881257	-0.01391680713305032
tree2	-0.0171959848480281	-0.023015897033217676	-0.012713807376934396	-0.0236473654910514	-0.003552458720854396	-0.003523914453044398	-0.017502267265705564	-0.020501803054297333	-0.0018856959198338705	-0.027863731696395184	-0.01605699628795201	-0.03077588164119213	-0.012359490440111642	-0.010207002615802813	-0.02091561180239605	0.005690119906849663	0.0013018902631938044	0.01414215224141974	0.011807968899206373	0.004976869888802275	0.022350350263435112	0.017284771313952698	0.024815852606775466	0.022969393068405838	0.02029167841898641	0.031328972202341245	0.031043077515117055	-2.421957052360632e-05	0.018568968536730384	0.011879990982868658	-0.01865224909070306	-0.0001258370819522192	0.0040807565979903305	0.010022050280881257	0.01637487626924325	-0.010097541285749296
tree3	-0.00672816146312346	0.005936504725641627	-0.005769775900779122	0.006137302442915483	-0.016573668466919673	-0.012619722048735973	0.012101223347119204	0.010216681638041805	0.007615647165673166	0.011712541109025698	-0.005154536693670463	-0.0021202185814776383	-0.01590592911013341	-0.01286809986934696	-0.0021950106655688074	-0.002581861742808647	-0.021085293726856334	-0.008164866627853347	0.006684667505133473	0.01216904039021334	0.005546961680547839	-0.02923505926735276	-0.016189480980480987	0.0036062225675514733	-0.01319317652058468	-0.02734004041661467	-0.016475932497857993	0.031917873718506386	0.010924143901001014	0.02155105201773962	0.024907401325222407	0.033357636686483116	0.016364271553940126	-0.01391680713305032	-0.010097541285749296	0.02807603472749514
