# Supplementary material for: Infants have rich visual categories in ventrotemporal cortex at 2 months of age
Source: Nat Neurosci. 2026 Feb 2;29(3):693–702. doi: 10.1038/s41593-025-02187-8 (PMC12971487; doi:10.1038/s41593-025-02187-8)
Supplement: Supplementary file 5 — One .csv file for each RSM plot. Only the group average RSMs are provided for each ROI/age group. The full set of RSMs is available at OpenNeuro (OpenNeuro accession number: ds006883, https://doi.org/10.18112/openneuro.ds006883.v1.0.0) under derivatives/foundcog_rdms/. The full bootstrap distribution of correlations used for the violin plots is provided as a .csv. Note that the MDS plots in Fig. 4 are generated from the same RSMs as are provided for Fig. 2. [file 41593_2025_2187_MOESM5_ESM.zip › ODoherty_Fig2/twomonth_both_vvc_exemplar_correlation_acrosssub_rdm.csv]

	cat1	cat2	cat3	crab1	crab2	crab3	seabird1	seabird2	seabird3	squirrel1	squirrel2	squirrel3	rubberduck1	rubberduck2	rubberduck3	dishware1	dishware2	dishware3	fence1	fence2	fence3	food1	food2	food3	shelves1	shelves2	shelves3	shoppingcart1	shoppingcart2	shoppingcart3	towel1	towel2	towel3	tree1	tree2	tree3
cat1	0.0015885383969291525	0.0011065908544262595	-0.0025677924016403214	-9.983175433364964e-06	-0.0005238505059315288	0.0008860525294292797	-0.0014132054773729676	0.0003961952313426747	-0.0005566314824436142	-0.000620869193291751	-0.003326697510328514	0.00027625748639236494	-0.0018759406479363862	-0.0024115016621394465	-0.0008598046841111868	0.0016134295811043816	-0.0010636203811709515	-0.0008215507852729633	0.0022744009256542197	0.0016709480681169509	0.0007685048405717358	-0.001861019882071505	-0.0018225384465549643	0.0009140669988889029	0.0017787691097101307	0.002655646761092577	0.0017879067548433822	0.0011775755945880532	0.0013331926219090297	-0.0013261068107868908	-0.00045502106686670727	0.0005444044420479067	0.0002543031372263964	0.00030917338508352197	0.002688186613327565	-0.0009650470099144097
cat2	0.0011065908544262595	0.0025383631395633276	-0.00098725946589274	-8.3591374318767e-05	-0.0023288424780483655	-0.0006622774614904108	-0.00016577693833097883	-0.0010454846312383343	-0.0007431546145543164	-0.0011491069395843157	0.0006129545085068429	0.0006725932407826965	5.6198927917530334e-06	-0.0010218347664159542	0.0006223843922071721	0.0013119034255199113	-0.0009222033047623266	-0.0016480512827321576	0.0004898576654395689	0.0018892145530769887	0.0003335035191637073	-0.0015118949585692543	-0.0019109814479932375	0.00025643510956295783	-0.0029828453988691704	-0.0003355138244440412	-0.00035508235832417296	0.0016463590907677547	-0.00042048580540130935	-0.001034327356617019	0.0020064656600055184	0.00041667500398819967	0.0005448508040010881	-0.0003983244023649498	0.0001162205455953907	0.000891829005106284
cat3	-0.0025677924016403214	-0.00098725946589274	0.004057007579153478	0.004856780676638552	0.0009160951564423514	-0.002142977385820486	0.004550266044331319	0.000988305608331491	-0.0004741106864291281	0.001995563315563744	0.005616173554815602	0.0025530367188731852	0.005566471002840245	0.004114205839792637	0.0029188927839509985	-0.0029299576051797878	-0.0006353322543387169	0.0007759573384885501	-0.006569764632310816	-0.004400283384498273	-0.0018438823218058658	-0.0012323090765169655	-0.0009382264049398587	-0.0010663100570204285	-0.0047666809104997005	-0.0057571621025556755	-0.004905617630188324	-0.0010714357041866664	-0.0008829085671809763	0.0004496581605207393	0.002293400910890583	0.0018304742479365692	0.0004471805295884935	0.0004905016738839746	-0.004779757294407444	0.002855182728885751
crab1	-9.983175433364964e-06	-8.3591374318767e-05	0.004856780676638552	0.005538479660851723	0.0001477141488801414	-0.0015343557787238045	0.003072367834863275	0.0013100927202057172	-0.001789568747885117	0.0012338749230649993	0.0028723918602165228	0.0021191352213102426	0.004790994570508309	0.0021138845912565597	0.0006857153716104949	-0.0005182234143305626	-0.00211189239716569	-0.00022745996386746144	-0.004734530940435283	-0.002912213463423608	-0.000634567848451596	-0.004590106230423825	-0.002929121011047235	-0.00108888331086532	-0.003324811550181927	-0.0036357083621645307	-0.004433017587710253	0.0013675586393595812	-0.0002559546348206509	-4.863684547269703e-05	0.0009688004536579278	0.0011859057734967787	-5.54290984700502e-05	-0.00013010591418413704	-0.004258907343905096	0.0014208132016678499
crab2	-0.0005238505059315288	-0.0023288424780483655	0.0009160951564423514	0.0001477141488801414	0.0013266478936646339	-4.374764465113804e-05	0.0003162993663657818	0.0018139025110102602	0.0013065419044890612	-8.78458666329415e-05	-0.0011144878649052207	0.000259106722038333	0.0007549529583934873	-0.0004244826540185496	0.0020208863405898124	-0.001148817638362715	0.0010875891603750888	0.00039166138927093137	0.0004978281350926302	-0.0007721078817728367	-0.0021188210983838092	0.0004975562759408056	0.0008793252865837257	0.0003201247203459753	-0.00024813491870287767	0.0009666320686053835	0.0012333920422557445	-0.001375456733332673	-0.0005706459396237241	0.00018970019448875632	0.0008685628679772525	-0.0010832892807865148	-0.000347759626958702	0.0002963800710786209	-2.83541107997985e-05	-0.001288458811454204
crab3	0.0008860525294292797	-0.0006622774614904108	-0.002142977385820486	-0.0015343557787238045	-4.374764465113804e-05	0.0016679593303605843	-0.0031056379892650354	-0.0006285161144321061	0.0022436923018204187	-0.0012360423259715676	-0.0038262936387932944	-0.0018118534581207416	-0.002774365835139469	-0.002707662051868217	-0.0024673531311894164	0.00028454415264171217	0.00016628461571947394	0.0009970912630697043	0.0021160273167732716	0.0018571506787988417	0.0026271932242504918	0.001277961397882487	0.0015097454605755998	-0.001060055173113616	0.0041115836592591935	0.002898225138619958	0.0022428936856467596	-0.00016684981226008927	-0.00020446246722224	-9.074232106597157e-05	-0.0016026078285717158	0.00042496004044570695	-9.660981899519748e-05	-0.0007668845980429997	0.0035320686116582563	-0.0018938345882265944
seabird1	-0.0014132054773729676	-0.00016577693833097883	0.004550266044331319	0.003072367834863275	0.0003162993663657818	-0.0031056379892650354	0.0024443961499258262	0.0014686113881609677	-0.0007836765056740468	0.0030957782893753344	0.005778012284829538	0.001829440375760355	0.006118798200694099	0.004305100695775641	0.003446418513201524	-0.001856683648543529	-0.00017581353852473048	0.00041793302379431103	-0.006095854904496435	-0.004178138477167019	-0.0032221929364205796	-2.2335623104107572e-05	-0.0012659874986630235	-0.000663368222753187	-0.004761272307998424	-0.004805222666214948	-0.004944394081080545	-0.0010163305710420138	8.445776452992484e-06	2.9128940957948745e-05	0.0024998077958805647	-0.0004556226417303846	-0.0007498104317543627	0.001131377639214314	-0.004344197418947074	0.003979423809663141
seabird2	0.0003961952313426747	-0.0010454846312383343	0.000988305608331491	0.0013100927202057172	0.0018139025110102602	-0.0006285161144321061	0.0014686113881609677	0.0002894898118485658	0.001489988567406686	-1.980795938761172e-05	-0.0005350880781028672	1.1104537769056591e-05	0.0017067644482095458	-0.0005400026025788687	-0.00012106183841457297	-0.0005557471929279846	-0.0009185009795373929	0.00018362313355377207	-0.0009794825747554547	-0.0008394138215205313	-0.0005744803111811727	-0.002115464580857998	-0.00031482654928383026	7.42438434301448e-05	-0.0006221521855741832	0.00015578330099457835	-0.00013522112059099047	0.0003569534769330494	0.0001365735336056278	5.1290085295764225e-05	0.0016248855754754507	0.0005034381225520806	0.0001350265664401578	0.0009367700571572646	-0.0006125215060204212	0.0005079003221919995
seabird3	-0.0005566314824436142	-0.0007431546145543164	-0.0004741106864291281	-0.001789568747885117	0.0013065419044890612	0.0022436923018204187	-0.0007836765056740468	0.001489988567406686	0.0010903726996613443	-0.0011002628672830432	-0.001993463079960446	-0.0011135285632413294	-0.0006068870330283339	-0.001910460673976987	0.00026220197690555785	-0.0007883781820114553	0.0011647958890075145	0.0009240168743557723	0.0006196613155456979	0.0011085039155835578	-0.0003690436074440127	0.0003018247480972553	0.001981420771898621	-0.0004342811350325547	0.00020043788968176053	0.0016220939669167687	0.001520430488916853	-0.0007772737559307364	-0.0007395123381027816	0.00014854188634343859	-0.0005893037880304989	0.0005793940685560863	-0.0008110178709185024	0.0002750217215480504	0.001983728722041622	-0.002155527400248779
squirrel1	-0.000620869193291751	-0.0011491069395843157	0.001995563315563744	0.0012338749230649993	-8.78458666329415e-05	-0.0012360423259715676	0.0030957782893753344	-1.980795938761172e-05	-0.0011002628672830432	0.000764054403026413	0.0025280946374992767	0.0009470826029383654	0.002001006666917026	0.0025408730431470644	0.0020444464982697177	-0.00016512773032213704	-0.0007184778758901771	0.00022903896096725248	-0.0030295357574671848	-0.0017461307476255847	-0.00026346548502976673	0.00040528188172008086	-0.00024547194595792574	-0.0001245320343555777	-0.0010183779773896694	-0.0031774268515489673	-0.0039053387023192214	-0.000951623470563956	0.00011621402804626707	1.194329862427432e-05	0.0002949063828810908	-0.00022719313526760963	0.0008015278741873166	0.0005240938998234085	-0.002085731082424266	0.0013372748659327715
squirrel2	-0.003326697510328514	0.0006129545085068429	0.005616173554815602	0.0028723918602165228	-0.0011144878649052207	-0.0038262936387932944	0.005778012284829538	-0.0005350880781028672	-0.001993463079960446	0.0025280946374992767	0.0069174551881165044	0.001946467690552812	0.00681258652528942	0.00589980480861567	0.004364867889695883	-0.002249509943788666	0.0007295301950826095	9.973158835519185e-05	-0.006709098078437136	-0.004444531564663025	-0.002918635456091739	0.000704241044582333	-0.0019334880407246475	-0.00041636347498958347	-0.005537292457152642	-0.006473459356261246	-0.004424173657495226	-0.0006841101147851651	-0.0010277099747816635	0.0011409175104075838	0.0026395947204513534	0.00020591557872388659	-0.000779750420304637	0.0008145071366345196	-0.005506232400544461	0.005289203389912553
squirrel3	0.00027625748639236494	0.0006725932407826965	0.0025530367188731852	0.0021191352213102426	0.000259106722038333	-0.0018118534581207416	0.001829440375760355	1.1104537769056591e-05	-0.0011135285632413294	0.0009470826029383654	0.001946467690552812	0.00034660000713663457	0.002456992751493598	0.0024962774122317924	0.0017862696190902158	-0.0009873335754907152	-0.001210924966309963	0.000945586124007815	-0.003017556129189041	-0.0019449099305272602	-0.0009750131655029219	-0.0009004765078118746	-0.0020552947068983828	-0.0003727865424251609	-0.0025106553430545623	-0.0017707263277095355	-0.0019210665730078358	0.00043394760448044146	-0.0007014002238985041	-0.0006412399108749718	0.0006001361210447543	0.0010143123362166833	-0.001139943123351112	0.0006397297756682729	-0.0014352425051806959	0.0019256340321219998
rubberduck1	-0.0018759406479363862	5.6198927917530334e-06	0.005566471002840245	0.004790994570508309	0.0007549529583934873	-0.002774365835139469	0.006118798200694099	0.0017067644482095458	-0.0006068870330283339	0.002001006666917026	0.00681258652528942	0.002456992751493598	0.006598805464618884	0.005561742663481658	0.004222008208597404	-0.0026999090495285665	4.1913248932867195e-05	0.0020131503658120387	-0.008235766218613457	-0.005486834028205893	-0.0035500917848491015	-0.0002597498162224269	-0.0014674266417535303	-0.0015526651364334394	-0.006138472200328983	-0.006001572255669865	-0.005725678204150322	-0.00039907756886688205	-0.0020812523218455715	0.0005933010533055557	0.0023736901882456763	0.0003100485698865999	-0.0013965322684769792	0.001151692923459668	-0.0061900769842608795	0.0040331251075780535
rubberduck2	-0.0024115016621394465	-0.0010218347664159542	0.004114205839792637	0.0021138845912565597	-0.0004244826540185496	-0.002707662051868217	0.004305100695775641	-0.0005400026025788687	-0.001910460673976987	0.0025408730431470644	0.00589980480861567	0.0024962774122317924	0.005561742663481658	0.006972643581258467	0.00423771735010316	4.79365012681503e-05	0.00047926256055668716	0.00242989462163454	-0.006168635981792826	-0.0041589551656143475	-0.0022900744634391447	0.0025573791722019075	-0.0008642585246878162	-0.0006338178030197213	-0.003767037251512682	-0.003892056088106888	-0.003896511647039659	-0.00115624368049858	-0.0006060641280523154	0.0010860542660463433	-0.00019944501094985075	0.0002682992362682607	-0.0007765039454718735	0.0006009346074039036	-0.005711008994040346	0.00353027533135306
rubberduck3	-0.0008598046841111868	0.0006223843922071721	0.0029188927839509985	0.0006857153716104949	0.0020208863405898124	-0.0024673531311894164	0.003446418513201524	-0.00012106183841457297	0.00026220197690555785	0.0020444464982697177	0.004364867889695883	0.0017862696190902158	0.004222008208597404	0.00423771735010316	0.00423328655691495	-0.0015901594127965236	0.0012637619792216315	0.0010806397741024982	-0.0048220934198338495	-0.0036541746602473833	-0.004069240882083468	0.002622642186256941	-0.00069753729048241	-0.0006576765441317747	-0.005263615202551596	-0.0035120789186367163	-0.0028850027530558276	-0.001671233518147469	-0.0014257576320911313	-4.787386307549536e-07	0.0014527170346025724	-0.0003891994005991332	-4.9465104715097814e-05	0.001191916682395247	-0.0041121822242982916	0.0026338479267501557
dishware1	0.0016134295811043816	0.0013119034255199113	-0.0029299576051797878	-0.0005182234143305626	-0.001148817638362715	0.00028454415264171217	-0.001856683648543529	-0.0005557471929279846	-0.0007883781820114553	-0.00016512773032213704	-0.002249509943788666	-0.0009873335754907152	-0.0026999090495285665	4.79365012681503e-05	-0.0015901594127965236	0.0015545110651597497	-0.00020459076193882152	-0.0005960014010052108	0.001809114639024454	0.0026054616901079377	0.0019012312561497685	-0.0017695286611166916	-0.00013784289096668186	0.0006633699551346273	0.0015311455768636881	0.0024630434026321536	0.00033694127416311674	0.0018790538987462633	0.0013420389630425624	9.006451549775035e-05	-0.0018148949083035759	-0.00021814563569851867	0.00033926928265676394	-0.0002006541118829452	0.0005386713326024293	-0.0009836281597908377
dishware2	-0.0010636203811709515	-0.0009222033047623266	-0.0006353322543387169	-0.00211189239716569	0.0010875891603750888	0.00016628461571947394	-0.00017581353852473048	-0.0009185009795373929	0.0011647958890075145	-0.0007184778758901771	0.0007295301950826095	-0.001210924966309963	4.1913248932867195e-05	0.00047926256055668716	0.0012637619792216315	-0.00020459076193882152	0.0006328132634385244	0.00044509907592188804	0.0008096923427985587	-0.0009854112791718988	-0.0008874248765351609	0.0031180325269865466	0.001184252627877882	0.0007570570104891831	-0.00020290239540314388	0.00043485958453930146	0.0003758402992564887	-0.0007382510929560122	-0.0008934367314123349	0.00042676514262307433	-0.00012397540538559759	-0.0009653300285991291	-0.00040856368091299214	6.647791566693059e-05	-0.0004031280463492739	-0.0008219262918644048
dishware3	-0.0008215507852729633	-0.0016480512827321576	0.0007759573384885501	-0.00022745996386746144	0.00039166138927093137	0.0009970912630697043	0.00041793302379431103	0.00018362313355377207	0.0009240168743557723	0.00022903896096725248	9.973158835519185e-05	0.000945586124007815	0.0020131503658120387	0.00242989462163454	0.0010806397741024982	-0.0005960014010052108	0.00044509907592188804	0.0005189989812526826	-0.001841506933543516	-0.0021323275992742785	-0.0005631693609456073	0.0016772724601924994	0.001675522163884891	-7.688636399891399e-05	0.000683209294849565	-0.00044049251392193865	-0.0013378281431780292	-0.0005321845333171895	-0.0003534856278667078	-0.00021888916350028988	-0.0013391067326257134	0.0002037836199604151	-0.0009839717449856712	0.0005859609759438547	-0.0007794334991304768	0.00014521497780570555
fence1	0.0022744009256542197	0.0004898576654395689	-0.006569764632310816	-0.004734530940435283	0.0004978281350926302	0.0021160273167732716	-0.006095854904496435	-0.0009794825747554547	0.0006196613155456979	-0.0030295357574671848	-0.006709098078437136	-0.003017556129189041	-0.008235766218613457	-0.006168635981792826	-0.0048220934198338495	0.001809114639024454	0.0008096923427985587	-0.001841506933543516	0.007842145449466835	0.005375603904994066	0.003143751145488198	0.0007038937912394569	0.002212226540028886	0.002423513508964584	0.006992276648248927	0.00717514972252515	0.007007999060393045	0.000439437424801188	0.0004143198681836085	0.0002248191944720623	-0.0032359069933501202	-0.00038961972800112283	0.0008614509060233386	-0.0009306617866618553	0.005821374622179158	-0.005170472230896716
fence2	0.0016709480681169509	0.0018892145530769887	-0.004400283384498273	-0.002912213463423608	-0.0007721078817728367	0.0018571506787988417	-0.004178138477167019	-0.0008394138215205313	0.0011085039155835578	-0.0017461307476255847	-0.004444531564663025	-0.0019449099305272602	-0.005486834028205893	-0.0041589551656143475	-0.0036541746602473833	0.0026054616901079377	-0.0009854112791718988	-0.0021323275992742785	0.005375603904994066	0.004948745528686578	0.00228491563056147	-0.0018021048009629636	0.001072867872301394	0.0012078191248059587	0.0027814227103751645	0.004358500644225413	0.0040877487573708765	0.0013081942867562478	0.001889162202404443	-0.0003630878579569969	-5.7028660501709435e-06	-0.00021386217940516118	0.0015457577152785391	-0.001460283652315391	0.004690544476510028	-0.0031202820521383373
fence3	0.0007685048405717358	0.0003335035191637073	-0.0018438823218058658	-0.000634567848451596	-0.0021188210983838092	0.0026271932242504918	-0.0032221929364205796	-0.0005744803111811727	-0.0003690436074440127	-0.00026346548502976673	-0.002918635456091739	-0.0009750131655029219	-0.0035500917848491015	-0.0022900744634391447	-0.004069240882083468	0.0019012312561497685	-0.0008874248765351609	-0.0005631693609456073	0.003143751145488198	0.00228491563056147	0.0023314882825072915	-0.0019153929294885047	2.9253774620567505e-06	5.000803291901991e-05	0.003862919155198511	0.0021031696204942027	0.00046914133482966943	0.0018667559457707943	0.0011586419607036262	5.9218286017302786e-05	-0.002354131890069039	3.270589482232563e-05	0.0002020523461607383	-0.0012051531329029628	0.003710479387027178	-0.0008739996682066462
food1	-0.001861019882071505	-0.0015118949585692543	-0.0012323090765169655	-0.004590106230423825	0.0004975562759408056	0.001277961397882487	-2.2335623104107572e-05	-0.002115464580857998	0.0003018247480972553	0.00040528188172008086	0.000704241044582333	-0.0009004765078118746	-0.0002597498162224269	0.0025573791722019075	0.002622642186256941	-0.0017695286611166916	0.0031180325269865466	0.0016772724601924994	0.0007038937912394569	-0.0018021048009629636	-0.0019153929294885047	0.005531550162791154	0.0020392481641371006	-5.484148435590754e-06	0.0014839849679443111	0.0005492213904852222	0.0031635870828391126	-0.0035775734320929974	-0.0010521339256437865	0.0008665140005599285	-0.00038737508434462864	-0.0021310794765814055	-0.00046950384514062813	-0.00011236610375822325	0.0005402398080306702	0.0009180837620933732
food2	-0.0018225384465549643	-0.0019109814479932375	-0.0009382264049398587	-0.002929121011047235	0.0008793252865837257	0.0015097454605755998	-0.0012659874986630235	-0.00031482654928383026	0.001981420771898621	-0.00024547194595792574	-0.0019334880407246475	-0.0020552947068983828	-0.0014674266417535303	-0.0008642585246878162	-0.00069753729048241	-0.00013784289096668186	0.001184252627877882	0.001675522163884891	0.002212226540028886	0.001072867872301394	2.9253774620567505e-06	0.0020392481641371006	6.909470851222236e-05	0.0008482934208985676	0.0015857059887114098	0.001191235340807258	0.0009748305316033642	-0.0013199776985647084	0.0005675542111499098	0.0006422523374181902	-0.0006756093419285668	-0.00045568049037338635	0.0006192154317212099	0.00043527148277194345	0.0005834109818522522	-0.0013955851386413126
food3	0.0009140669988889029	0.00025643510956295783	-0.0010663100570204285	-0.00108888331086532	0.0003201247203459753	-0.001060055173113616	-0.000663368222753187	7.42438434301448e-05	-0.0004342811350325547	-0.0001245320343555777	-0.00041636347498958347	-0.0003727865424251609	-0.0015526651364334394	-0.0006338178030197213	-0.0006576765441317747	0.0006633699551346273	0.0007570570104891831	-7.688636399891399e-05	0.002423513508964584	0.0012078191248059587	5.000803291901991e-05	-5.484148435590754e-06	0.0008482934208985676	-0.00039183009168258255	0.0010475137992541075	0.0008999994787576811	-0.0001332605341514039	0.00025899735641710277	0.0015609264035961177	5.029982046628721e-05	0.0007874948331617168	-0.000546763846304625	0.0002126738588925713	-0.00023054863185120278	0.000278802518048645	-0.0012975040790455896
shelves1	0.0017787691097101307	-0.0029828453988691704	-0.0047666809104997005	-0.003324811550181927	-0.00024813491870287767	0.0041115836592591935	-0.004761272307998424	-0.0006221521855741832	0.00020043788968176053	-0.0010183779773896694	-0.005537292457152642	-0.0025106553430545623	-0.006138472200328983	-0.003767037251512682	-0.005263615202551596	0.0015311455768636881	-0.00020290239540314388	0.000683209294849565	0.006992276648248927	0.0027814227103751645	0.003862919155198511	0.0014839849679443111	0.0015857059887114098	0.0010475137992541075	0.006536961154152295	0.005804862700232013	0.006473070681837088	0.0007560219791943201	0.0007319997101921102	-0.00011301486487683489	-0.004112224345814265	8.640727972999726e-05	0.0006942146438578452	-0.0014467553561329854	0.005672734359343884	-0.0034605721543173595
shelves2	0.002655646761092577	-0.0003355138244440412	-0.0057571621025556755	-0.0036357083621645307	0.0009666320686053835	0.002898225138619958	-0.004805222666214948	0.00015578330099457835	0.0016220939669167687	-0.0031774268515489673	-0.006473459356261246	-0.0017707263277095355	-0.006001572255669865	-0.003892056088106888	-0.0035120789186367163	0.0024630434026321536	0.00043485958453930146	-0.00044049251392193865	0.00717514972252515	0.004358500644225413	0.0021031696204942027	0.0005492213904852222	0.001191235340807258	0.0008999994787576811	0.005804862700232013	0.005978836945407068	0.006575706151556408	0.00046878109616117525	0.0012412899742053173	8.440200395271653e-05	-0.002186046322818766	-0.0010174640546496134	-0.0009711966197172079	-0.0012220205031565413	0.006435006468487716	-0.0042337132378902145
shelves3	0.0017879067548433822	-0.00035508235832417296	-0.004905617630188324	-0.004433017587710253	0.0012333920422557445	0.0022428936856467596	-0.004944394081080545	-0.00013522112059099047	0.001520430488916853	-0.0039053387023192214	-0.004424173657495226	-0.0019210665730078358	-0.005725678204150322	-0.003896511647039659	-0.0028850027530558276	0.00033694127416311674	0.0003758402992564887	-0.0013378281431780292	0.007007999060393045	0.0040877487573708765	0.00046914133482966943	0.0031635870828391126	0.0009748305316033642	-0.0001332605341514039	0.006473070681837088	0.006575706151556408	0.007173914592828073	-1.5761072981534075e-05	-0.00043987492183162507	0.00025564133869482796	-0.0012764212182977484	-0.0005960605962423245	0.0005580636514868197	-0.0010461191742077635	0.004711370014126591	-0.003387675302786685
shoppingcart1	0.0011775755945880532	0.0016463590907677547	-0.0010714357041866664	0.0013675586393595812	-0.001375456733332673	-0.00016684981226008927	-0.0010163305710420138	0.0003569534769330494	-0.0007772737559307364	-0.000951623470563956	-0.0006841101147851651	0.00043394760448044146	-0.00039907756886688205	-0.00115624368049858	-0.001671233518147469	0.0018790538987462633	-0.0007382510929560122	-0.0005321845333171895	0.000439437424801188	0.0013081942867562478	0.0018667559457707943	-0.0035775734320929974	-0.0013199776985647084	0.00025899735641710277	0.0007560219791943201	0.00046878109616117525	-1.5761072981534075e-05	0.00042282594169506025	-5.430105974064475e-07	3.783257822642551e-05	-0.0002894622613454891	0.0009183142487840904	-0.00025343683947535176	-0.00034463767295794974	0.0007614243512098929	-0.0005906376095482658
shoppingcart2	0.0013331926219090297	-0.00042048580540130935	-0.0008829085671809763	-0.0002559546348206509	-0.0005706459396237241	-0.00020446246722224	8.445776452992484e-06	0.0001365735336056278	-0.0007395123381027816	0.00011621402804626707	-0.0010277099747816635	-0.0007014002238985041	-0.0020812523218455715	-0.0006060641280523154	-0.0014257576320911313	0.0013420389630425624	-0.0008934367314123349	-0.0003534856278667078	0.0004143198681836085	0.001889162202404443	0.0011586419607036262	-0.0010521339256437865	0.0005675542111499098	0.0015609264035961177	0.0007319997101921102	0.0012412899742053173	-0.00043987492183162507	-5.430105974064475e-07	-0.00019177973567218663	-6.589142447702079e-06	1.2647595585406632e-05	-0.000478029827399209	0.0009684755007711277	-8.903879755419101e-05	0.0006013680452927012	-0.00021840156619094652
shoppingcart3	-0.0013261068107868908	-0.001034327356617019	0.0004496581605207393	-4.863684547269703e-05	0.00018970019448875632	-9.074232106597157e-05	2.9128940957948745e-05	5.1290085295764225e-05	0.00014854188634343859	1.194329862427432e-05	0.0011409175104075838	-0.0006412399108749718	0.0005933010533055557	0.0010860542660463433	-4.787386307549536e-07	9.006451549775035e-05	0.00042676514262307433	-0.00021888916350028988	0.0002248191944720623	-0.0003630878579569969	5.9218286017302786e-05	0.0008665140005599285	0.0006422523374181902	5.029982046628721e-05	-0.00011301486487683489	8.440200395271653e-05	0.00025564133869482796	3.783257822642551e-05	-6.589142447702079e-06	-0.0015224765644718963	-0.00010868302084803925	-0.0007901679590473207	8.239899801784875e-05	-0.00039993833595657036	-0.00016279749306557275	0.0004060110577904084
towel1	-0.00045502106686670727	0.0020064656600055184	0.002293400910890583	0.0009688004536579278	0.0008685628679772525	-0.0016026078285717158	0.0024998077958805647	0.0016248855754754507	-0.0005893037880304989	0.0002949063828810908	0.0026395947204513534	0.0006001361210447543	0.0023736901882456763	-0.00019944501094985075	0.0014527170346025724	-0.0018148949083035759	-0.00012397540538559759	-0.0013391067326257134	-0.0032359069933501202	-5.7028660501709435e-06	-0.002354131890069039	-0.00038737508434462864	-0.0006756093419285668	0.0007874948331617168	-0.004112224345814265	-0.002186046322818766	-0.0012764212182977484	-0.0002894622613454891	1.2647595585406632e-05	-0.00010868302084803925	0.002445137592501089	-0.00048074693927028383	4.8746504914119e-05	0.00046247126438204815	-0.0014388081582437293	0.001975092745034455
towel2	0.0005444044420479067	0.00041667500398819967	0.0018304742479365692	0.0011859057734967787	-0.0010832892807865148	0.00042496004044570695	-0.0004556226417303846	0.0005034381225520806	0.0005793940685560863	-0.00022719313526760963	0.00020591557872388659	0.0010143123362166833	0.0003100485698865999	0.0002682992362682607	-0.0003891994005991332	-0.00021814563569851867	-0.0009653300285991291	0.0002037836199604151	-0.00038961972800112283	-0.00021386217940516118	3.270589482232563e-05	-0.0021310794765814055	-0.00045568049037338635	-0.000546763846304625	8.640727972999726e-05	-0.0010174640546496134	-0.0005960605962423245	0.0009183142487840904	-0.000478029827399209	-0.0007901679590473207	-0.00048074693927028383	-1.1215314634816634e-05	0.0010112328660597776	0.000622613997725446	-0.0004830811865927435	-0.0003504265972150895
towel3	0.0002543031372263964	0.0005448508040010881	0.0004471805295884935	-5.54290984700502e-05	-0.000347759626958702	-9.660981899519748e-05	-0.0007498104317543627	0.0001350265664401578	-0.0008110178709185024	0.0008015278741873166	-0.000779750420304637	-0.001139943123351112	-0.0013965322684769792	-0.0007765039454718735	-4.9465104715097814e-05	0.00033926928265676394	-0.00040856368091299214	-0.0009839717449856712	0.0008614509060233386	0.0015457577152785391	0.0002020523461607383	-0.00046950384514062813	0.0006192154317212099	0.0002126738588925713	0.0006942146438578452	-0.0009711966197172079	0.0005580636514868197	-0.00025343683947535176	0.0009684755007711277	8.239899801784875e-05	4.8746504914119e-05	0.0010112328660597776	-0.0016335636881067677	-0.0003469214629868732	-0.00011698061506906515	-0.0004150261510636216
tree1	0.00030917338508352197	-0.0003983244023649498	0.0004905016738839746	-0.00013010591418413704	0.0002963800710786209	-0.0007668845980429997	0.001131377639214314	0.0009367700571572646	0.0002750217215480504	0.0005240938998234085	0.0008145071366345196	0.0006397297756682729	0.001151692923459668	0.0006009346074039036	0.001191916682395247	-0.0002006541118829452	6.647791566693059e-05	0.0005859609759438547	-0.0009306617866618553	-0.001460283652315391	-0.0012051531329029628	-0.00011236610375822325	0.00043527148277194345	-0.00023054863185120278	-0.0014467553561329854	-0.0012220205031565413	-0.0010461191742077635	-0.00034463767295794974	-8.903879755419101e-05	-0.00039993833595657036	0.00046247126438204815	0.000622613997725446	-0.0003469214629868732	-0.0010062931291196673	-0.00176300484755675	0.0009454528365989928
tree2	0.002688186613327565	0.0001162205455953907	-0.004779757294407444	-0.004258907343905096	-2.83541107997985e-05	0.0035320686116582563	-0.004344197418947074	-0.0006125215060204212	0.001983728722041622	-0.002085731082424266	-0.005506232400544461	-0.0014352425051806959	-0.0061900769842608795	-0.005711008994040346	-0.0041121822242982916	0.0005386713326024293	-0.0004031280463492739	-0.0007794334991304768	0.005821374622179158	0.004690544476510028	0.003710479387027178	0.0005402398080306702	0.0005834109818522522	0.000278802518048645	0.005672734359343884	0.006435006468487716	0.004711370014126591	0.0007614243512098929	0.0006013680452927012	-0.00016279749306557275	-0.0014388081582437293	-0.0004830811865927435	-0.00011698061506906515	-0.00176300484755675	0.004924127840808149	-0.002833523893469203
tree3	-0.0009650470099144097	0.000891829005106284	0.002855182728885751	0.0014208132016678499	-0.001288458811454204	-0.0018938345882265944	0.003979423809663141	0.0005079003221919995	-0.002155527400248779	0.0013372748659327715	0.005289203389912553	0.0019256340321219998	0.0040331251075780535	0.00353027533135306	0.0026338479267501557	-0.0009836281597908377	-0.0008219262918644048	0.00014521497780570555	-0.005170472230896716	-0.0031202820521383373	-0.0008739996682066462	0.0009180837620933732	-0.0013955851386413126	-0.0012975040790455896	-0.0034605721543173595	-0.0042337132378902145	-0.003387675302786685	-0.0005906376095482658	-0.00021840156619094652	0.0004060110577904084	0.001975092745034455	-0.0003504265972150895	-0.0004150261510636216	0.0009454528365989928	-0.002833523893469203	0.0016798891853668885
