# Supplementary material for: Infants have rich visual categories in ventrotemporal cortex at 2 months of age
Source: Nat Neurosci. 2026 Feb 2;29(3):693–702. doi: 10.1038/s41593-025-02187-8 (PMC12971487; doi:10.1038/s41593-025-02187-8)
Supplement: Supplementary file 5 — One .csv file for each RSM plot. Only the group average RSMs are provided for each ROI/age group. The full set of RSMs is available at OpenNeuro (OpenNeuro accession number: ds006883, https://doi.org/10.18112/openneuro.ds006883.v1.0.0) under derivatives/foundcog_rdms/. The full bootstrap distribution of correlations used for the violin plots is provided as a .csv. Note that the MDS plots in Fig. 4 are generated from the same RSMs as are provided for Fig. 2. [file 41593_2025_2187_MOESM5_ESM.zip › ODoherty_Fig2/ninemonth_vvc_exemplar_correlation_acrosssub_rdm.csv]

	cat1	cat2	cat3	crab1	crab2	crab3	seabird1	seabird2	seabird3	squirrel1	squirrel2	squirrel3	rubberduck1	rubberduck2	rubberduck3	dishware1	dishware2	dishware3	fence1	fence2	fence3	food1	food2	food3	shelves1	shelves2	shelves3	shoppingcart1	shoppingcart2	shoppingcart3	towel1	towel2	towel3	tree1	tree2	tree3
cat1	0.016124071701777574	0.011918612041725262	0.010479649279814695	0.007484126908009646	0.0073801181695979014	-0.003434882892483063	0.0027675918558601764	0.007256520321166039	0.006583703089940591	0.009309039040381972	0.010177779030212868	0.00647259764074163	0.007761764269294236	0.01761365783047961	0.007639272159770648	0.0018656292387301023	0.003806687422213131	0.0008777071623974933	-0.02377629457585643	-0.018204259289375045	-0.010658715295523173	-0.004377143658119587	-0.002781906092946013	-0.00910686321476661	-0.011094988137359362	-0.016619019278023794	-0.014634039285802862	-0.003491699529565869	-0.0031530596390307013	-0.0017550987006818529	0.005757474091695476	0.001145379937284864	-0.0065701373431024754	-0.00519410340385395	-0.011796838963808065	-0.003749564098015707
cat2	0.011918612041725262	0.012372304824123182	0.010654438119355349	0.005795106716631888	0.007779589141490809	0.001477145013237899	0.006758004278946796	0.002453920911868581	0.006137226251707077	0.008967086953204693	0.007460818953209327	0.01340694628109406	0.009106933130548904	0.014016053490240937	0.004908595118455589	0.0018208271155698385	0.0026000574751474884	0.0017982602681830444	-0.020358473267573517	-0.016786391971621805	-0.009248294283883395	-0.00276442815481831	-0.0008430913537388521	-0.009120833256705601	-0.012706648249701408	-0.014887607410331167	-0.010651054931665184	-0.004299531497278708	-0.0035970193199232757	-0.00544693195480354	0.0030329107993673117	-0.0012181496347506001	-0.005410640168229979	-0.006137674797295897	-0.010552239740803403	-0.004555524256828955
cat3	0.010479649279814695	0.010654438119355349	0.025915798909916948	0.0021707590923058335	0.004908113588106435	-0.000999877140596106	0.008852535277071215	0.0021062711900592048	0.011840317228384398	0.004951020729465042	0.018331745991492704	0.014287917591484406	0.0034342267349641367	0.011790982586745538	-0.0006576482725819315	0.0043917894135131	-0.0027305626593829304	0.0007061901997652791	-0.029575267010593185	-0.011944962599986838	-0.009765521734882588	-0.007993356390891888	-0.0073408649191772255	-0.018779842856810395	-0.00954322573233813	-0.012019291364812307	-0.010599774419895645	0.008256259844076153	-0.009367522608646019	-0.0028719592748385923	0.008935777423821714	-0.004647760282891248	-5.925330169878514e-05	-0.01010597032404228	-0.00995891027177003	0.006921041015248444
crab1	0.007484126908009646	0.005795106716631888	0.0021707590923058335	0.0016332680380434204	0.00792240681163825	-0.0006941175237656159	0.0024451857467786904	0.0014132540047101564	0.0023932858091146978	0.003458015828556309	0.004325451278123657	0.007137650199099202	0.008544090809719462	0.008805764200402617	0.00373178244613681	0.0007151860609860023	0.005205661407355901	0.0015647229809941923	-0.00853996886146857	-0.009975697778828504	-0.005694165519687233	-0.0004447569387591285	-0.0010208573103310467	-0.0049719849301307125	-0.006772457320860513	-0.00791684783459016	-0.0075455574016803344	-0.0036440349972649867	-0.0009522099914856368	-0.0040780166063080076	0.0027024732585801473	0.0019193999759906542	-0.004883979239391478	-0.005014825842530434	-0.007848854899821496	-0.0017924428904334223
crab2	0.0073801181695979014	0.007779589141490809	0.004908113588106435	0.00792240681163825	0.007149367875332044	0.0027808394299401636	0.0016091837464307362	0.0006408202448802551	0.005266094458523604	0.005241591992100522	0.0059378390110598825	0.007916333772765264	0.008612706223248284	0.013391910925077298	0.00497915198067199	0.0015439006966438198	0.005906922956124588	0.00022273541344872206	-0.012930432179514107	-0.013419335486877862	-0.010653381718019387	0.001233766426030947	0.0001750752152337926	-0.0037670905288546414	-0.007917178684342613	-0.012325726823468972	-0.007475110585556305	-0.007836585903370892	-0.0009122649205784583	-0.004740733119151416	0.0005050778676534399	-0.0001658742254218776	-0.004978319775745337	-0.004830476632624846	-0.009764648442597095	-0.000990586417575544
crab3	-0.003434882892483063	0.001477145013237899	-0.000999877140596106	-0.0006941175237656159	0.0027808394299401636	0.0037216578771893842	-0.0007428424648154159	-0.001315828613611704	0.0012445328372114805	-0.0009228446847509422	-0.0011600188897946079	0.0019016694912897764	-0.001080773677525863	-0.0017213165428352926	-0.0015421398449776752	0.0007324073116931559	0.0006874641563306115	-0.004188566143441014	0.004268086321851856	0.0013035581821333186	0.0020334345710665844	-0.001360351826864804	0.003030208703175898	-0.0013590094311390706	0.0007155407235501746	0.001371927223588739	0.00412527360636999	-0.002189765217709366	0.00038877841768031524	-0.002366750395256272	-0.005327790414142613	-0.00013763342886987317	0.0003937924696439902	-0.0030743155290427937	0.0007900732076824721	0.00013319269894820443
seabird1	0.0027675918558601764	0.006758004278946796	0.008852535277071215	0.0024451857467786904	0.0016091837464307362	-0.0007428424648154159	0.0027112573151501403	0.0016224105842483152	0.00560087205895157	0.00012650989965859373	0.005125409368951148	0.008970560637468204	0.0066668960331468805	0.005151036998997375	0.001783069509517886	0.0030935985014853844	0.003299655464818333	-0.0003328113105300082	-0.013050679092161878	-0.00603153435615302	-0.007064221110012668	-0.005736790817687371	-0.005074721880696615	-0.006335701922269438	-0.006124410057779224	-0.008216925912928726	-0.0063423853036962356	0.004937632699215082	-0.004944656112853771	-0.002701803208003932	0.005487340821253049	-0.000590018512354276	-0.0008535438507005519	-0.004028810259243578	-0.005430081335772404	0.0028109896871869786
seabird2	0.007256520321166039	0.002453920911868581	0.0021062711900592048	0.0014132540047101564	0.0006408202448802551	-0.001315828613611704	0.0016224105842483152	0.0013017104795821992	0.0018627527989106168	0.002911129063243839	0.0057240898170761315	0.002616824941007421	-0.001714721867700181	0.0013088016158610202	0.006125505198390873	0.0025124911426280885	0.0014458692105146413	0.0032352858623589517	-0.007867379244237785	-0.006039228961452783	0.0017255595401707196	-0.0004814709420288816	-0.0010778683913081058	-0.0031755906028440996	-0.005964525167037958	-0.004320087527477959	-0.00383280537484626	0.0016885822403425689	-0.00300950685643714	0.0027886129330783036	0.003807687767945019	-0.0003684388419765145	-0.004305392866221444	-0.002413695086026711	-0.005179846415409859	-0.0017292038483027858
seabird3	0.006583703089940591	0.006137226251707077	0.011840317228384398	0.0023932858091146978	0.005266094458523604	0.0012445328372114805	0.00560087205895157	0.0018627527989106168	0.003928748646513953	0.003248182443537298	0.008563198344536857	0.007578433497305136	0.0014934983201172305	0.0064943735580699925	-0.000674886293006651	0.003944958533126618	-0.00044702074273412015	-0.0024630622111328038	-0.014569564948108139	-0.008529495479680922	-0.008825775491037424	-0.0018088739344941378	-0.0047953017651713725	-0.008053973896356764	-0.00417569835972986	-0.005400334327814049	-0.006002145640933772	0.0006166696023587473	-0.0010636318120025865	-0.0035065540760980196	0.005804031369386167	-0.002523737943166963	-0.002965518745720715	-0.004368671896095967	-0.006585883257734107	0.0009000819137561567
squirrel1	0.009309039040381972	0.008967086953204693	0.004951020729465042	0.003458015828556309	0.005241591992100522	-0.0009228446847509422	0.00012650989965859373	0.002911129063243839	0.003248182443537298	0.00385954769225931	0.004623309511056708	0.00461412071071601	0.0055549263882055545	0.0068406839685809335	0.0027282099882061923	-0.0009456559691913443	-0.000719543483880782	-0.0005599972060393202	-0.013287974931176198	-0.007518795328760224	-0.003265579686433379	-0.0022563707100221654	0.0009348366114832875	-0.006314522117020109	-0.005850961373329891	-0.009691266702395417	-0.004780348844895521	-0.0012559459006106124	-0.0002750697261267724	-0.004350724972858571	0.0016390968124365046	0.00020488643567318212	-0.002944242275404707	0.00042395230245417353	-0.0049681833773001565	-0.0028540644394229354
squirrel2	0.010177779030212868	0.007460818953209327	0.018331745991492704	0.004325451278123657	0.0059378390110598825	-0.0011600188897946079	0.005125409368951148	0.0057240898170761315	0.008563198344536857	0.004623309511056708	0.015982029742039404	0.010556172391426187	0.0010769926062442641	0.007475089718249763	0.0016712958147740247	0.0038446558925359035	0.0012376204154774674	-0.0004467212179930666	-0.024450602184111568	-0.010108164464610036	-0.0062039930471669115	-0.007354245626653512	-0.007343135120346571	-0.011637357333664129	-0.008955143709554424	-0.0057214810781954385	-0.007602080949388446	0.0038142610883098553	-0.010023546674764312	-0.00025269844525926	0.008380842582032632	-0.0045665694497010354	-0.001778610869594559	-0.012069534147925857	-0.0075039571074204175	0.0036404950723660126
squirrel3	0.00647259764074163	0.01340694628109406	0.014287917591484406	0.007137650199099202	0.007916333772765264	0.0019016694912897764	0.008970560637468204	0.002616824941007421	0.007578433497305136	0.00461412071071601	0.010556172391426187	0.019286544378885825	0.008761066312366972	0.013842845326918107	0.002010664298486123	0.005431420494283646	0.006432600346525171	-0.002085382408770605	-0.022572008415107904	-0.018317116143742797	-0.010529597122856062	-0.007712140823464048	-0.006062438661246021	-0.011147139257657826	-0.013853202938061917	-0.01406786895034679	-0.007693154816302819	0.0013880958404662283	-0.00902079248061533	-0.007301478514740489	0.008113324257889878	-0.005067306373823152	-0.004553658959166765	-0.007247825602023152	-0.008923755162781917	0.001451289361581
rubberduck1	0.007761764269294236	0.009106933130548904	0.0034342267349641367	0.008544090809719462	0.008612706223248284	-0.001080773677525863	0.0066668960331468805	-0.001714721867700181	0.0014934983201172305	0.0055549263882055545	0.0010769926062442641	0.008761066312366972	0.008846243146470987	0.016690197615115823	0.005462825646810053	-0.0021557706990808882	0.006546407608300273	0.002043509120999568	-0.01112217880489294	-0.01436450247648022	-0.010392680746622215	-0.0053352883621618965	-0.003009982629940711	-0.0034030006100969584	-0.008255804689567364	-0.01043908584741523	-0.01071304849031479	-0.004967692434645853	-0.002292947808481177	-0.008050177855910485	0.005435825266809552	0.004027084285200992	-0.005164028100342327	-0.0019572323213675243	-0.008592667232134121	-0.002731083714092667
rubberduck2	0.01761365783047961	0.014016053490240937	0.011790982586745538	0.008805764200402617	0.013391910925077298	-0.0017213165428352926	0.005151036998997375	0.0013088016158610202	0.0064943735580699925	0.0068406839685809335	0.007475089718249763	0.013842845326918107	0.016690197615115823	0.023092244559692006	0.01133962608060715	0.002441519330460795	0.006511434888673269	0.003824512040312413	-0.02192263046921445	-0.024287599394215417	-0.015727368106552207	-0.004745331239573428	-0.004916679125212027	-0.009617628344006184	-0.013984591236483667	-0.01802778506700068	-0.015769600668310815	-0.00924505555226955	-0.004756002132754888	-0.010644225716212723	0.00841034192103948	0.0029263763309462045	-0.009311719247895932	-0.005799815016069296	-0.015481368084925258	-0.004510834925108403
rubberduck3	0.007639272159770648	0.004908595118455589	-0.0006576482725819315	0.00373178244613681	0.00497915198067199	-0.0015421398449776752	0.001783069509517886	0.006125505198390873	-0.000674886293006651	0.0027282099882061923	0.0016712958147740247	0.002010664298486123	0.005462825646810053	0.01133962608060715	0.009020444945320703	0.003590776512524401	0.0063188366255531115	0.005546655154305385	-0.007738306330078716	-0.010204935090659093	-0.0027453922445180886	-0.00015311109687395826	0.002377496139319836	-0.0018239227225851488	-0.007964172679354205	-0.011221215059309153	-0.005970816146103995	-0.00573910336091238	-0.004677133299880136	-0.0027192881524438126	0.005268505959781144	0.0024542605895734267	-0.006010948176418702	-0.001942225740528896	-0.008822518736636515	-0.0025981901573180056
dishware1	0.0018656292387301023	0.0018208271155698385	0.0043917894135131	0.0007151860609860023	0.0015439006966438198	0.0007324073116931559	0.0030935985014853844	0.0025124911426280885	0.003944958533126618	-0.0009456559691913443	0.0038446558925359035	0.005431420494283646	-0.0021557706990808882	0.002441519330460795	0.003590776512524401	0.0013473944975754837	0.0008988909517153178	0.0005571573328682589	-0.007553214889246461	-0.004675904784094193	-0.0019217777231736336	-0.0005248234741180631	-0.004054099521812559	-0.00298060035828433	-0.0008547967592964108	-0.0014176672207512366	0.0014010614394310927	0.001427912768620001	-0.002085293438030856	-0.00027441009957370686	0.00425903962604782	-0.002960276881628518	-0.004764108008884824	-0.0033831340705012683	-0.00455016148866797	0.0019912249484080415
dishware2	0.003806687422213131	0.0026000574751474884	-0.0027305626593829304	0.005205661407355901	0.005906922956124588	0.0006874641563306115	0.003299655464818333	0.0014458692105146413	-0.00044702074273412015	-0.000719543483880782	0.0012376204154774674	0.006432600346525171	0.006546407608300273	0.006511434888673269	0.0063188366255531115	0.0008988909517153178	0.003948896953191742	0.002951319682351784	-0.004125061238499058	-0.008336996179796574	-0.003977306432131303	-0.002329525550488935	-0.000910313823509935	-0.00047999105152285427	-0.00669956555751113	-0.003951799155281864	-0.005214788291074796	-0.004373924463162566	-0.0031966159341206128	-0.002533630783976284	0.0035634086772748236	-1.6702954443026743e-05	-0.004129581794110707	-0.0022570997232720202	-0.004528351277178723	-0.002515067714022121
dishware3	0.0008777071623974933	0.0017982602681830444	0.0007061901997652791	0.0015647229809941923	0.00022273541344872206	-0.004188566143441014	-0.0003328113105300082	0.0032352858623589517	-0.0024630622111328038	-0.0005599972060393202	-0.0004467212179930666	-0.002085382408770605	0.002043509120999568	0.003824512040312413	0.005546655154305385	0.0005571573328682589	0.002951319682351784	-0.0017545766637104424	-0.0003244124983351668	-0.001590556562283563	0.00044604526175520985	-0.0001600234778883578	0.002321000942678249	0.00034830019560780405	-0.001970640405806599	-0.0002707478173115987	-0.0022321404003609662	-0.0017417167701237128	-0.0018308503418129204	-0.00030218159630596126	0.0012390219405118948	0.0029046262091977316	0.0009266416297703076	-0.00022401012613640917	-0.0018445765650229144	-0.003382853818283937
fence1	-0.02377629457585643	-0.020358473267573517	-0.029575267010593185	-0.00853996886146857	-0.012930432179514107	0.004268086321851856	-0.013050679092161878	-0.007867379244237785	-0.014569564948108139	-0.013287974931176198	-0.024450602184111568	-0.022572008415107904	-0.01112217880489294	-0.02192263046921445	-0.007738306330078716	-0.007553214889246461	-0.004125061238499058	-0.0003244124983351668	0.044875181738155405	0.026805496237913385	0.017932425183856678	0.00911646576927222	0.009690952256399994	0.023241062159890774	0.01943323419014786	0.02630847197537079	0.02112859170783966	-0.002609717923490768	0.013168630694571158	0.00437699769515004	-0.018100183643392474	0.004495972982630019	0.009168243000963928	0.014902589067196272	0.019682220300012508	-0.00138432196550116
fence2	-0.018204259289375045	-0.016786391971621805	-0.011944962599986838	-0.009975697778828504	-0.013419335486877862	0.0013035581821333186	-0.00603153435615302	-0.006039228961452783	-0.008529495479680922	-0.007518795328760224	-0.010108164464610036	-0.018317116143742797	-0.01436450247648022	-0.024287599394215417	-0.010204935090659093	-0.004675904784094193	-0.008336996179796574	-0.001590556562283563	0.026805496237913385	0.023227019178976432	0.01687611661317627	0.005731965667433717	0.004664990540938263	0.010114222291795483	0.017144307885701447	0.01916249948771172	0.014843244404388568	0.006725511415134752	0.005404959909190342	0.010829288475402194	-0.009345266586379984	-0.001779571785893325	0.011903672089785378	0.009898156496714605	0.019967630986549006	0.0050750561470006535
fence3	-0.010658715295523173	-0.009248294283883395	-0.009765521734882588	-0.005694165519687233	-0.010653381718019387	0.0020334345710665844	-0.007064221110012668	0.0017255595401707196	-0.008825775491037424	-0.003265579686433379	-0.0062039930471669115	-0.010529597122856062	-0.010392680746622215	-0.015727368106552207	-0.0027453922445180886	-0.0019217777231736336	-0.003977306432131303	0.00044604526175520985	0.017932425183856678	0.01687611661317627	0.01113098313218182	0.004476714569270893	0.0069880258185512365	0.005997951722408335	0.006090836754537165	0.009763580127402789	0.01266099225185181	0.002656184309058543	0.0026142845266813306	0.008361205177317433	-0.0082659769161861	-0.0007686025536624851	0.00857290266709446	0.004535181478810667	0.008745336193331201	0.0012911498237724926
food1	-0.004377143658119587	-0.00276442815481831	-0.007993356390891888	-0.0004447569387591285	0.001233766426030947	-0.001360351826864804	-0.005736790817687371	-0.0004814709420288816	-0.0018088739344941378	-0.0022563707100221654	-0.007354245626653512	-0.007712140823464048	-0.0053352883621618965	-0.004745331239573428	-0.00015311109687395826	-0.0005248234741180631	-0.002329525550488935	-0.0001600234778883578	0.00911646576927222	0.005731965667433717	0.004476714569270893	0.0031942233019675256	0.007311391202553214	0.007489418765486374	0.005463234345775761	0.004077404176036856	0.00505847314839806	-0.0027470261949995123	0.0032126513793370153	0.004244199272845688	-0.006852669483917608	0.0010073814219922503	4.044893867082987e-05	0.0006418553983939287	0.00417484993141653	-0.0004318478333247468
food2	-0.002781906092946013	-0.0008430913537388521	-0.0073408649191772255	-0.0010208573103310467	0.0001750752152337926	0.003030208703175898	-0.005074721880696615	-0.0010778683913081058	-0.0047953017651713725	0.0009348366114832875	-0.007343135120346571	-0.006062438661246021	-0.003009982629940711	-0.004916679125212027	0.002377496139319836	-0.004054099521812559	-0.000910313823509935	0.002321000942678249	0.009690952256399994	0.004664990540938263	0.0069880258185512365	0.007311391202553214	0.0038760286329331834	0.006391090727914815	0.0038424754446770887	0.0024046466715935077	0.005564264110844955	-0.004850165878447412	0.00312696934954307	0.0012989626714612654	-0.007359745568769053	0.002416782989016462	4.9312944059542534e-05	0.0009319238257943987	0.002241888270871067	-0.003847737539146411
food3	-0.00910686321476661	-0.009120833256705601	-0.018779842856810395	-0.0049719849301307125	-0.0037670905288546414	-0.0013590094311390706	-0.006335701922269438	-0.0031755906028440996	-0.008053973896356764	-0.006314522117020109	-0.011637357333664129	-0.011147139257657826	-0.0034030006100969584	-0.009617628344006184	-0.0018239227225851488	-0.00298060035828433	-0.00047999105152285427	0.00034830019560780405	0.023241062159890774	0.010114222291795483	0.005997951722408335	0.007489418765486374	0.006391090727914815	0.007494503374288247	0.010056970794434844	0.011536196634825779	0.009439828310685888	-0.0013738226875924671	0.007804630555785909	0.002467154739934839	-0.006126626608333404	0.003263125850289013	0.001964547851072923	0.007861443655601708	0.007701796323638115	-0.003801724758581387
shelves1	-0.011094988137359362	-0.012706648249701408	-0.00954322573233813	-0.006772457320860513	-0.007917178684342613	0.0007155407235501746	-0.006124410057779224	-0.005964525167037958	-0.00417569835972986	-0.005850961373329891	-0.008955143709554424	-0.013853202938061917	-0.008255804689567364	-0.013984591236483667	-0.007964172679354205	-0.0008547967592964108	-0.00669956555751113	-0.001970640405806599	0.01943323419014786	0.017144307885701447	0.006090836754537165	0.005463234345775761	0.0038424754446770887	0.010056970794434844	0.01073131842626955	0.015200306960711441	0.011773104244943254	0.003933558647210259	0.007526334108831129	0.004795248099172112	-0.004233994065443966	0.001211128129414299	0.005140198690589147	0.0073807105372592505	0.011403342384294173	0.0008188282490019963
shelves2	-0.016619019278023794	-0.014887607410331167	-0.012019291364812307	-0.00791684783459016	-0.012325726823468972	0.001371927223588739	-0.008216925912928726	-0.004320087527477959	-0.005400334327814049	-0.009691266702395417	-0.0057214810781954385	-0.01406786895034679	-0.01043908584741523	-0.01802778506700068	-0.011221215059309153	-0.0014176672207512366	-0.003951799155281864	-0.0002707478173115987	0.02630847197537079	0.01916249948771172	0.009763580127402789	0.004077404176036856	0.0024046466715935077	0.011536196634825779	0.015200306960711441	0.01898193390745338	0.014066453288716979	0.003635799902777196	0.006049124674755578	0.0037430086962294477	-0.0061069260344593385	-0.0006432593172211447	0.008101623809335544	0.007845024245719643	0.01542934996528847	-0.0005498522941448015
shelves3	-0.014634039285802862	-0.010651054931665184	-0.010599774419895645	-0.0075455574016803344	-0.007475110585556305	0.00412527360636999	-0.0063423853036962356	-0.00383280537484626	-0.006002145640933772	-0.004780348844895521	-0.007602080949388446	-0.007693154816302819	-0.01071304849031479	-0.015769600668310815	-0.005970816146103995	0.0014010614394310927	-0.005214788291074796	-0.0022321404003609662	0.02112859170783966	0.014843244404388568	0.01266099225185181	0.00505847314839806	0.005564264110844955	0.009439828310685888	0.011773104244943254	0.014066453288716979	0.01187464233476129	0.0008519200725678477	0.0026548699823666414	0.0029761443335890826	-0.007843158385688291	-0.000940131814308769	0.006653850287260909	0.0044308843346102834	0.009083712865175796	0.0013647114794018158
shoppingcart1	-0.003491699529565869	-0.004299531497278708	0.008256259844076153	-0.0036440349972649867	-0.007836585903370892	-0.002189765217709366	0.004937632699215082	0.0016885822403425689	0.0006166696023587473	-0.0012559459006106124	0.0038142610883098553	0.0013880958404662283	-0.004967692434645853	-0.00924505555226955	-0.00573910336091238	0.001427912768620001	-0.004373924463162566	-0.0017417167701237128	-0.002609717923490768	0.006725511415134752	0.002656184309058543	-0.0027470261949995123	-0.004850165878447412	-0.0013738226875924671	0.003933558647210259	0.003635799902777196	0.0008519200725678477	0.005677297784558141	-0.0005547224019182531	0.004032813835237563	0.0024301232623301556	-0.0050205455921147266	0.004681173434078202	0.0015863753081782259	0.003762283664468101	0.0061527886456483605
shoppingcart2	-0.0031530596390307013	-0.0035970193199232757	-0.009367522608646019	-0.0009522099914856368	-0.0009122649205784583	0.00038877841768031524	-0.004944656112853771	-0.00300950685643714	-0.0010636318120025865	-0.0002750697261267724	-0.010023546674764312	-0.00902079248061533	-0.002292947808481177	-0.004756002132754888	-0.004677133299880136	-0.002085293438030856	-0.0031966159341206128	-0.0018308503418129204	0.013168630694571158	0.005404959909190342	0.0026142845266813306	0.0032126513793370153	0.00312696934954307	0.007804630555785909	0.007526334108831129	0.006049124674755578	0.0026548699823666414	-0.0005547224019182531	0.0032965107722272378	0.00234465470126085	-0.0072596602480169735	0.0029656759602744403	0.00026106439117082054	0.005587665403012576	0.003550059234608366	-0.00035229012224244946
shoppingcart3	-0.0017550987006818529	-0.00544693195480354	-0.0028719592748385923	-0.0040780166063080076	-0.004740733119151416	-0.002366750395256272	-0.002701803208003932	0.0027886129330783036	-0.0035065540760980196	-0.004350724972858571	-0.00025269844525926	-0.007301478514740489	-0.008050177855910485	-0.010644225716212723	-0.0027192881524438126	-0.00027441009957370686	-0.002533630783976284	-0.00030218159630596126	0.00437699769515004	0.010829288475402194	0.008361205177317433	0.004244199272845688	0.0012989626714612654	0.002467154739934839	0.004795248099172112	0.0037430086962294477	0.0029761443335890826	0.004032813835237563	0.00234465470126085	0.005963198717572551	-0.0028584324101226205	0.0001785560574851558	0.002700263875993092	-0.0003608906681808218	0.005748685859037707	0.004769484963345017
towel1	0.005757474091695476	0.0030329107993673117	0.008935777423821714	0.0027024732585801473	0.0005050778676534399	-0.005327790414142613	0.005487340821253049	0.003807687767945019	0.005804031369386167	0.0016390968124365046	0.008380842582032632	0.008113324257889878	0.005435825266809552	0.00841034192103948	0.005268505959781144	0.00425903962604782	0.0035634086772748236	0.0012390219405118948	-0.018100183643392474	-0.009345266586379984	-0.0082659769161861	-0.006852669483917608	-0.007359745568769053	-0.006126626608333404	-0.004233994065443966	-0.0061069260344593385	-0.007843158385688291	0.0024301232623301556	-0.0072596602480169735	-0.0028584324101226205	0.009960121287506842	0.00026426650040227174	-0.003396202270351752	-0.0006768998592081559	-0.005196438701830927	0.000630525919760593
towel2	0.001145379937284864	-0.0012181496347506001	-0.004647760282891248	0.0019193999759906542	-0.0001658742254218776	-0.00013763342886987317	-0.000590018512354276	-0.0003684388419765145	-0.002523737943166963	0.00020488643567318212	-0.0045665694497010354	-0.005067306373823152	0.004027084285200992	0.0029263763309462045	0.0024542605895734267	-0.002960276881628518	-1.6702954443026743e-05	0.0029046262091977316	0.004495972982630019	-0.001779571785893325	-0.0007686025536624851	0.0010073814219922503	0.002416782989016462	0.003263125850289013	0.001211128129414299	-0.0006432593172211447	-0.000940131814308769	-0.0050205455921147266	0.0029656759602744403	0.0001785560574851558	0.00026426650040227174	0.00041691068139305644	-0.0018225123894148776	0.0028955102619282755	3.30214491601012e-05	-0.002274088830527428
towel3	-0.0065701373431024754	-0.005410640168229979	-5.925330169878514e-05	-0.004883979239391478	-0.004978319775745337	0.0003937924696439902	-0.0008535438507005519	-0.004305392866221444	-0.002965518745720715	-0.002944242275404707	-0.001778610869594559	-0.004553658959166765	-0.005164028100342327	-0.009311719247895932	-0.006010948176418702	-0.004764108008884824	-0.004129581794110707	0.0009266416297703076	0.009168243000963928	0.011903672089785378	0.00857290266709446	4.044893867082987e-05	4.9312944059542534e-05	0.001964547851072923	0.005140198690589147	0.008101623809335544	0.006653850287260909	0.004681173434078202	0.00026106439117082054	0.002700263875993092	-0.003396202270351752	-0.0018225123894148776	0.0008351944159253089	0.002017400923576249	0.008166319678927912	0.0024840137968211887
tree1	-0.00519410340385395	-0.006137674797295897	-0.01010597032404228	-0.005014825842530434	-0.004830476632624846	-0.0030743155290427937	-0.004028810259243578	-0.002413695086026711	-0.004368671896095967	0.00042395230245417353	-0.012069534147925857	-0.007247825602023152	-0.0019572323213675243	-0.005799815016069296	-0.001942225740528896	-0.0033831340705012683	-0.0022570997232720202	-0.00022401012613640917	0.014902589067196272	0.009898156496714605	0.004535181478810667	0.0006418553983939287	0.0009319238257943987	0.007861443655601708	0.0073807105372592505	0.007845024245719643	0.0044308843346102834	0.0015863753081782259	0.005587665403012576	-0.0003608906681808218	-0.0006768998592081559	0.0028955102619282755	0.002017400923576249	0.004212440589614448	0.005900153997923624	0.0003014369265617598
tree2	-0.011796838963808065	-0.010552239740803403	-0.00995891027177003	-0.007848854899821496	-0.009764648442597095	0.0007900732076824721	-0.005430081335772404	-0.005179846415409859	-0.006585883257734107	-0.0049681833773001565	-0.0075039571074204175	-0.008923755162781917	-0.008592667232134121	-0.015481368084925258	-0.008822518736636515	-0.00455016148866797	-0.004528351277178723	-0.0018445765650229144	0.019682220300012508	0.019967630986549006	0.008745336193331201	0.00417484993141653	0.002241888270871067	0.007701796323638115	0.011403342384294173	0.01542934996528847	0.009083712865175796	0.003762283664468101	0.003550059234608366	0.005748685859037707	-0.005196438701830927	3.30214491601012e-05	0.008166319678927912	0.005900153997923624	0.009464721798437553	0.0028656164419128614
tree3	-0.003749564098015707	-0.004555524256828955	0.006921041015248444	-0.0017924428904334223	-0.000990586417575544	0.00013319269894820443	0.0028109896871869786	-0.0017292038483027858	0.0009000819137561567	-0.0028540644394229354	0.0036404950723660126	0.001451289361581	-0.002731083714092667	-0.004510834925108403	-0.0025981901573180056	0.0019912249484080415	-0.002515067714022121	-0.003382853818283937	-0.00138432196550116	0.0050750561470006535	0.0012911498237724926	-0.0004318478333247468	-0.003847737539146411	-0.003801724758581387	0.0008188282490019963	-0.0005498522941448015	0.0013647114794018158	0.0061527886456483605	-0.00035229012224244946	0.004769484963345017	0.000630525919760593	-0.002274088830527428	0.0024840137968211887	0.0003014369265617598	0.0028656164419128614	0.0031884757242219286
