# Supplementary material for: Infants have rich visual categories in ventrotemporal cortex at 2 months of age
Source: Nat Neurosci. 2026 Feb 2;29(3):693–702. doi: 10.1038/s41593-025-02187-8 (PMC12971487; doi:10.1038/s41593-025-02187-8)
Supplement: Supplementary file 6 — .csv files with the estimated bootstrap distributions for perceptual and semantic feature RSA, used to generate the box plots. [file 41593_2025_2187_MOESM6_ESM.zip]

Archive with 3 entries (2 files):
- ODoherty_Fig3/
- ODoherty_Fig3/fig3_boxplot_bootstrap_semantic-features_partial-spearman.csv
- ODoherty_Fig3/fig3_boxplot_bootstrap_perceptual-features_spearman.csv
