# Supplementary material for: Infants have rich visual categories in ventrotemporal cortex at 2 months of age
Source: Nat Neurosci. 2026 Feb 2;29(3):693–702. doi: 10.1038/s41593-025-02187-8 (PMC12971487; doi:10.1038/s41593-025-02187-8)
Supplement: Supplementary file 6 — .csv files with the estimated bootstrap distributions for perceptual and semantic feature RSA, used to generate the box plots. [file 41593_2025_2187_MOESM6_ESM.zip › ODoherty_Fig3/fig3_boxplot_bootstrap_semantic-features_partial-spearman.csv]

age	roi	feature	bootstrap_ind	spearman_r
twomonth	EVC	animacy	0	0.1407975876897661
twomonth	EVC	inanimate big v. small	0	0.0846564599752107
twomonth	EVC	category	0	0.190530757059297
twomonth	EVC	animacy	1	0.1403619842285471
twomonth	EVC	inanimate big v. small	1	0.0832461295227724
twomonth	EVC	category	1	0.1924401425751481
twomonth	EVC	animacy	2	0.1288904970765752
twomonth	EVC	inanimate big v. small	2	0.0766285709152224
twomonth	EVC	category	2	0.1944039195814249
twomonth	EVC	animacy	3	0.1402317550963633
twomonth	EVC	inanimate big v. small	3	0.0800526281925493
twomonth	EVC	category	3	0.1803566347243619
twomonth	EVC	animacy	4	0.1340089011246982
twomonth	EVC	inanimate big v. small	4	0.0868692164741793
twomonth	EVC	category	4	0.1948623334386945
twomonth	EVC	animacy	5	0.1318654063389936
twomonth	EVC	inanimate big v. small	5	0.0804111140500255
twomonth	EVC	category	5	0.1853173445924452
twomonth	EVC	animacy	6	0.1367676895943333
twomonth	EVC	inanimate big v. small	6	0.0814694371541455
twomonth	EVC	category	6	0.1877767609950859
twomonth	EVC	animacy	7	0.1334936672495629
twomonth	EVC	inanimate big v. small	7	0.082863413138802
twomonth	EVC	category	7	0.1813891732603166
twomonth	EVC	animacy	8	0.1339417514500286
twomonth	EVC	inanimate big v. small	8	0.0835778935416236
twomonth	EVC	category	8	0.1895694678165907
twomonth	EVC	animacy	9	0.1377444332685037
twomonth	EVC	inanimate big v. small	9	0.0811728496148923
twomonth	EVC	category	9	0.194564070917292
twomonth	EVC	animacy	10	0.1454449021842557
twomonth	EVC	inanimate big v. small	10	0.0894017276196993
twomonth	EVC	category	10	0.1913915965725832
twomonth	EVC	animacy	11	0.1364673207365081
twomonth	EVC	inanimate big v. small	11	0.0761612057576601
twomonth	EVC	category	11	0.1836333059436344
twomonth	EVC	animacy	12	0.1333279520078635
twomonth	EVC	inanimate big v. small	12	0.0873443283679049
twomonth	EVC	category	12	0.1854885881352226
twomonth	EVC	animacy	13	0.1418222164272798
twomonth	EVC	inanimate big v. small	13	0.0864003464961546
twomonth	EVC	category	13	0.1941456718633757
twomonth	EVC	animacy	14	0.1297491263753533
twomonth	EVC	inanimate big v. small	14	0.0836154084549499
twomonth	EVC	category	14	0.1947424325475699
twomonth	EVC	animacy	15	0.134837671351068
twomonth	EVC	inanimate big v. small	15	0.0813995515946063
twomonth	EVC	category	15	0.1921968927439604
twomonth	EVC	animacy	16	0.133976566748024
twomonth	EVC	inanimate big v. small	16	0.0781737649431079
twomonth	EVC	category	16	0.1846589373034054
twomonth	EVC	animacy	17	0.1279669657776173
twomonth	EVC	inanimate big v. small	17	0.0733695428587022
twomonth	EVC	category	17	0.1930744732113488
twomonth	EVC	animacy	18	0.1305409429711553
twomonth	EVC	inanimate big v. small	18	0.0797677332211863
twomonth	EVC	category	18	0.1829013922859202
twomonth	EVC	animacy	19	0.1358627167825052
twomonth	EVC	inanimate big v. small	19	0.0905433469486747
twomonth	EVC	category	19	0.1855564771431903
twomonth	EVC	animacy	20	0.1408357220211908
twomonth	EVC	inanimate big v. small	20	0.0776749541214124
twomonth	EVC	category	20	0.1838175255964171
twomonth	EVC	animacy	21	0.1438383948739834
twomonth	EVC	inanimate big v. small	21	0.0874552642802894
twomonth	EVC	category	21	0.1993912856296874
twomonth	EVC	animacy	22	0.1470443164669522
twomonth	EVC	inanimate big v. small	22	0.0841209077718055
twomonth	EVC	category	22	0.189372898060374
twomonth	EVC	animacy	23	0.1449906592109493
twomonth	EVC	inanimate big v. small	23	0.0934689199769494
twomonth	EVC	category	23	0.1976687165120828
twomonth	EVC	animacy	24	0.1428782847386661
twomonth	EVC	inanimate big v. small	24	0.081745424835282
twomonth	EVC	category	24	0.1930715313870269
twomonth	EVC	animacy	25	0.1418075420413924
twomonth	EVC	inanimate big v. small	25	0.0804365083773809
twomonth	EVC	category	25	0.1964020847792937
twomonth	EVC	animacy	26	0.1466558684724018
twomonth	EVC	inanimate big v. small	26	0.0831349795684131
twomonth	EVC	category	26	0.1933719257286491
twomonth	EVC	animacy	27	0.1386676686250796
twomonth	EVC	inanimate big v. small	27	0.0863245612351297
twomonth	EVC	category	27	0.1905691276454126
twomonth	EVC	animacy	28	0.1346512685139514
twomonth	EVC	inanimate big v. small	28	0.0864816789078727
twomonth	EVC	category	28	0.195806039546693
twomonth	EVC	animacy	29	0.1396374486081308
twomonth	EVC	inanimate big v. small	29	0.0875915147668084
twomonth	EVC	category	29	0.1967936205461818
twomonth	EVC	animacy	30	0.1442327001628195
twomonth	EVC	inanimate big v. small	30	0.0838969847770857
twomonth	EVC	category	30	0.1919371166293595
twomonth	EVC	animacy	31	0.1394165539182857
twomonth	EVC	inanimate big v. small	31	0.0833100645693126
twomonth	EVC	category	31	0.198373223663772
twomonth	EVC	animacy	32	0.1392003018879522
twomonth	EVC	inanimate big v. small	32	0.082977885612624
twomonth	EVC	category	32	0.1996948997453851
twomonth	EVC	animacy	33	0.1395621166028023
twomonth	EVC	inanimate big v. small	33	0.0854032246216256
twomonth	EVC	category	33	0.1909072031259943
twomonth	EVC	animacy	34	0.1308851007050916
twomonth	EVC	inanimate big v. small	34	0.0832056788603084
twomonth	EVC	category	34	0.1882107181198813
twomonth	EVC	animacy	35	0.1394352073702091
twomonth	EVC	inanimate big v. small	35	0.0842748501185886
twomonth	EVC	category	35	0.1872365161230328
twomonth	EVC	animacy	36	0.1389128950511833
twomonth	EVC	inanimate big v. small	36	0.0857048898184885
twomonth	EVC	category	36	0.1902114387011442
twomonth	EVC	animacy	37	0.1388373859016807
twomonth	EVC	inanimate big v. small	37	0.0788639833208132
twomonth	EVC	category	37	0.1825276259007746
twomonth	EVC	animacy	38	0.1298421554164069
twomonth	EVC	inanimate big v. small	38	0.0797026485007068
twomonth	EVC	category	38	0.183727425177394
twomonth	EVC	animacy	39	0.1391086767806151
twomonth	EVC	inanimate big v. small	39	0.0785947843383411
twomonth	EVC	category	39	0.1904874762263832
twomonth	EVC	animacy	40	0.1411586414952663
twomonth	EVC	inanimate big v. small	40	0.0841163929157521
twomonth	EVC	category	40	0.1942634834165909
twomonth	EVC	animacy	41	0.1324631441337674
twomonth	EVC	inanimate big v. small	41	0.0794296377436993
twomonth	EVC	category	41	0.1887325786576576
twomonth	EVC	animacy	42	0.1257669851918552
twomonth	EVC	inanimate big v. small	42	0.0760652585375953
twomonth	EVC	category	42	0.1831672003986201
twomonth	EVC	animacy	43	0.1396072670860733
twomonth	EVC	inanimate big v. small	43	0.0840957084193994
twomonth	EVC	category	43	0.1906738860053076
twomonth	EVC	animacy	44	0.1360991912156182
twomonth	EVC	inanimate big v. small	44	0.0751825488724062
twomonth	EVC	category	44	0.1882047294145947
twomonth	EVC	animacy	45	0.1277878448380354
twomonth	EVC	inanimate big v. small	45	0.0839445879207649
twomonth	EVC	category	45	0.1840892025170129
twomonth	EVC	animacy	46	0.1358416218218945
twomonth	EVC	inanimate big v. small	46	0.0816126877460154
twomonth	EVC	category	46	0.1897030622739129
twomonth	EVC	animacy	47	0.1371559124742071
twomonth	EVC	inanimate big v. small	47	0.0840812383499524
twomonth	EVC	category	47	0.1896658145368671
twomonth	EVC	animacy	48	0.1365467941383532
twomonth	EVC	inanimate big v. small	48	0.0771828185950331
twomonth	EVC	category	48	0.1868809242682119
twomonth	EVC	animacy	49	0.1353236217871197
twomonth	EVC	inanimate big v. small	49	0.0798084601631225
twomonth	EVC	category	49	0.1899619036255471
twomonth	EVC	animacy	50	0.1401878892830893
twomonth	EVC	inanimate big v. small	50	0.0808891659924239
twomonth	EVC	category	50	0.1986005129111107
twomonth	EVC	animacy	51	0.1380954541383191
twomonth	EVC	inanimate big v. small	51	0.0828467592726434
twomonth	EVC	category	51	0.1867986460476075
twomonth	EVC	animacy	52	0.1378457625163061
twomonth	EVC	inanimate big v. small	52	0.0798806776135998
twomonth	EVC	category	52	0.1841006317836311
twomonth	EVC	animacy	53	0.126086293818249
twomonth	EVC	inanimate big v. small	53	0.0863392849572934
twomonth	EVC	category	53	0.188713811820534
twomonth	EVC	animacy	54	0.1436329209677283
twomonth	EVC	inanimate big v. small	54	0.0792883164916927
twomonth	EVC	category	54	0.1869150470980614
twomonth	EVC	animacy	55	0.140570728828747
twomonth	EVC	inanimate big v. small	55	0.0859294264106815
twomonth	EVC	category	55	0.1929263412386802
twomonth	EVC	animacy	56	0.1387696287516174
twomonth	EVC	inanimate big v. small	56	0.0833219426341504
twomonth	EVC	category	56	0.1740784241405529
twomonth	EVC	animacy	57	0.1396413078965422
twomonth	EVC	inanimate big v. small	57	0.0815658452000723
twomonth	EVC	category	57	0.1912027899541843
twomonth	EVC	animacy	58	0.1391160162684044
twomonth	EVC	inanimate big v. small	58	0.0815317177420096
twomonth	EVC	category	58	0.1904802351096647
twomonth	EVC	animacy	59	0.1372934993004605
twomonth	EVC	inanimate big v. small	59	0.0815026312951695
twomonth	EVC	category	59	0.1870533894443377
twomonth	EVC	animacy	60	0.1248500314711155
twomonth	EVC	inanimate big v. small	60	0.0798069810006686
twomonth	EVC	category	60	0.1910553847918479
twomonth	EVC	animacy	61	0.1343559025882277
twomonth	EVC	inanimate big v. small	61	0.0823692642621542
twomonth	EVC	category	61	0.1957056632822719
twomonth	EVC	animacy	62	0.1275988545110732
twomonth	EVC	inanimate big v. small	62	0.0768865771936249
twomonth	EVC	category	62	0.1853185421049232
twomonth	EVC	animacy	63	0.1369047184654888
twomonth	EVC	inanimate big v. small	63	0.0817581426519193
twomonth	EVC	category	63	0.189567068727381
twomonth	EVC	animacy	64	0.1368638786545797
twomonth	EVC	inanimate big v. small	64	0.0829128696221283
twomonth	EVC	category	64	0.1852028126052149
twomonth	EVC	animacy	65	0.1291642706154039
twomonth	EVC	inanimate big v. small	65	0.0832019293755845
twomonth	EVC	category	65	0.1879498962025106
twomonth	EVC	animacy	66	0.1357640246828188
twomonth	EVC	inanimate big v. small	66	0.0864873042852224
twomonth	EVC	category	66	0.1939711060111399
twomonth	EVC	animacy	67	0.1439521333056346
twomonth	EVC	inanimate big v. small	67	0.085105991671312
twomonth	EVC	category	67	0.1897025737982405
twomonth	EVC	animacy	68	0.1332778752535864
twomonth	EVC	inanimate big v. small	68	0.0817936273417455
twomonth	EVC	category	68	0.1920900548540469
twomonth	EVC	animacy	69	0.1284035548671499
twomonth	EVC	inanimate big v. small	69	0.0752686157529611
twomonth	EVC	category	69	0.1867102156642806
twomonth	EVC	animacy	70	0.1360213164885136
twomonth	EVC	inanimate big v. small	70	0.0782432313684085
twomonth	EVC	category	70	0.1857646869970904
twomonth	EVC	animacy	71	0.1343292011487437
twomonth	EVC	inanimate big v. small	71	0.0762003739356921
twomonth	EVC	category	71	0.1922094425580742
twomonth	EVC	animacy	72	0.1258343154404406
twomonth	EVC	inanimate big v. small	72	0.075442153572597
twomonth	EVC	category	72	0.1827568154624713
twomonth	EVC	animacy	73	0.1316672787359583
twomonth	EVC	inanimate big v. small	73	0.0864873291712486
twomonth	EVC	category	73	0.1946774089673984
twomonth	EVC	animacy	74	0.1444071841927696
twomonth	EVC	inanimate big v. small	74	0.0787587966050081
twomonth	EVC	category	74	0.1910426482178653
twomonth	EVC	animacy	75	0.136197374957027
twomonth	EVC	inanimate big v. small	75	0.0844803851128626
twomonth	EVC	category	75	0.1906190747054816
twomonth	EVC	animacy	76	0.1358398885366789
twomonth	EVC	inanimate big v. small	76	0.0807058846385261
twomonth	EVC	category	76	0.1903272544650232
twomonth	EVC	animacy	77	0.138629428685476
twomonth	EVC	inanimate big v. small	77	0.0811394951325867
twomonth	EVC	category	77	0.1890397229762762
twomonth	EVC	animacy	78	0.1360675477913051
twomonth	EVC	inanimate big v. small	78	0.081922511638649
twomonth	EVC	category	78	0.1878189334084933
twomonth	EVC	animacy	79	0.1302570758109031
twomonth	EVC	inanimate big v. small	79	0.081908404475335
twomonth	EVC	category	79	0.1860423111020669
twomonth	EVC	animacy	80	0.1343553855872585
twomonth	EVC	inanimate big v. small	80	0.0755287271875277
twomonth	EVC	category	80	0.1865432822431084
twomonth	EVC	animacy	81	0.13941325468071
twomonth	EVC	inanimate big v. small	81	0.0854220887125854
twomonth	EVC	category	81	0.2013925237515596
twomonth	EVC	animacy	82	0.1384430118021212
twomonth	EVC	inanimate big v. small	82	0.0808900528232423
twomonth	EVC	category	82	0.1921488344405714
twomonth	EVC	animacy	83	0.1258809746589419
twomonth	EVC	inanimate big v. small	83	0.0736378426296137
twomonth	EVC	category	83	0.1930850581833765
twomonth	EVC	animacy	84	0.1300100372188742
twomonth	EVC	inanimate big v. small	84	0.0804385576036716
twomonth	EVC	category	84	0.1896640049349471
twomonth	EVC	animacy	85	0.1341064777187069
twomonth	EVC	inanimate big v. small	85	0.0799786951257039
twomonth	EVC	category	85	0.1861482120774346
twomonth	EVC	animacy	86	0.1270354929748475
twomonth	EVC	inanimate big v. small	86	0.0747885277555281
twomonth	EVC	category	86	0.1910209907735092
twomonth	EVC	animacy	87	0.1403595391881362
twomonth	EVC	inanimate big v. small	87	0.0820726231664305
twomonth	EVC	category	87	0.1843457034995228
twomonth	EVC	animacy	88	0.1341088190581484
twomonth	EVC	inanimate big v. small	88	0.0819622500639987
twomonth	EVC	category	88	0.1852481032300822
twomonth	EVC	animacy	89	0.1296451533608016
twomonth	EVC	inanimate big v. small	89	0.0805537736475749
twomonth	EVC	category	89	0.1885115133705334
twomonth	EVC	animacy	90	0.1319958624412571
twomonth	EVC	inanimate big v. small	90	0.0802018158228745
twomonth	EVC	category	90	0.1892979258725203
twomonth	EVC	animacy	91	0.1355177530269594
twomonth	EVC	inanimate big v. small	91	0.0813750031784416
twomonth	EVC	category	91	0.1910075898887167
twomonth	EVC	animacy	92	0.136017730765366
twomonth	EVC	inanimate big v. small	92	0.0813766235119542
twomonth	EVC	category	92	0.1881576310517083
twomonth	EVC	animacy	93	0.1368592741545375
twomonth	EVC	inanimate big v. small	93	0.0838503150609528
twomonth	EVC	category	93	0.1940065012193584
twomonth	EVC	animacy	94	0.1412976095682647
twomonth	EVC	inanimate big v. small	94	0.0808393102172196
twomonth	EVC	category	94	0.1862715089398956
twomonth	EVC	animacy	95	0.1295245459582819
twomonth	EVC	inanimate big v. small	95	0.0791083478304852
twomonth	EVC	category	95	0.192828806971304
twomonth	EVC	animacy	96	0.1298543670018791
twomonth	EVC	inanimate big v. small	96	0.0787012306304098
twomonth	EVC	category	96	0.1848444705866629
twomonth	EVC	animacy	97	0.1356090810895818
twomonth	EVC	inanimate big v. small	97	0.0832590569501692
twomonth	EVC	category	97	0.191626192798585
twomonth	EVC	animacy	98	0.1457718186245696
twomonth	EVC	inanimate big v. small	98	0.0756130125321521
twomonth	EVC	category	98	0.1963169657704559
twomonth	EVC	animacy	99	0.1316762555588414
twomonth	EVC	inanimate big v. small	99	0.0843971549222993
twomonth	EVC	category	99	0.1949826310737621
twomonth	EVC	animacy	100	0.1342446448715842
twomonth	EVC	inanimate big v. small	100	0.0787204249661661
twomonth	EVC	category	100	0.1830124130168798
twomonth	EVC	animacy	101	0.1320537692886816
twomonth	EVC	inanimate big v. small	101	0.0808827227182254
twomonth	EVC	category	101	0.1933765758166257
twomonth	EVC	animacy	102	0.1314747490462112
twomonth	EVC	inanimate big v. small	102	0.077186794284146
twomonth	EVC	category	102	0.1917341507606037
twomonth	EVC	animacy	103	0.1303645952952993
twomonth	EVC	inanimate big v. small	103	0.0828418416431222
twomonth	EVC	category	103	0.1852182945538267
twomonth	EVC	animacy	104	0.1402960911344871
twomonth	EVC	inanimate big v. small	104	0.0773694871085598
twomonth	EVC	category	104	0.1918171019993722
twomonth	EVC	animacy	105	0.129972169297199
twomonth	EVC	inanimate big v. small	105	0.0790344952577015
twomonth	EVC	category	105	0.1823053628562429
twomonth	EVC	animacy	106	0.1448581838731598
twomonth	EVC	inanimate big v. small	106	0.0830437168357458
twomonth	EVC	category	106	0.1842066128257418
twomonth	EVC	animacy	107	0.1264609602078989
twomonth	EVC	inanimate big v. small	107	0.0766205041232845
twomonth	EVC	category	107	0.193077235508708
twomonth	EVC	animacy	108	0.1394978087663171
twomonth	EVC	inanimate big v. small	108	0.0813014300770409
twomonth	EVC	category	108	0.1881153680353507
twomonth	EVC	animacy	109	0.1443912067877
twomonth	EVC	inanimate big v. small	109	0.0878040620661202
twomonth	EVC	category	109	0.1919661061833999
twomonth	EVC	animacy	110	0.1459050271324459
twomonth	EVC	inanimate big v. small	110	0.0871621321146376
twomonth	EVC	category	110	0.192438024174549
twomonth	EVC	animacy	111	0.1341865956558774
twomonth	EVC	inanimate big v. small	111	0.0793324967425131
twomonth	EVC	category	111	0.185715336114731
twomonth	EVC	animacy	112	0.142705543804366
twomonth	EVC	inanimate big v. small	112	0.0832737119326945
twomonth	EVC	category	112	0.1961523535816953
twomonth	EVC	animacy	113	0.1356268101444716
twomonth	EVC	inanimate big v. small	113	0.0844774533367336
twomonth	EVC	category	113	0.1897051559520338
twomonth	EVC	animacy	114	0.1430778187808249
twomonth	EVC	inanimate big v. small	114	0.0852295573200014
twomonth	EVC	category	114	0.1882373360241316
twomonth	EVC	animacy	115	0.1420442810272171
twomonth	EVC	inanimate big v. small	115	0.0832698172640441
twomonth	EVC	category	115	0.1896590609531011
twomonth	EVC	animacy	116	0.1271190172181358
twomonth	EVC	inanimate big v. small	116	0.0752737180673273
twomonth	EVC	category	116	0.1909200892142779
twomonth	EVC	animacy	117	0.1305031519697066
twomonth	EVC	inanimate big v. small	117	0.0789998297462442
twomonth	EVC	category	117	0.1861447811708942
twomonth	EVC	animacy	118	0.1326603605458876
twomonth	EVC	inanimate big v. small	118	0.0753283355965505
twomonth	EVC	category	118	0.1831437522064259
twomonth	EVC	animacy	119	0.1329895464143237
twomonth	EVC	inanimate big v. small	119	0.079473699716065
twomonth	EVC	category	119	0.1846605373058746
twomonth	EVC	animacy	120	0.1375665211848151
twomonth	EVC	inanimate big v. small	120	0.0862185077298069
twomonth	EVC	category	120	0.1921593818461652
twomonth	EVC	animacy	121	0.1378023550574821
twomonth	EVC	inanimate big v. small	121	0.0778280535111254
twomonth	EVC	category	121	0.1930793267132178
twomonth	EVC	animacy	122	0.1361483569043642
twomonth	EVC	inanimate big v. small	122	0.0833908868141387
twomonth	EVC	category	122	0.1830892547692126
twomonth	EVC	animacy	123	0.1471907385555532
twomonth	EVC	inanimate big v. small	123	0.0905748146857215
twomonth	EVC	category	123	0.1908117218726316
twomonth	EVC	animacy	124	0.1334165757319328
twomonth	EVC	inanimate big v. small	124	0.0887363390476158
twomonth	EVC	category	124	0.1925819992726495
twomonth	EVC	animacy	125	0.1455848779599807
twomonth	EVC	inanimate big v. small	125	0.080177858509445
twomonth	EVC	category	125	0.1845469424012059
twomonth	EVC	animacy	126	0.1355186644809019
twomonth	EVC	inanimate big v. small	126	0.0807800720239736
twomonth	EVC	category	126	0.1903329437505215
twomonth	EVC	animacy	127	0.1377931972188393
twomonth	EVC	inanimate big v. small	127	0.0806292477329528
twomonth	EVC	category	127	0.1896844847439142
twomonth	EVC	animacy	128	0.1404975905534665
twomonth	EVC	inanimate big v. small	128	0.0869132085399762
twomonth	EVC	category	128	0.1873870785862609
twomonth	EVC	animacy	129	0.1371803951386386
twomonth	EVC	inanimate big v. small	129	0.0810035989774912
twomonth	EVC	category	129	0.1850356531076651
twomonth	EVC	animacy	130	0.1322405155088477
twomonth	EVC	inanimate big v. small	130	0.0745085206993069
twomonth	EVC	category	130	0.1905640282384599
twomonth	EVC	animacy	131	0.1398874462771152
twomonth	EVC	inanimate big v. small	131	0.0797037477410155
twomonth	EVC	category	131	0.1913834275612857
twomonth	EVC	animacy	132	0.1339988377061863
twomonth	EVC	inanimate big v. small	132	0.0868182867118895
twomonth	EVC	category	132	0.1853560810459854
twomonth	EVC	animacy	133	0.1360309822653714
twomonth	EVC	inanimate big v. small	133	0.0781651655587036
twomonth	EVC	category	133	0.1917982901141499
twomonth	EVC	animacy	134	0.141698390096235
twomonth	EVC	inanimate big v. small	134	0.0771871067083549
twomonth	EVC	category	134	0.1835059046161445
twomonth	EVC	animacy	135	0.1388579276707529
twomonth	EVC	inanimate big v. small	135	0.0803971490809914
twomonth	EVC	category	135	0.1913087254407795
twomonth	EVC	animacy	136	0.1352211766176551
twomonth	EVC	inanimate big v. small	136	0.0822201163771954
twomonth	EVC	category	136	0.1874076665306501
twomonth	EVC	animacy	137	0.1395803871825801
twomonth	EVC	inanimate big v. small	137	0.0830344823633068
twomonth	EVC	category	137	0.1880355887508927
twomonth	EVC	animacy	138	0.1359490985578206
twomonth	EVC	inanimate big v. small	138	0.0829956820356101
twomonth	EVC	category	138	0.1902582080883466
twomonth	EVC	animacy	139	0.139467423910003
twomonth	EVC	inanimate big v. small	139	0.0775635354652341
twomonth	EVC	category	139	0.1889998224857033
twomonth	EVC	animacy	140	0.1337437902701286
twomonth	EVC	inanimate big v. small	140	0.0801747560919546
twomonth	EVC	category	140	0.1844104523007862
twomonth	EVC	animacy	141	0.1371861324231654
twomonth	EVC	inanimate big v. small	141	0.080987010709793
twomonth	EVC	category	141	0.1920534896592233
twomonth	EVC	animacy	142	0.1321439726356328
twomonth	EVC	inanimate big v. small	142	0.0740145849499562
twomonth	EVC	category	142	0.1881123996931948
twomonth	EVC	animacy	143	0.1291905573432548
twomonth	EVC	inanimate big v. small	143	0.0785740333963991
twomonth	EVC	category	143	0.1925459916425861
twomonth	EVC	animacy	144	0.1373553809896732
twomonth	EVC	inanimate big v. small	144	0.0848327165941579
twomonth	EVC	category	144	0.188104287488407
twomonth	EVC	animacy	145	0.137059533453024
twomonth	EVC	inanimate big v. small	145	0.0759294688050845
twomonth	EVC	category	145	0.185770319251221
twomonth	EVC	animacy	146	0.1352809401414022
twomonth	EVC	inanimate big v. small	146	0.0869731679811885
twomonth	EVC	category	146	0.1909777867698279
twomonth	EVC	animacy	147	0.1492549640521175
twomonth	EVC	inanimate big v. small	147	0.080330063584622
twomonth	EVC	category	147	0.196469311242195
twomonth	EVC	animacy	148	0.1309293263487734
twomonth	EVC	inanimate big v. small	148	0.0721976031444299
twomonth	EVC	category	148	0.1788142127712822
twomonth	EVC	animacy	149	0.1382056552283755
twomonth	EVC	inanimate big v. small	149	0.0818981182510789
twomonth	EVC	category	149	0.1896520723207309
twomonth	EVC	animacy	150	0.1319004043219338
twomonth	EVC	inanimate big v. small	150	0.0870713708133493
twomonth	EVC	category	150	0.183759011504802
twomonth	EVC	animacy	151	0.1371118653933546
twomonth	EVC	inanimate big v. small	151	0.0843442768509092
twomonth	EVC	category	151	0.1863314284147417
twomonth	EVC	animacy	152	0.1329186304145156
twomonth	EVC	inanimate big v. small	152	0.080087269997892
twomonth	EVC	category	152	0.1934717493788723
twomonth	EVC	animacy	153	0.1261337434780417
twomonth	EVC	inanimate big v. small	153	0.0758492046695651
twomonth	EVC	category	153	0.1920924590458835
twomonth	EVC	animacy	154	0.1302443022357461
twomonth	EVC	inanimate big v. small	154	0.0728152035717602
twomonth	EVC	category	154	0.1904337501738986
twomonth	EVC	animacy	155	0.1302301015737464
twomonth	EVC	inanimate big v. small	155	0.079008132596143
twomonth	EVC	category	155	0.1877699767863748
twomonth	EVC	animacy	156	0.1264678022716763
twomonth	EVC	inanimate big v. small	156	0.0764770123646281
twomonth	EVC	category	156	0.1894879110299314
twomonth	EVC	animacy	157	0.1307876596169241
twomonth	EVC	inanimate big v. small	157	0.0761239206932279
twomonth	EVC	category	157	0.1848545618769355
twomonth	EVC	animacy	158	0.1341774529059195
twomonth	EVC	inanimate big v. small	158	0.0781383866468641
twomonth	EVC	category	158	0.1795525346631732
twomonth	EVC	animacy	159	0.1396955664587321
twomonth	EVC	inanimate big v. small	159	0.0868629563887924
twomonth	EVC	category	159	0.1804703278534389
twomonth	EVC	animacy	160	0.1460188760266146
twomonth	EVC	inanimate big v. small	160	0.0847467917073813
twomonth	EVC	category	160	0.1956145848659254
twomonth	EVC	animacy	161	0.1430985700304923
twomonth	EVC	inanimate big v. small	161	0.0803792739385562
twomonth	EVC	category	161	0.1829826093059144
twomonth	EVC	animacy	162	0.1394233047147406
twomonth	EVC	inanimate big v. small	162	0.0865048987587958
twomonth	EVC	category	162	0.1929679233481585
twomonth	EVC	animacy	163	0.1314003549580021
twomonth	EVC	inanimate big v. small	163	0.0820583534784132
twomonth	EVC	category	163	0.1908076772169294
twomonth	EVC	animacy	164	0.1324990154708658
twomonth	EVC	inanimate big v. small	164	0.080641046133238
twomonth	EVC	category	164	0.1817977056800044
twomonth	EVC	animacy	165	0.1333605922348935
twomonth	EVC	inanimate big v. small	165	0.0746422904391986
twomonth	EVC	category	165	0.1805411951040689
twomonth	EVC	animacy	166	0.1334488110330508
twomonth	EVC	inanimate big v. small	166	0.0786983371987462
twomonth	EVC	category	166	0.1962813983359647
twomonth	EVC	animacy	167	0.1271285678550182
twomonth	EVC	inanimate big v. small	167	0.0744416424236488
twomonth	EVC	category	167	0.1831068059085008
twomonth	EVC	animacy	168	0.1324449367148034
twomonth	EVC	inanimate big v. small	168	0.0738724549642139
twomonth	EVC	category	168	0.1893969294557671
twomonth	EVC	animacy	169	0.1419021348890281
twomonth	EVC	inanimate big v. small	169	0.0834912262935552
twomonth	EVC	category	169	0.1897689716391002
twomonth	EVC	animacy	170	0.1422799571559344
twomonth	EVC	inanimate big v. small	170	0.087381471837623
twomonth	EVC	category	170	0.1909630188505178
twomonth	EVC	animacy	171	0.142966811001011
twomonth	EVC	inanimate big v. small	171	0.0805536530106383
twomonth	EVC	category	171	0.186402356785104
twomonth	EVC	animacy	172	0.1306417985425071
twomonth	EVC	inanimate big v. small	172	0.0899759768717597
twomonth	EVC	category	172	0.1818544777338242
twomonth	EVC	animacy	173	0.1322847092081959
twomonth	EVC	inanimate big v. small	173	0.077529890659805
twomonth	EVC	category	173	0.1880542376027615
twomonth	EVC	animacy	174	0.137605269022524
twomonth	EVC	inanimate big v. small	174	0.080679353996545
twomonth	EVC	category	174	0.1983855211915274
twomonth	EVC	animacy	175	0.1412952445737448
twomonth	EVC	inanimate big v. small	175	0.0840521151686636
twomonth	EVC	category	175	0.1854271488940131
twomonth	EVC	animacy	176	0.1371274822633197
twomonth	EVC	inanimate big v. small	176	0.0828591162599802
twomonth	EVC	category	176	0.1944794704094201
twomonth	EVC	animacy	177	0.1389544633154175
twomonth	EVC	inanimate big v. small	177	0.0885953739661516
twomonth	EVC	category	177	0.1879566142326537
twomonth	EVC	animacy	178	0.1392919495286904
twomonth	EVC	inanimate big v. small	178	0.0835999869652469
twomonth	EVC	category	178	0.1932647843493782
twomonth	EVC	animacy	179	0.1451751394864611
twomonth	EVC	inanimate big v. small	179	0.0825098479497102
twomonth	EVC	category	179	0.1898817102262048
twomonth	EVC	animacy	180	0.1302295766947082
twomonth	EVC	inanimate big v. small	180	0.0886180215270485
twomonth	EVC	category	180	0.1889064258905081
twomonth	EVC	animacy	181	0.139502498139721
twomonth	EVC	inanimate big v. small	181	0.0794599342560727
twomonth	EVC	category	181	0.1890048521212327
twomonth	EVC	animacy	182	0.1405959442521692
twomonth	EVC	inanimate big v. small	182	0.0825977436638953
twomonth	EVC	category	182	0.1871332762189654
twomonth	EVC	animacy	183	0.1371960701443777
twomonth	EVC	inanimate big v. small	183	0.0800903395233812
twomonth	EVC	category	183	0.1935285494181879
twomonth	EVC	animacy	184	0.1410305835088353
twomonth	EVC	inanimate big v. small	184	0.0835563373981224
twomonth	EVC	category	184	0.1929748189657229
twomonth	EVC	animacy	185	0.1397678172637844
twomonth	EVC	inanimate big v. small	185	0.0834516187213506
twomonth	EVC	category	185	0.1949199546085774
twomonth	EVC	animacy	186	0.1436948741833341
twomonth	EVC	inanimate big v. small	186	0.0875075671317564
twomonth	EVC	category	186	0.199622057288282
twomonth	EVC	animacy	187	0.1300777014912776
twomonth	EVC	inanimate big v. small	187	0.0755807525504662
twomonth	EVC	category	187	0.1722711773347351
twomonth	EVC	animacy	188	0.126090757901819
twomonth	EVC	inanimate big v. small	188	0.0845415768608272
twomonth	EVC	category	188	0.1886279973424028
twomonth	EVC	animacy	189	0.138500862271983
twomonth	EVC	inanimate big v. small	189	0.083299118297347
twomonth	EVC	category	189	0.188103646367187
twomonth	EVC	animacy	190	0.1244958967376077
twomonth	EVC	inanimate big v. small	190	0.0740054553773118
twomonth	EVC	category	190	0.1883877949467649
twomonth	EVC	animacy	191	0.1445253464170532
twomonth	EVC	inanimate big v. small	191	0.0762937661998299
twomonth	EVC	category	191	0.1878050326338107
twomonth	EVC	animacy	192	0.1375162631804456
twomonth	EVC	inanimate big v. small	192	0.0843934974563175
twomonth	EVC	category	192	0.1950927108411221
twomonth	EVC	animacy	193	0.1444328703465175
twomonth	EVC	inanimate big v. small	193	0.0803368978406928
twomonth	EVC	category	193	0.1896795461046682
twomonth	EVC	animacy	194	0.1261514769551028
twomonth	EVC	inanimate big v. small	194	0.0743393022140421
twomonth	EVC	category	194	0.1832927227362343
twomonth	EVC	animacy	195	0.1409782502886943
twomonth	EVC	inanimate big v. small	195	0.0856991651620509
twomonth	EVC	category	195	0.189668678507603
twomonth	EVC	animacy	196	0.1464375606787427
twomonth	EVC	inanimate big v. small	196	0.0761832339327368
twomonth	EVC	category	196	0.1955184075401482
twomonth	EVC	animacy	197	0.1344152463606818
twomonth	EVC	inanimate big v. small	197	0.0897654027024695
twomonth	EVC	category	197	0.1928568823851869
twomonth	EVC	animacy	198	0.1437223857381763
twomonth	EVC	inanimate big v. small	198	0.0827924091810567
twomonth	EVC	category	198	0.187287515976398
twomonth	EVC	animacy	199	0.1370867112131833
twomonth	EVC	inanimate big v. small	199	0.0748171473535511
twomonth	EVC	category	199	0.1887511487874729
twomonth	EVC	animacy	200	0.1316346594529174
twomonth	EVC	inanimate big v. small	200	0.0787881186803067
twomonth	EVC	category	200	0.1836748089323815
twomonth	EVC	animacy	201	0.1263275325007984
twomonth	EVC	inanimate big v. small	201	0.0811268177443914
twomonth	EVC	category	201	0.1878892449353768
twomonth	EVC	animacy	202	0.1442652083015122
twomonth	EVC	inanimate big v. small	202	0.0825082251610123
twomonth	EVC	category	202	0.1916354237659842
twomonth	EVC	animacy	203	0.1509479786720433
twomonth	EVC	inanimate big v. small	203	0.082557537673534
twomonth	EVC	category	203	0.195474770690316
twomonth	EVC	animacy	204	0.1443882431777008
twomonth	EVC	inanimate big v. small	204	0.0925327537456753
twomonth	EVC	category	204	0.1945378504323723
twomonth	EVC	animacy	205	0.1339864174004982
twomonth	EVC	inanimate big v. small	205	0.0886158190790802
twomonth	EVC	category	205	0.1907250005351641
twomonth	EVC	animacy	206	0.1388007254086436
twomonth	EVC	inanimate big v. small	206	0.0808661276999665
twomonth	EVC	category	206	0.1904191207033675
twomonth	EVC	animacy	207	0.1371559589008621
twomonth	EVC	inanimate big v. small	207	0.082394134608157
twomonth	EVC	category	207	0.1824812045602554
twomonth	EVC	animacy	208	0.1399261604917774
twomonth	EVC	inanimate big v. small	208	0.082091757085537
twomonth	EVC	category	208	0.195310936492507
twomonth	EVC	animacy	209	0.1211250189030806
twomonth	EVC	inanimate big v. small	209	0.0765393982716442
twomonth	EVC	category	209	0.1897514924117459
twomonth	EVC	animacy	210	0.1363534438703956
twomonth	EVC	inanimate big v. small	210	0.0759128692326129
twomonth	EVC	category	210	0.1744231490225001
twomonth	EVC	animacy	211	0.1470642669762037
twomonth	EVC	inanimate big v. small	211	0.0838899119395021
twomonth	EVC	category	211	0.1925409671701146
twomonth	EVC	animacy	212	0.1299911192726941
twomonth	EVC	inanimate big v. small	212	0.07853177767606
twomonth	EVC	category	212	0.1869832100909117
twomonth	EVC	animacy	213	0.135579841837993
twomonth	EVC	inanimate big v. small	213	0.0808392777691234
twomonth	EVC	category	213	0.1894611360603323
twomonth	EVC	animacy	214	0.1364096702583115
twomonth	EVC	inanimate big v. small	214	0.0836514592474614
twomonth	EVC	category	214	0.1939575118581668
twomonth	EVC	animacy	215	0.1312669165388247
twomonth	EVC	inanimate big v. small	215	0.0826362984568817
twomonth	EVC	category	215	0.1863192721988003
twomonth	EVC	animacy	216	0.1357862718263618
twomonth	EVC	inanimate big v. small	216	0.0815482668552405
twomonth	EVC	category	216	0.1853983263388124
twomonth	EVC	animacy	217	0.1359538863705308
twomonth	EVC	inanimate big v. small	217	0.0855430892782852
twomonth	EVC	category	217	0.1905914916613405
twomonth	EVC	animacy	218	0.1422962946953879
twomonth	EVC	inanimate big v. small	218	0.0839008953182161
twomonth	EVC	category	218	0.1991686568670669
twomonth	EVC	animacy	219	0.1320642637188325
twomonth	EVC	inanimate big v. small	219	0.0821891731706559
twomonth	EVC	category	219	0.1857935212118317
twomonth	EVC	animacy	220	0.1365858764337172
twomonth	EVC	inanimate big v. small	220	0.0795642010905806
twomonth	EVC	category	220	0.1881907032739751
twomonth	EVC	animacy	221	0.1447024166476332
twomonth	EVC	inanimate big v. small	221	0.0838779880473816
twomonth	EVC	category	221	0.1860293984919979
twomonth	EVC	animacy	222	0.1373822252616121
twomonth	EVC	inanimate big v. small	222	0.0814315190881497
twomonth	EVC	category	222	0.1986964290445225
twomonth	EVC	animacy	223	0.1328404296250051
twomonth	EVC	inanimate big v. small	223	0.0747275749311852
twomonth	EVC	category	223	0.1837039657340196
twomonth	EVC	animacy	224	0.1365394581432486
twomonth	EVC	inanimate big v. small	224	0.0846354597767046
twomonth	EVC	category	224	0.1909345980896206
twomonth	EVC	animacy	225	0.1395113364719389
twomonth	EVC	inanimate big v. small	225	0.0780789686048695
twomonth	EVC	category	225	0.1911743498439854
twomonth	EVC	animacy	226	0.1331968544273066
twomonth	EVC	inanimate big v. small	226	0.0736808857054509
twomonth	EVC	category	226	0.1825132318998827
twomonth	EVC	animacy	227	0.1357657485041532
twomonth	EVC	inanimate big v. small	227	0.0868445208678627
twomonth	EVC	category	227	0.1954225179064186
twomonth	EVC	animacy	228	0.1402353445261535
twomonth	EVC	inanimate big v. small	228	0.0838613178877709
twomonth	EVC	category	228	0.1920510160276077
twomonth	EVC	animacy	229	0.1386286687553884
twomonth	EVC	inanimate big v. small	229	0.0829773853078347
twomonth	EVC	category	229	0.1909807408367634
twomonth	EVC	animacy	230	0.1369665540141386
twomonth	EVC	inanimate big v. small	230	0.0809533665107299
twomonth	EVC	category	230	0.1927704272360589
twomonth	EVC	animacy	231	0.1275748186814672
twomonth	EVC	inanimate big v. small	231	0.074076102400021
twomonth	EVC	category	231	0.1878581998509794
twomonth	EVC	animacy	232	0.1469357923250622
twomonth	EVC	inanimate big v. small	232	0.0806910011848933
twomonth	EVC	category	232	0.1939442083511226
twomonth	EVC	animacy	233	0.131771667770117
twomonth	EVC	inanimate big v. small	233	0.0802875645290746
twomonth	EVC	category	233	0.1929923833585606
twomonth	EVC	animacy	234	0.137218478098398
twomonth	EVC	inanimate big v. small	234	0.0814347613770381
twomonth	EVC	category	234	0.1919918983402893
twomonth	EVC	animacy	235	0.1352324164930253
twomonth	EVC	inanimate big v. small	235	0.0799314575859339
twomonth	EVC	category	235	0.1948419439945553
twomonth	EVC	animacy	236	0.1312505608613257
twomonth	EVC	inanimate big v. small	236	0.0787223030691955
twomonth	EVC	category	236	0.1902726756308439
twomonth	EVC	animacy	237	0.1377668325908
twomonth	EVC	inanimate big v. small	237	0.0858299480728729
twomonth	EVC	category	237	0.1938403476853379
twomonth	EVC	animacy	238	0.1270278401698562
twomonth	EVC	inanimate big v. small	238	0.0866493817036662
twomonth	EVC	category	238	0.1946341551260038
twomonth	EVC	animacy	239	0.1472227562684031
twomonth	EVC	inanimate big v. small	239	0.0844747332747179
twomonth	EVC	category	239	0.192002322332854
twomonth	EVC	animacy	240	0.1426943420705029
twomonth	EVC	inanimate big v. small	240	0.0822457283994945
twomonth	EVC	category	240	0.1896578388982678
twomonth	EVC	animacy	241	0.126960891404245
twomonth	EVC	inanimate big v. small	241	0.0838706437895418
twomonth	EVC	category	241	0.1945899474432611
twomonth	EVC	animacy	242	0.1395056311243163
twomonth	EVC	inanimate big v. small	242	0.0825043702665148
twomonth	EVC	category	242	0.1857799404141487
twomonth	EVC	animacy	243	0.1391469136557084
twomonth	EVC	inanimate big v. small	243	0.0805634052186338
twomonth	EVC	category	243	0.1938020112037339
twomonth	EVC	animacy	244	0.1453626787652014
twomonth	EVC	inanimate big v. small	244	0.0918224694425067
twomonth	EVC	category	244	0.1927189976952142
twomonth	EVC	animacy	245	0.1376873783890596
twomonth	EVC	inanimate big v. small	245	0.0809690618086659
twomonth	EVC	category	245	0.1945058079713705
twomonth	EVC	animacy	246	0.145323745262757
twomonth	EVC	inanimate big v. small	246	0.0830566773127947
twomonth	EVC	category	246	0.1893466226741218
twomonth	EVC	animacy	247	0.1384364480200068
twomonth	EVC	inanimate big v. small	247	0.0836510694618343
twomonth	EVC	category	247	0.1922598441082154
twomonth	EVC	animacy	248	0.1325841985924183
twomonth	EVC	inanimate big v. small	248	0.0808266244447047
twomonth	EVC	category	248	0.1860517951264227
twomonth	EVC	animacy	249	0.140273090929021
twomonth	EVC	inanimate big v. small	249	0.0798015412752273
twomonth	EVC	category	249	0.1848722196550268
twomonth	EVC	animacy	250	0.1283951687464903
twomonth	EVC	inanimate big v. small	250	0.0759684581816436
twomonth	EVC	category	250	0.1916724316030583
twomonth	EVC	animacy	251	0.1274496373122375
twomonth	EVC	inanimate big v. small	251	0.0781127537315566
twomonth	EVC	category	251	0.1805966612581777
twomonth	EVC	animacy	252	0.1326883987409865
twomonth	EVC	inanimate big v. small	252	0.0768361439103183
twomonth	EVC	category	252	0.1864660009252442
twomonth	EVC	animacy	253	0.1384039699878305
twomonth	EVC	inanimate big v. small	253	0.0845751763906902
twomonth	EVC	category	253	0.1907345150362098
twomonth	EVC	animacy	254	0.1437405222249742
twomonth	EVC	inanimate big v. small	254	0.0899120211070439
twomonth	EVC	category	254	0.1950305261998626
twomonth	EVC	animacy	255	0.131089504149967
twomonth	EVC	inanimate big v. small	255	0.0747357266177696
twomonth	EVC	category	255	0.1857485365077769
twomonth	EVC	animacy	256	0.1358237704052778
twomonth	EVC	inanimate big v. small	256	0.0713506279737428
twomonth	EVC	category	256	0.1842295648747755
twomonth	EVC	animacy	257	0.1367593369877308
twomonth	EVC	inanimate big v. small	257	0.0853787832008091
twomonth	EVC	category	257	0.191992923224843
twomonth	EVC	animacy	258	0.1410063953083201
twomonth	EVC	inanimate big v. small	258	0.0841845938901676
twomonth	EVC	category	258	0.1932106545420682
twomonth	EVC	animacy	259	0.1395395204809502
twomonth	EVC	inanimate big v. small	259	0.0798535534941687
twomonth	EVC	category	259	0.1832109143941359
twomonth	EVC	animacy	260	0.1310623189309636
twomonth	EVC	inanimate big v. small	260	0.0755047962452978
twomonth	EVC	category	260	0.1930391180243662
twomonth	EVC	animacy	261	0.146956680806302
twomonth	EVC	inanimate big v. small	261	0.0817758850749429
twomonth	EVC	category	261	0.1818646084390087
twomonth	EVC	animacy	262	0.136514282207914
twomonth	EVC	inanimate big v. small	262	0.0771661872486225
twomonth	EVC	category	262	0.1862758384475273
twomonth	EVC	animacy	263	0.1292423175722478
twomonth	EVC	inanimate big v. small	263	0.0766404028216629
twomonth	EVC	category	263	0.1914734614369997
twomonth	EVC	animacy	264	0.1363552604889044
twomonth	EVC	inanimate big v. small	264	0.0802915288585424
twomonth	EVC	category	264	0.1870932411419585
twomonth	EVC	animacy	265	0.1455544517845198
twomonth	EVC	inanimate big v. small	265	0.0873752199454217
twomonth	EVC	category	265	0.1919567740794028
twomonth	EVC	animacy	266	0.1335258510236047
twomonth	EVC	inanimate big v. small	266	0.0799574565336472
twomonth	EVC	category	266	0.1882721828461419
twomonth	EVC	animacy	267	0.148375680398804
twomonth	EVC	inanimate big v. small	267	0.0860200769548794
twomonth	EVC	category	267	0.191472681763628
twomonth	EVC	animacy	268	0.1405381339456124
twomonth	EVC	inanimate big v. small	268	0.0795974136287775
twomonth	EVC	category	268	0.1888770750057804
twomonth	EVC	animacy	269	0.1344369829540195
twomonth	EVC	inanimate big v. small	269	0.0767616423518875
twomonth	EVC	category	269	0.1919065212499494
twomonth	EVC	animacy	270	0.1425620189706404
twomonth	EVC	inanimate big v. small	270	0.0856321097239716
twomonth	EVC	category	270	0.1898182015109536
twomonth	EVC	animacy	271	0.1270681065454489
twomonth	EVC	inanimate big v. small	271	0.0860414062722134
twomonth	EVC	category	271	0.1864833781772068
twomonth	EVC	animacy	272	0.1380104633394309
twomonth	EVC	inanimate big v. small	272	0.0751798941294303
twomonth	EVC	category	272	0.1910739989080394
twomonth	EVC	animacy	273	0.1363357081206168
twomonth	EVC	inanimate big v. small	273	0.0881431798577195
twomonth	EVC	category	273	0.1978633747741175
twomonth	EVC	animacy	274	0.1396068423164789
twomonth	EVC	inanimate big v. small	274	0.0844917074153591
twomonth	EVC	category	274	0.1902405731011976
twomonth	EVC	animacy	275	0.1408623469160338
twomonth	EVC	inanimate big v. small	275	0.0881240415435855
twomonth	EVC	category	275	0.1979084553731641
twomonth	EVC	animacy	276	0.1292539018668348
twomonth	EVC	inanimate big v. small	276	0.0799631020226647
twomonth	EVC	category	276	0.1870077078675775
twomonth	EVC	animacy	277	0.1449151178283458
twomonth	EVC	inanimate big v. small	277	0.0818966612681599
twomonth	EVC	category	277	0.1838827531194719
twomonth	EVC	animacy	278	0.135523041183861
twomonth	EVC	inanimate big v. small	278	0.0831551620078922
twomonth	EVC	category	278	0.1874217978273404
twomonth	EVC	animacy	279	0.1412409556887815
twomonth	EVC	inanimate big v. small	279	0.0831516244048892
twomonth	EVC	category	279	0.1920766996380714
twomonth	EVC	animacy	280	0.1321729859392177
twomonth	EVC	inanimate big v. small	280	0.0806754465972143
twomonth	EVC	category	280	0.1912735987586096
twomonth	EVC	animacy	281	0.1423416818057367
twomonth	EVC	inanimate big v. small	281	0.0800229380226564
twomonth	EVC	category	281	0.1837555027220316
twomonth	EVC	animacy	282	0.1384643301111468
twomonth	EVC	inanimate big v. small	282	0.0840945636444218
twomonth	EVC	category	282	0.1910269596679209
twomonth	EVC	animacy	283	0.1371823514172136
twomonth	EVC	inanimate big v. small	283	0.081785924035108
twomonth	EVC	category	283	0.186367727280424
twomonth	EVC	animacy	284	0.1308103459599317
twomonth	EVC	inanimate big v. small	284	0.0729713282408469
twomonth	EVC	category	284	0.1899922524800907
twomonth	EVC	animacy	285	0.1301301382612115
twomonth	EVC	inanimate big v. small	285	0.0774266643687931
twomonth	EVC	category	285	0.1872574888991996
twomonth	EVC	animacy	286	0.1300263893921275
twomonth	EVC	inanimate big v. small	286	0.0775330289238199
twomonth	EVC	category	286	0.1832429574668146
twomonth	EVC	animacy	287	0.141132570804489
twomonth	EVC	inanimate big v. small	287	0.0773297709551704
twomonth	EVC	category	287	0.1893072199179478
twomonth	EVC	animacy	288	0.1346839863657487
twomonth	EVC	inanimate big v. small	288	0.083040935320036
twomonth	EVC	category	288	0.1891598495090859
twomonth	EVC	animacy	289	0.139742810075968
twomonth	EVC	inanimate big v. small	289	0.0854797743430024
twomonth	EVC	category	289	0.1930637043518571
twomonth	EVC	animacy	290	0.1396097323021261
twomonth	EVC	inanimate big v. small	290	0.0788808665534545
twomonth	EVC	category	290	0.1873412172320473
twomonth	EVC	animacy	291	0.1405177681857448
twomonth	EVC	inanimate big v. small	291	0.0780024461917245
twomonth	EVC	category	291	0.1923883793452988
twomonth	EVC	animacy	292	0.1305348571083437
twomonth	EVC	inanimate big v. small	292	0.0768218689168825
twomonth	EVC	category	292	0.1876612011475764
twomonth	EVC	animacy	293	0.1395652174647162
twomonth	EVC	inanimate big v. small	293	0.0820973426327186
twomonth	EVC	category	293	0.1926880990628717
twomonth	EVC	animacy	294	0.1348651119680728
twomonth	EVC	inanimate big v. small	294	0.0819998429424251
twomonth	EVC	category	294	0.1861808407156515
twomonth	EVC	animacy	295	0.140612472422665
twomonth	EVC	inanimate big v. small	295	0.0831208790991415
twomonth	EVC	category	295	0.1941358991555535
twomonth	EVC	animacy	296	0.1255819119089568
twomonth	EVC	inanimate big v. small	296	0.0784758021328451
twomonth	EVC	category	296	0.1911009838385324
twomonth	EVC	animacy	297	0.1292287987097402
twomonth	EVC	inanimate big v. small	297	0.077644596321664
twomonth	EVC	category	297	0.1876788390748608
twomonth	EVC	animacy	298	0.1340958808902382
twomonth	EVC	inanimate big v. small	298	0.075369461531634
twomonth	EVC	category	298	0.1892266322881099
twomonth	EVC	animacy	299	0.1347622469541879
twomonth	EVC	inanimate big v. small	299	0.0812673526728416
twomonth	EVC	category	299	0.1941237606549508
twomonth	EVC	animacy	300	0.1341020145544917
twomonth	EVC	inanimate big v. small	300	0.0757830254171333
twomonth	EVC	category	300	0.1924256660362119
twomonth	EVC	animacy	301	0.1348756207513455
twomonth	EVC	inanimate big v. small	301	0.0913156413627603
twomonth	EVC	category	301	0.1885015956394593
twomonth	EVC	animacy	302	0.1356928734567065
twomonth	EVC	inanimate big v. small	302	0.0757839396234912
twomonth	EVC	category	302	0.1930610137351034
twomonth	EVC	animacy	303	0.1366648192376661
twomonth	EVC	inanimate big v. small	303	0.0887328415845965
twomonth	EVC	category	303	0.1958891598068634
twomonth	EVC	animacy	304	0.136253643790375
twomonth	EVC	inanimate big v. small	304	0.0836848033138871
twomonth	EVC	category	304	0.1979548975546812
twomonth	EVC	animacy	305	0.1369117999370324
twomonth	EVC	inanimate big v. small	305	0.0817050529112969
twomonth	EVC	category	305	0.1868610523074256
twomonth	EVC	animacy	306	0.1374948168835743
twomonth	EVC	inanimate big v. small	306	0.0809079422703914
twomonth	EVC	category	306	0.1882034996336885
twomonth	EVC	animacy	307	0.1349912397621171
twomonth	EVC	inanimate big v. small	307	0.079327551396592
twomonth	EVC	category	307	0.1908157514933294
twomonth	EVC	animacy	308	0.1317248798752258
twomonth	EVC	inanimate big v. small	308	0.0739260638164125
twomonth	EVC	category	308	0.1874245552702707
twomonth	EVC	animacy	309	0.1408891720647177
twomonth	EVC	inanimate big v. small	309	0.084260030544942
twomonth	EVC	category	309	0.1907625016770591
twomonth	EVC	animacy	310	0.1431265639831949
twomonth	EVC	inanimate big v. small	310	0.0909709674131095
twomonth	EVC	category	310	0.1928379667900543
twomonth	EVC	animacy	311	0.1366738433676416
twomonth	EVC	inanimate big v. small	311	0.0855011711887851
twomonth	EVC	category	311	0.1916803123993639
twomonth	EVC	animacy	312	0.1267903631775908
twomonth	EVC	inanimate big v. small	312	0.0731548956250487
twomonth	EVC	category	312	0.1885726786518481
twomonth	EVC	animacy	313	0.1360558998240765
twomonth	EVC	inanimate big v. small	313	0.0799233324499764
twomonth	EVC	category	313	0.1907618401142273
twomonth	EVC	animacy	314	0.136296803316971
twomonth	EVC	inanimate big v. small	314	0.0810120598715611
twomonth	EVC	category	314	0.1838722673494242
twomonth	EVC	animacy	315	0.1352342569259642
twomonth	EVC	inanimate big v. small	315	0.080281775796256
twomonth	EVC	category	315	0.1922402852974021
twomonth	EVC	animacy	316	0.1331534578782335
twomonth	EVC	inanimate big v. small	316	0.0798838542636604
twomonth	EVC	category	316	0.1894544846200299
twomonth	EVC	animacy	317	0.1446001713853302
twomonth	EVC	inanimate big v. small	317	0.0837391174778083
twomonth	EVC	category	317	0.1934535607770418
twomonth	EVC	animacy	318	0.1315947960401236
twomonth	EVC	inanimate big v. small	318	0.0817663730872473
twomonth	EVC	category	318	0.1863849580417693
twomonth	EVC	animacy	319	0.1352296134100883
twomonth	EVC	inanimate big v. small	319	0.0858524643246467
twomonth	EVC	category	319	0.1917461008321737
twomonth	EVC	animacy	320	0.1326902828593168
twomonth	EVC	inanimate big v. small	320	0.0852085037508785
twomonth	EVC	category	320	0.1888756369934584
twomonth	EVC	animacy	321	0.1400689491820092
twomonth	EVC	inanimate big v. small	321	0.0865705305162412
twomonth	EVC	category	321	0.1853877763233192
twomonth	EVC	animacy	322	0.1445881076005632
twomonth	EVC	inanimate big v. small	322	0.0808757651702101
twomonth	EVC	category	322	0.1834613997049551
twomonth	EVC	animacy	323	0.1311264680315503
twomonth	EVC	inanimate big v. small	323	0.0765364511326444
twomonth	EVC	category	323	0.1884280123323115
twomonth	EVC	animacy	324	0.134982879466898
twomonth	EVC	inanimate big v. small	324	0.0754378614970667
twomonth	EVC	category	324	0.1942168019006123
twomonth	EVC	animacy	325	0.1311666602763808
twomonth	EVC	inanimate big v. small	325	0.0769282464442618
twomonth	EVC	category	325	0.1941279035683319
twomonth	EVC	animacy	326	0.131217396082323
twomonth	EVC	inanimate big v. small	326	0.0734795288505324
twomonth	EVC	category	326	0.1865564098613081
twomonth	EVC	animacy	327	0.1356177076430415
twomonth	EVC	inanimate big v. small	327	0.0760305506726672
twomonth	EVC	category	327	0.1893202004346779
twomonth	EVC	animacy	328	0.1311086700546954
twomonth	EVC	inanimate big v. small	328	0.0726193479412361
twomonth	EVC	category	328	0.1842380254513822
twomonth	EVC	animacy	329	0.1334781382271625
twomonth	EVC	inanimate big v. small	329	0.0847055469345674
twomonth	EVC	category	329	0.1945213807571638
twomonth	EVC	animacy	330	0.1343030899837812
twomonth	EVC	inanimate big v. small	330	0.0865025826577694
twomonth	EVC	category	330	0.1894783373465272
twomonth	EVC	animacy	331	0.142155287760909
twomonth	EVC	inanimate big v. small	331	0.0814206526651168
twomonth	EVC	category	331	0.1918085193746551
twomonth	EVC	animacy	332	0.1349778049974112
twomonth	EVC	inanimate big v. small	332	0.0772451587704169
twomonth	EVC	category	332	0.1918208093254134
twomonth	EVC	animacy	333	0.1365056549602141
twomonth	EVC	inanimate big v. small	333	0.0847829573008805
twomonth	EVC	category	333	0.1941845903492553
twomonth	EVC	animacy	334	0.1389023712039744
twomonth	EVC	inanimate big v. small	334	0.0878598942530438
twomonth	EVC	category	334	0.1912725101781111
twomonth	EVC	animacy	335	0.1437066497450484
twomonth	EVC	inanimate big v. small	335	0.0862561801856528
twomonth	EVC	category	335	0.1915258739755964
twomonth	EVC	animacy	336	0.1303638166475777
twomonth	EVC	inanimate big v. small	336	0.08595610299331
twomonth	EVC	category	336	0.1884585357514276
twomonth	EVC	animacy	337	0.1311152718012294
twomonth	EVC	inanimate big v. small	337	0.0690102862001797
twomonth	EVC	category	337	0.1850638218350349
twomonth	EVC	animacy	338	0.1403016376973659
twomonth	EVC	inanimate big v. small	338	0.0837412586250556
twomonth	EVC	category	338	0.1919365965281045
twomonth	EVC	animacy	339	0.1403754035739875
twomonth	EVC	inanimate big v. small	339	0.0799305604868422
twomonth	EVC	category	339	0.1900917995580718
twomonth	EVC	animacy	340	0.1348125967420075
twomonth	EVC	inanimate big v. small	340	0.0833347251846483
twomonth	EVC	category	340	0.182403724412478
twomonth	EVC	animacy	341	0.1384120239380803
twomonth	EVC	inanimate big v. small	341	0.0846935753474217
twomonth	EVC	category	341	0.1919510139226631
twomonth	EVC	animacy	342	0.1399267135677106
twomonth	EVC	inanimate big v. small	342	0.085261717823953
twomonth	EVC	category	342	0.1814184210935474
twomonth	EVC	animacy	343	0.1392782211175201
twomonth	EVC	inanimate big v. small	343	0.0829562339150769
twomonth	EVC	category	343	0.1907751344872919
twomonth	EVC	animacy	344	0.1373888878613531
twomonth	EVC	inanimate big v. small	344	0.0839025742035592
twomonth	EVC	category	344	0.1917455012252678
twomonth	EVC	animacy	345	0.1464627434158873
twomonth	EVC	inanimate big v. small	345	0.0915932429548301
twomonth	EVC	category	345	0.1996812583649221
twomonth	EVC	animacy	346	0.1394802714421772
twomonth	EVC	inanimate big v. small	346	0.0839812817008617
twomonth	EVC	category	346	0.1931771653872721
twomonth	EVC	animacy	347	0.1296059394324282
twomonth	EVC	inanimate big v. small	347	0.0846340535117348
twomonth	EVC	category	347	0.192226868940167
twomonth	EVC	animacy	348	0.1383072263703728
twomonth	EVC	inanimate big v. small	348	0.0805670607762703
twomonth	EVC	category	348	0.1920425689628328
twomonth	EVC	animacy	349	0.1440455820731353
twomonth	EVC	inanimate big v. small	349	0.0850762116989908
twomonth	EVC	category	349	0.1902838340655563
twomonth	EVC	animacy	350	0.1359250565230915
twomonth	EVC	inanimate big v. small	350	0.0832367833382487
twomonth	EVC	category	350	0.1918524678575947
twomonth	EVC	animacy	351	0.1468647174453607
twomonth	EVC	inanimate big v. small	351	0.0846440390508664
twomonth	EVC	category	351	0.198365194408244
twomonth	EVC	animacy	352	0.1395270142002905
twomonth	EVC	inanimate big v. small	352	0.0879849547383723
twomonth	EVC	category	352	0.1927317284894762
twomonth	EVC	animacy	353	0.1386677569699888
twomonth	EVC	inanimate big v. small	353	0.0860999474124069
twomonth	EVC	category	353	0.1829777330718991
twomonth	EVC	animacy	354	0.1384734363832421
twomonth	EVC	inanimate big v. small	354	0.0781268801505211
twomonth	EVC	category	354	0.1919973378643989
twomonth	EVC	animacy	355	0.1287593161754789
twomonth	EVC	inanimate big v. small	355	0.0827285275283918
twomonth	EVC	category	355	0.1876816702388006
twomonth	EVC	animacy	356	0.1269832687859554
twomonth	EVC	inanimate big v. small	356	0.0766462426329541
twomonth	EVC	category	356	0.1877753105380082
twomonth	EVC	animacy	357	0.1383670582112309
twomonth	EVC	inanimate big v. small	357	0.0800203368872027
twomonth	EVC	category	357	0.1867770547512569
twomonth	EVC	animacy	358	0.1333122597647821
twomonth	EVC	inanimate big v. small	358	0.0809585576954003
twomonth	EVC	category	358	0.1895147855707547
twomonth	EVC	animacy	359	0.139888533057193
twomonth	EVC	inanimate big v. small	359	0.0866671278329507
twomonth	EVC	category	359	0.1874614692663289
twomonth	EVC	animacy	360	0.1311891597857345
twomonth	EVC	inanimate big v. small	360	0.0840878236329654
twomonth	EVC	category	360	0.1884650783478594
twomonth	EVC	animacy	361	0.128216414892722
twomonth	EVC	inanimate big v. small	361	0.0815216307957947
twomonth	EVC	category	361	0.1859368967489625
twomonth	EVC	animacy	362	0.142933532721234
twomonth	EVC	inanimate big v. small	362	0.0854668663965508
twomonth	EVC	category	362	0.1929081973347073
twomonth	EVC	animacy	363	0.1330355286988059
twomonth	EVC	inanimate big v. small	363	0.0753546369969076
twomonth	EVC	category	363	0.1883703796691963
twomonth	EVC	animacy	364	0.1346717337178187
twomonth	EVC	inanimate big v. small	364	0.0803414047904828
twomonth	EVC	category	364	0.1995567990364508
twomonth	EVC	animacy	365	0.1429902527154326
twomonth	EVC	inanimate big v. small	365	0.0844259308878192
twomonth	EVC	category	365	0.1887853505136272
twomonth	EVC	animacy	366	0.1378696173226795
twomonth	EVC	inanimate big v. small	366	0.0859124998355615
twomonth	EVC	category	366	0.1909529104988133
twomonth	EVC	animacy	367	0.1473822280820802
twomonth	EVC	inanimate big v. small	367	0.0788852521454418
twomonth	EVC	category	367	0.185859757421501
twomonth	EVC	animacy	368	0.1357418643527911
twomonth	EVC	inanimate big v. small	368	0.0803609103761334
twomonth	EVC	category	368	0.1874780701479636
twomonth	EVC	animacy	369	0.130381478384015
twomonth	EVC	inanimate big v. small	369	0.0802501719991348
twomonth	EVC	category	369	0.1942714717176857
twomonth	EVC	animacy	370	0.1455667155642476
twomonth	EVC	inanimate big v. small	370	0.0831360917390545
twomonth	EVC	category	370	0.1960540542343751
twomonth	EVC	animacy	371	0.1375896691648388
twomonth	EVC	inanimate big v. small	371	0.0831472341242035
twomonth	EVC	category	371	0.1951897611865552
twomonth	EVC	animacy	372	0.1365569922646804
twomonth	EVC	inanimate big v. small	372	0.0782932433896246
twomonth	EVC	category	372	0.1857384924985913
twomonth	EVC	animacy	373	0.1390226248843697
twomonth	EVC	inanimate big v. small	373	0.0846978979467526
twomonth	EVC	category	373	0.1955341458529351
twomonth	EVC	animacy	374	0.1374004011621785
twomonth	EVC	inanimate big v. small	374	0.0857763075525015
twomonth	EVC	category	374	0.1920739114651216
twomonth	EVC	animacy	375	0.1317790820423017
twomonth	EVC	inanimate big v. small	375	0.0801882647937098
twomonth	EVC	category	375	0.1925173925718848
twomonth	EVC	animacy	376	0.137956481043639
twomonth	EVC	inanimate big v. small	376	0.0766561894244486
twomonth	EVC	category	376	0.1860620584287943
twomonth	EVC	animacy	377	0.1397563844752105
twomonth	EVC	inanimate big v. small	377	0.0831229682782638
twomonth	EVC	category	377	0.1933649436810585
twomonth	EVC	animacy	378	0.1280521573458909
twomonth	EVC	inanimate big v. small	378	0.0806303756051145
twomonth	EVC	category	378	0.1850200880571495
twomonth	EVC	animacy	379	0.13956620267683
twomonth	EVC	inanimate big v. small	379	0.0871169981516073
twomonth	EVC	category	379	0.1946583517409861
twomonth	EVC	animacy	380	0.1430021258952241
twomonth	EVC	inanimate big v. small	380	0.0930338808290172
twomonth	EVC	category	380	0.1937360955048254
twomonth	EVC	animacy	381	0.1416749268625481
twomonth	EVC	inanimate big v. small	381	0.0859415672783544
twomonth	EVC	category	381	0.1959965977737665
twomonth	EVC	animacy	382	0.1477280752795011
twomonth	EVC	inanimate big v. small	382	0.0911548803665399
twomonth	EVC	category	382	0.192448243094555
twomonth	EVC	animacy	383	0.1355947336162429
twomonth	EVC	inanimate big v. small	383	0.0808401184965355
twomonth	EVC	category	383	0.1873531040033468
twomonth	EVC	animacy	384	0.1439639595622224
twomonth	EVC	inanimate big v. small	384	0.084471379596528
twomonth	EVC	category	384	0.1950623406096649
twomonth	EVC	animacy	385	0.1326361216240358
twomonth	EVC	inanimate big v. small	385	0.0796172503459532
twomonth	EVC	category	385	0.1956046610077495
twomonth	EVC	animacy	386	0.1311480686718428
twomonth	EVC	inanimate big v. small	386	0.0803601183044075
twomonth	EVC	category	386	0.1991746028178284
twomonth	EVC	animacy	387	0.1394476225025247
twomonth	EVC	inanimate big v. small	387	0.0809043871487466
twomonth	EVC	category	387	0.1867245320066589
twomonth	EVC	animacy	388	0.1320338877261387
twomonth	EVC	inanimate big v. small	388	0.0836292391479822
twomonth	EVC	category	388	0.1916263886130745
twomonth	EVC	animacy	389	0.1414402099693314
twomonth	EVC	inanimate big v. small	389	0.0768211186275748
twomonth	EVC	category	389	0.191357472707001
twomonth	EVC	animacy	390	0.1360286082015986
twomonth	EVC	inanimate big v. small	390	0.0826390660965039
twomonth	EVC	category	390	0.1846240258694965
twomonth	EVC	animacy	391	0.1285934989488288
twomonth	EVC	inanimate big v. small	391	0.0881105563835275
twomonth	EVC	category	391	0.2021386849644114
twomonth	EVC	animacy	392	0.1349059345219034
twomonth	EVC	inanimate big v. small	392	0.0842865449319791
twomonth	EVC	category	392	0.1903508423698309
twomonth	EVC	animacy	393	0.1292461857567394
twomonth	EVC	inanimate big v. small	393	0.0787278842201837
twomonth	EVC	category	393	0.1823432432097121
twomonth	EVC	animacy	394	0.1393974635721536
twomonth	EVC	inanimate big v. small	394	0.0822957541051752
twomonth	EVC	category	394	0.1912201605211206
twomonth	EVC	animacy	395	0.130032087794269
twomonth	EVC	inanimate big v. small	395	0.083758483018027
twomonth	EVC	category	395	0.1868889432669834
twomonth	EVC	animacy	396	0.1237466807209499
twomonth	EVC	inanimate big v. small	396	0.0754661087052752
twomonth	EVC	category	396	0.1891687307516107
twomonth	EVC	animacy	397	0.1394900248281859
twomonth	EVC	inanimate big v. small	397	0.0834386828619366
twomonth	EVC	category	397	0.1926080773361552
twomonth	EVC	animacy	398	0.1349815924827112
twomonth	EVC	inanimate big v. small	398	0.0835907546336936
twomonth	EVC	category	398	0.1890728724979972
twomonth	EVC	animacy	399	0.1354168066737618
twomonth	EVC	inanimate big v. small	399	0.0824367961374537
twomonth	EVC	category	399	0.1888233937694652
twomonth	EVC	animacy	400	0.1331697646968912
twomonth	EVC	inanimate big v. small	400	0.0775931038859373
twomonth	EVC	category	400	0.1838019397543152
twomonth	EVC	animacy	401	0.1330306501195623
twomonth	EVC	inanimate big v. small	401	0.0873056040080618
twomonth	EVC	category	401	0.1884923049058216
twomonth	EVC	animacy	402	0.1469347168546555
twomonth	EVC	inanimate big v. small	402	0.0884464018006391
twomonth	EVC	category	402	0.1946880433227414
twomonth	EVC	animacy	403	0.1353903144427737
twomonth	EVC	inanimate big v. small	403	0.0838504123766075
twomonth	EVC	category	403	0.1862955688509185
twomonth	EVC	animacy	404	0.1351352364126175
twomonth	EVC	inanimate big v. small	404	0.080268753857431
twomonth	EVC	category	404	0.1863382985376047
twomonth	EVC	animacy	405	0.1389958333897616
twomonth	EVC	inanimate big v. small	405	0.0833969614744899
twomonth	EVC	category	405	0.1862197168219786
twomonth	EVC	animacy	406	0.1466654442080195
twomonth	EVC	inanimate big v. small	406	0.0811862930844387
twomonth	EVC	category	406	0.1917137807356766
twomonth	EVC	animacy	407	0.1444844551446375
twomonth	EVC	inanimate big v. small	407	0.080833589594978
twomonth	EVC	category	407	0.1882347385384375
twomonth	EVC	animacy	408	0.1269781887994323
twomonth	EVC	inanimate big v. small	408	0.0834050054771724
twomonth	EVC	category	408	0.1891108770139708
twomonth	EVC	animacy	409	0.1355378511691226
twomonth	EVC	inanimate big v. small	409	0.0823068462708335
twomonth	EVC	category	409	0.1826278441519242
twomonth	EVC	animacy	410	0.1442529057020052
twomonth	EVC	inanimate big v. small	410	0.0780445295265722
twomonth	EVC	category	410	0.1912755528834192
twomonth	EVC	animacy	411	0.1396911191769555
twomonth	EVC	inanimate big v. small	411	0.0769737223635835
twomonth	EVC	category	411	0.180800347101789
twomonth	EVC	animacy	412	0.1281627489005107
twomonth	EVC	inanimate big v. small	412	0.0769326347595536
twomonth	EVC	category	412	0.1874135023531977
twomonth	EVC	animacy	413	0.1311091419410579
twomonth	EVC	inanimate big v. small	413	0.0862227808387195
twomonth	EVC	category	413	0.1899160569591868
twomonth	EVC	animacy	414	0.1288840085782693
twomonth	EVC	inanimate big v. small	414	0.0824090444158787
twomonth	EVC	category	414	0.1899476652701917
twomonth	EVC	animacy	415	0.1458603513435135
twomonth	EVC	inanimate big v. small	415	0.0928342919406593
twomonth	EVC	category	415	0.196484462055973
twomonth	EVC	animacy	416	0.1412666765972947
twomonth	EVC	inanimate big v. small	416	0.0851303592722944
twomonth	EVC	category	416	0.1931778628418529
twomonth	EVC	animacy	417	0.135663472899815
twomonth	EVC	inanimate big v. small	417	0.0858360240968363
twomonth	EVC	category	417	0.1929396983461792
twomonth	EVC	animacy	418	0.136234227033304
twomonth	EVC	inanimate big v. small	418	0.0844179559624366
twomonth	EVC	category	418	0.1956578048455358
twomonth	EVC	animacy	419	0.1333303554292033
twomonth	EVC	inanimate big v. small	419	0.077660176589785
twomonth	EVC	category	419	0.1879118246552848
twomonth	EVC	animacy	420	0.129445375582441
twomonth	EVC	inanimate big v. small	420	0.075601889211602
twomonth	EVC	category	420	0.1897439025461628
twomonth	EVC	animacy	421	0.1448104222292096
twomonth	EVC	inanimate big v. small	421	0.0829389930928818
twomonth	EVC	category	421	0.1922782906697549
twomonth	EVC	animacy	422	0.1351491811818965
twomonth	EVC	inanimate big v. small	422	0.0816570519612359
twomonth	EVC	category	422	0.197541335020028
twomonth	EVC	animacy	423	0.1290495095812081
twomonth	EVC	inanimate big v. small	423	0.075073868865535
twomonth	EVC	category	423	0.1961478602498777
twomonth	EVC	animacy	424	0.1378824411801351
twomonth	EVC	inanimate big v. small	424	0.0800003316133544
twomonth	EVC	category	424	0.1905420021089586
twomonth	EVC	animacy	425	0.123991043227977
twomonth	EVC	inanimate big v. small	425	0.0732766858336956
twomonth	EVC	category	425	0.1817783003625698
twomonth	EVC	animacy	426	0.1322022132869744
twomonth	EVC	inanimate big v. small	426	0.0772752406923461
twomonth	EVC	category	426	0.1895369912506078
twomonth	EVC	animacy	427	0.1381662773500569
twomonth	EVC	inanimate big v. small	427	0.0781258388594391
twomonth	EVC	category	427	0.1869564117070227
twomonth	EVC	animacy	428	0.1387656870880362
twomonth	EVC	inanimate big v. small	428	0.0850422942166448
twomonth	EVC	category	428	0.1914789943617499
twomonth	EVC	animacy	429	0.1367429122163784
twomonth	EVC	inanimate big v. small	429	0.0791745629263309
twomonth	EVC	category	429	0.1862933040377222
twomonth	EVC	animacy	430	0.132678037912812
twomonth	EVC	inanimate big v. small	430	0.0782074899877292
twomonth	EVC	category	430	0.1944740892744152
twomonth	EVC	animacy	431	0.1294356361855613
twomonth	EVC	inanimate big v. small	431	0.0803013615014619
twomonth	EVC	category	431	0.1891362254715148
twomonth	EVC	animacy	432	0.1402701592387475
twomonth	EVC	inanimate big v. small	432	0.0894300537057787
twomonth	EVC	category	432	0.1933038623367964
twomonth	EVC	animacy	433	0.1348980682232483
twomonth	EVC	inanimate big v. small	433	0.0838628258411149
twomonth	EVC	category	433	0.1948028139911821
twomonth	EVC	animacy	434	0.1330073998941284
twomonth	EVC	inanimate big v. small	434	0.0891294572544636
twomonth	EVC	category	434	0.1904967109083927
twomonth	EVC	animacy	435	0.1359317411362015
twomonth	EVC	inanimate big v. small	435	0.0781597978574755
twomonth	EVC	category	435	0.1873619353862854
twomonth	EVC	animacy	436	0.1312608827958618
twomonth	EVC	inanimate big v. small	436	0.0767675411120342
twomonth	EVC	category	436	0.1959991651665149
twomonth	EVC	animacy	437	0.1212409741479809
twomonth	EVC	inanimate big v. small	437	0.0726885056660934
twomonth	EVC	category	437	0.1809203121638538
twomonth	EVC	animacy	438	0.1349442214787838
twomonth	EVC	inanimate big v. small	438	0.0835638778673247
twomonth	EVC	category	438	0.1849289396553342
twomonth	EVC	animacy	439	0.1392933498208029
twomonth	EVC	inanimate big v. small	439	0.0850200892313827
twomonth	EVC	category	439	0.1908060872408425
twomonth	EVC	animacy	440	0.1451034181692505
twomonth	EVC	inanimate big v. small	440	0.0780503151499049
twomonth	EVC	category	440	0.1958140728021661
twomonth	EVC	animacy	441	0.1395417353558425
twomonth	EVC	inanimate big v. small	441	0.0852615388645027
twomonth	EVC	category	441	0.1941997244633203
twomonth	EVC	animacy	442	0.1394176668414593
twomonth	EVC	inanimate big v. small	442	0.0813769294568489
twomonth	EVC	category	442	0.1849418860505154
twomonth	EVC	animacy	443	0.1449007302848289
twomonth	EVC	inanimate big v. small	443	0.0917089075099481
twomonth	EVC	category	443	0.1838060799402796
twomonth	EVC	animacy	444	0.141437382356597
twomonth	EVC	inanimate big v. small	444	0.0823933120685853
twomonth	EVC	category	444	0.1915856782265101
twomonth	EVC	animacy	445	0.1338433695930927
twomonth	EVC	inanimate big v. small	445	0.079558615118037
twomonth	EVC	category	445	0.193256824644102
twomonth	EVC	animacy	446	0.1414954160028001
twomonth	EVC	inanimate big v. small	446	0.0834375972193892
twomonth	EVC	category	446	0.197838788847292
twomonth	EVC	animacy	447	0.1312780705552432
twomonth	EVC	inanimate big v. small	447	0.0775660089807976
twomonth	EVC	category	447	0.1900620035078436
twomonth	EVC	animacy	448	0.1361920055038217
twomonth	EVC	inanimate big v. small	448	0.0766649330507264
twomonth	EVC	category	448	0.1889288346467864
twomonth	EVC	animacy	449	0.1324555010830109
twomonth	EVC	inanimate big v. small	449	0.0801411734174736
twomonth	EVC	category	449	0.1922711992938403
twomonth	EVC	animacy	450	0.1359294014200386
twomonth	EVC	inanimate big v. small	450	0.0809586646882469
twomonth	EVC	category	450	0.1932378182052395
twomonth	EVC	animacy	451	0.1350675085541829
twomonth	EVC	inanimate big v. small	451	0.0790451996955961
twomonth	EVC	category	451	0.1906573311309726
twomonth	EVC	animacy	452	0.1370977482769104
twomonth	EVC	inanimate big v. small	452	0.0845332911633552
twomonth	EVC	category	452	0.1886026203446466
twomonth	EVC	animacy	453	0.1397778584365756
twomonth	EVC	inanimate big v. small	453	0.0840496420586265
twomonth	EVC	category	453	0.1975131123916574
twomonth	EVC	animacy	454	0.1336260162787101
twomonth	EVC	inanimate big v. small	454	0.0801074028023751
twomonth	EVC	category	454	0.1870517334962223
twomonth	EVC	animacy	455	0.1284975640317635
twomonth	EVC	inanimate big v. small	455	0.0806791200912441
twomonth	EVC	category	455	0.1949907220070449
twomonth	EVC	animacy	456	0.1357009764183008
twomonth	EVC	inanimate big v. small	456	0.081770187489976
twomonth	EVC	category	456	0.1896901065737111
twomonth	EVC	animacy	457	0.1425664181197254
twomonth	EVC	inanimate big v. small	457	0.0864765914632606
twomonth	EVC	category	457	0.1958540295867238
twomonth	EVC	animacy	458	0.1374068418774566
twomonth	EVC	inanimate big v. small	458	0.0826147239865041
twomonth	EVC	category	458	0.1947346428141768
twomonth	EVC	animacy	459	0.1312718339179545
twomonth	EVC	inanimate big v. small	459	0.0815051496710382
twomonth	EVC	category	459	0.1881754767107436
twomonth	EVC	animacy	460	0.1419897019637348
twomonth	EVC	inanimate big v. small	460	0.0813019094894945
twomonth	EVC	category	460	0.1927163976289998
twomonth	EVC	animacy	461	0.1401987925423787
twomonth	EVC	inanimate big v. small	461	0.077614142107764
twomonth	EVC	category	461	0.184945094870613
twomonth	EVC	animacy	462	0.1306174882166924
twomonth	EVC	inanimate big v. small	462	0.0872228497795195
twomonth	EVC	category	462	0.1865334834956361
twomonth	EVC	animacy	463	0.1342993536335322
twomonth	EVC	inanimate big v. small	463	0.0769607286008841
twomonth	EVC	category	463	0.1804083270375564
twomonth	EVC	animacy	464	0.1409026411084004
twomonth	EVC	inanimate big v. small	464	0.0814261936756796
twomonth	EVC	category	464	0.1966298624396001
twomonth	EVC	animacy	465	0.136419467512919
twomonth	EVC	inanimate big v. small	465	0.0766735705911761
twomonth	EVC	category	465	0.1964068370301106
twomonth	EVC	animacy	466	0.1332646245493355
twomonth	EVC	inanimate big v. small	466	0.0854617382334259
twomonth	EVC	category	466	0.1972025489270486
twomonth	EVC	animacy	467	0.1331876786668854
twomonth	EVC	inanimate big v. small	467	0.0796476480544566
twomonth	EVC	category	467	0.1947151088934176
twomonth	EVC	animacy	468	0.1312191961970126
twomonth	EVC	inanimate big v. small	468	0.0736744500416017
twomonth	EVC	category	468	0.1924287994370366
twomonth	EVC	animacy	469	0.1265112784995067
twomonth	EVC	inanimate big v. small	469	0.0742093085344355
twomonth	EVC	category	469	0.1783155436750732
twomonth	EVC	animacy	470	0.1328208734438342
twomonth	EVC	inanimate big v. small	470	0.0819375433537009
twomonth	EVC	category	470	0.1900535906239132
twomonth	EVC	animacy	471	0.1395017739063027
twomonth	EVC	inanimate big v. small	471	0.0804361509327729
twomonth	EVC	category	471	0.190818035716436
twomonth	EVC	animacy	472	0.1389658475780875
twomonth	EVC	inanimate big v. small	472	0.0799021495992399
twomonth	EVC	category	472	0.1848017793253293
twomonth	EVC	animacy	473	0.141320414453014
twomonth	EVC	inanimate big v. small	473	0.0817660849329388
twomonth	EVC	category	473	0.1923826918327861
twomonth	EVC	animacy	474	0.1423804271475322
twomonth	EVC	inanimate big v. small	474	0.0852928391125742
twomonth	EVC	category	474	0.1892891725635621
twomonth	EVC	animacy	475	0.1432150909617872
twomonth	EVC	inanimate big v. small	475	0.0794922684969376
twomonth	EVC	category	475	0.190831130401415
twomonth	EVC	animacy	476	0.1345758688883506
twomonth	EVC	inanimate big v. small	476	0.0751660474875856
twomonth	EVC	category	476	0.1921987150279436
twomonth	EVC	animacy	477	0.1345432076773038
twomonth	EVC	inanimate big v. small	477	0.0819815176838337
twomonth	EVC	category	477	0.1922769387288143
twomonth	EVC	animacy	478	0.1437274841572945
twomonth	EVC	inanimate big v. small	478	0.0809628285745744
twomonth	EVC	category	478	0.1914866368126526
twomonth	EVC	animacy	479	0.1305174647769833
twomonth	EVC	inanimate big v. small	479	0.0804348534395402
twomonth	EVC	category	479	0.1811346919715168
twomonth	EVC	animacy	480	0.1423561268331118
twomonth	EVC	inanimate big v. small	480	0.0829203872966018
twomonth	EVC	category	480	0.1975100482299167
twomonth	EVC	animacy	481	0.142519376734051
twomonth	EVC	inanimate big v. small	481	0.0826922520672207
twomonth	EVC	category	481	0.191729797295643
twomonth	EVC	animacy	482	0.1337547308588645
twomonth	EVC	inanimate big v. small	482	0.0816828065021054
twomonth	EVC	category	482	0.1889620735320099
twomonth	EVC	animacy	483	0.1370063673980022
twomonth	EVC	inanimate big v. small	483	0.0854453432614455
twomonth	EVC	category	483	0.194140877441092
twomonth	EVC	animacy	484	0.1233719601220398
twomonth	EVC	inanimate big v. small	484	0.0797459127277883
twomonth	EVC	category	484	0.1951231051137966
twomonth	EVC	animacy	485	0.1374127767064948
twomonth	EVC	inanimate big v. small	485	0.0798625303947474
twomonth	EVC	category	485	0.1895622977600581
twomonth	EVC	animacy	486	0.1393550185482315
twomonth	EVC	inanimate big v. small	486	0.0847852397007968
twomonth	EVC	category	486	0.1909040507085579
twomonth	EVC	animacy	487	0.1358304387013949
twomonth	EVC	inanimate big v. small	487	0.0842217541760346
twomonth	EVC	category	487	0.1963230653463525
twomonth	EVC	animacy	488	0.134131472718208
twomonth	EVC	inanimate big v. small	488	0.0806156328359882
twomonth	EVC	category	488	0.1932349470556167
twomonth	EVC	animacy	489	0.1449174797644192
twomonth	EVC	inanimate big v. small	489	0.082853842139597
twomonth	EVC	category	489	0.1944884157593562
twomonth	EVC	animacy	490	0.132102287985326
twomonth	EVC	inanimate big v. small	490	0.0755829177209475
twomonth	EVC	category	490	0.1938682068011618
twomonth	EVC	animacy	491	0.14667887849419
twomonth	EVC	inanimate big v. small	491	0.0830238334948966
twomonth	EVC	category	491	0.1923994603315694
twomonth	EVC	animacy	492	0.1435647654844772
twomonth	EVC	inanimate big v. small	492	0.0854419569804709
twomonth	EVC	category	492	0.195083968699173
twomonth	EVC	animacy	493	0.1379216030071635
twomonth	EVC	inanimate big v. small	493	0.0781334728453021
twomonth	EVC	category	493	0.1877446398990232
twomonth	EVC	animacy	494	0.1479136702790242
twomonth	EVC	inanimate big v. small	494	0.0857811622864301
twomonth	EVC	category	494	0.1858145094066901
twomonth	EVC	animacy	495	0.1402903699540691
twomonth	EVC	inanimate big v. small	495	0.0864074847826657
twomonth	EVC	category	495	0.190255634051705
twomonth	EVC	animacy	496	0.137634413106179
twomonth	EVC	inanimate big v. small	496	0.0788231714064056
twomonth	EVC	category	496	0.1967417488586671
twomonth	EVC	animacy	497	0.1369274290290839
twomonth	EVC	inanimate big v. small	497	0.0812953271416721
twomonth	EVC	category	497	0.1972386117108827
twomonth	EVC	animacy	498	0.1365136525166852
twomonth	EVC	inanimate big v. small	498	0.0879066764321652
twomonth	EVC	category	498	0.1849129263174634
twomonth	EVC	animacy	499	0.1395965352228665
twomonth	EVC	inanimate big v. small	499	0.0766755659106815
twomonth	EVC	category	499	0.1842579124417239
twomonth	EVC	animacy	500	0.1248997415332795
twomonth	EVC	inanimate big v. small	500	0.0797358926135241
twomonth	EVC	category	500	0.1919155549507654
twomonth	EVC	animacy	501	0.137636605620354
twomonth	EVC	inanimate big v. small	501	0.0841615831868002
twomonth	EVC	category	501	0.1867312224392665
twomonth	EVC	animacy	502	0.1326522254619722
twomonth	EVC	inanimate big v. small	502	0.0810433880117954
twomonth	EVC	category	502	0.1844477609097667
twomonth	EVC	animacy	503	0.1326884684437965
twomonth	EVC	inanimate big v. small	503	0.0798218251887491
twomonth	EVC	category	503	0.1893814270644303
twomonth	EVC	animacy	504	0.1395678430110274
twomonth	EVC	inanimate big v. small	504	0.0815632875264424
twomonth	EVC	category	504	0.1965753881110644
twomonth	EVC	animacy	505	0.1412724302561442
twomonth	EVC	inanimate big v. small	505	0.0890879288759952
twomonth	EVC	category	505	0.1942743146951287
twomonth	EVC	animacy	506	0.1339949049416829
twomonth	EVC	inanimate big v. small	506	0.0854257507079032
twomonth	EVC	category	506	0.1928813551224055
twomonth	EVC	animacy	507	0.1460805185234532
twomonth	EVC	inanimate big v. small	507	0.0897968168160612
twomonth	EVC	category	507	0.1992786826915893
twomonth	EVC	animacy	508	0.1361613026393964
twomonth	EVC	inanimate big v. small	508	0.0854645477054868
twomonth	EVC	category	508	0.1994149456338968
twomonth	EVC	animacy	509	0.1391191206701701
twomonth	EVC	inanimate big v. small	509	0.0891461160064902
twomonth	EVC	category	509	0.1924119899484533
twomonth	EVC	animacy	510	0.1336717207999796
twomonth	EVC	inanimate big v. small	510	0.0805124239726586
twomonth	EVC	category	510	0.187776565689278
twomonth	EVC	animacy	511	0.1350862251111707
twomonth	EVC	inanimate big v. small	511	0.0858932103406341
twomonth	EVC	category	511	0.192980461325377
twomonth	EVC	animacy	512	0.133422210553088
twomonth	EVC	inanimate big v. small	512	0.08012949716368
twomonth	EVC	category	512	0.1891582364990494
twomonth	EVC	animacy	513	0.1320991722332965
twomonth	EVC	inanimate big v. small	513	0.0739724449533594
twomonth	EVC	category	513	0.1898095113659297
twomonth	EVC	animacy	514	0.1418022782858093
twomonth	EVC	inanimate big v. small	514	0.0787374030032556
twomonth	EVC	category	514	0.1872591335046016
twomonth	EVC	animacy	515	0.1353799590853895
twomonth	EVC	inanimate big v. small	515	0.0823738816284652
twomonth	EVC	category	515	0.1884561541845756
twomonth	EVC	animacy	516	0.1354963956388759
twomonth	EVC	inanimate big v. small	516	0.0820135841358204
twomonth	EVC	category	516	0.1897060728043978
twomonth	EVC	animacy	517	0.1304918456013243
twomonth	EVC	inanimate big v. small	517	0.0808179000882268
twomonth	EVC	category	517	0.1946753716900266
twomonth	EVC	animacy	518	0.132625991102162
twomonth	EVC	inanimate big v. small	518	0.0807088236805125
twomonth	EVC	category	518	0.1905100175582686
twomonth	EVC	animacy	519	0.1398293708958848
twomonth	EVC	inanimate big v. small	519	0.0819764980329037
twomonth	EVC	category	519	0.1878101869193548
twomonth	EVC	animacy	520	0.142277081137216
twomonth	EVC	inanimate big v. small	520	0.0832335113386014
twomonth	EVC	category	520	0.1924234689172958
twomonth	EVC	animacy	521	0.1375248468733927
twomonth	EVC	inanimate big v. small	521	0.0779962852351302
twomonth	EVC	category	521	0.191261763497905
twomonth	EVC	animacy	522	0.1348541450948573
twomonth	EVC	inanimate big v. small	522	0.0820331669614762
twomonth	EVC	category	522	0.1902197930451854
twomonth	EVC	animacy	523	0.1338905628395803
twomonth	EVC	inanimate big v. small	523	0.0828707697633987
twomonth	EVC	category	523	0.1882213332313914
twomonth	EVC	animacy	524	0.1321388120489091
twomonth	EVC	inanimate big v. small	524	0.0723375608647986
twomonth	EVC	category	524	0.1843194213358116
twomonth	EVC	animacy	525	0.1315557468235746
twomonth	EVC	inanimate big v. small	525	0.0752294580482721
twomonth	EVC	category	525	0.1793058794761177
twomonth	EVC	animacy	526	0.1299847384897555
twomonth	EVC	inanimate big v. small	526	0.0791430478176452
twomonth	EVC	category	526	0.1870724403378217
twomonth	EVC	animacy	527	0.1388830224647192
twomonth	EVC	inanimate big v. small	527	0.0803264631922698
twomonth	EVC	category	527	0.1930972172035443
twomonth	EVC	animacy	528	0.1317343057681925
twomonth	EVC	inanimate big v. small	528	0.0765127542439691
twomonth	EVC	category	528	0.1834169795709467
twomonth	EVC	animacy	529	0.1338286876628638
twomonth	EVC	inanimate big v. small	529	0.0783665494805266
twomonth	EVC	category	529	0.1882521316892854
twomonth	EVC	animacy	530	0.1417560522594521
twomonth	EVC	inanimate big v. small	530	0.0838870488202112
twomonth	EVC	category	530	0.1953258081109016
twomonth	EVC	animacy	531	0.1422993691246359
twomonth	EVC	inanimate big v. small	531	0.087448836201044
twomonth	EVC	category	531	0.1922973600969317
twomonth	EVC	animacy	532	0.1323277415040477
twomonth	EVC	inanimate big v. small	532	0.083772100861931
twomonth	EVC	category	532	0.1920971812910967
twomonth	EVC	animacy	533	0.1402838859129371
twomonth	EVC	inanimate big v. small	533	0.0805999998352702
twomonth	EVC	category	533	0.1983351646529886
twomonth	EVC	animacy	534	0.1307584828890399
twomonth	EVC	inanimate big v. small	534	0.0798345569449466
twomonth	EVC	category	534	0.1924120963704854
twomonth	EVC	animacy	535	0.132341527282907
twomonth	EVC	inanimate big v. small	535	0.0777706162362905
twomonth	EVC	category	535	0.184498394498419
twomonth	EVC	animacy	536	0.1453853476328902
twomonth	EVC	inanimate big v. small	536	0.0892794906587296
twomonth	EVC	category	536	0.1908215999541289
twomonth	EVC	animacy	537	0.1426649074319379
twomonth	EVC	inanimate big v. small	537	0.0851468946740061
twomonth	EVC	category	537	0.1884412298683671
twomonth	EVC	animacy	538	0.1384995101590087
twomonth	EVC	inanimate big v. small	538	0.0779389459236167
twomonth	EVC	category	538	0.1888890692026004
twomonth	EVC	animacy	539	0.1315642714705463
twomonth	EVC	inanimate big v. small	539	0.0880870672098793
twomonth	EVC	category	539	0.1918881523556158
twomonth	EVC	animacy	540	0.1282301201964625
twomonth	EVC	inanimate big v. small	540	0.0767944766148732
twomonth	EVC	category	540	0.1902127643203442
twomonth	EVC	animacy	541	0.1339699112437273
twomonth	EVC	inanimate big v. small	541	0.0743559351948232
twomonth	EVC	category	541	0.1921971854152226
twomonth	EVC	animacy	542	0.1369406489606513
twomonth	EVC	inanimate big v. small	542	0.0793071948265575
twomonth	EVC	category	542	0.1750910303845955
twomonth	EVC	animacy	543	0.1287138422635595
twomonth	EVC	inanimate big v. small	543	0.083710158346881
twomonth	EVC	category	543	0.1893781336301357
twomonth	EVC	animacy	544	0.1434201187586989
twomonth	EVC	inanimate big v. small	544	0.0768929105393781
twomonth	EVC	category	544	0.1867232081171956
twomonth	EVC	animacy	545	0.1361888770000073
twomonth	EVC	inanimate big v. small	545	0.0821409942398403
twomonth	EVC	category	545	0.1973330965533171
twomonth	EVC	animacy	546	0.1302913339327753
twomonth	EVC	inanimate big v. small	546	0.0722701176709928
twomonth	EVC	category	546	0.1916191817419745
twomonth	EVC	animacy	547	0.1324098774162201
twomonth	EVC	inanimate big v. small	547	0.0854688682855145
twomonth	EVC	category	547	0.1907440611901808
twomonth	EVC	animacy	548	0.1494518176013892
twomonth	EVC	inanimate big v. small	548	0.0873733748081454
twomonth	EVC	category	548	0.1959865176418808
twomonth	EVC	animacy	549	0.1302130912706116
twomonth	EVC	inanimate big v. small	549	0.0772878537822707
twomonth	EVC	category	549	0.1935129225435211
twomonth	EVC	animacy	550	0.1486282228675733
twomonth	EVC	inanimate big v. small	550	0.0887895516478791
twomonth	EVC	category	550	0.1950799221235666
twomonth	EVC	animacy	551	0.1338890155378894
twomonth	EVC	inanimate big v. small	551	0.0822793258981361
twomonth	EVC	category	551	0.1926812925008619
twomonth	EVC	animacy	552	0.1314028894084092
twomonth	EVC	inanimate big v. small	552	0.0777014063556068
twomonth	EVC	category	552	0.1865396891330036
twomonth	EVC	animacy	553	0.132844139495302
twomonth	EVC	inanimate big v. small	553	0.0839537592562441
twomonth	EVC	category	553	0.186836407694313
twomonth	EVC	animacy	554	0.133003223097635
twomonth	EVC	inanimate big v. small	554	0.0797495456533808
twomonth	EVC	category	554	0.1824914471812526
twomonth	EVC	animacy	555	0.1448212734131555
twomonth	EVC	inanimate big v. small	555	0.0787553142818004
twomonth	EVC	category	555	0.1857937463722538
twomonth	EVC	animacy	556	0.1449844056160654
twomonth	EVC	inanimate big v. small	556	0.0872509998247909
twomonth	EVC	category	556	0.200313286458769
twomonth	EVC	animacy	557	0.1469356137190327
twomonth	EVC	inanimate big v. small	557	0.0916041303286901
twomonth	EVC	category	557	0.2002844086608924
twomonth	EVC	animacy	558	0.1371099431854988
twomonth	EVC	inanimate big v. small	558	0.0829068068524019
twomonth	EVC	category	558	0.1887897392451815
twomonth	EVC	animacy	559	0.1387123794263805
twomonth	EVC	inanimate big v. small	559	0.08251076309305
twomonth	EVC	category	559	0.1896660793989498
twomonth	EVC	animacy	560	0.1351022235765122
twomonth	EVC	inanimate big v. small	560	0.0848171881572655
twomonth	EVC	category	560	0.1930172604276043
twomonth	EVC	animacy	561	0.1403699570226104
twomonth	EVC	inanimate big v. small	561	0.084505019783202
twomonth	EVC	category	561	0.1854202028046838
twomonth	EVC	animacy	562	0.1347859437729748
twomonth	EVC	inanimate big v. small	562	0.081932545370207
twomonth	EVC	category	562	0.1916371442461827
twomonth	EVC	animacy	563	0.1295451183423565
twomonth	EVC	inanimate big v. small	563	0.0818447153285779
twomonth	EVC	category	563	0.1764163761460847
twomonth	EVC	animacy	564	0.1372010592968661
twomonth	EVC	inanimate big v. small	564	0.0782173014943185
twomonth	EVC	category	564	0.1910072212893778
twomonth	EVC	animacy	565	0.1258070376796554
twomonth	EVC	inanimate big v. small	565	0.0793860285348937
twomonth	EVC	category	565	0.1895671954738143
twomonth	EVC	animacy	566	0.1443023897270483
twomonth	EVC	inanimate big v. small	566	0.0886552655282705
twomonth	EVC	category	566	0.1934756307580656
twomonth	EVC	animacy	567	0.1352979677785842
twomonth	EVC	inanimate big v. small	567	0.0851944028585845
twomonth	EVC	category	567	0.1929249102229636
twomonth	EVC	animacy	568	0.1415136097503407
twomonth	EVC	inanimate big v. small	568	0.0914362247866054
twomonth	EVC	category	568	0.1926084198545487
twomonth	EVC	animacy	569	0.1276365030958793
twomonth	EVC	inanimate big v. small	569	0.078078690063443
twomonth	EVC	category	569	0.1858874106769118
twomonth	EVC	animacy	570	0.1324381753288034
twomonth	EVC	inanimate big v. small	570	0.076563826488542
twomonth	EVC	category	570	0.1922400815723745
twomonth	EVC	animacy	571	0.1356490212330536
twomonth	EVC	inanimate big v. small	571	0.0806815124128374
twomonth	EVC	category	571	0.1969860173173809
twomonth	EVC	animacy	572	0.1305680719491971
twomonth	EVC	inanimate big v. small	572	0.0772855643482621
twomonth	EVC	category	572	0.1876709300406765
twomonth	EVC	animacy	573	0.145874593590932
twomonth	EVC	inanimate big v. small	573	0.0834894741876753
twomonth	EVC	category	573	0.1944790527526117
twomonth	EVC	animacy	574	0.1382028457604223
twomonth	EVC	inanimate big v. small	574	0.0837997130781685
twomonth	EVC	category	574	0.193074476342296
twomonth	EVC	animacy	575	0.1287525508737846
twomonth	EVC	inanimate big v. small	575	0.0741062546806753
twomonth	EVC	category	575	0.1826074242693769
twomonth	EVC	animacy	576	0.1301771091783061
twomonth	EVC	inanimate big v. small	576	0.0737235610163959
twomonth	EVC	category	576	0.1817674984392185
twomonth	EVC	animacy	577	0.1346327033679642
twomonth	EVC	inanimate big v. small	577	0.0799526034711437
twomonth	EVC	category	577	0.1943477873513985
twomonth	EVC	animacy	578	0.1343437856546572
twomonth	EVC	inanimate big v. small	578	0.0777753315094632
twomonth	EVC	category	578	0.1887335402396482
twomonth	EVC	animacy	579	0.1396756628404443
twomonth	EVC	inanimate big v. small	579	0.0811475960005606
twomonth	EVC	category	579	0.1880158457992424
twomonth	EVC	animacy	580	0.1452367497720987
twomonth	EVC	inanimate big v. small	580	0.081587207940761
twomonth	EVC	category	580	0.1937173066823303
twomonth	EVC	animacy	581	0.1320985428605224
twomonth	EVC	inanimate big v. small	581	0.0780772476198699
twomonth	EVC	category	581	0.1851191331327816
twomonth	EVC	animacy	582	0.1389705792256067
twomonth	EVC	inanimate big v. small	582	0.0786006674042594
twomonth	EVC	category	582	0.1892776845097273
twomonth	EVC	animacy	583	0.1437717244868398
twomonth	EVC	inanimate big v. small	583	0.0821133338167794
twomonth	EVC	category	583	0.1941456828200915
twomonth	EVC	animacy	584	0.1393447112071955
twomonth	EVC	inanimate big v. small	584	0.080777961498338
twomonth	EVC	category	584	0.1933718628895097
twomonth	EVC	animacy	585	0.137353130488731
twomonth	EVC	inanimate big v. small	585	0.0802436246175351
twomonth	EVC	category	585	0.191456750684542
twomonth	EVC	animacy	586	0.140911742866446
twomonth	EVC	inanimate big v. small	586	0.0784255609635776
twomonth	EVC	category	586	0.1894477464931786
twomonth	EVC	animacy	587	0.1306638246885381
twomonth	EVC	inanimate big v. small	587	0.0814567950394269
twomonth	EVC	category	587	0.1895371911246656
twomonth	EVC	animacy	588	0.1394709453825185
twomonth	EVC	inanimate big v. small	588	0.0825904097993768
twomonth	EVC	category	588	0.1896408166555438
twomonth	EVC	animacy	589	0.1285460975041353
twomonth	EVC	inanimate big v. small	589	0.0756254908062835
twomonth	EVC	category	589	0.1811070167593829
twomonth	EVC	animacy	590	0.1325408694357307
twomonth	EVC	inanimate big v. small	590	0.0805419847118519
twomonth	EVC	category	590	0.1871879549004733
twomonth	EVC	animacy	591	0.1348448105716049
twomonth	EVC	inanimate big v. small	591	0.0859707047289749
twomonth	EVC	category	591	0.1920055037304627
twomonth	EVC	animacy	592	0.1368990588937702
twomonth	EVC	inanimate big v. small	592	0.0809851693401071
twomonth	EVC	category	592	0.191972641383201
twomonth	EVC	animacy	593	0.144997357355032
twomonth	EVC	inanimate big v. small	593	0.0908539969180467
twomonth	EVC	category	593	0.1938938493325318
twomonth	EVC	animacy	594	0.1343042198900278
twomonth	EVC	inanimate big v. small	594	0.0847461080393718
twomonth	EVC	category	594	0.1883006942732053
twomonth	EVC	animacy	595	0.1441293719890549
twomonth	EVC	inanimate big v. small	595	0.0857222114754861
twomonth	EVC	category	595	0.1915821602736631
twomonth	EVC	animacy	596	0.1376294073929449
twomonth	EVC	inanimate big v. small	596	0.0768058412825494
twomonth	EVC	category	596	0.1844229224765604
twomonth	EVC	animacy	597	0.1420957144636601
twomonth	EVC	inanimate big v. small	597	0.0821927771588454
twomonth	EVC	category	597	0.1845162693627494
twomonth	EVC	animacy	598	0.1397421360065185
twomonth	EVC	inanimate big v. small	598	0.0794891081802535
twomonth	EVC	category	598	0.1819198343765928
twomonth	EVC	animacy	599	0.1412023109405433
twomonth	EVC	inanimate big v. small	599	0.0780246470201969
twomonth	EVC	category	599	0.1821745802631343
twomonth	EVC	animacy	600	0.1277802509626714
twomonth	EVC	inanimate big v. small	600	0.0775622186983358
twomonth	EVC	category	600	0.1863050320300005
twomonth	EVC	animacy	601	0.1357690931399221
twomonth	EVC	inanimate big v. small	601	0.0785865109689462
twomonth	EVC	category	601	0.188769532281754
twomonth	EVC	animacy	602	0.140778292318403
twomonth	EVC	inanimate big v. small	602	0.0758691161102833
twomonth	EVC	category	602	0.1838493115821489
twomonth	EVC	animacy	603	0.1394569883289208
twomonth	EVC	inanimate big v. small	603	0.0817508461052154
twomonth	EVC	category	603	0.1911000838640268
twomonth	EVC	animacy	604	0.1394837795819864
twomonth	EVC	inanimate big v. small	604	0.0888833233148386
twomonth	EVC	category	604	0.1956962392257267
twomonth	EVC	animacy	605	0.1357773968679768
twomonth	EVC	inanimate big v. small	605	0.081261749885139
twomonth	EVC	category	605	0.1889663681215374
twomonth	EVC	animacy	606	0.1330300049690384
twomonth	EVC	inanimate big v. small	606	0.0827698427193339
twomonth	EVC	category	606	0.1961333224676908
twomonth	EVC	animacy	607	0.1370948922617348
twomonth	EVC	inanimate big v. small	607	0.0831781463393504
twomonth	EVC	category	607	0.1904863399129567
twomonth	EVC	animacy	608	0.1353268005771691
twomonth	EVC	inanimate big v. small	608	0.0819655813065064
twomonth	EVC	category	608	0.185016670087642
twomonth	EVC	animacy	609	0.1418547859737692
twomonth	EVC	inanimate big v. small	609	0.0757806410804396
twomonth	EVC	category	609	0.1886867320083413
twomonth	EVC	animacy	610	0.1296810202373275
twomonth	EVC	inanimate big v. small	610	0.0875733204084844
twomonth	EVC	category	610	0.1847602502321895
twomonth	EVC	animacy	611	0.1373243609441034
twomonth	EVC	inanimate big v. small	611	0.0829765423563357
twomonth	EVC	category	611	0.1972052327286876
twomonth	EVC	animacy	612	0.1401628090983794
twomonth	EVC	inanimate big v. small	612	0.078010367421318
twomonth	EVC	category	612	0.1801581706091708
twomonth	EVC	animacy	613	0.1418303669449398
twomonth	EVC	inanimate big v. small	613	0.0851751836839025
twomonth	EVC	category	613	0.1976892406003596
twomonth	EVC	animacy	614	0.1336660811254
twomonth	EVC	inanimate big v. small	614	0.0835719652245451
twomonth	EVC	category	614	0.1913948595120866
twomonth	EVC	animacy	615	0.1274287153118197
twomonth	EVC	inanimate big v. small	615	0.0779608876221879
twomonth	EVC	category	615	0.1901356334045551
twomonth	EVC	animacy	616	0.1413144108786488
twomonth	EVC	inanimate big v. small	616	0.0800025482542063
twomonth	EVC	category	616	0.1900499595096034
twomonth	EVC	animacy	617	0.136691737022268
twomonth	EVC	inanimate big v. small	617	0.085791509146181
twomonth	EVC	category	617	0.1910065191490022
twomonth	EVC	animacy	618	0.1391554285400361
twomonth	EVC	inanimate big v. small	618	0.0813612947897351
twomonth	EVC	category	618	0.1913066387545265
twomonth	EVC	animacy	619	0.1405070866700534
twomonth	EVC	inanimate big v. small	619	0.0770411023170963
twomonth	EVC	category	619	0.1894308965475803
twomonth	EVC	animacy	620	0.1247445749215233
twomonth	EVC	inanimate big v. small	620	0.0682426436868073
twomonth	EVC	category	620	0.1870121246861625
twomonth	EVC	animacy	621	0.1345540837963493
twomonth	EVC	inanimate big v. small	621	0.0821364150935235
twomonth	EVC	category	621	0.1867337305447993
twomonth	EVC	animacy	622	0.1372044609915695
twomonth	EVC	inanimate big v. small	622	0.0843748651726576
twomonth	EVC	category	622	0.1957286436108209
twomonth	EVC	animacy	623	0.1419678608140874
twomonth	EVC	inanimate big v. small	623	0.0814913964501951
twomonth	EVC	category	623	0.188881947192516
twomonth	EVC	animacy	624	0.1424251892925079
twomonth	EVC	inanimate big v. small	624	0.0821025661606791
twomonth	EVC	category	624	0.1940560860088537
twomonth	EVC	animacy	625	0.1335369493317071
twomonth	EVC	inanimate big v. small	625	0.0812192133290691
twomonth	EVC	category	625	0.1890459630037822
twomonth	EVC	animacy	626	0.130635760730487
twomonth	EVC	inanimate big v. small	626	0.07489447911556
twomonth	EVC	category	626	0.1826190939248483
twomonth	EVC	animacy	627	0.1302800384557646
twomonth	EVC	inanimate big v. small	627	0.0808039304303245
twomonth	EVC	category	627	0.1929033178568432
twomonth	EVC	animacy	628	0.136165014224883
twomonth	EVC	inanimate big v. small	628	0.0817926297521716
twomonth	EVC	category	628	0.1806042997201634
twomonth	EVC	animacy	629	0.1427783415051484
twomonth	EVC	inanimate big v. small	629	0.0855487520922617
twomonth	EVC	category	629	0.1914370855221203
twomonth	EVC	animacy	630	0.1327549363248632
twomonth	EVC	inanimate big v. small	630	0.0815631635730638
twomonth	EVC	category	630	0.189019991266179
twomonth	EVC	animacy	631	0.1380671664401143
twomonth	EVC	inanimate big v. small	631	0.0872187053000652
twomonth	EVC	category	631	0.1923940641950321
twomonth	EVC	animacy	632	0.1301730969185482
twomonth	EVC	inanimate big v. small	632	0.073897231095132
twomonth	EVC	category	632	0.1862902739841783
twomonth	EVC	animacy	633	0.1422456700554885
twomonth	EVC	inanimate big v. small	633	0.0796644738626619
twomonth	EVC	category	633	0.1902942975041473
twomonth	EVC	animacy	634	0.1378877490559043
twomonth	EVC	inanimate big v. small	634	0.0782239690357522
twomonth	EVC	category	634	0.1904850224848867
twomonth	EVC	animacy	635	0.1322995567741296
twomonth	EVC	inanimate big v. small	635	0.0852425617064134
twomonth	EVC	category	635	0.1853054408405008
twomonth	EVC	animacy	636	0.1352644163083884
twomonth	EVC	inanimate big v. small	636	0.0854083658180461
twomonth	EVC	category	636	0.1993481689433571
twomonth	EVC	animacy	637	0.1453896194326971
twomonth	EVC	inanimate big v. small	637	0.0875005340182789
twomonth	EVC	category	637	0.1961050644929119
twomonth	EVC	animacy	638	0.1372763700966651
twomonth	EVC	inanimate big v. small	638	0.0801368559719121
twomonth	EVC	category	638	0.1953726094038856
twomonth	EVC	animacy	639	0.135860530289463
twomonth	EVC	inanimate big v. small	639	0.0846271026821974
twomonth	EVC	category	639	0.1920047752738028
twomonth	EVC	animacy	640	0.135846915646579
twomonth	EVC	inanimate big v. small	640	0.0824355701791538
twomonth	EVC	category	640	0.1845244118018263
twomonth	EVC	animacy	641	0.1337705256044498
twomonth	EVC	inanimate big v. small	641	0.0786689530784627
twomonth	EVC	category	641	0.1861029576309757
twomonth	EVC	animacy	642	0.1374074090595658
twomonth	EVC	inanimate big v. small	642	0.0906234585571279
twomonth	EVC	category	642	0.1901647152089301
twomonth	EVC	animacy	643	0.1356610061545106
twomonth	EVC	inanimate big v. small	643	0.0857273676021134
twomonth	EVC	category	643	0.190939903975509
twomonth	EVC	animacy	644	0.1383593559820417
twomonth	EVC	inanimate big v. small	644	0.0822981413893343
twomonth	EVC	category	644	0.1900830600361306
twomonth	EVC	animacy	645	0.1407561182447904
twomonth	EVC	inanimate big v. small	645	0.0884384644255101
twomonth	EVC	category	645	0.1924836733110605
twomonth	EVC	animacy	646	0.1375872070327586
twomonth	EVC	inanimate big v. small	646	0.0875417700163893
twomonth	EVC	category	646	0.1827526795135546
twomonth	EVC	animacy	647	0.1336018090259131
twomonth	EVC	inanimate big v. small	647	0.0790079494845138
twomonth	EVC	category	647	0.1931488416992722
twomonth	EVC	animacy	648	0.1398607064841785
twomonth	EVC	inanimate big v. small	648	0.0791308567893262
twomonth	EVC	category	648	0.1785588390276776
twomonth	EVC	animacy	649	0.1331236347379534
twomonth	EVC	inanimate big v. small	649	0.0817194687677542
twomonth	EVC	category	649	0.1886314776502039
twomonth	EVC	animacy	650	0.1345135572291743
twomonth	EVC	inanimate big v. small	650	0.0769447945102788
twomonth	EVC	category	650	0.1844198521580812
twomonth	EVC	animacy	651	0.1305950068739738
twomonth	EVC	inanimate big v. small	651	0.0779267688727707
twomonth	EVC	category	651	0.1883787704553752
twomonth	EVC	animacy	652	0.1341511030446353
twomonth	EVC	inanimate big v. small	652	0.0786844591408882
twomonth	EVC	category	652	0.1883921829377522
twomonth	EVC	animacy	653	0.1318252795327657
twomonth	EVC	inanimate big v. small	653	0.0787341698890156
twomonth	EVC	category	653	0.1925728967747918
twomonth	EVC	animacy	654	0.1381693312245971
twomonth	EVC	inanimate big v. small	654	0.0781097569412817
twomonth	EVC	category	654	0.1848569874467897
twomonth	EVC	animacy	655	0.1350346615342414
twomonth	EVC	inanimate big v. small	655	0.0807018572100475
twomonth	EVC	category	655	0.1849040564710169
twomonth	EVC	animacy	656	0.1394318425547401
twomonth	EVC	inanimate big v. small	656	0.0883099993335519
twomonth	EVC	category	656	0.1943953452278393
twomonth	EVC	animacy	657	0.1334955956098476
twomonth	EVC	inanimate big v. small	657	0.0820035989775344
twomonth	EVC	category	657	0.1864530562857574
twomonth	EVC	animacy	658	0.146600179511417
twomonth	EVC	inanimate big v. small	658	0.0852518478814662
twomonth	EVC	category	658	0.1883250895683908
twomonth	EVC	animacy	659	0.1372512490513484
twomonth	EVC	inanimate big v. small	659	0.0812496615874323
twomonth	EVC	category	659	0.1993482825595078
twomonth	EVC	animacy	660	0.1367345450105652
twomonth	EVC	inanimate big v. small	660	0.0805933638038586
twomonth	EVC	category	660	0.1843545077507672
twomonth	EVC	animacy	661	0.1455965128533015
twomonth	EVC	inanimate big v. small	661	0.080236429920137
twomonth	EVC	category	661	0.1852967692011376
twomonth	EVC	animacy	662	0.1436694098984899
twomonth	EVC	inanimate big v. small	662	0.0850252698274634
twomonth	EVC	category	662	0.1974668995948894
twomonth	EVC	animacy	663	0.1375825983734467
twomonth	EVC	inanimate big v. small	663	0.082613274270411
twomonth	EVC	category	663	0.1850049881898386
twomonth	EVC	animacy	664	0.1337864526381538
twomonth	EVC	inanimate big v. small	664	0.083815205888534
twomonth	EVC	category	664	0.1920861511035152
twomonth	EVC	animacy	665	0.1390566554995123
twomonth	EVC	inanimate big v. small	665	0.0810894219640852
twomonth	EVC	category	665	0.1835117497475082
twomonth	EVC	animacy	666	0.1291336496033054
[truncated: 16,001 more rows]
