# Supplementary material for: Infants have rich visual categories in ventrotemporal cortex at 2 months of age
Source: Nat Neurosci. 2026 Feb 2;29(3):693–702. doi: 10.1038/s41593-025-02187-8 (PMC12971487; doi:10.1038/s41593-025-02187-8)
Supplement: Supplementary file 6 — .csv files with the estimated bootstrap distributions for perceptual and semantic feature RSA, used to generate the box plots. [file 41593_2025_2187_MOESM6_ESM.zip › ODoherty_Fig3/fig3_boxplot_bootstrap_perceptual-features_spearman.csv]

age	roi	feature	bootstrap_ind	spearman_r
twomonth	EVC	size	0	0.50903803082947
twomonth	EVC	elongation	0	0.3135643005383762
twomonth	EVC	color	0	0.1180788137589778
twomonth	EVC	compactness	0	0.2837540268250568
twomonth	EVC	size	1	0.5046266480749768
twomonth	EVC	elongation	1	0.3163674623699264
twomonth	EVC	color	1	0.1145326539517763
twomonth	EVC	compactness	1	0.2797213415298148
twomonth	EVC	size	2	0.5112778474842709
twomonth	EVC	elongation	2	0.321864943918314
twomonth	EVC	color	2	0.1232153423490001
twomonth	EVC	compactness	2	0.2858394929795164
twomonth	EVC	size	3	0.508062251018073
twomonth	EVC	elongation	3	0.3194032594940654
twomonth	EVC	color	3	0.1200004391240866
twomonth	EVC	compactness	3	0.2874002664201497
twomonth	EVC	size	4	0.5054592439093027
twomonth	EVC	elongation	4	0.3106723464553498
twomonth	EVC	color	4	0.121896856651409
twomonth	EVC	compactness	4	0.2825798615847355
twomonth	EVC	size	5	0.5036983389621773
twomonth	EVC	elongation	5	0.3104237444023719
twomonth	EVC	color	5	0.1151788967875313
twomonth	EVC	compactness	5	0.2843538352392328
twomonth	EVC	size	6	0.5091865570374915
twomonth	EVC	elongation	6	0.3142577982901828
twomonth	EVC	color	6	0.1244312904437343
twomonth	EVC	compactness	6	0.2928952094322024
twomonth	EVC	size	7	0.5025430358156471
twomonth	EVC	elongation	7	0.3114520362737346
twomonth	EVC	color	7	0.126159012489336
twomonth	EVC	compactness	7	0.2963080987932185
twomonth	EVC	size	8	0.5150812112310088
twomonth	EVC	elongation	8	0.3215986484196634
twomonth	EVC	color	8	0.1219184894856092
twomonth	EVC	compactness	8	0.2950764694327543
twomonth	EVC	size	9	0.5050938596874907
twomonth	EVC	elongation	9	0.3163335787104749
twomonth	EVC	color	9	0.1226595714789987
twomonth	EVC	compactness	9	0.2913604563301705
twomonth	EVC	size	10	0.5086183102282189
twomonth	EVC	elongation	10	0.3144795249945669
twomonth	EVC	color	10	0.1241846964463725
twomonth	EVC	compactness	10	0.292817615604367
twomonth	EVC	size	11	0.5117560888739943
twomonth	EVC	elongation	11	0.3149388029661125
twomonth	EVC	color	11	0.1234516988360925
twomonth	EVC	compactness	11	0.2860662619569915
twomonth	EVC	size	12	0.5072498865982968
twomonth	EVC	elongation	12	0.3086568578223789
twomonth	EVC	color	12	0.1165556387935601
twomonth	EVC	compactness	12	0.2853749862635634
twomonth	EVC	size	13	0.5093420301770151
twomonth	EVC	elongation	13	0.3224876882013739
twomonth	EVC	color	13	0.1212017215791095
twomonth	EVC	compactness	13	0.291298320330341
twomonth	EVC	size	14	0.5116432723314134
twomonth	EVC	elongation	14	0.3164166830574869
twomonth	EVC	color	14	0.126565242584331
twomonth	EVC	compactness	14	0.2911865202181928
twomonth	EVC	size	15	0.5122831619108844
twomonth	EVC	elongation	15	0.3228442385555059
twomonth	EVC	color	15	0.1250694285838595
twomonth	EVC	compactness	15	0.2943013639677353
twomonth	EVC	size	16	0.504348791127558
twomonth	EVC	elongation	16	0.3157413256581324
twomonth	EVC	color	16	0.1168838688103122
twomonth	EVC	compactness	16	0.287293686625738
twomonth	EVC	size	17	0.5033753878979906
twomonth	EVC	elongation	17	0.3175025040197167
twomonth	EVC	color	17	0.1167083686342655
twomonth	EVC	compactness	17	0.2846403839641737
twomonth	EVC	size	18	0.5182654043167907
twomonth	EVC	elongation	18	0.3146334234382145
twomonth	EVC	color	18	0.1198180326911122
twomonth	EVC	compactness	18	0.2895708217224635
twomonth	EVC	size	19	0.5119449763477896
twomonth	EVC	elongation	19	0.318003913112187
twomonth	EVC	color	19	0.1187832925906502
twomonth	EVC	compactness	19	0.2857727663500821
twomonth	EVC	size	20	0.5065538324995179
twomonth	EVC	elongation	20	0.3201790896629923
twomonth	EVC	color	20	0.1152425156013482
twomonth	EVC	compactness	20	0.2929611438733421
twomonth	EVC	size	21	0.5065348198448805
twomonth	EVC	elongation	21	0.3137066403475946
twomonth	EVC	color	21	0.1193056087395927
twomonth	EVC	compactness	21	0.292138669610807
twomonth	EVC	size	22	0.5082270476709283
twomonth	EVC	elongation	22	0.3168495935290517
twomonth	EVC	color	22	0.1214224171129922
twomonth	EVC	compactness	22	0.2910853841792419
twomonth	EVC	size	23	0.5085758770705936
twomonth	EVC	elongation	23	0.3191169750740118
twomonth	EVC	color	23	0.1254983680766346
twomonth	EVC	compactness	23	0.2907545744724021
twomonth	EVC	size	24	0.5054378749855011
twomonth	EVC	elongation	24	0.3208935107776496
twomonth	EVC	color	24	0.1204291958041783
twomonth	EVC	compactness	24	0.2822528706317264
twomonth	EVC	size	25	0.504707309668529
twomonth	EVC	elongation	25	0.3166274402318327
twomonth	EVC	color	25	0.1169548001314643
twomonth	EVC	compactness	25	0.2776324019343708
twomonth	EVC	size	26	0.5085961084851436
twomonth	EVC	elongation	26	0.3116948488525255
twomonth	EVC	color	26	0.1269422226499849
twomonth	EVC	compactness	26	0.2929600673097622
twomonth	EVC	size	27	0.5128793995728175
twomonth	EVC	elongation	27	0.3171204596652182
twomonth	EVC	color	27	0.1218653722448266
twomonth	EVC	compactness	27	0.2898129469653426
twomonth	EVC	size	28	0.5086406338472856
twomonth	EVC	elongation	28	0.3172078502545228
twomonth	EVC	color	28	0.1222234007289699
twomonth	EVC	compactness	28	0.2896112436380113
twomonth	EVC	size	29	0.5080635307159812
twomonth	EVC	elongation	29	0.3113721415299561
twomonth	EVC	color	29	0.1208602681115928
twomonth	EVC	compactness	29	0.2899310439588073
twomonth	EVC	size	30	0.5035781489221249
twomonth	EVC	elongation	30	0.3120311868318648
twomonth	EVC	color	30	0.1177468462384766
twomonth	EVC	compactness	30	0.2910997451311475
twomonth	EVC	size	31	0.510627293755564
twomonth	EVC	elongation	31	0.3145212498366012
twomonth	EVC	color	31	0.1206627897884996
twomonth	EVC	compactness	31	0.2913470703792429
twomonth	EVC	size	32	0.5034888138205278
twomonth	EVC	elongation	32	0.3177740202021077
twomonth	EVC	color	32	0.1233973831566077
twomonth	EVC	compactness	32	0.2878661950125291
twomonth	EVC	size	33	0.509327100368085
twomonth	EVC	elongation	33	0.3173178096361839
twomonth	EVC	color	33	0.1258855450275171
twomonth	EVC	compactness	33	0.2866735250661455
twomonth	EVC	size	34	0.5041986805316501
twomonth	EVC	elongation	34	0.318496363755126
twomonth	EVC	color	34	0.1217808924725838
twomonth	EVC	compactness	34	0.2875851712931303
twomonth	EVC	size	35	0.5094632764756584
twomonth	EVC	elongation	35	0.3196273019881243
twomonth	EVC	color	35	0.1236506599731732
twomonth	EVC	compactness	35	0.2959599015689371
twomonth	EVC	size	36	0.5047011955563004
twomonth	EVC	elongation	36	0.3152853182316538
twomonth	EVC	color	36	0.1173345020748486
twomonth	EVC	compactness	36	0.2842288726138811
twomonth	EVC	size	37	0.5088813592426991
twomonth	EVC	elongation	37	0.3165242250797507
twomonth	EVC	color	37	0.1227538825111034
twomonth	EVC	compactness	37	0.2892390370146457
twomonth	EVC	size	38	0.5012431064928159
twomonth	EVC	elongation	38	0.3156603339613501
twomonth	EVC	color	38	0.1141335129263924
twomonth	EVC	compactness	38	0.2849128154874535
twomonth	EVC	size	39	0.5072331895874936
twomonth	EVC	elongation	39	0.313414993046189
twomonth	EVC	color	39	0.1166994717503409
twomonth	EVC	compactness	39	0.2874780430606685
twomonth	EVC	size	40	0.509292975090531
twomonth	EVC	elongation	40	0.3130328674359124
twomonth	EVC	color	40	0.1196546184646891
twomonth	EVC	compactness	40	0.2945717439264572
twomonth	EVC	size	41	0.5115890172026353
twomonth	EVC	elongation	41	0.3181429823763385
twomonth	EVC	color	41	0.1209664619681173
twomonth	EVC	compactness	41	0.2896595874365056
twomonth	EVC	size	42	0.5030050270732018
twomonth	EVC	elongation	42	0.3198913020110446
twomonth	EVC	color	42	0.1235849286572372
twomonth	EVC	compactness	42	0.2866423047223279
twomonth	EVC	size	43	0.5123002245496614
twomonth	EVC	elongation	43	0.3197427867626935
twomonth	EVC	color	43	0.1154445845540464
twomonth	EVC	compactness	43	0.2841343381440523
twomonth	EVC	size	44	0.5062432518484445
twomonth	EVC	elongation	44	0.3139635304899347
twomonth	EVC	color	44	0.1241113479352956
twomonth	EVC	compactness	44	0.2893021073904124
twomonth	EVC	size	45	0.5012037811729677
twomonth	EVC	elongation	45	0.3134204574972636
twomonth	EVC	color	45	0.1258199762117441
twomonth	EVC	compactness	45	0.2858894617796408
twomonth	EVC	size	46	0.5086150602017852
twomonth	EVC	elongation	46	0.3125319865059995
twomonth	EVC	color	46	0.1207285617294764
twomonth	EVC	compactness	46	0.2880328389296919
twomonth	EVC	size	47	0.5016848257104901
twomonth	EVC	elongation	47	0.3201366538329
twomonth	EVC	color	47	0.1220072755121717
twomonth	EVC	compactness	47	0.2887143646133396
twomonth	EVC	size	48	0.5092405887269522
twomonth	EVC	elongation	48	0.3120590169358507
twomonth	EVC	color	48	0.1200451469814336
twomonth	EVC	compactness	48	0.293820790048165
twomonth	EVC	size	49	0.5064490191470301
twomonth	EVC	elongation	49	0.3185707127920519
twomonth	EVC	color	49	0.1126437520569929
twomonth	EVC	compactness	49	0.2913951501149723
twomonth	EVC	size	50	0.5074784853325793
twomonth	EVC	elongation	50	0.3119805035402992
twomonth	EVC	color	50	0.1250335363603555
twomonth	EVC	compactness	50	0.288628544214752
twomonth	EVC	size	51	0.5019602654507488
twomonth	EVC	elongation	51	0.3159719498702142
twomonth	EVC	color	51	0.1137686797479233
twomonth	EVC	compactness	51	0.2887205396195338
twomonth	EVC	size	52	0.5131588409081226
twomonth	EVC	elongation	52	0.3105995412782071
twomonth	EVC	color	52	0.1185731595673629
twomonth	EVC	compactness	52	0.2876449104155554
twomonth	EVC	size	53	0.5033347219422386
twomonth	EVC	elongation	53	0.3113223520519492
twomonth	EVC	color	53	0.1175894445180848
twomonth	EVC	compactness	53	0.2886870036483935
twomonth	EVC	size	54	0.5098093230401898
twomonth	EVC	elongation	54	0.3184817174011305
twomonth	EVC	color	54	0.1242661902781201
twomonth	EVC	compactness	54	0.2894399684662028
twomonth	EVC	size	55	0.5061979546050245
twomonth	EVC	elongation	55	0.3131223097336131
twomonth	EVC	color	55	0.1233295799635934
twomonth	EVC	compactness	55	0.2867786220465697
twomonth	EVC	size	56	0.5067600060514077
twomonth	EVC	elongation	56	0.3143144538814358
twomonth	EVC	color	56	0.1249454612720061
twomonth	EVC	compactness	56	0.295746051354421
twomonth	EVC	size	57	0.5073690000670931
twomonth	EVC	elongation	57	0.3178472316581407
twomonth	EVC	color	57	0.1216219673131638
twomonth	EVC	compactness	57	0.2933813896073964
twomonth	EVC	size	58	0.5026564008001886
twomonth	EVC	elongation	58	0.3117594065681951
twomonth	EVC	color	58	0.123885147708391
twomonth	EVC	compactness	58	0.2806259393122293
twomonth	EVC	size	59	0.5138323885738479
twomonth	EVC	elongation	59	0.3177146222283451
twomonth	EVC	color	59	0.1176417492580524
twomonth	EVC	compactness	59	0.2922209962558899
twomonth	EVC	size	60	0.5071268324724497
twomonth	EVC	elongation	60	0.3213433224510511
twomonth	EVC	color	60	0.1217757737174491
twomonth	EVC	compactness	60	0.2915345752548316
twomonth	EVC	size	61	0.5067356714784851
twomonth	EVC	elongation	61	0.3238806560046746
twomonth	EVC	color	61	0.1169377782393894
twomonth	EVC	compactness	61	0.283775558096655
twomonth	EVC	size	62	0.5124393256810251
twomonth	EVC	elongation	62	0.3195901680975503
twomonth	EVC	color	62	0.1116034666384683
twomonth	EVC	compactness	62	0.2900799956707228
twomonth	EVC	size	63	0.5118996384790391
twomonth	EVC	elongation	63	0.3105225108006052
twomonth	EVC	color	63	0.1212613997639735
twomonth	EVC	compactness	63	0.2908628605185253
twomonth	EVC	size	64	0.5113566199999583
twomonth	EVC	elongation	64	0.3130111315152811
twomonth	EVC	color	64	0.118339321832797
twomonth	EVC	compactness	64	0.2926326091687845
twomonth	EVC	size	65	0.507476433753393
twomonth	EVC	elongation	65	0.3150840273554521
twomonth	EVC	color	65	0.1227964372412906
twomonth	EVC	compactness	65	0.286127097955517
twomonth	EVC	size	66	0.5037256798095512
twomonth	EVC	elongation	66	0.3161533533947356
twomonth	EVC	color	66	0.1159034647018553
twomonth	EVC	compactness	66	0.2796562195894901
twomonth	EVC	size	67	0.5088282213105075
twomonth	EVC	elongation	67	0.31251457745555
twomonth	EVC	color	67	0.1205928740933662
twomonth	EVC	compactness	67	0.2903985569277761
twomonth	EVC	size	68	0.5039537707272033
twomonth	EVC	elongation	68	0.3098819715021499
twomonth	EVC	color	68	0.1238408867264923
twomonth	EVC	compactness	68	0.2927727249343366
twomonth	EVC	size	69	0.5063993140552592
twomonth	EVC	elongation	69	0.3188543157714295
twomonth	EVC	color	69	0.122368168061688
twomonth	EVC	compactness	69	0.2921030820751086
twomonth	EVC	size	70	0.5112560113691692
twomonth	EVC	elongation	70	0.3099237979139068
twomonth	EVC	color	70	0.1261165999467914
twomonth	EVC	compactness	70	0.2925534106518394
twomonth	EVC	size	71	0.5101430804422687
twomonth	EVC	elongation	71	0.3128461619718726
twomonth	EVC	color	71	0.1245351077353749
twomonth	EVC	compactness	71	0.2937232087002798
twomonth	EVC	size	72	0.5031565798683397
twomonth	EVC	elongation	72	0.3142369561831101
twomonth	EVC	color	72	0.1232895236734124
twomonth	EVC	compactness	72	0.2870575942014105
twomonth	EVC	size	73	0.5051674524735494
twomonth	EVC	elongation	73	0.3185445890594053
twomonth	EVC	color	73	0.1206009381639554
twomonth	EVC	compactness	73	0.2885259659868543
twomonth	EVC	size	74	0.5095904337598781
twomonth	EVC	elongation	74	0.3225278691836252
twomonth	EVC	color	74	0.1234010394102754
twomonth	EVC	compactness	74	0.2930214720588582
twomonth	EVC	size	75	0.5123048355246643
twomonth	EVC	elongation	75	0.3147679830066836
twomonth	EVC	color	75	0.1231740266825558
twomonth	EVC	compactness	75	0.2924903809011133
twomonth	EVC	size	76	0.5079571532882722
twomonth	EVC	elongation	76	0.3060593949929903
twomonth	EVC	color	76	0.1261821281375237
twomonth	EVC	compactness	76	0.2917836473796793
twomonth	EVC	size	77	0.5072213676163408
twomonth	EVC	elongation	77	0.3198905300811531
twomonth	EVC	color	77	0.1204303942428804
twomonth	EVC	compactness	77	0.2823488472905019
twomonth	EVC	size	78	0.5082728730436439
twomonth	EVC	elongation	78	0.31218853864608
twomonth	EVC	color	78	0.1209821229213271
twomonth	EVC	compactness	78	0.2901209050867596
twomonth	EVC	size	79	0.5008001482025636
twomonth	EVC	elongation	79	0.3070747468816966
twomonth	EVC	color	79	0.1240482978720492
twomonth	EVC	compactness	79	0.2887481443347245
twomonth	EVC	size	80	0.5062006155641671
twomonth	EVC	elongation	80	0.311827925503045
twomonth	EVC	color	80	0.1178318744487696
twomonth	EVC	compactness	80	0.2902494224031771
twomonth	EVC	size	81	0.5052289795364729
twomonth	EVC	elongation	81	0.3141792645806867
twomonth	EVC	color	81	0.1235605536327863
twomonth	EVC	compactness	81	0.2879912998255234
twomonth	EVC	size	82	0.5018868148533465
twomonth	EVC	elongation	82	0.3164700884176175
twomonth	EVC	color	82	0.1176899914939449
twomonth	EVC	compactness	82	0.2856214380732826
twomonth	EVC	size	83	0.5088466855231842
twomonth	EVC	elongation	83	0.3162702398314764
twomonth	EVC	color	83	0.1147337682160167
twomonth	EVC	compactness	83	0.2849235201856915
twomonth	EVC	size	84	0.5074922979449227
twomonth	EVC	elongation	84	0.3197719779009619
twomonth	EVC	color	84	0.1242019824012123
twomonth	EVC	compactness	84	0.2825490474913254
twomonth	EVC	size	85	0.510776165278894
twomonth	EVC	elongation	85	0.3183765521103749
twomonth	EVC	color	85	0.1226496792815757
twomonth	EVC	compactness	85	0.2878304856017085
twomonth	EVC	size	86	0.5123157434258825
twomonth	EVC	elongation	86	0.3258936460224701
twomonth	EVC	color	86	0.1211509809032108
twomonth	EVC	compactness	86	0.2886036207522509
twomonth	EVC	size	87	0.5121990268515811
twomonth	EVC	elongation	87	0.3129889080599814
twomonth	EVC	color	87	0.1222686570243671
twomonth	EVC	compactness	87	0.2910170731732182
twomonth	EVC	size	88	0.5168231238361621
twomonth	EVC	elongation	88	0.3179026887266675
twomonth	EVC	color	88	0.117244416046982
twomonth	EVC	compactness	88	0.2892585167216861
twomonth	EVC	size	89	0.5136415510841924
twomonth	EVC	elongation	89	0.3236668314247069
twomonth	EVC	color	89	0.1187246097192846
twomonth	EVC	compactness	89	0.294967533385979
twomonth	EVC	size	90	0.504917667629452
twomonth	EVC	elongation	90	0.3177097671956059
twomonth	EVC	color	90	0.1234918770013958
twomonth	EVC	compactness	90	0.2947490519168173
twomonth	EVC	size	91	0.5075173637737929
twomonth	EVC	elongation	91	0.3128685885666175
twomonth	EVC	color	91	0.1216637501675767
twomonth	EVC	compactness	91	0.2860900276058312
twomonth	EVC	size	92	0.5090734358049324
twomonth	EVC	elongation	92	0.3145812369147548
twomonth	EVC	color	92	0.1182816748999706
twomonth	EVC	compactness	92	0.2912211733779539
twomonth	EVC	size	93	0.5015648997350856
twomonth	EVC	elongation	93	0.3157740514227465
twomonth	EVC	color	93	0.1161989509357616
twomonth	EVC	compactness	93	0.2864417998336988
twomonth	EVC	size	94	0.5079354390491618
twomonth	EVC	elongation	94	0.3154446608124315
twomonth	EVC	color	94	0.1192891149730476
twomonth	EVC	compactness	94	0.287003786334935
twomonth	EVC	size	95	0.5049399506231883
twomonth	EVC	elongation	95	0.3083812788510848
twomonth	EVC	color	95	0.1272386432598284
twomonth	EVC	compactness	95	0.2881682828155575
twomonth	EVC	size	96	0.5073254497128811
twomonth	EVC	elongation	96	0.3169749508806554
twomonth	EVC	color	96	0.1229550170878642
twomonth	EVC	compactness	96	0.2827199367252468
twomonth	EVC	size	97	0.5147168426424572
twomonth	EVC	elongation	97	0.3222077417320091
twomonth	EVC	color	97	0.1167429811689858
twomonth	EVC	compactness	97	0.292062782034683
twomonth	EVC	size	98	0.5058455704889472
twomonth	EVC	elongation	98	0.3139729764741343
twomonth	EVC	color	98	0.1153086937927325
twomonth	EVC	compactness	98	0.2819203546731751
twomonth	EVC	size	99	0.5098410311105839
twomonth	EVC	elongation	99	0.3163640089993588
twomonth	EVC	color	99	0.1226522995967042
twomonth	EVC	compactness	99	0.2930127986126578
twomonth	EVC	size	100	0.5133091343180175
twomonth	EVC	elongation	100	0.3161064078689608
twomonth	EVC	color	100	0.1187513613086195
twomonth	EVC	compactness	100	0.2851401532154992
twomonth	EVC	size	101	0.5078826261196138
twomonth	EVC	elongation	101	0.3131311869273663
twomonth	EVC	color	101	0.1202829659699931
twomonth	EVC	compactness	101	0.2919529725495317
twomonth	EVC	size	102	0.5143984213026125
twomonth	EVC	elongation	102	0.3124848175268351
twomonth	EVC	color	102	0.1203092097463186
twomonth	EVC	compactness	102	0.2999394086858353
twomonth	EVC	size	103	0.4997245722669858
twomonth	EVC	elongation	103	0.3144914289660528
twomonth	EVC	color	103	0.1244087232335968
twomonth	EVC	compactness	103	0.2781374930660347
twomonth	EVC	size	104	0.5078588603013171
twomonth	EVC	elongation	104	0.3133846033851942
twomonth	EVC	color	104	0.1273215995930431
twomonth	EVC	compactness	104	0.2922953400804652
twomonth	EVC	size	105	0.50034018821153
twomonth	EVC	elongation	105	0.3107847435103527
twomonth	EVC	color	105	0.1232396158108491
twomonth	EVC	compactness	105	0.2892344666975612
twomonth	EVC	size	106	0.506803982971589
twomonth	EVC	elongation	106	0.3130180179424717
twomonth	EVC	color	106	0.1170609533629481
twomonth	EVC	compactness	106	0.293173308148667
twomonth	EVC	size	107	0.5073453154994573
twomonth	EVC	elongation	107	0.3203877748149977
twomonth	EVC	color	107	0.1267671896619069
twomonth	EVC	compactness	107	0.2931202315329251
twomonth	EVC	size	108	0.5076712728380952
twomonth	EVC	elongation	108	0.3199440776388952
twomonth	EVC	color	108	0.1251548427320395
twomonth	EVC	compactness	108	0.2935728960494992
twomonth	EVC	size	109	0.5091079673357908
twomonth	EVC	elongation	109	0.3078942317173869
twomonth	EVC	color	109	0.1182987374170863
twomonth	EVC	compactness	109	0.2980220489500055
twomonth	EVC	size	110	0.5153073115074703
twomonth	EVC	elongation	110	0.3176771430007145
twomonth	EVC	color	110	0.12279261848746
twomonth	EVC	compactness	110	0.2904278272696375
twomonth	EVC	size	111	0.5163187197336472
twomonth	EVC	elongation	111	0.3198833592587392
twomonth	EVC	color	111	0.1208493399756307
twomonth	EVC	compactness	111	0.2927974655841542
twomonth	EVC	size	112	0.5034788403019093
twomonth	EVC	elongation	112	0.314562913736802
twomonth	EVC	color	112	0.1235289270385612
twomonth	EVC	compactness	112	0.2832151153469672
twomonth	EVC	size	113	0.5021257933595518
twomonth	EVC	elongation	113	0.3188127331270067
twomonth	EVC	color	113	0.1256489041651393
twomonth	EVC	compactness	113	0.2888353459846977
twomonth	EVC	size	114	0.5095212691348353
twomonth	EVC	elongation	114	0.3172576194185853
twomonth	EVC	color	114	0.1270567243273431
twomonth	EVC	compactness	114	0.2880061482779181
twomonth	EVC	size	115	0.5070260410276737
twomonth	EVC	elongation	115	0.3133427363455482
twomonth	EVC	color	115	0.1189461177539823
twomonth	EVC	compactness	115	0.2948691598497991
twomonth	EVC	size	116	0.505535192964526
twomonth	EVC	elongation	116	0.3118713160885297
twomonth	EVC	color	116	0.1141656676461473
twomonth	EVC	compactness	116	0.2889480398477425
twomonth	EVC	size	117	0.5100800502421196
twomonth	EVC	elongation	117	0.316496760626766
twomonth	EVC	color	117	0.1259652310449512
twomonth	EVC	compactness	117	0.2953041727861666
twomonth	EVC	size	118	0.5083526611925919
twomonth	EVC	elongation	118	0.3141059921828202
twomonth	EVC	color	118	0.1187419769242059
twomonth	EVC	compactness	118	0.2818897843300095
twomonth	EVC	size	119	0.5153544775160898
twomonth	EVC	elongation	119	0.3168772001796479
twomonth	EVC	color	119	0.1229822561776882
twomonth	EVC	compactness	119	0.2899384174037038
twomonth	EVC	size	120	0.5075411499047547
twomonth	EVC	elongation	120	0.3128651758239389
twomonth	EVC	color	120	0.1187083393904636
twomonth	EVC	compactness	120	0.2876449713531166
twomonth	EVC	size	121	0.5102486859886997
twomonth	EVC	elongation	121	0.3139648915242172
twomonth	EVC	color	121	0.1209995916888502
twomonth	EVC	compactness	121	0.2867418360721692
twomonth	EVC	size	122	0.5089235689610071
twomonth	EVC	elongation	122	0.3100514304272962
twomonth	EVC	color	122	0.1215188812722567
twomonth	EVC	compactness	122	0.2981180865463421
twomonth	EVC	size	123	0.5113381354746166
twomonth	EVC	elongation	123	0.319182345347462
twomonth	EVC	color	123	0.1223722508782835
twomonth	EVC	compactness	123	0.2968986040730625
twomonth	EVC	size	124	0.5096220605796113
twomonth	EVC	elongation	124	0.3196030674523175
twomonth	EVC	color	124	0.1258858700278431
twomonth	EVC	compactness	124	0.2878236199698215
twomonth	EVC	size	125	0.5089412409797405
twomonth	EVC	elongation	125	0.3165134383752131
twomonth	EVC	color	125	0.1189980162435424
twomonth	EVC	compactness	125	0.2996345380675154
twomonth	EVC	size	126	0.5041100157480048
twomonth	EVC	elongation	126	0.3155308122511208
twomonth	EVC	color	126	0.1194990854961719
twomonth	EVC	compactness	126	0.2864786061206196
twomonth	EVC	size	127	0.5111030773127969
twomonth	EVC	elongation	127	0.3163940939511859
twomonth	EVC	color	127	0.1191290319999661
twomonth	EVC	compactness	127	0.29556382773413
twomonth	EVC	size	128	0.5071770656935162
twomonth	EVC	elongation	128	0.3094332161538632
twomonth	EVC	color	128	0.1229368576946483
twomonth	EVC	compactness	128	0.295370736915438
twomonth	EVC	size	129	0.5091389441502373
twomonth	EVC	elongation	129	0.3180758854176045
twomonth	EVC	color	129	0.1229032810984672
twomonth	EVC	compactness	129	0.2851510407264206
twomonth	EVC	size	130	0.5048830142226024
twomonth	EVC	elongation	130	0.3171460349213629
twomonth	EVC	color	130	0.1254058242338025
twomonth	EVC	compactness	130	0.2913043531488927
twomonth	EVC	size	131	0.5042499496986421
twomonth	EVC	elongation	131	0.3175374033763939
twomonth	EVC	color	131	0.1144412476100853
twomonth	EVC	compactness	131	0.2852279033035225
twomonth	EVC	size	132	0.5110186781888459
twomonth	EVC	elongation	132	0.317030448577071
twomonth	EVC	color	132	0.1223073117506422
twomonth	EVC	compactness	132	0.2958907171245373
twomonth	EVC	size	133	0.5110566019347946
twomonth	EVC	elongation	133	0.3097953731566813
twomonth	EVC	color	133	0.1171980425629642
twomonth	EVC	compactness	133	0.2894671059934248
twomonth	EVC	size	134	0.5063080086251366
twomonth	EVC	elongation	134	0.3172262546882536
twomonth	EVC	color	134	0.1186661502856431
twomonth	EVC	compactness	134	0.2835336969165408
twomonth	EVC	size	135	0.5022902243844333
twomonth	EVC	elongation	135	0.3083652714628068
twomonth	EVC	color	135	0.1151499311334755
twomonth	EVC	compactness	135	0.2921257711603683
twomonth	EVC	size	136	0.5035586284508573
twomonth	EVC	elongation	136	0.3178258004466772
twomonth	EVC	color	136	0.1203559285431829
twomonth	EVC	compactness	136	0.2837669862130565
twomonth	EVC	size	137	0.5100640844872638
twomonth	EVC	elongation	137	0.3195244931149325
twomonth	EVC	color	137	0.1213526029804607
twomonth	EVC	compactness	137	0.288434051832154
twomonth	EVC	size	138	0.5100262419919761
twomonth	EVC	elongation	138	0.3169826092377376
twomonth	EVC	color	138	0.1251999771523145
twomonth	EVC	compactness	138	0.2929655110652229
twomonth	EVC	size	139	0.515160918129296
twomonth	EVC	elongation	139	0.3219628368169331
twomonth	EVC	color	139	0.1205645584399624
twomonth	EVC	compactness	139	0.2850417390542785
twomonth	EVC	size	140	0.5086368963168869
twomonth	EVC	elongation	140	0.3197423601698587
twomonth	EVC	color	140	0.1215635281920426
twomonth	EVC	compactness	140	0.290867654273334
twomonth	EVC	size	141	0.5074282724241782
twomonth	EVC	elongation	141	0.3181941938304615
twomonth	EVC	color	141	0.1195171636393063
twomonth	EVC	compactness	141	0.2829005556564281
twomonth	EVC	size	142	0.5129623361848732
twomonth	EVC	elongation	142	0.3160213127553863
twomonth	EVC	color	142	0.1211452324599445
twomonth	EVC	compactness	142	0.2913932813630978
twomonth	EVC	size	143	0.509229396448421
twomonth	EVC	elongation	143	0.3201512595590065
twomonth	EVC	color	143	0.1202335659204393
twomonth	EVC	compactness	143	0.2916343909799581
twomonth	EVC	size	144	0.5055240209986601
twomonth	EVC	elongation	144	0.3139508139606681
twomonth	EVC	color	144	0.1166099138480041
twomonth	EVC	compactness	144	0.2906125290174144
twomonth	EVC	size	145	0.5010539143290423
twomonth	EVC	elongation	145	0.3215596253322497
twomonth	EVC	color	145	0.1205735365739685
twomonth	EVC	compactness	145	0.2854155706792742
twomonth	EVC	size	146	0.5072499069109621
twomonth	EVC	elongation	146	0.3112152163085756
twomonth	EVC	color	146	0.1188932239509238
twomonth	EVC	compactness	146	0.2829631791567466
twomonth	EVC	size	147	0.5059889575926704
twomonth	EVC	elongation	147	0.3221458857709601
twomonth	EVC	color	147	0.1251471036617764
twomonth	EVC	compactness	147	0.2840664943259972
twomonth	EVC	size	148	0.5071720281525438
twomonth	EVC	elongation	148	0.3130576910761101
twomonth	EVC	color	148	0.1233173518263272
twomonth	EVC	compactness	148	0.2885098175331557
twomonth	EVC	size	149	0.5143010423855918
twomonth	EVC	elongation	149	0.3183591836878144
twomonth	EVC	color	149	0.1138496860791818
twomonth	EVC	compactness	149	0.2969964697962329
twomonth	EVC	size	150	0.5100020292950448
twomonth	EVC	elongation	150	0.312046219150806
twomonth	EVC	color	150	0.119933164056602
twomonth	EVC	compactness	150	0.287342335112038
twomonth	EVC	size	151	0.5097082878434313
twomonth	EVC	elongation	151	0.311624217267446
twomonth	EVC	color	151	0.1258630387549407
twomonth	EVC	compactness	151	0.2884965737698706
twomonth	EVC	size	152	0.5117219229711097
twomonth	EVC	elongation	152	0.3160597264244647
twomonth	EVC	color	152	0.1183850859412036
twomonth	EVC	compactness	152	0.2883804064658416
twomonth	EVC	size	153	0.5109820138281405
twomonth	EVC	elongation	153	0.3159694309410943
twomonth	EVC	color	153	0.128258656783018
twomonth	EVC	compactness	153	0.2893373902383052
twomonth	EVC	size	154	0.5070362989236051
twomonth	EVC	elongation	154	0.3164111373506342
twomonth	EVC	color	154	0.1245673030801705
twomonth	EVC	compactness	154	0.288021220168037
twomonth	EVC	size	155	0.5030098614875221
twomonth	EVC	elongation	155	0.3133489930404589
twomonth	EVC	color	155	0.1225638588829881
twomonth	EVC	compactness	155	0.2811307460686078
twomonth	EVC	size	156	0.4989043062204428
twomonth	EVC	elongation	156	0.3182266351998524
twomonth	EVC	color	156	0.1193203150043448
twomonth	EVC	compactness	156	0.2900590737747358
twomonth	EVC	size	157	0.5050073074210274
twomonth	EVC	elongation	157	0.3130888932948855
twomonth	EVC	color	157	0.1222353038659101
twomonth	EVC	compactness	157	0.2807687566429913
twomonth	EVC	size	158	0.5086270446742596
twomonth	EVC	elongation	158	0.3100233971838652
twomonth	EVC	color	158	0.119223891470121
twomonth	EVC	compactness	158	0.2927369342734344
twomonth	EVC	size	159	0.5015504574301206
twomonth	EVC	elongation	159	0.3120062209940555
twomonth	EVC	color	159	0.1219035394706126
twomonth	EVC	compactness	159	0.2806494205857837
twomonth	EVC	size	160	0.5101946746119042
twomonth	EVC	elongation	160	0.3198159982187265
twomonth	EVC	color	160	0.1182952030385409
twomonth	EVC	compactness	160	0.2930837908713711
twomonth	EVC	size	161	0.5023760860202794
twomonth	EVC	elongation	161	0.311676769441907
twomonth	EVC	color	161	0.1246901938284438
twomonth	EVC	compactness	161	0.2901689848224891
twomonth	EVC	size	162	0.5061809732169081
twomonth	EVC	elongation	162	0.3159207587300358
twomonth	EVC	color	162	0.1242936324931477
twomonth	EVC	compactness	162	0.3015516540531008
twomonth	EVC	size	163	0.5058043357785693
twomonth	EVC	elongation	163	0.3170380866202088
twomonth	EVC	color	163	0.1244227185601357
twomonth	EVC	compactness	163	0.2870532879470908
twomonth	EVC	size	164	0.501951124751404
twomonth	EVC	elongation	164	0.3118677408342949
twomonth	EVC	color	164	0.1181638825943115
twomonth	EVC	compactness	164	0.2918050974011961
twomonth	EVC	size	165	0.5044454184759658
twomonth	EVC	elongation	165	0.3169217080320808
twomonth	EVC	color	165	0.1214930234338183
twomonth	EVC	compactness	165	0.2888478788097696
twomonth	EVC	size	166	0.513511448463517
twomonth	EVC	elongation	166	0.3253649959304049
twomonth	EVC	color	166	0.1180837497014291
twomonth	EVC	compactness	166	0.2895337310602573
twomonth	EVC	size	167	0.5095737367490747
twomonth	EVC	elongation	167	0.3205497988364514
twomonth	EVC	color	167	0.1241948933316011
twomonth	EVC	compactness	167	0.2880580264549578
twomonth	EVC	size	168	0.5084151226381153
twomonth	EVC	elongation	168	0.3169140496749986
twomonth	EVC	color	168	0.117967521459839
twomonth	EVC	compactness	168	0.290641697796674
twomonth	EVC	size	169	0.5078490086586898
twomonth	EVC	elongation	169	0.3142168250640955
twomonth	EVC	color	169	0.120626755377353
twomonth	EVC	compactness	169	0.2933900224285561
twomonth	EVC	size	170	0.5031697424753964
twomonth	EVC	elongation	170	0.312198472164948
twomonth	EVC	color	170	0.1257508933299461
twomonth	EVC	compactness	170	0.2907657869836495
twomonth	EVC	size	171	0.5072017862070777
twomonth	EVC	elongation	171	0.3142032147212703
twomonth	EVC	color	171	0.113906398636071
twomonth	EVC	compactness	171	0.2879015387979829
twomonth	EVC	size	172	0.5122737368342266
twomonth	EVC	elongation	172	0.3170108659345583
twomonth	EVC	color	172	0.1177005336920199
twomonth	EVC	compactness	172	0.2913666516488851
twomonth	EVC	size	173	0.5041604114703929
twomonth	EVC	elongation	173	0.3150642009456051
twomonth	EVC	color	173	0.1248616924379765
twomonth	EVC	compactness	173	0.2900096331001412
twomonth	EVC	size	174	0.5062728067763264
twomonth	EVC	elongation	174	0.3192171634483611
twomonth	EVC	color	174	0.1106669172615028
twomonth	EVC	compactness	174	0.2829482900793111
twomonth	EVC	size	175	0.5111556668030278
twomonth	EVC	elongation	175	0.3189504616708202
twomonth	EVC	color	175	0.1184235781673157
twomonth	EVC	compactness	175	0.2858480242380743
twomonth	EVC	size	176	0.50222776293891
twomonth	EVC	elongation	176	0.3101219604426532
twomonth	EVC	color	176	0.1145664742982019
twomonth	EVC	compactness	176	0.2838860785200196
twomonth	EVC	size	177	0.5125718251961952
twomonth	EVC	elongation	177	0.3160640532946464
twomonth	EVC	color	177	0.1195421074143277
twomonth	EVC	compactness	177	0.2872023412216082
twomonth	EVC	size	178	0.5037364252094476
twomonth	EVC	elongation	178	0.3140477114760059
twomonth	EVC	color	178	0.1207795867806603
twomonth	EVC	compactness	178	0.2837638377723983
twomonth	EVC	size	179	0.5046201886474396
twomonth	EVC	elongation	179	0.3086499104533547
twomonth	EVC	color	179	0.12079957430071
twomonth	EVC	compactness	179	0.2939103479505018
twomonth	EVC	size	180	0.506731710508769
twomonth	EVC	elongation	180	0.3196651062388672
twomonth	EVC	color	180	0.1220887896564396
twomonth	EVC	compactness	180	0.2832505606950229
twomonth	EVC	size	181	0.5117210292138403
twomonth	EVC	elongation	181	0.320541266979755
twomonth	EVC	color	181	0.1198511014742839
twomonth	EVC	compactness	181	0.2899259252036727
twomonth	EVC	size	182	0.5066008563194809
twomonth	EVC	elongation	182	0.3174358336538176
twomonth	EVC	color	182	0.1145357617673937
twomonth	EVC	compactness	182	0.2877610167820233
twomonth	EVC	size	183	0.50819590835516
twomonth	EVC	elongation	183	0.3141028435214203
twomonth	EVC	color	183	0.1193981932074654
twomonth	EVC	compactness	183	0.2928007358999347
twomonth	EVC	size	184	0.5087835537597089
twomonth	EVC	elongation	184	0.3185134274685188
twomonth	EVC	color	184	0.1246902141409642
twomonth	EVC	compactness	184	0.2901273238431984
twomonth	EVC	size	185	0.5039146688466726
twomonth	EVC	elongation	185	0.3127610871722427
twomonth	EVC	color	185	0.1246614312995918
twomonth	EVC	compactness	185	0.2888039834532375
twomonth	EVC	size	186	0.5149952480318366
twomonth	EVC	elongation	186	0.3189168420926475
twomonth	EVC	color	186	0.1207046132679533
twomonth	EVC	compactness	186	0.2886444692307266
twomonth	EVC	size	187	0.5160305033269709
twomonth	EVC	elongation	187	0.3235665617945796
twomonth	EVC	color	187	0.1231386219595408
twomonth	EVC	compactness	187	0.2954247072820764
twomonth	EVC	size	188	0.5105734651927554
twomonth	EVC	elongation	188	0.316363541778635
twomonth	EVC	color	188	0.1188237754437591
twomonth	EVC	compactness	188	0.2888664241408726
twomonth	EVC	size	189	0.5104983895821362
twomonth	EVC	elongation	189	0.3153486164827634
twomonth	EVC	color	189	0.1133525574555053
twomonth	EVC	compactness	189	0.2892392401398495
twomonth	EVC	size	190	0.5018844788968474
twomonth	EVC	elongation	190	0.3205675532239577
twomonth	EVC	color	190	0.1226981449551923
twomonth	EVC	compactness	190	0.2872679506624219
twomonth	EVC	size	191	0.5066475754494658
twomonth	EVC	elongation	191	0.306799147596458
twomonth	EVC	color	191	0.1143855100541742
twomonth	EVC	compactness	191	0.2897602359749675
twomonth	EVC	size	192	0.511136126019095
twomonth	EVC	elongation	192	0.313947380904045
twomonth	EVC	color	192	0.1244667967293512
twomonth	EVC	compactness	192	0.293638403927711
twomonth	EVC	size	193	0.5026042581885926
twomonth	EVC	elongation	193	0.3124543262961177
twomonth	EVC	color	193	0.1216677517340907
twomonth	EVC	compactness	193	0.2878047496383923
twomonth	EVC	size	194	0.5116093095551809
twomonth	EVC	elongation	194	0.3185053628325462
twomonth	EVC	color	194	0.118061202803812
twomonth	EVC	compactness	194	0.2923733807837489
twomonth	EVC	size	195	0.5049226645450939
twomonth	EVC	elongation	195	0.3165255048582551
twomonth	EVC	color	195	0.1191767664228492
twomonth	EVC	compactness	195	0.2902639661677662
twomonth	EVC	size	196	0.5055096396316908
twomonth	EVC	elongation	196	0.3156018298011461
twomonth	EVC	color	196	0.1137835688253587
twomonth	EVC	compactness	196	0.2880789686634653
twomonth	EVC	size	197	0.5026680805826849
twomonth	EVC	elongation	197	0.3189526149489388
twomonth	EVC	color	197	0.1241555682921536
twomonth	EVC	compactness	197	0.291018901300052
twomonth	EVC	size	198	0.4975666969036454
twomonth	EVC	elongation	198	0.3121269873941987
twomonth	EVC	color	198	0.1213048482450572
twomonth	EVC	compactness	198	0.2860212697243592
twomonth	EVC	size	199	0.5062683379899799
twomonth	EVC	elongation	199	0.3183429934740358
twomonth	EVC	color	199	0.1219460535757591
twomonth	EVC	compactness	199	0.2850412515537895
twomonth	EVC	size	200	0.5112226579728931
twomonth	EVC	elongation	200	0.3172018373269463
twomonth	EVC	color	200	0.1177311649727465
twomonth	EVC	compactness	200	0.288353614251466
twomonth	EVC	size	201	0.5151954699728196
twomonth	EVC	elongation	201	0.323910476875223
twomonth	EVC	color	201	0.1190393522225071
twomonth	EVC	compactness	201	0.2907422244600137
twomonth	EVC	size	202	0.5126923199262258
twomonth	EVC	elongation	202	0.3163411761257236
twomonth	EVC	color	202	0.1160583476697206
twomonth	EVC	compactness	202	0.2854093144229984
twomonth	EVC	size	203	0.5134157148723786
twomonth	EVC	elongation	203	0.319341423846961
twomonth	EVC	color	203	0.1208335571472987
twomonth	EVC	compactness	203	0.2884481690338152
twomonth	EVC	size	204	0.5130807590230522
twomonth	EVC	elongation	204	0.3183824634682289
twomonth	EVC	color	204	0.1288915136678454
twomonth	EVC	compactness	204	0.2919529928620521
twomonth	EVC	size	205	0.5083458564497463
twomonth	EVC	elongation	205	0.316643853899001
twomonth	EVC	color	205	0.1208906353295546
twomonth	EVC	compactness	205	0.2897753484901271
twomonth	EVC	size	206	0.5060735801559386
twomonth	EVC	elongation	206	0.3231921351692743
twomonth	EVC	color	206	0.1233573065539063
twomonth	EVC	compactness	206	0.2867945673750647
twomonth	EVC	size	207	0.5046230933585648
twomonth	EVC	elongation	207	0.3133126920216101
twomonth	EVC	color	207	0.1186854674925205
twomonth	EVC	compactness	207	0.2883476220579551
twomonth	EVC	size	208	0.4983530204866212
twomonth	EVC	elongation	208	0.3204148533030365
twomonth	EVC	color	208	0.1162837150832897
twomonth	EVC	compactness	208	0.2766747478487349
twomonth	EVC	size	209	0.5060438424140701
twomonth	EVC	elongation	209	0.3183879685471926
twomonth	EVC	color	209	0.1173429317708045
twomonth	EVC	compactness	209	0.2820946970355603
twomonth	EVC	size	210	0.5102409671759196
twomonth	EVC	elongation	210	0.317255323942855
twomonth	EVC	color	210	0.1226310933254319
twomonth	EVC	compactness	210	0.285038793738824
twomonth	EVC	size	211	0.509914948899286
twomonth	EVC	elongation	211	0.315477203751545
twomonth	EVC	color	211	0.1193318118908774
twomonth	EVC	compactness	211	0.2841259896981778
twomonth	EVC	size	212	0.5066856210714057
twomonth	EVC	elongation	212	0.3149415656625665
twomonth	EVC	color	212	0.1182732858290554
twomonth	EVC	compactness	212	0.2882910313761882
twomonth	EVC	size	213	0.5076939011471401
twomonth	EVC	elongation	213	0.3207246003290052
twomonth	EVC	color	213	0.1164734543361198
twomonth	EVC	compactness	213	0.2911721389537668
twomonth	EVC	size	214	0.5061841419926811
twomonth	EVC	elongation	214	0.3164496119615461
twomonth	EVC	color	214	0.1184890454204868
twomonth	EVC	compactness	214	0.2842437210662757
twomonth	EVC	size	215	0.5063905592965534
twomonth	EVC	elongation	215	0.310668689945337
twomonth	EVC	color	215	0.1179872855421646
twomonth	EVC	compactness	215	0.2866910953962706
twomonth	EVC	size	216	0.5046703812431756
twomonth	EVC	elongation	216	0.318369889136574
twomonth	EVC	color	216	0.1197891076620971
twomonth	EVC	compactness	216	0.2804340063071986
twomonth	EVC	size	217	0.5076069426273725
twomonth	EVC	elongation	217	0.3156251095815606
twomonth	EVC	color	217	0.1269745804949435
twomonth	EVC	compactness	217	0.292188293098085
twomonth	EVC	size	218	0.4979980769747276
twomonth	EVC	elongation	218	0.3110423649546953
twomonth	EVC	color	218	0.1258285074703019
twomonth	EVC	compactness	218	0.2867862189291902
twomonth	EVC	size	219	0.5064548285692804
twomonth	EVC	elongation	219	0.3165348899006213
twomonth	EVC	color	219	0.1180706278132664
twomonth	EVC	compactness	219	0.2872301287494823
twomonth	EVC	size	220	0.5058502017766153
twomonth	EVC	elongation	220	0.3157037448607792
twomonth	EVC	color	220	0.1193859244451585
twomonth	EVC	compactness	220	0.2817808279707139
twomonth	EVC	size	221	0.5113985656536186
twomonth	EVC	elongation	221	0.3201828883706167
twomonth	EVC	color	221	0.1244478654603609
twomonth	EVC	compactness	221	0.287548507193852
twomonth	EVC	size	222	0.5096767828996893
twomonth	EVC	elongation	222	0.3195121422366672
twomonth	EVC	color	222	0.1187186175257737
twomonth	EVC	compactness	222	0.2942740030027891
twomonth	EVC	size	223	0.5027225997761107
twomonth	EVC	elongation	223	0.3189585669346818
twomonth	EVC	color	223	0.1221430647108837
twomonth	EVC	compactness	223	0.2829276728711297
twomonth	EVC	size	224	0.503800917921492
twomonth	EVC	elongation	224	0.3106438459911949
twomonth	EVC	color	224	0.1219101613522551
twomonth	EVC	compactness	224	0.2873612866935486
twomonth	EVC	size	225	0.5093945993545806
twomonth	EVC	elongation	225	0.3167199499351552
twomonth	EVC	color	225	0.1185476470417709
twomonth	EVC	compactness	225	0.2919273178362971
twomonth	EVC	size	226	0.5097804993682556
twomonth	EVC	elongation	226	0.3172458982725999
twomonth	EVC	color	226	0.119305304051787
twomonth	EVC	compactness	226	0.2862297371209757
twomonth	EVC	size	227	0.5061361837901184
twomonth	EVC	elongation	227	0.313238607065963
twomonth	EVC	color	227	0.1142570536753179
twomonth	EVC	compactness	227	0.2859055289832581
twomonth	EVC	size	228	0.5078262787863189
twomonth	EVC	elongation	228	0.3163045907116517
twomonth	EVC	color	228	0.1227982653681244
twomonth	EVC	compactness	228	0.2896973077868434
twomonth	EVC	size	229	0.5072894353574623
twomonth	EVC	elongation	229	0.3194875014219702
twomonth	EVC	color	229	0.1179314464236516
twomonth	EVC	compactness	229	0.2906225227774393
twomonth	EVC	size	230	0.5069060947396038
twomonth	EVC	elongation	230	0.3145872295283868
twomonth	EVC	color	230	0.1178160916204376
twomonth	EVC	compactness	230	0.2859873478153317
twomonth	EVC	size	231	0.5097421896816681
twomonth	EVC	elongation	231	0.3195041791704173
twomonth	EVC	color	231	0.1193612447329019
twomonth	EVC	compactness	231	0.2899052470579301
twomonth	EVC	size	232	0.5102763518387168
twomonth	EVC	elongation	232	0.3207903768813457
twomonth	EVC	color	232	0.1189647443351669
twomonth	EVC	compactness	232	0.2884019174249196
twomonth	EVC	size	233	0.5062557441375493
twomonth	EVC	elongation	233	0.3193422770326306
twomonth	EVC	color	233	0.117827304131685
twomonth	EVC	compactness	233	0.2866150453199836
twomonth	EVC	size	234	0.5105280257606788
twomonth	EVC	elongation	234	0.3159965094291332
twomonth	EVC	color	234	0.1179955730504779
twomonth	EVC	compactness	234	0.2867727923532219
twomonth	EVC	size	235	0.5101361131981014
twomonth	EVC	elongation	235	0.3185047331002663
twomonth	EVC	color	235	0.1197651795130944
twomonth	EVC	compactness	235	0.2889280523276927
twomonth	EVC	size	236	0.5084702512114974
twomonth	EVC	elongation	236	0.3143218684711839
twomonth	EVC	color	236	0.1249826941218549
twomonth	EVC	compactness	236	0.2873406694853672
twomonth	EVC	size	237	0.5036355118886803
twomonth	EVC	elongation	237	0.3180663175497379
twomonth	EVC	color	237	0.1177603337520061
twomonth	EVC	compactness	237	0.2891172837675134
twomonth	EVC	size	238	0.5034278148868997
twomonth	EVC	elongation	238	0.3201690139465128
twomonth	EVC	color	238	0.1217075236489865
twomonth	EVC	compactness	238	0.2848734904480061
twomonth	EVC	size	239	0.5097822868827941
twomonth	EVC	elongation	239	0.3109006751917013
twomonth	EVC	color	239	0.122323033641413
twomonth	EVC	compactness	239	0.2939017963794236
twomonth	EVC	size	240	0.504454498237315
twomonth	EVC	elongation	240	0.3130527751015374
twomonth	EVC	color	240	0.1237790147894277
twomonth	EVC	compactness	240	0.2823915238958113
twomonth	EVC	size	241	0.5113884296336785
twomonth	EVC	elongation	241	0.3120615764928596
twomonth	EVC	color	241	0.1204349848724854
twomonth	EVC	compactness	241	0.2877585183420171
twomonth	EVC	size	242	0.5058423204625135
twomonth	EVC	elongation	242	0.3172896138811968
twomonth	EVC	color	242	0.1239082430440583
twomonth	EVC	compactness	242	0.2918456208793458
twomonth	EVC	size	243	0.504519620641981
twomonth	EVC	elongation	243	0.3124988950903842
twomonth	EVC	color	243	0.1218470909764884
twomonth	EVC	compactness	243	0.2853036893170445
twomonth	EVC	size	244	0.5058998459303905
twomonth	EVC	elongation	244	0.316480082878319
twomonth	EVC	color	244	0.1254330023860653
twomonth	EVC	compactness	244	0.2895597513988587
twomonth	EVC	size	245	0.5064914726173207
twomonth	EVC	elongation	245	0.3152006293969697
twomonth	EVC	color	245	0.1227624137696612
twomonth	EVC	compactness	245	0.2896981406001788
twomonth	EVC	size	246	0.5093895415009432
twomonth	EVC	elongation	246	0.3091305586945303
twomonth	EVC	color	246	0.121167799670082
twomonth	EVC	compactness	246	0.2955000464201501
twomonth	EVC	size	247	0.5100146434601408
twomonth	EVC	elongation	247	0.3153337466753782
twomonth	EVC	color	247	0.1175047819331586
twomonth	EVC	compactness	247	0.2899819674473894
twomonth	EVC	size	248	0.5045156190469344
twomonth	EVC	elongation	248	0.3145989709883166
twomonth	EVC	color	248	0.1182924608482901
twomonth	EVC	compactness	248	0.2808830958201865
twomonth	EVC	size	249	0.5097560226066765
twomonth	EVC	elongation	249	0.3233058932585598
twomonth	EVC	color	249	0.1212543106943623
twomonth	EVC	compactness	249	0.2917926255136854
twomonth	EVC	size	250	0.5170537132116353
twomonth	EVC	elongation	250	0.3204316326212061
twomonth	EVC	color	250	0.1151320561155448
twomonth	EVC	compactness	250	0.2913499141320955
twomonth	EVC	size	251	0.5066238502564997
twomonth	EVC	elongation	251	0.320975802566881
twomonth	EVC	color	251	0.1239732227967404
twomonth	EVC	compactness	251	0.2938846526122264
twomonth	EVC	size	252	0.5078594087432777
twomonth	EVC	elongation	252	0.3150218057434019
twomonth	EVC	color	252	0.124926590940577
twomonth	EVC	compactness	252	0.2869402284586793
twomonth	EVC	size	253	0.5149492195324689
twomonth	EVC	elongation	253	0.3204538763904503
twomonth	EVC	color	253	0.1234829394924305
twomonth	EVC	compactness	253	0.3000934385278447
twomonth	EVC	size	254	0.5084323071528836
twomonth	EVC	elongation	254	0.3204696400113942
twomonth	EVC	color	254	0.1214406171312489
twomonth	EVC	compactness	254	0.2939555839333787
twomonth	EVC	size	255	0.5010848302054932
twomonth	EVC	elongation	255	0.3123842635014845
twomonth	EVC	color	255	0.1137177359468209
twomonth	EVC	compactness	255	0.2854934488823948
twomonth	EVC	size	256	0.5066624240077349
twomonth	EVC	elongation	256	0.3168891447790229
twomonth	EVC	color	256	0.1195788933887283
twomonth	EVC	compactness	256	0.2828723009405854
twomonth	EVC	size	257	0.5042042258892526
twomonth	EVC	elongation	257	0.3137718074815996
twomonth	EVC	color	257	0.1209202306717421
twomonth	EVC	compactness	257	0.2843396977250512
twomonth	EVC	size	258	0.506221517296669
twomonth	EVC	elongation	258	0.3115872458884282
twomonth	EVC	color	258	0.1231259875718671
twomonth	EVC	compactness	258	0.2894065543701847
twomonth	EVC	size	259	0.502470377412188
twomonth	EVC	elongation	259	0.3146590799501373
twomonth	EVC	color	259	0.1224523228336048
twomonth	EVC	compactness	259	0.286529224921396
twomonth	EVC	size	260	0.5113096977433212
twomonth	EVC	elongation	260	0.3261009091983593
twomonth	EVC	color	260	0.1240209572196234
twomonth	EVC	compactness	260	0.2898156485305526
twomonth	EVC	size	261	0.5111894264526081
twomonth	EVC	elongation	261	0.312126012324862
twomonth	EVC	color	261	0.1190509100466009
twomonth	EVC	compactness	261	0.2947505956683658
twomonth	EVC	size	262	0.5118159706110357
twomonth	EVC	elongation	262	0.3217070639415414
twomonth	EVC	color	262	0.1213970467750429
twomonth	EVC	compactness	262	0.2974034920795226
twomonth	EVC	size	263	0.5087190813603297
twomonth	EVC	elongation	263	0.3177010525134089
twomonth	EVC	color	263	0.1233131877596502
twomonth	EVC	compactness	263	0.2985248041418261
twomonth	EVC	size	264	0.5031315952901305
twomonth	EVC	elongation	264	0.3180872815404776
twomonth	EVC	color	264	0.1251027004922349
twomonth	EVC	compactness	264	0.2857878179276805
twomonth	EVC	size	265	0.5118627913043465
twomonth	EVC	elongation	265	0.3142571279300137
twomonth	EVC	color	265	0.1211932715706332
twomonth	EVC	compactness	265	0.2903013412052576
twomonth	EVC	size	266	0.5061307196831767
twomonth	EVC	elongation	266	0.3161853478573471
twomonth	EVC	color	266	0.1176415867578894
twomonth	EVC	compactness	266	0.2872231006174322
twomonth	EVC	size	267	0.5090455058902675
twomonth	EVC	elongation	267	0.3135163596293202
twomonth	EVC	color	267	0.1207635602020838
twomonth	EVC	compactness	267	0.2866271109570869
twomonth	EVC	size	268	0.5070787523938958
twomonth	EVC	elongation	268	0.3187490285970068
twomonth	EVC	color	268	0.1249458675224136
twomonth	EVC	compactness	268	0.2919349350314379
twomonth	EVC	size	269	0.5069364824867593
twomonth	EVC	elongation	269	0.3219857509463464
twomonth	EVC	color	269	0.118794850414744
twomonth	EVC	compactness	269	0.2820841548374852
twomonth	EVC	size	270	0.5101825073254429
twomonth	EVC	elongation	270	0.314829026409952
twomonth	EVC	color	270	0.1231564766649511
twomonth	EVC	compactness	270	0.2926499966862261
twomonth	EVC	size	271	0.502570112598373
twomonth	EVC	elongation	271	0.3137409709138254
twomonth	EVC	color	271	0.1181315653743937
twomonth	EVC	compactness	271	0.2852616017748258
twomonth	EVC	size	272	0.5173953722404813
twomonth	EVC	elongation	272	0.3214629918981906
twomonth	EVC	color	272	0.1226838449408478
twomonth	EVC	compactness	272	0.293764138428837
twomonth	EVC	size	273	0.5082223757579297
twomonth	EVC	elongation	273	0.3162074291150352
twomonth	EVC	color	273	0.1198309108290304
twomonth	EVC	compactness	273	0.2964002160731226
twomonth	EVC	size	274	0.501289845935466
twomonth	EVC	elongation	274	0.3196925300639628
twomonth	EVC	color	274	0.1166797889180968
twomonth	EVC	compactness	274	0.2858831648983243
twomonth	EVC	size	275	0.5141243425109229
twomonth	EVC	elongation	275	0.3081542298932377
twomonth	EVC	color	275	0.1251683099330487
twomonth	EVC	compactness	275	0.2988427153982272
twomonth	EVC	size	276	0.5145916556867629
twomonth	EVC	elongation	276	0.3167380902876074
twomonth	EVC	color	276	0.1185781361348549
twomonth	EVC	compactness	276	0.2911851999043683
twomonth	EVC	size	277	0.5095001033376857
twomonth	EVC	elongation	277	0.3164829065166066
twomonth	EVC	color	277	0.1232201767288495
twomonth	EVC	compactness	277	0.287858191879501
twomonth	EVC	size	278	0.5095428818106196
twomonth	EVC	elongation	278	0.3139469339972657
twomonth	EVC	color	278	0.1155595534193732
twomonth	EVC	compactness	278	0.292435008970569
twomonth	EVC	size	279	0.5076363959919282
twomonth	EVC	elongation	279	0.3104474304616768
twomonth	EVC	color	279	0.1209025384664948
twomonth	EVC	compactness	279	0.2889568757941059
twomonth	EVC	size	280	0.5066015875754285
twomonth	EVC	elongation	280	0.3176695049575768
twomonth	EVC	color	280	0.1194539510758969
twomonth	EVC	compactness	280	0.2888247428490615
twomonth	EVC	size	281	0.5118334191904518
twomonth	EVC	elongation	281	0.3160070726802811
twomonth	EVC	color	281	0.1186361080680074
twomonth	EVC	compactness	281	0.2896217858360863
twomonth	EVC	size	282	0.5081186592893633
twomonth	EVC	elongation	282	0.3139576191320807
twomonth	EVC	color	282	0.1239032055390051
twomonth	EVC	compactness	282	0.2874161101860428
twomonth	EVC	size	283	0.5045891712076628
twomonth	EVC	elongation	283	0.3178953147648084
twomonth	EVC	color	283	0.1185849408291808
twomonth	EVC	compactness	283	0.2886791833280487
twomonth	EVC	size	284	0.5025442139502294
twomonth	EVC	elongation	284	0.3087576759290081
twomonth	EVC	color	284	0.1168495609633975
twomonth	EVC	compactness	284	0.2807923191666271
twomonth	EVC	size	285	0.5023419607427253
twomonth	EVC	elongation	285	0.320019564256714
twomonth	EVC	color	285	0.1150050622381555
twomonth	EVC	compactness	285	0.2850387734263037
twomonth	EVC	size	286	0.5086971843072325
twomonth	EVC	elongation	286	0.3201205855027884
twomonth	EVC	color	286	0.1271025899983515
twomonth	EVC	compactness	286	0.2888083303325979
twomonth	EVC	size	287	0.5035693129127582
twomonth	EVC	elongation	287	0.3137579533714402
twomonth	EVC	color	287	0.1317784306262514
twomonth	EVC	compactness	287	0.2814015525902575
twomonth	EVC	size	288	0.5029351921302071
twomonth	EVC	elongation	288	0.3140708287448643
twomonth	EVC	color	288	0.1167988202874988
twomonth	EVC	compactness	288	0.2891808619562895
twomonth	EVC	size	289	0.5042372949082158
twomonth	EVC	elongation	289	0.3100157591407274
twomonth	EVC	color	289	0.1203414863411957
twomonth	EVC	compactness	289	0.2952031179972971
twomonth	EVC	size	290	0.5127525469785759
twomonth	EVC	elongation	290	0.3132395821352997
twomonth	EVC	color	290	0.1216604189142351
twomonth	EVC	compactness	290	0.292019211678477
twomonth	EVC	size	291	0.5009064850049423
twomonth	EVC	elongation	291	0.3149905628967373
twomonth	EVC	color	291	0.115634140994193
twomonth	EVC	compactness	291	0.2907170572472681
twomonth	EVC	size	292	0.5074669071134091
twomonth	EVC	elongation	292	0.320116116434995
twomonth	EVC	color	292	0.1274992528962495
twomonth	EVC	compactness	292	0.2931020721397092
twomonth	EVC	size	293	0.5008193639838531
twomonth	EVC	elongation	293	0.3117125016703093
twomonth	EVC	color	293	0.1235295161016521
twomonth	EVC	compactness	293	0.2793977630802288
twomonth	EVC	size	294	0.5018339003604724
twomonth	EVC	elongation	294	0.3145625683997453
twomonth	EVC	color	294	0.1226093589286298
twomonth	EVC	compactness	294	0.2851006250508479
twomonth	EVC	size	295	0.5038975858952303
twomonth	EVC	elongation	295	0.3108441617980599
twomonth	EVC	color	295	0.1153144625485192
twomonth	EVC	compactness	295	0.2917412145246143
twomonth	EVC	size	296	0.5077692001970765
twomonth	EVC	elongation	296	0.3140294492398867
twomonth	EVC	color	296	0.1123963049337753
twomonth	EVC	compactness	296	0.2863414762955628
twomonth	EVC	size	297	0.5000762048144503
twomonth	EVC	elongation	297	0.3194142899659372
twomonth	EVC	color	297	0.126410806491914
twomonth	EVC	compactness	297	0.2855040723305514
twomonth	EVC	size	298	0.5082220304426212
twomonth	EVC	elongation	298	0.3136959552127796
twomonth	EVC	color	298	0.1216175188712015
twomonth	EVC	compactness	298	0.2914382735957301
twomonth	EVC	size	299	0.5067787952667276
twomonth	EVC	elongation	299	0.3142253569207919
twomonth	EVC	color	299	0.1202741909611908
twomonth	EVC	compactness	299	0.285091281291475
twomonth	EVC	size	300	0.5114753069027851
twomonth	EVC	elongation	300	0.3188644930576316
twomonth	EVC	color	300	0.1201251783117142
twomonth	EVC	compactness	300	0.2879772841864642
twomonth	EVC	size	301	0.5096761328944026
twomonth	EVC	elongation	301	0.3071749961978794
twomonth	EVC	color	301	0.120467017717118
twomonth	EVC	compactness	301	0.2850357265482473
twomonth	EVC	size	302	0.5091002485230107
twomonth	EVC	elongation	302	0.3140793199736716
twomonth	EVC	color	302	0.1146742728438361
twomonth	EVC	compactness	302	0.2851920313925389
twomonth	EVC	size	303	0.4999769774448954
twomonth	EVC	elongation	303	0.3130251887648856
twomonth	EVC	color	303	0.117977251157099
twomonth	EVC	compactness	303	0.2819394687548487
twomonth	EVC	size	304	0.5134218899226026
twomonth	EVC	elongation	304	0.3163991114954812
twomonth	EVC	color	304	0.1248010798771752
twomonth	EVC	compactness	304	0.2959228515317717
twomonth	EVC	size	305	0.5135313142500932
twomonth	EVC	elongation	305	0.3168289545614242
twomonth	EVC	color	305	0.1203938926437652
twomonth	EVC	compactness	305	0.2906243102792323
twomonth	EVC	size	306	0.5082040740465749
twomonth	EVC	elongation	306	0.3117133345420345
twomonth	EVC	color	306	0.1228710045035901
twomonth	EVC	compactness	306	0.2942575295487644
twomonth	EVC	size	307	0.5062833693622358
twomonth	EVC	elongation	307	0.3168495732151072
twomonth	EVC	color	307	0.123335450281982
twomonth	EVC	compactness	307	0.2850370468620717
twomonth	EVC	size	308	0.5051647305764113
twomonth	EVC	elongation	308	0.317967327698115
twomonth	EVC	color	308	0.1195139542610869
twomonth	EVC	compactness	308	0.2860205587861461
twomonth	EVC	size	309	0.5006892207378474
twomonth	EVC	elongation	309	0.3177535640599809
twomonth	EVC	color	309	0.1221171459348842
twomonth	EVC	compactness	309	0.2839442738908962
twomonth	EVC	size	310	0.5097611210856445
twomonth	EVC	elongation	310	0.3136311537297759
twomonth	EVC	color	310	0.1212411888061996
twomonth	EVC	compactness	310	0.2944222437764915
twomonth	EVC	size	311	0.5170108534880405
twomonth	EVC	elongation	311	0.3198369215815772
twomonth	EVC	color	311	0.1248450767963091
twomonth	EVC	compactness	311	0.2897198953095013
twomonth	EVC	size	312	0.5029825612654787
twomonth	EVC	elongation	312	0.3174796305181925
twomonth	EVC	color	312	0.1223552696112493
twomonth	EVC	compactness	312	0.2892482995239371
twomonth	EVC	size	313	0.5014920382049745
twomonth	EVC	elongation	313	0.3131832515671589
twomonth	EVC	color	313	0.1223351805285977
twomonth	EVC	compactness	313	0.285975850928799
twomonth	EVC	size	314	0.5089453644507782
twomonth	EVC	elongation	314	0.3162426534948246
twomonth	EVC	color	314	0.1263168610851761
twomonth	EVC	compactness	314	0.2914546048621122
twomonth	EVC	size	315	0.5047781805574494
twomonth	EVC	elongation	315	0.3058273691187368
twomonth	EVC	color	315	0.1184787469726563
twomonth	EVC	compactness	315	0.2898044969568664
twomonth	EVC	size	316	0.5071420263460273
twomonth	EVC	elongation	316	0.3179688715578981
twomonth	EVC	color	316	0.1185868908311369
twomonth	EVC	compactness	316	0.28295093070696
twomonth	EVC	size	317	0.5038645981269279
twomonth	EVC	elongation	317	0.3195624598772315
twomonth	EVC	color	317	0.1176409570697578
twomonth	EVC	compactness	317	0.2863381044171804
twomonth	EVC	size	318	0.5033881848770735
twomonth	EVC	elongation	318	0.3110205274643414
twomonth	EVC	color	318	0.1131760010283991
twomonth	EVC	compactness	318	0.2860889307297309
twomonth	EVC	size	319	0.5093473927206307
twomonth	EVC	elongation	319	0.3167591558480697
twomonth	EVC	color	319	0.1193805010022181
twomonth	EVC	compactness	319	0.2893726527736775
twomonth	EVC	size	320	0.5086510339318736
twomonth	EVC	elongation	320	0.3130666495256413
twomonth	EVC	color	320	0.1162356353475603
twomonth	EVC	compactness	320	0.2898516626291789
twomonth	EVC	size	321	0.5097652242440172
twomonth	EVC	elongation	321	0.3121509375347822
twomonth	EVC	color	321	0.1215457344241935
twomonth	EVC	compactness	321	0.2896190436458356
twomonth	EVC	size	322	0.5052259123240262
twomonth	EVC	elongation	322	0.3171328105434835
twomonth	EVC	color	322	0.1197050341402618
twomonth	EVC	compactness	322	0.2851696876201255
twomonth	EVC	size	323	0.506266509850111
twomonth	EVC	elongation	323	0.3164977966379363
twomonth	EVC	color	323	0.1211717606115552
twomonth	EVC	compactness	323	0.2868844705902478
twomonth	EVC	size	324	0.508135112548184
twomonth	EVC	elongation	324	0.3176038706028479
twomonth	EVC	color	324	0.1208580540468719
twomonth	EVC	compactness	324	0.2864351576395358
twomonth	EVC	size	325	0.5042811905777365
twomonth	EVC	elongation	325	0.3133240272026497
twomonth	EVC	color	325	0.1146281634225831
twomonth	EVC	compactness	325	0.292366088588934
twomonth	EVC	size	326	0.5035899708932776
twomonth	EVC	elongation	326	0.3152835712324255
twomonth	EVC	color	326	0.1178078244246447
twomonth	EVC	compactness	326	0.2926408560520571
twomonth	EVC	size	327	0.510707549095812
twomonth	EVC	elongation	327	0.3156817245449247
twomonth	EVC	color	327	0.12549812432639
twomonth	EVC	compactness	327	0.2872904772475186
twomonth	EVC	size	328	0.5079468953923407
twomonth	EVC	elongation	328	0.3133944150203951
twomonth	EVC	color	328	0.1161835134202761
twomonth	EVC	compactness	328	0.2875251071703792
twomonth	EVC	size	329	0.5033866208018521
twomonth	EVC	elongation	329	0.3130411555252746
twomonth	EVC	color	329	0.1185822189514505
twomonth	EVC	compactness	329	0.290775760431154
twomonth	EVC	size	330	0.509314181513011
twomonth	EVC	elongation	330	0.3168740718321925
twomonth	EVC	color	330	0.1213130748158095
twomonth	EVC	compactness	330	0.294954452122857
twomonth	EVC	size	331	0.5100193559984696
twomonth	EVC	elongation	331	0.316747576899696
twomonth	EVC	color	331	0.1199228452962511
twomonth	EVC	compactness	331	0.2927817436933834
twomonth	EVC	size	332	0.5067929328817145
twomonth	EVC	elongation	332	0.314459739212609
twomonth	EVC	color	332	0.1191890961227173
twomonth	EVC	compactness	332	0.2968571868440163
twomonth	EVC	size	333	0.5057183116414016
twomonth	EVC	elongation	333	0.3152101769508919
twomonth	EVC	color	333	0.1271986275946882
twomonth	EVC	compactness	333	0.2935916851308467
twomonth	EVC	size	334	0.5055198162769614
twomonth	EVC	elongation	334	0.3195894367955478
twomonth	EVC	color	334	0.1189095958423467
twomonth	EVC	compactness	334	0.2892402760783886
twomonth	EVC	size	335	0.5090854202774068
twomonth	EVC	elongation	335	0.3197951357977094
twomonth	EVC	color	335	0.1170525642920329
twomonth	EVC	compactness	335	0.289790481317807
twomonth	EVC	size	336	0.5084869888476311
twomonth	EVC	elongation	336	0.3143874621980237
twomonth	EVC	color	336	0.1153196625537354
twomonth	EVC	compactness	336	0.2923834151688145
twomonth	EVC	size	337	0.5155563650956201
twomonth	EVC	elongation	337	0.3215760186854735
twomonth	EVC	color	337	0.1290603716497292
twomonth	EVC	compactness	337	0.2966645429007725
twomonth	EVC	size	338	0.5033458939081045
twomonth	EVC	elongation	338	0.3115200879878607
twomonth	EVC	color	338	0.1286592603098689
twomonth	EVC	compactness	338	0.2890150711649825
twomonth	EVC	size	339	0.5111616184139346
twomonth	EVC	elongation	339	0.3150353145165045
twomonth	EVC	color	339	0.1206917351300351
twomonth	EVC	compactness	339	0.2967403492268148
twomonth	EVC	size	340	0.5104252030493818
twomonth	EVC	elongation	340	0.3179534126461221
twomonth	EVC	color	340	0.1208721509360127
twomonth	EVC	compactness	340	0.2932290863296189
twomonth	EVC	size	341	0.5082385243267724
twomonth	EVC	elongation	341	0.3176374292391871
twomonth	EVC	color	341	0.1237149694126828
twomonth	EVC	compactness	341	0.2921949759172885
twomonth	EVC	size	342	0.5048554499359114
twomonth	EVC	elongation	342	0.3123516596205375
twomonth	EVC	color	342	0.118609112728428
twomonth	EVC	compactness	342	0.2859248868151762
twomonth	EVC	size	343	0.5028214005796962
twomonth	EVC	elongation	343	0.3145172479895317
twomonth	EVC	color	343	0.1163190385562232
twomonth	EVC	compactness	343	0.2900737597269675
twomonth	EVC	size	344	0.5166500599285659
twomonth	EVC	elongation	344	0.3207738007026212
twomonth	EVC	color	344	0.1261805437609343
twomonth	EVC	compactness	344	0.2964542270648018
twomonth	EVC	size	345	0.507699771507386
twomonth	EVC	elongation	345	0.3042452988059437
twomonth	EVC	color	345	0.1287852385612394
twomonth	EVC	compactness	345	0.2910234919296569
twomonth	EVC	size	346	0.5091610646426519
twomonth	EVC	elongation	346	0.3108200288319757
twomonth	EVC	color	346	0.12343534725719
twomonth	EVC	compactness	346	0.2956416856247303
twomonth	EVC	size	347	0.506310547708288
twomonth	EVC	elongation	347	0.317611325820485
twomonth	EVC	color	347	0.1226921730742018
twomonth	EVC	compactness	347	0.2858806461457978
twomonth	EVC	size	348	0.5083385235776052
twomonth	EVC	elongation	348	0.3127206827366018
twomonth	EVC	color	348	0.1247499735759097
twomonth	EVC	compactness	348	0.292074238296175
twomonth	EVC	size	349	0.5095665460655902
twomonth	EVC	elongation	349	0.315951676553588
twomonth	EVC	color	349	0.123547350494542
twomonth	EVC	compactness	349	0.2814481901370403
twomonth	EVC	size	350	0.5009327492810598
twomonth	EVC	elongation	350	0.307727352663194
twomonth	EVC	color	350	0.1184349328662058
twomonth	EVC	compactness	350	0.286109101062464
twomonth	EVC	size	351	0.5065085352560978
twomonth	EVC	elongation	351	0.3175522528698347
twomonth	EVC	color	351	0.1231159328742811
twomonth	EVC	compactness	351	0.297713258015253
twomonth	EVC	size	352	0.5114810960123702
twomonth	EVC	elongation	352	0.3142418721576828
twomonth	EVC	color	352	0.1171986519385754
twomonth	EVC	compactness	352	0.298631830811686
twomonth	EVC	size	353	0.5048354622733439
twomonth	EVC	elongation	353	0.3158596950128229
twomonth	EVC	color	353	0.1271835760170897
twomonth	EVC	compactness	353	0.290103192568992
twomonth	EVC	size	354	0.5060946850150927
twomonth	EVC	elongation	354	0.3195330249716289
twomonth	EVC	color	354	0.1244841639342724
twomonth	EVC	compactness	354	0.294640440870368
twomonth	EVC	size	355	0.5072049143575201
twomonth	EVC	elongation	355	0.3206208976422548
twomonth	EVC	color	355	0.1211314605711297
twomonth	EVC	compactness	355	0.2933094020351847
twomonth	EVC	size	356	0.5059167460678459
twomonth	EVC	elongation	356	0.3138569229091186
twomonth	EVC	color	356	0.1200992595357147
twomonth	EVC	compactness	356	0.2896787421432199
twomonth	EVC	size	357	0.5057616588689614
twomonth	EVC	elongation	357	0.3128991001112794
twomonth	EVC	color	357	0.1150560263517783
twomonth	EVC	compactness	357	0.282940388508885
twomonth	EVC	size	358	0.5101978027623466
twomonth	EVC	elongation	358	0.3214772319732957
twomonth	EVC	color	358	0.1208737759376427
twomonth	EVC	compactness	358	0.2866436453486727
twomonth	EVC	size	359	0.5112894257034409
twomonth	EVC	elongation	359	0.3161684466555103
twomonth	EVC	color	359	0.1222177132232646
twomonth	EVC	compactness	359	0.2905690602238102
twomonth	EVC	size	360	0.5134698074998348
twomonth	EVC	elongation	360	0.3225431655838452
twomonth	EVC	color	360	0.1236287224511673
twomonth	EVC	compactness	360	0.2918135474096724
twomonth	EVC	size	361	0.5066509879772213
twomonth	EVC	elongation	361	0.3196063786252735
twomonth	EVC	color	361	0.1194665854635706
twomonth	EVC	compactness	361	0.2840001942594907
twomonth	EVC	size	362	0.510824610985422
twomonth	EVC	elongation	362	0.3133505775281311
twomonth	EVC	color	362	0.1172008660032964
twomonth	EVC	compactness	362	0.2908919683602238
twomonth	EVC	size	363	0.5025190059327027
twomonth	EVC	elongation	363	0.3152670763094791
twomonth	EVC	color	363	0.111129270850296
twomonth	EVC	compactness	363	0.275575576433641
twomonth	EVC	size	364	0.5094520841971272
twomonth	EVC	elongation	364	0.3172263359440317
twomonth	EVC	color	364	0.1245238952241274
twomonth	EVC	compactness	364	0.2865884359182913
twomonth	EVC	size	365	0.5091228565193904
twomonth	EVC	elongation	365	0.3112332144634162
twomonth	EVC	color	365	0.1223818790129416
twomonth	EVC	compactness	365	0.2848092013210167
twomonth	EVC	size	366	0.5059083772497791
twomonth	EVC	elongation	366	0.3087456703877996
twomonth	EVC	color	366	0.1206832648090384
twomonth	EVC	compactness	366	0.2845334385443954
twomonth	EVC	size	367	0.5172049003787993
twomonth	EVC	elongation	367	0.3178622842910266
twomonth	EVC	color	367	0.1235582176929431
twomonth	EVC	compactness	367	0.2903783662825225
twomonth	EVC	size	368	0.5053910542921901
twomonth	EVC	elongation	368	0.3117261526410236
twomonth	EVC	color	368	0.1143200021759623
twomonth	EVC	compactness	368	0.2864737311157294
twomonth	EVC	size	369	0.5122633773749691
twomonth	EVC	elongation	369	0.318818502287249
twomonth	EVC	color	369	0.1218250315793603
twomonth	EVC	compactness	369	0.2895936936204066
twomonth	EVC	size	370	0.5104350750046741
twomonth	EVC	elongation	370	0.3130481638361324
twomonth	EVC	color	370	0.1193829588171836
twomonth	EVC	compactness	370	0.2873303710375366
twomonth	EVC	size	371	0.5060392720643976
twomonth	EVC	elongation	371	0.3183784819351039
twomonth	EVC	color	371	0.1237835038564307
twomonth	EVC	compactness	371	0.2890406446281356
twomonth	EVC	size	372	0.5060606613008646
twomonth	EVC	elongation	372	0.319963619653519
twomonth	EVC	color	372	0.1232624064587107
twomonth	EVC	compactness	372	0.2904654054323327
twomonth	EVC	size	373	0.5157208367458321
twomonth	EVC	elongation	373	0.3164499776125474
twomonth	EVC	color	373	0.1190349240930652
twomonth	EVC	compactness	373	0.2938348056872243
twomonth	EVC	size	374	0.5066506223492474
twomonth	EVC	elongation	374	0.3127542210589965
twomonth	EVC	color	374	0.1208416415304083
twomonth	EVC	compactness	374	0.2848482622976994
twomonth	EVC	size	375	0.509816676224996
twomonth	EVC	elongation	375	0.3120529227524961
twomonth	EVC	color	375	0.123292692426591
twomonth	EVC	compactness	375	0.2902395911433152
twomonth	EVC	size	376	0.5070354661043316
twomonth	EVC	elongation	376	0.3193817876547128
twomonth	EVC	color	376	0.1173106754884478
twomonth	EVC	compactness	376	0.2962971300322156
twomonth	EVC	size	377	0.5048666015891121
twomonth	EVC	elongation	377	0.3178444892756312
twomonth	EVC	color	377	0.1207678055188423
twomonth	EVC	compactness	377	0.289776425053707
twomonth	EVC	size	378	0.509477210963993
twomonth	EVC	elongation	378	0.3169274365644342
twomonth	EVC	color	378	0.124579551529957
twomonth	EVC	compactness	378	0.290500017967053
twomonth	EVC	size	379	0.5137757974885707
twomonth	EVC	elongation	379	0.3206448071549493
twomonth	EVC	color	379	0.122907810790511
twomonth	EVC	compactness	379	0.2861145651304451
twomonth	EVC	size	380	0.5109044397597003
twomonth	EVC	elongation	380	0.3193579187699074
twomonth	EVC	color	380	0.1229385233213191
twomonth	EVC	compactness	380	0.2854603800992231
twomonth	EVC	size	381	0.5137610708062927
twomonth	EVC	elongation	381	0.3125899828175906
twomonth	EVC	color	381	0.1200867267106428
twomonth	EVC	compactness	381	0.2905186851732783
twomonth	EVC	size	382	0.5057114865858907
twomonth	EVC	elongation	382	0.3108290888512295
twomonth	EVC	color	382	0.1161492868234429
twomonth	EVC	compactness	382	0.2908856308538666
twomonth	EVC	size	383	0.5142069947456658
twomonth	EVC	elongation	383	0.3157514623164456
twomonth	EVC	color	383	0.1246772750654849
twomonth	EVC	compactness	383	0.2914865767691837
twomonth	EVC	size	384	0.5058708800698
twomonth	EVC	elongation	384	0.3153973496356555
twomonth	EVC	color	384	0.1186996659442631
twomonth	EVC	compactness	384	0.2852088704719304
twomonth	EVC	size	385	0.5058971849712479
twomonth	EVC	elongation	385	0.3160726460931764
twomonth	EVC	color	385	0.1250544582563425
twomonth	EVC	compactness	385	0.2838283300245913
twomonth	EVC	size	386	0.511008460918245
twomonth	EVC	elongation	386	0.3152218371550436
twomonth	EVC	color	386	0.1215341562875793
twomonth	EVC	compactness	386	0.2868396814828193
twomonth	EVC	size	387	0.5044664014591286
twomonth	EVC	elongation	387	0.3090258403105541
twomonth	EVC	color	387	0.124836423662629
twomonth	EVC	compactness	387	0.281069564757236
twomonth	EVC	size	388	0.5011362821864722
twomonth	EVC	elongation	388	0.3104048524339727
twomonth	EVC	color	388	0.1234629316598603
twomonth	EVC	compactness	388	0.2866047671846735
twomonth	EVC	size	389	0.5099732868737715
twomonth	EVC	elongation	389	0.3252039063503989
twomonth	EVC	color	389	0.1199106984090664
twomonth	EVC	compactness	389	0.2808868942614967
twomonth	EVC	size	390	0.5040987625314781
twomonth	EVC	elongation	390	0.3117258885597449
twomonth	EVC	color	390	0.1205881209635983
twomonth	EVC	compactness	390	0.2938424228823652
twomonth	EVC	size	391	0.5087731943004514
twomonth	EVC	elongation	391	0.319473931707034
twomonth	EVC	color	391	0.1224202899889722
twomonth	EVC	compactness	391	0.287086539542946
twomonth	EVC	size	392	0.5093835086393755
twomonth	EVC	elongation	392	0.3227429126002638
twomonth	EVC	color	392	0.1245759968388913
twomonth	EVC	compactness	392	0.2919882553974244
twomonth	EVC	size	393	0.5140633638899601
twomonth	EVC	elongation	393	0.3193072557922863
twomonth	EVC	color	393	0.1236471459071482
twomonth	EVC	compactness	393	0.2968842228086364
twomonth	EVC	size	394	0.5064262283366635
twomonth	EVC	elongation	394	0.3183961753807767
twomonth	EVC	color	394	0.1184011125197801
twomonth	EVC	compactness	394	0.2845093478952297
twomonth	EVC	size	395	0.5066405472673029
twomonth	EVC	elongation	395	0.3172021623500586
twomonth	EVC	color	395	0.1227915419238801
twomonth	EVC	compactness	395	0.2943263889928383
twomonth	EVC	size	396	0.5053625962482297
twomonth	EVC	elongation	396	0.3174020312501442
twomonth	EVC	color	396	0.1212440325590522
twomonth	EVC	compactness	396	0.2912367937061229
twomonth	EVC	size	397	0.5101490320531755
twomonth	EVC	elongation	397	0.3201602992643158
twomonth	EVC	color	397	0.1229470952049177
twomonth	EVC	compactness	397	0.2861984964646378
twomonth	EVC	size	398	0.5094248246004143
twomonth	EVC	elongation	398	0.3140467160927247
twomonth	EVC	color	398	0.1191957586294005
twomonth	EVC	compactness	398	0.286190351143967
twomonth	EVC	size	399	0.5041671146499125
twomonth	EVC	elongation	399	0.3157851428364519
twomonth	EVC	color	399	0.1173898943179133
twomonth	EVC	compactness	399	0.2851562813566775
twomonth	EVC	size	400	0.5077741158620576
twomonth	EVC	elongation	400	0.3195612613545052
twomonth	EVC	color	400	0.1198709468066911
twomonth	EVC	compactness	400	0.2960678423022139
twomonth	EVC	size	401	0.5005634244021968
twomonth	EVC	elongation	401	0.3162041788839127
twomonth	EVC	color	401	0.1199772422258174
twomonth	EVC	compactness	401	0.2858938086590012
twomonth	EVC	size	402	0.5102113716227075
twomonth	EVC	elongation	402	0.3159425759064451
twomonth	EVC	color	402	0.1254423867704789
twomonth	EVC	compactness	402	0.2872154427972506
twomonth	EVC	size	403	0.5020426536208439
twomonth	EVC	elongation	403	0.3145586274945093
twomonth	EVC	color	403	0.1194726792196834
twomonth	EVC	compactness	403	0.280463540711825
twomonth	EVC	size	404	0.5014733911783108
twomonth	EVC	elongation	404	0.309335790475968
twomonth	EVC	color	404	0.1223618711803714
twomonth	EVC	compactness	404	0.2927392702132776
twomonth	EVC	size	405	0.5093477380359392
twomonth	EVC	elongation	405	0.3182856472086692
twomonth	EVC	color	405	0.1180262652687657
twomonth	EVC	compactness	405	0.2929821876444515
twomonth	EVC	size	406	0.5009378477600277
twomonth	EVC	elongation	406	0.3126494620471313
twomonth	EVC	color	406	0.1212231919131467
twomonth	EVC	compactness	406	0.2883248314100935
twomonth	EVC	size	407	0.5110978163325074
twomonth	EVC	elongation	407	0.3164868474218426
twomonth	EVC	color	407	0.1215774219559797
twomonth	EVC	compactness	407	0.2875939666144531
twomonth	EVC	size	408	0.5028340350574573
twomonth	EVC	elongation	408	0.3085464515339384
twomonth	EVC	color	408	0.1225765135831822
twomonth	EVC	compactness	408	0.2891600619354247
twomonth	EVC	size	409	0.5126125317772777
twomonth	EVC	elongation	409	0.3162693257039732
twomonth	EVC	color	409	0.118485003228932
twomonth	EVC	compactness	409	0.2891277244029865
twomonth	EVC	size	410	0.5056996239894076
twomonth	EVC	elongation	410	0.314593465909353
twomonth	EVC	color	410	0.1185412689103729
twomonth	EVC	compactness	410	0.2923753714107458
twomonth	EVC	size	411	0.5120228347935426
twomonth	EVC	elongation	411	0.3089874063275313
twomonth	EVC	color	411	0.1219988661287361
twomonth	EVC	compactness	411	0.2924441902297788
twomonth	EVC	size	412	0.5137388690632174
twomonth	EVC	elongation	412	0.3174581180509509
twomonth	EVC	color	412	0.1180364215289536
twomonth	EVC	compactness	412	0.2872478412672499
twomonth	EVC	size	413	0.5100530750227196
twomonth	EVC	elongation	413	0.317903460656559
twomonth	EVC	color	413	0.1212277622302312
twomonth	EVC	compactness	413	0.2917061957394865
twomonth	EVC	size	414	0.5065575090919211
twomonth	EVC	elongation	414	0.3167906221481238
twomonth	EVC	color	414	0.1207514336274195
twomonth	EVC	compactness	414	0.2903191755981475
twomonth	EVC	size	415	0.5101093411053536
twomonth	EVC	elongation	415	0.3195219944997571
twomonth	EVC	color	415	0.1284371632120802
twomonth	EVC	compactness	415	0.2871597661789006
twomonth	EVC	size	416	0.5106271718795727
twomonth	EVC	elongation	416	0.3166604910195591
twomonth	EVC	color	416	0.1224981885046132
twomonth	EVC	compactness	416	0.2877181979890713
twomonth	EVC	size	417	0.506495352336376
twomonth	EVC	elongation	417	0.3130374990152619
twomonth	EVC	color	417	0.1239895134380817
twomonth	EVC	compactness	417	0.2850080812080159
twomonth	EVC	size	418	0.5121661203339396
twomonth	EVC	elongation	418	0.3151306275441701
twomonth	EVC	color	418	0.1221364631417616
twomonth	EVC	compactness	418	0.2898306188580695
twomonth	EVC	size	419	0.5058887755278507
twomonth	EVC	elongation	419	0.3179444948244799
twomonth	EVC	color	419	0.1181063981616481
twomonth	EVC	compactness	419	0.2895599138990217
twomonth	EVC	size	420	0.5094920392095968
twomonth	EVC	elongation	420	0.3162382656828094
twomonth	EVC	color	420	0.1229873343077821
twomonth	EVC	compactness	420	0.2952543258611644
twomonth	EVC	size	421	0.5018939445988355
twomonth	EVC	elongation	421	0.3197048200003945
twomonth	EVC	color	421	0.1247180829189198
twomonth	EVC	compactness	421	0.2894835794474496
twomonth	EVC	size	422	0.5065144056163436
twomonth	EVC	elongation	422	0.316410141967353
twomonth	EVC	color	422	0.1166909608043035
twomonth	EVC	compactness	422	0.2890158430407568
twomonth	EVC	size	423	0.5061806279015997
twomonth	EVC	elongation	423	0.3176881937865308
twomonth	EVC	color	423	0.1169847407864982
twomonth	EVC	compactness	423	0.2919696288162398
twomonth	EVC	size	424	0.5035771129761992
twomonth	EVC	elongation	424	0.3149058943759977
twomonth	EVC	color	424	0.1211824246847525
twomonth	EVC	compactness	424	0.2894272528284476
twomonth	EVC	size	425	0.5092684983289519
twomonth	EVC	elongation	425	0.3103432199263135
twomonth	EVC	color	425	0.1120641546005907
twomonth	EVC	compactness	425	0.2939836558365379
twomonth	EVC	size	426	0.5092453215779463
twomonth	EVC	elongation	426	0.3140562636466468
twomonth	EVC	color	426	0.1217037861452373
twomonth	EVC	compactness	426	0.293649108625949
twomonth	EVC	size	427	0.5120803805740849
twomonth	EVC	elongation	427	0.3143988380069523
twomonth	EVC	color	427	0.1218591363010712
twomonth	EVC	compactness	427	0.2989181764114232
twomonth	EVC	size	428	0.512605239530467
twomonth	EVC	elongation	428	0.3109340306885954
twomonth	EVC	color	428	0.1236900256376614
twomonth	EVC	compactness	428	0.2907131369308355
twomonth	EVC	size	429	0.5078604040638731
twomonth	EVC	elongation	429	0.3160485334410368
twomonth	EVC	color	429	0.1215496953656668
twomonth	EVC	compactness	429	0.2913665094612425
twomonth	EVC	size	430	0.5031127451368148
twomonth	EVC	elongation	430	0.3202382235554763
twomonth	EVC	color	430	0.1182565483122658
twomonth	EVC	compactness	430	0.2797309290394322
twomonth	EVC	size	431	0.5068948618357423
twomonth	EVC	elongation	431	0.315705471546063
twomonth	EVC	color	431	0.1182669483226982
twomonth	EVC	compactness	431	0.2942071341857121
twomonth	EVC	size	432	0.5121649828246878
twomonth	EVC	elongation	432	0.3194244875660839
twomonth	EVC	color	432	0.121085798025325
twomonth	EVC	compactness	432	0.2932730019986713
twomonth	EVC	size	433	0.5088833295712244
twomonth	EVC	elongation	433	0.3151839922764117
twomonth	EVC	color	433	0.1224424103236614
twomonth	EVC	compactness	433	0.2892929058186823
twomonth	EVC	size	434	0.5035808911319284
twomonth	EVC	elongation	434	0.3142469912717007
twomonth	EVC	color	434	0.1209551885193088
twomonth	EVC	compactness	434	0.2917546817256234
twomonth	EVC	size	435	0.5104417375588634
twomonth	EVC	elongation	435	0.3145141399560209
twomonth	EVC	color	435	0.1256579432367066
twomonth	EVC	compactness	435	0.2864260170053667
twomonth	EVC	size	436	0.5121900689662232
twomonth	EVC	elongation	436	0.3150598537614789
twomonth	EVC	color	436	0.1224485650173352
twomonth	EVC	compactness	436	0.2865883546682099
twomonth	EVC	size	437	0.5067510887913802
twomonth	EVC	elongation	437	0.3103978644370595
twomonth	EVC	color	437	0.1160921883286666
twomonth	EVC	compactness	437	0.2900569815851371
twomonth	EVC	size	438	0.5132465509965028
twomonth	EVC	elongation	438	0.3202347904988532
twomonth	EVC	color	438	0.1256086244372342
twomonth	EVC	compactness	438	0.2964747020853406
twomonth	EVC	size	439	0.5052728548933284
twomonth	EVC	elongation	439	0.3094973472766979
twomonth	EVC	color	439	0.1210876058396384
twomonth	EVC	compactness	439	0.2902169629956167
twomonth	EVC	size	440	0.5050264622643212
twomonth	EVC	elongation	440	0.3100951866637821
twomonth	EVC	color	440	0.118321264002183
twomonth	EVC	compactness	440	0.289046941509452
twomonth	EVC	size	441	0.5102908957070078
twomonth	EVC	elongation	441	0.3203001404583588
twomonth	EVC	color	441	0.1212565450716037
twomonth	EVC	compactness	441	0.2844247056228238
twomonth	EVC	size	442	0.5122127379005985
twomonth	EVC	elongation	442	0.3154545537034105
twomonth	EVC	color	442	0.122214381969923
twomonth	EVC	compactness	442	0.2895489654505392
twomonth	EVC	size	443	0.5109910326514941
twomonth	EVC	elongation	443	0.319302949236049
twomonth	EVC	color	443	0.124591657792101
twomonth	EVC	compactness	443	0.2909594059278714
twomonth	EVC	size	444	0.5041444050902069
twomonth	EVC	elongation	444	0.3170577302045551
twomonth	EVC	color	444	0.1251621958644156
twomonth	EVC	compactness	444	0.2883348251701184
twomonth	EVC	size	445	0.5060386626844412
twomonth	EVC	elongation	445	0.3118690002988549
twomonth	EVC	color	445	0.1170047486190683
twomonth	EVC	compactness	445	0.2880558327027572
twomonth	EVC	size	446	0.5063240556306532
twomonth	EVC	elongation	446	0.3156273644294018
twomonth	EVC	color	446	0.1209064994079681
twomonth	EVC	compactness	446	0.2873528976226334
twomonth	EVC	size	447	0.5007899715572931
twomonth	EVC	elongation	447	0.3131329948684281
twomonth	EVC	color	447	0.1222435913742234
twomonth	EVC	compactness	447	0.2800732153202843
twomonth	EVC	size	448	0.5093913290154817
twomonth	EVC	elongation	448	0.3144312590623986
twomonth	EVC	color	448	0.1256898745187373
twomonth	EVC	compactness	448	0.2948424285729846
twomonth	EVC	size	449	0.5078574181020871
twomonth	EVC	elongation	449	0.318807146792265
twomonth	EVC	color	449	0.1262831829263931
twomonth	EVC	compactness	449	0.2941002293909745
twomonth	EVC	size	450	0.5110645848122225
twomonth	EVC	elongation	450	0.3132570318136383
twomonth	EVC	color	450	0.1243388075384634
twomonth	EVC	compactness	450	0.2927653921144809
twomonth	EVC	size	451	0.4992349354720792
twomonth	EVC	elongation	451	0.3102339512187659
twomonth	EVC	color	451	0.1163510714008558
twomonth	EVC	compactness	451	0.2832876513572291
twomonth	EVC	size	452	0.5118676866566624
twomonth	EVC	elongation	452	0.3159434494060593
twomonth	EVC	color	452	0.1208331102718504
twomonth	EVC	compactness	452	0.2875540118868739
twomonth	EVC	size	453	0.5125716423822083
twomonth	EVC	elongation	453	0.3182420534837394
twomonth	EVC	color	453	0.1182530139337204
twomonth	EVC	compactness	453	0.286809070514613
twomonth	EVC	size	454	0.495842598505882
twomonth	EVC	elongation	454	0.3156798556620293
twomonth	EVC	color	454	0.1133245261773867
twomonth	EVC	compactness	454	0.2822268299806046
twomonth	EVC	size	455	0.4962503955726543
twomonth	EVC	elongation	455	0.3061694153164849
twomonth	EVC	color	455	0.1144469757408313
twomonth	EVC	compactness	455	0.2851146000648664
twomonth	EVC	size	456	0.5121127386497656
twomonth	EVC	elongation	456	0.312804071478837
twomonth	EVC	color	456	0.1270424649380393
twomonth	EVC	compactness	456	0.2940202793107754
twomonth	EVC	size	457	0.5086610887011529
twomonth	EVC	elongation	457	0.3047623090078016
twomonth	EVC	color	457	0.1197983295463477
twomonth	EVC	compactness	457	0.2944470047388295
twomonth	EVC	size	458	0.5078152896344399
twomonth	EVC	elongation	458	0.3087128430534629
twomonth	EVC	color	458	0.1172805317082101
twomonth	EVC	compactness	458	0.288372322082732
twomonth	EVC	size	459	0.5169102651699164
twomonth	EVC	elongation	459	0.319368075742165
twomonth	EVC	color	459	0.1261149140076002
twomonth	EVC	compactness	459	0.3018648528047747
twomonth	EVC	size	460	0.505476997178697
twomonth	EVC	elongation	460	0.3136113070059845
twomonth	EVC	color	460	0.1232554798892626
twomonth	EVC	compactness	460	0.2890997743749495
twomonth	EVC	size	461	0.5090273666802343
twomonth	EVC	elongation	461	0.3184747294042173
twomonth	EVC	color	461	0.1195582761805469
twomonth	EVC	compactness	461	0.2906673321973882
twomonth	EVC	size	462	0.5030459570936017
twomonth	EVC	elongation	462	0.3123496079121415
twomonth	EVC	color	462	0.1204028707777713
twomonth	EVC	compactness	462	0.2841026099872253
twomonth	EVC	size	463	0.5099844588396374
twomonth	EVC	elongation	463	0.316846099530595
twomonth	EVC	color	463	0.1151685170896193
twomonth	EVC	compactness	463	0.2916711566418382
twomonth	EVC	size	464	0.5045409286277871
twomonth	EVC	elongation	464	0.3180832390655191
twomonth	EVC	color	464	0.1164248464748606
twomonth	EVC	compactness	464	0.2819556781461085
twomonth	EVC	size	465	0.5099314021581067
twomonth	EVC	elongation	465	0.3238347668040146
twomonth	EVC	color	465	0.1190253772084886
twomonth	EVC	compactness	465	0.2926212950949352
twomonth	EVC	size	466	0.5073906127428773
twomonth	EVC	elongation	466	0.3169536618668034
twomonth	EVC	color	466	0.120560374060765
twomonth	EVC	compactness	466	0.2868893659076584
twomonth	EVC	size	467	0.5104443375800103
twomonth	EVC	elongation	467	0.3169814310289557
twomonth	EVC	color	467	0.1216089063625621
twomonth	EVC	compactness	467	0.2970279948278562
twomonth	EVC	size	468	0.5000073448793856
twomonth	EVC	elongation	468	0.3155458445700621
twomonth	EVC	color	468	0.1184603235166755
twomonth	EVC	compactness	468	0.2806461705825235
twomonth	EVC	size	469	0.5051158379912487
twomonth	EVC	elongation	469	0.3189526758907724
twomonth	EVC	color	469	0.1155680643654106
twomonth	EVC	compactness	469	0.2925042949775708
twomonth	EVC	size	470	0.5074344271617371
twomonth	EVC	elongation	470	0.3157929027632567
twomonth	EVC	color	470	0.1233846268938117
twomonth	EVC	compactness	470	0.2874892758844363
twomonth	EVC	size	471	0.5119533857911869
twomonth	EVC	elongation	471	0.3160946460950865
twomonth	EVC	color	471	0.1178021369189395
twomonth	EVC	compactness	471	0.291350807882992
twomonth	EVC	size	472	0.5044007509251673
twomonth	EVC	elongation	472	0.3162855971735299
twomonth	EVC	color	472	0.1221619350423128
twomonth	EVC	compactness	472	0.2928070124687308
twomonth	EVC	size	473	0.5080350523593556
twomonth	EVC	elongation	473	0.3175338687500483
twomonth	EVC	color	473	0.1241674917416142
twomonth	EVC	compactness	473	0.2879487654078566
twomonth	EVC	size	474	0.4951821118838872
twomonth	EVC	elongation	474	0.3144871020958711
twomonth	EVC	color	474	0.1268407412981875
twomonth	EVC	compactness	474	0.28275578832371
twomonth	EVC	size	475	0.5092522888221137
twomonth	EVC	elongation	475	0.3126146033183432
twomonth	EVC	color	475	0.1226954840150231
twomonth	EVC	compactness	475	0.2918668068380977
twomonth	EVC	size	476	0.5163855077768603
twomonth	EVC	elongation	476	0.3158285131079919
twomonth	EVC	color	476	0.121321646699408
twomonth	EVC	compactness	476	0.2993177846247757
twomonth	EVC	size	477	0.5088112196097261
twomonth	EVC	elongation	477	0.310540833978558
twomonth	EVC	color	477	0.1199292031151288
twomonth	EVC	compactness	477	0.2956960825542967
twomonth	EVC	size	478	0.5163042977413475
twomonth	EVC	elongation	478	0.3202058025000299
twomonth	EVC	color	478	0.1271063275021007
twomonth	EVC	compactness	478	0.2902378036415222
twomonth	EVC	size	479	0.5143652100949928
twomonth	EVC	elongation	479	0.3254351602947606
twomonth	EVC	color	479	0.1222253304184055
twomonth	EVC	compactness	479	0.2907156963084029
twomonth	EVC	size	480	0.5145922244413889
twomonth	EVC	elongation	480	0.3158786479230556
twomonth	EVC	color	480	0.1262019531574104
twomonth	EVC	compactness	480	0.2902657739820796
twomonth	EVC	size	481	0.5078334288444731
twomonth	EVC	elongation	481	0.315268213890372
twomonth	EVC	color	481	0.1221232600035173
twomonth	EVC	compactness	481	0.2921126898972463
twomonth	EVC	size	482	0.5103462883450377
twomonth	EVC	elongation	482	0.3153423191599636
twomonth	EVC	color	482	0.1251653849301146
twomonth	EVC	compactness	482	0.2883692548921553
twomonth	EVC	size	483	0.5135857318801931
twomonth	EVC	elongation	483	0.3136679219693485
twomonth	EVC	color	483	0.1205985209740307
twomonth	EVC	compactness	483	0.2950415522102283
twomonth	EVC	size	484	0.5105273757553922
twomonth	EVC	elongation	484	0.3190229621387951
twomonth	EVC	color	484	0.1144965789155889
twomonth	EVC	compactness	484	0.2877218745552592
twomonth	EVC	size	485	0.5099612211506362
twomonth	EVC	elongation	485	0.3194223546019098
twomonth	EVC	color	485	0.1260419108093697
twomonth	EVC	compactness	485	0.2845495260605329
twomonth	EVC	size	486	0.5059485557015662
twomonth	EVC	elongation	486	0.3174999038348188
twomonth	EVC	color	486	0.129123015462568
twomonth	EVC	compactness	486	0.291724497320345
twomonth	EVC	size	487	0.5066956352153545
twomonth	EVC	elongation	487	0.3190097783888048
twomonth	EVC	color	487	0.127838370423923
twomonth	EVC	compactness	487	0.2882784376135553
twomonth	EVC	size	488	0.5104677377703332
twomonth	EVC	elongation	488	0.3132528065131791
twomonth	EVC	color	488	0.1255348899882702
twomonth	EVC	compactness	488	0.2915265314967629
twomonth	EVC	size	489	0.5009268179828182
twomonth	EVC	elongation	489	0.3117842505223372
twomonth	EVC	color	489	0.1204314708064604
twomonth	EVC	compactness	489	0.2778777568679897
twomonth	EVC	size	490	0.5088545871499511
twomonth	EVC	elongation	490	0.322396539532334
twomonth	EVC	color	490	0.1191968758180212
twomonth	EVC	compactness	490	0.2893200027208635
twomonth	EVC	size	491	0.5060348439033816
twomonth	EVC	elongation	491	0.3176433812249301
twomonth	EVC	color	491	0.1239083852317009
twomonth	EVC	compactness	491	0.2840529458749065
twomonth	EVC	size	492	0.5149682524997714
twomonth	EVC	elongation	492	0.3168462620421512
twomonth	EVC	color	492	0.1165113168741002
twomonth	EVC	compactness	492	0.2948711707893164
twomonth	EVC	size	493	0.5122558820015063
twomonth	EVC	elongation	493	0.3191503711987949
twomonth	EVC	color	493	0.1238235398340913
twomonth	EVC	compactness	493	0.2891198431450807
twomonth	EVC	size	494	0.5095402817894725
twomonth	EVC	elongation	494	0.3198441330318802
twomonth	EVC	color	494	0.1215479484889145
twomonth	EVC	compactness	494	0.2861449323484069
twomonth	EVC	size	495	0.5143512552939931
twomonth	EVC	elongation	495	0.3110988377204477
twomonth	EVC	color	495	0.1163356541978905
twomonth	EVC	compactness	495	0.2904710320004768
twomonth	EVC	size	496	0.5063917577438009
twomonth	EVC	elongation	496	0.313821536017773
twomonth	EVC	color	496	0.1200817298306304
twomonth	EVC	compactness	496	0.2919681053772116
twomonth	EVC	size	497	0.5087286689383093
twomonth	EVC	elongation	497	0.3173489305991814
twomonth	EVC	color	497	0.1209116994131843
twomonth	EVC	compactness	497	0.2926661248274045
twomonth	EVC	size	498	0.5046180761302578
twomonth	EVC	elongation	498	0.3122323151965104
twomonth	EVC	color	498	0.1240696057059234
twomonth	EVC	compactness	498	0.2888929522924834
twomonth	EVC	size	499	0.5035414236234238
twomonth	EVC	elongation	499	0.3104191128230225
twomonth	EVC	color	499	0.1241561370427242
[truncated: 22,001 more rows]
