# Supplementary material for: Infants have rich visual categories in ventrotemporal cortex at 2 months of age
Source: Nat Neurosci. 2026 Feb 2;29(3):693–702. doi: 10.1038/s41593-025-02187-8 (PMC12971487; doi:10.1038/s41593-025-02187-8)
Supplement: Supplementary file 7 — .csv file with the bootstrap distributions of correlation to the adult group for individual ROIs in 2-month-old and 9-month-old infants. One .csv for each LO group average RSM. The full set of RSMs is available at OpenNeuro (OpenNeuro accession number: ds006883, https://doi.org/10.18112/openneuro.ds006883.v1.0.0) under derivatives/foundcog_rdms/. .csv files with the tSNR measures for EVC, VVC and LO for each run and split-half reliability for each ROI/age group. [file 41593_2025_2187_MOESM7_ESM.zip]

Archive with 12 entries (11 files):
- *ODoherty_Fig5/
- __MACOSX/._*ODoherty_Fig5
- *ODoherty_Fig5/noise_ceiling.csv
- __MACOSX/*ODoherty_Fig5/._noise_ceiling.csv
- *ODoherty_Fig5/fig5_maturity_bootstraps_infant-spearman-adultgroup.csv
- *ODoherty_Fig5/.DS_Store
- __MACOSX/*ODoherty_Fig5/._.DS_Store
- *ODoherty_Fig5/twomonth_both_LO_exemplar_correlation_acrosssub_rdm.csv
- *ODoherty_Fig5/adult_both_LO_exemplar_correlation_acrosssub_rdm.csv
- *ODoherty_Fig5/ninemonth_both_LO_exemplar_correlation_acrosssub_rdm.csv
- *ODoherty_Fig5/tsnr_distributions.csv
- __MACOSX/*ODoherty_Fig5/._tsnr_distributions.csv
