# Supplementary material for: Infants have rich visual categories in ventrotemporal cortex at 2 months of age
Source: Nat Neurosci. 2026 Feb 2;29(3):693–702. doi: 10.1038/s41593-025-02187-8 (PMC12971487; doi:10.1038/s41593-025-02187-8)
Supplement: Supplementary file 7 — .csv file with the bootstrap distributions of correlation to the adult group for individual ROIs in 2-month-old and 9-month-old infants. One .csv for each LO group average RSM. The full set of RSMs is available at OpenNeuro (OpenNeuro accession number: ds006883, https://doi.org/10.18112/openneuro.ds006883.v1.0.0) under derivatives/foundcog_rdms/. .csv files with the tSNR measures for EVC, VVC and LO for each run and split-half reliability for each ROI/age group. [file 41593_2025_2187_MOESM7_ESM.zip › *ODoherty_Fig5/noise_ceiling.csv]

roi	shnc	age	shnc_z
LO	0.29274626	twomonth	0.30156731
EVC	0.954896804	twomonth	1.884569788
LO	0.300755548	ninemonth	0.310350084
EVC	0.947278699	ninemonth	1.804584288
LO	0.957400166	adult	1.913761033
EVC	0.966660936	adult	2.038681306
