# Supplementary material for: Infants have rich visual categories in ventrotemporal cortex at 2 months of age
Source: Nat Neurosci. 2026 Feb 2;29(3):693–702. doi: 10.1038/s41593-025-02187-8 (PMC12971487; doi:10.1038/s41593-025-02187-8)
Supplement: Supplementary file 7 — .csv file with the bootstrap distributions of correlation to the adult group for individual ROIs in 2-month-old and 9-month-old infants. One .csv for each LO group average RSM. The full set of RSMs is available at OpenNeuro (OpenNeuro accession number: ds006883, https://doi.org/10.18112/openneuro.ds006883.v1.0.0) under derivatives/foundcog_rdms/. .csv files with the tSNR measures for EVC, VVC and LO for each run and split-half reliability for each ROI/age group. [file 41593_2025_2187_MOESM7_ESM.zip › *ODoherty_Fig5/fig5_maturity_bootstraps_infant-spearman-adultgroup.csv]

roi	age	maturity_score
V1	twomonth	0.7901556029544669
V1	twomonth	0.7864330992398539
V1	twomonth	0.7813492765911294
V1	twomonth	0.7881131777131147
V1	twomonth	0.7850049573871873
V1	twomonth	0.7906592324646456
V1	twomonth	0.7877367351682827
V1	twomonth	0.7896249599240209
V1	twomonth	0.7919896381823315
V1	twomonth	0.7828582558954215
V1	twomonth	0.7848344269239086
V1	twomonth	0.7816545090592278
V1	twomonth	0.7921880352244118
V1	twomonth	0.7912556422459367
V1	twomonth	0.7947314901785038
V1	twomonth	0.7878205786356975
V1	twomonth	0.7902137734221694
V1	twomonth	0.7916909864515009
V1	twomonth	0.7800930869659665
V1	twomonth	0.7882983320369891
V1	twomonth	0.7857449247333254
V1	twomonth	0.783193751630586
V1	twomonth	0.7910374217483821
V1	twomonth	0.7863936960599157
V1	twomonth	0.7832162967490041
V1	twomonth	0.7839474897787847
V1	twomonth	0.7871922807139411
V1	twomonth	0.78313009721516
V1	twomonth	0.7850920912232363
V1	twomonth	0.7845879336292025
V1	twomonth	0.7889549433777321
V1	twomonth	0.7922047714204268
V1	twomonth	0.7850837637470638
V1	twomonth	0.7865318102988742
V1	twomonth	0.7866263373088909
V1	twomonth	0.7860632374322899
V1	twomonth	0.7872645469583844
V1	twomonth	0.7837085927672214
V1	twomonth	0.7916351314283928
V1	twomonth	0.7860633999196297
V1	twomonth	0.7915790732961097
V1	twomonth	0.7916165266279684
V1	twomonth	0.7885510404724482
V1	twomonth	0.7851210545915825
V1	twomonth	0.79037804812286
V1	twomonth	0.7913370484032524
V1	twomonth	0.7888902734164316
V1	twomonth	0.7854879103833575
V1	twomonth	0.787942241031486
V1	twomonth	0.7885661111732287
V1	twomonth	0.7883418380222611
V1	twomonth	0.7901775793671952
V1	twomonth	0.7864371208015175
V1	twomonth	0.7812578368405719
V1	twomonth	0.788998814959519
V1	twomonth	0.788811629543895
V1	twomonth	0.7905386668584019
V1	twomonth	0.7899481878650191
V1	twomonth	0.7855717944726073
V1	twomonth	0.7935702337817071
V1	twomonth	0.7855154113656443
V1	twomonth	0.7825199572536431
V1	twomonth	0.7900328843909686
V1	twomonth	0.7898656036744888
V1	twomonth	0.7943002894001081
V1	twomonth	0.7864316774756294
V1	twomonth	0.7881820723452541
V1	twomonth	0.7904122923297547
V1	twomonth	0.7908765999036654
V1	twomonth	0.7896897517508266
V1	twomonth	0.7909538626338122
V1	twomonth	0.7851695164407231
V1	twomonth	0.7928924178431004
V1	twomonth	0.7885258143129208
V1	twomonth	0.786172632033912
V1	twomonth	0.7875011285253534
V1	twomonth	0.7900659911864838
V1	twomonth	0.7914993326340286
V1	twomonth	0.7899324265930437
V1	twomonth	0.7845603514032458
V1	twomonth	0.7855901555420218
V1	twomonth	0.7895575682997762
V1	twomonth	0.7862640717844697
V1	twomonth	0.7872275810885454
V1	twomonth	0.7884240972381114
V1	twomonth	0.7856520225967082
V1	twomonth	0.79322762922542
V1	twomonth	0.7908529986175374
V1	twomonth	0.7835583732214366
V1	twomonth	0.7895011851928131
V1	twomonth	0.7865501307464537
V1	twomonth	0.7866550569462273
V1	twomonth	0.7841675788807486
V1	twomonth	0.7947060609098012
V1	twomonth	0.7937868700276972
V1	twomonth	0.7886440644745702
V1	twomonth	0.7910426619650955
V1	twomonth	0.7865052029969571
V1	twomonth	0.7900211040588221
V1	twomonth	0.7879234737437216
V1	twomonth	0.7853491055732041
V1	twomonth	0.7885108248558103
V1	twomonth	0.7915826886394235
V1	twomonth	0.7819259035387814
V1	twomonth	0.7850871353593677
V1	twomonth	0.7938432937564951
V1	twomonth	0.7883158806697038
V1	twomonth	0.7877943775521303
V1	twomonth	0.7947963226271442
V1	twomonth	0.7902961545035245
V1	twomonth	0.7811530731281383
V1	twomonth	0.7871624236652249
V1	twomonth	0.7921948596926899
V1	twomonth	0.7891806789147594
V1	twomonth	0.7854859199134431
V1	twomonth	0.793098004949974
V1	twomonth	0.7950478530293886
V1	twomonth	0.7875955742917
V1	twomonth	0.7913356672608627
V1	twomonth	0.7891771854369505
V1	twomonth	0.7906533422985725
V1	twomonth	0.7898154763301138
V1	twomonth	0.7851255636152662
V1	twomonth	0.7836420948233463
V1	twomonth	0.791881096639244
V1	twomonth	0.7868032454002629
V1	twomonth	0.7909247367781259
V1	twomonth	0.7913205965600821
V1	twomonth	0.7896396244064516
V1	twomonth	0.7919950408863847
V1	twomonth	0.7900506361328582
V1	twomonth	0.793363590507124
V1	twomonth	0.7879939932492606
V1	twomonth	0.7849110803265305
V1	twomonth	0.7918473805162041
V1	twomonth	0.7915097318237854
V1	twomonth	0.7913737705420812
V1	twomonth	0.7911141157728391
V1	twomonth	0.7893825694346489
V1	twomonth	0.7833237008807119
V1	twomonth	0.7927584876531456
V1	twomonth	0.7932609797519449
V1	twomonth	0.7851070806803467
V1	twomonth	0.789364898936429
V1	twomonth	0.7883266048341406
V1	twomonth	0.7886793648491748
V1	twomonth	0.7828554936106424
V1	twomonth	0.7902754373676809
V1	twomonth	0.7865740163854266
V1	twomonth	0.7935474449322789
V1	twomonth	0.7865546803919724
V1	twomonth	0.7851066338401619
V1	twomonth	0.7842011325164486
V1	twomonth	0.7906205604777372
V1	twomonth	0.7951513168431027
V1	twomonth	0.7910882396639519
V1	twomonth	0.7879687264678981
V1	twomonth	0.7900833773318584
V1	twomonth	0.7871016940219183
V1	twomonth	0.791027997482665
V1	twomonth	0.7934294791234743
V1	twomonth	0.7919293147573745
V1	twomonth	0.7866875544142174
V1	twomonth	0.7900107454909002
V1	twomonth	0.7840154907305543
V1	twomonth	0.7923037668322922
V1	twomonth	0.7857382221305524
V1	twomonth	0.7896282909144899
V1	twomonth	0.7952272796745299
V1	twomonth	0.7861022750157132
V1	twomonth	0.785719698573798
V1	twomonth	0.7876482201898442
V1	twomonth	0.7854254340011463
V1	twomonth	0.7912064085819315
V1	twomonth	0.791201533961733
V1	twomonth	0.7890779056722401
V1	twomonth	0.7880677218797634
V1	twomonth	0.7895529780324226
V1	twomonth	0.7813380649646728
V1	twomonth	0.7887940809111803
V1	twomonth	0.7933658247080483
V1	twomonth	0.7877934026280906
V1	twomonth	0.7913398919317014
V1	twomonth	0.7911407230747561
V1	twomonth	0.7878791959435849
V1	twomonth	0.7856966253715248
V1	twomonth	0.7840088693714514
V1	twomonth	0.7917214122059069
V1	twomonth	0.7848659494678591
V1	twomonth	0.7873275920462854
V1	twomonth	0.7892319842923489
V1	twomonth	0.7957145792070436
V1	twomonth	0.7904460896964646
V1	twomonth	0.7874335744137687
V1	twomonth	0.7907806917512592
V1	twomonth	0.7881910497707864
V1	twomonth	0.788841649079951
V1	twomonth	0.7913856727397327
V1	twomonth	0.7868170162023237
V1	twomonth	0.7856162347600839
V1	twomonth	0.7847978672724195
V1	twomonth	0.7908875677991122
V1	twomonth	0.7877296263471598
V1	twomonth	0.7888147980470241
V1	twomonth	0.7868618627081502
V1	twomonth	0.7854868542156479
V1	twomonth	0.7875817628678041
V1	twomonth	0.7891976588417843
V1	twomonth	0.7870197597807479
V1	twomonth	0.791480768455439
V1	twomonth	0.7869946148648903
V1	twomonth	0.7900676566817182
V1	twomonth	0.7904358529940476
V1	twomonth	0.7837834588091039
V1	twomonth	0.790804414902892
V1	twomonth	0.7853570268310267
V1	twomonth	0.7901791636187596
V1	twomonth	0.7911598559590354
V1	twomonth	0.788335013553983
V1	twomonth	0.7929717522868316
V1	twomonth	0.7877653735619491
V1	twomonth	0.7905494722665086
V1	twomonth	0.789874784209196
V1	twomonth	0.7905369607413324
V1	twomonth	0.7920830277809683
V1	twomonth	0.7873182084024033
V1	twomonth	0.7890532482184026
V1	twomonth	0.7913732018363914
V1	twomonth	0.7863252076461262
V1	twomonth	0.7811135887045301
V1	twomonth	0.7875307418430595
V1	twomonth	0.7811612787388059
V1	twomonth	0.7874159851592188
V1	twomonth	0.7924950144314147
V1	twomonth	0.7953461797855392
V1	twomonth	0.7885040410093673
V1	twomonth	0.7854706867253226
V1	twomonth	0.7951572070091758
V1	twomonth	0.7900513267040531
V1	twomonth	0.7887007319343784
V1	twomonth	0.7884175977445134
V1	twomonth	0.786289501053172
V1	twomonth	0.7839166984278639
V1	twomonth	0.7918526613547524
V1	twomonth	0.7923215185741819
V1	twomonth	0.7900228101758916
V1	twomonth	0.7890263565636407
V1	twomonth	0.7847372594946178
V1	twomonth	0.7928180392632378
V1	twomonth	0.7902212072179722
V1	twomonth	0.7897794447624796
V1	twomonth	0.7875313105487494
V1	twomonth	0.7880083733788461
V1	twomonth	0.7887712920617522
V1	twomonth	0.787795555585345
V1	twomonth	0.7926525459074975
V1	twomonth	0.7873680107720983
V1	twomonth	0.7929054980739665
V1	twomonth	0.787886061033698
V1	twomonth	0.7827655974898144
V1	twomonth	0.7861178738003485
V1	twomonth	0.7887196210876476
V1	twomonth	0.7861478527145694
V1	twomonth	0.7916285100692897
V1	twomonth	0.789304656755142
V1	twomonth	0.792690933541561
V1	twomonth	0.787609060740916
V1	twomonth	0.7921134129135393
V1	twomonth	0.790534767162243
V1	twomonth	0.7886058799496819
V1	twomonth	0.7837660726637291
V1	twomonth	0.7930410531373209
V1	twomonth	0.7883473219699844
V1	twomonth	0.7848410076611766
V1	twomonth	0.7885137902497644
V1	twomonth	0.7902636164136995
V1	twomonth	0.7866585504240362
V1	twomonth	0.7908782653988999
V1	twomonth	0.7892171979444135
V1	twomonth	0.7862654529268591
V1	twomonth	0.7886712404821772
V1	twomonth	0.7881153712922041
V1	twomonth	0.7875599489424158
V1	twomonth	0.787999233465974
V1	twomonth	0.7858267371089908
V1	twomonth	0.7907526220632827
V1	twomonth	0.7899764200403355
V1	twomonth	0.791188006890682
V1	twomonth	0.7863496213689538
V1	twomonth	0.7909549594233568
V1	twomonth	0.7829649288340996
V1	twomonth	0.786468968320148
V1	twomonth	0.7882633566370646
V1	twomonth	0.7883075125716963
V1	twomonth	0.7850633715858999
V1	twomonth	0.7877691513926031
V1	twomonth	0.7917185280556228
V1	twomonth	0.7864838359117536
V1	twomonth	0.7887192961129678
V1	twomonth	0.7895201149679175
V1	twomonth	0.7875047844905022
V1	twomonth	0.7918408810226061
V1	twomonth	0.7862894604313371
V1	twomonth	0.7854714179183524
V1	twomonth	0.7844726488615071
V1	twomonth	0.7874635127061547
V1	twomonth	0.7955259720271951
V1	twomonth	0.7862381956755824
V1	twomonth	0.7956939433148698
V1	twomonth	0.7863845155252085
V1	twomonth	0.7860283432760354
V1	twomonth	0.7873067124231017
V1	twomonth	0.7863579488451264
V1	twomonth	0.7878651001668441
V1	twomonth	0.7872884732191922
V1	twomonth	0.7899667114217734
V1	twomonth	0.7912427245024106
V1	twomonth	0.7906182450331429
V1	twomonth	0.7912775780368301
V1	twomonth	0.790071515756042
V1	twomonth	0.7854055699238373
V1	twomonth	0.7871039282228426
V1	twomonth	0.7891336794516784
V1	twomonth	0.7877108996812303
V1	twomonth	0.7931492290838933
V1	twomonth	0.7902367653807724
V1	twomonth	0.791827516438895
V1	twomonth	0.7891000851941437
V1	twomonth	0.7879776226497603
V1	twomonth	0.7885694421636977
V1	twomonth	0.7893927248933957
V1	twomonth	0.7852756612955462
V1	twomonth	0.792210620964665
V1	twomonth	0.7845985359281343
V1	twomonth	0.7893041286712873
V1	twomonth	0.7888538762522823
V1	twomonth	0.7887115373424851
V1	twomonth	0.7891844161235781
V1	twomonth	0.7862708150090777
V1	twomonth	0.788702234942273
V1	twomonth	0.7872546758524823
V1	twomonth	0.7886576321674562
V1	twomonth	0.7785393423995177
V1	twomonth	0.7842306239686498
V1	twomonth	0.7873206457125025
V1	twomonth	0.7833710253184728
V1	twomonth	0.7843954673750304
V1	twomonth	0.7938983363429035
V1	twomonth	0.7879385038226672
V1	twomonth	0.7882529574473077
V1	twomonth	0.7912174577210481
V1	twomonth	0.7844109442941607
V1	twomonth	0.7882528355818028
V1	twomonth	0.7844815450433695
V1	twomonth	0.786226049746921
V1	twomonth	0.7932791377121845
V1	twomonth	0.7853224170276172
V1	twomonth	0.7849269634640108
V1	twomonth	0.7857699477836779
V1	twomonth	0.7902411119171161
V1	twomonth	0.7869167021853837
V1	twomonth	0.7893002695969634
V1	twomonth	0.7916555235895566
V1	twomonth	0.78559624881727
V1	twomonth	0.7847708943739877
V1	twomonth	0.7895457067239599
V1	twomonth	0.7915697302740624
V1	twomonth	0.7851057401597922
V1	twomonth	0.7885204522307024
V1	twomonth	0.7860262309406161
V1	twomonth	0.7887795789160896
V1	twomonth	0.79269410204469
V1	twomonth	0.7844065571359821
V1	twomonth	0.7855571706120117
V1	twomonth	0.78686235017017
V1	twomonth	0.7855954363805703
V1	twomonth	0.7849527583292281
V1	twomonth	0.7861709665386776
V1	twomonth	0.7868650312112794
V1	twomonth	0.7905510565180732
V1	twomonth	0.7890714874223121
V1	twomonth	0.7907714705947169
V1	twomonth	0.792387935274387
V1	twomonth	0.7895072378462263
V1	twomonth	0.7910519643653079
V1	twomonth	0.7931306649053042
V1	twomonth	0.7841412559316766
V1	twomonth	0.7911198028297375
V1	twomonth	0.7875195708384378
V1	twomonth	0.7882106294952504
V1	twomonth	0.788465693997139
V1	twomonth	0.7824289237214355
V1	twomonth	0.7953370804945018
V1	twomonth	0.7876833580771087
V1	twomonth	0.7888616756446001
V1	twomonth	0.7913704801734472
V1	twomonth	0.7900813056182742
V1	twomonth	0.7838208308972928
V1	twomonth	0.7849380126031275
V1	twomonth	0.7876991599709189
V1	twomonth	0.7832176372695588
V1	twomonth	0.792144001155285
V1	twomonth	0.7887010975308933
V1	twomonth	0.7899278769475251
V1	twomonth	0.7830412166402068
V1	twomonth	0.7907482349051039
V1	twomonth	0.7900175699591783
V1	twomonth	0.7833788653326254
V1	twomonth	0.7943039453652568
V1	twomonth	0.7817481017670397
V1	twomonth	0.7899589120294558
V1	twomonth	0.7948254891046653
V1	twomonth	0.7932257606210105
V1	twomonth	0.7845212325761527
V1	twomonth	0.7944544898857218
V1	twomonth	0.7831719783270326
V1	twomonth	0.7907952749900199
V1	twomonth	0.7932066683585661
V1	twomonth	0.7888290969329399
V1	twomonth	0.7863847998780533
V1	twomonth	0.7923365080312924
V1	twomonth	0.7927492664966035
V1	twomonth	0.7869952648142502
V1	twomonth	0.7853505273374287
V1	twomonth	0.7856404859955717
V1	twomonth	0.7910976639296691
V1	twomonth	0.7892741091352312
V1	twomonth	0.7930312226532539
V1	twomonth	0.7946085685058305
V1	twomonth	0.7890722186153419
V1	twomonth	0.7872468764601646
V1	twomonth	0.781744486423726
V1	twomonth	0.7847397374265521
V1	twomonth	0.7903658209505288
V1	twomonth	0.7919235058349712
V1	twomonth	0.7897694924129077
V1	twomonth	0.7836563124655921
V1	twomonth	0.7843473711224047
V1	twomonth	0.7905085254568408
V1	twomonth	0.7857910711378715
V1	twomonth	0.7893025444197229
V1	twomonth	0.7884390866952219
V1	twomonth	0.7890061675116518
V1	twomonth	0.7885689547016779
V1	twomonth	0.785126538539306
V1	twomonth	0.7843435932917509
V1	twomonth	0.7847326692272641
V1	twomonth	0.7814994148932444
V1	twomonth	0.7842075101445416
V1	twomonth	0.7816832286965643
V1	twomonth	0.7899869410955974
V1	twomonth	0.792057639134101
V1	twomonth	0.7941177348736728
V1	twomonth	0.7836274303409158
V1	twomonth	0.7871106308256155
V1	twomonth	0.7838485349887545
V1	twomonth	0.7879146994273641
V1	twomonth	0.7990321238486631
V1	twomonth	0.7866663904381888
V1	twomonth	0.7968773792335697
V1	twomonth	0.7894062519644466
V1	twomonth	0.7893228959590517
V1	twomonth	0.7856036826130728
V1	twomonth	0.7858039482595627
V1	twomonth	0.7893682705487329
V1	twomonth	0.7837081865488715
V1	twomonth	0.7863107056510356
V1	twomonth	0.7861208798161377
V1	twomonth	0.7855215858845623
V1	twomonth	0.7878570976653515
V1	twomonth	0.7865335164159437
V1	twomonth	0.7854737333629467
V1	twomonth	0.7888462393473047
V1	twomonth	0.7891916874320409
V1	twomonth	0.7842749423906216
V1	twomonth	0.7788117930467808
V1	twomonth	0.7895323827620838
V1	twomonth	0.7966949059508044
V1	twomonth	0.7956686765335073
V1	twomonth	0.784743027795186
V1	twomonth	0.7900887394140768
V1	twomonth	0.7911334517662933
V1	twomonth	0.7944863374043521
V1	twomonth	0.7884261283298608
V1	twomonth	0.7860976847483594
V1	twomonth	0.7908029118949976
V1	twomonth	0.7853376502157376
V1	twomonth	0.790934486018523
V1	twomonth	0.7868496761576538
V1	twomonth	0.7862897041623469
V1	twomonth	0.7865317696770393
V1	twomonth	0.788748543834159
V1	twomonth	0.7887845347799581
V1	twomonth	0.7874367429168976
V1	twomonth	0.7877215019801623
V1	twomonth	0.7912815183548239
V1	twomonth	0.7804971523585902
V1	twomonth	0.7890905796847564
V1	twomonth	0.7894805086788044
V1	twomonth	0.7855380377277323
V1	twomonth	0.7918791061693295
V1	twomonth	0.7914957985343845
V1	twomonth	0.7887933903399855
V1	twomonth	0.7870337743138186
V1	twomonth	0.7895339670136484
V1	twomonth	0.7881270703806805
V1	twomonth	0.7865236453100417
V1	twomonth	0.7866838984490686
V1	twomonth	0.7840524566003932
V1	twomonth	0.7850953003482004
V1	twomonth	0.7937211032768519
V1	twomonth	0.7859805313762547
V1	twomonth	0.7824116188197306
V1	twomonth	0.7889944278013402
V1	twomonth	0.7916519488680778
V1	twomonth	0.7903568029031615
V1	twomonth	0.7906065053228315
V1	twomonth	0.7845532425821229
V1	twomonth	0.7891978619509592
V1	twomonth	0.7866482730997844
V1	twomonth	0.7792354381638688
V1	twomonth	0.7932889681962515
V1	twomonth	0.7881337323616185
V1	twomonth	0.7899446131435401
V1	twomonth	0.7877686233087481
V1	twomonth	0.7872061327596719
V1	twomonth	0.7955046861856615
V1	twomonth	0.7866022485607431
V1	twomonth	0.7859365379289629
V1	twomonth	0.7864735992093368
V1	twomonth	0.7826800479053302
V1	twomonth	0.7903475817466192
V1	twomonth	0.7919313458491238
V1	twomonth	0.7885841472679633
V1	twomonth	0.7817214944651227
V1	twomonth	0.7910102051189403
V1	twomonth	0.7863913399934864
V1	twomonth	0.7898505329737083
V1	twomonth	0.7849155893502142
V1	twomonth	0.7894245317901912
V1	twomonth	0.7880644315111293
V1	twomonth	0.785976144218076
V1	twomonth	0.7898734030668065
V1	twomonth	0.790271334562347
V1	twomonth	0.7891448504563001
V1	twomonth	0.7872089356662861
V1	twomonth	0.7837203324775328
V1	twomonth	0.7874681842171782
V1	twomonth	0.7855020874037683
V1	twomonth	0.7903007041490432
V1	twomonth	0.7850346113267285
V1	twomonth	0.7847295413459701
V1	twomonth	0.7896120421804949
V1	twomonth	0.787709396673336
V1	twomonth	0.7948301606156889
V1	twomonth	0.7893963402367097
V1	twomonth	0.7874048547764323
V1	twomonth	0.7894350934672879
V1	twomonth	0.7871299261972348
V1	twomonth	0.7863275230907205
V1	twomonth	0.7854656496177842
V1	twomonth	0.7903070005334664
V1	twomonth	0.7889533591261676
V1	twomonth	0.7911583123293059
V1	twomonth	0.7851241824728766
V1	twomonth	0.7891037411592925
V1	twomonth	0.7877542838009973
V1	twomonth	0.7899354326088328
V1	twomonth	0.7939677590588977
V1	twomonth	0.789925236528251
V1	twomonth	0.7887356260906329
V1	twomonth	0.7856458886996252
V1	twomonth	0.7810988429784296
V1	twomonth	0.7825898674316573
V1	twomonth	0.78766235658842
V1	twomonth	0.7888445738520702
V1	twomonth	0.7855491274886842
V1	twomonth	0.7869015908627682
V1	twomonth	0.7895829975684786
V1	twomonth	0.788025597036881
V1	twomonth	0.7928066245276063
V1	twomonth	0.7875872468155276
V1	twomonth	0.7895194650185577
V1	twomonth	0.7912607199753101
V1	twomonth	0.7883961900374747
V1	twomonth	0.7909481349550789
V1	twomonth	0.792584219981048
V1	twomonth	0.787501859718383
V1	twomonth	0.789388012760537
V1	twomonth	0.7893919124566959
V1	twomonth	0.7908048211212418
V1	twomonth	0.7906123954889047
V1	twomonth	0.7844179718716136
V1	twomonth	0.7918134206621542
V1	twomonth	0.7842235963911969
V1	twomonth	0.7907068006334164
V1	twomonth	0.7893590900140257
V1	twomonth	0.7838254617864814
V1	twomonth	0.7858813328552144
V1	twomonth	0.784856200227462
V1	twomonth	0.7894629194242545
V1	twomonth	0.7860923632879762
V1	twomonth	0.7938157115305384
V1	twomonth	0.7903126063466945
V1	twomonth	0.7923349644015628
V1	twomonth	0.7879139276124995
V1	twomonth	0.7840645212853846
V1	twomonth	0.7913306707751592
V1	twomonth	0.792870847648722
V1	twomonth	0.7907191496712526
V1	twomonth	0.7870050952983172
V1	twomonth	0.7897365074828975
V1	twomonth	0.788078324178695
V1	twomonth	0.7865071934668717
V1	twomonth	0.7899843006763232
V1	twomonth	0.7938605986582
V1	twomonth	0.7855028998404681
V1	twomonth	0.786469415160333
V1	twomonth	0.7837082271707064
V1	twomonth	0.7928446871869899
V1	twomonth	0.7891327857713087
V1	twomonth	0.7930507617558831
V1	twomonth	0.7880942073161754
V1	twomonth	0.7901823727437237
V1	twomonth	0.787875621222106
V1	twomonth	0.7834746516195267
V1	twomonth	0.789718349522658
V1	twomonth	0.7879249767516162
V1	twomonth	0.7912631166635744
V1	twomonth	0.7897900470614115
V1	twomonth	0.781217133761914
V1	twomonth	0.7882334589665135
V1	twomonth	0.786355633400532
V1	twomonth	0.7879733573570867
V1	twomonth	0.7857279448063005
V1	twomonth	0.7886803803950495
V1	twomonth	0.7802861625476636
V1	twomonth	0.7853097836369359
V1	twomonth	0.7916204669459622
V1	twomonth	0.7853538989497326
V1	twomonth	0.7862284464351852
V1	twomonth	0.7924806343018291
V1	twomonth	0.7828666239934292
V1	twomonth	0.7917829949077484
V1	twomonth	0.7897144092046642
V1	twomonth	0.7841069304811118
V1	twomonth	0.7844061509176322
V1	twomonth	0.7902052022149869
V1	twomonth	0.7851782907570805
V1	twomonth	0.7868153100852541
V1	twomonth	0.7888723591872019
V1	twomonth	0.792270985011457
V1	twomonth	0.789811820364965
V1	twomonth	0.7897200962615624
V1	twomonth	0.7895290517716148
V1	twomonth	0.7832823884745294
V1	twomonth	0.7927527599744125
V1	twomonth	0.7835351375318236
V1	twomonth	0.7867439375211805
V1	twomonth	0.7854164565756139
V1	twomonth	0.785422671716367
V1	twomonth	0.7855602172496359
V1	twomonth	0.791960837301325
V1	twomonth	0.7937633499852391
V1	twomonth	0.7934218015966616
V1	twomonth	0.7882761525150858
V1	twomonth	0.7901554810889617
V1	twomonth	0.79114433841807
V1	twomonth	0.785499609471834
V1	twomonth	0.7859909711878466
V1	twomonth	0.7900373121709823
V1	twomonth	0.7830827727773993
V1	twomonth	0.7881993772469588
V1	twomonth	0.786512839901935
V1	twomonth	0.7869411565300464
V1	twomonth	0.7853520709671582
V1	twomonth	0.7906988387537588
V1	twomonth	0.7839292505748753
V1	twomonth	0.7895058973256718
V1	twomonth	0.7921243808089861
V1	twomonth	0.7888982352960892
V1	twomonth	0.7837645290339996
V1	twomonth	0.7865947335212703
V1	twomonth	0.7935737272595159
V1	twomonth	0.7870081419359413
V1	twomonth	0.788242477013881
V1	twomonth	0.7902386339851819
V1	twomonth	0.789308475207631
V1	twomonth	0.788332007538194
V1	twomonth	0.7914086646983358
V1	twomonth	0.7929959222786496
V1	twomonth	0.7922226044059865
V1	twomonth	0.7888996976821486
V1	twomonth	0.7915637994861542
V1	twomonth	0.7917690616183476
V1	twomonth	0.7927403703147412
V1	twomonth	0.7856800110410148
V1	twomonth	0.7881973867770443
V1	twomonth	0.7873537931298525
V1	twomonth	0.7935543100223919
V1	twomonth	0.790897926367034
V1	twomonth	0.7892319842923489
V1	twomonth	0.7905731954181414
V1	twomonth	0.7870075326084166
V1	twomonth	0.7844960470384602
V1	twomonth	0.7918435214418803
V1	twomonth	0.7862946194043803
V1	twomonth	0.7826700143120882
V1	twomonth	0.7826065223840022
V1	twomonth	0.7905029196436125
V1	twomonth	0.7887122685355148
V1	twomonth	0.7859148864909143
V1	twomonth	0.7866133789435297
V1	twomonth	0.7933762645196403
V1	twomonth	0.7853586923262613
V1	twomonth	0.7872278654413902
V1	twomonth	0.789715018532189
V1	twomonth	0.783956670313492
V1	twomonth	0.7869230798134768
V1	twomonth	0.7857261168237261
V1	twomonth	0.7857961894890799
V1	twomonth	0.7856510476726686
V1	twomonth	0.7810186960979987
V1	twomonth	0.7877154493267491
V1	twomonth	0.7816920436347566
V1	twomonth	0.7916996389023534
V1	twomonth	0.7842772984570509
V1	twomonth	0.7893595368542107
V1	twomonth	0.7925157721890934
V1	twomonth	0.7907261366268705
V1	twomonth	0.7930152582721036
V1	twomonth	0.7834031978117831
V1	twomonth	0.7933392174061314
V1	twomonth	0.7944158991424833
V1	twomonth	0.7908622603959147
V1	twomonth	0.7895660176414537
V1	twomonth	0.7886740433887914
V1	twomonth	0.7821847052494887
V1	twomonth	0.7878534010783675
V1	twomonth	0.7940053748780964
V1	twomonth	0.790278159030625
V1	twomonth	0.784639523359637
V1	twomonth	0.7871816377931743
V1	twomonth	0.7836533064498031
V1	twomonth	0.791441121544491
V1	twomonth	0.790338401211912
V1	twomonth	0.7857768534956258
V1	twomonth	0.7913836822698183
V1	twomonth	0.7907624931691846
V1	twomonth	0.7865285605520752
V1	twomonth	0.7884773118419454
V1	twomonth	0.7876675561832985
V1	twomonth	0.7843000060628089
V1	twomonth	0.7905569060623112
V1	twomonth	0.7881994178687937
V1	twomonth	0.7828332734669041
V1	twomonth	0.7917231183229764
V1	twomonth	0.7900426336313657
V1	twomonth	0.7895310422415293
V1	twomonth	0.788571920095632
V1	twomonth	0.7885663955260737
V1	twomonth	0.7926930052551454
V1	twomonth	0.7866187004039131
V1	twomonth	0.7863042467792726
V1	twomonth	0.7944755726180804
V1	twomonth	0.7913307926406641
V1	twomonth	0.7869140211442744
V1	twomonth	0.7881579023534363
V1	twomonth	0.7897766012340305
V1	twomonth	0.79219461596168
V1	twomonth	0.7951798333712641
V1	twomonth	0.7847910834259766
V1	twomonth	0.7871455656037051
V1	twomonth	0.7895390041211869
V1	twomonth	0.7901172153204032
V1	twomonth	0.7875824940608339
V1	twomonth	0.7896360090631377
V1	twomonth	0.7830272427289708
V1	twomonth	0.7868105573305606
V1	twomonth	0.7898944045554951
V1	twomonth	0.7853768502865007
V1	twomonth	0.7803852392031988
V1	twomonth	0.787749124827954
V1	twomonth	0.787792062107536
V1	twomonth	0.7895647583645691
V1	twomonth	0.784572903550257
V1	twomonth	0.7893501532103285
V1	twomonth	0.7899286487623899
V1	twomonth	0.7916751845576908
V1	twomonth	0.7905622275226947
V1	twomonth	0.7900634726327145
V1	twomonth	0.7876892076213469
V1	twomonth	0.7881595678486707
V1	twomonth	0.7871070561041367
V1	twomonth	0.7880106482016055
V1	twomonth	0.7847665478376439
V1	twomonth	0.787402376844498
V1	twomonth	0.7943106885898649
V1	twomonth	0.791431087951249
V1	twomonth	0.7889036380001425
V1	twomonth	0.786409335466386
V1	twomonth	0.7878912200067414
V1	twomonth	0.7855204890950177
V1	twomonth	0.7880333558073637
V1	twomonth	0.7880514731457682
V1	twomonth	0.7938642546233489
V1	twomonth	0.7918258103218255
V1	twomonth	0.792633778619733
V1	twomonth	0.7881339354707935
V1	twomonth	0.7884483078517641
V1	twomonth	0.7873938056373155
V1	twomonth	0.7827677910689037
V1	twomonth	0.7915358516636826
V1	twomonth	0.7960459721368741
V1	twomonth	0.7876465546946096
V1	twomonth	0.7921118692838098
V1	twomonth	0.7870630626568448
V1	twomonth	0.7871483278884842
V1	twomonth	0.7858473323793296
V1	twomonth	0.7947262499617902
V1	twomonth	0.7878528323726779
V1	twomonth	0.7868337523983386
V1	twomonth	0.7856644122563796
V1	twomonth	0.7845184702913733
V1	twomonth	0.7901903346233813
V1	twomonth	0.7879113278150602
V1	twomonth	0.7867556772314922
V1	twomonth	0.7854025232862131
V1	twomonth	0.7842318426236995
V1	twomonth	0.7811283344306308
V1	twomonth	0.7899361231800276
V1	twomonth	0.7883536995980776
V1	twomonth	0.7885433629456355
V1	twomonth	0.7897368324575775
V1	twomonth	0.7832662209842043
V1	twomonth	0.7906441211420302
V1	twomonth	0.7924811217638489
V1	twomonth	0.7869648796816793
V1	twomonth	0.7795899449178073
V1	twomonth	0.7893528748732727
V1	twomonth	0.7885498218173987
V1	twomonth	0.7819076237130369
V1	twomonth	0.7859149271127494
V1	twomonth	0.7863467778405048
V1	twomonth	0.785842498380966
V1	twomonth	0.787711996470775
V1	twomonth	0.7844884913771525
V1	twomonth	0.7834018979130635
V1	twomonth	0.7845007591713187
V1	twomonth	0.7866907229173465
V1	twomonth	0.7861071902577467
V1	twomonth	0.7846001201796988
V1	twomonth	0.7845784687416504
V1	twomonth	0.7882451986768251
V1	twomonth	0.7859035529989528
V1	twomonth	0.785702921755948
V1	twomonth	0.7851568018063719
V1	twomonth	0.788934998056753
V1	twomonth	0.7930195235647772
V1	twomonth	0.7863098932143359
V1	twomonth	0.789028428277225
V1	twomonth	0.7928513085460928
V1	twomonth	0.7877197958630927
V1	twomonth	0.788735504225128
V1	twomonth	0.790421594729967
V1	twomonth	0.7854742208249665
V1	twomonth	0.7852735895819617
V1	twomonth	0.7851901929547318
V1	twomonth	0.7967211882780415
V1	twomonth	0.7939144632113939
V1	twomonth	0.7866874731705475
V1	twomonth	0.7909569092714364
V1	twomonth	0.7832866943890381
V1	twomonth	0.7847057775725023
V1	twomonth	0.7908224509976266
V1	twomonth	0.787472571375357
V1	twomonth	0.7906383528414619
V1	twomonth	0.794883375219523
V1	twomonth	0.7902537046859623
V1	twomonth	0.7888481079517141
V1	twomonth	0.7894682815064731
V1	twomonth	0.7871261077447459
V1	twomonth	0.7864682371271183
V1	twomonth	0.7914992513903586
V1	twomonth	0.7877329167157938
V1	twomonth	0.7876338400602586
V1	twomonth	0.7885709857934272
V1	twomonth	0.7874354023963431
V1	twomonth	0.7858730460008768
V1	twomonth	0.7852823232764842
V1	twomonth	0.7887066627222866
V1	twomonth	0.7933915383295957
V1	twomonth	0.7925599687455603
V1	twomonth	0.7887037379501675
V1	twomonth	0.789164755155444
V1	twomonth	0.7914459961646895
V1	twomonth	0.7875391505629019
V1	twomonth	0.7860514164783083
V1	twomonth	0.7851279603035306
V1	twomonth	0.7878783835068851
V1	twomonth	0.7879071843878915
V1	twomonth	0.7926016873700926
V1	twomonth	0.7881687483833781
V1	twomonth	0.7905880223879119
V1	twomonth	0.7865671512953137
V1	twomonth	0.783653103340628
V1	twomonth	0.790421310377122
V1	twomonth	0.7887960307592599
V1	twomonth	0.7893058347883568
V1	twomonth	0.7864585285085562
V1	twomonth	0.7832174747822188
V1	twomonth	0.7862447764128504
V1	twomonth	0.7891631302820447
V1	twomonth	0.7898859958356528
V1	twomonth	0.7864550756525823
V1	twomonth	0.7835269725429909
V1	twomonth	0.7860343553076136
V1	twomonth	0.7928483025303038
V1	twomonth	0.7884702842644925
V1	twomonth	0.787359480186751
V1	twomonth	0.7914412434099959
V1	twomonth	0.7888480673298791
V1	twomonth	0.7890530451092277
V1	twomonth	0.788792049819431
V1	twomonth	0.791437993663197
V1	twomonth	0.7920604420407151
V1	twomonth	0.7842177468469587
V1	twomonth	0.7915119254028748
V1	twomonth	0.7916804247744043
V1	twomonth	0.7868337930201735
V1	twomonth	0.7917492381628736
V1	twomonth	0.7816788009165506
V1	twomonth	0.7923891133076016
V1	twomonth	0.7873061843392469
V1	twomonth	0.7873901902940016
V1	twomonth	0.7877195927539178
V1	twomonth	0.797196016907214
V1	twomonth	0.7886997163885037
V1	twomonth	0.7875366726309677
V1	twomonth	0.7837293911467351
V1	twomonth	0.7909794137680196
V1	twomonth	0.7881812192867192
V1	twomonth	0.7826075379298768
V1	twomonth	0.7812158744850294
V1	twomonth	0.7899792229469498
V1	twomonth	0.7902810025590742
V1	twomonth	0.7824609743492409
V1	twomonth	0.7894111672064802
V1	twomonth	0.7903828414993885
V1	twomonth	0.7895576089216112
V1	twomonth	0.7927820483174386
V1	twomonth	0.7874868702612727
V1	twomonth	0.7862680527242983
V1	twomonth	0.7837877647236126
V1	twomonth	0.7895236896893965
V1	twomonth	0.7854026045298831
V1	twomonth	0.7841178171328888
V1	twomonth	0.782427095738861
V1	twomonth	0.7809801053547603
V1	twomonth	0.7833384059849776
V1	twomonth	0.7952259391539753
V1	twomonth	0.789232024914184
V1	twomonth	0.7886557229412119
V1	twomonth	0.7868772990054456
V1	twomonth	0.7890961042543148
V1	twomonth	0.7882917106778861
V1	twomonth	0.7818253644971865
V1	twomonth	0.7837776092648657
V1	twomonth	0.7877126870419698
V1	twomonth	0.7915239900878661
V1	twomonth	0.7892372651308974
V1	twomonth	0.788485395587108
V1	twomonth	0.795203069060877
V1	twomonth	0.7907118377409549
V1	twomonth	0.786965489009204
V1	twomonth	0.7886877735690172
V1	twomonth	0.7829297097031652
V1	twomonth	0.7901961029239497
V1	twomonth	0.7876835205644487
V1	twomonth	0.7930127803401694
V1	twomonth	0.7907042008359771
V1	twomonth	0.786012947600575
V1	twomonth	0.7848334519998689
V1	twomonth	0.7859818718968092
V1	twomonth	0.7965295750824041
V1	twomonth	0.7860496291175689
V1	twomonth	0.7901107970704752
V1	twomonth	0.7863438124465507
V1	twomonth	0.791034578219933
V1	twomonth	0.7850802702692548
V1	twomonth	0.7888611881825802
V1	twomonth	0.7856155035670542
V1	twomonth	0.7872131197152897
V1	twomonth	0.7828746671167568
V1	twomonth	0.7896497798651986
V1	twomonth	0.7912454867871896
V1	twomonth	0.7950430596528602
V1	twomonth	0.7888262534044906
V1	twomonth	0.7888583852759661
V1	twomonth	0.7871279763491554
V1	ninemonth	0.8109812803413373
V1	ninemonth	0.808023117073855
V1	ninemonth	0.8102526464871609
V1	ninemonth	0.80437397639323
V1	ninemonth	0.8141209013457101
V1	ninemonth	0.8073086196182544
V1	ninemonth	0.8067659525246523
V1	ninemonth	0.8057699863744211
V1	ninemonth	0.8078319100965674
V1	ninemonth	0.8088427438384039
V1	ninemonth	0.8168353336032655
V1	ninemonth	0.8080658918660971
V1	ninemonth	0.8050420837132746
V1	ninemonth	0.7982539313558016
V1	ninemonth	0.8082444248308686
V1	ninemonth	0.8086408533185145
V1	ninemonth	0.8075888696578353
V1	ninemonth	0.8183515029723506
V1	ninemonth	0.8121265723569836
V1	ninemonth	0.8132689396005107
V1	ninemonth	0.8086700604178708
V1	ninemonth	0.8094378943428104
V1	ninemonth	0.8129745937841891
V1	ninemonth	0.8131400871399294
V1	ninemonth	0.7996324333261129
V1	ninemonth	0.8126354827057108
V1	ninemonth	0.8061539845805608
V1	ninemonth	0.8088403877719748
V1	ninemonth	0.8130335766885913
V1	ninemonth	0.8099672780963715
V1	ninemonth	0.8077402672368348
V1	ninemonth	0.8032385554834857
V1	ninemonth	0.8128161686277365
V1	ninemonth	0.8040749996877197
V1	ninemonth	0.8020970412984932
V1	ninemonth	0.813347908447727
V1	ninemonth	0.8085109040683887
V1	ninemonth	0.811558597860184
V1	ninemonth	0.810832320072437
V1	ninemonth	0.8107448206398733
V1	ninemonth	0.8078045309797856
V1	ninemonth	0.8098569898143796
V1	ninemonth	0.8070924302124493
V1	ninemonth	0.8050516298444967
V1	ninemonth	0.810148776455097
V1	ninemonth	0.815417428453016
V1	ninemonth	0.8135773405717383
V1	ninemonth	0.8128329048237516
V1	ninemonth	0.8096372256870955
V1	ninemonth	0.8061081631506947
V1	ninemonth	0.796882497584778
V1	ninemonth	0.820925546168188
V1	ninemonth	0.8163880465782147
V1	ninemonth	0.8079677495127667
V1	ninemonth	0.8021137368726734
V1	ninemonth	0.8160551506404897
V1	ninemonth	0.8055025322128614
V1	ninemonth	0.8090639297299126
V1	ninemonth	0.8150378986487249
V1	ninemonth	0.8128044695392601
V1	ninemonth	0.8071795234266631
V1	ninemonth	0.8064877335768207
V1	ninemonth	0.8068081179893696
V1	ninemonth	0.8053320423714175
V1	ninemonth	0.8214171109933756
V1	ninemonth	0.8110964432435278
V1	ninemonth	0.8119728999552247
V1	ninemonth	0.808539542462055
V1	ninemonth	0.8054621134870485
V1	ninemonth	0.8121530171715606
V1	ninemonth	0.8103544041838054
V1	ninemonth	0.8117569542804295
V1	ninemonth	0.8112584431214591
V1	ninemonth	0.8104579492411893
V1	ninemonth	0.805200265138717
V1	ninemonth	0.8120485378119721
V1	ninemonth	0.8146127505237424
V1	ninemonth	0.8149592141543535
V1	ninemonth	0.8150101133135932
V1	ninemonth	0.8081089916330192
V1	ninemonth	0.8127892363511396
V1	ninemonth	0.8092732946674399
V1	ninemonth	0.8034631536091333
V1	ninemonth	0.8067583562415094
V1	ninemonth	0.8121365247065555
V1	ninemonth	0.8048275191808689
V1	ninemonth	0.815643854561238
V1	ninemonth	0.8034265939576443
V1	ninemonth	0.8148312147523069
V1	ninemonth	0.8084167020330518
V1	ninemonth	0.8103969352450376
V1	ninemonth	0.8091255530535892
V1	ninemonth	0.808875891255754
V1	ninemonth	0.804533498339227
V1	ninemonth	0.8036142668352879
V1	ninemonth	0.8069988781264723
V1	ninemonth	0.811145026958173
V1	ninemonth	0.8047759700722693
V1	ninemonth	0.8111969010414526
V1	ninemonth	0.8075999594187869
V1	ninemonth	0.8092767069015787
V1	ninemonth	0.8060535267826361
V1	ninemonth	0.8126502284318114
V1	ninemonth	0.8141331691398764
V1	ninemonth	0.8090861904954859
V1	ninemonth	0.8107473391936424
V1	ninemonth	0.8115488892416219
V1	ninemonth	0.7974449068901843
V1	ninemonth	0.8060824089073123
V1	ninemonth	0.8190805024230418
V1	ninemonth	0.8001155894314579
V1	ninemonth	0.8088377067308654
V1	ninemonth	0.8145716412267349
V1	ninemonth	0.8166716276082647
V1	ninemonth	0.807559825045819
V1	ninemonth	0.8171372350808949
V1	ninemonth	0.8099422144241841
V1	ninemonth	0.8233403923927084
V1	ninemonth	0.8044124858927985
V1	ninemonth	0.8081264996438988
V1	ninemonth	0.8090965490634079
V1	ninemonth	0.8110603710540586
V1	ninemonth	0.8080685322853712
V1	ninemonth	0.8062812934114127
V1	ninemonth	0.8139521176213357
V1	ninemonth	0.8067155408274322
V1	ninemonth	0.8159909275193741
V1	ninemonth	0.806686496215416
V1	ninemonth	0.8145051432828598
V1	ninemonth	0.8182869548765549
V1	ninemonth	0.8070527833015012
V1	ninemonth	0.8178918669094635
V1	ninemonth	0.8065679210790867
V1	ninemonth	0.8020170975272373
V1	ninemonth	0.8116255832660789
V1	ninemonth	0.803550693663532
V1	ninemonth	0.8109937106228435
V1	ninemonth	0.812124988105419
V1	ninemonth	0.8162145913428167
V1	ninemonth	0.8048769153322141
V1	ninemonth	0.8081131756820229
V1	ninemonth	0.8056254538855344
V1	ninemonth	0.8100326792507019
V1	ninemonth	0.8183652737744114
V1	ninemonth	0.8071261869573241
V1	ninemonth	0.806293642449249
V1	ninemonth	0.8112640895565224
V1	ninemonth	0.8109805897701425
V1	ninemonth	0.8054584981437346
V1	ninemonth	0.8148005858887261
V1	ninemonth	0.8073426607159742
V1	ninemonth	0.8183511373758356
V1	ninemonth	0.8066438026668439
V1	ninemonth	0.8122122844288078
V1	ninemonth	0.8123850490930111
V1	ninemonth	0.809665701593422
V1	ninemonth	0.7959338558723079
V1	ninemonth	0.805143678922579
V1	ninemonth	0.8063015637070716
V1	ninemonth	0.8043623585484236
V1	ninemonth	0.8160598221515133
V1	ninemonth	0.8149982517377768
V1	ninemonth	0.8067113974002635
V1	ninemonth	0.8103206880607655
V1	ninemonth	0.8117374151778003
V1	ninemonth	0.8134451571206879
V1	ninemonth	0.8090110401007584
V1	ninemonth	0.8032358338205416
V1	ninemonth	0.8178819551817265
V1	ninemonth	0.81587101186249
V1	ninemonth	0.8059721612471555
V1	ninemonth	0.8188172323104858
V1	ninemonth	0.8128870537297904
V1	ninemonth	0.8082051028946005
V1	ninemonth	0.8082915461594543
V1	ninemonth	0.8050547577257906
V1	ninemonth	0.8187819725577163
V1	ninemonth	0.8037194367660714
V1	ninemonth	0.8074224419998903
V1	ninemonth	0.7967685127158023
V1	ninemonth	0.8100905653655596
V1	ninemonth	0.8061063351681202
V1	ninemonth	0.8213170594138006
V1	ninemonth	0.8111268283760986
V1	ninemonth	0.8097921573657392
V1	ninemonth	0.8066115083080285
V1	ninemonth	0.8036393711293105
V1	ninemonth	0.8049241179044699
V1	ninemonth	0.811961810194273
V1	ninemonth	0.8067660337683221
V1	ninemonth	0.8091088168575741
V1	ninemonth	0.8078172862359718
V1	ninemonth	0.8093333743613869
V1	ninemonth	0.808416458302042
V1	ninemonth	0.8095342899572364
V1	ninemonth	0.8108501936798316
V1	ninemonth	0.8108881344737101
V1	ninemonth	0.8019840719753921
V1	ninemonth	0.808569561998111
V1	ninemonth	0.8100589209561041
V1	ninemonth	0.8138007200423362
V1	ninemonth	0.8034526731757065
V1	ninemonth	0.8139866461810754
V1	ninemonth	0.8101313903097224
V1	ninemonth	0.8041883752291707
V1	ninemonth	0.8130489723640517
V1	ninemonth	0.8043448505375438
V1	ninemonth	0.8126868693269704
V1	ninemonth	0.8126735047432595
V1	ninemonth	0.8191342451107307
V1	ninemonth	0.8142645401542269
V1	ninemonth	0.8051310455318977
V1	ninemonth	0.8142907818596291
V1	ninemonth	0.8088888089992803
V1	ninemonth	0.8037782978049688
V1	ninemonth	0.8068869649710808
V1	ninemonth	0.813098124784387
V1	ninemonth	0.8150689743524906
V1	ninemonth	0.8100199239945157
V1	ninemonth	0.8050722251148356
V1	ninemonth	0.813381421461592
V1	ninemonth	0.8132655273663718
V1	ninemonth	0.8185548558782996
V1	ninemonth	0.8096087497807691
V1	ninemonth	0.8099348618720513
V1	ninemonth	0.8108938215306085
V1	ninemonth	0.8077650059343424
V1	ninemonth	0.8017805972039382
V1	ninemonth	0.7993519395555221
V1	ninemonth	0.8123437773086634
V1	ninemonth	0.80910577021995
V1	ninemonth	0.807160024945869
V1	ninemonth	0.8042311500214128
V1	ninemonth	0.8102671484822516
V1	ninemonth	0.8020358241931665
V1	ninemonth	0.8092954741893432
V1	ninemonth	0.8109840020042814
V1	ninemonth	0.8126354420838758
V1	ninemonth	0.8121272223063433
V1	ninemonth	0.81380490409134
V1	ninemonth	0.807979611088583
V1	ninemonth	0.8091714963489605
V1	ninemonth	0.8120956591405578
V1	ninemonth	0.8173585428379084
V1	ninemonth	0.8092842219410515
V1	ninemonth	0.809598959918537
V1	ninemonth	0.8056411745356747
V1	ninemonth	0.8093863858560459
V1	ninemonth	0.7993635574003285
V1	ninemonth	0.8119477550393673
V1	ninemonth	0.8063971875066329
V1	ninemonth	0.8108509248728613
V1	ninemonth	0.8189185431669453
V1	ninemonth	0.8164532446233702
V1	ninemonth	0.8102989960008821
V1	ninemonth	0.8076846153229016
V1	ninemonth	0.807999922006077
V1	ninemonth	0.8069972532530728
V1	ninemonth	0.808099526745467
V1	ninemonth	0.8032047174949409
V1	ninemonth	0.8101594599976988
V1	ninemonth	0.8105006021679265
V1	ninemonth	0.8104342667113914
V1	ninemonth	0.8156934131999232
V1	ninemonth	0.8050297752972733
V1	ninemonth	0.8099884014505653
V1	ninemonth	0.8113127138930027
V1	ninemonth	0.8143114583736379
V1	ninemonth	0.8120956591405578
V1	ninemonth	0.8009288791897489
V1	ninemonth	0.8114743481744193
V1	ninemonth	0.8008553130465859
V1	ninemonth	0.802118083409017
V1	ninemonth	0.8060265538842041
V1	ninemonth	0.8140772328730982
V1	ninemonth	0.8031792476044035
V1	ninemonth	0.8071247651930996
V1	ninemonth	0.815284188834256
V1	ninemonth	0.8119941451749233
V1	ninemonth	0.8071035199734009
V1	ninemonth	0.8091337586642566
V1	ninemonth	0.8079204656968407
V1	ninemonth	0.8104031097639558
V1	ninemonth	0.8178276031665127
V1	ninemonth	0.8107891390618449
V1	ninemonth	0.8012920790163749
V1	ninemonth	0.8114723983263399
V1	ninemonth	0.8073335208031021
V1	ninemonth	0.808279278365288
V1	ninemonth	0.8186925638989082
V1	ninemonth	0.8146999249816262
V1	ninemonth	0.8085981597699423
V1	ninemonth	0.8135968390525323
V1	ninemonth	0.8068701475313959
V1	ninemonth	0.8101308622258675
V1	ninemonth	0.7998573564264404
V1	ninemonth	0.807050264747732
V1	ninemonth	0.8078938990167588
V1	ninemonth	0.8055735391804201
V1	ninemonth	0.8129776810436482
V1	ninemonth	0.8083274964834186
V1	ninemonth	0.800715573934228
V1	ninemonth	0.8060685568615815
V1	ninemonth	0.8085449857879433
V1	ninemonth	0.8111963729575977
V1	ninemonth	0.8169392848789993
V1	ninemonth	0.8097018956483961
V1	ninemonth	0.8010759302324048
V1	ninemonth	0.8060563703110851
V1	ninemonth	0.8141604263911532
V1	ninemonth	0.8053616963109587
V1	ninemonth	0.7999783688728691
V1	ninemonth	0.8120857474128208
V1	ninemonth	0.8097929698024389
V1	ninemonth	0.8146406577243792
V1	ninemonth	0.807996509771938
V1	ninemonth	0.8107344620719513
V1	ninemonth	0.7995590296702899
V1	ninemonth	0.8056882146205906
V1	ninemonth	0.8045023820136264
V1	ninemonth	0.8004495415368926
V1	ninemonth	0.805686995965541
V1	ninemonth	0.8120718953670899
V1	ninemonth	0.812058652648884
V1	ninemonth	0.805427097465289
V1	ninemonth	0.8002540692669313
V1	ninemonth	0.8168145352237517
V1	ninemonth	0.8145239105706241
V1	ninemonth	0.8118943373263582
V1	ninemonth	0.8107886515998252
V1	ninemonth	0.8093505980194217
V1	ninemonth	0.8107695593373808
V1	ninemonth	0.8098233549350097
V1	ninemonth	0.8062845025363767
V1	ninemonth	0.8067120879714584
V1	ninemonth	0.8084714602666153
V1	ninemonth	0.8078049778199704
V1	ninemonth	0.8081509133667266
V1	ninemonth	0.8021344133866821
V1	ninemonth	0.8065753954967244
V1	ninemonth	0.8128894504180546
V1	ninemonth	0.8040305594002431
V1	ninemonth	0.8140367735254502
V1	ninemonth	0.814611531868693
V1	ninemonth	0.8081442920076236
V1	ninemonth	0.8069473290178727
V1	ninemonth	0.8085638749412126
V1	ninemonth	0.8109369619193656
V1	ninemonth	0.8080015875013115
V1	ninemonth	0.809656358571375
V1	ninemonth	0.8079885478922804
V1	ninemonth	0.8099669937435267
V1	ninemonth	0.8043887627411656
V1	ninemonth	0.807440071876275
V1	ninemonth	0.811355488685245
V1	ninemonth	0.8112180243956463
V1	ninemonth	0.8087308713048476
V1	ninemonth	0.8087320087162273
V1	ninemonth	0.8096709824319706
V1	ninemonth	0.8197655490482761
V1	ninemonth	0.8098719792714901
V1	ninemonth	0.8106180805147113
V1	ninemonth	0.8111293063080329
V1	ninemonth	0.8067682679692466
V1	ninemonth	0.8139309130234721
V1	ninemonth	0.8124476879625622
V1	ninemonth	0.8154648341344468
V1	ninemonth	0.8074798406527279
V1	ninemonth	0.8135643822063771
V1	ninemonth	0.8018259717936196
V1	ninemonth	0.8162656123675615
V1	ninemonth	0.8067387358952105
V1	ninemonth	0.8057915971906346
V1	ninemonth	0.8086286261461832
V1	ninemonth	0.8049384574122207
V1	ninemonth	0.815491075839849
V1	ninemonth	0.8043780385767288
V1	ninemonth	0.806430213058478
V1	ninemonth	0.8079972003431328
V1	ninemonth	0.8034220849339607
V1	ninemonth	0.8101778616889483
V1	ninemonth	0.8217361548853699
V1	ninemonth	0.8023688013745618
V1	ninemonth	0.8090759131712341
V1	ninemonth	0.8068439464478289
V1	ninemonth	0.8067850447870965
V1	ninemonth	0.8124435445353935
V1	ninemonth	0.8155932803766783
V1	ninemonth	0.8181672017070108
V1	ninemonth	0.8136826729898616
V1	ninemonth	0.8107014365201062
V1	ninemonth	0.8088797909519129
V1	ninemonth	0.8054478958448027
V1	ninemonth	0.810915432346822
V1	ninemonth	0.8067577062921497
V1	ninemonth	0.8133457554904727
V1	ninemonth	0.8228344474379352
V1	ninemonth	0.7956683109369925
V1	ninemonth	0.8048770371977191
V1	ninemonth	0.8049863099338362
V1	ninemonth	0.8063149282907827
V1	ninemonth	0.8017757225837397
V1	ninemonth	0.8089031078851958
V1	ninemonth	0.8067865884168262
V1	ninemonth	0.8076807968704127
V1	ninemonth	0.8042187603617417
V1	ninemonth	0.8172081608047836
V1	ninemonth	0.8162534664389001
V1	ninemonth	0.8110400601365646
V1	ninemonth	0.8180352213651355
V1	ninemonth	0.8140323863672717
V1	ninemonth	0.8078380439936504
V1	ninemonth	0.8150372080775301
V1	ninemonth	0.8063280491434837
V1	ninemonth	0.816460475309998
V1	ninemonth	0.8039105624996892
V1	ninemonth	0.8044377526741608
V1	ninemonth	0.8024087732601897
V1	ninemonth	0.8109930200516486
V1	ninemonth	0.799562320038924
V1	ninemonth	0.8183151464300364
V1	ninemonth	0.8108348386262062
V1	ninemonth	0.8080657700005922
V1	ninemonth	0.8100707419100855
V1	ninemonth	0.8050664161924322
V1	ninemonth	0.8152167972100113
V1	ninemonth	0.8036752808314397
V1	ninemonth	0.8074279259476136
V1	ninemonth	0.8062764594130492
V1	ninemonth	0.8126721236008698
V1	ninemonth	0.8163001815491361
V1	ninemonth	0.8043786885260885
V1	ninemonth	0.8068023903106363
V1	ninemonth	0.802624475203975
V1	ninemonth	0.8122458380645078
V1	ninemonth	0.8042653536064727
V1	ninemonth	0.8185646051186966
V1	ninemonth	0.808496564560638
V1	ninemonth	0.8126803292115373
V1	ninemonth	0.8097719276919152
V1	ninemonth	0.8035652362804577
V1	ninemonth	0.802328017052234
V1	ninemonth	0.8161488245919716
V1	ninemonth	0.8075275306870037
V1	ninemonth	0.8128834383864765
V1	ninemonth	0.8124354607902309
V1	ninemonth	0.8045051442984057
V1	ninemonth	0.8017787285995287
V1	ninemonth	0.8034730247150353
V1	ninemonth	0.8147875462796951
V1	ninemonth	0.8083584096998444
V1	ninemonth	0.8122564403634396
V1	ninemonth	0.7992111036536194
V1	ninemonth	0.8083745365683346
V1	ninemonth	0.8130355265366709
V1	ninemonth	0.8128631680908176
V1	ninemonth	0.81210504278444
V1	ninemonth	0.8158596377486934
V1	ninemonth	0.8068637292814679
V1	ninemonth	0.807366383867607
V1	ninemonth	0.8075270432249837
V1	ninemonth	0.8057659241909223
V1	ninemonth	0.8121660567805916
V1	ninemonth	0.8101732307997598
V1	ninemonth	0.8024902606611753
V1	ninemonth	0.8110429036650137
V1	ninemonth	0.8158103228410181
V1	ninemonth	0.8136331549730115
V1	ninemonth	0.8142274930407181
V1	ninemonth	0.8061282303371786
V1	ninemonth	0.813713992424637
V1	ninemonth	0.8127429680810886
V1	ninemonth	0.8112828162224518
V1	ninemonth	0.8126788668254779
V1	ninemonth	0.8003009062426722
V1	ninemonth	0.8069803545697178
V1	ninemonth	0.8087524414992261
V1	ninemonth	0.804857132498575
V1	ninemonth	0.8132197871801755
V1	ninemonth	0.8118658614200318
V1	ninemonth	0.8177344979207207
V1	ninemonth	0.8088658576625121
V1	ninemonth	0.8106609365506233
V1	ninemonth	0.8128742984736042
V1	ninemonth	0.8078888619092203
V1	ninemonth	0.8059566843280251
V1	ninemonth	0.8070410842130247
V1	ninemonth	0.8119706251324653
V1	ninemonth	0.8092608643859335
V1	ninemonth	0.8152465730150572
V1	ninemonth	0.8220066556845536
V1	ninemonth	0.8171146087188067
V1	ninemonth	0.8188575291707937
V1	ninemonth	0.8098782350340783
V1	ninemonth	0.8099319370999322
V1	ninemonth	0.8154055262553647
V1	ninemonth	0.8079740458971897
V1	ninemonth	0.8060941486176239
V1	ninemonth	0.8052847179336566
V1	ninemonth	0.8072561768292851
V1	ninemonth	0.8076323350212722
V1	ninemonth	0.7915978812057091
V1	ninemonth	0.8152856918421506
V1	ninemonth	0.805593646988739
V1	ninemonth	0.8160586847401337
V1	ninemonth	0.8061920066181095
V1	ninemonth	0.8048077769690649
V1	ninemonth	0.8137454337249178
V1	ninemonth	0.8120375699165253
V1	ninemonth	0.8117221007460098
V1	ninemonth	0.8039352199535267
V1	ninemonth	0.8110725576045548
V1	ninemonth	0.8114421350592739
V1	ninemonth	0.8078272792073788
V1	ninemonth	0.8119787088776278
V1	ninemonth	0.7998765705543897
V1	ninemonth	0.809592176072094
V1	ninemonth	0.8167664389711261
V1	ninemonth	0.8103630566346577
V1	ninemonth	0.8097887451316002
V1	ninemonth	0.8145481211842769
V1	ninemonth	0.8092252390366492
V1	ninemonth	0.8166148382829517
V1	ninemonth	0.7929132162226142
V1	ninemonth	0.8085146412772074
V1	ninemonth	0.8155918992342887
V1	ninemonth	0.8173107715599628
V1	ninemonth	0.8081183346550664
V1	ninemonth	0.8036807647791631
V1	ninemonth	0.8021059781021906
V1	ninemonth	0.8087611751937485
V1	ninemonth	0.8118146372861123
V1	ninemonth	0.8065530534874811
V1	ninemonth	0.8139329441152214
V1	ninemonth	0.803787762692521
V1	ninemonth	0.8055225181556753
V1	ninemonth	0.8031806287467932
V1	ninemonth	0.8108875657680203
V1	ninemonth	0.8113809585757824
V1	ninemonth	0.8055781700696086
V1	ninemonth	0.8167599800993631
V1	ninemonth	0.813724716589074
V1	ninemonth	0.8051296237676732
V1	ninemonth	0.8149556800547095
V1	ninemonth	0.8016576755312652
V1	ninemonth	0.8050060927674754
V1	ninemonth	0.8184903077825039
V1	ninemonth	0.8165402159720792
V1	ninemonth	0.8049570622126451
V1	ninemonth	0.8067095287958541
V1	ninemonth	0.8060513738253816
V1	ninemonth	0.8162780832709028
V1	ninemonth	0.8139383874411099
V1	ninemonth	0.8086149772096273
V1	ninemonth	0.8088715853412453
V1	ninemonth	0.807289486733975
V1	ninemonth	0.8168512167407457
V1	ninemonth	0.8142823731397866
V1	ninemonth	0.8075159128421971
V1	ninemonth	0.8057121815032335
V1	ninemonth	0.8142063290646895
V1	ninemonth	0.8028805146299032
V1	ninemonth	0.8147420904463437
V1	ninemonth	0.8138672586080461
V1	ninemonth	0.8058640665442529
V1	ninemonth	0.8081754489550592
V1	ninemonth	0.8140572469302843
V1	ninemonth	0.811062280280303
V1	ninemonth	0.8053099440931842
V1	ninemonth	0.8079177846557316
V1	ninemonth	0.8111795555179128
V1	ninemonth	0.8074481556214376
V1	ninemonth	0.8036500952937472
V1	ninemonth	0.7982943094597794
V1	ninemonth	0.8101992693959869
V1	ninemonth	0.8036808460228331
V1	ninemonth	0.8065725925901103
V1	ninemonth	0.8157795721119323
V1	ninemonth	0.8074884931035804
V1	ninemonth	0.8125303940185974
V1	ninemonth	0.8077470917051128
V1	ninemonth	0.8056252507763595
V1	ninemonth	0.8121370934122454
V1	ninemonth	0.80995553838606
V1	ninemonth	0.8023270421281943
V1	ninemonth	0.8165407440559339
V1	ninemonth	0.8102490717656821
V1	ninemonth	0.8099418082058343
V1	ninemonth	0.8054344906392567
V1	ninemonth	0.8051229617867353
V1	ninemonth	0.8044891392954204
V1	ninemonth	0.811028848510108
V1	ninemonth	0.8130092035875988
V1	ninemonth	0.8034630723654633
V1	ninemonth	0.8212881772891242
V1	ninemonth	0.8045887846566455
V1	ninemonth	0.8081158567231321
V1	ninemonth	0.8046043428194458
V1	ninemonth	0.814464805800717
V1	ninemonth	0.8098652766687171
V1	ninemonth	0.7995958736746239
V1	ninemonth	0.8005336693571525
V1	ninemonth	0.8057303394634729
V1	ninemonth	0.8054788496830635
V1	ninemonth	0.8116415070253942
V1	ninemonth	0.808476334886814
V1	ninemonth	0.8078305289541777
V1	ninemonth	0.8089265060621488
V1	ninemonth	0.8052767154321642
V1	ninemonth	0.8146286742830576
V1	ninemonth	0.8113288001396579
V1	ninemonth	0.8069938410189338
V1	ninemonth	0.8042707563105259
V1	ninemonth	0.8104029878984508
V1	ninemonth	0.8081740678126698
V1	ninemonth	0.8049127437906732
V1	ninemonth	0.8077931162441541
V1	ninemonth	0.8157292010365474
V1	ninemonth	0.8068363095428511
V1	ninemonth	0.8064536518572659
V1	ninemonth	0.8015148491594479
V1	ninemonth	0.8037713108493509
V1	ninemonth	0.8178813052323666
V1	ninemonth	0.8140881195248749
V1	ninemonth	0.8064995139089671
V1	ninemonth	0.8100121652240331
V1	ninemonth	0.8052957264509385
V1	ninemonth	0.812108658127754
V1	ninemonth	0.8114442473946932
V1	ninemonth	0.8145454807650027
V1	ninemonth	0.8114197118063607
V1	ninemonth	0.8131588138058587
V1	ninemonth	0.8121424961162989
V1	ninemonth	0.8048748436186298
V1	ninemonth	0.8085901166466148
V1	ninemonth	0.8096986459015971
V1	ninemonth	0.8092605800330885
V1	ninemonth	0.8099073608897646
V1	ninemonth	0.8100384881731052
V1	ninemonth	0.8058052055053555
V1	ninemonth	0.8120544279780453
V1	ninemonth	0.7966977901010887
V1	ninemonth	0.7988709770292665
V1	ninemonth	0.817247360875547
V1	ninemonth	0.8099663844160017
V1	ninemonth	0.803790728086475
V1	ninemonth	0.8171601457958281
V1	ninemonth	0.8108478376134023
V1	ninemonth	0.8064908208362799
V1	ninemonth	0.8206302254278267
V1	ninemonth	0.8027543838322662
V1	ninemonth	0.8055615151172637
V1	ninemonth	0.816366923224021
V1	ninemonth	0.8087662529231219
V1	ninemonth	0.8136064664274244
V1	ninemonth	0.8127476395921122
V1	ninemonth	0.8106796632165527
V1	ninemonth	0.8079689681678162
V1	ninemonth	0.8133129736696376
V1	ninemonth	0.8027564555458504
V1	ninemonth	0.8008306962145834
V1	ninemonth	0.8057821323030825
V1	ninemonth	0.8028317684279178
V1	ninemonth	0.815427787020938
V1	ninemonth	0.8018629376634586
V1	ninemonth	0.8052736687945401
V1	ninemonth	0.8121558200781748
V1	ninemonth	0.8039605273567241
V1	ninemonth	0.8174686280107255
V1	ninemonth	0.8097233033554346
V1	ninemonth	0.8109341183909164
V1	ninemonth	0.8107799585271377
V1	ninemonth	0.8181424630095033
V1	ninemonth	0.8094153086025573
V1	ninemonth	0.8081606626071236
V1	ninemonth	0.8106570774762996
V1	ninemonth	0.8055723205253704
V1	ninemonth	0.8019574240516403
V1	ninemonth	0.8121987979795918
V1	ninemonth	0.8109885110279652
V1	ninemonth	0.8113153543122771
V1	ninemonth	0.8108350011135461
V1	ninemonth	0.8103914106754793
V1	ninemonth	0.7979679536374874
V1	ninemonth	0.8111000585868415
V1	ninemonth	0.8181495718306261
V1	ninemonth	0.82056941454085
V1	ninemonth	0.808496320829628
V1	ninemonth	0.8046329812131123
V1	ninemonth	0.8160303306993121
V1	ninemonth	0.8116434162516386
V1	ninemonth	0.8155934022421832
V1	ninemonth	0.8049894378151302
V1	ninemonth	0.8124019477763659
V1	ninemonth	0.808319981443946
V1	ninemonth	0.7993141206271485
V1	ninemonth	0.8115296751136727
V1	ninemonth	0.8083882667485605
V1	ninemonth	0.808016658202092
V1	ninemonth	0.8163232547514092
V1	ninemonth	0.8025038689758962
V1	ninemonth	0.8105962259674878
V1	ninemonth	0.8092706948700006
V1	ninemonth	0.8160271621961831
V1	ninemonth	0.8081858481448161
V1	ninemonth	0.8140695959681205
V1	ninemonth	0.8106075188376144
V1	ninemonth	0.806919624926411
V1	ninemonth	0.8129698816513304
V1	ninemonth	0.8123409337802142
V1	ninemonth	0.8128186059378358
V1	ninemonth	0.8113538231900105
V1	ninemonth	0.8228166550742106
V1	ninemonth	0.8130400761821894
V1	ninemonth	0.8132242962038592
V1	ninemonth	0.8022781740607039
V1	ninemonth	0.8051818634474676
V1	ninemonth	0.8127669349637314
V1	ninemonth	0.8177177617247058
V1	ninemonth	0.8085789862638281
V1	ninemonth	0.8110123560451029
V1	ninemonth	0.8151892149840546
V1	ninemonth	0.8119385745046599
V1	ninemonth	0.8112819225420821
V1	ninemonth	0.8082075808265345
V1	ninemonth	0.8125057771865947
V1	ninemonth	0.8021920557705298
V1	ninemonth	0.8122571309346344
V1	ninemonth	0.7992404326184805
V1	ninemonth	0.8177804005942569
V1	ninemonth	0.8076123084566234
V1	ninemonth	0.8128034946152204
V1	ninemonth	0.8163582707731687
V1	ninemonth	0.8041842318020019
V1	ninemonth	0.8137492115555717
V1	ninemonth	0.8102817317210123
V1	ninemonth	0.8126861381339406
V1	ninemonth	0.8098197802135308
V1	ninemonth	0.804437468321316
V1	ninemonth	0.8132491567668718
V1	ninemonth	0.8156841920433809
V1	ninemonth	0.7973737780571207
V1	ninemonth	0.8172896075839342
V1	ninemonth	0.8061041822108658
V1	ninemonth	0.8086007189455466
V1	ninemonth	0.801681520548403
V1	ninemonth	0.8173117058621676
V1	ninemonth	0.8087177504521466
V1	ninemonth	0.8024625159478785
V1	ninemonth	0.8129639102415872
V1	ninemonth	0.8116420757310839
V1	ninemonth	0.8023065687233604
V1	ninemonth	0.8019962991477234
V1	ninemonth	0.8120747795173742
V1	ninemonth	0.8117308344405323
V1	ninemonth	0.8035368822396363
V1	ninemonth	0.8138504005465262
V1	ninemonth	0.8033860127444915
V1	ninemonth	0.8077168284380469
V1	ninemonth	0.8078985299059472
V1	ninemonth	0.8124157185784268
V1	ninemonth	0.8122635491845625
V1	ninemonth	0.8082100993803039
V1	ninemonth	0.8156317492544116
V1	ninemonth	0.8120350513627561
V1	ninemonth	0.8155125241687224
V1	ninemonth	0.8105427270108089
V1	ninemonth	0.8088517618857712
V1	ninemonth	0.8101675437428615
V1	ninemonth	0.809419370786056
V1	ninemonth	0.8093535634133757
V1	ninemonth	0.8016110822865341
V1	ninemonth	0.8094712854911704
V1	ninemonth	0.8177609427352978
V1	ninemonth	0.8139849400640059
V1	ninemonth	0.8052013213064267
V1	ninemonth	0.8091432641736438
V1	ninemonth	0.8053592183790242
V1	ninemonth	0.8091532165232158
V1	ninemonth	0.8027037690258711
V1	ninemonth	0.8041819163574077
V1	ninemonth	0.8088049655318652
V1	ninemonth	0.8125775559690183
V1	ninemonth	0.8129107768814232
V1	ninemonth	0.8017170646540174
V1	ninemonth	0.8105848112318562
V1	ninemonth	0.8039776697710891
V1	ninemonth	0.7974146436231185
V1	ninemonth	0.8094581646384693
V1	ninemonth	0.8069301866035079
V1	ninemonth	0.8032591913756595
V1	ninemonth	0.8070930801618091
V1	ninemonth	0.8030605099807342
V1	ninemonth	0.8033553432590756
V1	ninemonth	0.803487526710126
V1	ninemonth	0.8140806857290722
V1	ninemonth	0.814344240194473
V1	ninemonth	0.8122971840639325
V1	ninemonth	0.8123931734600086
V1	ninemonth	0.8074485212179525
V1	ninemonth	0.8059939345507088
V1	ninemonth	0.8071114818530586
V1	ninemonth	0.82065240494973
V1	ninemonth	0.8125163388636916
V1	ninemonth	0.8129021244305709
V1	ninemonth	0.809852440168861
V1	ninemonth	0.8118278800043182
V1	ninemonth	0.8118622866985528
V1	ninemonth	0.801774950768875
V1	ninemonth	0.8162501354484311
V1	ninemonth	0.8135519925467057
V1	ninemonth	0.8068489023116974
V1	ninemonth	0.8097493825734968
V1	ninemonth	0.8137724472451847
V1	ninemonth	0.8091337586642566
V1	ninemonth	0.8086032781211508
V1	ninemonth	0.8184841332635858
V1	ninemonth	0.8060617730151386
V1	ninemonth	0.806533311275677
V1	ninemonth	0.814784134045556
V1	ninemonth	0.8132789731937528
V1	ninemonth	0.8130133063929325
V1	ninemonth	0.7983411464355205
V1	ninemonth	0.8041561621140253
V1	ninemonth	0.8121663817552717
V1	ninemonth	0.8148617623722177
V1	ninemonth	0.8133804465375523
V1	ninemonth	0.8127425212409038
V1	ninemonth	0.8132456226672277
V1	ninemonth	0.8050658474867425
V1	ninemonth	0.802277970951529
V1	ninemonth	0.8076700320841409
V1	ninemonth	0.8078561207102201
V1	ninemonth	0.8136126003245077
V1	ninemonth	0.812145136535573
V1	ninemonth	0.806446746145318
V1	ninemonth	0.8030562446880605
V1	ninemonth	0.8071752581339894
V1	ninemonth	0.8077992095194022
V1	ninemonth	0.8053103503115341
V1	ninemonth	0.8191386322689094
V1	ninemonth	0.8029197147006665
V1	ninemonth	0.8066238979676998
V1	ninemonth	0.8088349850679213
V1	ninemonth	0.8074788251068533
V1	ninemonth	0.8119807805912124
V1	ninemonth	0.8126660709474567
V1	ninemonth	0.8157998424075912
V1	ninemonth	0.8072810373922977
V1	ninemonth	0.816993596272378
V1	ninemonth	0.8155163426212113
V1	ninemonth	0.8115263035013686
V1	ninemonth	0.8178853267940304
V1	ninemonth	0.810602278620901
V1	ninemonth	0.8044849146245817
V1	ninemonth	0.812997991961142
V1	ninemonth	0.8068708381025909
V1	ninemonth	0.8196232913821488
V1	ninemonth	0.8090800972202377
V1	ninemonth	0.8088904744945147
V1	ninemonth	0.7982733079710906
V1	ninemonth	0.8110148745988722
V1	ninemonth	0.8101051892261552
V1	ninemonth	0.8116219679227651
V1	ninemonth	0.8104248830675091
V1	ninemonth	0.8121589073376337
V1	ninemonth	0.8147520021740807
V1	ninemonth	0.8044421398323396
V1	ninemonth	0.8104382882730552
V1	ninemonth	0.8101898451302698
V1	ninemonth	0.8192669972674709
V1	ninemonth	0.8073080509125646
V1	ninemonth	0.806416848474767
V1	ninemonth	0.8129607417384583
V1	ninemonth	0.810725525268254
V1	ninemonth	0.8079034045261458
V1	ninemonth	0.8101709153551655
V1	ninemonth	0.8153325288178914
V1	ninemonth	0.8117968449223876
V1	ninemonth	0.8058966452559131
V1	ninemonth	0.8197163966279409
V1	ninemonth	0.8064142486773277
V1	ninemonth	0.8124260365245137
V1	ninemonth	0.8118903563865294
V1	ninemonth	0.8143728785881394
V1	ninemonth	0.8173916090115886
V1	ninemonth	0.7984074006483856
V1	ninemonth	0.8105993538487818
V1	ninemonth	0.8174029831253852
V1	ninemonth	0.8174015613611606
V1	ninemonth	0.8070124051975233
V1	ninemonth	0.804000742973362
V1	ninemonth	0.8086735132738447
V1	ninemonth	0.806004130631291
V1	ninemonth	0.8096417753326143
V1	ninemonth	0.8106796225947178
V1	ninemonth	0.8093252906162242
V1	ninemonth	0.803554430872351
V1	ninemonth	0.8085788643983232
V1	ninemonth	0.8070955174719083
V1	ninemonth	0.8036245847813749
V1	ninemonth	0.8094418346608042
V1	ninemonth	0.8107057830564499
V1	ninemonth	0.8118371824045303
V1	ninemonth	0.8124698674844655
V1	ninemonth	0.8161480121552718
V1	ninemonth	0.8129900707033194
V1	ninemonth	0.8111017647039112
V1	ninemonth	0.8042841615160721
V1	ninemonth	0.8077681744374715
V1	ninemonth	0.8232005314148453
V1	ninemonth	0.8073492008314073
V1	ninemonth	0.8177156900111213
V1	ninemonth	0.8100602208548237
V1	ninemonth	0.8141060337541044
V1	ninemonth	0.8162123977637274
V1	ninemonth	0.8139423683809387
V1	ninemonth	0.8097733088343048
V1	ninemonth	0.8206654445587612
V1	ninemonth	0.8088771911544737
V1	ninemonth	0.8011410876557252
V1	ninemonth	0.8037293078719735
V1	ninemonth	0.8082882557908203
V1	ninemonth	0.8075260276791091
V1	ninemonth	0.8050780746590738
V1	ninemonth	0.8047406290758301
V1	ninemonth	0.800728857274269
V1	ninemonth	0.8187125498417221
V1	ninemonth	0.802464709526968
V1	ninemonth	0.8063445416084887
V1	ninemonth	0.8040120358434886
V1	ninemonth	0.8195838882022107
V1	ninemonth	0.8075051480559253
V1	ninemonth	0.8160332960932662
V1	ninemonth	0.8125072801944894
V1	ninemonth	0.8009322508020529
V1	ninemonth	0.8075900070692149
V1	ninemonth	0.8092053749593401
V1	ninemonth	0.8124558529513948
V1	ninemonth	0.8159437655689532
V1	ninemonth	0.8048758997863394
V1	ninemonth	0.8154153973612667
V1	ninemonth	0.8110147121115323
V1	ninemonth	0.8172967164050571
V1	ninemonth	0.8073920162454844
V1	ninemonth	0.811175777687259
V1	ninemonth	0.8112871221369604
V1	ninemonth	0.8030624192069786
V1	ninemonth	0.8047719891324405
V1	ninemonth	0.8157033249276603
V1	ninemonth	0.799535753358842
V1	ninemonth	0.8071708709758109
V1	ninemonth	0.8071256182516342
V1	ninemonth	0.8043418851435896
V1	ninemonth	0.8147131270779973
V1	ninemonth	0.811428811097398
V1	ninemonth	0.804787466051571
V1	ninemonth	0.8131705128943353
V1	ninemonth	0.8041724108480206
V1	ninemonth	0.8049258240215393
V1	ninemonth	0.8078434873195388
V1	ninemonth	0.8122039975744704
V1	ninemonth	0.8045497470732221
V1	ninemonth	0.8027449189447138
V1	ninemonth	0.8045659958072174
V1	ninemonth	0.8053692925941014
V1	ninemonth	0.8080515523583465
V1	ninemonth	0.8086034812303258
V1	ninemonth	0.8101902513486197
V1	ninemonth	0.817326614075608
V1	ninemonth	0.809612202636743
V1	ninemonth	0.8046897299165903
V1	ninemonth	0.8066714661364706
V1	ninemonth	0.8117649567819222
V1	ninemonth	0.8063233370106251
V1	ninemonth	0.8092121181839481
V1	ninemonth	0.8099701216248207
V1	ninemonth	0.8022088732102148
V1	ninemonth	0.8035902187089752
V1	ninemonth	0.816297622373532
V1	ninemonth	0.8089501479701118
V1	ninemonth	0.7996574563764655
V1	ninemonth	0.8052594105304592
V1	ninemonth	0.8069540316206457
V1	ninemonth	0.8127618166125229
V1	ninemonth	0.8075030763423411
V1	ninemonth	0.8045865098338864
V1	ninemonth	0.8191315640696215
V1	ninemonth	0.8162873450492799
V1	ninemonth	0.8070393374741202
V1	ninemonth	0.8069198280355859
V1	ninemonth	0.8054345718829267
V1	ninemonth	0.8065797420330681
V1	ninemonth	0.8033461221025334
V1	ninemonth	0.8069410732552846
V1	ninemonth	0.8043269363083141
V1	ninemonth	0.8140042760574601
V1	ninemonth	0.8178100951556331
V1	ninemonth	0.8160158287042214
[truncated: 16,001 more rows]
