# Supplementary material for: Infants have rich visual categories in ventrotemporal cortex at 2 months of age
Source: Nat Neurosci. 2026 Feb 2;29(3):693–702. doi: 10.1038/s41593-025-02187-8 (PMC12971487; doi:10.1038/s41593-025-02187-8)
Supplement: Supplementary file 7 — .csv file with the bootstrap distributions of correlation to the adult group for individual ROIs in 2-month-old and 9-month-old infants. One .csv for each LO group average RSM. The full set of RSMs is available at OpenNeuro (OpenNeuro accession number: ds006883, https://doi.org/10.18112/openneuro.ds006883.v1.0.0) under derivatives/foundcog_rdms/. .csv files with the tSNR measures for EVC, VVC and LO for each run and split-half reliability for each ROI/age group. [file 41593_2025_2187_MOESM7_ESM.zip › *ODoherty_Fig5/twomonth_both_LO_exemplar_correlation_acrosssub_rdm.csv]

	cat1	cat2	cat3	crab1	crab2	crab3	seabird1	seabird2	seabird3	squirrel1	squirrel2	squirrel3	rubberduck1	rubberduck2	rubberduck3	dishware1	dishware2	dishware3	fence1	fence2	fence3	food1	food2	food3	shelves1	shelves2	shelves3	shoppingcart1	shoppingcart2	shoppingcart3	towel1	towel2	towel3	tree1	tree2	tree3
cat1	0.0008537311226926874	0.0014364773148920842	-0.00077266786142179	-0.0013884567215766243	0.000860348188760748	-0.0005816875954861065	-0.0007678000258429472	-0.000973292581046355	-0.00017000078451990516	0.00018289415509970772	0.00015929864735028185	0.0009301868271627828	0.0004226952395271994	-0.001323008805801567	0.0013865167424779322	-0.0009867098876620648	0.0006666749084186707	-0.0007935140790520292	0.0012982678607982763	-0.0016262990458598794	-2.3642877899290768e-05	0.000927464723876478	0.001985432811700888	0.00032177809328881715	0.0012255828578529519	0.0011808808099235005	0.0018098831063387655	-0.00025951796198096745	0.0014858088718205352	-0.0012455950481986766	0.0011103784883090488	-0.0006340281819927843	-0.001582814164175249	-0.0004870410532543521	0.0009545430623280618	-0.0002368986785185999
cat2	0.0014364773148920842	-0.0010152703366723267	-0.0019382635563602593	-0.0017658491801614096	-0.0009632451978220719	0.0008071350488215481	0.0004437784990641495	-0.0013121361830492882	0.0004782506459121309	-0.00045696853882015075	0.000510926477725431	0.0009911505862739418	0.00023970681669816313	-0.0007692445451665919	0.0006137697869950435	-0.00010664700558276874	0.00017580069248174197	-0.000721893743042867	0.001620016393160634	-0.00041185990525010886	-0.00034499056639564907	0.00024398724984018162	0.00013052589905569056	0.00031553079815460064	0.0012086290742169903	0.00032524226873907434	0.0013039287425208087	0.000987296436419711	-0.0006799663085287363	-0.0006183235361932935	0.00048339977633908874	-0.00015073277532878917	-0.0009988076799289155	0.0008936116815126422	0.0011543312721602255	6.745048926442826e-05
cat3	-0.00077266786142179	-0.0019382635563602593	0.0006118003940036503	0.0007168860862370741	-0.0011428229188831104	0.00016000833639716973	0.0020683947916646105	3.509415527771808e-05	-0.000578444594160684	0.0008479138201992628	0.0013394467565193463	-0.00020110952698458416	-0.00010755475313004077	0.0007793466878743699	0.0010493156705838201	-0.0008356993080612692	8.15830395181744e-05	0.001785414872997667	0.00020541218215757784	0.00031509609614446344	-4.032601922754233e-05	-0.0007814469295933549	-0.0007222095604408896	-0.00030181797924821904	-0.0018881662380885384	-0.0008314955375376356	-0.0013186479087857533	0.0007441257627588892	0.0006094901254085715	-0.0014811996959476809	0.002406544216222187	0.001032328457209287	0.0006876768423945313	-0.0008491178443960301	-0.003144727346457246	-0.00022758508534585526
crab1	-0.0013884567215766243	-0.0017658491801614096	0.0007168860862370741	0.0005649054689791784	0.000431812552160496	0.0008116214730244047	0.0016839361284929938	0.0021019979196724866	0.0003855331021384215	-0.000452445085188265	-0.0004251156930800002	-0.0006299988067538205	0.0003698051895440381	0.0008488036398622551	-0.0009578377986122991	0.0014891330461050886	-0.0011298654008563126	-0.00016627910007005635	-0.001963029669272678	0.0018481977334771811	-0.0007332542150477123	-0.0015579749183743609	-0.0015753499894167156	0.0008687258751497596	-0.0018169827425953819	0.0010432999152597587	-0.0024540112732207233	-0.0017887701206428066	0.00088686411176123	0.0005425928644300928	-0.0020292050313752176	-0.0003754272499550917	0.002792853440041464	-0.00035180561036772897	-0.0014834872488574135	0.00022078008753401203
crab2	0.000860348188760748	-0.0009632451978220719	-0.0011428229188831104	0.000431812552160496	0.0015036625830865816	0.00019252965608513813	0.0007827753226823193	0.001099169687773056	-0.00020827903805685738	-0.00033167830891524155	-0.0008373232487663013	-0.00025901074979866885	0.001928515605663765	-6.70171372300317e-05	0.00047404447532206504	0.0008018184403699932	0.0009289342491880061	-0.0007571283144400659	-0.00021059769689536076	0.000993338519208218	-0.0004028475524214838	0.00010721933049578535	-0.00015129951312885375	0.000637625288802518	0.0002665134110650321	-0.0007417273441320425	0.000853561367043044	-0.0006506981128733193	0.0007553454058891107	-0.0007376918653357485	0.0008669831616777852	0.00020363601452475308	0.001104417515718939	0.0004001010397850733	-0.00037840677675686165	-0.00042531893151211066
crab3	-0.0005816875954861065	0.0008071350488215481	0.00016000833639716973	0.0008116214730244047	0.00019252965608513813	4.1183385653625674e-05	0.0013898057744785677	-0.00020669001407288317	0.0008044421916395655	0.0016745430961756331	-3.7265099567895476e-05	-0.00031613767761695514	0.0021029502918419973	-9.220910056535824e-05	0.0013698122336014615	-0.0005266641856817301	-0.0015072170606057454	0.001023933164391051	-0.0043771099739798045	0.002102814879109785	0.0006234411503055213	-0.0003692742225987424	-0.0007376171147242862	-0.0003228327933683594	-0.0013176444974332732	-0.0011356454235238247	-0.0021047975087659953	0.00040103680868754343	0.0003304470642856626	-0.0005430021950542924	-0.0004722493608170248	0.002079138584539728	-0.0003663077972244382	-0.0009595884226421372	0.0002443248953174506	0.0002269557659512896
seabird1	-0.0007678000258429472	0.0004437784990641495	0.0020683947916646105	0.0016839361284929938	0.0007827753226823193	0.0013898057744785677	0.0031083414873644753	0.0010236805391252895	-0.000499323221575873	-3.039861730981756e-05	4.525819165019014e-05	-0.0017530517475939406	0.0018451239978162792	0.0019657293617627316	0.0017424315764009333	-3.297707730775403e-05	0.0022170657648081927	0.000519781549954224	0.00034854314466700227	8.767042217366608e-05	-0.001704282656369623	0.0010136234656872329	-0.002315289620889057	0.0008562540185705992	-0.002624216500198969	-0.0006058062921433121	-0.0013690479767554447	-0.0007465095553057256	0.00027642542724157037	-0.0014654718375199198	0.001586980142070489	-0.0006080713789454791	0.0013343409979873141	0.00014412204181492403	-0.005306372884294941	-0.001264775359164827
seabird2	-0.000973292581046355	-0.0013121361830492882	3.509415527771808e-05	0.0021019979196724866	0.001099169687773056	-0.00020669001407288317	0.0010236805391252895	0.003201479843530351	0.0003987532967499915	-0.00019233922936960767	-0.0031645313626254548	-0.0011066852745154096	0.00011918057582312019	0.0007187209131265146	-0.0013047676272758876	-3.862320667145981e-05	0.00013424687816175805	-0.0003231958580860529	-0.002180662492891063	-0.0006660235176446382	0.0013605613903668564	-0.001861968646773145	-0.0011753671976293216	0.0004980659248720558	1.8413658730747515e-05	0.0011918574387094285	-0.00046572731093282314	-0.0006203951426931489	0.0006566288327146165	0.003268647060156268	-0.001751699044684577	-0.0018815409509483584	0.0011959842158845004	-0.0005791782049686253	-0.001293011343973736	-0.00043008210747069026
seabird3	-0.00017000078451990516	0.0004782506459121309	-0.000578444594160684	0.0003855331021384215	-0.00020827903805685738	0.0008044421916395655	-0.000499323221575873	0.0003987532967499915	7.918076125363016e-05	0.0007781525368508272	-0.00023385550527371432	0.00031450942006185854	-2.58283227665197e-05	-0.0012328458847712506	-0.0017745959579495737	0.0008734637215845781	-0.0008967777863311236	-0.00015181287051045943	0.00032096122044592907	0.0002014331045379958	-0.000938913714563939	-0.0013387843785784546	-0.0005601474567531278	-0.00031928060730401997	0.0005552383716025233	0.00010213958931683205	-0.0008709216507690909	-0.0006404716779032875	0.0003385677683659464	-3.1389735574491997e-05	-0.0009621555015441524	0.0009401533122724395	0.0006968091015619058	0.0008562145579545605	0.0012574387506284665	0.0007231014798500322
squirrel1	0.00018289415509970772	-0.00045696853882015075	0.0008479138201992628	-0.000452445085188265	-0.00033167830891524155	0.0016745430961756331	-3.039861730981756e-05	-0.00019233922936960767	0.0007781525368508272	-0.0001905296818822822	0.0021739042048641707	0.0006382506902355884	0.0006495338889832244	-0.000663058675560403	0.00018650569237047747	-7.786177784994967e-06	-0.0010862883047626946	0.0006255985813518449	-0.003095844690862469	0.0010002138328448007	-0.00013651657842204476	-0.0007239752449272331	0.0010796381090051356	-0.0011152511482260998	-0.0002136390242719433	-0.0007215860647419765	-0.001490005902604143	0.00038647464797443023	0.0005415206127717978	-0.0018343214784305889	0.00040786269609237015	0.0010950788378690504	-0.0006554758261891595	-0.0008979120823616929	0.000896888193225312	0.0008166627285578618
squirrel2	0.00015929864735028185	0.000510926477725431	0.0013394467565193463	-0.0004251156930800002	-0.0008373232487663013	-3.7265099567895476e-05	4.525819165019014e-05	-0.0031645313626254548	-0.00023385550527371432	0.0021739042048641707	0.00013390115913669914	0.000753743442258884	0.00027508497363312425	-0.00014720816517080294	0.00017284666550841375	0.00035231762652415823	0.0010749355882160455	-6.726696826323641e-06	0.0002596563558104483	1.8236317588485586e-05	-0.0006125649356568869	0.0017433188957137987	0.001137400303578897	-0.0004673988948326903	0.0005425730983390675	-0.0011314635382346058	8.38540170887129e-05	0.0009361011797745906	-0.000768530721006858	-0.0030485644385304473	0.0022308768950480146	0.0018395723124028833	-0.0017901743185229448	-0.00011304484273772601	-0.000983765827103573	-2.676224124986013e-05
squirrel3	0.0009301868271627828	0.0009911505862739418	-0.00020110952698458416	-0.0006299988067538205	-0.00025901074979866885	-0.00031613767761695514	-0.0017530517475939406	-0.0011066852745154096	0.00031450942006185854	0.0006382506902355884	0.000753743442258884	-0.0010938169851596726	-0.0002878150173201242	-0.000709084808247693	0.0012028604315798413	0.00018540658259185236	-0.0016468812356715318	6.0883257742561336e-05	-3.6629165221979535e-05	0.0003980595041653171	0.0007551092724688678	-9.389697412760783e-05	0.0009175585079348029	-0.0005787525713958802	0.0001329728870057696	0.0008640610525407637	-0.00010272567206103485	-4.8046704675819e-05	-5.728789142407305e-05	-0.0011521770424851006	0.00021646149742832183	-9.250449419854875e-05	0.000828609361238744	-0.00011039295971783634	0.0013850512898830125	0.00032500663829263134
rubberduck1	0.0004226952395271994	0.00023970681669816313	-0.00010755475313004077	0.0003698051895440381	0.001928515605663765	0.0021029502918419973	0.0018451239978162792	0.00011918057582312019	-2.58283227665197e-05	0.0006495338889832244	0.00027508497363312425	-0.0002878150173201242	0.0026039646772616264	0.00219933541212979	0.002655830192830926	-0.0004710419806107609	0.0002078912352140074	0.00025411219084306517	-0.002891057287020804	0.0019160129426938608	5.6818787898712836e-05	0.0006544438006069961	-0.0009685392769751112	0.0006750048989685633	-0.000293376245501559	-0.0013389162117734281	-0.0026453951520685032	0.00023774480268304912	0.001420623507331988	-0.002635386383332834	0.0006980098348896912	0.0014221508467257332	0.0007444875460570537	-0.0017033407608696993	-0.0025579091954806552	0.00034023604958610145
rubberduck2	-0.001323008805801567	-0.0007692445451665919	0.0007793466878743699	0.0008488036398622551	-6.70171372300317e-05	-9.220910056535824e-05	0.0019657293617627316	0.0007187209131265146	-0.0012328458847712506	-0.000663058675560403	-0.00014720816517080294	-0.000709084808247693	0.00219933541212979	0.001238790776150063	0.001952245803351478	0.00018243021910105563	-0.0003405329501625067	0.0016424961330681435	-0.0027351372467500383	0.0012633002694132582	-0.0006309134562798402	0.0006359672407460231	-0.0007903339928841323	0.0005689754074585864	-0.0014589459659074121	-0.00039965957392616816	-0.0026117091200938383	0.0005534515008913662	-0.00010729433225520534	0.00012746370615094089	0.0005279360410247681	-0.000999620794330209	0.0012712047207093249	0.00011890564512779138	-0.0034991577187710875	3.65690389017706e-05
rubberduck3	0.0013865167424779322	0.0006137697869950435	0.0010493156705838201	-0.0009578377986122991	0.00047404447532206504	0.0013698122336014615	0.0017424315764009333	-0.0013047676272758876	-0.0017745959579495737	0.00018650569237047747	0.00017284666550841375	0.0012028604315798413	0.002655830192830926	0.001952245803351478	0.002212169828808611	-0.0006101683718164458	-0.00025146082490386273	0.0016689639441472197	-0.0015059321825472837	0.0015435999391581097	-0.0010371662466850753	0.0012322134079311839	0.00017250612211184264	0.00031036090042546935	-0.0018324301440301018	0.0006271143162069829	-0.002973051029802922	-4.018172930628257e-05	0.0006064153515243516	-0.0031763262154207482	0.002130459842108176	0.00026971707006399404	0.0005758512512973012	-0.000621567703918633	-0.0018041329478583497	0.00023173441391086867
dishware1	-0.0009867098876620648	-0.00010664700558276874	-0.0008356993080612692	0.0014891330461050886	0.0008018184403699932	-0.0005266641856817301	-3.297707730775403e-05	-3.862320667145981e-05	0.0008734637215845781	-7.786177784994967e-06	0.00035231762652415823	0.00018540658259185236	-0.0004710419806107609	0.00018243021910105563	-0.0006101683718164458	0.0001972153360523365	-0.00048156769668874366	-0.0005479348362162571	-8.386445895993636e-05	0.001295887256017894	-0.0008308211880897035	-0.0007272717258570783	-0.001145499024085788	3.0735462276970165e-05	-0.0012722437129218487	-0.0007630929423759672	-0.0013515089698650988	-0.0010671388460918878	-6.183169235519702e-05	-0.0012192307658486843	-0.000757941160582526	-0.0006896919960003771	0.0012572978484579262	0.001946237356546572	0.0003874435918320576	0.0015052960241004076
dishware2	0.0006666749084186707	0.00017580069248174197	8.15830395181744e-05	-0.0011298654008563126	0.0009289342491880061	-0.0015072170606057454	0.0022170657648081927	0.00013424687816175805	-0.0008967777863311236	-0.0010862883047626946	0.0010749355882160455	-0.0016468812356715318	0.0002078912352140074	-0.0003405329501625067	-0.00025146082490386273	-0.00048156769668874366	0.004558879895935407	-0.0006007081365012893	0.0036843388298749493	-0.001983368841289937	-0.001462346418258149	0.002919433554732495	-0.0016801420202946366	0.0030100798637608017	-0.001694533873368043	0.00015340176356756904	0.0025368594770541204	0.001362738944353256	0.00024395519716782083	-0.0013636080523567711	0.0031872330174671478	-0.001418245361679884	-0.0028962672908755217	-0.0002080759292258424	-0.003975733230149183	-0.001039381833302224
dishware3	-0.0007935140790520292	-0.000721893743042867	0.001785414872997667	-0.00016627910007005635	-0.0007571283144400659	0.001023933164391051	0.000519781549954224	-0.0003231958580860529	-0.00015181287051045943	0.0006255985813518449	-6.726696826323641e-06	6.0883257742561336e-05	0.00025411219084306517	0.0016424961330681435	0.0016689639441472197	-0.0005479348362162571	-0.0006007081365012893	-0.00027619873004292955	-0.002605738971807901	0.0003339858981315913	-0.000729466120315922	-0.00023676487170060236	0.001100489741084098	-0.001022080943346248	-0.0009748027277659775	-0.0003504037342478359	-0.0010432547381749532	0.00031496689934142573	0.0005647276520161967	-0.0002788149999429161	0.0003303638972034887	-0.00029373473735459625	0.0015754296764299552	-0.00032563187828785667	-0.0012576170036583119	-0.00010772513641149225
fence1	0.0012982678607982763	0.001620016393160634	0.00020541218215757784	-0.001963029669272678	-0.00021059769689536076	-0.0043771099739798045	0.00034854314466700227	-0.002180662492891063	0.00032096122044592907	-0.003095844690862469	0.0002596563558104483	-3.6629165221979535e-05	-0.002891057287020804	-0.0027351372467500383	-0.0015059321825472837	-8.386445895993636e-05	0.0036843388298749493	-0.002605738971807901	0.008789674180116471	-0.0012472302536737842	-0.0019452926023900187	0.002072089742001317	-4.802042570599486e-06	0.0014697853210736535	0.002232031781355264	0.0009963400009944977	0.00510626671572309	-0.0006711660243053919	-0.0016840439513742412	0.0002956683555526558	0.0016462298119460238	0.00018673761819771968	-0.0015122672423269032	0.0032243091312937617	0.0015569048977131866	-0.0010125076878098353
fence2	-0.0016262990458598794	-0.00041185990525010886	0.00031509609614446344	0.0018481977334771811	0.000993338519208218	0.002102814879109785	8.767042217366608e-05	-0.0006660235176446382	0.0002014331045379958	0.0010002138328448007	1.8236317588485586e-05	0.0003980595041653171	0.0019160129426938608	0.0012633002694132582	0.0015435999391581097	0.001295887256017894	-0.001983368841289937	0.0003339858981315913	-0.0012472302536737842	0.001962454384485801	-0.0004480987017476367	-0.001281057155984066	-0.0016939249172193598	0.0006607236003257071	-0.0003423653246167173	0.00013825807214025809	-0.0027514601985884905	-0.0012264529546876038	-0.0006851885065388077	-0.002027285074492902	-0.0009701602119178563	0.0020258585164620356	0.0008958459960257634	0.0018534855921503123	0.0018707833505980887	-0.0002658901382387145
fence3	-2.3642877899290768e-05	-0.00034499056639564907	-4.032601922754233e-05	-0.0007332542150477123	-0.0004028475524214838	0.0006234411503055213	-0.001704282656369623	0.0013605613903668564	-0.000938913714563939	-0.00013651657842204476	-0.0006125649356568869	0.0007551092724688678	5.6818787898712836e-05	-0.0006309134562798402	-0.0010371662466850753	-0.0008308211880897035	-0.001462346418258149	-0.000729466120315922	-0.0019452926023900187	-0.0004480987017476367	-4.961390964709302e-05	-0.0009289883300071731	0.001794701112550129	-0.0010810157106821115	0.0011533781708722944	-0.0006586989537256353	0.0007732992765914889	0.0007101164517114591	-0.00020016928700315032	0.002517327335942167	-0.0009795556214354667	0.0004017510787995886	-0.000417373664451419	-0.0011147383955992826	0.0017578166263128151	0.0002762307303666196
food1	0.000927464723876478	0.00024398724984018162	-0.0007814469295933549	-0.0015579749183743609	0.00010721933049578535	-0.0003692742225987424	0.0010136234656872329	-0.001861968646773145	-0.0013387843785784546	-0.0007239752449272331	0.0017433188957137987	-9.389697412760783e-05	0.0006544438006069961	0.0006359672407460231	0.0012322134079311839	-0.0007272717258570783	0.002919433554732495	-0.00023676487170060236	0.002072089742001317	-0.001281057155984066	-0.0009289883300071731	-0.0009132402133944583	0.0012100687385442476	0.0012310282764339236	0.0005314385908033446	-0.0008215714824136406	0.0018458552826088553	0.0021390174003737142	-0.000913042054311936	-0.0015407448565158547	0.002295412061801418	-0.0011900970100346734	-0.0015981090777070065	0.0002621257607739576	-0.0015161394754017808	-0.0008944745545184939
food2	0.001985432811700888	0.00013052589905569056	-0.0007222095604408896	-0.0015753499894167156	-0.00015129951312885375	-0.0007376171147242862	-0.002315289620889057	-0.0011753671976293216	-0.0005601474567531278	0.0010796381090051356	0.001137400303578897	0.0009175585079348029	-0.0009685392769751112	-0.0007903339928841323	0.00017250612211184264	-0.001145499024085788	-0.0016801420202946366	0.001100489741084098	-4.802042570599486e-06	-0.0016939249172193598	0.001794701112550129	0.0012100687385442476	0.0008944857299187223	-0.0012723467957678738	0.002676252344990401	0.00039422933583174946	0.0018879590160491117	-0.0002752177428971798	0.00018258501293558793	0.0006743162764178653	0.0006243403670079253	0.0006710271612818949	-0.0005560637285025346	-0.0008228261173855542	0.0014743955102022733	0.00043517499295269086
food3	0.00032177809328881715	0.00031553079815460064	-0.00030181797924821904	0.0008687258751497596	0.000637625288802518	-0.0003228327933683594	0.0008562540185705992	0.0004980659248720558	-0.00031928060730401997	-0.0011152511482260998	-0.0004673988948326903	-0.0005787525713958802	0.0006750048989685633	0.0005689754074585864	0.00031036090042546935	3.0735462276970165e-05	0.0030100798637608017	-0.001022080943346248	0.0014697853210736535	0.0006607236003257071	-0.0010810157106821115	0.0012310282764339236	-0.0012723467957678738	-0.0007439986606357796	-0.0007418530385093678	0.00030896732368839233	0.00022133956130854278	0.0009112961957954609	0.0005323154646145378	-0.0009650422030891263	0.00043596311013321406	-0.0013603537885081602	-0.0020357302156651003	0.0011632684542493403	-0.00152660099017066	-0.000935111026585109
shelves1	0.0012255828578529519	0.0012086290742169903	-0.0018881662380885384	-0.0018169827425953819	0.0002665134110650321	-0.0013176444974332732	-0.002624216500198969	1.8413658730747515e-05	0.0005552383716025233	-0.0002136390242719433	0.0005425730983390675	0.0001329728870057696	-0.000293376245501559	-0.0014589459659074121	-0.0018324301440301018	-0.0012722437129218487	-0.001694533873368043	-0.0009748027277659775	0.002232031781355264	-0.0003423653246167173	0.0011533781708722944	0.0005314385908033446	0.002676252344990401	-0.0007418530385093678	0.0011241092018904825	-0.00011498341244123312	0.0016632916111170577	-0.0005600069524763308	-0.00024862789427967523	0.0008972270465007583	-0.000348431472307159	-0.00037267896006636147	-0.0014409741592418856	0.0003230494058171193	0.0030543871010349495	0.0006950818692564745
shelves2	0.0011808808099235005	0.00032524226873907434	-0.0008314955375376356	0.0010432999152597587	-0.0007417273441320425	-0.0011356454235238247	-0.0006058062921433121	0.0011918574387094285	0.00010213958931683205	-0.0007215860647419765	-0.0011314635382346058	0.0008640610525407637	-0.0013389162117734281	-0.00039965957392616816	0.0006271143162069829	-0.0007630929423759672	0.00015340176356756904	-0.0003504037342478359	0.0009963400009944977	0.00013825807214025809	-0.0006586989537256353	-0.0008215714824136406	0.00039422933583174946	0.00030896732368839233	-0.00011498341244123312	0.0007911898213301285	-0.0004513201384178685	-0.001695189427814845	-0.0003910296758965588	0.0009181029805367553	-0.0006473918572427373	-6.176049214306039e-05	0.001319299597841695	0.0005094151379528707	0.0018701990529211667	0.00031204765944469257
shelves3	0.0018098831063387655	0.0013039287425208087	-0.0013186479087857533	-0.0024540112732207233	0.000853561367043044	-0.0021047975087659953	-0.0013690479767554447	-0.00046572731093282314	-0.0008709216507690909	-0.001490005902604143	8.38540170887129e-05	-0.00010272567206103485	-0.0026453951520685032	-0.0026117091200938383	-0.002973051029802922	-0.0013515089698650988	0.0025368594770541204	-0.0010432547381749532	0.00510626671572309	-0.0027514601985884905	0.0007732992765914889	0.0018458552826088553	0.0018879590160491117	0.00022133956130854278	0.0016632916111170577	-0.0004513201384178685	0.004556412040211996	0.0013234929888265427	-0.0006248223298639821	0.0022268524492495066	0.0010778303128236965	-0.0007378420809326977	-0.0025691948443303204	0.0012183486347484515	0.0024360242176675348	-0.001280712142984715
shoppingcart1	-0.00025951796198096745	0.000987296436419711	0.0007441257627588892	-0.0017887701206428066	-0.0006506981128733193	0.00040103680868754343	-0.0007465095553057256	-0.0006203951426931489	-0.0006404716779032875	0.00038647464797443023	0.0009361011797745906	-4.8046704675819e-05	0.00023774480268304912	0.0005534515008913662	-4.018172930628257e-05	-0.0010671388460918878	0.001362738944353256	0.00031496689934142573	-0.0006711660243053919	-0.0012264529546876038	0.0007101164517114591	0.0021390174003737142	-0.0002752177428971798	0.0009112961957954609	-0.0005600069524763308	-0.001695189427814845	0.0013234929888265427	0.001508229169035272	0.0005273927166287901	-0.0004103532176851813	0.0015958026880620645	7.818881557848251e-05	-0.0026649736019628842	0.0003170694693791469	-0.0006145892251034767	-0.00031269499263503843
shoppingcart2	0.0014858088718205352	-0.0006799663085287363	0.0006094901254085715	0.00088686411176123	0.0007553454058891107	0.0003304470642856626	0.00027642542724157037	0.0006566288327146165	0.0003385677683659464	0.0005415206127717978	-0.000768530721006858	-5.728789142407305e-05	0.001420623507331988	-0.00010729433225520534	0.0006064153515243516	-6.183169235519702e-05	0.00024395519716782083	0.0005647276520161967	-0.0016840439513742412	-0.0006851885065388077	-0.00020016928700315032	-0.000913042054311936	0.00018258501293558793	0.0005323154646145378	-0.00024862789427967523	-0.0003910296758965588	-0.0006248223298639821	0.0005273927166287901	-0.0013676097606065845	-0.0007223784451387324	4.198809926189321e-05	-4.59781755216485e-05	0.0003875756877860481	-0.0013198154977338919	-0.001265868756004617	0.0006485693669987438
shoppingcart3	-0.0012455950481986766	-0.0006183235361932935	-0.0014811996959476809	0.0005425928644300928	-0.0007376918653357485	-0.0005430021950542924	-0.0014654718375199198	0.003268647060156268	-3.1389735574491997e-05	-0.0018343214784305889	-0.0030485644385304473	-0.0011521770424851006	-0.002635386383332834	0.00012746370615094089	-0.0031763262154207482	-0.0012192307658486843	-0.0013636080523567711	-0.0002788149999429161	0.0002956683555526558	-0.002027285074492902	0.002517327335942167	-0.0015407448565158547	0.0006743162764178653	-0.0009650422030891263	0.0008972270465007583	0.0009181029805367553	0.0022268524492495066	-0.0004103532176851813	-0.0007223784451387324	0.004049149126441189	-0.0035697928899389685	-0.0012381348911642141	0.0008667228976905641	0.0001250536264153731	0.002498642521517847	-0.00039599213938997435
towel1	0.0011103784883090488	0.00048339977633908874	0.002406544216222187	-0.0020292050313752176	0.0008669831616777852	-0.0004722493608170248	0.001586980142070489	-0.001751699044684577	-0.0009621555015441524	0.00040786269609237015	0.0022308768950480146	0.00021646149742832183	0.0006980098348896912	0.0005279360410247681	0.002130459842108176	-0.000757941160582526	0.0031872330174671478	0.0003303638972034887	0.0016462298119460238	-0.0009701602119178563	-0.0009795556214354667	0.002295412061801418	0.0006243403670079253	0.00043596311013321406	-0.000348431472307159	-0.0006473918572427373	0.0010778303128236965	0.0015958026880620645	4.198809926189321e-05	-0.0035697928899389685	0.00202430159809063	0.0003825913526747828	-0.0018103188023083268	-0.0004272151165450656	-0.002604024564677743	-0.0010049077368030367
towel2	-0.0006340281819927843	-0.00015073277532878917	0.001032328457209287	-0.0003754272499550917	0.00020363601452475308	0.002079138584539728	-0.0006080713789454791	-0.0018815409509483584	0.0009401533122724395	0.0010950788378690504	0.0018395723124028833	-9.250449419854875e-05	0.0014221508467257332	-0.000999620794330209	0.00026971707006399404	-0.0006896919960003771	-0.001418245361679884	-0.00029373473735459625	0.00018673761819771968	0.0020258585164620356	0.0004017510787995886	-0.0011900970100346734	0.0006710271612818949	-0.0013603537885081602	-0.00037267896006636147	-6.176049214306039e-05	-0.0007378420809326977	7.818881557848251e-05	-4.59781755216485e-05	-0.0012381348911642141	0.0003825913526747828	0.00212099115465006	0.00024621870083757025	0.0002668225752367561	0.002315084700704181	-0.0002597497059272254
towel3	-0.001582814164175249	-0.0009988076799289155	0.0006876768423945313	0.002792853440041464	0.001104417515718939	-0.0003663077972244382	0.0013343409979873141	0.0011959842158845004	0.0006968091015619058	-0.0006554758261891595	-0.0017901743185229448	0.000828609361238744	0.0007444875460570537	0.0012712047207093249	0.0005758512512973012	0.0012572978484579262	-0.0028962672908755217	0.0015754296764299552	-0.0015122672423269032	0.0008958459960257634	-0.000417373664451419	-0.0015981090777070065	-0.0005560637285025346	-0.0020357302156651003	-0.0014409741592418856	0.001319299597841695	-0.0025691948443303204	-0.0026649736019628842	0.0003875756877860481	0.0008667228976905641	-0.0018103188023083268	0.00024621870083757025	0.002180699597120366	0.00022612742130755694	-0.001095967948650704	0.0005044351104136254
tree1	-0.0004870410532543521	0.0008936116815126422	-0.0008491178443960301	-0.00035180561036772897	0.0004001010397850733	-0.0009595884226421372	0.00014412204181492403	-0.0005791782049686253	0.0008562145579545605	-0.0008979120823616929	-0.00011304484273772601	-0.00011039295971783634	-0.0017033407608696993	0.00011890564512779138	-0.000621567703918633	0.001946237356546572	-0.0002080759292258424	-0.00032563187828785667	0.0032243091312937617	0.0018534855921503123	-0.0011147383955992826	0.0002621257607739576	-0.0008228261173855542	0.0011632684542493403	0.0003230494058171193	0.0005094151379528707	0.0012183486347484515	0.0003170694693791469	-0.0013198154977338919	0.0001250536264153731	-0.0004272151165450656	0.0002668225752367561	0.00022612742130755694	0.0010536506568031027	0.0034926350912360188	-0.001312556300819609
tree2	0.0009545430623280618	0.0011543312721602255	-0.003144727346457246	-0.0014834872488574135	-0.00037840677675686165	0.0002443248953174506	-0.005306372884294941	-0.001293011343973736	0.0012574387506284665	0.000896888193225312	-0.000983765827103573	0.0013850512898830125	-0.0025579091954806552	-0.0034991577187710875	-0.0018041329478583497	0.0003874435918320576	-0.003975733230149183	-0.0012576170036583119	0.0015569048977131866	0.0018707833505980887	0.0017578166263128151	-0.0015161394754017808	0.0014743955102022733	-0.00152660099017066	0.0030543871010349495	0.0018701990529211667	0.0024360242176675348	-0.0006145892251034767	-0.001265868756004617	0.002498642521517847	-0.002604024564677743	0.002315084700704181	-0.001095967948650704	0.0034926350912360188	0.005299921446537773	0.0004845092875401132
tree3	-0.0002368986785185999	6.745048926442826e-05	-0.00022758508534585526	0.00022078008753401203	-0.00042531893151211066	0.0002269557659512896	-0.001264775359164827	-0.00043008210747069026	0.0007231014798500322	0.0008166627285578618	-2.676224124986013e-05	0.00032500663829263134	0.00034023604958610145	3.65690389017706e-05	0.00023173441391086867	0.0015052960241004076	-0.001039381833302224	-0.00010772513641149225	-0.0010125076878098353	-0.0002658901382387145	0.0002762307303666196	-0.0008944745545184939	0.00043517499295269086	-0.000935111026585109	0.0006950818692564745	0.00031204765944469257	-0.001280712142984715	-0.00031269499263503843	0.0006485693669987438	-0.00039599213938997435	-0.0010049077368030367	-0.0002597497059272254	0.0005044351104136254	-0.001312556300819609	0.0004845092875401132	-0.001097122168248068
