# Supplementary material for: Infants have rich visual categories in ventrotemporal cortex at 2 months of age
Source: Nat Neurosci. 2026 Feb 2;29(3):693–702. doi: 10.1038/s41593-025-02187-8 (PMC12971487; doi:10.1038/s41593-025-02187-8)
Supplement: Supplementary file 7 — .csv file with the bootstrap distributions of correlation to the adult group for individual ROIs in 2-month-old and 9-month-old infants. One .csv for each LO group average RSM. The full set of RSMs is available at OpenNeuro (OpenNeuro accession number: ds006883, https://doi.org/10.18112/openneuro.ds006883.v1.0.0) under derivatives/foundcog_rdms/. .csv files with the tSNR measures for EVC, VVC and LO for each run and split-half reliability for each ROI/age group. [file 41593_2025_2187_MOESM7_ESM.zip › *ODoherty_Fig5/adult_both_LO_exemplar_correlation_acrosssub_rdm.csv]

	cat1	cat2	cat3	crab1	crab2	crab3	seabird1	seabird2	seabird3	squirrel1	squirrel2	squirrel3	rubberduck1	rubberduck2	rubberduck3	dishware1	dishware2	dishware3	fence1	fence2	fence3	food1	food2	food3	shelves1	shelves2	shelves3	shoppingcart1	shoppingcart2	shoppingcart3	towel1	towel2	towel3	tree1	tree2	tree3
cat1	0.04364302879840416	0.056057910871363	0.048739488523334484	0.03872701480391627	0.037976666039945636	0.035210390387335984	0.02592763840972291	0.044320351928598616	0.00800701156745659	0.05682034022308672	0.04533400678834256	0.045936555414854766	0.02006063580770073	0.026115923601278124	0.03260162959719659	-0.04399447186845502	-0.01950718078756604	-0.03356662787726856	-0.021300326603345313	-0.009628477218158554	-0.0415809340959686	-0.03509321955264307	-0.03532371362963372	-0.049307869516362984	-0.03909451231775321	-0.048072801566050774	-0.04018138282932447	-0.031500607947751925	-0.0218063179512849	-0.015994362197347522	0.020572212044900996	-0.022379917812884603	-0.026336464195251742	-0.012720108734458238	-0.04046660616151584	-0.0007596379779311334
cat2	0.056057910871363	0.057813173929391	0.06705331360801614	0.04902381629483383	0.033283768964580046	0.04110094438070025	0.03747206486900678	0.0611406802189243	0.02260898171017426	0.05385561470324192	0.06465481582593004	0.06225408771194192	0.0377169221581249	0.038607668925660935	0.04477866902358144	-0.05167253532466969	-0.022729698142157095	-0.02915216739040308	-0.030218928655401517	-0.024310653324743497	-0.05919021692252439	-0.04369252959726482	-0.03709097727282281	-0.05960339364275731	-0.06055608165456016	-0.0616183637057435	-0.04898143965739388	-0.02930859798018897	-0.03248350069043388	-0.026646211176967367	0.02151993929720866	-0.0315987210093342	-0.02356799152786114	-0.010138677724654856	-0.05307909514883074	-0.0035178033972178193
cat3	0.048739488523334484	0.06705331360801614	0.07157733429380247	0.06341631654061597	0.03640862304854852	0.03879569322302042	0.04825310208872763	0.06623602360020726	0.021140202637106476	0.04819914113590556	0.07097448922601077	0.06861181106276719	0.047559374062433206	0.04448397316693118	0.04799953925709185	-0.05789026016660817	-0.01577531372759899	-0.03784420466202151	-0.03521417376505799	-0.0335929057274313	-0.06701268888951614	-0.039143782381393315	-0.030258198005966342	-0.06965364898277383	-0.05945869493071224	-0.058264807335017814	-0.03228829802264108	-0.026541806835618097	-0.03565304113644714	-0.0387567355130515	0.018018594492638918	-0.038583155198867	-0.039035481325653286	-0.022100702004668012	-0.053695929223871126	-0.010024506482067768
crab1	0.03872701480391627	0.04902381629483383	0.06341631654061597	0.058962366371850095	0.026180559431401077	0.022877038414294646	0.0425565675302979	0.051384981013053145	0.013019783370608981	0.0380383626441393	0.06066657908440608	0.06362870381320052	0.043307956085584826	0.03781130501006471	0.048998961352891585	-0.05480276978221754	-0.007080763669373389	-0.02605051898489938	-0.027175760500568424	-0.03494232455049323	-0.056109601561305705	-0.02936468639776088	-0.030574731368563902	-0.054416286938347956	-0.04800171305181789	-0.053547572630452456	-0.020788897789508556	-0.020958911285430572	-0.02845968172278519	-0.04216263584321939	0.024745123253668257	-0.03588910492805736	-0.037462057106958324	-0.012380729688437083	-0.050622686444140835	-0.006567957926212159
crab2	0.037976666039945636	0.033283768964580046	0.03640862304854852	0.026180559431401077	0.018717901447484198	0.027776225824295515	0.019099321349962332	0.023919204541307512	0.0029173923801264733	0.034230229976556614	0.03992926197021045	0.02696418424935491	0.024414476910376584	0.022363839564920128	0.023840856120424216	-0.025259634736052416	-0.009296567804878876	-0.008309816207921912	-0.01744149735662089	-0.013791198373466982	-0.03358028720182801	-0.01885699867200307	-0.01813783346868037	-0.034115145176156644	-0.029800982536198044	-0.03534795120765731	-0.027841301679198086	-0.016768869307758123	-0.015537260148111203	-0.008838774876594907	0.012968175467045661	-0.02300834661114385	-0.02119284682590761	-0.0137517382644738	-0.029295538808365194	-0.003770138872762299
crab3	0.035210390387335984	0.04110094438070025	0.03879569322302042	0.022877038414294646	0.027776225824295515	0.03995361897622689	0.028631873199131113	0.037520583978694746	0.002778574017907104	0.04087597972251486	0.036075999353098805	0.029866784776417604	0.02052673172900537	0.019691474464013252	0.017872617062490808	-0.028659240492405764	-0.007202501045854195	-0.01716723244160412	-0.023942111514593224	-0.01549393918894115	-0.033689241162741274	-0.019346994888486707	-0.01714054495635534	-0.03983375509119833	-0.03170455564997926	-0.03847942150323412	-0.03631093005187377	-0.026400541168592813	-0.006936324955725745	-0.013384957033415112	0.015342015313645785	-0.017786781912325834	-0.02386593327797825	-0.009629631308405828	-0.030163831373361132	-0.006779432212564198
seabird1	0.02592763840972291	0.03747206486900678	0.04825310208872763	0.0425565675302979	0.019099321349962332	0.028631873199131113	0.05737618431605047	0.0664120166849354	0.04795617694966203	0.031198802176907684	0.05493680840352137	0.04106458216732072	0.040332218620260214	0.034492569956889964	0.04063718985450444	-0.02945849901335788	-0.01023747322389602	-0.024073168978891984	-0.03361027409802045	-0.024313756931387542	-0.038973545996064216	-0.04123068669521976	-0.010332965482290377	-0.05386153146652174	-0.0682080631569041	-0.06423707836529725	-0.05907070743353121	-0.019383812482490964	-0.014447340210907758	-0.01963836582696242	0.01930946767288512	-0.01011861909844457	-0.020847528150428705	-0.01711918785248759	-0.03828534769062015	-0.015432341023213517
seabird2	0.044320351928598616	0.0611406802189243	0.06623602360020726	0.051384981013053145	0.023919204541307512	0.037520583978694746	0.0664120166849354	0.06941801225023099	0.04286171042554637	0.046665471636308936	0.07013110042316602	0.06106971450369736	0.04405676657305695	0.04926797980365032	0.047968428244383694	-0.05101824600216813	-0.01767550589663908	-0.03983331794338299	-0.036378301924718165	-0.028779361899066103	-0.060919506583724546	-0.047366209810133196	-0.024322783638674402	-0.0598926908089644	-0.0692600034542518	-0.06379663528249846	-0.05211177667833794	-0.029327085864100138	-0.03069070377649797	-0.03671060422413032	0.017976522536406477	-0.026950058498975842	-0.028929581341894394	-0.017884519273694877	-0.05643651301183736	-0.009836536751779267
seabird3	0.00800701156745659	0.02260898171017426	0.021140202637106476	0.013019783370608981	0.0029173923801264733	0.002778574017907104	0.04795617694966203	0.04286171042554637	0.04807462116075046	0.020474967694964034	0.029533738358180545	0.01938043075531262	0.023853209774640574	0.023845731301838213	0.011308867896390476	-0.022053577408158036	-0.004420209370397477	-0.014655510032857836	-0.015357501547753158	-0.00563533670542582	-0.013739470170069129	-0.031990868317988384	0.004387841723110583	-0.03304581536403433	-0.05540623846085139	-0.04673610925556082	-0.03988657280495754	-0.00991387089748252	-0.005505768029788004	-0.014444816990941241	0.012351218183548009	0.007402153883066317	0.0029855082074441864	-0.002006274861564992	-0.016586791730689186	-0.014560478700360605
squirrel1	0.05682034022308672	0.05385561470324192	0.04819914113590556	0.0380383626441393	0.034230229976556614	0.04087597972251486	0.031198802176907684	0.046665471636308936	0.020474967694964034	0.07333640853440539	0.05276587578509027	0.03939610988072504	0.03094351509025901	0.032056438151491055	0.031717518458007604	-0.04284648971007314	-0.03047997867157258	-0.02681282159741941	-0.027810061621554614	0.0004226642836333253	-0.042423196087105756	-0.05322147733409111	-0.03507400648780634	-0.056503332087766915	-0.05654249669914718	-0.06561609778480786	-0.07122155440449211	-0.046545568869634214	-0.017937075928175367	-0.006104159004485906	0.036544992053634096	-0.0036908120730140713	-0.02559028785474265	-0.018908454832817806	-0.04133376201709358	0.009996814798580842
squirrel2	0.04533400678834256	0.06465481582593004	0.07097448922601077	0.06066657908440608	0.03992926197021045	0.036075999353098805	0.05493680840352137	0.07013110042316602	0.029533738358180545	0.05276587578509027	0.06830279923729424	0.06407490325727064	0.04656716856848896	0.045937636163939866	0.050554867980597724	-0.056178132309997325	-0.013342586366645771	-0.032734164750738766	-0.034534201424216565	-0.02988730354773652	-0.06695057824638227	-0.04105516264368129	-0.025617307107198235	-0.06805459869450914	-0.06531626395811883	-0.06948905296824708	-0.051788928676374225	-0.03221857820947643	-0.03272957387004133	-0.03949640934727848	0.02582900895455017	-0.024921140995307997	-0.040153165405788505	-0.012866057546359487	-0.05631024988053994	-0.012850020707198508
squirrel3	0.045936555414854766	0.06225408771194192	0.06861181106276719	0.06362870381320052	0.02696418424935491	0.029866784776417604	0.04106458216732072	0.06106971450369736	0.01938043075531262	0.03939610988072504	0.06407490325727064	0.06733235271677837	0.04552134243906435	0.041293652564030656	0.0413673034883007	-0.056270385619691624	-0.020692661056813888	-0.03894322354530412	-0.02532014760260289	-0.03874495739219903	-0.05966285654871252	-0.036711815313964634	-0.03611952380404464	-0.05775736729670926	-0.05035609324260487	-0.04861029171667576	-0.026073324258319434	-0.01484250887185129	-0.028423742783810317	-0.04067295412881394	0.011909255513362403	-0.038323115905116716	-0.03589878499314814	-0.010909268683935042	-0.04901545480377196	0.0015489845925553886
rubberduck1	0.02006063580770073	0.0377169221581249	0.047559374062433206	0.043307956085584826	0.024414476910376584	0.02052673172900537	0.040332218620260214	0.04405676657305695	0.023853209774640574	0.03094351509025901	0.04656716856848896	0.04552134243906435	0.03936347018917503	0.036327285148366084	0.04448697592795511	-0.033323021457547126	-0.007369314134698698	-0.018660548840780503	-0.027507436839943798	-0.03014469301706565	-0.042198624531388666	-0.028032797341766773	-0.019430955004781092	-0.03806306878745656	-0.04964396000914883	-0.043208455335024716	-0.02456585235964366	-0.012090526007686743	-0.018191230050524837	-0.02826002015736335	0.008607097215272532	-0.02431928240264513	-0.026608522516108676	-0.011873095338111067	-0.043960866882966944	-0.010899210319436347
rubberduck2	0.026115923601278124	0.038607668925660935	0.04448397316693118	0.03781130501006471	0.022363839564920128	0.019691474464013252	0.034492569956889964	0.04926797980365032	0.023845731301838213	0.032056438151491055	0.045937636163939866	0.041293652564030656	0.036327285148366084	0.02971766761572543	0.041038532579205145	-0.025512524162843497	-0.0025852306272221223	-0.019622881629038257	-0.02730060960649769	-0.021885240737602927	-0.04030607456644079	-0.03122434514541484	-0.011413046506873383	-0.043515419537311265	-0.05170663227169553	-0.0467173380121161	-0.03526499310899473	-0.025526409648085488	-0.01308479121020478	-0.024687497626659744	0.013698446973414631	-0.016446866851782135	-0.017805322266719055	-0.011576050020891878	-0.038732058544074924	-0.020243610872330668
rubberduck3	0.03260162959719659	0.04477866902358144	0.04799953925709185	0.048998961352891585	0.023840856120424216	0.017872617062490808	0.04063718985450444	0.047968428244383694	0.011308867896390476	0.031717518458007604	0.050554867980597724	0.0413673034883007	0.04448697592795511	0.041038532579205145	0.03804103625276967	-0.03664609688123308	-0.005317622561621821	-0.015134431941601604	-0.02924020977424472	-0.02013774737830502	-0.046284416663987825	-0.03139792753359107	-0.018306016654980262	-0.0388786641657945	-0.04668992930704923	-0.04983809507289461	-0.03536961925818011	-0.024875297249542013	-0.02819596290679834	-0.02575685429250374	0.020727929019636077	-0.01962270809896105	-0.030574185478298058	-0.01641816077703759	-0.045629684055658135	-0.011849869175345439
dishware1	-0.04399447186845502	-0.05167253532466969	-0.05789026016660817	-0.05480276978221754	-0.025259634736052416	-0.028659240492405764	-0.02945849901335788	-0.05101824600216813	-0.022053577408158036	-0.04284648971007314	-0.056178132309997325	-0.056270385619691624	-0.033323021457547126	-0.025512524162843497	-0.03664609688123308	0.048804089871680355	0.022160437981123653	0.03496086646459112	0.02164723278605137	0.02470397053561769	0.04961257541093405	0.03249427033487472	0.03457383122129949	0.056861999665858205	0.049141633361597666	0.045515860201076744	0.02630880650216786	0.015980514074919648	0.030021720099196823	0.034179223416171765	-0.024740880821195486	0.026723315223472557	0.026947998213206186	0.010541427462334644	0.04233912202454424	-0.0059366959701424235
dishware2	-0.01950718078756604	-0.022729698142157095	-0.01577531372759899	-0.007080763669373389	-0.009296567804878876	-0.007202501045854195	-0.01023747322389602	-0.01767550589663908	-0.004420209370397477	-0.03047997867157258	-0.013342586366645771	-0.020692661056813888	-0.007369314134698698	-0.0025852306272221223	-0.005317622561621821	0.022160437981123653	0.007576317005885319	0.025507116846430374	-0.0011573764781442292	0.001987904035100952	0.016566622010980837	0.011565418233646603	0.018197258630822017	0.026239391651171253	0.011086464498740154	0.014007894574470221	0.011017717272354174	0.013274764135744698	0.01161539837285236	0.00773780068650471	-0.0111914765348621	0.0031248801326665097	0.008221005286566678	0.0003806380397518801	0.008673706286577047	-0.01797594730084813
dishware3	-0.03356662787726856	-0.02915216739040308	-0.03784420466202151	-0.02605051898489938	-0.008309816207921912	-0.01716723244160412	-0.024073168978891984	-0.03983331794338299	-0.014655510032857836	-0.02681282159741941	-0.032734164750738766	-0.03894322354530412	-0.018660548840780503	-0.019622881629038257	-0.015134431941601604	0.03496086646459112	0.025507116846430374	0.019941073392331934	0.009022821454631697	0.01675421183473768	0.03422859495056199	0.02256589493225919	0.02395974527835525	0.035015411062923184	0.02531186561249583	0.020167273796229384	0.010862852642903296	0.01414554513278261	0.017087093188063167	0.025124424119495732	-0.011668655276331432	0.014508623955528498	0.015219925470180307	0.002390872403505039	0.027384241767791265	-0.007903498510317972
fence1	-0.021300326603345313	-0.030218928655401517	-0.03521417376505799	-0.027175760500568424	-0.01744149735662089	-0.023942111514593224	-0.03361027409802045	-0.036378301924718165	-0.015357501547753158	-0.027810061621554614	-0.034534201424216565	-0.02532014760260289	-0.027507436839943798	-0.02730060960649769	-0.02924020977424472	0.02164723278605137	-0.0011573764781442292	0.009022821454631697	0.02271308007946951	0.024493051388946904	0.02957405070159364	0.026175359376567172	0.00535842806079108	0.027415514978857077	0.03591627718263299	0.04244672006065985	0.03455452875570581	0.014018501953319612	0.009490621036791108	0.013600755776805296	-0.010569075091798016	0.024276092861862913	0.016258498877030392	0.013564391877818336	0.029876061982204553	0.018570171266947474
fence2	-0.009628477218158554	-0.024310653324743497	-0.0335929057274313	-0.03494232455049323	-0.013791198373466982	-0.01549393918894115	-0.024313756931387542	-0.028779361899066103	-0.00563533670542582	0.0004226642836333253	-0.02988730354773652	-0.03874495739219903	-0.03014469301706565	-0.021885240737602927	-0.02013774737830502	0.02470397053561769	0.001987904035100952	0.01675421183473768	0.024493051388946904	0.021542593834719265	0.026662170452486283	0.010340100629657898	0.01079569131453816	0.021656654424048617	0.02225879441576764	0.0172027332790832	-0.004471655663734787	-0.0046288205452322635	0.008882867511184608	0.02581550001104989	0.00406568632353988	0.027046890520448924	0.024757818270098313	0.009998712575369995	0.01931813882281246	0.017167197640194184
fence3	-0.0415809340959686	-0.05919021692252439	-0.06701268888951614	-0.056109601561305705	-0.03358028720182801	-0.033689241162741274	-0.038973545996064216	-0.060919506583724546	-0.013739470170069129	-0.042423196087105756	-0.06695057824638227	-0.05966285654871252	-0.042198624531388666	-0.04030607456644079	-0.046284416663987825	0.04961257541093405	0.016566622010980837	0.03422859495056199	0.02957405070159364	0.026662170452486283	0.06632536433006143	0.039981476110606144	0.04075913901830798	0.04705560617916348	0.050111398118210936	0.04580923785108485	0.02905127052944454	0.0255740183069249	0.03561875708305321	0.039597196282866516	-0.020243726335365274	0.03748435443826903	0.036282236233254515	0.01287647708540156	0.05336974691922284	0.005578893634688578
food1	-0.03509321955264307	-0.04369252959726482	-0.039143782381393315	-0.02936468639776088	-0.01885699867200307	-0.019346994888486707	-0.04123068669521976	-0.047366209810133196	-0.031990868317988384	-0.05322147733409111	-0.04105516264368129	-0.036711815313964634	-0.028032797341766773	-0.03122434514541484	-0.03139792753359107	0.03249427033487472	0.011565418233646603	0.02256589493225919	0.026175359376567172	0.010340100629657898	0.039981476110606144	0.037939223766378184	0.018407284579771265	0.048559539547039114	0.05266441365417882	0.05168714585627321	0.056694482005149476	0.03133247565224696	0.017924275927520602	0.017400686421137873	-0.023186128185920352	0.012290544712737285	0.012992691731940904	0.011199074292843334	0.03218198045417364	0.0006224259856562657
food2	-0.03532371362963372	-0.03709097727282281	-0.030258198005966342	-0.030574731368563902	-0.01813783346868037	-0.01714054495635534	-0.010332965482290377	-0.024322783638674402	0.004387841723110583	-0.03507400648780634	-0.025617307107198235	-0.03611952380404464	-0.019430955004781092	-0.011413046506873383	-0.018306016654980262	0.03457383122129949	0.018197258630822017	0.02395974527835525	0.00535842806079108	0.01079569131453816	0.04075913901830798	0.018407284579771265	0.02989828195511199	0.030953062347043092	0.014648174608243875	0.01864025468761822	0.013588824884867387	0.011842786451325542	0.02420972109151418	0.016236391354902884	-0.01716436449826652	0.025147485819344947	0.01816110620609777	-0.0037535626319725734	0.028294650770287106	-0.019465466901990535
food3	-0.049307869516362984	-0.05960339364275731	-0.06965364898277383	-0.054416286938347956	-0.034115145176156644	-0.03983375509119833	-0.05386153146652174	-0.0598926908089644	-0.03304581536403433	-0.056503332087766915	-0.06805459869450914	-0.05775736729670926	-0.03806306878745656	-0.043515419537311265	-0.0388786641657945	0.056861999665858205	0.026239391651171253	0.035015411062923184	0.027415514978857077	0.021656654424048617	0.04705560617916348	0.048559539547039114	0.030953062347043092	0.06337716543122204	0.06687315789328539	0.07146238108152124	0.05748435006057697	0.0360278188248721	0.026630603929508515	0.02924739674402207	-0.028580774774038427	0.01931900896186145	0.036196775331513165	0.016904004148581262	0.047726990459238436	0.0017363472516223255
shelves1	-0.03909451231775321	-0.06055608165456016	-0.05945869493071224	-0.04800171305181789	-0.029800982536198044	-0.03170455564997926	-0.0682080631569041	-0.0692600034542518	-0.05540623846085139	-0.05654249669914718	-0.06531626395811883	-0.05035609324260487	-0.04964396000914883	-0.05170663227169553	-0.04668992930704923	0.049141633361597666	0.011086464498740154	0.02531186561249583	0.03591627718263299	0.02225879441576764	0.050111398118210936	0.05266441365417882	0.014648174608243875	0.06687315789328539	0.07784654280987874	0.0855028142240268	0.07429913759611523	0.03168765448406631	0.026993050093044098	0.030771862603111905	-0.02937778613717475	0.009869715605620328	0.024289864623774964	0.0238815310970079	0.053822540308375015	0.015249226674846014
shelves2	-0.048072801566050774	-0.0616183637057435	-0.058264807335017814	-0.053547572630452456	-0.03534795120765731	-0.03847942150323412	-0.06423707836529725	-0.06379663528249846	-0.04673610925556082	-0.06561609778480786	-0.06948905296824708	-0.04861029171667576	-0.043208455335024716	-0.0467173380121161	-0.04983809507289461	0.045515860201076744	0.014007894574470221	0.020167273796229384	0.04244672006065985	0.0172027332790832	0.04580923785108485	0.05168714585627321	0.01864025468761822	0.07146238108152124	0.0855028142240268	0.08418217839134777	0.0847729504047802	0.0439155040322817	0.02249044851418191	0.019396769434651424	-0.035696445691556646	0.006327444077498802	0.026165095884018965	0.029393378539451134	0.05276616455788321	0.02011874216098398
shelves3	-0.04018138282932447	-0.04898143965739388	-0.03228829802264108	-0.020788897789508556	-0.027841301679198086	-0.03631093005187377	-0.05907070743353121	-0.05211177667833794	-0.03988657280495754	-0.07122155440449211	-0.051788928676374225	-0.026073324258319434	-0.02456585235964366	-0.03526499310899473	-0.03536961925818011	0.02630880650216786	0.011017717272354174	0.010862852642903296	0.03455452875570581	-0.004471655663734787	0.02905127052944454	0.056694482005149476	0.013588824884867387	0.05748435006057697	0.07429913759611523	0.0847729504047802	0.09249995688637402	0.047001231423926426	0.013866553132689126	-0.00015660622416170417	-0.036674581792687885	-0.008764999260387471	0.010135641198598699	0.020621201890255694	0.041185578882480624	0.013296411531970899
shoppingcart1	-0.031500607947751925	-0.02930859798018897	-0.026541806835618097	-0.020958911285430572	-0.016768869307758123	-0.026400541168592813	-0.019383812482490964	-0.029327085864100138	-0.00991387089748252	-0.046545568869634214	-0.03221857820947643	-0.01484250887185129	-0.012090526007686743	-0.025526409648085488	-0.024875297249542013	0.015980514074919648	0.013274764135744698	0.01414554513278261	0.014018501953319612	-0.0046288205452322635	0.0255740183069249	0.03133247565224696	0.011842786451325542	0.0360278188248721	0.03168765448406631	0.0439155040322817	0.047001231423926426	0.029334508830254336	0.014120434430211734	-0.0010148566048263693	-0.019591626956424815	-0.003685411353094145	0.01819737197419244	0.01267731580372764	0.030718306379660932	0.004643964547479666
shoppingcart2	-0.0218063179512849	-0.03248350069043388	-0.03565304113644714	-0.02845968172278519	-0.015537260148111203	-0.006936324955725745	-0.014447340210907758	-0.03069070377649797	-0.005505768029788004	-0.017937075928175367	-0.03272957387004133	-0.028423742783810317	-0.018191230050524837	-0.01308479121020478	-0.02819596290679834	0.030021720099196823	0.01161539837285236	0.017087093188063167	0.009490621036791108	0.008882867511184608	0.03561875708305321	0.017924275927520602	0.02420972109151418	0.026630603929508515	0.026993050093044098	0.02249044851418191	0.013866553132689126	0.014120434430211734	0.020386707474055136	0.018854512384263028	-0.015430722969616503	0.01571087874992917	0.010977656919683257	-0.004862577886656475	0.03138373642367527	-0.008059325583079271
shoppingcart3	-0.015994362197347522	-0.026646211176967367	-0.0387567355130515	-0.04216263584321939	-0.008838774876594907	-0.013384957033415112	-0.01963836582696242	-0.03671060422413032	-0.014444816990941241	-0.006104159004485906	-0.03949640934727848	-0.04067295412881394	-0.02826002015736335	-0.024687497626659744	-0.02575685429250374	0.034179223416171765	0.00773780068650471	0.025124424119495732	0.013600755776805296	0.02581550001104989	0.039597196282866516	0.017400686421137873	0.016236391354902884	0.02924739674402207	0.030771862603111905	0.019396769434651424	-0.00015660622416170417	-0.0010148566048263693	0.018854512384263028	0.022300137217672815	-0.005432628660425703	0.025107487935746943	0.020333680934102795	0.002273243902722651	0.02845303692923013	0.008035835069560869
towel1	0.020572212044900996	0.02151993929720866	0.018018594492638918	0.024745123253668257	0.012968175467045661	0.015342015313645785	0.01930946767288512	0.017976522536406477	0.012351218183548009	0.036544992053634096	0.02582900895455017	0.011909255513362403	0.008607097215272532	0.013698446973414631	0.020727929019636077	-0.024740880821195486	-0.0111914765348621	-0.011668655276331432	-0.010569075091798016	0.00406568632353988	-0.020243726335365274	-0.023186128185920352	-0.01716436449826652	-0.028580774774038427	-0.02937778613717475	-0.035696445691556646	-0.036674581792687885	-0.019591626956424815	-0.015430722969616503	-0.005432628660425703	0.019705864163725162	0.004472292715753597	-0.005665719632460921	-0.010049293108519953	-0.018583158545509872	0.01508392577816812
towel2	-0.022379917812884603	-0.0315987210093342	-0.038583155198867	-0.03588910492805736	-0.02300834661114385	-0.017786781912325834	-0.01011861909844457	-0.026950058498975842	0.007402153883066317	-0.0036908120730140713	-0.024921140995307997	-0.038323115905116716	-0.02431928240264513	-0.016446866851782135	-0.01962270809896105	0.026723315223472557	0.0031248801326665097	0.014508623955528498	0.024276092861862913	0.027046890520448924	0.03748435443826903	0.012290544712737285	0.025147485819344947	0.01931900896186145	0.009869715605620328	0.006327444077498802	-0.008764999260387471	-0.003685411353094145	0.01571087874992917	0.025107487935746943	0.004472292715753597	0.027027351479634927	0.028633276381986865	0.0046244454323478915	0.02872492510278742	-0.0003937557339584551
towel3	-0.026336464195251742	-0.02356799152786114	-0.039035481325653286	-0.037462057106958324	-0.02119284682590761	-0.02386593327797825	-0.020847528150428705	-0.028929581341894394	0.0029855082074441864	-0.02559028785474265	-0.040153165405788505	-0.03589878499314814	-0.026608522516108676	-0.017805322266719055	-0.030574185478298058	0.026947998213206186	0.008221005286566678	0.015219925470180307	0.016258498877030392	0.024757818270098313	0.036282236233254515	0.012992691731940904	0.01816110620609777	0.036196775331513165	0.024289864623774964	0.026165095884018965	0.010135641198598699	0.01819737197419244	0.010977656919683257	0.020333680934102795	-0.005665719632460921	0.028633276381986865	0.016979632302378953	0.014241562353071748	0.0261849220630256	0.0026168954548957853
tree1	-0.012720108734458238	-0.010138677724654856	-0.022100702004668012	-0.012380729688437083	-0.0137517382644738	-0.009629631308405828	-0.01711918785248759	-0.017884519273694877	-0.002006274861564992	-0.018908454832817806	-0.012866057546359487	-0.010909268683935042	-0.011873095338111067	-0.011576050020891878	-0.01641816077703759	0.010541427462334644	0.0003806380397518801	0.002390872403505039	0.013564391877818336	0.009998712575369995	0.01287647708540156	0.011199074292843334	-0.0037535626319725734	0.016904004148581262	0.0238815310970079	0.029393378539451134	0.020621201890255694	0.01267731580372764	-0.004862577886656475	0.002273243902722651	-0.010049293108519953	0.0046244454323478915	0.014241562353071748	0.006615234071073407	0.010657907107805162	0.007077973946113627
tree2	-0.04046660616151584	-0.05307909514883074	-0.053695929223871126	-0.050622686444140835	-0.029295538808365194	-0.030163831373361132	-0.03828534769062015	-0.05643651301183736	-0.016586791730689186	-0.04133376201709358	-0.05631024988053994	-0.04901545480377196	-0.043960866882966944	-0.038732058544074924	-0.045629684055658135	0.04233912202454424	0.008673706286577047	0.027384241767791265	0.029876061982204553	0.01931813882281246	0.05336974691922284	0.03218198045417364	0.028294650770287106	0.047726990459238436	0.053822540308375015	0.05276616455788321	0.041185578882480624	0.030718306379660932	0.03138373642367527	0.02845303692923013	-0.018583158545509872	0.02872492510278742	0.0261849220630256	0.010657907107805162	0.04132376321982183	0.01755765471934954
tree3	-0.0007596379779311334	-0.0035178033972178193	-0.010024506482067768	-0.006567957926212159	-0.003770138872762299	-0.006779432212564198	-0.015432341023213517	-0.009836536751779267	-0.014560478700360605	0.009996814798580842	-0.012850020707198508	0.0015489845925553886	-0.010899210319436347	-0.020243610872330668	-0.011849869175345439	-0.0059366959701424235	-0.01797594730084813	-0.007903498510317972	0.018570171266947474	0.017167197640194184	0.005578893634688578	0.0006224259856562657	-0.019465466901990535	0.0017363472516223255	0.015249226674846014	0.02011874216098398	0.013296411531970899	0.004643964547479666	-0.008059325583079271	0.008035835069560869	0.01508392577816812	-0.0003937557339584551	0.0026168954548957853	0.007077973946113627	0.01755765471934954	0.02821307724809345
