# Supplementary material for: Infants have rich visual categories in ventrotemporal cortex at 2 months of age
Source: Nat Neurosci. 2026 Feb 2;29(3):693–702. doi: 10.1038/s41593-025-02187-8 (PMC12971487; doi:10.1038/s41593-025-02187-8)
Supplement: Supplementary file 7 — .csv file with the bootstrap distributions of correlation to the adult group for individual ROIs in 2-month-old and 9-month-old infants. One .csv for each LO group average RSM. The full set of RSMs is available at OpenNeuro (OpenNeuro accession number: ds006883, https://doi.org/10.18112/openneuro.ds006883.v1.0.0) under derivatives/foundcog_rdms/. .csv files with the tSNR measures for EVC, VVC and LO for each run and split-half reliability for each ROI/age group. [file 41593_2025_2187_MOESM7_ESM.zip › *ODoherty_Fig5/ninemonth_both_LO_exemplar_correlation_acrosssub_rdm.csv]

	cat1	cat2	cat3	crab1	crab2	crab3	seabird1	seabird2	seabird3	squirrel1	squirrel2	squirrel3	rubberduck1	rubberduck2	rubberduck3	dishware1	dishware2	dishware3	fence1	fence2	fence3	food1	food2	food3	shelves1	shelves2	shelves3	shoppingcart1	shoppingcart2	shoppingcart3	towel1	towel2	towel3	tree1	tree2	tree3
cat1	0.002588332398508792	0.002574118435739575	0.008912887089281679	-0.0022745944043316532	-0.0012342492528656674	0.0014415505556540295	0.007507815687987774	0.0025567649443778	0.0018007749801737818	0.005164565713861287	-0.0009678538070590403	0.002567359520226604	0.00019784726615874553	0.0027410034057884112	0.0026799776455875873	-0.005459682023752749	-0.0029586924675942573	0.005359980546384641	-0.0040840845212192535	-0.0011677091788806803	-0.003357970756882899	-0.0005151025339042765	0.0011963388674867549	-0.001994050677615275	-0.008325254817836114	-0.0029980269535004635	-0.005545844897867627	0.0020930000153074474	-0.005526870394339899	-0.001865631210104744	0.0016323155145077154	0.0004286199686533417	0.00012468099904381245	0.0013617669229637353	-0.006206321575692257	0.0053783310756552495
cat2	0.002574118435739575	-0.0009386844088995676	0.005546333334534311	0.0008091773923983538	9.369861455020744e-05	-0.0006371182619669231	0.00031877637022657997	-0.001978885046657939	0.0012403135188742216	0.002166281731025115	0.0038342015100979536	0.0008555793406221703	-0.001077823181971132	0.0015247619172481515	0.00014021689006578957	-0.0008782054394572918	-0.001376956984924157	0.0005288802614323274	-0.002075108119325279	0.0018428642144585838	-0.004188458448965949	-0.000498077294114568	0.0037579636157589595	-0.0035893384969291806	-0.005793490156112591	0.001303577503081033	-0.0013099473691490003	0.0002658632822436405	-0.0024669200680298175	0.0009125358291537658	7.79122071662248e-05	0.002775065882005066	0.0026224664046020493	-0.00041120011374182804	-0.0026639558256910524	9.153263307186855e-05
cat3	0.008912887089281679	0.005546333334534311	0.015453300452397886	0.00231287096851446	-0.0019602686583301	0.006797740347272769	0.005999821494900988	-0.00104004984734168	0.006064637230579623	0.003738584619574808	0.006498721943055692	0.005734426941307051	0.0027177066128619455	0.006089523354560469	-0.00605219278007454	-0.006788220448958266	-0.005625556957545833	0.0032002087103015168	-0.004819618636150502	-0.0014962270753136144	-0.007296111399002612	0.00290824852861994	0.00209250635587347	-0.006562712246070934	-0.013028747411024522	-0.005949474931365979	-0.004068953107534505	0.0005004470389868428	-0.009043521236855244	0.0003227392732237499	0.0011962710645281988	-0.0005325722794023497	-0.00027891768798304244	0.0015582332300077431	-0.009579011314622275	0.006501769222685003
crab1	-0.0022745944043316532	0.0008091773923983538	0.00231287096851446	-0.00022800461864961577	0.0007270951743603771	0.0006039043782368053	-0.004810798924802348	-0.0013952031996610876	0.0023257121793413675	-0.00013515498430910396	0.0029379960850047285	-0.0009140470339747575	0.0035537516219120912	0.00448152622104389	-0.007569259036212847	0.0025680709362065225	0.0009379185987681404	-0.000767762657512645	0.0015730242598281318	-0.0026332812663493813	-0.002316167649559396	0.0006702447687536405	0.002470993434096724	-0.0023646042991398667	-0.0014607207277753359	0.0024284561335261344	0.0020542123206868253	-0.0017474023795347696	0.0002502609415549244	0.0016069679642835186	-0.0018984777609694621	0.001186606109081883	0.00022888612600932543	-0.0016906128798482938	-0.002300425816957992	-0.00034429869187568266
crab2	-0.0012342492528656674	9.369861455020744e-05	-0.0019602686583301	0.0007270951743603771	-0.0014252338380572026	-0.001453071813299155	-0.0021641554401978782	-0.001295500652988944	-0.0007525269042845538	-3.981646601157096e-05	0.00022664864714729309	-0.00021234127387899265	0.0016945108290694034	0.0011805855511172662	0.00013460516561611855	0.0013769074384864732	0.000676712854417052	0.00036240361119110475	0.0014853800684927424	-0.003232553595780883	0.0002649922650071754	-4.7718059872645334e-05	0.0022614459758694234	-0.0011663412881395324	0.0016850809766060474	0.00015921812972504687	0.00013887124116717986	-5.496848355319803e-06	0.0018988244393143847	0.0012534320583911958	0.0010227735425386215	-0.000518573086506005	-0.0001853354925440744	0.0007266997181705306	-1.523848857974327e-05	-0.0012532031646919311
crab3	0.0014415505556540295	-0.0006371182619669231	0.006797740347272769	0.0006039043782368053	-0.001453071813299155	-0.00027093873767290255	-0.0015174585764474123	0.001708247021172606	0.0032528878511307417	-0.0010336003181657212	0.00369046114044491	-0.002807073910579763	0.0004948431972102165	-0.0012690281654662034	-0.002681301989821994	-0.0017544206950427564	-0.004154057486210315	0.0018667594497175416	-0.0019871657202857242	0.0010924537899935477	0.00214877995404139	-0.002772040903440044	0.0025754060427822306	-0.00045471531364345443	0.0013667490995596322	-0.0006226659052337996	-0.0003278240389311855	0.0018349182432869054	-0.0030154504222036074	0.0002281391507192042	0.0035182969043637733	-0.0011565333573044377	0.0018392709862615343	-0.00031991923581333354	0.0009941687899336492	0.002342202674829602
seabird1	0.007507815687987774	0.00031877637022657997	0.005999821494900988	-0.004810798924802348	-0.0021641554401978782	-0.0015174585764474123	0.014588130150560001	0.0017521160569836656	0.0005408761537419752	0.007765586746949104	-0.004961322783138592	0.00699436282026533	-0.0013023924737977587	0.0011320559745268063	0.007098968716177457	-0.005152459896430749	0.00022153241019832003	0.0038040834467632906	-0.0029661428323448542	0.0015391593491429583	-0.0061237271620445234	0.006057292322226304	-0.007207464287369712	-0.005643128814027337	-0.012027565213479911	-0.009976622659666605	-0.007866578790007902	-0.0007675206555268669	-0.0069403642315460975	-0.004690502056559685	0.0006167890614888177	-0.004521377182832829	0.001641110820031058	0.003373576894306289	-0.005827264184874379	0.01073206236493035
seabird2	0.0025567649443778	-0.001978885046657939	-0.00104004984734168	-0.0013952031996610876	-0.001295500652988944	0.001708247021172606	0.0017521160569836656	-0.00131185110225745	-0.0026283171107891893	0.002157328052433814	-0.0020316038109674324	-8.40839375174095e-05	-0.0016265661366928752	-0.00026155244993490364	0.0006861763904018562	-0.003307576365265499	-0.0010297128773043638	0.0005028256309959627	-0.0016603283216559675	0.00048039428796138486	0.0022325005482769344	-0.0006899920656555662	0.0013335802207509262	-0.00041995432900351584	0.000897465123602586	0.0012580560617830817	-0.00023233363857473192	0.0011310398448026611	0.0012660619920433092	0.0008129516361990259	0.0015701726473932075	-0.0011625022598124003	0.0026134311417911078	-0.0015740496794819283	-0.0010139728634717445	0.002569927401504179
seabird3	0.0018007749801737818	0.0012403135188742216	0.006064637230579623	0.0023257121793413675	-0.0007525269042845538	0.0032528878511307417	0.0005408761537419752	-0.0026283171107891893	0.0005712967459611002	0.0033287082936444006	0.005126764130315145	0.0013127456268690238	0.001990380233335552	0.0021902465446841223	-0.004801565842770135	-0.001174812038704386	-0.0026017113631228283	0.0014119120476244035	0.001023799865267517	0.0007928039695976362	-0.0019317821212305724	-7.829128373057137e-05	0.0010679117477687644	-0.0008719240468270529	-0.007683596043511527	-0.0046144265169585415	-0.000285125336650508	0.0007304083207141771	-0.0036948634753216753	-0.0001224292697062215	-0.00025610466198536854	0.0011299522264469172	-4.47882470251863e-06	-0.0013257881555535462	-0.002676722108550172	0.0045469567751188975
squirrel1	0.005164565713861287	0.002166281731025115	0.003738584619574808	-0.00013515498430910396	-3.981646601157096e-05	-0.0010336003181657212	0.007765586746949104	0.002157328052433814	0.0033287082936444006	0.0008729496754893678	-0.00027746793594419204	0.005831057559531846	-0.0034892217919946	0.0031871073837229005	0.0023028481328951763	-0.005303716969278582	-0.0013753638514837764	0.004241099953769256	-0.004424360225047775	0.00018572659594523637	-0.005895442641013418	0.0013498219128715726	-0.0012285077849726659	-0.006917160795941148	-0.008871318003277087	-0.00501149823463325	-0.003631033560299314	-0.00045192574323406484	-0.002202178140716712	-0.002885515459532361	-0.000395904787954879	0.0022137293381026876	0.0037960043442608633	0.0029639513194805404	-0.004754105079015916	0.003783695495367485
squirrel2	-0.0009678538070590403	0.0038342015100979536	0.006498721943055692	0.0029379960850047285	0.00022664864714729309	0.00369046114044491	-0.004961322783138592	-0.0020316038109674324	0.005126764130315145	-0.00027746793594419204	0.0026120270862914387	-0.0032457409750311387	0.002821329034930826	0.0007776625808067735	-0.006340092364075628	-0.0013676608093128714	-0.003277168636920629	0.0023328433209644913	0.0007696529765438216	-0.00041301838277202504	0.0022222012950978863	-0.0008646876050015861	0.004955989378630688	-0.0013860457294912882	-0.003877496613740611	-0.0005199188472966898	-0.00010190655747677061	-0.0007683181888004496	-0.00131250010389572	0.003135186374300048	-8.664325384503995e-05	0.00065192398077705	0.0005572980525621824	-0.00410840239438534	0.001005793382923646	0.002766573516313994
squirrel3	0.002567359520226604	0.0008555793406221703	0.005734426941307051	-0.0009140470339747575	-0.00021234127387899265	-0.002807073910579763	0.00699436282026533	-8.40839375174095e-05	0.0013127456268690238	0.005831057559531846	-0.0032457409750311387	0.006762069860591684	-0.0041859539328917795	0.003526397727597823	0.002838559303068403	-0.001231687095764343	-0.0030120159605915545	0.00046748308492989643	-0.0014685491559494905	-8.458035656866631e-05	-0.005780705970437238	0.005405108513628033	-0.003913270874009805	-0.004557002650794911	-0.007519723171593559	-0.004163066876336045	-0.0009638607212468059	-0.002190292565087856	0.002090069951223819	-0.0039633530467300835	-0.0011155974695295965	-0.003111012634929679	0.0005997137283713587	0.0027347832387483863	-0.0033235012205803803	0.0031180613665383453
rubberduck1	0.00019784726615874553	-0.001077823181971132	0.0027177066128619455	0.0035537516219120912	0.0016945108290694034	0.0004948431972102165	-0.0013023924737977587	-0.0016265661366928752	0.001990380233335552	-0.0034892217919946	0.002821329034930826	-0.0041859539328917795	0.006332363004743166	0.0050576000198964965	-0.0011341148071596836	0.003020324299346626	0.004160155354973161	0.001277537877713279	0.002360268423923903	-0.00575480296830459	-0.0026475320829233337	0.0035781502885773166	0.0013884198922135135	0.0034161909124999935	-0.0039002843144086774	-0.0031487458496994186	-0.0006888618975416773	-0.0013758449488830964	-0.00513859194706577	0.0020292839669976527	-0.003192448486890078	-0.0004775071165592328	-0.003282908826183339	0.0005094977067740534	-0.0026762045254622	0.0003215489908674996
rubberduck2	0.0027410034057884112	0.0015247619172481515	0.006089523354560469	0.00448152622104389	0.0011805855511172662	-0.0012690281654662034	0.0011320559745268063	-0.00026155244993490364	0.0021902465446841223	0.0031871073837229005	0.0007776625808067735	0.003526397727597823	0.0050576000198964965	0.004308465984317033	-0.0001058039666699616	-0.0010860533382219678	0.0001572525079574465	0.0014046613431157307	-0.0012407031702412218	-0.0033681593820665146	-0.00607854594670317	0.00621449725428287	0.000992754526434143	-0.002805288607539858	-0.010264694714721278	-0.003661420447952648	-0.0015286198856915715	-0.0029982768091454046	-0.002117748006767503	0.0031147915675476937	-0.0022827545918633935	0.002627940927693436	-0.0031675476198561574	-0.0005112250299325672	-0.006632161970664909	0.002019757264064764
rubberduck3	0.0026799776455875873	0.00014021689006578957	-0.00605219278007454	-0.007569259036212847	0.00013460516561611855	-0.002681301989821994	0.007098968716177457	0.0006861763904018562	-0.004801565842770135	0.0023028481328951763	-0.006340092364075628	0.002838559303068403	-0.0011341148071596836	-0.0001058039666699616	0.008633868346478883	-0.0011083993809917819	0.003952298357666687	0.002313557989711126	-0.002226105152372174	0.002262285404909128	-0.003386762118625702	0.0015704940719801115	-0.0017385564976386768	-0.0018778030590698891	-0.0004024270378040179	-0.0029659860994370765	-0.003678742637939414	0.0011268671323891003	-0.0011281587703814704	-0.004925789551668245	-0.0006233302624780833	0.0015033437622964988	0.002355120609756794	0.0026833453094056293	0.00029446859572331013	-0.000321877070807647
dishware1	-0.005459682023752749	-0.0008782054394572918	-0.006788220448958266	0.0025680709362065225	0.0013769074384864732	-0.0017544206950427564	-0.005152459896430749	-0.003307576365265499	-0.001174812038704386	-0.005303716969278582	-0.0013676608093128714	-0.001231687095764343	0.003020324299346626	-0.0010860533382219678	-0.0011083993809917819	0.0039130316303177416	0.004257240283777605	-0.003454497194689599	0.005089124440518758	-0.0024563695149929176	0.0028819350743182278	0.00015041013575662463	0.0004254826812484443	0.004699610394267243	0.007052420066922411	0.004221608441246791	0.003277437266730718	-0.0019065577728718938	0.0035779941944014608	0.001097305725181971	-0.0007892399770576733	-0.0016141711052362463	-0.005405592338105086	0.0004441937155022549	0.002685987053845088	-0.005314859403297979
dishware2	-0.0029586924675942573	-0.001376956984924157	-0.005625556957545833	0.0009379185987681404	0.000676712854417052	-0.004154057486210315	0.00022153241019832003	-0.0010297128773043638	-0.0026017113631228283	-0.0013753638514837764	-0.003277168636920629	-0.0030120159605915545	0.004160155354973161	0.0001572525079574465	0.003952298357666687	0.004257240283777605	0.0008810820261734951	0.002602390339930866	0.0047080463294418	-0.004699258929694305	4.801818224325775e-05	0.0015934829413501313	-0.0010801988317015348	0.005631386538094958	0.001825795248692298	0.0005372518326074816	0.0014101287307847303	-0.0009085597260081342	0.002227032728040826	0.0011664046074019482	-0.0015110662920668817	0.0008940365425083913	-0.0039123536611909435	0.0010395074949884555	-0.0006458400258444679	-0.004613679582944095
dishware3	0.005359980546384641	0.0005288802614323274	0.0032002087103015168	-0.000767762657512645	0.00036240361119110475	0.0018667594497175416	0.0038040834467632906	0.0005028256309959627	0.0014119120476244035	0.004241099953769256	0.0023328433209644913	0.00046748308492989643	0.001277537877713279	0.0014046613431157307	0.002313557989711126	-0.003454497194689599	0.002602390339930866	0.0015037981928188358	-2.9872719939026497e-05	-0.0011098255739560457	-0.00014989881372105243	0.00034387931248388697	0.0006663596573336419	0.00038781252153907475	-0.008607769467552933	-0.006583381926809141	-0.005024214196924266	0.0018103184973832585	-0.0017782098121729795	-0.0010930105221173075	0.0001573552144469406	0.0021715242176848846	-0.002342965910176422	-0.0010712954195177841	-0.004983829144881676	0.004484489987548805
fence1	-0.0040840845212192535	-0.002075108119325279	-0.004819618636150502	0.0015730242598281318	0.0014853800684927424	-0.0019871657202857242	-0.0029661428323448542	-0.0016603283216559675	0.001023799865267517	-0.004424360225047775	0.0007696529765438216	-0.0014685491559494905	0.002360268423923903	-0.0012407031702412218	-0.002226105152372174	0.005089124440518758	0.0047080463294418	-2.9872719939026497e-05	0.0030426335985204627	-0.0022840262398873016	0.006101471824595967	0.00217024735050195	0.0032551344420609445	0.0036965873369098285	0.0004645686882224035	0.0011458628997796485	0.0030362906476623917	-0.002671934127161271	0.0045354817535778035	0.0036782202343543526	0.0005509882759359934	-0.004895294554421553	-0.00810104415312933	-0.003934507374698506	0.0027000330200847114	-0.0027048630405654027
fence2	-0.0011677091788806803	0.0018428642144585838	-0.0014962270753136144	-0.0026332812663493813	-0.003232553595780883	0.0010924537899935477	0.0015391593491429583	0.00048039428796138486	0.0007928039695976362	0.00018572659594523637	-0.00041301838277202504	-8.458035656866631e-05	-0.00575480296830459	-0.0033681593820665146	0.002262285404909128	-0.0024563695149929176	-0.004699258929694305	-0.0011098255739560457	-0.0022840262398873016	-8.877811400814953e-05	0.003249718694163253	-0.0035977453743482653	0.0002987714969628762	0.0015782152993745594	0.004085555429539085	0.0009983067644419657	0.0003376071161804972	0.0031938144383644425	0.0008209010293004448	-0.001246091682553561	0.002339119875188572	0.0037706680323078383	0.004869278438078153	-0.000853568241837915	0.0032322383321308976	0.00108678455156644
fence3	-0.003357970756882899	-0.004188458448965949	-0.007296111399002612	-0.002316167649559396	0.0002649922650071754	0.00214877995404139	-0.0061237271620445234	0.0022325005482769344	-0.0019317821212305724	-0.005895442641013418	0.0022222012950978863	-0.005780705970437238	-0.0026475320829233337	-0.00607854594670317	-0.003386762118625702	0.0028819350743182278	4.801818224325775e-05	-0.00014989881372105243	0.006101471824595967	0.003249718694163253	0.00266103392550895	-0.0041342701577207625	0.0009282650987265877	0.006417711432927463	0.008488146583626767	0.004793473155955417	0.004134700067264013	0.001131029105691334	0.005289439834059652	0.0032709871745545335	-4.906432251764175e-05	-0.0004214825042026604	0.000534687615598787	-0.0031846295481107465	0.004364763364306206	-0.0034699192362553422
food1	-0.0005151025339042765	-0.000498077294114568	0.00290824852861994	0.0006702447687536405	-4.7718059872645334e-05	-0.002772040903440044	0.006057292322226304	-0.0006899920656555662	-7.829128373057137e-05	0.0013498219128715726	-0.0008646876050015861	0.005405108513628033	0.0035781502885773166	0.00621449725428287	0.0015704940719801115	0.00015041013575662463	0.0015934829413501313	0.00034387931248388697	0.00217024735050195	-0.0035977453743482653	-0.0041342701577207625	0.0018119399605516738	-0.0006876775177304143	-0.0008459841575548546	-0.005628361776703545	-0.0035877089565087158	-0.0002684327247171556	-0.004986186545771507	-0.0010969694339386434	-6.555018062285788e-05	-0.0024495056707935954	-0.005546785657439905	-0.002707377665377287	0.002498449377468965	-0.002009044153133809	-0.0010367459679025502
food2	0.0011963388674867549	0.0037579636157589595	0.00209250635587347	0.002470993434096724	0.0022614459758694234	0.0025754060427822306	-0.007207464287369712	0.0013335802207509262	0.0010679117477687644	-0.0012285077849726659	0.004955989378630688	-0.003913270874009805	0.0013884198922135135	0.000992754526434143	-0.0017385564976386768	0.0004254826812484443	-0.0010801988317015348	0.0006663596573336419	0.0032551344420609445	0.0002987714969628762	0.0009282650987265877	-0.0006876775177304143	-0.0015597504616245614	-0.0014123644420428799	-0.002536655941241092	0.0009411460814855562	0.001967568707711104	1.2822209480806215e-05	-0.00012131368679599995	0.0015669738714429433	-0.0006092041427525398	0.0011064927551425333	-0.0013578642041667478	-0.003001558910836982	-8.069839393351602e-05	-0.000980368570494321
food3	-0.001994050677615275	-0.0035893384969291806	-0.006562712246070934	-0.0023646042991398667	-0.0011663412881395324	-0.00045471531364345443	-0.005643128814027337	-0.00041995432900351584	-0.0008719240468270529	-0.006917160795941148	-0.0013860457294912882	-0.004557002650794911	0.0034161909124999935	-0.002805288607539858	-0.0018778030590698891	0.004699610394267243	0.005631386538094958	0.00038781252153907475	0.0036965873369098285	0.0015782152993745594	0.006417711432927463	-0.0008459841575548546	-0.0014123644420428799	0.004469002596885061	0.008501556528365366	0.0048106993922398126	0.0027269700686893177	0.0013736896951614139	0.001979979151269209	0.0031744592855875785	-0.002317540582286114	-0.0013163941668041797	-0.004320426091967663	-0.0017246455669852052	0.004254794186680133	-0.0037754977338704423
shelves1	-0.008325254817836114	-0.005793490156112591	-0.013028747411024522	-0.0014607207277753359	0.0016850809766060474	0.0013667490995596322	-0.012027565213479911	0.000897465123602586	-0.007683596043511527	-0.008871318003277087	-0.003877496613740611	-0.007519723171593559	-0.0039002843144086774	-0.010264694714721278	-0.0004024270378040179	0.007052420066922411	0.001825795248692298	-0.008607769467552933	0.0004645686882224035	0.004085555429539085	0.008488146583626767	-0.005628361776703545	-0.002536655941241092	0.008501556528365366	0.017613884418859086	0.013992690821705862	0.00726430805155307	0.0029964218476934154	0.006605164314087477	0.0018689801261236366	0.00040015469938392323	0.000895065104039711	0.0019901975183271303	0.0008390292268941201	0.011019525421532096	-0.008132201265726524
shelves2	-0.0029980269535004635	0.001303577503081033	-0.005949474931365979	0.0024284561335261344	0.00015921812972504687	-0.0006226659052337996	-0.009976622659666605	0.0012580560617830817	-0.0046144265169585415	-0.00501149823463325	-0.0005199188472966898	-0.004163066876336045	-0.0031487458496994186	-0.003661420447952648	-0.0029659860994370765	0.004221608441246791	0.0005372518326074816	-0.006583381926809141	0.0011458628997796485	0.0009983067644419657	0.004793473155955417	-0.0035877089565087158	0.0009411460814855562	0.0048106993922398126	0.013992690821705862	0.002218082335549128	0.005491022567268116	0.000814400077968776	0.00504284850754388	0.0034856430119298717	0.001048684344060131	0.0012789482630926952	0.0005626573800174501	-0.0019839208323460924	0.005515066479118641	-0.006315917583530692
shelves3	-0.005545844897867627	-0.0013099473691490003	-0.004068953107534505	0.0020542123206868253	0.00013887124116717986	-0.0003278240389311855	-0.007866578790007902	-0.00023233363857473192	-0.000285125336650508	-0.003631033560299314	-0.00010190655747677061	-0.0009638607212468059	-0.0006888618975416773	-0.0015286198856915715	-0.003678742637939414	0.003277437266730718	0.0014101287307847303	-0.005024214196924266	0.0030362906476623917	0.0003376071161804972	0.004134700067264013	-0.0002684327247171556	0.001967568707711104	0.0027269700686893177	0.00726430805155307	0.005491022567268116	0.0023777380038848103	-0.0011032742412472468	0.005399446800844086	0.0015975987437158578	-0.0020749567305404434	-0.000670078528844891	-0.00010152805742363279	-0.0006157939066371061	0.00447987846813991	-0.004708617461362601
shoppingcart1	0.0020930000153074474	0.0002658632822436405	0.0005004470389868428	-0.0017474023795347696	-5.496848355319803e-06	0.0018349182432869054	-0.0007675206555268669	0.0011310398448026611	0.0007304083207141771	-0.00045192574323406484	-0.0007683181888004496	-0.002190292565087856	-0.0013758449488830964	-0.0029982768091454046	0.0011268671323891003	-0.0019065577728718938	-0.0009085597260081342	0.0018103184973832585	-0.002671934127161271	0.0031938144383644425	0.001131029105691334	-0.004986186545771507	1.2822209480806215e-05	0.0013736896951614139	0.0029964218476934154	0.000814400077968776	-0.0011032742412472468	-0.0023330215652320337	-0.0003015201297298025	-0.00031614282044608655	0.0003117160822356166	0.0019269515788054908	0.0011616211014370177	-0.0012689713954077014	0.001992179569862305	-7.892134067298926e-05
shoppingcart2	-0.005526870394339899	-0.0024669200680298175	-0.009043521236855244	0.0002502609415549244	0.0018988244393143847	-0.0030154504222036074	-0.0069403642315460975	0.0012660619920433092	-0.0036948634753216753	-0.002202178140716712	-0.00131250010389572	0.002090069951223819	-0.00513859194706577	-0.002117748006767503	-0.0011281587703814704	0.0035779941944014608	0.002227032728040826	-0.0017782098121729795	0.0045354817535778035	0.0008209010293004448	0.005289439834059652	-0.0010969694339386434	-0.00012131368679599995	0.001979979151269209	0.006605164314087477	0.00504284850754388	0.005399446800844086	-0.0003015201297298025	0.0032489496072355068	0.0006799893426405807	-0.0012729946167205298	-0.0001305775051796772	-0.00019404864571690046	0.00020759978361903486	0.0045698942727122206	-0.004365722435969617
shoppingcart3	-0.001865631210104744	0.0009125358291537658	0.0003227392732237499	0.0016069679642835186	0.0012534320583911958	0.0002281391507192042	-0.004690502056559685	0.0008129516361990259	-0.0001224292697062215	-0.002885515459532361	0.003135186374300048	-0.0039633530467300835	0.0020292839669976527	0.0031147915675476937	-0.004925789551668245	0.001097305725181971	0.0011664046074019482	-0.0010930105221173075	0.0036782202343543526	-0.001246091682553561	0.0032709871745545335	-6.555018062285788e-05	0.0015669738714429433	0.0031744592855875785	0.0018689801261236366	0.0034856430119298717	0.0015975987437158578	-0.00031614282044608655	0.0006799893426405807	-0.0019688767755061147	0.0007955476223866832	-0.0005303294733648059	-0.0042195548778906095	-0.0022003870680214603	0.0006682874401807721	-0.0033153713161739873
towel1	0.0016323155145077154	7.79122071662248e-05	0.0011962710645281988	-0.0018984777609694621	0.0010227735425386215	0.0035182969043637733	0.0006167890614888177	0.0015701726473932075	-0.00025610466198536854	-0.000395904787954879	-8.664325384503995e-05	-0.0011155974695295965	-0.003192448486890078	-0.0022827545918633935	-0.0006233302624780833	-0.0007892399770576733	-0.0015110662920668817	0.0001573552144469406	0.0005509882759359934	0.002339119875188572	-4.906432251764175e-05	-0.0024495056707935954	-0.0006092041427525398	-0.002317540582286114	0.00040015469938392323	0.001048684344060131	-0.0020749567305404434	0.0003117160822356166	-0.0012729946167205298	0.0007955476223866832	-0.0015830530619546689	-0.00033713456719620044	0.0023256616953718644	0.0007374915194920301	0.0017660476311521375	0.0031731790454675546
towel2	0.0004286199686533417	0.002775065882005066	-0.0005325722794023497	0.001186606109081883	-0.000518573086506005	-0.0011565333573044377	-0.004521377182832829	-0.0011625022598124003	0.0011299522264469172	0.0022137293381026876	0.00065192398077705	-0.003111012634929679	-0.0004775071165592328	0.002627940927693436	0.0015033437622964988	-0.0016141711052362463	0.0008940365425083913	0.0021715242176848846	-0.004895294554421553	0.0037706680323078383	-0.0004214825042026604	-0.005546785657439905	0.0011064927551425333	-0.0013163941668041797	0.000895065104039711	0.0012789482630926952	-0.000670078528844891	0.0019269515788054908	-0.0001305775051796772	-0.0005303294733648059	-0.00033713456719620044	0.003009911215129084	0.004553652177801285	-0.00045223541093506646	0.00029723648034658503	-0.00036423606873934276
towel3	0.00012468099904381245	0.0026224664046020493	-0.00027891768798304244	0.00022888612600932543	-0.0001853354925440744	0.0018392709862615343	0.001641110820031058	0.0026134311417911078	-4.47882470251863e-06	0.0037960043442608633	0.0005572980525621824	0.0005997137283713587	-0.003282908826183339	-0.0031675476198561574	0.002355120609756794	-0.005405592338105086	-0.0039123536611909435	-0.002342965910176422	-0.00810104415312933	0.004869278438078153	0.000534687615598787	-0.002707377665377287	-0.0013578642041667478	-0.004320426091967663	0.0019901975183271303	0.0005626573800174501	-0.00010152805742363279	0.0011616211014370177	-0.00019404864571690046	-0.0042195548778906095	0.0023256616953718644	0.004553652177801285	0.002097848872642384	0.001110325521870008	0.0004454559773741899	0.003106817503938188
tree1	0.0013617669229637353	-0.00041120011374182804	0.0015582332300077431	-0.0016906128798482938	0.0007266997181705306	-0.00031991923581333354	0.003373576894306289	-0.0015740496794819283	-0.0013257881555535462	0.0029639513194805404	-0.00410840239438534	0.0027347832387483863	0.0005094977067740534	-0.0005112250299325672	0.0026833453094056293	0.0004441937155022549	0.0010395074949884555	-0.0010712954195177841	-0.003934507374698506	-0.000853568241837915	-0.0031846295481107465	0.002498449377468965	-0.003001558910836982	-0.0017246455669852052	0.0008390292268941201	-0.0019839208323460924	-0.0006157939066371061	-0.0012689713954077014	0.00020759978361903486	-0.0022003870680214603	0.0007374915194920301	-0.00045223541093506646	0.001110325521870008	-0.0017825289504952682	0.0011313255142680065	-0.00017817669622327318
tree2	-0.006206321575692257	-0.0026639558256910524	-0.009579011314622275	-0.002300425816957992	-1.523848857974327e-05	0.0009941687899336492	-0.005827264184874379	-0.0010139728634717445	-0.002676722108550172	-0.004754105079015916	0.001005793382923646	-0.0033235012205803803	-0.0026762045254622	-0.006632161970664909	0.00029446859572331013	0.002685987053845088	-0.0006458400258444679	-0.004983829144881676	0.0027000330200847114	0.0032322383321308976	0.004364763364306206	-0.002009044153133809	-8.069839393351602e-05	0.004254794186680133	0.011019525421532096	0.005515066479118641	0.00447987846813991	0.001992179569862305	0.0045698942727122206	0.0006682874401807721	0.0017660476311521375	0.00029723648034658503	0.0004454559773741899	0.0011313255142680065	0.002952364828628708	-0.003209583926304023
tree3	0.0053783310756552495	9.153263307186855e-05	0.006501769222685003	-0.00034429869187568266	-0.0012532031646919311	0.002342202674829602	0.01073206236493035	0.002569927401504179	0.0045469567751188975	0.003783695495367485	0.002766573516313994	0.0031180613665383453	0.0003215489908674996	0.002019757264064764	-0.000321877070807647	-0.005314859403297979	-0.004613679582944095	0.004484489987548805	-0.0027048630405654027	0.00108678455156644	-0.0034699192362553422	-0.0010367459679025502	-0.000980368570494321	-0.0037754977338704423	-0.008132201265726524	-0.006315917583530692	-0.004708617461362601	-7.892134067298926e-05	-0.004365722435969617	-0.0033153713161739873	0.0031731790454675546	-0.00036423606873934276	0.003106817503938188	-0.00017817669622327318	-0.003209583926304023	0.003169456551423722
