# Supplementary material for: Infants have rich visual categories in ventrotemporal cortex at 2 months of age
Source: Nat Neurosci. 2026 Feb 2;29(3):693–702. doi: 10.1038/s41593-025-02187-8 (PMC12971487; doi:10.1038/s41593-025-02187-8)
Supplement: Supplementary file 7 — .csv file with the bootstrap distributions of correlation to the adult group for individual ROIs in 2-month-old and 9-month-old infants. One .csv for each LO group average RSM. The full set of RSMs is available at OpenNeuro (OpenNeuro accession number: ds006883, https://doi.org/10.18112/openneuro.ds006883.v1.0.0) under derivatives/foundcog_rdms/. .csv files with the tSNR measures for EVC, VVC and LO for each run and split-half reliability for each ROI/age group. [file 41593_2025_2187_MOESM7_ESM.zip › *ODoherty_Fig5/tsnr_distributions.csv]

roi	age	tsnr
LO	twomonth	16.433378
LO	twomonth	54.34257
LO	twomonth	22.565414
LO	twomonth	30.552925
LO	twomonth	85.30418
LO	twomonth	52.259636
LO	twomonth	21.97389
LO	twomonth	28.258762
LO	twomonth	58.1134
LO	twomonth	32.238823
LO	twomonth	27.911114
LO	twomonth	55.004784
LO	twomonth	17.934248
LO	twomonth	19.901447
LO	twomonth	40.62389
LO	twomonth	53.001873
LO	twomonth	25.457136
LO	twomonth	19.51168
LO	twomonth	20.629997
LO	twomonth	50.124306
LO	twomonth	33.970127
LO	twomonth	30.222
LO	twomonth	21.26926
LO	twomonth	31.40837
LO	twomonth	35.96507
LO	twomonth	30.549622
LO	twomonth	43.7575
LO	twomonth	72.804405
LO	twomonth	27.25084
LO	twomonth	30.204569
LO	twomonth	52.992683
LO	twomonth	22.494692
LO	twomonth	47.85015
LO	twomonth	28.369259
LO	twomonth	44.321136
LO	twomonth	21.233728
LO	twomonth	55.647556
LO	twomonth	24.206192
LO	twomonth	19.110802
LO	twomonth	33.67832
LO	twomonth	32.70399
LO	twomonth	19.808626
LO	twomonth	22.134844
LO	twomonth	23.582993
LO	twomonth	51.782326
LO	twomonth	56.3396
LO	twomonth	24.991428
LO	twomonth	15.454026
LO	twomonth	25.031563
LO	twomonth	27.627804
LO	twomonth	66.21586
LO	twomonth	70.036415
LO	twomonth	70.77335
LO	twomonth	25.13734
LO	twomonth	74.334496
LO	twomonth	19.489605
LO	twomonth	23.44532
LO	twomonth	27.72027
LO	twomonth	43.094673
LO	twomonth	30.725584
LO	twomonth	38.56198
LO	twomonth	38.430855
LO	twomonth	54.911194
LO	twomonth	19.517242
LO	twomonth	27.560467
LO	twomonth	25.928621
LO	twomonth	44.397034
LO	twomonth	64.15466
LO	twomonth	88.78091
LO	twomonth	44.3138
LO	twomonth	50.641773
LO	twomonth	36.934452
LO	twomonth	33.5718
LO	twomonth	23.022985
LO	twomonth	40.005245
LO	twomonth	21.632431
LO	twomonth	28.302711
LO	twomonth	20.60091
LO	twomonth	22.544504
LO	twomonth	21.766478
LO	twomonth	44.32995
LO	twomonth	40.550686
LO	twomonth	33.559483
LO	twomonth	32.85894
LO	twomonth	26.852215
LO	twomonth	25.811693
LO	twomonth	22.188498
LO	twomonth	27.130459
LO	twomonth	45.97185
LO	twomonth	54.63124
LO	twomonth	58.993767
LO	twomonth	43.858074
LO	twomonth	49.85931
LO	twomonth	42.943024
LO	twomonth	26.752085
LO	twomonth	17.434328
LO	twomonth	43.863007
LO	twomonth	53.99374
LO	twomonth	57.023235
LO	twomonth	39.4379
LO	twomonth	17.031227
LO	twomonth	28.306667
LO	twomonth	37.420452
LO	twomonth	33.602818
LO	twomonth	29.10163
LO	twomonth	22.536905
LO	twomonth	25.400156
LO	twomonth	51.070103
LO	twomonth	22.65685
LO	twomonth	48.88163
LO	twomonth	23.776787
LO	twomonth	27.435333
LO	twomonth	30.281086
LO	twomonth	28.204012
LO	twomonth	46.882988
LO	twomonth	32.018887
LO	twomonth	29.728931
LO	twomonth	17.447649
LO	twomonth	23.872307
LO	twomonth	27.143602
LO	twomonth	25.23023
LO	twomonth	65.1211
LO	twomonth	43.159744
LO	twomonth	31.510517
LO	twomonth	21.509037
LO	twomonth	22.77092
LO	twomonth	70.40601
LO	twomonth	36.537415
LO	twomonth	22.728647
LO	twomonth	24.135294
LO	twomonth	18.83713
LO	twomonth	37.482567
LO	twomonth	46.68455
LO	twomonth	107.43204
LO	twomonth	31.187836
LO	twomonth	30.631649
LO	twomonth	23.140213
LO	twomonth	22.555494
LO	twomonth	26.47069
LO	twomonth	49.020626
LO	twomonth	31.426361
LO	twomonth	43.069492
LO	twomonth	43.457405
LO	twomonth	22.107239
LO	twomonth	29.714724
LO	twomonth	36.116405
LO	twomonth	27.30507
LO	twomonth	47.762363
LO	twomonth	32.977844
LO	twomonth	22.147776
LO	twomonth	32.240147
LO	twomonth	28.60288
LO	twomonth	23.619205
LO	twomonth	28.22417
LO	twomonth	32.596676
LO	twomonth	39.66491
LO	twomonth	54.67207
LO	twomonth	28.339432
LO	twomonth	35.35875
LO	twomonth	45.779232
LO	twomonth	38.993492
LO	twomonth	41.984467
LO	twomonth	33.207188
LO	twomonth	47.789993
LO	twomonth	22.732235
LO	twomonth	16.56842
LO	twomonth	26.348343
LO	twomonth	55.1291
LO	twomonth	22.665613
EVC	twomonth	17.01626
EVC	twomonth	50.883347
EVC	twomonth	22.434961
EVC	twomonth	34.56177
EVC	twomonth	81.767784
EVC	twomonth	55.17716
EVC	twomonth	22.81764
EVC	twomonth	29.498167
EVC	twomonth	56.721653
EVC	twomonth	30.667501
EVC	twomonth	26.987492
EVC	twomonth	50.562637
EVC	twomonth	18.696486
EVC	twomonth	24.073442
EVC	twomonth	43.316242
EVC	twomonth	42.204964
EVC	twomonth	28.814096
EVC	twomonth	22.020576
EVC	twomonth	23.211195
EVC	twomonth	60.261417
EVC	twomonth	38.465702
EVC	twomonth	35.290436
EVC	twomonth	21.642544
EVC	twomonth	30.368797
EVC	twomonth	39.22611
EVC	twomonth	32.698368
EVC	twomonth	53.994682
EVC	twomonth	76.835075
EVC	twomonth	33.262905
EVC	twomonth	28.469954
EVC	twomonth	53.920357
EVC	twomonth	26.434818
EVC	twomonth	48.74441
EVC	twomonth	30.614927
EVC	twomonth	44.189877
EVC	twomonth	26.914265
EVC	twomonth	63.55778
EVC	twomonth	28.366148
EVC	twomonth	20.49828
EVC	twomonth	33.76989
EVC	twomonth	37.374214
EVC	twomonth	23.897575
EVC	twomonth	21.985271
EVC	twomonth	21.592903
EVC	twomonth	54.81893
EVC	twomonth	54.41935
EVC	twomonth	29.780785
EVC	twomonth	19.712051
EVC	twomonth	31.013668
EVC	twomonth	33.126698
EVC	twomonth	62.570087
EVC	twomonth	61.381992
EVC	twomonth	62.567295
EVC	twomonth	26.684662
EVC	twomonth	93.484085
EVC	twomonth	27.363914
EVC	twomonth	32.690327
EVC	twomonth	29.348833
EVC	twomonth	42.51384
EVC	twomonth	31.85578
EVC	twomonth	40.82777
EVC	twomonth	44.017666
EVC	twomonth	61.863544
EVC	twomonth	19.66931
EVC	twomonth	28.630049
EVC	twomonth	25.229914
EVC	twomonth	47.397663
EVC	twomonth	57.810616
EVC	twomonth	65.20629
EVC	twomonth	44.6906
EVC	twomonth	49.199158
EVC	twomonth	38.524246
EVC	twomonth	34.390095
EVC	twomonth	24.0149
EVC	twomonth	39.659172
EVC	twomonth	24.17966
EVC	twomonth	28.993027
EVC	twomonth	20.779207
EVC	twomonth	22.467072
EVC	twomonth	23.024784
EVC	twomonth	46.28663
EVC	twomonth	32.43616
EVC	twomonth	32.005177
EVC	twomonth	39.27567
EVC	twomonth	31.770576
EVC	twomonth	33.929295
EVC	twomonth	24.561785
EVC	twomonth	29.00999
EVC	twomonth	46.43714
EVC	twomonth	51.26522
EVC	twomonth	53.743664
EVC	twomonth	44.39671
EVC	twomonth	49.881863
EVC	twomonth	46.556667
EVC	twomonth	26.23492
EVC	twomonth	17.211737
EVC	twomonth	48.271404
EVC	twomonth	58.33775
EVC	twomonth	55.935593
EVC	twomonth	40.211113
EVC	twomonth	20.247576
EVC	twomonth	26.528324
EVC	twomonth	34.758514
EVC	twomonth	31.460556
EVC	twomonth	26.586676
EVC	twomonth	22.45362
EVC	twomonth	26.918179
EVC	twomonth	44.811924
EVC	twomonth	25.27593
EVC	twomonth	43.867382
EVC	twomonth	26.560696
EVC	twomonth	29.969906
EVC	twomonth	34.271893
EVC	twomonth	31.473766
EVC	twomonth	51.43444
EVC	twomonth	36.184048
EVC	twomonth	33.679943
EVC	twomonth	19.640272
EVC	twomonth	27.281372
EVC	twomonth	26.262053
EVC	twomonth	24.01301
EVC	twomonth	50.44077
EVC	twomonth	37.53554
EVC	twomonth	30.405098
EVC	twomonth	23.643946
EVC	twomonth	22.239697
EVC	twomonth	59.858307
EVC	twomonth	35.19041
EVC	twomonth	23.513021
EVC	twomonth	24.850935
EVC	twomonth	21.390285
EVC	twomonth	38.155193
EVC	twomonth	43.94884
EVC	twomonth	98.17268
EVC	twomonth	41.765682
EVC	twomonth	40.893883
EVC	twomonth	30.017876
EVC	twomonth	26.980082
EVC	twomonth	30.75232
EVC	twomonth	43.651264
EVC	twomonth	31.857662
EVC	twomonth	43.659157
EVC	twomonth	46.03931
EVC	twomonth	21.841599
EVC	twomonth	28.006556
EVC	twomonth	37.057915
EVC	twomonth	27.924269
EVC	twomonth	45.474056
EVC	twomonth	32.1932
EVC	twomonth	24.660698
EVC	twomonth	37.028336
EVC	twomonth	25.564817
EVC	twomonth	21.10492
EVC	twomonth	29.188906
EVC	twomonth	33.262863
EVC	twomonth	39.266735
EVC	twomonth	54.309536
EVC	twomonth	25.777029
EVC	twomonth	32.144794
EVC	twomonth	48.125282
EVC	twomonth	42.666527
EVC	twomonth	43.108402
EVC	twomonth	30.450941
EVC	twomonth	43.580166
EVC	twomonth	22.866884
EVC	twomonth	16.70325
EVC	twomonth	26.789642
EVC	twomonth	54.89692
EVC	twomonth	27.595766
LO	ninemonth	50.88056
LO	ninemonth	58.148136
LO	ninemonth	26.644823
LO	ninemonth	53.531944
LO	ninemonth	79.30149
LO	ninemonth	58.65897
LO	ninemonth	63.09018
LO	ninemonth	104.12034
LO	ninemonth	71.70621
LO	ninemonth	49.137775
LO	ninemonth	36.97096
LO	ninemonth	31.861078
LO	ninemonth	50.59694
LO	ninemonth	49.946873
LO	ninemonth	52.577347
LO	ninemonth	77.104454
LO	ninemonth	47.560287
LO	ninemonth	97.58324
LO	ninemonth	46.360195
LO	ninemonth	22.697678
LO	ninemonth	83.14554
LO	ninemonth	78.49037
LO	ninemonth	72.40843
LO	ninemonth	36.96006
LO	ninemonth	23.441633
LO	ninemonth	30.545856
LO	ninemonth	49.52242
LO	ninemonth	34.944298
LO	ninemonth	66.29378
LO	ninemonth	86.818245
LO	ninemonth	80.67781
LO	ninemonth	88.29949
LO	ninemonth	55.40276
LO	ninemonth	58.32897
LO	ninemonth	38.24875
LO	ninemonth	26.697577
LO	ninemonth	43.11203
LO	ninemonth	22.150509
LO	ninemonth	26.712849
LO	ninemonth	34.64799
LO	ninemonth	30.198952
LO	ninemonth	39.644165
LO	ninemonth	56.927563
LO	ninemonth	57.78358
LO	ninemonth	29.300957
LO	ninemonth	57.21467
LO	ninemonth	76.31091
LO	ninemonth	58.584644
LO	ninemonth	98.348526
LO	ninemonth	45.314453
LO	ninemonth	42.12633
LO	ninemonth	40.555992
LO	ninemonth	50.694656
LO	ninemonth	78.00648
LO	ninemonth	66.87212
LO	ninemonth	56.855614
LO	ninemonth	40.908043
LO	ninemonth	68.35094
LO	ninemonth	29.404934
LO	ninemonth	24.693819
LO	ninemonth	54.39659
LO	ninemonth	75.336395
LO	ninemonth	17.62792
LO	ninemonth	65.77939
EVC	ninemonth	50.871994
EVC	ninemonth	57.069668
EVC	ninemonth	27.47461
EVC	ninemonth	48.42398
EVC	ninemonth	66.91764
EVC	ninemonth	51.345535
EVC	ninemonth	57.172543
EVC	ninemonth	86.44059
EVC	ninemonth	66.78545
EVC	ninemonth	46.780777
EVC	ninemonth	35.78688
EVC	ninemonth	29.005589
EVC	ninemonth	48.65088
EVC	ninemonth	46.92751
EVC	ninemonth	49.300568
EVC	ninemonth	70.356285
EVC	ninemonth	43.058163
EVC	ninemonth	81.04399
EVC	ninemonth	45.927288
EVC	ninemonth	23.26179
EVC	ninemonth	72.592415
EVC	ninemonth	61.409122
EVC	ninemonth	60.432438
EVC	ninemonth	37.158276
EVC	ninemonth	20.603807
EVC	ninemonth	32.41701
EVC	ninemonth	43.09028
EVC	ninemonth	30.77683
EVC	ninemonth	65.29294
EVC	ninemonth	77.53726
EVC	ninemonth	65.10877
EVC	ninemonth	70.712715
EVC	ninemonth	60.72277
EVC	ninemonth	62.612293
EVC	ninemonth	33.616695
EVC	ninemonth	33.30831
EVC	ninemonth	39.137745
EVC	ninemonth	21.5474
EVC	ninemonth	23.2705
EVC	ninemonth	28.709171
EVC	ninemonth	24.586794
EVC	ninemonth	32.172073
EVC	ninemonth	50.117287
EVC	ninemonth	50.45938
EVC	ninemonth	28.450129
EVC	ninemonth	51.633366
EVC	ninemonth	61.80944
EVC	ninemonth	49.47291
EVC	ninemonth	72.339935
EVC	ninemonth	43.863995
EVC	ninemonth	44.067078
EVC	ninemonth	41.09903
EVC	ninemonth	52.224262
EVC	ninemonth	72.415634
EVC	ninemonth	58.783813
EVC	ninemonth	42.6942
EVC	ninemonth	40.488277
EVC	ninemonth	61.1718
EVC	ninemonth	28.763817
EVC	ninemonth	26.687965
EVC	ninemonth	40.595737
EVC	ninemonth	55.19685
EVC	ninemonth	17.114782
EVC	ninemonth	55.84205
LO	adult	62.148518
LO	adult	67.28975
LO	adult	61.098415
LO	adult	85.88004
LO	adult	73.31183
LO	adult	79.19869
LO	adult	80.76536
LO	adult	74.347084
LO	adult	58.750027
LO	adult	63.58416
LO	adult	81.72916
LO	adult	73.38176
LO	adult	74.329834
LO	adult	67.3703
LO	adult	64.56743
LO	adult	47.514324
LO	adult	37.66576
LO	adult	58.254974
LO	adult	51.013733
LO	adult	63.887554
LO	adult	67.23048
LO	adult	75.993355
LO	adult	66.68203
LO	adult	68.67883
LO	adult	66.737434
LO	adult	73.67629
LO	adult	68.98232
LO	adult	68.79968
LO	adult	66.46499
LO	adult	75.52622
LO	adult	51.86491
LO	adult	64.04623
LO	adult	58.035458
LO	adult	58.03075
LO	adult	83.101105
LO	adult	81.21219
LO	adult	54.822807
LO	adult	55.441696
LO	adult	66.69432
LO	adult	85.68901
LO	adult	95.54172
LO	adult	99.25673
LO	adult	50.354908
LO	adult	60.19727
LO	adult	53.975224
LO	adult	75.5459
LO	adult	80.30585
LO	adult	86.70059
LO	adult	36.98053
LO	adult	43.72214
LO	adult	47.096848
EVC	adult	54.20709
EVC	adult	55.871468
EVC	adult	52.548885
EVC	adult	67.972755
EVC	adult	59.752388
EVC	adult	63.963974
EVC	adult	58.61383
EVC	adult	52.611717
EVC	adult	47.526276
EVC	adult	49.797546
EVC	adult	61.57291
EVC	adult	62.534233
EVC	adult	53.13816
EVC	adult	47.920414
EVC	adult	47.89629
EVC	adult	42.945885
EVC	adult	36.84296
EVC	adult	51.81479
EVC	adult	46.598774
EVC	adult	51.45907
EVC	adult	54.817642
EVC	adult	50.684895
EVC	adult	48.54342
EVC	adult	49.19066
EVC	adult	47.41794
EVC	adult	50.732082
EVC	adult	46.91671
EVC	adult	54.66783
EVC	adult	52.70834
EVC	adult	59.390907
EVC	adult	41.945084
EVC	adult	49.86503
EVC	adult	47.447845
EVC	adult	51.466698
EVC	adult	61.077404
EVC	adult	61.17657
EVC	adult	45.975433
EVC	adult	44.48906
EVC	adult	56.33508
EVC	adult	70.073746
EVC	adult	74.03565
EVC	adult	79.714195
EVC	adult	48.962223
EVC	adult	49.032135
EVC	adult	48.16635
EVC	adult	53.704433
EVC	adult	60.4325
EVC	adult	65.04659
EVC	adult	34.899525
EVC	adult	39.476795
EVC	adult	40.647728
