# Supplementary material for: Infants have rich visual categories in ventrotemporal cortex at 2 months of age
Source: Nat Neurosci. 2026 Feb 2;29(3):693–702. doi: 10.1038/s41593-025-02187-8 (PMC12971487; doi:10.1038/s41593-025-02187-8)
Supplement: Supplementary file 8 — .csv files for all model bootstrap distributions for age/layer/ROI. [file 41593_2025_2187_MOESM8_ESM.zip]

Archive with 5 entries (4 files):
- ODoherty_Fig6/
- __MACOSX/._ODoherty_Fig6
- ODoherty_Fig6/alexnet_untrained_spearman_bootstrap_results.csv
- ODoherty_Fig6/alexnet_supervised_spearman_bootstrap_results.csv
- ODoherty_Fig6/alexnet_selfsupervised_spearman_bootstrap_results.csv
