# Supplementary material for: Infants have rich visual categories in ventrotemporal cortex at 2 months of age
Source: Nat Neurosci. 2026 Feb 2;29(3):693–702. doi: 10.1038/s41593-025-02187-8 (PMC12971487; doi:10.1038/s41593-025-02187-8)
Supplement: Supplementary file 8 — .csv files for all model bootstrap distributions for age/layer/ROI. [file 41593_2025_2187_MOESM8_ESM.zip › ODoherty_Fig6/alexnet_untrained_spearman_bootstrap_results.csv]

age	roi	layer	bootstrap	corr
twomonth	evc	conv1	0	0.0699064017606014
twomonth	evc	conv2	0	0.1368110322897309
twomonth	evc	conv3	0	0.1467951484358681
twomonth	evc	conv4	0	0.1580288088165407
twomonth	evc	conv5	0	0.16137964330376
twomonth	evc	fc6	0	0.1464156348280521
twomonth	evc	fc7	0	0.151479271624699
twomonth	vvc	conv1	0	0.0708440518452637
twomonth	vvc	conv2	0	0.0833514439741716
twomonth	vvc	conv3	0	0.0799095223817886
twomonth	vvc	conv4	0	0.0835352018907533
twomonth	vvc	conv5	0	0.0851978055110338
twomonth	vvc	fc6	0	0.0875913615542589
twomonth	vvc	fc7	0	0.0897564319769969
twomonth	evc	conv1	1	0.0646036733106743
twomonth	evc	conv2	1	0.134234102258713
twomonth	evc	conv3	1	0.1455010684618217
twomonth	evc	conv4	1	0.1564039261997684
twomonth	evc	conv5	1	0.1577949961841078
twomonth	evc	fc6	1	0.1426184831237502
twomonth	evc	fc7	1	0.1485296427218679
twomonth	vvc	conv1	1	0.0587909434558078
twomonth	vvc	conv2	1	0.0677551047831648
twomonth	vvc	conv3	1	0.0687296120315603
twomonth	vvc	conv4	1	0.0687450651653131
twomonth	vvc	conv5	1	0.0653908233100924
twomonth	vvc	fc6	1	0.0727334134064813
twomonth	vvc	fc7	1	0.0745938363352365
twomonth	evc	conv1	2	0.0685665382784801
twomonth	evc	conv2	2	0.1360781602228419
twomonth	evc	conv3	2	0.1449700469556906
twomonth	evc	conv4	2	0.1561647865553897
twomonth	evc	conv5	2	0.1573811689407848
twomonth	evc	fc6	2	0.14174917236351
twomonth	evc	fc7	2	0.1467427421561848
twomonth	vvc	conv1	2	0.0429818117335596
twomonth	vvc	conv2	2	0.0492784358357211
twomonth	vvc	conv3	2	0.0486921765750888
twomonth	vvc	conv4	2	0.0478895254508193
twomonth	vvc	conv5	2	0.0450643854577853
twomonth	vvc	fc6	2	0.0524763706827657
twomonth	vvc	fc7	2	0.053538269721732
twomonth	evc	conv1	3	0.0695684004530839
twomonth	evc	conv2	3	0.1351915246760031
twomonth	evc	conv3	3	0.1444607654172304
twomonth	evc	conv4	3	0.1552781030174523
twomonth	evc	conv5	3	0.1582480321549959
twomonth	evc	fc6	3	0.1422040319961453
twomonth	evc	fc7	3	0.1473264578885908
twomonth	vvc	conv1	3	0.0309451642909273
twomonth	vvc	conv2	3	0.0475879973782462
twomonth	vvc	conv3	3	0.0547969322650035
twomonth	vvc	conv4	3	0.0566890293188419
twomonth	vvc	conv5	3	0.0601569620866721
twomonth	vvc	fc6	3	0.063135865559656
twomonth	vvc	fc7	3	0.0637319629955036
twomonth	evc	conv1	4	0.0687453051208062
twomonth	evc	conv2	4	0.1350280190030353
twomonth	evc	conv3	4	0.1446105456359954
twomonth	evc	conv4	4	0.1559495944692178
twomonth	evc	conv5	4	0.1583964686229998
twomonth	evc	fc6	4	0.1433125303918629
twomonth	evc	fc7	4	0.1486418939015191
twomonth	vvc	conv1	4	0.0531149882319827
twomonth	vvc	conv2	4	0.0620994497940522
twomonth	vvc	conv3	4	0.0572697216120354
twomonth	vvc	conv4	4	0.0559547175189945
twomonth	vvc	conv5	4	0.0536641503733887
twomonth	vvc	fc6	4	0.0606898072545504
twomonth	vvc	fc7	4	0.0622267701786672
twomonth	evc	conv1	5	0.0735782487064299
twomonth	evc	conv2	5	0.1395567470145637
twomonth	evc	conv3	5	0.1485626605977123
twomonth	evc	conv4	5	0.1595414402536617
twomonth	evc	conv5	5	0.1609738305739051
twomonth	evc	fc6	5	0.1439319994927341
twomonth	evc	fc7	5	0.1489243215168451
twomonth	vvc	conv1	5	0.0672289783690921
twomonth	vvc	conv2	5	0.0701935325035912
twomonth	vvc	conv3	5	0.0633553288536042
twomonth	vvc	conv4	5	0.0633549449248153
twomonth	vvc	conv5	5	0.0682043494572626
twomonth	vvc	fc6	5	0.0736865166248964
twomonth	vvc	fc7	5	0.0731906725940472
twomonth	evc	conv1	6	0.0687127671559479
twomonth	evc	conv2	6	0.1317402448193909
twomonth	evc	conv3	6	0.1404177073236456
twomonth	evc	conv4	6	0.1513879925551408
twomonth	evc	conv5	6	0.1535585339631205
twomonth	evc	fc6	6	0.1370468605483055
twomonth	evc	fc7	6	0.1417216734640059
twomonth	vvc	conv1	6	0.0300041548293622
twomonth	vvc	conv2	6	0.0512047025517707
twomonth	vvc	conv3	6	0.0597120366114493
twomonth	vvc	conv4	6	0.0618603101496734
twomonth	vvc	conv5	6	0.0659600457307178
twomonth	vvc	fc6	6	0.0770251133819699
twomonth	vvc	fc7	6	0.0775962554465397
twomonth	evc	conv1	7	0.0713165242110893
twomonth	evc	conv2	7	0.1323733433922676
twomonth	evc	conv3	7	0.1394297145765403
twomonth	evc	conv4	7	0.1505494440891104
twomonth	evc	conv5	7	0.1502955231863594
twomonth	evc	fc6	7	0.1348380702347328
twomonth	evc	fc7	7	0.1397782739257522
twomonth	vvc	conv1	7	0.0557725433086671
twomonth	vvc	conv2	7	0.0649517527489001
twomonth	vvc	conv3	7	0.064045296878335
twomonth	vvc	conv4	7	0.06811806146196
twomonth	vvc	conv5	7	0.0681903360564682
twomonth	vvc	fc6	7	0.0723228975489626
twomonth	vvc	fc7	7	0.0711389571462285
twomonth	evc	conv1	8	0.0724713820080651
twomonth	evc	conv2	8	0.1404978044672274
twomonth	evc	conv3	8	0.1488697076466257
twomonth	evc	conv4	8	0.1594677739172938
twomonth	evc	conv5	8	0.1612150818266228
twomonth	evc	fc6	8	0.1452075549027166
twomonth	evc	fc7	8	0.1504730422601216
twomonth	vvc	conv1	8	0.0385110569691533
twomonth	vvc	conv2	8	0.0475347752498866
twomonth	vvc	conv3	8	0.0527388340010694
twomonth	vvc	conv4	8	0.0585705683309859
twomonth	vvc	conv5	8	0.0602996396228427
twomonth	vvc	fc6	8	0.0636221593618815
twomonth	vvc	fc7	8	0.0672603165564851
twomonth	evc	conv1	9	0.0691993968958637
twomonth	evc	conv2	9	0.1351613382749767
twomonth	evc	conv3	9	0.1437419067511358
twomonth	evc	conv4	9	0.1546338225185992
twomonth	evc	conv5	9	0.1558645542424791
twomonth	evc	fc6	9	0.1396444267517261
twomonth	evc	fc7	9	0.1441959985261934
twomonth	vvc	conv1	9	0.0667812214190512
twomonth	vvc	conv2	9	0.0702707021901577
twomonth	vvc	conv3	9	0.0734404662623176
twomonth	vvc	conv4	9	0.074330605159355
twomonth	vvc	conv5	9	0.0689359257644892
twomonth	vvc	fc6	9	0.0732059337634055
twomonth	vvc	fc7	9	0.0727418598398369
twomonth	evc	conv1	10	0.0745015494526075
twomonth	evc	conv2	10	0.1464172185343062
twomonth	evc	conv3	10	0.1577510843288787
twomonth	evc	conv4	10	0.1682858503404788
twomonth	evc	conv5	10	0.1703205289482907
twomonth	evc	fc6	10	0.1555555875496213
twomonth	evc	fc7	10	0.1606026194261488
twomonth	vvc	conv1	10	0.0354471612605294
twomonth	vvc	conv2	10	0.0541058604450046
twomonth	vvc	conv3	10	0.059990912885478
twomonth	vvc	conv4	10	0.0613406625339132
twomonth	vvc	conv5	10	0.0600341048742279
twomonth	vvc	fc6	10	0.0718876182845605
twomonth	vvc	fc7	10	0.073964289103657
twomonth	evc	conv1	11	0.0677144083315426
twomonth	evc	conv2	11	0.1375222123800477
twomonth	evc	conv3	11	0.1485940467762039
twomonth	evc	conv4	11	0.1596754793920823
twomonth	evc	conv5	11	0.1613496008760295
twomonth	evc	fc6	11	0.1457027270581852
twomonth	evc	fc7	11	0.1510823372480872
twomonth	vvc	conv1	11	0.0382813715712009
twomonth	vvc	conv2	11	0.0568990383663638
twomonth	vvc	conv3	11	0.0691979571629054
twomonth	vvc	conv4	11	0.0719099821365133
twomonth	vvc	conv5	11	0.0749723901210803
twomonth	vvc	fc6	11	0.0837784687696126
twomonth	vvc	fc7	11	0.0842995081272325
twomonth	evc	conv1	12	0.0711946268206173
twomonth	evc	conv2	12	0.1353605013342125
twomonth	evc	conv3	12	0.143362489125517
twomonth	evc	conv4	12	0.154360561203108
twomonth	evc	conv5	12	0.15615130105668
twomonth	evc	fc6	12	0.1404938691971413
twomonth	evc	fc7	12	0.1461099795209984
twomonth	vvc	conv1	12	0.0572389113267271
twomonth	vvc	conv2	12	0.0831568400693039
twomonth	vvc	conv3	12	0.081385584601768
twomonth	vvc	conv4	12	0.0834650389045839
twomonth	vvc	conv5	12	0.082380152129383
twomonth	vvc	fc6	12	0.0845103810145294
twomonth	vvc	fc7	12	0.0861718808395419
twomonth	evc	conv1	13	0.0710829035430508
twomonth	evc	conv2	13	0.1383764059442254
twomonth	evc	conv3	13	0.1473580840225755
twomonth	evc	conv4	13	0.157837036386491
twomonth	evc	conv5	13	0.1600984249441413
twomonth	evc	fc6	13	0.1442243132743738
twomonth	evc	fc7	13	0.1492107803844543
twomonth	vvc	conv1	13	0.0466755426203547
twomonth	vvc	conv2	13	0.0615950633476502
twomonth	vvc	conv3	13	0.0635249293960956
twomonth	vvc	conv4	13	0.0619862387924287
twomonth	vvc	conv5	13	0.0621800268486201
twomonth	vvc	fc6	13	0.0660426384114274
twomonth	vvc	fc7	13	0.0675715388309776
twomonth	evc	conv1	14	0.0700189408868443
twomonth	evc	conv2	14	0.1377953777133417
twomonth	evc	conv3	14	0.148679662896126
twomonth	evc	conv4	14	0.1603043067571827
twomonth	evc	conv5	14	0.1623043357917973
twomonth	evc	fc6	14	0.1470139878455344
twomonth	evc	fc7	14	0.1518915631528664
twomonth	vvc	conv1	14	0.040865308302616
twomonth	vvc	conv2	14	0.045228515015035
twomonth	vvc	conv3	14	0.0455529348416455
twomonth	vvc	conv4	14	0.0443276741030073
twomonth	vvc	conv5	14	0.0449840003676118
twomonth	vvc	fc6	14	0.056198704264333
twomonth	vvc	fc7	14	0.0574439292999934
twomonth	evc	conv1	15	0.0689166333428475
twomonth	evc	conv2	15	0.1356634211486453
twomonth	evc	conv3	15	0.1449162969252463
twomonth	evc	conv4	15	0.1549383740303848
twomonth	evc	conv5	15	0.1566063046626112
twomonth	evc	fc6	15	0.1400284515228115
twomonth	evc	fc7	15	0.1445094763823206
twomonth	vvc	conv1	15	0.011421569527284
twomonth	vvc	conv2	15	0.0274608185673721
twomonth	vvc	conv3	15	0.0433453922966368
twomonth	vvc	conv4	15	0.041528593276519
twomonth	vvc	conv5	15	0.0422169775949956
twomonth	vvc	fc6	15	0.0611104012427775
twomonth	vvc	fc7	15	0.0608589278860556
twomonth	evc	conv1	16	0.0685182112421788
twomonth	evc	conv2	16	0.135797700242559
twomonth	evc	conv3	16	0.143407024865028
twomonth	evc	conv4	16	0.1536881579204689
twomonth	evc	conv5	16	0.1554544703048478
twomonth	evc	fc6	16	0.1390519286482743
twomonth	evc	fc7	16	0.144260690527121
twomonth	vvc	conv1	16	0.0490616120521965
twomonth	vvc	conv2	16	0.0591073487689503
twomonth	vvc	conv3	16	0.0665802346980682
twomonth	vvc	conv4	16	0.0668707248179607
twomonth	vvc	conv5	16	0.0648212649517767
twomonth	vvc	fc6	16	0.0726534122450967
twomonth	vvc	fc7	16	0.0748227538756111
twomonth	evc	conv1	17	0.0716125812984207
twomonth	evc	conv2	17	0.1400569102442879
twomonth	evc	conv3	17	0.148658690786033
twomonth	evc	conv4	17	0.159479963656341
twomonth	evc	conv5	17	0.1608510213525595
twomonth	evc	fc6	17	0.1450932401058252
twomonth	evc	fc7	17	0.1501813523627637
twomonth	vvc	conv1	17	0.0395490564410113
twomonth	vvc	conv2	17	0.0454275341009749
twomonth	vvc	conv3	17	0.0519705445034055
twomonth	vvc	conv4	17	0.0581756495805158
twomonth	vvc	conv5	17	0.0561938091722747
twomonth	vvc	fc6	17	0.0665409779794043
twomonth	vvc	fc7	17	0.0623271675569615
twomonth	evc	conv1	18	0.0628237314542898
twomonth	evc	conv2	18	0.1283526491506355
twomonth	evc	conv3	18	0.1391557813856686
twomonth	evc	conv4	18	0.1509333728779986
twomonth	evc	conv5	18	0.1533617224677167
twomonth	evc	fc6	18	0.1393649265934154
twomonth	evc	fc7	18	0.1439317115461424
twomonth	vvc	conv1	18	0.0553065977322526
twomonth	vvc	conv2	18	0.0784796755897716
twomonth	vvc	conv3	18	0.0786927080765059
twomonth	vvc	conv4	18	0.0795200746165601
twomonth	vvc	conv5	18	0.0807994213233329
twomonth	vvc	fc6	18	0.0872719328019039
twomonth	vvc	fc7	18	0.0854464953840361
twomonth	evc	conv1	19	0.072141107267424
twomonth	evc	conv2	19	0.135416458955193
twomonth	evc	conv3	19	0.142649101444664
twomonth	evc	conv4	19	0.1527142265652566
twomonth	evc	conv5	19	0.1539262897517768
twomonth	evc	fc6	19	0.1378955831272415
twomonth	evc	fc7	19	0.1431386586415951
twomonth	vvc	conv1	19	0.0383992377093896
twomonth	vvc	conv2	19	0.0390339679796191
twomonth	vvc	conv3	19	0.0446846798855748
twomonth	vvc	conv4	19	0.0490694346012701
twomonth	vvc	conv5	19	0.0503621708245554
twomonth	vvc	fc6	19	0.0562949264170481
twomonth	vvc	fc7	19	0.0583007143834961
twomonth	evc	conv1	20	0.0692246882048317
twomonth	evc	conv2	20	0.1358975697187686
twomonth	evc	conv3	20	0.1434957124152612
twomonth	evc	conv4	20	0.1538021367796701
twomonth	evc	conv5	20	0.1557959749625639
twomonth	evc	fc6	20	0.1398539558882618
twomonth	evc	fc7	20	0.1456506087250936
twomonth	vvc	conv1	20	0.0819874409694489
twomonth	vvc	conv2	20	0.0913220935780831
twomonth	vvc	conv3	20	0.0885232527070879
twomonth	vvc	conv4	20	0.0933633949575033
twomonth	vvc	conv5	20	0.0904436645091068
twomonth	vvc	fc6	20	0.0993171706511876
twomonth	vvc	fc7	20	0.0976424732740571
twomonth	evc	conv1	21	0.0680287980185435
twomonth	evc	conv2	21	0.1364697675875078
twomonth	evc	conv3	21	0.1477705675151373
twomonth	evc	conv4	21	0.1586523091696952
twomonth	evc	conv5	21	0.1610630940173217
twomonth	evc	fc6	21	0.1444307709805985
twomonth	evc	fc7	21	0.1496320462480619
twomonth	vvc	conv1	21	0.0344183760796047
twomonth	vvc	conv2	21	0.0558876739542349
twomonth	vvc	conv3	21	0.0575819996906973
twomonth	vvc	conv4	21	0.0586559444954149
twomonth	vvc	conv5	21	0.0617033312661167
twomonth	vvc	fc6	21	0.0721119286794685
twomonth	vvc	fc7	21	0.0722840727501863
twomonth	evc	conv1	22	0.0679719285666894
twomonth	evc	conv2	22	0.131947134445503
twomonth	evc	conv3	22	0.1415192470100646
twomonth	evc	conv4	22	0.1518942506543886
twomonth	evc	conv5	22	0.1533658017110986
twomonth	evc	fc6	22	0.1374338127764062
twomonth	evc	fc7	22	0.1426443023348029
twomonth	vvc	conv1	22	0.0610516601380776
twomonth	vvc	conv2	22	0.0548672392244686
twomonth	vvc	conv3	22	0.0560433090870305
twomonth	vvc	conv4	22	0.0559949820507292
twomonth	vvc	conv5	22	0.0561049776487457
twomonth	vvc	fc6	22	0.0618889608355442
twomonth	vvc	fc7	22	0.0617117776994723
twomonth	evc	conv1	23	0.0660014140577205
twomonth	evc	conv2	23	0.1328454798204029
twomonth	evc	conv3	23	0.1438907271479286
twomonth	evc	conv4	23	0.1552919244538523
twomonth	evc	conv5	23	0.1568202969713177
twomonth	evc	fc6	23	0.1426773202106473
twomonth	evc	fc7	23	0.1478867539648746
twomonth	vvc	conv1	23	0.0441625847237854
twomonth	vvc	conv2	23	0.0614521458559866
twomonth	vvc	conv3	23	0.0656070712004337
twomonth	vvc	conv4	23	0.0685748407385398
twomonth	vvc	conv5	23	0.0730620084586711
twomonth	vvc	fc6	23	0.0842539645746507
twomonth	vvc	fc7	23	0.0855624418782804
twomonth	evc	conv1	24	0.0676455411050358
twomonth	evc	conv2	24	0.1341270341177118
twomonth	evc	conv3	24	0.1427573693631305
twomonth	evc	conv4	24	0.1537454113011118
twomonth	evc	conv5	24	0.1547193426563241
twomonth	evc	fc6	24	0.1388938939605482
twomonth	evc	fc7	24	0.1438004079003426
twomonth	vvc	conv1	24	0.0698793827720834
twomonth	vvc	conv2	24	0.0756074083379015
twomonth	vvc	conv3	24	0.0708025395449652
twomonth	vvc	conv4	24	0.0719378649648063
twomonth	vvc	conv5	24	0.0672396803840823
twomonth	vvc	fc6	24	0.0726495249661093
twomonth	vvc	fc7	24	0.0706123508211696
twomonth	evc	conv1	25	0.0685686978779176
twomonth	evc	conv2	25	0.1353572859306056
twomonth	evc	conv3	25	0.1441430643444254
twomonth	evc	conv4	25	0.1547863382299851
twomonth	evc	conv5	25	0.156653575894743
twomonth	evc	fc6	25	0.1403120309245041
twomonth	evc	fc7	25	0.1463516626936036
twomonth	vvc	conv1	25	0.0494756792510125
twomonth	vvc	conv2	25	0.0563438773376314
twomonth	vvc	conv3	25	0.0494139626981987
twomonth	vvc	conv4	25	0.050952221381978
twomonth	vvc	conv5	25	0.0499779540890755
twomonth	vvc	fc6	25	0.0573944504773254
twomonth	vvc	fc7	25	0.0575517652985724
twomonth	evc	conv1	26	0.06711399169682
twomonth	evc	conv2	26	0.1298346142757441
twomonth	evc	conv3	26	0.1361299426182431
twomonth	evc	conv4	26	0.1467709609221681
twomonth	evc	conv5	26	0.1482081503522726
twomonth	evc	fc6	26	0.132186370072079
twomonth	evc	fc7	26	0.1378649168152291
twomonth	vvc	conv1	26	0.028224548910668
twomonth	vvc	conv2	26	0.0568814736242721
twomonth	vvc	conv3	26	0.0660739765988204
twomonth	vvc	conv4	26	0.0693554639485468
twomonth	vvc	conv5	26	0.066558542721496
twomonth	vvc	fc6	26	0.0724055862118694
twomonth	vvc	fc7	26	0.0761054599592867
twomonth	evc	conv1	27	0.0711536904135021
twomonth	evc	conv2	27	0.1386193848764931
twomonth	evc	conv3	27	0.147323098511688
twomonth	evc	conv4	27	0.1578328611609118
twomonth	evc	conv5	27	0.1597043700334462
twomonth	evc	fc6	27	0.144203197190985
twomonth	evc	fc7	27	0.1487783805859689
twomonth	vvc	conv1	27	0.038079760965936
twomonth	vvc	conv2	27	0.0675735544571193
twomonth	vvc	conv3	27	0.0698515959259876
twomonth	vvc	conv4	27	0.0700937110184803
twomonth	vvc	conv5	27	0.0690749559771653
twomonth	vvc	fc6	27	0.0805265439366306
twomonth	vvc	fc7	27	0.0808393499173773
twomonth	evc	conv1	28	0.0658650713465666
twomonth	evc	conv2	28	0.1326106113838005
twomonth	evc	conv3	28	0.1424103457290741
twomonth	evc	conv4	28	0.1531675984738351
twomonth	evc	conv5	28	0.1543049395198178
twomonth	evc	fc6	28	0.1393207267915947
twomonth	evc	fc7	28	0.1443227910087237
twomonth	vvc	conv1	28	0.0494294158319515
twomonth	vvc	conv2	28	0.0653521424846119
twomonth	vvc	conv3	28	0.0673235688244544
twomonth	vvc	conv4	28	0.0709175262172372
twomonth	vvc	conv5	28	0.0748190585610181
twomonth	vvc	fc6	28	0.0798075892883388
twomonth	vvc	fc7	28	0.0789965397218124
twomonth	evc	conv1	29	0.074443000312302
twomonth	evc	conv2	29	0.1415720372185367
twomonth	evc	conv3	29	0.1490553852071518
twomonth	evc	conv4	29	0.159540048511802
twomonth	evc	conv5	29	0.1603743737611548
twomonth	evc	fc6	29	0.1438449916309523
twomonth	evc	fc7	29	0.1491326988670141
twomonth	vvc	conv1	29	0.0554523946898329
twomonth	vvc	conv2	29	0.0625179321739403
twomonth	vvc	conv3	29	0.0631659079873865
twomonth	vvc	conv4	29	0.0691546691919582
twomonth	vvc	conv5	29	0.0734066325377969
twomonth	vvc	fc6	29	0.0831384594785359
twomonth	vvc	fc7	29	0.0849470520207911
twomonth	evc	conv1	30	0.0697169808943837
twomonth	evc	conv2	30	0.1365203981965425
twomonth	evc	conv3	30	0.1446358369449634
twomonth	evc	conv4	30	0.1553969289776132
twomonth	evc	conv5	30	0.1562857241238895
twomonth	evc	fc6	30	0.1398982036811812
twomonth	evc	fc7	30	0.144914233308006
twomonth	vvc	conv1	30	0.0556882709395061
twomonth	vvc	conv2	30	0.0643618941558719
twomonth	vvc	conv3	30	0.0602501128090761
twomonth	vvc	conv4	30	0.0632531558046613
twomonth	vvc	conv5	30	0.0676326314995094
twomonth	vvc	fc6	30	0.0702248226998856
twomonth	vvc	fc7	30	0.0698797667008723
twomonth	evc	conv1	31	0.0706067358626322
twomonth	evc	conv2	31	0.1341683544536159
twomonth	evc	conv3	31	0.1425573904552184
twomonth	evc	conv4	31	0.1533313920933945
twomonth	evc	conv5	31	0.1541881291857986
twomonth	evc	fc6	31	0.1394673395978514
twomonth	evc	fc7	31	0.1449023795066491
twomonth	vvc	conv1	31	0.0538193055951982
twomonth	vvc	conv2	31	0.0568067034926361
twomonth	vvc	conv3	31	0.0498275019949299
twomonth	vvc	conv4	31	0.0498704540281868
twomonth	vvc	conv5	31	0.0466039878923257
twomonth	vvc	fc6	31	0.0510451801399876
twomonth	vvc	fc7	31	0.05128004857659
twomonth	evc	conv1	32	0.070361597330927
twomonth	evc	conv2	32	0.1410725458641931
twomonth	evc	conv3	32	0.1507485111661489
twomonth	evc	conv4	32	0.1611991487818839
twomonth	evc	conv5	32	0.1623983023628777
twomonth	evc	fc6	32	0.147423159952292
twomonth	evc	fc7	32	0.1526034151185638
twomonth	vvc	conv1	32	0.0497533557475759
twomonth	vvc	conv2	32	0.048692896441568
twomonth	vvc	conv3	32	0.0542792042931877
twomonth	vvc	conv4	32	0.0575820956728946
twomonth	vvc	conv5	32	0.0543781619385236
twomonth	vvc	fc6	32	0.0600861272251222
twomonth	vvc	fc7	32	0.0611414994746774
twomonth	evc	conv1	33	0.0717792063927982
twomonth	evc	conv2	33	0.1396682783277358
twomonth	evc	conv3	33	0.1486519720322275
twomonth	evc	conv4	33	0.1592975974816191
twomonth	evc	conv5	33	0.1609514187308538
twomonth	evc	fc6	33	0.1465059060845394
twomonth	evc	fc7	33	0.1520033344215315
twomonth	vvc	conv1	33	0.0443557009045962
twomonth	vvc	conv2	33	0.067821332499248
twomonth	vvc	conv3	33	0.069210098910854
twomonth	vvc	conv4	33	0.0694991972888868
twomonth	vvc	conv5	33	0.0671088566492687
twomonth	vvc	fc6	33	0.0696731650213518
twomonth	vvc	fc7	33	0.0730034593183656
twomonth	evc	conv1	34	0.0661488427126536
twomonth	evc	conv2	34	0.1322705944501414
twomonth	evc	conv3	34	0.1420259370291998
twomonth	evc	conv4	34	0.1523039026721323
twomonth	evc	conv5	34	0.1523546772544628
twomonth	evc	fc6	34	0.1374157681233285
twomonth	evc	fc7	34	0.1424864596114712
twomonth	vvc	conv1	34	0.0536975041869234
twomonth	vvc	conv2	34	0.0726765919457259
twomonth	vvc	conv3	34	0.0806295328342499
twomonth	vvc	conv4	34	0.082829876714467
twomonth	vvc	conv5	34	0.0815646393906858
twomonth	vvc	fc6	34	0.0863268440969569
twomonth	vvc	fc7	34	0.0892215231918783
twomonth	evc	conv1	35	0.0676053725554984
twomonth	evc	conv2	35	0.1358084022575492
twomonth	evc	conv3	35	0.145578142166191
twomonth	evc	conv4	35	0.1568287434046733
twomonth	evc	conv5	35	0.1584030913946081
twomonth	evc	fc6	35	0.1435365048490806
twomonth	evc	fc7	35	0.1486989553177677
twomonth	vvc	conv1	35	0.0529783095831385
twomonth	vvc	conv2	35	0.0754145321125837
twomonth	vvc	conv3	35	0.085160516427413
twomonth	vvc	conv4	35	0.0871305510253958
twomonth	vvc	conv5	35	0.0903682704931889
twomonth	vvc	fc6	35	0.0992560779826558
twomonth	vvc	fc7	35	0.1023867293094477
twomonth	evc	conv1	36	0.0704023417736478
twomonth	evc	conv2	36	0.1342118343889575
twomonth	evc	conv3	36	0.1428607901806373
twomonth	evc	conv4	36	0.1538250765248062
twomonth	evc	conv5	36	0.1565628727183682
twomonth	evc	fc6	36	0.1410141406971835
twomonth	evc	fc7	36	0.1463858323558146
twomonth	vvc	conv1	36	0.0560306394369972
twomonth	vvc	conv2	36	0.0776370478803591
twomonth	vvc	conv3	36	0.0713197876057948
twomonth	vvc	conv4	36	0.0717940836333676
twomonth	vvc	conv5	36	0.0710469102190925
twomonth	vvc	fc6	36	0.0747872884537376
twomonth	vvc	fc7	36	0.0729795597512573
twomonth	evc	conv1	37	0.0721283416351935
twomonth	evc	conv2	37	0.1390138237159771
twomonth	evc	conv3	37	0.1492087647583126
twomonth	evc	conv4	37	0.1601184852233607
twomonth	evc	conv5	37	0.1622654630019224
twomonth	evc	fc6	37	0.1471900671863382
twomonth	evc	fc7	37	0.1522733323423171
twomonth	vvc	conv1	37	0.0447224968712803
twomonth	vvc	conv2	37	0.0612546624852022
twomonth	vvc	conv3	37	0.0658637275958055
twomonth	vvc	conv4	37	0.0646445137355923
twomonth	vvc	conv5	37	0.0681028482837003
twomonth	vvc	fc6	37	0.0757638593193734
twomonth	vvc	fc7	37	0.077390181669104
twomonth	evc	conv1	38	0.0700645804216234
twomonth	evc	conv2	38	0.1356255081807426
twomonth	evc	conv3	38	0.1431520481581076
twomonth	evc	conv4	38	0.153491106469572
twomonth	evc	conv5	38	0.1549599700247598
twomonth	evc	fc6	38	0.1403114550313208
twomonth	evc	fc7	38	0.1454516856213509
twomonth	vvc	conv1	38	0.0497320956908912
twomonth	vvc	conv2	38	0.0726361354495968
twomonth	vvc	conv3	38	0.0722898316820196
twomonth	vvc	conv4	38	0.070729641066175
twomonth	vvc	conv5	38	0.0688668665735879
twomonth	vvc	fc6	38	0.0719419442081882
twomonth	vvc	fc7	38	0.0717709999149358
twomonth	evc	conv1	39	0.0619391115335927
twomonth	evc	conv2	39	0.1292170168277188
twomonth	evc	conv3	39	0.1389054118242148
twomonth	evc	conv4	39	0.1494164222420025
twomonth	evc	conv5	39	0.1514389111107671
twomonth	evc	fc6	39	0.1368675658038947
twomonth	evc	fc7	39	0.1419698354349235
twomonth	vvc	conv1	39	0.0806839067489762
twomonth	vvc	conv2	39	0.0941140237308784
twomonth	vvc	conv3	39	0.0925056500520283
twomonth	vvc	conv4	39	0.0916607667609811
twomonth	vvc	conv5	39	0.0890865722225841
twomonth	vvc	fc6	39	0.0908687696606033
twomonth	vvc	fc7	39	0.092544426859706
twomonth	evc	conv1	40	0.0691699303613165
twomonth	evc	conv2	40	0.1365352754371119
twomonth	evc	conv3	40	0.1448215624965881
twomonth	evc	conv4	40	0.1553115528131842
twomonth	evc	conv5	40	0.1564869028092669
twomonth	evc	fc6	40	0.1403548389844651
twomonth	evc	fc7	40	0.1455978665077201
twomonth	vvc	conv1	40	0.0472902126113648
twomonth	vvc	conv2	40	0.054903088575131
twomonth	vvc	conv3	40	0.0630399793446311
twomonth	vvc	conv4	40	0.0634421927420902
twomonth	vvc	conv5	40	0.0619393034979871
twomonth	vvc	fc6	40	0.0674404751406709
twomonth	vvc	fc7	40	0.0678028079351841
twomonth	evc	conv1	41	0.0649689335622028
twomonth	evc	conv2	41	0.1306385611596761
twomonth	evc	conv3	41	0.1403406336192763
twomonth	evc	conv4	41	0.1518778856897622
twomonth	evc	conv5	41	0.152947367322309
twomonth	evc	fc6	41	0.1369802489034333
twomonth	evc	fc7	41	0.141616908895738
twomonth	vvc	conv1	41	0.0503470056373943
twomonth	vvc	conv2	41	0.0815640634975025
twomonth	vvc	conv3	41	0.0896607857174651
twomonth	vvc	conv4	41	0.0920752658796846
twomonth	vvc	conv5	41	0.0913701326677927
twomonth	vvc	fc6	41	0.0924155227688368
twomonth	vvc	fc7	41	0.0951023524156739
twomonth	evc	conv1	42	0.0666735773848666
twomonth	evc	conv2	42	0.1340087360596356
twomonth	evc	conv3	42	0.1428966875223983
twomonth	evc	conv4	42	0.1535155819298636
twomonth	evc	conv5	42	0.1551288027096734
twomonth	evc	fc6	42	0.1400561423867101
twomonth	evc	fc7	42	0.1447921919442382
twomonth	vvc	conv1	42	0.0466529868040076
twomonth	vvc	conv2	42	0.0624299164990877
twomonth	vvc	conv3	42	0.060695038284299
twomonth	vvc	conv4	42	0.0594070531797762
twomonth	vvc	conv5	42	0.0609036075988625
twomonth	vvc	fc6	42	0.0736542666066298
twomonth	vvc	fc7	42	0.07271272924298
twomonth	evc	conv1	43	0.0711535464402062
twomonth	evc	conv2	43	0.1337484323407694
twomonth	evc	conv3	43	0.1415471778294562
twomonth	evc	conv4	43	0.1535471120816511
twomonth	evc	conv5	43	0.154858276886803
twomonth	evc	fc6	43	0.1389709676649175
twomonth	evc	fc7	43	0.1443301816379098
twomonth	vvc	conv1	43	0.0658846517147999
twomonth	vvc	conv2	43	0.067054770681134
twomonth	vvc	conv3	43	0.0621126953372688
twomonth	vvc	conv4	43	0.0639294943573866
twomonth	vvc	conv5	43	0.0621115915420008
twomonth	vvc	fc6	43	0.0659062477091749
twomonth	vvc	fc7	43	0.0678527186777396
twomonth	evc	conv1	44	0.0676664172329316
twomonth	evc	conv2	44	0.1323095152311149
twomonth	evc	conv3	44	0.1413413440075135
twomonth	evc	conv4	44	0.151935283043701
twomonth	evc	conv5	44	0.1534113452636805
twomonth	evc	fc6	44	0.1379881099653636
twomonth	evc	fc7	44	0.1434871220086098
twomonth	vvc	conv1	44	0.0721042980947894
twomonth	vvc	conv2	44	0.0838179654437695
twomonth	vvc	conv3	44	0.0842982603586686
twomonth	vvc	conv4	44	0.0868491312231407
twomonth	vvc	conv5	44	0.0877279442209059
twomonth	vvc	fc6	44	0.0918413092739558
twomonth	vvc	fc7	44	0.0903910182739305
twomonth	evc	conv1	45	0.0702147925602759
twomonth	evc	conv2	45	0.1342536346358477
twomonth	evc	conv3	45	0.1417285361911072
twomonth	evc	conv4	45	0.1526053827536068
twomonth	evc	conv5	45	0.1542853591515845
twomonth	evc	fc6	45	0.1380350452598052
twomonth	evc	fc7	45	0.1427417242649833
twomonth	vvc	conv1	45	0.0451807158808184
twomonth	vvc	conv2	45	0.0582484520771087
twomonth	vvc	conv3	45	0.0587723709006453
twomonth	vvc	conv4	45	0.0614387563394741
twomonth	vvc	conv5	45	0.0611411155458885
twomonth	vvc	fc6	45	0.0616435343572474
twomonth	vvc	fc7	45	0.0652932574066162
twomonth	evc	conv1	46	0.0740801876068026
twomonth	evc	conv2	46	0.1416696991042101
twomonth	evc	conv3	46	0.14977688338367
twomonth	evc	conv4	46	0.1599607384822263
twomonth	evc	conv5	46	0.1611381520955493
twomonth	evc	fc6	46	0.1456416343896534
twomonth	evc	fc7	46	0.1505552030209437
twomonth	vvc	conv1	46	0.0540349775923561
twomonth	vvc	conv2	46	0.0651097394455276
twomonth	vvc	conv3	46	0.0608211109003502
twomonth	vvc	conv4	46	0.0628491187454551
twomonth	vvc	conv5	46	0.0652338924176343
twomonth	vvc	fc6	46	0.0642924030450832
twomonth	vvc	fc7	46	0.0673574505400738
twomonth	evc	conv1	47	0.0664100102712948
twomonth	evc	conv2	47	0.1316571242365966
twomonth	evc	conv3	47	0.1424771493383407
twomonth	evc	conv4	47	0.1541413858557515
twomonth	evc	conv5	47	0.155712806388671
twomonth	evc	fc6	47	0.1408279832256713
twomonth	evc	fc7	47	0.1458456445498489
twomonth	vvc	conv1	47	0.0577412821469873
twomonth	vvc	conv2	47	0.0556920622362964
twomonth	vvc	conv3	47	0.0543950068141361
twomonth	vvc	conv4	47	0.0538137866188579
twomonth	vvc	conv5	47	0.0573894114119713
twomonth	vvc	fc6	47	0.0673317753023169
twomonth	vvc	fc7	47	0.0688997884672351
twomonth	evc	conv1	48	0.0664154332654379
twomonth	evc	conv2	48	0.1330623036039275
twomonth	evc	conv3	48	0.1443740455020403
twomonth	evc	conv4	48	0.1550251419366736
twomonth	evc	conv5	48	0.1572062413863476
twomonth	evc	fc6	48	0.1422210208450537
twomonth	evc	fc7	48	0.1467514285450334
twomonth	vvc	conv1	48	0.0184489060968971
twomonth	vvc	conv2	48	0.0385219989396366
twomonth	vvc	conv3	48	0.0533858020014447
twomonth	vvc	conv4	48	0.058083458680084
twomonth	vvc	conv5	48	0.0629180819541591
twomonth	vvc	fc6	48	0.0681267958419072
twomonth	vvc	fc7	48	0.071259558777038
twomonth	evc	conv1	49	0.0685836231095856
twomonth	evc	conv2	49	0.1358272147682048
twomonth	evc	conv3	49	0.1454227469888885
twomonth	evc	conv4	49	0.1562270790013868
twomonth	evc	conv5	49	0.1582808100753472
twomonth	evc	fc6	49	0.1427488749386763
twomonth	evc	fc7	49	0.1482937664721947
twomonth	vvc	conv1	49	0.0731761312911681
twomonth	vvc	conv2	49	0.0778173984289394
twomonth	vvc	conv3	49	0.0751332082925259
twomonth	vvc	conv4	49	0.0753980231746615
twomonth	vvc	conv5	49	0.0701954521475356
twomonth	vvc	fc6	49	0.0699028984104028
twomonth	vvc	fc7	49	0.0696497453652296
twomonth	evc	conv1	50	0.067039845449466
twomonth	evc	conv2	50	0.1348864932532314
twomonth	evc	conv3	50	0.1450623338383196
twomonth	evc	conv4	50	0.1567428873292581
twomonth	evc	conv5	50	0.1586094531186355
twomonth	evc	fc6	50	0.1434642302545724
twomonth	evc	fc7	50	0.1487421473065176
twomonth	vvc	conv1	50	0.0659524631371373
twomonth	vvc	conv2	50	0.0695177698440493
twomonth	vvc	conv3	50	0.0627107124170608
twomonth	vvc	conv4	50	0.065554233000863
twomonth	vvc	conv5	50	0.0670730552897048
twomonth	vvc	fc6	50	0.0682283450065681
twomonth	vvc	fc7	50	0.0681324108004447
twomonth	evc	conv1	51	0.0649464737280529
twomonth	evc	conv2	51	0.1291054855145467
twomonth	evc	conv3	51	0.1382374717137465
twomonth	evc	conv4	51	0.1498440229306268
twomonth	evc	conv5	51	0.1524688000869599
twomonth	evc	fc6	51	0.1363365922888622
twomonth	evc	fc7	51	0.1415554322984173
twomonth	vvc	conv1	51	0.0692453723683331
twomonth	vvc	conv2	51	0.0981518028036159
twomonth	vvc	conv3	51	0.0998782345850491
twomonth	vvc	conv4	51	0.1010912096024429
twomonth	vvc	conv5	51	0.0977506452103263
twomonth	vvc	fc6	51	0.1003462437787039
twomonth	vvc	fc7	51	0.1019355170003068
twomonth	evc	conv1	52	0.0705376286806323
twomonth	evc	conv2	52	0.1361241356953112
twomonth	evc	conv3	52	0.1446318056926801
twomonth	evc	conv4	52	0.1548523259905752
twomonth	evc	conv5	52	0.156427297864792
twomonth	evc	fc6	52	0.1403737954684165
twomonth	evc	fc7	52	0.1455525629106313
twomonth	vvc	conv1	52	0.0487482781693651
twomonth	vvc	conv2	52	0.0566148830714879
twomonth	vvc	conv3	52	0.0558843625684308
twomonth	vvc	conv4	52	0.0583103605943169
twomonth	vvc	conv5	52	0.0630425228728575
twomonth	vvc	fc6	52	0.0733191927561276
twomonth	vvc	fc7	52	0.0759422422329106
twomonth	evc	conv1	53	0.0726153073127996
twomonth	evc	conv2	53	0.140382241901772
twomonth	evc	conv3	53	0.1486773593233927
twomonth	evc	conv4	53	0.1597128644579003
twomonth	evc	conv5	53	0.1616875541924484
twomonth	evc	fc6	53	0.1448602913131672
twomonth	evc	fc7	53	0.1503894897574398
twomonth	vvc	conv1	53	0.0274658576327262
twomonth	vvc	conv2	53	0.0484575480939795
twomonth	vvc	conv3	53	0.0571899604061438
twomonth	vvc	conv4	53	0.0614625119332866
twomonth	vvc	conv5	53	0.0656270834885545
twomonth	vvc	fc6	53	0.0781215660119361
twomonth	vvc	fc7	53	0.076376369710946
twomonth	evc	conv1	54	0.0717082275579525
twomonth	evc	conv2	54	0.1363731615060039
twomonth	evc	conv3	54	0.1435079021543084
twomonth	evc	conv4	54	0.1532190449315461
twomonth	evc	conv5	54	0.1546491316790561
twomonth	evc	fc6	54	0.1385778725761945
twomonth	evc	fc7	54	0.1435252749320056
twomonth	vvc	conv1	54	0.0487959333302859
twomonth	vvc	conv2	54	0.0470703653886277
twomonth	vvc	conv3	54	0.0472312795422705
twomonth	vvc	conv4	54	0.0515594527527034
twomonth	vvc	conv5	54	0.0483865692591338
twomonth	vvc	fc6	54	0.0560034764751833
twomonth	vvc	fc7	54	0.0553845352763969
twomonth	evc	conv1	55	0.0729633387599268
twomonth	evc	conv2	55	0.1387607186619026
twomonth	evc	conv3	55	0.1475954479963056
twomonth	evc	conv4	55	0.1588528639707907
twomonth	evc	conv5	55	0.1597926256637918
twomonth	evc	fc6	55	0.1440527450968394
twomonth	evc	fc7	55	0.1490509700260796
twomonth	vvc	conv1	55	0.0526892591962042
twomonth	vvc	conv2	55	0.0536938568634289
twomonth	vvc	conv3	55	0.0522597868547341
twomonth	vvc	conv4	55	0.0519981393851068
twomonth	vvc	conv5	55	0.0522195223229995
twomonth	vvc	fc6	55	0.064719187885031
twomonth	vvc	fc7	55	0.0650457193199805
twomonth	evc	conv1	56	0.0685674021182551
twomonth	evc	conv2	56	0.1332439979032689
twomonth	evc	conv3	56	0.1406976873929423
twomonth	evc	conv4	56	0.1512462748409425
twomonth	evc	conv5	56	0.1529422322747577
twomonth	evc	fc6	56	0.1378393375596694
twomonth	evc	fc7	56	0.1431821385769367
twomonth	vvc	conv1	56	0.0506266977600994
twomonth	vvc	conv2	56	0.0569626265720234
twomonth	vvc	conv3	56	0.0563802065992799
twomonth	vvc	conv4	56	0.0568225405551778
twomonth	vvc	conv5	56	0.0542367801620155
twomonth	vvc	fc6	56	0.0575309371617752
twomonth	vvc	fc7	56	0.0601897879981221
twomonth	evc	conv1	57	0.0659266919171832
twomonth	evc	conv2	57	0.1349508973075674
twomonth	evc	conv3	57	0.14469227447693
twomonth	evc	conv4	57	0.1563058803853061
twomonth	evc	conv5	57	0.157023971193823
twomonth	evc	fc6	57	0.1416015997352811
twomonth	evc	fc7	57	0.1464146750060798
twomonth	vvc	conv1	57	0.0719979498202673
twomonth	vvc	conv2	57	0.0783803820067454
twomonth	vvc	conv3	57	0.0757733135657998
twomonth	vvc	conv4	57	0.0764967793773611
twomonth	vvc	conv5	57	0.0742509399356607
twomonth	vvc	fc6	57	0.0782245069184567
twomonth	vvc	fc7	57	0.0792104840394203
twomonth	evc	conv1	58	0.0711471156329923
twomonth	evc	conv2	58	0.1360591557477919
twomonth	evc	conv3	58	0.1458493398644419
twomonth	evc	conv4	58	0.1575687181541567
twomonth	evc	conv5	58	0.1603127051994396
twomonth	evc	fc6	58	0.1448153716448673
twomonth	evc	fc7	58	0.1498461825300643
twomonth	vvc	conv1	58	0.0504866597343524
twomonth	vvc	conv2	58	0.061625201757578
twomonth	vvc	conv3	58	0.0571898644239466
twomonth	vvc	conv4	58	0.0553442707446622
twomonth	vvc	conv5	58	0.0539383235197535
twomonth	vvc	fc6	58	0.0638571717717797
twomonth	vvc	fc7	58	0.0619386316226066
twomonth	evc	conv1	59	0.0693268612537746
twomonth	evc	conv2	59	0.1350379051693492
twomonth	evc	conv3	59	0.1445864061133941
twomonth	evc	conv4	59	0.1549963472775069
twomonth	evc	conv5	59	0.1569337479284342
twomonth	evc	fc6	59	0.1417086198851837
twomonth	evc	fc7	59	0.147075608416151
twomonth	vvc	conv1	59	0.0467254533629102
twomonth	vvc	conv2	59	0.0613759359913923
twomonth	vvc	conv3	59	0.0657995634969625
twomonth	vvc	conv4	59	0.0683924265727193
twomonth	vvc	conv5	59	0.0655542809919616
twomonth	vvc	fc6	59	0.0694169405458675
twomonth	vvc	fc7	59	0.0689473476459586
twomonth	evc	conv1	60	0.0629427493788452
twomonth	evc	conv2	60	0.1305095610866097
twomonth	evc	conv3	60	0.1407164519124993
twomonth	evc	conv4	60	0.1517749447832416
twomonth	evc	conv5	60	0.1532822492084168
twomonth	evc	fc6	60	0.1385278658514419
twomonth	evc	fc7	60	0.144367902641418
twomonth	vvc	conv1	60	0.0511729324444902
twomonth	vvc	conv2	60	0.0584406084359473
twomonth	vvc	conv3	60	0.0542863069757821
twomonth	vvc	conv4	60	0.0536850744923831
twomonth	vvc	conv5	60	0.0546217647550732
twomonth	vvc	fc6	60	0.0629259524943313
twomonth	vvc	fc7	60	0.0652613433260399
twomonth	evc	conv1	61	0.0695848613999075
twomonth	evc	conv2	61	0.1338879904555303
twomonth	evc	conv3	61	0.1421980331088189
twomonth	evc	conv4	61	0.1537643677850632
twomonth	evc	conv5	61	0.1558934928749415
twomonth	evc	fc6	61	0.1401434861861822
twomonth	evc	fc7	61	0.1449430759582712
twomonth	vvc	conv1	61	0.0572428945879118
twomonth	vvc	conv2	61	0.0627051934407206
twomonth	vvc	conv3	61	0.0585510359538512
twomonth	vvc	conv4	61	0.0545614879352177
twomonth	vvc	conv5	61	0.0524400414211172
twomonth	vvc	fc6	61	0.0648370540232197
twomonth	vvc	fc7	61	0.0655318211578116
twomonth	evc	conv1	62	0.070692256000357
twomonth	evc	conv2	62	0.1421641034021009
twomonth	evc	conv3	62	0.1534392280919735
twomonth	evc	conv4	62	0.1646888215173849
twomonth	evc	conv5	62	0.1659669684466925
twomonth	evc	fc6	62	0.1515021153876379
twomonth	evc	fc7	62	0.1556945697711988
twomonth	vvc	conv1	62	0.0437047016519376
twomonth	vvc	conv2	62	0.0647774970698435
twomonth	vvc	conv3	62	0.0700396250503456
twomonth	vvc	conv4	62	0.0708827326707442
twomonth	vvc	conv5	62	0.0717303034633136
twomonth	vvc	fc6	62	0.0822648295194207
twomonth	vvc	fc7	62	0.0819602300165365
twomonth	evc	conv1	63	0.0721517612913156
twomonth	evc	conv2	63	0.1355379244257775
twomonth	evc	conv3	63	0.143626392176779
twomonth	evc	conv4	63	0.1547602790634393
twomonth	evc	conv5	63	0.1554668520082895
twomonth	evc	fc6	63	0.139289964497385
twomonth	evc	fc7	63	0.1437031779345567
twomonth	vvc	conv1	63	0.0635732564323969
twomonth	vvc	conv2	63	0.0702368204745383
twomonth	vvc	conv3	63	0.0680594643305559
twomonth	vvc	conv4	63	0.067179883475213
twomonth	vvc	conv5	63	0.0671717729795477
twomonth	vvc	fc6	63	0.0722988540085585
twomonth	vvc	fc7	63	0.0711784058292867
twomonth	evc	conv1	64	0.0668687091918191
twomonth	evc	conv2	64	0.1305586559804887
twomonth	evc	conv3	64	0.1381496959943869
twomonth	evc	conv4	64	0.149719390047534
twomonth	evc	conv5	64	0.151566375468678
twomonth	evc	fc6	64	0.136420144791544
twomonth	evc	fc7	64	0.1419967584412443
twomonth	vvc	conv1	64	0.0348567747654165
twomonth	vvc	conv2	64	0.0612953109457257
twomonth	vvc	conv3	64	0.0651702562208761
twomonth	vvc	conv4	64	0.0674190711106904
twomonth	vvc	conv5	64	0.0694542776205869
twomonth	vvc	fc6	64	0.0740299889176555
twomonth	vvc	fc7	64	0.0783742391461231
twomonth	evc	conv1	65	0.0722135258352281
twomonth	evc	conv2	65	0.139137592759295
twomonth	evc	conv3	65	0.1469371540966581
twomonth	evc	conv4	65	0.1579177574143548
twomonth	evc	conv5	65	0.1588392344987851
twomonth	evc	fc6	65	0.1429734252890774
twomonth	evc	fc7	65	0.1484039060435071
twomonth	vvc	conv1	65	0.0371963408227042
twomonth	vvc	conv2	65	0.0522569553799161
twomonth	vvc	conv3	65	0.0610978275749414
twomonth	vvc	conv4	65	0.0659526551015317
twomonth	vvc	conv5	65	0.0608033541938641
twomonth	vvc	fc6	65	0.0759933527529314
twomonth	vvc	fc7	65	0.0765676622300095
twomonth	evc	conv1	66	0.065902408421286
twomonth	evc	conv2	66	0.1336824445801792
twomonth	evc	conv3	66	0.1439895408199687
twomonth	evc	conv4	66	0.1556457148328128
twomonth	evc	conv5	66	0.1581215756101558
twomonth	evc	fc6	66	0.1424511861539921
twomonth	evc	fc7	66	0.1472560549469284
twomonth	vvc	conv1	66	0.0514251736587897
twomonth	vvc	conv2	66	0.0695407095891854
twomonth	vvc	conv3	66	0.0763603886751085
twomonth	vvc	conv4	66	0.0808915162415675
twomonth	vvc	conv5	66	0.0872223100059401
twomonth	vvc	fc6	66	0.096193142096004
twomonth	vvc	fc7	66	0.0994228950414277
twomonth	evc	conv1	67	0.0689676478806711
twomonth	evc	conv2	67	0.1356031443287899
twomonth	evc	conv3	67	0.1452005482023194
twomonth	evc	conv4	67	0.1563312676764713
twomonth	evc	conv5	67	0.1593965071358564
twomonth	evc	fc6	67	0.1440339325861839
twomonth	evc	fc7	67	0.1493417001014652
twomonth	vvc	conv1	67	0.0441587454358965
twomonth	vvc	conv2	67	0.0535149940389056
twomonth	vvc	conv3	67	0.0548644077496506
twomonth	vvc	conv4	67	0.056381310394548
twomonth	vvc	conv5	67	0.0601214486737
twomonth	vvc	fc6	67	0.0669086857769621
twomonth	vvc	fc7	67	0.0684278919945928
twomonth	evc	conv1	68	0.0738067823180156
twomonth	evc	conv2	68	0.1406254127984341
twomonth	evc	conv3	68	0.1492533484889223
twomonth	evc	conv4	68	0.1610996632344633
twomonth	evc	conv5	68	0.1632035450064722
twomonth	evc	fc6	68	0.1475660294528571
twomonth	evc	fc7	68	0.1528361239557287
twomonth	vvc	conv1	68	0.0556274662175659
twomonth	vvc	conv2	68	0.0696488815254546
twomonth	vvc	conv3	68	0.0748358074544333
twomonth	vvc	conv4	68	0.0780210726514446
twomonth	vvc	conv5	68	0.0803208060968851
twomonth	vvc	fc6	68	0.0861571955633669
twomonth	vvc	fc7	68	0.0856633191675608
twomonth	evc	conv1	69	0.0660871261598398
twomonth	evc	conv2	69	0.129735800603704
twomonth	evc	conv3	69	0.1387480490118693
twomonth	evc	conv4	69	0.1501566849380777
twomonth	evc	conv5	69	0.1518007160031957
twomonth	evc	fc6	69	0.1368789396942655
twomonth	evc	fc7	69	0.1420969158640455
twomonth	vvc	conv1	69	0.052029333599204
twomonth	vvc	conv2	69	0.0606711387171907
twomonth	vvc	conv3	69	0.0600141885683043
twomonth	vvc	conv4	69	0.0586285895692067
twomonth	vvc	conv5	69	0.0622710179715866
twomonth	vvc	fc6	69	0.0648135863759989
twomonth	vvc	fc7	69	0.066199377339491
twomonth	evc	conv1	70	0.0713433032441143
twomonth	evc	conv2	70	0.1397319625155926
twomonth	evc	conv3	70	0.1493263909410082
twomonth	evc	conv4	70	0.159710560885167
twomonth	evc	conv5	70	0.1621115075575782
twomonth	evc	fc6	70	0.1460526301581582
twomonth	evc	fc7	70	0.1509250704179389
twomonth	vvc	conv1	70	0.0629277761560785
twomonth	vvc	conv2	70	0.0624523283421391
twomonth	vvc	conv3	70	0.0604036363335328
twomonth	vvc	conv4	70	0.0632679370630335
twomonth	vvc	conv5	70	0.0663045738276464
twomonth	vvc	fc6	70	0.0720995469760269
twomonth	vvc	fc7	70	0.0717718637547107
twomonth	evc	conv1	71	0.065729304528596
twomonth	evc	conv2	71	0.1326109473214908
twomonth	evc	conv3	71	0.1431425459205826
twomonth	evc	conv4	71	0.1541007853863265
twomonth	evc	conv5	71	0.1560581983253746
twomonth	evc	fc6	71	0.1406833380544576
twomonth	evc	fc7	71	0.1459406669250987
twomonth	vvc	conv1	71	0.0686116019200758
twomonth	vvc	conv2	71	0.0790922819635414
twomonth	vvc	conv3	71	0.0717480601697997
twomonth	vvc	conv4	71	0.0697597409632461
twomonth	vvc	conv5	71	0.0717429731133469
twomonth	vvc	fc6	71	0.0836893013083933
twomonth	vvc	fc7	71	0.0857984621012494
twomonth	evc	conv1	72	0.0701496206483621
twomonth	evc	conv2	72	0.1377308776768085
twomonth	evc	conv3	72	0.1467911651746834
twomonth	evc	conv4	72	0.1580838066155489
twomonth	evc	conv5	72	0.1602014618328592
twomonth	evc	fc6	72	0.1438912070589147
twomonth	evc	fc7	72	0.1499315107033947
twomonth	vvc	conv1	72	0.021878877905726
twomonth	vvc	conv2	72	0.0476804762252697
twomonth	vvc	conv3	72	0.0565346899457088
twomonth	vvc	conv4	72	0.0542071216630739
twomonth	vvc	conv5	72	0.0528841510476636
twomonth	vvc	fc6	72	0.0692566502765067
twomonth	vvc	fc7	72	0.0704549400177255
twomonth	evc	conv1	73	0.0741213159783123
twomonth	evc	conv2	73	0.1414696242141007
twomonth	evc	conv3	73	0.1515368129519337
twomonth	evc	conv4	73	0.1625438113738664
twomonth	evc	conv5	73	0.1649928451270858
twomonth	evc	fc6	73	0.1503110243112107
twomonth	evc	fc7	73	0.1558067729597514
twomonth	vvc	conv1	73	0.0667017481597513
twomonth	vvc	conv2	73	0.0766740584956302
twomonth	vvc	conv3	73	0.0760724900745409
twomonth	vvc	conv4	73	0.0783098830828857
twomonth	vvc	conv5	73	0.0784647023670049
twomonth	vvc	fc6	73	0.0812657988196349
twomonth	vvc	fc7	73	0.0822345951272958
twomonth	evc	conv1	74	0.0695519395062603
twomonth	evc	conv2	74	0.1356992225082092
twomonth	evc	conv3	74	0.1446570970016481
twomonth	evc	conv4	74	0.1558353756545236
twomonth	evc	conv5	74	0.1577585229491634
twomonth	evc	fc6	74	0.142464527679406
twomonth	evc	fc7	74	0.1475151108972307
twomonth	vvc	conv1	74	0.057578832278189
twomonth	vvc	conv2	74	0.0796514262534585
twomonth	vvc	conv3	74	0.0803189824351379
twomonth	vvc	conv4	74	0.0822731319794804
twomonth	vvc	conv5	74	0.0836627622308614
twomonth	vvc	fc6	74	0.0879870001712082
twomonth	vvc	fc7	74	0.0881942737261092
twomonth	evc	conv1	75	0.0717241126115928
twomonth	evc	conv2	75	0.1365760198798327
twomonth	evc	conv3	75	0.1452333741137694
twomonth	evc	conv4	75	0.1556060741853601
twomonth	evc	conv5	75	0.1569920571132466
twomonth	evc	fc6	75	0.1415596075239965
twomonth	evc	fc7	75	0.1460295464397263
twomonth	vvc	conv1	75	0.048251570298741
twomonth	vvc	conv2	75	0.0503461417976193
twomonth	vvc	conv3	75	0.0539838190812368
twomonth	vvc	conv4	75	0.0595288065969524
twomonth	vvc	conv5	75	0.0584704109081847
twomonth	vvc	fc6	75	0.0683446274385027
twomonth	vvc	fc7	75	0.0641422868886279
twomonth	evc	conv1	76	0.069166906922104
twomonth	evc	conv2	76	0.1370422054117402
twomonth	evc	conv3	76	0.146285722924112
twomonth	evc	conv4	76	0.1569342758305189
twomonth	evc	conv5	76	0.1570329935203618
twomonth	evc	fc6	76	0.1412021698215415
twomonth	evc	fc7	76	0.1460531100691444
twomonth	vvc	conv1	76	0.0650825284926152
twomonth	vvc	conv2	76	0.064211730008318
twomonth	vvc	conv3	76	0.0558284049474503
twomonth	vvc	conv4	76	0.0576235599820945
twomonth	vvc	conv5	76	0.0585471486748638
twomonth	vvc	fc6	76	0.0653720107994369
twomonth	vvc	fc7	76	0.0660051573634122
twomonth	evc	conv1	77	0.0739386138659001
twomonth	evc	conv2	77	0.1380089381021608
twomonth	evc	conv3	77	0.146365676094398
twomonth	evc	conv4	77	0.1562833725600576
twomonth	evc	conv5	77	0.1578978411084312
twomonth	evc	fc6	77	0.1428914564926497
twomonth	evc	fc7	77	0.1484091370732556
twomonth	vvc	conv1	77	0.0713925901023878
twomonth	vvc	conv2	77	0.0789779191755513
twomonth	vvc	conv3	77	0.077351068923736
twomonth	vvc	conv4	77	0.0772264840317418
twomonth	vvc	conv5	77	0.0776926215725507
twomonth	vvc	fc6	77	0.0799319822159385
twomonth	vvc	fc7	77	0.0834551047471715
twomonth	evc	conv1	78	0.0714453323197613
twomonth	evc	conv2	78	0.1337520796642638
twomonth	evc	conv3	78	0.143096474465916
twomonth	evc	conv4	78	0.1543200567158803
twomonth	evc	conv5	78	0.1563518078666769
twomonth	evc	fc6	78	0.1416263151510658
twomonth	evc	fc7	78	0.1461485643642817
twomonth	vvc	conv1	78	0.0859389320468839
twomonth	vvc	conv2	78	0.0926020641691379
twomonth	vvc	conv3	78	0.0881618317434482
twomonth	vvc	conv4	78	0.0895404720332472
twomonth	vvc	conv5	78	0.0856418671464816
twomonth	vvc	fc6	78	0.0931405242955536
twomonth	vvc	fc7	78	0.0923571655929258
twomonth	evc	conv1	79	0.06826006712275
twomonth	evc	conv2	79	0.133825841982829
twomonth	evc	conv3	79	0.1426095567794085
twomonth	evc	conv4	79	0.1530366307657256
twomonth	evc	conv5	79	0.1550683339254235
twomonth	evc	fc6	79	0.1394313462738931
twomonth	evc	fc7	79	0.1445915411609455
twomonth	vvc	conv1	79	0.0566301442408462
twomonth	vvc	conv2	79	0.0706397057473779
twomonth	vvc	conv3	79	0.0708176567410276
twomonth	vvc	conv4	79	0.0723862937902277
twomonth	vvc	conv5	79	0.0703554064792062
twomonth	vvc	fc6	79	0.0823417592504942
twomonth	vvc	fc7	79	0.0824670640089676
twomonth	evc	conv1	80	0.070355310497009
twomonth	evc	conv2	80	0.1352484901100544
twomonth	evc	conv3	80	0.1437567839917052
twomonth	evc	conv4	80	0.1540983378402974
twomonth	evc	conv5	80	0.1561687698165744
twomonth	evc	fc6	80	0.1393081531237586
twomonth	evc	fc7	80	0.1448466138500631
twomonth	vvc	conv1	80	0.0436862250789723
twomonth	vvc	conv2	80	0.0609653721427749
twomonth	vvc	conv3	80	0.0623130101828712
twomonth	vvc	conv4	80	0.0653094783979467
twomonth	vvc	conv5	80	0.0644113249874413
twomonth	vvc	fc6	80	0.0695800622900464
twomonth	vvc	fc7	80	0.0697610367229086
twomonth	evc	conv1	81	0.06909276067475
twomonth	evc	conv2	81	0.1343870498899864
twomonth	evc	conv3	81	0.143464518201164
twomonth	evc	conv4	81	0.1551035114007053
twomonth	evc	conv5	81	0.1574519558112361
twomonth	evc	fc6	81	0.1405107620638524
twomonth	evc	fc7	81	0.1455713754212868
twomonth	vvc	conv1	81	0.0445098483133348
twomonth	vvc	conv2	81	0.0508913686689392
twomonth	vvc	conv3	81	0.0467854902272726
twomonth	vvc	conv4	81	0.0481063972254426
twomonth	vvc	conv5	81	0.0469683363129806
twomonth	vvc	fc6	81	0.054544547077408
twomonth	vvc	fc7	81	0.0560223369769375
twomonth	evc	conv1	82	0.0623279354145393
twomonth	evc	conv2	82	0.1288366393801278
twomonth	evc	conv3	82	0.1405511705688829
twomonth	evc	conv4	82	0.1518863801142164
twomonth	evc	conv5	82	0.153969817678217
twomonth	evc	fc6	82	0.1399133208772436
twomonth	evc	fc7	82	0.1454363284697954
twomonth	vvc	conv1	82	0.0642359655131166
twomonth	vvc	conv2	82	0.0787485217241906
twomonth	vvc	conv3	82	0.071323098991599
twomonth	vvc	conv4	82	0.0708879637004928
twomonth	vvc	conv5	82	0.0703531029064729
twomonth	vvc	fc6	82	0.0772926157656278
twomonth	vvc	fc7	82	0.0770546279076156
twomonth	evc	conv1	83	0.0713338010065893
twomonth	evc	conv2	83	0.1393115125006614
twomonth	evc	conv3	83	0.147663883302925
twomonth	evc	conv4	83	0.1585283961530815
twomonth	evc	conv5	83	0.159994332251254
twomonth	evc	fc6	83	0.1428754274657137
twomonth	evc	fc7	83	0.1480298634209327
twomonth	vvc	conv1	83	0.0452854324579877
twomonth	vvc	conv2	83	0.06517495934854
twomonth	vvc	conv3	83	0.06943378542148
twomonth	vvc	conv4	83	0.0710280497173384
twomonth	vvc	conv5	83	0.069243164777797
twomonth	vvc	fc6	83	0.0718194709245329
twomonth	vvc	fc7	83	0.0731423455577459
twomonth	evc	conv1	84	0.0707692337225291
twomonth	evc	conv2	84	0.1364363657828746
twomonth	evc	conv3	84	0.1458301914160961
twomonth	evc	conv4	84	0.1567612679200262
twomonth	evc	conv5	84	0.1590714634249639
twomonth	evc	fc6	84	0.1426239061178932
twomonth	evc	fc7	84	0.1472206855072521
twomonth	vvc	conv1	84	0.0681160458358183
twomonth	vvc	conv2	84	0.0816212208959482
twomonth	vvc	conv3	84	0.078978207122143
twomonth	vvc	conv4	84	0.0789222974922611
twomonth	vvc	conv5	84	0.0734783312391217
twomonth	vvc	fc6	84	0.0819555268888726
twomonth	vvc	fc7	84	0.0834651348867812
twomonth	evc	conv1	85	0.069223296462972
twomonth	evc	conv2	85	0.1363532931911789
twomonth	evc	conv3	85	0.1479526937343661
twomonth	evc	conv4	85	0.158934256874035
twomonth	evc	conv5	85	0.1607910324792957
twomonth	evc	fc6	85	0.1453901610329316
twomonth	evc	fc7	85	0.1507764419855405
twomonth	vvc	conv1	85	0.0407492178350759
twomonth	vvc	conv2	85	0.0522362232253161
twomonth	vvc	conv3	85	0.0623685358839642
twomonth	vvc	conv4	85	0.0661733181729452
twomonth	vvc	conv5	85	0.065019372206843
twomonth	vvc	fc6	85	0.0750479761013927
twomonth	vvc	fc7	85	0.0719438158610341
twomonth	evc	conv1	86	0.0707883341797763
twomonth	evc	conv2	86	0.1355121052147248
twomonth	evc	conv3	86	0.1432595002278977
twomonth	evc	conv4	86	0.1539585397700434
twomonth	evc	conv5	86	0.1560231648233885
twomonth	evc	fc6	86	0.1403128947642791
twomonth	evc	fc7	86	0.1452469555946763
twomonth	vvc	conv1	86	0.0364031439448611
twomonth	vvc	conv2	86	0.0485500749321016
twomonth	vvc	conv3	86	0.053169362146709
twomonth	vvc	conv4	86	0.0553957172023733
twomonth	vvc	conv5	86	0.0561169754233984
twomonth	vvc	fc6	86	0.0686960182625326
twomonth	vvc	fc7	86	0.0704359835337741
twomonth	evc	conv1	87	0.0734503524286315
twomonth	evc	conv2	87	0.1415542805120506
twomonth	evc	conv3	87	0.1509461385102291
twomonth	evc	conv4	87	0.1608778483766831
twomonth	evc	conv5	87	0.1614708263911209
twomonth	evc	fc6	87	0.1471111218291231
twomonth	evc	fc7	87	0.1524240723830544
twomonth	vvc	conv1	87	0.0925926099227115
twomonth	vvc	conv2	87	0.0992352978369572
twomonth	vvc	conv3	87	0.096907633572125
twomonth	vvc	conv4	87	0.0965658889589159
twomonth	vvc	conv5	87	0.0924824223603006
twomonth	vvc	fc6	87	0.0966213186778116
twomonth	vvc	fc7	87	0.0971330957533996
twomonth	evc	conv1	88	0.0704100203494256
twomonth	evc	conv2	88	0.135503562799172
twomonth	evc	conv3	88	0.1440371959808895
twomonth	evc	conv4	88	0.1546706316912339
twomonth	evc	conv5	88	0.1558536602630944
twomonth	evc	fc6	88	0.1407697700230561
twomonth	evc	fc7	88	0.1460555096240749
twomonth	vvc	conv1	88	0.056577114076881
twomonth	vvc	conv2	88	0.0774555455454122
twomonth	vvc	conv3	88	0.0824215204563857
twomonth	vvc	conv4	88	0.0834535690320159
twomonth	vvc	conv5	88	0.0844943039964947
twomonth	vvc	fc6	88	0.0915130021683578
twomonth	vvc	fc7	88	0.0944531768247625
twomonth	evc	conv1	89	0.0737610947921379
twomonth	evc	conv2	89	0.1389406372905953
twomonth	evc	conv3	89	0.1478922729412148
twomonth	evc	conv4	89	0.1583717532072151
twomonth	evc	conv5	89	0.1609458037723163
twomonth	evc	fc6	89	0.1454064300153607
twomonth	evc	fc7	89	0.1508015413301141
twomonth	vvc	conv1	89	0.0313794837333571
twomonth	vvc	conv2	89	0.0446055905550638
twomonth	vvc	conv3	89	0.0493102059430016
twomonth	vvc	conv4	89	0.0515355051944965
twomonth	vvc	conv5	89	0.0494955955569361
twomonth	vvc	fc6	89	0.0581497823783644
twomonth	vvc	fc7	89	0.0590819134866864
twomonth	evc	conv1	90	0.0645451721614675
twomonth	evc	conv2	90	0.1341123968326354
twomonth	evc	conv3	90	0.1444547185388054
twomonth	evc	conv4	90	0.1553510974784397
twomonth	evc	conv5	90	0.1565429564124446
twomonth	evc	fc6	90	0.1406740757724257
twomonth	evc	fc7	90	0.1451802479676069
twomonth	vvc	conv1	90	0.0489673095434258
twomonth	vvc	conv2	90	0.0682798394553778
twomonth	vvc	conv3	90	0.0745520840794449
twomonth	vvc	conv4	90	0.0793559450593104
twomonth	vvc	conv5	90	0.0811044527461046
twomonth	vvc	fc6	90	0.0842264656751465
twomonth	vvc	fc7	90	0.086845147961956
twomonth	evc	conv1	91	0.0690939124611167
twomonth	evc	conv2	91	0.1314268629454608
twomonth	evc	conv3	91	0.1398995474319423
twomonth	evc	conv4	91	0.150589708620845
twomonth	evc	conv5	91	0.152321467414224
twomonth	evc	fc6	91	0.1366945099023033
twomonth	evc	fc7	91	0.1419400809537847
twomonth	vvc	conv1	91	0.0677764608220467
twomonth	vvc	conv2	91	0.064270951024004
twomonth	vvc	conv3	91	0.0585722960105359
twomonth	vvc	conv4	91	0.0571375541264606
twomonth	vvc	conv5	91	0.0542310212301822
twomonth	vvc	fc6	91	0.0590541746316893
twomonth	vvc	fc7	91	0.0598411326667129
twomonth	evc	conv1	92	0.064711173371563
twomonth	evc	conv2	92	0.1327827554545183
twomonth	evc	conv3	92	0.1441215643322476
twomonth	evc	conv4	92	0.1548416719666836
twomonth	evc	conv5	92	0.1550191910404458
twomonth	evc	fc6	92	0.1397234201000398
twomonth	evc	fc7	92	0.1445258893380456
twomonth	vvc	conv1	92	0.072230562675235
twomonth	vvc	conv2	92	0.0598886438543379
twomonth	vvc	conv3	92	0.0475935643456851
twomonth	vvc	conv4	92	0.0484331206247865
twomonth	vvc	conv5	92	0.0456597630271537
twomonth	vvc	fc6	92	0.0516387820387074
twomonth	vvc	fc7	92	0.0521398570993052
twomonth	evc	conv1	93	0.065904136100836
twomonth	evc	conv2	93	0.1323941235379662
twomonth	evc	conv3	93	0.1428399140527415
twomonth	evc	conv4	93	0.1545140367364661
twomonth	evc	conv5	93	0.1561501972614119
twomonth	evc	fc6	93	0.1405198803725885
twomonth	evc	fc7	93	0.1449549777507268
twomonth	vvc	conv1	93	0.048882029361194
twomonth	vvc	conv2	93	0.0641255379952126
twomonth	vvc	conv3	93	0.0548390204584853
twomonth	vvc	conv4	93	0.0547442380387285
twomonth	vvc	conv5	93	0.0519789429456624
twomonth	vvc	fc6	93	0.0529682794435288
twomonth	vvc	fc7	93	0.0515954460766617
twomonth	evc	conv1	94	0.0698910446090459
twomonth	evc	conv2	94	0.1352914421433112
twomonth	evc	conv3	94	0.1446978414443689
twomonth	evc	conv4	94	0.1554565339220881
twomonth	evc	conv5	94	0.1560516235448649
twomonth	evc	fc6	94	0.1408303347895032
twomonth	evc	fc7	94	0.1457640596822101
twomonth	vvc	conv1	94	0.0702565448160675
twomonth	vvc	conv2	94	0.0809982004537798
twomonth	vvc	conv3	94	0.0732509494139027
twomonth	vvc	conv4	94	0.0734728122627815
twomonth	vvc	conv5	94	0.0696279094153616
twomonth	vvc	fc6	94	0.0701313360397913
twomonth	vvc	fc7	94	0.0709588465531413
twomonth	evc	conv1	95	0.0685059255209343
twomonth	evc	conv2	95	0.1356104869668773
twomonth	evc	conv3	95	0.146095102280429
twomonth	evc	conv4	95	0.1568285514402788
twomonth	evc	conv5	95	0.1570241151671188
twomonth	evc	fc6	95	0.1402817485412806
twomonth	evc	fc7	95	0.1452456118439151
twomonth	vvc	conv1	95	0.0624983038146084
twomonth	vvc	conv2	95	0.0780513550346681
twomonth	vvc	conv3	95	0.0779476942616683
twomonth	vvc	conv4	95	0.0761641050817894
twomonth	vvc	conv5	95	0.0749540095303123
twomonth	vvc	fc6	95	0.079148335566719
twomonth	vvc	fc7	95	0.0765986644797123
twomonth	evc	conv1	96	0.0682246976830737
twomonth	evc	conv2	96	0.1334620214642588
twomonth	evc	conv3	96	0.1435808486241972
twomonth	evc	conv4	96	0.1549100592822043
twomonth	evc	conv5	96	0.1578699582801382
twomonth	evc	fc6	96	0.1416599569111921
twomonth	evc	fc7	96	0.146540507666638
twomonth	vvc	conv1	96	0.0394213521276073
twomonth	vvc	conv2	96	0.0605966565321464
twomonth	vvc	conv3	96	0.0762972323893364
twomonth	vvc	conv4	96	0.0769405530662172
twomonth	vvc	conv5	96	0.0786470205506282
twomonth	vvc	fc6	96	0.0880978596089997
twomonth	vvc	fc7	96	0.0882696677420272
twomonth	evc	conv1	97	0.0697271070161906
twomonth	evc	conv2	97	0.1359304436213171
twomonth	evc	conv3	97	0.1449218159015865
twomonth	evc	conv4	97	0.1555616824191449
twomonth	evc	conv5	97	0.1571194734800589
twomonth	evc	fc6	97	0.1409001138468837
twomonth	evc	fc7	97	0.1463294428149467
twomonth	vvc	conv1	97	0.0526287904119543
twomonth	vvc	conv2	97	0.0607812302974044
twomonth	vvc	conv3	97	0.0563884130771424
twomonth	vvc	conv4	97	0.0577275566927846
twomonth	vvc	conv5	97	0.0556435432356006
twomonth	vvc	fc6	97	0.0641013984726113
twomonth	vvc	fc7	97	0.0647380003956866
twomonth	evc	conv1	98	0.0717599139711566
twomonth	evc	conv2	98	0.1339968822582787
twomonth	evc	conv3	98	0.1414786945317382
twomonth	evc	conv4	98	0.1521620889757368
twomonth	evc	conv5	98	0.1543712152269997
twomonth	evc	fc6	98	0.1377672549295556
twomonth	evc	fc7	98	0.143016905224419
twomonth	vvc	conv1	98	0.0453441255715889
twomonth	vvc	conv2	98	0.0411139981756183
twomonth	vvc	conv3	98	0.0373904648165858
twomonth	vvc	conv4	98	0.0390711610810426
twomonth	vvc	conv5	98	0.0391717504237314
twomonth	vvc	fc6	98	0.0433443364924673
twomonth	vvc	fc7	98	0.046220491023325
twomonth	evc	conv1	99	0.0686909791971785
twomonth	evc	conv2	99	0.1355759333758774
twomonth	evc	conv3	99	0.1443906984132583
twomonth	evc	conv4	99	0.1562879797055242
twomonth	evc	conv5	99	0.1589026307400503
twomonth	evc	fc6	99	0.1441657641340684
twomonth	evc	fc7	99	0.148871771263866
twomonth	vvc	conv1	99	0.0595468512500301
twomonth	vvc	conv2	99	0.0704683775253366
twomonth	vvc	conv3	99	0.0716982454094414
twomonth	vvc	conv4	99	0.0738171483953156
twomonth	vvc	conv5	99	0.0774813167653663
twomonth	vvc	fc6	99	0.0779382880063406
twomonth	vvc	fc7	99	0.0781114398901291
twomonth	evc	conv1	100	0.0684017368458498
twomonth	evc	conv2	100	0.1336709267165126
twomonth	evc	conv3	100	0.1429692980545968
twomonth	evc	conv4	100	0.1542323289876194
twomonth	evc	conv5	100	0.1546917957657213
twomonth	evc	fc6	100	0.1387358112817235
twomonth	evc	fc7	100	0.143327071694742
twomonth	vvc	conv1	100	0.0602084085443831
twomonth	vvc	conv2	100	0.0575399594883141
twomonth	vvc	conv3	100	0.0535344784249417
twomonth	vvc	conv4	100	0.0566289924544795
twomonth	vvc	conv5	100	0.0569328720908845
twomonth	vvc	fc6	100	0.0636126091332579
twomonth	vvc	fc7	100	0.0657737922770084
twomonth	evc	conv1	101	0.0710128365390787
twomonth	evc	conv2	101	0.1373252569113481
twomonth	evc	conv3	101	0.1469161819865651
twomonth	evc	conv4	101	0.158000638041656
twomonth	evc	conv5	101	0.1591429701618943
twomonth	evc	fc6	101	0.1435314657837264
twomonth	evc	fc7	101	0.1484787241662416
twomonth	vvc	conv1	101	0.0579390534643634
twomonth	vvc	conv2	101	0.076217087254656
twomonth	vvc	conv3	101	0.0727093218749786
twomonth	vvc	conv4	101	0.0737749162285379
twomonth	vvc	conv5	101	0.0734595667195648
twomonth	vvc	fc6	101	0.0743405393167675
twomonth	vvc	fc7	101	0.0738157086623573
twomonth	evc	conv1	102	0.0612489995355661
twomonth	evc	conv2	102	0.1266168591049732
twomonth	evc	conv3	102	0.1367422130543227
twomonth	evc	conv4	102	0.1485428402739859
twomonth	evc	conv5	102	0.1504302821912592
twomonth	evc	fc6	102	0.1353271955117765
twomonth	evc	fc7	102	0.1406659172856618
twomonth	vvc	conv1	102	0.0767663933693578
twomonth	vvc	conv2	102	0.0881370683365649
twomonth	vvc	conv3	102	0.0840497144589621
twomonth	vvc	conv4	102	0.0880696408430164
twomonth	vvc	conv5	102	0.0902474289068863
twomonth	vvc	fc6	102	0.0944163676521279
twomonth	vvc	fc7	102	0.0948891279645451
twomonth	evc	conv1	103	0.0681334186135155
twomonth	evc	conv2	103	0.1345798301331069
twomonth	evc	conv3	103	0.1424709104955213
twomonth	evc	conv4	103	0.1533720885450167
twomonth	evc	conv5	103	0.1559746458226928
twomonth	evc	fc6	103	0.1403821939106734
twomonth	evc	fc7	103	0.1454871030521259
twomonth	vvc	conv1	103	0.032552962076594
twomonth	vvc	conv2	103	0.0461050724311654
twomonth	vvc	conv3	103	0.0512677628553455
twomonth	vvc	conv4	103	0.0553906301459205
twomonth	vvc	conv5	103	0.0585681207849568
twomonth	vvc	fc6	103	0.0614531056779588
twomonth	vvc	fc7	103	0.0602203103368387
twomonth	evc	conv1	104	0.0744378652647506
twomonth	evc	conv2	104	0.1421880029692093
twomonth	evc	conv3	104	0.1506688939335532
twomonth	evc	conv4	104	0.1618315754793801
twomonth	evc	conv5	104	0.1636627238379825
twomonth	evc	fc6	104	0.1497254849170576
twomonth	evc	fc7	104	0.1546462042220409
twomonth	vvc	conv1	104	0.0580920010956367
twomonth	vvc	conv2	104	0.0774570332694691
twomonth	vvc	conv3	104	0.0748264971813028
twomonth	vvc	conv4	104	0.0774116816812817
twomonth	vvc	conv5	104	0.0804540773777279
twomonth	vvc	fc6	104	0.0834481460378729
twomonth	vvc	fc7	104	0.0862025951426529
twomonth	evc	conv1	105	0.072152337184499
twomonth	evc	conv2	105	0.1386472197136875
twomonth	evc	conv3	105	0.1474222001303198
twomonth	evc	conv4	105	0.1576762182150455
twomonth	evc	conv5	105	0.1592099177444567
twomonth	evc	fc6	105	0.1439330552969035
twomonth	evc	fc7	105	0.1491515593687683
twomonth	vvc	conv1	105	0.0582947154961697
twomonth	vvc	conv2	105	0.0774799250235066
twomonth	vvc	conv3	105	0.0746221030923184
twomonth	vvc	conv4	105	0.0737993916888295
twomonth	vvc	conv5	105	0.0743226386369856
twomonth	vvc	fc6	105	0.0786385261261741
twomonth	vvc	fc7	105	0.0789937082469943
twomonth	evc	conv1	106	0.0676897888979552
twomonth	evc	conv2	106	0.1357694814765757
twomonth	evc	conv3	106	0.1449737422702837
twomonth	evc	conv4	106	0.1554867203231144
twomonth	evc	conv5	106	0.157172023733038
twomonth	evc	fc6	106	0.1429186674455622
twomonth	evc	fc7	106	0.1479823522333078
twomonth	vvc	conv1	106	0.0625435114295
twomonth	vvc	conv2	106	0.0650531579402652
twomonth	vvc	conv3	106	0.0620566897251897
twomonth	vvc	conv4	106	0.0634333623799457
twomonth	vvc	conv5	106	0.0603900548526259
twomonth	vvc	fc6	106	0.0647774010876462
twomonth	vvc	fc7	106	0.0640852254723794
twomonth	evc	conv1	107	0.0703936553847992
twomonth	evc	conv2	107	0.1365798111766229
twomonth	evc	conv3	107	0.1452454198795207
twomonth	evc	conv4	107	0.1563593424691588
twomonth	evc	conv5	107	0.1573022235835697
twomonth	evc	fc6	107	0.1414359344628758
twomonth	evc	fc7	107	0.1468476986888472
twomonth	vvc	conv1	107	0.0623947390238058
twomonth	vvc	conv2	107	0.0690043610711085
twomonth	vvc	conv3	107	0.0701273527786066
twomonth	vvc	conv4	107	0.0684502078554469
twomonth	vvc	conv5	107	0.067585312276279
twomonth	vvc	fc6	107	0.0763285225856308
twomonth	vvc	fc7	107	0.0771510900158238
twomonth	evc	conv1	108	0.0727203598276591
twomonth	evc	conv2	108	0.1382823433909479
twomonth	evc	conv3	108	0.1473569322362088
twomonth	evc	conv4	108	0.1577802629168342
twomonth	evc	conv5	108	0.1587607690525561
twomonth	evc	fc6	108	0.1439125630977966
twomonth	evc	fc7	108	0.1494680126730094
twomonth	vvc	conv1	108	0.0310889936134645
twomonth	vvc	conv2	108	0.0338916737723487
twomonth	vvc	conv3	108	0.0405003359976791
twomonth	vvc	conv4	108	0.045593103391183
twomonth	vvc	conv5	108	0.0464839141636009
twomonth	vvc	fc6	108	0.0614298299951325
twomonth	vvc	fc7	108	0.0585548272506415
twomonth	evc	conv1	109	0.069692265478599
twomonth	evc	conv2	109	0.1355709423016219
twomonth	evc	conv3	109	0.1451092691327613
twomonth	evc	conv4	109	0.1555827025203365
twomonth	evc	conv5	109	0.1559711424724942
twomonth	evc	fc6	109	0.1400479838999462
twomonth	evc	fc7	109	0.1450114152826934
twomonth	vvc	conv1	109	0.043489845503456
twomonth	vvc	conv2	109	0.0597315209974853
twomonth	vvc	conv3	109	0.0660282410818441
twomonth	vvc	conv4	109	0.0683930024659026
twomonth	vvc	conv5	109	0.0654086280076771
twomonth	vvc	fc6	109	0.071947031264641
twomonth	vvc	fc7	109	0.0738995971027293
twomonth	evc	conv1	110	0.0700893438285066
twomonth	evc	conv2	110	0.1334410493541658
twomonth	evc	conv3	110	0.1417817583194669
twomonth	evc	conv4	110	0.1525681416610847
twomonth	evc	conv5	110	0.154331574579547
twomonth	evc	fc6	110	0.1394736264317694
twomonth	evc	fc7	110	0.1448584196603214
twomonth	vvc	conv1	110	0.0479974094404969
twomonth	vvc	conv2	110	0.0507642882398172
twomonth	vvc	conv3	110	0.0576046994803403
twomonth	vvc	conv4	110	0.0606132134611672
twomonth	vvc	conv5	110	0.0653798813396091
twomonth	vvc	fc6	110	0.0793839718608992
twomonth	vvc	fc7	110	0.079750431889893
twomonth	evc	conv1	111	0.066806656701315
twomonth	evc	conv2	111	0.1349363080135896
twomonth	evc	conv3	111	0.147374305013906
twomonth	evc	conv4	111	0.158614204237398
twomonth	evc	conv5	111	0.1606936105491153
twomonth	evc	fc6	111	0.1464804708022756
twomonth	evc	fc7	111	0.1514523966094768
twomonth	vvc	conv1	111	0.055234371128843
twomonth	vvc	conv2	111	0.0750147662611538
twomonth	vvc	conv3	111	0.0813828491091472
twomonth	vvc	conv4	111	0.0836184664468434
twomonth	vvc	conv5	111	0.0823917659752469
twomonth	vvc	fc6	111	0.0877504040550558
twomonth	vvc	fc7	111	0.0905182426763484
twomonth	evc	conv1	112	0.0689082349005906
twomonth	evc	conv2	112	0.1352716218195849
twomonth	evc	conv3	112	0.1448468538055561
twomonth	evc	conv4	112	0.1559242071780526
twomonth	evc	conv5	112	0.15811797627776
twomonth	evc	fc6	112	0.142475133712199
twomonth	evc	fc7	112	0.1480728154541895
twomonth	vvc	conv1	112	0.0454343008458791
twomonth	vvc	conv2	112	0.0655787564522532
twomonth	vvc	conv3	112	0.0721510414248365
twomonth	vvc	conv4	112	0.0727959937990701
twomonth	vvc	conv5	112	0.0724725817855304
twomonth	vvc	fc6	112	0.0780187210876126
twomonth	vvc	fc7	112	0.0832629003972343
twomonth	evc	conv1	113	0.0709686847283565
twomonth	evc	conv2	113	0.1343076246217851
twomonth	evc	conv3	113	0.1424181682781478
twomonth	evc	conv4	113	0.1532087748364433
twomonth	evc	conv5	113	0.1560908802635287
twomonth	evc	fc6	113	0.1419483354227458
twomonth	evc	fc7	113	0.1475136231731738
twomonth	vvc	conv1	113	0.0643211497131512
twomonth	vvc	conv2	113	0.0628049669347329
twomonth	vvc	conv3	113	0.0562871998501718
twomonth	vvc	conv4	113	0.0589663989123297
twomonth	vvc	conv5	113	0.0616598033396765
twomonth	vvc	fc6	113	0.0615617095341156
twomonth	vvc	fc7	113	0.0624787234463751
twomonth	evc	conv1	114	0.0723181464302001
twomonth	evc	conv2	114	0.1398339915912397
twomonth	evc	conv3	114	0.1481364996420464
twomonth	evc	conv4	114	0.1584748380870316
twomonth	evc	conv5	114	0.1595880876015116
twomonth	evc	fc6	114	0.1442728802661682
twomonth	evc	fc7	114	0.1495150439496482
twomonth	vvc	conv1	114	0.0460585210655127
twomonth	vvc	conv2	114	0.0574535275197156
twomonth	vvc	conv3	114	0.0516082596999908
twomonth	vvc	conv4	114	0.0463593772627053
twomonth	vvc	conv5	114	0.042894899853975
twomonth	vvc	fc6	114	0.0554306067310635
twomonth	vvc	fc7	114	0.0564837713900825
twomonth	evc	conv1	115	0.0636880031491759
twomonth	evc	conv2	115	0.1321027695782986
twomonth	evc	conv3	115	0.1408496272111448
twomonth	evc	conv4	115	0.151294697859441
twomonth	evc	conv5	115	0.152203025382852
twomonth	evc	fc6	115	0.1381325631721828
twomonth	evc	fc7	115	0.143586415591636
twomonth	vvc	conv1	115	0.0466176653554298
twomonth	vvc	conv2	115	0.0705383005560128
twomonth	vvc	conv3	115	0.0720815023229491
twomonth	vvc	conv4	115	0.0712061446842839
twomonth	vvc	conv5	115	0.069544212939384
twomonth	vvc	fc6	115	0.0786030607043005
twomonth	vvc	fc7	115	0.0830160341859791
twomonth	evc	conv1	116	0.0700764822140789
twomonth	evc	conv2	116	0.1356639970418287
twomonth	evc	conv3	116	0.145885237206203
twomonth	evc	conv4	116	0.1570669712181784
twomonth	evc	conv5	116	0.1589217311972975
twomonth	evc	fc6	116	0.1434804992370015
twomonth	evc	fc7	116	0.1482960220538295
twomonth	vvc	conv1	116	0.0645815974053132
twomonth	vvc	conv2	116	0.0650801769287832
twomonth	vvc	conv3	116	0.0636977453421939
twomonth	vvc	conv4	116	0.0657414942676432
twomonth	vvc	conv5	116	0.0652743489137634
twomonth	vvc	fc6	116	0.0704109321802992
twomonth	vvc	fc7	116	0.071295456118799
twomonth	evc	conv1	117	0.069548772093752
twomonth	evc	conv2	117	0.1365873457791049
twomonth	evc	conv3	117	0.1463886638306327
twomonth	evc	conv4	117	0.1579269237141895
twomonth	evc	conv5	117	0.1596119391775213
twomonth	evc	fc6	117	0.1431448015022174
twomonth	evc	fc7	117	0.1486015813786859
twomonth	vvc	conv1	117	0.0721289655194754
twomonth	vvc	conv2	117	0.0865846522786953
twomonth	vvc	conv3	117	0.0855629697803651
twomonth	vvc	conv4	117	0.0860997982094281
twomonth	vvc	conv5	117	0.0859830358665074
twomonth	vvc	fc6	117	0.0928167763443236
twomonth	vvc	fc7	117	0.0943324792117558
twomonth	evc	conv1	118	0.0735953335375354
twomonth	evc	conv2	118	0.1422318668333397
twomonth	evc	conv3	118	0.1515729502491878
twomonth	evc	conv4	118	0.161531775086357
twomonth	evc	conv5	118	0.1623912476713819
twomonth	evc	fc6	118	0.1470171072669441
twomonth	evc	fc7	118	0.1519627819432051
twomonth	vvc	conv1	118	0.0528549724597081
twomonth	vvc	conv2	118	0.0454089135547138
twomonth	vvc	conv3	118	0.044245417359988
twomonth	vvc	conv4	118	0.0456508846739106
twomonth	vvc	conv5	118	0.0487677625554012
twomonth	vvc	fc6	118	0.0585985471414762
twomonth	vvc	fc7	118	0.0597929496037075
twomonth	evc	conv1	119	0.0683282624738763
twomonth	evc	conv2	119	0.1310577634060434
twomonth	evc	conv3	119	0.1399358287024922
twomonth	evc	conv4	119	0.1505007811151188
twomonth	evc	conv5	119	0.1527328471115177
twomonth	evc	fc6	119	0.1366790567685505
twomonth	evc	fc7	119	0.1420252171627206
twomonth	vvc	conv1	119	0.0613020776906299
twomonth	vvc	conv2	119	0.0567992648723514
twomonth	vvc	conv3	119	0.052885590780622
twomonth	vvc	conv4	119	0.0530749156646425
twomonth	vvc	conv5	119	0.0535079393474098
twomonth	vvc	fc6	119	0.0629821980619035
twomonth	vvc	fc7	119	0.0627428664531302
twomonth	evc	conv1	120	0.0664538741354253
twomonth	evc	conv2	120	0.1309879363575644
twomonth	evc	conv3	120	0.1402085621158987
twomonth	evc	conv4	120	0.1512349009505717
twomonth	evc	conv5	120	0.1530614901548061
twomonth	evc	fc6	120	0.1369730502386417
twomonth	evc	fc7	120	0.1424128412662019
twomonth	vvc	conv1	120	0.0618639094820692
twomonth	vvc	conv2	120	0.0707754245742499
twomonth	vvc	conv3	120	0.0690090641987724
twomonth	vvc	conv4	120	0.0718126081974315
twomonth	vvc	conv5	120	0.0721373159706337
twomonth	vvc	fc6	120	0.0742433573420802
twomonth	vvc	fc7	120	0.0761383818529339
twomonth	evc	conv1	121	0.0735412475694008
twomonth	evc	conv2	121	0.1426961327213028
twomonth	evc	conv3	121	0.1512767491885605
twomonth	evc	conv4	121	0.1627185469639091
twomonth	evc	conv5	121	0.1642500389027843
twomonth	evc	fc6	121	0.1482651637774225
twomonth	evc	fc7	121	0.1528805157219439
twomonth	vvc	conv1	121	0.0730008677990406
twomonth	vvc	conv2	121	0.0868374693861782
twomonth	vvc	conv3	121	0.0877385502536989
twomonth	vvc	conv4	121	0.0892745053647449
twomonth	vvc	conv5	121	0.0898291384913926
twomonth	vvc	fc6	121	0.0931721024384397
twomonth	vvc	fc7	121	0.0934479552732559
twomonth	evc	conv1	122	0.0656433524709836
twomonth	evc	conv2	122	0.1310234017794379
twomonth	evc	conv3	122	0.1414917001194618
twomonth	evc	conv4	122	0.1524699998644251
twomonth	evc	conv5	122	0.1544610065725009
twomonth	evc	fc6	122	0.1392716798888142
twomonth	evc	fc7	122	0.1448055814607506
twomonth	vvc	conv1	122	0.0687109914852993
twomonth	vvc	conv2	122	0.093154537696348
twomonth	vvc	conv3	122	0.0966600474943907
twomonth	vvc	conv4	122	0.0994374363443068
twomonth	vvc	conv5	122	0.1004816266678856
twomonth	vvc	fc6	122	0.103130303391327
twomonth	vvc	fc7	122	0.1029512006113106
twomonth	evc	conv1	123	0.0640817221221807
twomonth	evc	conv2	123	0.1293882010764643
twomonth	evc	conv3	123	0.1397669960175787
twomonth	evc	conv4	123	0.1506206628794491
twomonth	evc	conv5	123	0.1527703761506316
twomonth	evc	fc6	123	0.1373415258937772
twomonth	evc	fc7	123	0.1423520845353604
twomonth	vvc	conv1	123	0.0439264205275205
twomonth	vvc	conv2	123	0.0529223039710594
twomonth	vvc	conv3	123	0.0562259152172455
twomonth	vvc	conv4	123	0.059859753212974
twomonth	vvc	conv5	123	0.0577661415360679
twomonth	vvc	fc6	123	0.0606497346872102
twomonth	vvc	fc7	123	0.0630880664254394
twomonth	evc	conv1	124	0.0696041538215491
twomonth	evc	conv2	124	0.1380604325509704
twomonth	evc	conv3	124	0.1474593932317433
twomonth	evc	conv4	124	0.1585013291734649
twomonth	evc	conv5	124	0.1611708340337034
twomonth	evc	fc6	124	0.1466526628640919
twomonth	evc	fc7	124	0.1520933177314272
twomonth	vvc	conv1	124	0.0455251000044511
twomonth	vvc	conv2	124	0.0485461876531141
twomonth	vvc	conv3	124	0.0539266136916924
twomonth	vvc	conv4	124	0.0554660241618384
twomonth	vvc	conv5	124	0.0526639678872362
twomonth	vvc	fc6	124	0.0615893524069155
twomonth	vvc	fc7	124	0.0600952455338583
twomonth	evc	conv1	125	0.0688618754993323
twomonth	evc	conv2	125	0.1342718232622213
twomonth	evc	conv3	125	0.1421408757103732
twomonth	evc	conv4	125	0.1526985814671095
twomonth	evc	conv5	125	0.1545602041733299
twomonth	evc	fc6	125	0.1395892369883234
twomonth	evc	fc7	125	0.1449708148132684
twomonth	vvc	conv1	125	0.0476087295328462
twomonth	vvc	conv2	125	0.0667497872494609
twomonth	vvc	conv3	125	0.0675965901844525
twomonth	vvc	conv4	125	0.0660499810495149
twomonth	vvc	conv5	125	0.067584448436504
twomonth	vvc	fc6	125	0.0725289233352997
twomonth	vvc	fc7	125	0.0730945944146279
twomonth	evc	conv1	126	0.0668420741320899
twomonth	evc	conv2	126	0.1349755167411548
twomonth	evc	conv3	126	0.1447474642403327
twomonth	evc	conv4	126	0.15600411235724
twomonth	evc	conv5	126	0.1562925868509908
twomonth	evc	fc6	126	0.1407572443463186
twomonth	evc	fc7	126	0.1459225742809223
twomonth	vvc	conv1	126	0.049516087756043
twomonth	vvc	conv2	126	0.0711928511499687
twomonth	vvc	conv3	126	0.0750816658526176
twomonth	vvc	conv4	126	0.0760832880717284
twomonth	vvc	conv5	126	0.0739901563058084
twomonth	vvc	fc6	126	0.0824805495076773
twomonth	vvc	fc7	126	0.0815989050350941
twomonth	evc	conv1	127	0.0680791886720851
twomonth	evc	conv2	127	0.1330775647732858
twomonth	evc	conv3	127	0.1419356177816139
twomonth	evc	conv4	127	0.152803633981969
twomonth	evc	conv5	127	0.1535853609872441
twomonth	evc	fc6	127	0.1386588815506499
twomonth	evc	fc7	127	0.1443754852349986
twomonth	vvc	conv1	127	0.0493680832079266
twomonth	vvc	conv2	127	0.0592742138188208
twomonth	vvc	conv3	127	0.0627913374627274
twomonth	vvc	conv4	127	0.0661713985290008
twomonth	vvc	conv5	127	0.0680998248444878
twomonth	vvc	fc6	127	0.076346135318821
twomonth	vvc	fc7	127	0.0753325153250575
twomonth	evc	conv1	128	0.0702163282754314
twomonth	evc	conv2	128	0.1345012687046806
twomonth	evc	conv3	128	0.1437015942283025
twomonth	evc	conv4	128	0.1547863382299851
twomonth	evc	conv5	128	0.1568191931760497
twomonth	evc	fc6	128	0.141580147714202
twomonth	evc	fc7	128	0.1466176293621059
twomonth	vvc	conv1	128	0.0401923771178921
twomonth	vvc	conv2	128	0.0467237736744588
twomonth	vvc	conv3	128	0.0535702317934069
twomonth	vvc	conv4	128	0.0565467357114602
twomonth	vvc	conv5	128	0.058306281350935
twomonth	vvc	fc6	128	0.0648689201126975
twomonth	vvc	fc7	128	0.0681783382818154
twomonth	evc	conv1	129	0.0677611516615898
twomonth	evc	conv2	129	0.1333619120325562
twomonth	evc	conv3	129	0.1421673188057079
twomonth	evc	conv4	129	0.1531321330519615
twomonth	evc	conv5	129	0.1539177953273227
twomonth	evc	fc6	129	0.1366181080733145
twomonth	evc	fc7	129	0.1426228023226252
twomonth	vvc	conv1	129	0.0451818196760864
twomonth	vvc	conv2	129	0.0632167785519142
twomonth	vvc	conv3	129	0.0633148723574751
twomonth	vvc	conv4	129	0.0650808967952624
twomonth	vvc	conv5	129	0.0648960350834127
twomonth	vvc	fc6	129	0.0711762942209479
twomonth	vvc	fc7	129	0.0704749043147477
twomonth	evc	conv1	130	0.0707964926665402
twomonth	evc	conv2	130	0.1406524317869521
twomonth	evc	conv3	130	0.15024609235479
twomonth	evc	conv4	130	0.1609688394996496
twomonth	evc	conv5	130	0.1622585042926238
twomonth	evc	fc6	130	0.1468822042887485
twomonth	evc	fc7	130	0.151662117710407
twomonth	vvc	conv1	130	0.0450077559614242
twomonth	vvc	conv2	130	0.0654253769010923
twomonth	vvc	conv3	130	0.0636044986375927
twomonth	vvc	conv4	130	0.0635513245003316
twomonth	vvc	conv5	130	0.0646918809499214
twomonth	vvc	fc6	130	0.0654570990172742
twomonth	vvc	fc7	130	0.0699335167313166
twomonth	evc	conv1	131	0.0658787488096707
twomonth	evc	conv2	131	0.131800185701556
twomonth	evc	conv3	131	0.1407875747206408
twomonth	evc	conv4	131	0.1511212100379621
twomonth	evc	conv5	131	0.1529796653316743
twomonth	evc	fc6	131	0.1377754614074181
twomonth	evc	fc7	131	0.1425922799839085
twomonth	vvc	conv1	131	0.0528959088668233
twomonth	vvc	conv2	131	0.0533311401401268
twomonth	vvc	conv3	131	0.0510547303686112
twomonth	vvc	conv4	131	0.0495743489497568
twomonth	vvc	conv5	131	0.04813447201813
twomonth	vvc	fc6	131	0.0554397250397996
twomonth	vvc	fc7	131	0.0542244464496725
twomonth	evc	conv1	132	0.0683847959880401
twomonth	evc	conv2	132	0.1340381066119856
twomonth	evc	conv3	132	0.1430933070534077
twomonth	evc	conv4	132	0.1538989348255685
twomonth	evc	conv5	132	0.1549988908057333
twomonth	evc	fc6	132	0.1394873518859722
twomonth	evc	fc7	132	0.1444253479864555
twomonth	vvc	conv1	132	0.0510028999821113
twomonth	vvc	conv2	132	0.0621072723431258
twomonth	vvc	conv3	132	0.0630677181996283
twomonth	vvc	conv4	132	0.0645722391410841
twomonth	vvc	conv5	132	0.0640900245822404
twomonth	vvc	fc6	132	0.0670284235679966
twomonth	vvc	fc7	132	0.068600851913987
twomonth	evc	conv1	133	0.0684072078310914
twomonth	evc	conv2	133	0.1331371697177607
twomonth	evc	conv3	133	0.1400532149296948
twomonth	evc	conv4	133	0.1513221487678465
twomonth	evc	conv5	133	0.1527663928894468
twomonth	evc	fc6	133	0.1352010749046266
twomonth	evc	fc7	133	0.1401934929109348
twomonth	vvc	conv1	133	0.093069785416201
twomonth	vvc	conv2	133	0.1038266062410744
twomonth	vvc	conv3	133	0.0942662994867712
twomonth	vvc	conv4	133	0.0883398307281965
twomonth	vvc	conv5	133	0.088053035922897
twomonth	vvc	fc6	133	0.0929918958631553
twomonth	vvc	fc7	133	0.0913623581098177
twomonth	evc	conv1	134	0.070906440273458
twomonth	evc	conv2	134	0.1385570444393974
twomonth	evc	conv3	134	0.1487427711907995
twomonth	evc	conv4	134	0.1591873139370109
twomonth	evc	conv5	134	0.1610649656701675
twomonth	evc	fc6	134	0.1457232192572921
twomonth	evc	fc7	134	0.1509440748929888
twomonth	vvc	conv1	134	0.042427418562405
twomonth	vvc	conv2	134	0.0645177212530619
twomonth	vvc	conv3	134	0.0758413649436302
twomonth	vvc	conv4	134	0.0779529732825155
twomonth	vvc	conv5	134	0.0739723995993223
twomonth	vvc	fc6	134	0.083341029905773
twomonth	vvc	fc7	134	0.0830710319849874
twomonth	evc	conv1	135	0.073948500032214
twomonth	evc	conv2	135	0.143651683485747
twomonth	evc	conv3	135	0.1535692839692094
twomonth	evc	conv4	135	0.1638787317728308
twomonth	evc	conv5	135	0.1669540493629241
twomonth	evc	fc6	135	0.1509531932017249
twomonth	evc	fc7	135	0.1564334887165129
twomonth	vvc	conv1	135	0.0325479710023384
twomonth	vvc	conv2	135	0.0525181229385573
twomonth	vvc	conv3	135	0.0618318034370985
twomonth	vvc	conv4	135	0.0672763935745198
twomonth	vvc	conv5	135	0.0680813962626212
twomonth	vvc	fc6	135	0.0707870384201138
twomonth	vvc	fc7	135	0.0718508091119259
twomonth	evc	conv1	136	0.0666267860637209
twomonth	evc	conv2	136	0.1316520371801438
twomonth	evc	conv3	136	0.1404708814609066
twomonth	evc	conv4	136	0.1513538228929298
twomonth	evc	conv5	136	0.1535889123285413
twomonth	evc	fc6	136	0.1386020120987959
twomonth	evc	fc7	136	0.1438511344915745
twomonth	vvc	conv1	136	0.0293348709681328
twomonth	vvc	conv2	136	0.0425235447329229
twomonth	vvc	conv3	136	0.0492859224471045
twomonth	vvc	conv4	136	0.0545746374962372
twomonth	vvc	conv5	136	0.0566424779531892
twomonth	vvc	fc6	136	0.0683439075720235
twomonth	vvc	fc7	136	0.0670688320730271
twomonth	evc	conv1	137	0.0699525212063666
twomonth	evc	conv2	137	0.1343504326817462
twomonth	evc	conv3	137	0.1421599761676204
twomonth	evc	conv4	137	0.1522688211790477
twomonth	evc	conv5	137	0.1539230263570712
twomonth	evc	fc6	137	0.138716614842279
twomonth	evc	fc7	137	0.1434287168416002
twomonth	vvc	conv1	137	0.0572152997062105
twomonth	vvc	conv2	137	0.0538631694593286
twomonth	vvc	conv3	137	0.0550832471593168
twomonth	vvc	conv4	137	0.0567898106259251
twomonth	vvc	conv5	137	0.052695210092432
twomonth	vvc	fc6	137	0.0529056510598414
twomonth	vvc	fc7	137	0.0515301781825507
twomonth	evc	conv1	138	0.0797254765186153
twomonth	evc	conv2	138	0.1443611358965139
twomonth	evc	conv3	138	0.152747244441101
twomonth	evc	conv4	138	0.1628980336727143
twomonth	evc	conv5	138	0.1638136558431142
twomonth	evc	fc6	138	0.1480778545195437
twomonth	evc	fc7	138	0.1529985258334284
twomonth	vvc	conv1	138	0.0583755325062307
twomonth	vvc	conv2	138	0.0639219597549046
twomonth	vvc	conv3	138	0.0669124770737523
twomonth	vvc	conv4	138	0.0719501986771493
twomonth	vvc	conv5	138	0.068992699234146
twomonth	vvc	fc6	138	0.0745757916821588
twomonth	vvc	fc7	138	0.0781922569001901
twomonth	evc	conv1	139	0.0675383289907387
twomonth	evc	conv2	139	0.1324677898743341
twomonth	evc	conv3	139	0.1423961883549839
twomonth	evc	conv4	139	0.1532958786804223
twomonth	evc	conv5	139	0.154951427609207
twomonth	evc	fc6	139	0.1384583267495545
twomonth	evc	fc7	139	0.1427434039534347
twomonth	vvc	conv1	139	0.0759158471286745
twomonth	vvc	conv2	139	0.0719152131662619
twomonth	vvc	conv3	139	0.0689505150584669
twomonth	vvc	conv4	139	0.0687285562273909
twomonth	vvc	conv5	139	0.0719698270364812
twomonth	vvc	fc6	139	0.0821247914936737
twomonth	vvc	fc7	139	0.0790829716904108
twomonth	evc	conv1	140	0.0731363946615182
twomonth	evc	conv2	140	0.1383812050540865
twomonth	evc	conv3	140	0.1452985460256831
twomonth	evc	conv4	140	0.1566382667342861
twomonth	evc	conv5	140	0.1585930401629106
twomonth	evc	fc6	140	0.1424362129312255
twomonth	evc	fc7	140	0.1471620403847494
twomonth	vvc	conv1	140	0.0458668446176603
twomonth	vvc	conv2	140	0.0580631104542729
twomonth	vvc	conv3	140	0.0654153467614826
twomonth	vvc	conv4	140	0.0682728807460792
twomonth	vvc	conv5	140	0.0656412408626447
twomonth	vvc	fc6	140	0.0722496151413835
twomonth	vvc	fc7	140	0.0762242859194476
twomonth	evc	conv1	141	0.0747806176910306
twomonth	evc	conv2	141	0.1439439012851896
twomonth	evc	conv3	141	0.1524908280012223
twomonth	evc	conv4	141	0.1621372787775323
twomonth	evc	conv5	141	0.1637647529136296
twomonth	evc	fc6	141	0.1477947550288372
twomonth	evc	fc7	141	0.1522363791963866
twomonth	vvc	conv1	141	0.0588540997415799
twomonth	vvc	conv2	141	0.0657051650059946
twomonth	vvc	conv3	141	0.0700996139236094
twomonth	vvc	conv4	141	0.0719268270121258
twomonth	vvc	conv5	141	0.070681889923057
twomonth	vvc	fc6	141	0.0765519211496651
twomonth	vvc	fc7	141	0.0778284843727185
twomonth	evc	conv1	142	0.0686459635466813
twomonth	evc	conv2	142	0.1342676960277408
twomonth	evc	conv3	142	0.1427822767433096
twomonth	evc	conv4	142	0.1529469833935202
twomonth	evc	conv5	142	0.1547326361906393
twomonth	evc	fc6	142	0.1390853784440062
twomonth	evc	fc7	142	0.1436336388326693
twomonth	vvc	conv1	142	0.0474993098280131
twomonth	vvc	conv2	142	0.0628562214280495
twomonth	vvc	conv3	142	0.0571492639545217
twomonth	vvc	conv4	142	0.0581090859267423
[truncated: 40,001 more rows]
