# Supplementary material for: Infants have rich visual categories in ventrotemporal cortex at 2 months of age
Source: Nat Neurosci. 2026 Feb 2;29(3):693–702. doi: 10.1038/s41593-025-02187-8 (PMC12971487; doi:10.1038/s41593-025-02187-8)
Supplement: Supplementary file 8 — .csv files for all model bootstrap distributions for age/layer/ROI. [file 41593_2025_2187_MOESM8_ESM.zip › ODoherty_Fig6/alexnet_supervised_spearman_bootstrap_results.csv]

age	roi	layer	bootstrap	corr
twomonth	evc	conv1	0	0.1701444496074868
twomonth	evc	conv2	0	0.2183101398352633
twomonth	evc	conv3	0	0.269581909947343
twomonth	evc	conv4	0	0.2551735424113535
twomonth	evc	conv5	0	0.2315039486476048
twomonth	evc	fc6	0	0.2228546089271362
twomonth	evc	fc7	0	0.2145044937065073
twomonth	vvc	conv1	0	0.0924814625383284
twomonth	vvc	conv2	0	0.15795351078282
twomonth	vvc	conv3	0	0.2705470589315094
twomonth	vvc	conv4	0	0.3188737592951259
twomonth	vvc	conv5	0	0.2989616285971278
twomonth	vvc	fc6	0	0.3329358710546368
twomonth	vvc	fc7	0	0.3034729358398604
twomonth	evc	conv1	1	0.1728773507089905
twomonth	evc	conv2	1	0.2201973897881421
twomonth	evc	conv3	1	0.2689516908403829
twomonth	evc	conv4	1	0.2539241901412126
twomonth	evc	conv5	1	0.2298535347663715
twomonth	evc	fc6	1	0.2206962572582038
twomonth	evc	fc7	1	0.214999905817469
twomonth	vvc	conv1	1	0.1000679913889572
twomonth	vvc	conv2	1	0.1366513179135534
twomonth	vvc	conv3	1	0.2383530462769765
twomonth	vvc	conv4	1	0.2730704308964773
twomonth	vvc	conv5	1	0.2799890676277364
twomonth	vvc	fc6	1	0.3152346902696488
twomonth	vvc	fc7	1	0.2936010708733744
twomonth	evc	conv1	2	0.1700854205561952
twomonth	evc	conv2	2	0.2175003860283995
twomonth	evc	conv3	2	0.265406492403789
twomonth	evc	conv4	2	0.2510472677527772
twomonth	evc	conv5	2	0.2310977999800597
twomonth	evc	fc6	2	0.2255859263223857
twomonth	evc	fc7	2	0.2192594037657895
twomonth	vvc	conv1	2	0.0767172984754787
twomonth	vvc	conv2	2	0.1257757671107163
twomonth	vvc	conv3	2	0.2236919576157014
twomonth	vvc	conv4	2	0.2598667359178219
twomonth	vvc	conv5	2	0.2487722017320228
twomonth	vvc	fc6	2	0.3037013734692489
twomonth	vvc	fc7	2	0.2688114128591429
twomonth	evc	conv1	3	0.1731032448101526
twomonth	evc	conv2	3	0.2160667479395921
twomonth	evc	conv3	3	0.2670483158783709
twomonth	evc	conv4	3	0.2520694301620935
twomonth	evc	conv5	3	0.2292695790784725
twomonth	evc	fc6	3	0.2234744619567963
twomonth	evc	fc7	3	0.2150198701144912
twomonth	vvc	conv1	3	0.0967264671748684
twomonth	vvc	conv2	3	0.129846228121608
twomonth	vvc	conv3	3	0.2340458931677352
twomonth	vvc	conv4	3	0.267039293551832
twomonth	vvc	conv5	3	0.2716846879240838
twomonth	vvc	fc6	3	0.3306061911636629
twomonth	vvc	fc7	3	0.306400056917443
twomonth	evc	conv1	4	0.1700894038173799
twomonth	evc	conv2	4	0.2193258714373658
twomonth	evc	conv3	4	0.2707127721950133
twomonth	evc	conv4	4	0.2607232810458317
twomonth	evc	conv5	4	0.2363417873252869
twomonth	evc	fc6	4	0.2317463996777878
twomonth	evc	fc7	4	0.223951973387976
twomonth	vvc	conv1	4	0.0740516329031291
twomonth	vvc	conv2	4	0.1124993656176652
twomonth	vvc	conv3	4	0.2301079835712072
twomonth	vvc	conv4	4	0.2790306373973755
twomonth	vvc	conv5	4	0.27164888656452
twomonth	vvc	fc6	4	0.3201503225181794
twomonth	vvc	fc7	4	0.2979995990343711
twomonth	evc	conv1	5	0.1696603633957973
twomonth	evc	conv2	5	0.2147698844818263
twomonth	evc	conv3	5	0.2628642119459683
twomonth	evc	conv4	5	0.2485352216870815
twomonth	evc	conv5	5	0.2250313411868366
twomonth	evc	fc6	5	0.219397906076381
twomonth	evc	fc7	5	0.2134739328549341
twomonth	vvc	conv1	5	0.0907834894783715
twomonth	vvc	conv2	5	0.1305499216005415
twomonth	vvc	conv3	5	0.2338379477374536
twomonth	vvc	conv4	5	0.269940931356052
twomonth	vvc	conv5	5	0.276340160427044
twomonth	vvc	fc6	5	0.3263324398590549
twomonth	vvc	fc7	5	0.305960458454166
twomonth	evc	conv1	6	0.176436418573083
twomonth	evc	conv2	6	0.2184892426152797
twomonth	evc	conv3	6	0.2688420311800567
twomonth	evc	conv4	6	0.255558431022214
twomonth	evc	conv5	6	0.2324953487627115
twomonth	evc	fc6	6	0.2228538410695584
twomonth	evc	fc7	6	0.2155873648555666
twomonth	vvc	conv1	6	0.0917997969736573
twomonth	vvc	conv2	6	0.1671252336116697
twomonth	vvc	conv3	6	0.2702214873185322
twomonth	vvc	conv4	6	0.3020818178644225
twomonth	vvc	conv5	6	0.2943672007716009
twomonth	vvc	fc6	6	0.358718656863525
twomonth	vvc	fc7	6	0.3299222700173572
twomonth	evc	conv1	7	0.1730780974744804
twomonth	evc	conv2	7	0.2198968695286398
twomonth	evc	conv3	7	0.2658531935496604
twomonth	evc	conv4	7	0.2530484965648572
twomonth	evc	conv5	7	0.230673702641634
twomonth	evc	fc6	7	0.2265912438560895
twomonth	evc	fc7	7	0.2202212413641517
twomonth	vvc	conv1	7	0.0922399713301177
twomonth	vvc	conv2	7	0.1416619725373338
twomonth	vvc	conv3	7	0.2488816694279545
twomonth	vvc	conv4	7	0.2823301694001797
twomonth	vvc	conv5	7	0.2773964445074728
twomonth	vvc	fc6	7	0.3354633222629867
twomonth	vvc	fc7	7	0.3059901169531075
twomonth	evc	conv1	8	0.1747562982018095
twomonth	evc	conv2	8	0.2233118681147021
twomonth	evc	conv3	8	0.2722337540832926
twomonth	evc	conv4	8	0.2551918270199244
twomonth	evc	conv5	8	0.2313553202152065
twomonth	evc	fc6	8	0.2304550551963622
twomonth	evc	fc7	8	0.2238950079539247
twomonth	vvc	conv1	8	0.1083262036557459
twomonth	vvc	conv2	8	0.1572447302474337
twomonth	vvc	conv3	8	0.2706798503013661
twomonth	vvc	conv4	8	0.3082891785231675
twomonth	vvc	conv5	8	0.2955531568004766
twomonth	vvc	fc6	8	0.3352673266162592
twomonth	vvc	fc7	8	0.3145048416419723
twomonth	evc	conv1	9	0.1755124939426235
twomonth	evc	conv2	9	0.2185471678713032
twomonth	evc	conv3	9	0.2672779532852247
twomonth	evc	conv4	9	0.2543469917199758
twomonth	evc	conv5	9	0.2315919163313589
twomonth	evc	fc6	9	0.2247719972899426
twomonth	evc	fc7	9	0.217047638004103
twomonth	vvc	conv1	9	0.0622315212974297
twomonth	vvc	conv2	9	0.1170587119501075
twomonth	vvc	conv3	9	0.2365740642425643
twomonth	vvc	conv4	9	0.2811728640571747
twomonth	vvc	conv5	9	0.2692046039300631
twomonth	vvc	fc6	9	0.3186298205408862
twomonth	vvc	fc7	9	0.2936816479279423
twomonth	evc	conv1	10	0.1727709064522712
twomonth	evc	conv2	10	0.2210248523103934
twomonth	evc	conv3	10	0.2703229884920945
twomonth	evc	conv4	10	0.2562531981568059
twomonth	evc	conv5	10	0.2381051722526506
twomonth	evc	fc6	10	0.2266560318392144
twomonth	evc	fc7	10	0.2196032599873376
twomonth	vvc	conv1	10	0.1068039739989027
twomonth	vvc	conv2	10	0.1483230890334461
twomonth	vvc	conv3	10	0.2627299808431532
twomonth	vvc	conv4	10	0.2919860264318175
twomonth	vvc	conv5	10	0.276734599266528
twomonth	vvc	fc6	10	0.3261003069150734
twomonth	vvc	fc7	10	0.3032830830537552
twomonth	evc	conv1	11	0.1707210146661997
twomonth	evc	conv2	11	0.2166660607790467
twomonth	evc	conv3	11	0.2659985585873533
twomonth	evc	conv4	11	0.2541011333217915
twomonth	evc	conv5	11	0.2322574568868966
twomonth	evc	fc6	11	0.2209401000302464
twomonth	evc	fc7	11	0.2123059254969388
twomonth	vvc	conv1	11	0.1002645629288679
twomonth	vvc	conv2	11	0.1563408179050949
twomonth	vvc	conv3	11	0.2722541023091037
twomonth	vvc	conv4	11	0.3089301956273151
twomonth	vvc	conv5	11	0.2924408380733541
twomonth	vvc	fc6	11	0.3295010041537496
twomonth	vvc	fc7	11	0.3093891824944309
twomonth	evc	conv1	12	0.1697454996047333
twomonth	evc	conv2	12	0.2194147029608948
twomonth	evc	conv3	12	0.2683769014523186
twomonth	evc	conv4	12	0.2515045749314417
twomonth	evc	conv5	12	0.227448316886184
twomonth	evc	fc6	12	0.2212032352239306
twomonth	evc	fc7	12	0.2140664789494844
twomonth	vvc	conv1	12	0.0728196054195867
twomonth	vvc	conv2	12	0.1230544318639778
twomonth	vvc	conv3	12	0.2335916574193819
twomonth	vvc	conv4	12	0.2613152992382972
twomonth	vvc	conv5	12	0.2551171528704856
twomonth	vvc	fc6	12	0.3058454717818939
twomonth	vvc	fc7	12	0.281629211413867
twomonth	evc	conv1	13	0.1660972642794214
twomonth	evc	conv2	13	0.2129787606994654
twomonth	evc	conv3	13	0.263054256696468
twomonth	evc	conv4	13	0.2490683548015514
twomonth	evc	conv5	13	0.2270016637314111
twomonth	evc	fc6	13	0.2249975074623159
twomonth	evc	fc7	13	0.2164244735886387
twomonth	vvc	conv1	13	0.075493957380785
twomonth	vvc	conv2	13	0.1269148358362491
twomonth	vvc	conv3	13	0.2339366174361979
twomonth	vvc	conv4	13	0.2730082344326774
twomonth	vvc	conv5	13	0.2672182523585525
twomonth	vvc	fc6	13	0.318188254442566
twomonth	vvc	fc7	13	0.295390370993988
twomonth	evc	conv1	14	0.1740843748301565
twomonth	evc	conv2	14	0.2199522032653383
twomonth	evc	conv3	14	0.265566014815572
twomonth	evc	conv4	14	0.2486519360389035
twomonth	evc	conv5	14	0.2312141783941914
twomonth	evc	fc6	14	0.2261340326596223
twomonth	evc	fc7	14	0.2179945503707972
twomonth	vvc	conv1	14	0.1032236460781254
twomonth	vvc	conv2	14	0.1436774547057012
twomonth	vvc	conv3	14	0.2509582922559524
twomonth	vvc	conv4	14	0.293241473571482
twomonth	vvc	conv5	14	0.2826670669124291
twomonth	vvc	fc6	14	0.3320784140957535
twomonth	vvc	fc7	14	0.3143147009092754
twomonth	evc	conv1	15	0.1703635769637448
twomonth	evc	conv2	15	0.2192870466385895
twomonth	evc	conv3	15	0.2681295553300774
twomonth	evc	conv4	15	0.2540064468842319
twomonth	evc	conv5	15	0.2294435468109375
twomonth	evc	fc6	15	0.2239993885934037
twomonth	evc	fc7	15	0.218257253644594
twomonth	vvc	conv1	15	0.0798027901784777
twomonth	vvc	conv2	15	0.1279349346283251
twomonth	vvc	conv3	15	0.2352170679382388
twomonth	vvc	conv4	15	0.273861084246094
twomonth	vvc	conv5	15	0.2658151366084619
twomonth	vvc	fc6	15	0.3113476992287471
twomonth	vvc	fc7	15	0.2853376755679357
twomonth	evc	conv1	16	0.171342691357607
twomonth	evc	conv2	16	0.2204137336606806
twomonth	evc	conv3	16	0.2701279046762407
twomonth	evc	conv4	16	0.2549312353544664
twomonth	evc	conv5	16	0.2324967884956698
twomonth	evc	fc6	16	0.2326257405776376
twomonth	evc	fc7	16	0.2215916751760883
twomonth	vvc	conv1	16	0.1144930598272632
twomonth	vvc	conv2	16	0.1402167206026626
twomonth	vvc	conv3	16	0.2482489547838667
twomonth	vvc	conv4	16	0.295824306507629
twomonth	vvc	conv5	16	0.2924038849274237
twomonth	vvc	fc6	16	0.3431483768390639
twomonth	vvc	fc7	16	0.3185003405568335
twomonth	evc	conv1	17	0.1706779666507456
twomonth	evc	conv2	17	0.2237724866791707
twomonth	evc	conv3	17	0.2664605688936816
twomonth	evc	conv4	17	0.2533111998386539
twomonth	evc	conv5	17	0.2326649013141042
twomonth	evc	fc6	17	0.2267338734011615
twomonth	evc	fc7	17	0.2187591445538681
twomonth	vvc	conv1	17	0.0986329135671915
twomonth	vvc	conv2	17	0.1537726222540243
twomonth	vvc	conv3	17	0.2561111445049172
twomonth	vvc	conv4	17	0.2919612150338355
twomonth	vvc	conv5	17	0.2891241732483459
twomonth	vvc	fc6	17	0.3410429593518995
twomonth	vvc	fc7	17	0.3124120938048411
twomonth	evc	conv1	18	0.1688308372563057
twomonth	evc	conv2	18	0.2153781716567211
twomonth	evc	conv3	18	0.2654602424342333
twomonth	evc	conv4	18	0.2515875035498416
twomonth	evc	conv5	18	0.2302048775993029
twomonth	evc	fc6	18	0.2261374880187223
twomonth	evc	fc7	18	0.2168749660313005
twomonth	vvc	conv1	18	0.0593639091821249
twomonth	vvc	conv2	18	0.1142483532154456
twomonth	vvc	conv3	18	0.2331268156382354
twomonth	vvc	conv4	18	0.2728506316648388
twomonth	vvc	conv5	18	0.2605566559514541
twomonth	vvc	fc6	18	0.304251879361416
twomonth	vvc	fc7	18	0.2827952991279178
twomonth	evc	conv1	19	0.1718692976826658
twomonth	evc	conv2	19	0.2188648209530096
twomonth	evc	conv3	19	0.2645122742633696
twomonth	evc	conv4	19	0.2516838216847539
twomonth	evc	conv5	19	0.2294071215670917
twomonth	evc	fc6	19	0.2237960023174901
twomonth	evc	fc7	19	0.2145576198526697
twomonth	vvc	conv1	19	0.1011255712290484
twomonth	vvc	conv2	19	0.1429219308402677
twomonth	vvc	conv3	19	0.2495797959394492
twomonth	vvc	conv4	19	0.2904664842764964
twomonth	vvc	conv5	19	0.2685039818814406
twomonth	vvc	fc6	19	0.3337326192737772
twomonth	vvc	fc7	19	0.317117812988047
twomonth	evc	conv1	20	0.1748987837735857
twomonth	evc	conv2	20	0.2147722360456583
twomonth	evc	conv3	20	0.2650900390995478
twomonth	evc	conv4	20	0.2512651953315699
twomonth	evc	conv5	20	0.2304844737398107
twomonth	evc	fc6	20	0.2233574116672839
twomonth	evc	fc7	20	0.21750969630153
twomonth	vvc	conv1	20	0.0934868760542294
twomonth	vvc	conv2	20	0.1441615409173906
twomonth	vvc	conv3	20	0.2518207882801898
twomonth	vvc	conv4	20	0.2864067252805949
twomonth	vvc	conv5	20	0.2907257321911932
twomonth	vvc	fc6	20	0.3241661696588517
twomonth	vvc	fc7	20	0.2975345652888302
twomonth	evc	conv1	21	0.1730974858783193
twomonth	evc	conv2	21	0.2214659864888261
twomonth	evc	conv3	21	0.266713817921052
twomonth	evc	conv4	21	0.2536831308528894
twomonth	evc	conv5	21	0.2320793619199511
twomonth	evc	fc6	21	0.2224860372898034
twomonth	evc	fc7	21	0.2149046914778247
twomonth	vvc	conv1	21	0.0939910705362369
twomonth	vvc	conv2	21	0.1342404850748283
twomonth	vvc	conv3	21	0.2408624048411501
twomonth	vvc	conv4	21	0.2826670669124291
twomonth	vvc	conv5	21	0.2850407546408292
twomonth	vvc	fc6	21	0.3341674186271931
twomonth	vvc	fc7	21	0.3067617658276743
twomonth	evc	conv1	22	0.1813465798363719
twomonth	evc	conv2	22	0.2242750014727268
twomonth	evc	conv3	22	0.273892182477994
twomonth	evc	conv4	22	0.2545567608120046
twomonth	evc	conv5	22	0.2320325705988053
twomonth	evc	fc6	22	0.2263291644665747
twomonth	evc	fc7	22	0.2171362775632375
twomonth	vvc	conv1	22	0.1010292051030374
twomonth	vvc	conv2	22	0.1506408191408657
twomonth	vvc	conv3	22	0.2594904377136129
twomonth	vvc	conv4	22	0.299226875399151
twomonth	vvc	conv5	22	0.2948231641995043
twomonth	vvc	fc6	22	0.3431261089693084
twomonth	vvc	fc7	22	0.3151266623066754
twomonth	evc	conv1	23	0.1716862596325633
twomonth	evc	conv2	23	0.2126534290419813
twomonth	evc	conv3	23	0.2608004507323982
twomonth	evc	conv4	23	0.2478342637007688
twomonth	evc	conv5	23	0.230940821096503
twomonth	evc	fc6	23	0.2297089375862565
twomonth	evc	fc7	23	0.2208529481951688
twomonth	vvc	conv1	23	0.0929818657235456
twomonth	vvc	conv2	23	0.1335861264452669
twomonth	vvc	conv3	23	0.2464556714020683
twomonth	vvc	conv4	23	0.2843389808058401
twomonth	vvc	conv5	23	0.2846095546198092
twomonth	vvc	fc6	23	0.329141550825153
twomonth	vvc	fc7	23	0.3126906821322781
twomonth	evc	conv1	24	0.1720698044926627
twomonth	evc	conv2	24	0.2166124547218982
twomonth	evc	conv3	24	0.2681786022328579
twomonth	evc	conv4	24	0.255283298053877
twomonth	evc	conv5	24	0.2326275162482863
twomonth	evc	fc6	24	0.2231736057596037
twomonth	evc	fc7	24	0.2155114909286625
twomonth	vvc	conv1	24	0.095192527689964
twomonth	vvc	conv2	24	0.146341488580698
twomonth	vvc	conv3	24	0.2421599401742964
twomonth	vvc	conv4	24	0.2891897770801471
twomonth	vvc	conv5	24	0.3007284208924929
twomonth	vvc	fc6	24	0.3273725989303505
twomonth	vvc	fc7	24	0.3002006627810674
twomonth	evc	conv1	25	0.1735296937124102
twomonth	evc	conv2	25	0.2226681155179337
twomonth	evc	conv3	25	0.272458880326877
twomonth	evc	conv4	25	0.2580455697077306
twomonth	evc	conv5	25	0.2334421651472085
twomonth	evc	fc6	25	0.228192658825641
twomonth	evc	fc7	25	0.2192033021715132
twomonth	vvc	conv1	25	0.078339589572926
twomonth	vvc	conv2	25	0.1126087373313997
twomonth	vvc	conv3	25	0.2246949235855733
twomonth	vvc	conv4	25	0.2699724135167409
twomonth	vvc	conv5	25	0.2720680888108874
twomonth	vvc	fc6	25	0.3247847269288493
twomonth	vvc	fc7	25	0.2902959239120328
twomonth	evc	conv1	26	0.1738463869721444
twomonth	evc	conv2	26	0.2127208085444311
twomonth	evc	conv3	26	0.2588226415764404
twomonth	evc	conv4	26	0.243902496964863
twomonth	evc	conv5	26	0.2231110733581135
twomonth	evc	fc6	26	0.2226515105978143
twomonth	evc	fc7	26	0.2148770006139261
twomonth	vvc	conv1	26	0.0924784390991159
twomonth	vvc	conv2	26	0.1263309761305473
twomonth	vvc	conv3	26	0.2282322514819951
twomonth	vvc	conv4	26	0.2674548004836063
twomonth	vvc	conv5	26	0.271850497169785
twomonth	vvc	fc6	26	0.3173351646736563
twomonth	vvc	fc7	26	0.2758032840068824
twomonth	evc	conv1	27	0.1734421099574451
twomonth	evc	conv2	27	0.218940406933322
twomonth	evc	conv3	27	0.268403632494245
twomonth	evc	conv4	27	0.2511207421247507
twomonth	evc	conv5	27	0.2257233248377091
twomonth	evc	fc6	27	0.2211331202288599
twomonth	evc	fc7	27	0.2118326372824368
twomonth	vvc	conv1	27	0.0775744674877703
twomonth	vvc	conv2	27	0.1046617953302021
twomonth	vvc	conv3	27	0.2119059196900159
twomonth	vvc	conv4	27	0.2551130736271036
twomonth	vvc	conv5	27	0.2440424390084127
twomonth	vvc	fc6	27	0.2821861001221493
twomonth	vvc	fc7	27	0.2622962852850053
twomonth	evc	conv1	28	0.17970130100269
twomonth	evc	conv2	28	0.2250121447473922
twomonth	evc	conv3	28	0.2721993924566872
twomonth	evc	conv4	28	0.2615558306245357
twomonth	evc	conv5	28	0.2347856759528243
twomonth	evc	fc6	28	0.2312685523089177
twomonth	evc	fc7	28	0.224895334413373
twomonth	vvc	conv1	28	0.0802826051823907
twomonth	vvc	conv2	28	0.1536527884807925
twomonth	vvc	conv3	28	0.2703514952046694
twomonth	vvc	conv4	28	0.3119801259262432
twomonth	vvc	conv5	28	0.3015637539549165
twomonth	vvc	fc6	28	0.3253170921857414
twomonth	vvc	fc7	28	0.3030510940830694
twomonth	evc	conv1	29	0.1734230095001979
twomonth	evc	conv2	29	0.2181463942068025
twomonth	evc	conv3	29	0.268097401294008
twomonth	evc	conv4	29	0.2535588818985855
twomonth	evc	conv5	29	0.2305000228557607
twomonth	evc	fc6	29	0.2257477043158035
twomonth	evc	fc7	29	0.2170762406988751
twomonth	vvc	conv1	29	0.0814424540536221
twomonth	vvc	conv2	29	0.1487973370699203
twomonth	vvc	conv3	29	0.2577000817888298
twomonth	vvc	conv4	29	0.2918359582664607
twomonth	vvc	conv5	29	0.2640239648350024
twomonth	vvc	fc6	29	0.3182203124964382
twomonth	vvc	fc7	29	0.2990467648060638
twomonth	evc	conv1	30	0.1677580922290533
twomonth	evc	conv2	30	0.21440731173182
twomonth	evc	conv3	30	0.2617120416505146
twomonth	evc	conv4	30	0.2498912581694347
twomonth	evc	conv5	30	0.2267029671336561
twomonth	evc	fc6	30	0.2242362246650491
twomonth	evc	fc7	30	0.2177028604734394
twomonth	vvc	conv1	30	0.0820453662254725
twomonth	vvc	conv2	30	0.1057969287856488
twomonth	vvc	conv3	30	0.2115567844476206
twomonth	vvc	conv4	30	0.2632523159604356
twomonth	vvc	conv5	30	0.2518478072687078
twomonth	vvc	fc6	30	0.2944684619896701
twomonth	vvc	fc7	30	0.2745893491675164
twomonth	evc	conv1	31	0.1750062838344744
twomonth	evc	conv2	31	0.2193084026774713
twomonth	evc	conv3	31	0.2665222854464954
twomonth	evc	conv4	31	0.2524907920078984
twomonth	evc	conv5	31	0.2287728712078484
twomonth	evc	fc6	31	0.2215676796267828
twomonth	evc	fc7	31	0.2147611980929777
twomonth	vvc	conv1	31	0.0636135209641315
twomonth	vvc	conv2	31	0.1282010932612219
twomonth	vvc	conv3	31	0.2427040632503483
twomonth	vvc	conv4	31	0.2837638554800856
twomonth	vvc	conv5	31	0.267462862988173
twomonth	vvc	fc6	31	0.314039232003248
twomonth	vvc	fc7	31	0.2905320401171991
twomonth	evc	conv1	32	0.1684521874882646
twomonth	evc	conv2	32	0.2177942835162934
twomonth	evc	conv3	32	0.2665759874858411
twomonth	evc	conv4	32	0.2522779514855585
twomonth	evc	conv5	32	0.2266492650943103
twomonth	evc	fc6	32	0.2199297434311884
twomonth	evc	fc7	32	0.2113489829906349
twomonth	vvc	conv1	32	0.0857039196369857
twomonth	vvc	conv2	32	0.1350739464844061
twomonth	vvc	conv3	32	0.2446644516375103
twomonth	vvc	conv4	32	0.2815913464370628
twomonth	vvc	conv5	32	0.2741127495672102
twomonth	vvc	fc6	32	0.3169037726882418
twomonth	vvc	fc7	32	0.2891436096432834
twomonth	evc	conv1	33	0.1710884345171657
twomonth	evc	conv2	33	0.2199561385354244
twomonth	evc	conv3	33	0.2695369902790431
twomonth	evc	conv4	33	0.2565192608075055
twomonth	evc	conv5	33	0.2332643581268546
twomonth	evc	fc6	33	0.2266427383048992
twomonth	evc	fc7	33	0.2191202295798175
twomonth	vvc	conv1	33	0.0980645549863411
twomonth	vvc	conv2	33	0.1256092859896346
twomonth	vvc	conv3	33	0.2417628618243888
twomonth	vvc	conv4	33	0.282818958739533
twomonth	vvc	conv5	33	0.2727278224434932
twomonth	vvc	fc6	33	0.3198064662966313
twomonth	vvc	fc7	33	0.2986734900410672
twomonth	evc	conv1	34	0.1702328012200297
twomonth	evc	conv2	34	0.215008784170712
twomonth	evc	conv3	34	0.2601248320461521
twomonth	evc	conv4	34	0.2453361830447688
twomonth	evc	conv5	34	0.2238313717571665
twomonth	evc	fc6	34	0.2170903020907682
twomonth	evc	fc7	34	0.209135537540497
twomonth	vvc	conv1	34	0.081118226191406
twomonth	vvc	conv2	34	0.1304078199575543
twomonth	vvc	conv3	34	0.2278917546373498
twomonth	vvc	conv4	34	0.2587579975666114
twomonth	vvc	conv5	34	0.2670160658601043
twomonth	vvc	fc6	34	0.3018910052563451
twomonth	vvc	fc7	34	0.2807655156121643
twomonth	evc	conv1	35	0.1778004695689043
twomonth	evc	conv2	35	0.2275227510801296
twomonth	evc	conv3	35	0.2714860047758342
twomonth	evc	conv4	35	0.2541202337790387
twomonth	evc	conv5	35	0.2321002860389455
twomonth	evc	fc6	35	0.2299919410947657
twomonth	evc	fc7	35	0.2219954242887029
twomonth	vvc	conv1	35	0.0791682518726426
twomonth	vvc	conv2	35	0.1143039748987358
twomonth	vvc	conv3	35	0.2284679357672739
twomonth	vvc	conv4	35	0.2631410725938553
twomonth	vvc	conv5	35	0.2523049224829778
twomonth	vvc	fc6	35	0.3024446785610206
twomonth	vvc	fc7	35	0.2806449619724533
twomonth	evc	conv1	36	0.1729190069825849
twomonth	evc	conv2	36	0.2155573224278361
twomonth	evc	conv3	36	0.2656369456593191
twomonth	evc	conv4	36	0.253620502469202
twomonth	evc	conv5	36	0.2306515787451743
twomonth	evc	fc6	36	0.2250635432140047
twomonth	evc	fc7	36	0.2177691361806212
twomonth	vvc	conv1	36	0.0986126133324791
twomonth	vvc	conv2	36	0.1446214396153801
twomonth	vvc	conv3	36	0.2605780599814347
twomonth	vvc	conv4	36	0.2972975372527904
twomonth	vvc	conv5	36	0.2884838280195789
twomonth	vvc	fc6	36	0.3305522491688241
twomonth	vvc	fc7	36	0.3028872044813128
twomonth	evc	conv1	37	0.1777316023423975
twomonth	evc	conv2	37	0.221212689470357
twomonth	evc	conv3	37	0.2652662624136475
twomonth	evc	conv4	37	0.2509578123449663
twomonth	evc	conv5	37	0.2298303070746438
twomonth	evc	fc6	37	0.2226705630639629
twomonth	evc	fc7	37	0.2154287062835585
twomonth	vvc	conv1	37	0.0897336841962553
twomonth	vvc	conv2	37	0.1323331748427302
twomonth	vvc	conv3	37	0.2427094862444914
twomonth	vvc	conv4	37	0.2847047689594534
twomonth	vvc	conv5	37	0.2865044831484656
twomonth	vvc	fc6	37	0.3269726891056247
twomonth	vvc	fc7	37	0.3102803771956378
twomonth	evc	conv1	38	0.1701336036192007
twomonth	evc	conv2	38	0.2133454606839523
twomonth	evc	conv3	38	0.261452409807029
twomonth	evc	conv4	38	0.2462108688080534
twomonth	evc	conv5	38	0.228939112373437
twomonth	evc	fc6	38	0.2201704187907227
twomonth	evc	fc7	38	0.2116981182330301
twomonth	vvc	conv1	38	0.0867884704744964
twomonth	vvc	conv2	38	0.1319143565251517
twomonth	vvc	conv3	38	0.2581917505940998
twomonth	vvc	conv4	38	0.2967590771263746
twomonth	vvc	conv5	38	0.2882687319156043
twomonth	vvc	fc6	38	0.3325304902446694
twomonth	vvc	fc7	38	0.30194369948262
twomonth	evc	conv1	39	0.167160603051346
twomonth	evc	conv2	39	0.2118988649985201
twomonth	evc	conv3	39	0.2640338989924149
twomonth	evc	conv4	39	0.2532673839656221
twomonth	evc	conv5	39	0.2294946573309582
twomonth	evc	fc6	39	0.2217680424634839
twomonth	evc	fc7	39	0.2142622826318174
twomonth	vvc	conv1	39	0.0878477779941376
twomonth	vvc	conv2	39	0.1343574393821434
twomonth	vvc	conv3	39	0.2354313481935371
twomonth	vvc	conv4	39	0.2672889912379052
twomonth	vvc	conv5	39	0.250392141265638
twomonth	vvc	fc6	39	0.2835190528860707
twomonth	vvc	fc7	39	0.2670166897443862
twomonth	evc	conv1	40	0.1719140733776699
twomonth	evc	conv2	40	0.2192746169440492
twomonth	evc	conv3	40	0.2640537673072399
twomonth	evc	conv4	40	0.2508476247825554
twomonth	evc	conv5	40	0.2301073116958266
twomonth	evc	fc6	40	0.2240976263722605
twomonth	evc	fc7	40	0.2175135355894188
twomonth	vvc	conv1	40	0.0912091225319527
twomonth	vvc	conv2	40	0.1422617652877744
twomonth	vvc	conv3	40	0.2528825433458602
twomonth	vvc	conv4	40	0.301828088926066
twomonth	vvc	conv5	40	0.2778261088133373
twomonth	vvc	fc6	40	0.3171311065223622
twomonth	vvc	fc7	40	0.3003484273736908
twomonth	evc	conv1	41	0.1670670204090545
twomonth	evc	conv2	41	0.2128619503654462
twomonth	evc	conv3	41	0.2619003587214644
twomonth	evc	conv4	41	0.2477005605000384
twomonth	evc	conv5	41	0.2271927642860802
twomonth	evc	fc6	41	0.2188223968218375
twomonth	evc	fc7	41	0.2121082981528586
twomonth	vvc	conv1	41	0.1044760217874788
twomonth	vvc	conv2	41	0.1506842510851087
twomonth	vvc	conv3	41	0.2541143308739095
twomonth	vvc	conv4	41	0.2944690858739521
twomonth	vvc	conv5	41	0.2954045283680783
twomonth	vvc	fc6	41	0.3300099497545195
twomonth	vvc	fc7	41	0.309374497218256
twomonth	evc	conv1	42	0.1726625425516075
twomonth	evc	conv2	42	0.2199304153065689
twomonth	evc	conv3	42	0.2676081320436686
twomonth	evc	conv4	42	0.2541002694820164
twomonth	evc	conv5	42	0.2265789581348452
twomonth	evc	fc6	42	0.2187450831619751
twomonth	evc	fc7	42	0.2119573661477269
twomonth	vvc	conv1	42	0.097465194155788
twomonth	vvc	conv2	42	0.1439233131038855
twomonth	vvc	conv3	42	0.2339818250510895
twomonth	vvc	conv4	42	0.2622624995515832
twomonth	vvc	conv5	42	0.2769043917734139
twomonth	vvc	fc6	42	0.3390974482053069
twomonth	vvc	fc7	42	0.3175119638809394
twomonth	evc	conv1	43	0.1698699885145303
twomonth	evc	conv2	43	0.2213636214754887
twomonth	evc	conv3	43	0.2680237349576401
twomonth	evc	conv4	43	0.2520932337470046
twomonth	evc	conv5	43	0.2285344514299488
twomonth	evc	fc6	43	0.2240490593804661
twomonth	evc	fc7	43	0.2158328873160606
twomonth	vvc	conv1	43	0.0941420505324672
twomonth	vvc	conv2	43	0.147183060485941
twomonth	vvc	conv3	43	0.2662329951040681
twomonth	vvc	conv4	43	0.3101585277962644
twomonth	vvc	conv5	43	0.2928666151002312
twomonth	vvc	fc6	43	0.3354259371971687
twomonth	vvc	fc7	43	0.307162539492175
twomonth	evc	conv1	44	0.1750893084350714
twomonth	evc	conv2	44	0.2145593475322197
twomonth	evc	conv3	44	0.2628697789134072
twomonth	evc	conv4	44	0.2489564875506891
twomonth	evc	conv5	44	0.2297588963199106
twomonth	evc	fc6	44	0.2204739624894374
twomonth	evc	fc7	44	0.2127787817915533
twomonth	vvc	conv1	44	0.078761047400928
twomonth	vvc	conv2	44	0.1476248185486556
twomonth	vvc	conv3	44	0.2651497880173186
twomonth	vvc	conv4	44	0.3011129735656631
twomonth	vvc	conv5	44	0.2922930734807308
twomonth	vvc	fc6	44	0.3186994076338721
twomonth	vvc	fc7	44	0.2893099947821678
twomonth	evc	conv1	45	0.1677119247921895
twomonth	evc	conv2	45	0.2170625152446724
twomonth	evc	conv3	45	0.2652144800182462
twomonth	evc	conv4	45	0.2506080052271904
twomonth	evc	conv5	45	0.2281272949493328
twomonth	evc	fc6	45	0.2238262847007137
twomonth	evc	fc7	45	0.2165622560327511
twomonth	vvc	conv1	45	0.1108005287179334
twomonth	vvc	conv2	45	0.1642096783888524
twomonth	vvc	conv3	45	0.2704401827549026
twomonth	vvc	conv4	45	0.327071358804369
twomonth	vvc	conv5	45	0.2949019655834236
twomonth	vvc	fc6	45	0.3305570482786852
twomonth	vvc	fc7	45	0.3180464407461704
twomonth	evc	conv1	46	0.1783494397459159
twomonth	evc	conv2	46	0.2247077852000011
twomonth	evc	conv3	46	0.2701226256553934
twomonth	evc	conv4	46	0.2582440608915858
twomonth	evc	conv5	46	0.2353001405299345
twomonth	evc	fc6	46	0.2262058273431444
twomonth	evc	fc7	46	0.2177366462068615
twomonth	vvc	conv1	46	0.1018731285721124
twomonth	vvc	conv2	46	0.1361945386369736
twomonth	vvc	conv3	46	0.2377696664822609
twomonth	vvc	conv4	46	0.2640878409872537
twomonth	vvc	conv5	46	0.2587471035872267
twomonth	vvc	fc6	46	0.2995250920859199
twomonth	vvc	fc7	46	0.2722841927279328
twomonth	evc	conv1	47	0.1652196990502202
twomonth	evc	conv2	47	0.2141017044158649
twomonth	evc	conv3	47	0.2629642253954737
twomonth	evc	conv4	47	0.2504989214600476
twomonth	evc	conv5	47	0.2297297177319551
twomonth	evc	fc6	47	0.225202669408878
twomonth	evc	fc7	47	0.217556823560366
twomonth	vvc	conv1	47	0.0930032217624275
twomonth	vvc	conv2	47	0.1518413164726206
twomonth	vvc	conv3	47	0.2835877761392817
twomonth	vvc	conv4	47	0.3249422337144906
twomonth	vvc	conv5	47	0.3066294543688037
twomonth	vvc	fc6	47	0.3534769250999325
twomonth	vvc	fc7	47	0.3273582495918657
twomonth	evc	conv1	48	0.1732025863842774
twomonth	evc	conv2	48	0.220819114470648
twomonth	evc	conv3	48	0.2663520130286235
twomonth	evc	conv4	48	0.2516377022389888
twomonth	evc	conv5	48	0.2293330713019349
twomonth	evc	fc6	48	0.2189115642830568
twomonth	evc	fc7	48	0.2120138036796935
twomonth	vvc	conv1	48	0.0943169780869044
twomonth	vvc	conv2	48	0.1400799939627198
twomonth	vvc	conv3	48	0.2308357685816434
twomonth	vvc	conv4	48	0.2745724563008053
twomonth	vvc	conv5	48	0.2688272019305859
twomonth	vvc	fc6	48	0.3114231412357636
twomonth	vvc	fc7	48	0.2828364274994274
twomonth	evc	conv1	49	0.1736946871094349
twomonth	evc	conv2	49	0.219931519101837
twomonth	evc	conv3	49	0.2712498405795693
twomonth	evc	conv4	49	0.2570818604565226
twomonth	evc	conv5	49	0.238345463683396
twomonth	evc	fc6	49	0.2328747183972317
twomonth	evc	fc7	49	0.224803911370519
twomonth	vvc	conv1	49	0.0811425576784018
twomonth	vvc	conv2	49	0.137066536898736
twomonth	vvc	conv3	49	0.2493336975857718
twomonth	vvc	conv4	49	0.2872533362511921
twomonth	vvc	conv5	49	0.2794310751241859
twomonth	vvc	fc6	49	0.316360753407458
twomonth	vvc	fc7	49	0.2852292636761734
twomonth	evc	conv1	50	0.1696535486597946
twomonth	evc	conv2	50	0.2151059661453993
twomonth	evc	conv3	50	0.2639691590003886
twomonth	evc	conv4	50	0.2525386871243122
twomonth	evc	conv5	50	0.2313783559425397
twomonth	evc	fc6	50	0.22506301531192
twomonth	evc	fc7	50	0.2176897589035186
twomonth	vvc	conv1	50	0.1168534060302495
twomonth	vvc	conv2	50	0.1581688948333863
twomonth	vvc	conv3	50	0.2542498097452884
twomonth	vvc	conv4	50	0.302544308081737
twomonth	vvc	conv5	50	0.3122299195945137
twomonth	vvc	fc6	50	0.3627824951028083
twomonth	vvc	fc7	50	0.3418841473283536
twomonth	evc	conv1	51	0.1754961769690957
twomonth	evc	conv2	51	0.2163930394190485
twomonth	evc	conv3	51	0.2649945368133118
twomonth	evc	conv4	51	0.2506986604124667
twomonth	evc	conv5	51	0.2285089201654877
twomonth	evc	fc6	51	0.2224020528672342
twomonth	evc	fc7	51	0.21519681329507
twomonth	vvc	conv1	51	0.085467611467425
twomonth	vvc	conv2	51	0.1398303922588438
twomonth	vvc	conv3	51	0.251473572681739
twomonth	vvc	conv4	51	0.2939791927393307
twomonth	vvc	conv5	51	0.2816854089903405
twomonth	vvc	fc6	51	0.3166041162685146
twomonth	vvc	fc7	51	0.2819574705283664
twomonth	evc	conv1	52	0.1739863290156941
twomonth	evc	conv2	52	0.2213082877387902
twomonth	evc	conv3	52	0.2665205097758468
twomonth	evc	conv4	52	0.2502380898390967
twomonth	evc	conv5	52	0.2274277766959784
twomonth	evc	fc6	52	0.2221074835039597
twomonth	evc	fc7	52	0.2147804425235207
twomonth	vvc	conv1	52	0.069047601050957
twomonth	vvc	conv2	52	0.1025135697830766
twomonth	vvc	conv3	52	0.2161624901813212
twomonth	vvc	conv4	52	0.2532352779206513
twomonth	vvc	conv5	52	0.2624354114798787
twomonth	vvc	fc6	52	0.3087030057664904
twomonth	vvc	fc7	52	0.2928502981267035
twomonth	evc	conv1	53	0.1770864100126708
twomonth	evc	conv2	53	0.2222811152987344
twomonth	evc	conv3	53	0.2701015095720045
twomonth	evc	conv4	53	0.2580667817733167
twomonth	evc	conv5	53	0.2370258044537899
twomonth	evc	fc6	53	0.2262125940880485
twomonth	evc	fc7	53	0.2184968731999589
twomonth	vvc	conv1	53	0.0700201886554082
twomonth	vvc	conv2	53	0.1256113975979735
twomonth	vvc	conv3	53	0.2338774924027091
twomonth	vvc	conv4	53	0.2833749836080404
twomonth	vvc	conv5	53	0.2781058009360424
twomonth	vvc	fc6	53	0.3117894572914616
twomonth	vvc	fc7	53	0.2891328116460959
twomonth	evc	conv1	54	0.1718310487770728
twomonth	evc	conv2	54	0.2148035262419526
twomonth	evc	conv3	54	0.2599450093996566
twomonth	evc	conv4	54	0.2467978959262636
twomonth	evc	conv5	54	0.2275013470501491
twomonth	evc	fc6	54	0.2205788710310011
twomonth	evc	fc7	54	0.2143918106069686
twomonth	vvc	conv1	54	0.0713787686659878
twomonth	vvc	conv2	54	0.1217498418393356
twomonth	vvc	conv3	54	0.24856809558963
twomonth	vvc	conv4	54	0.2831627189788838
twomonth	vvc	conv5	54	0.266429806599472
twomonth	vvc	fc6	54	0.3353307228575244
twomonth	vvc	fc7	54	0.3142429062257533
twomonth	evc	conv1	55	0.16861266972202
twomonth	evc	conv2	55	0.216205442214578
twomonth	evc	conv3	55	0.2671401228500138
twomonth	evc	conv4	55	0.253423211062812
twomonth	evc	conv5	55	0.2297983450029688
twomonth	evc	fc6	55	0.2249783590139701
twomonth	evc	fc7	55	0.2155810780216485
twomonth	vvc	conv1	55	0.0844164624345476
twomonth	vvc	conv2	55	0.1152002086652967
twomonth	vvc	conv3	55	0.2366127930591434
twomonth	vvc	conv4	55	0.2841469684202974
twomonth	vvc	conv5	55	0.2596092156826752
twomonth	vvc	fc6	55	0.3102638682577156
twomonth	vvc	fc7	55	0.2874812459784959
twomonth	evc	conv1	56	0.1690087402588568
twomonth	evc	conv2	56	0.2148694180203456
twomonth	evc	conv3	56	0.263213779108251
twomonth	evc	conv4	56	0.2490157085663751
twomonth	evc	conv5	56	0.2274156829391284
twomonth	evc	fc6	56	0.2243036521585976
twomonth	evc	fc7	56	0.214602251574378
twomonth	vvc	conv1	56	0.0897293170062816
twomonth	vvc	conv2	56	0.1360660664659918
twomonth	vvc	conv3	56	0.2338794120466536
twomonth	vvc	conv4	56	0.280551235356866
twomonth	vvc	conv5	56	0.2596118551930987
twomonth	vvc	fc6	56	0.3156166994145926
twomonth	vvc	fc7	56	0.2879232919878021
twomonth	evc	conv1	57	0.1719966660583795
twomonth	evc	conv2	57	0.2177000289986213
twomonth	evc	conv3	57	0.2654751676659014
twomonth	evc	conv4	57	0.2517589757451788
twomonth	evc	conv5	57	0.2279881207633608
twomonth	evc	fc6	57	0.2238169744275832
twomonth	evc	fc7	57	0.2151607719800131
twomonth	vvc	conv1	57	0.08348625097017
twomonth	vvc	conv2	57	0.1498774247352601
twomonth	vvc	conv3	57	0.256270954863292
twomonth	vvc	conv4	57	0.2880488846928671
twomonth	vvc	conv5	57	0.2923137096531336
twomonth	vvc	fc6	57	0.3504677872348237
twomonth	vvc	fc7	57	0.3344502301713078
twomonth	evc	conv1	58	0.1720157665156267
twomonth	evc	conv2	58	0.2185471678713032
twomonth	evc	conv3	58	0.2691578606000159
twomonth	evc	conv4	58	0.2558028976785386
twomonth	evc	conv5	58	0.2342870964293543
twomonth	evc	fc6	58	0.2269729170633431
twomonth	evc	fc7	58	0.2176283782883951
twomonth	vvc	conv1	58	0.1090835991740252
twomonth	vvc	conv2	58	0.1488418728094313
twomonth	vvc	conv3	58	0.2417394901593652
twomonth	vvc	conv4	58	0.2905245535058157
twomonth	vvc	conv5	58	0.2797846735387521
twomonth	vvc	fc6	58	0.3412321882537227
twomonth	vvc	fc7	58	0.31798530008654
twomonth	evc	conv1	59	0.1741623603653994
twomonth	evc	conv2	59	0.2242429434188547
twomonth	evc	conv3	59	0.2712345314191124
twomonth	evc	conv4	59	0.257096737697092
twomonth	evc	conv5	59	0.2323500317161173
twomonth	evc	fc6	59	0.2178911775443891
twomonth	evc	fc7	59	0.2097780423687014
twomonth	vvc	conv1	59	0.0840683350052232
twomonth	vvc	conv2	59	0.137908108803979
twomonth	vvc	conv3	59	0.2480929357222822
twomonth	vvc	conv4	59	0.2790991686861921
twomonth	vvc	conv5	59	0.2870244667019161
twomonth	vvc	fc6	59	0.3322135570294421
twomonth	vvc	fc7	59	0.3139929205930884
twomonth	evc	conv1	60	0.1673175819349027
twomonth	evc	conv2	60	0.2115111929039402
twomonth	evc	conv3	60	0.2610804308016949
twomonth	evc	conv4	60	0.2462084212620243
twomonth	evc	conv5	60	0.2249299359954715
twomonth	evc	fc6	60	0.2209132730061228
twomonth	evc	fc7	60	0.2129503019779891
twomonth	vvc	conv1	60	0.0749043867343485
twomonth	vvc	conv2	60	0.1320116344820362
twomonth	vvc	conv3	60	0.2473450904326266
twomonth	vvc	conv4	60	0.2883174908717931
twomonth	vvc	conv5	60	0.2795003262794817
twomonth	vvc	fc6	60	0.3079346202866292
twomonth	vvc	fc7	60	0.2854583731809424
twomonth	evc	conv1	61	0.1746441430043555
twomonth	evc	conv2	61	0.2217761529591491
twomonth	evc	conv3	61	0.2729805435687789
twomonth	evc	conv4	61	0.2570899229610892
twomonth	evc	conv5	61	0.2365027014789296
twomonth	evc	fc6	61	0.2271150187063303
twomonth	evc	fc7	61	0.2184545930420825
twomonth	vvc	conv1	61	0.0859320213286839
twomonth	vvc	conv2	61	0.1293631017318907
twomonth	vvc	conv3	61	0.2497755036395849
twomonth	vvc	conv4	61	0.2939571168339696
twomonth	vvc	conv5	61	0.2822730120017339
twomonth	vvc	fc6	61	0.3202652611993528
twomonth	vvc	fc7	61	0.2923855523277543
twomonth	evc	conv1	62	0.1751829870595602
twomonth	evc	conv2	62	0.2201256910868172
twomonth	evc	conv3	62	0.2679946043607832
twomonth	evc	conv4	62	0.2547413345772626
twomonth	evc	conv5	62	0.2310682854544139
twomonth	evc	fc6	62	0.2220487903903584
twomonth	evc	fc7	62	0.2165144089074358
twomonth	vvc	conv1	62	0.1192741250352884
twomonth	vvc	conv2	62	0.1494886488454122
twomonth	vvc	conv3	62	0.2589141606014916
twomonth	vvc	conv4	62	0.2898415441903835
twomonth	vvc	conv5	62	0.2858602986318098
twomonth	vvc	fc6	62	0.3362600224910284
twomonth	vvc	fc7	62	0.3078298557183613
twomonth	evc	conv1	63	0.1722997298461081
twomonth	evc	conv2	63	0.2183082681824175
twomonth	evc	conv3	63	0.2653312903522655
twomonth	evc	conv4	63	0.2521575418191434
twomonth	evc	conv5	63	0.2278643037289443
twomonth	evc	fc6	63	0.2217256663234103
twomonth	evc	fc7	63	0.2160013360721853
twomonth	vvc	conv1	63	0.0990166503916853
twomonth	vvc	conv2	63	0.1202645653284228
twomonth	vvc	conv3	63	0.2280037178704094
twomonth	vvc	conv4	63	0.278756176304419
twomonth	vvc	conv5	63	0.2877316635310483
twomonth	vvc	fc6	63	0.3419020959992341
twomonth	vvc	fc7	63	0.3141495635389548
twomonth	evc	conv1	64	0.1702551170808838
twomonth	evc	conv2	64	0.2182141576380413
twomonth	evc	conv3	64	0.2651037645537506
twomonth	evc	conv4	64	0.2534720180100995
twomonth	evc	conv5	64	0.2311232832534221
twomonth	evc	fc6	64	0.2218411808977671
twomonth	evc	fc7	64	0.2133749272184995
twomonth	vvc	conv1	64	0.0781160950266944
twomonth	vvc	conv2	64	0.1333570649315965
twomonth	vvc	conv3	64	0.2494238728600619
twomonth	vvc	conv4	64	0.3023882890201526
twomonth	vvc	conv5	64	0.2863320511311562
twomonth	vvc	fc6	64	0.3238813424885953
twomonth	vvc	fc7	64	0.3020268680565129
twomonth	evc	conv1	65	0.1765437266695773
twomonth	evc	conv2	65	0.2165970015881454
twomonth	evc	conv3	65	0.2654222334841334
twomonth	evc	conv4	65	0.2508672051507886
twomonth	evc	conv5	65	0.2328631525424664
twomonth	evc	fc6	65	0.226870024147921
twomonth	evc	fc7	65	0.2184445149113742
twomonth	vvc	conv1	65	0.0799638962965149
twomonth	vvc	conv2	65	0.1322811045007372
twomonth	vvc	conv3	65	0.2397276073233937
twomonth	vvc	conv4	65	0.2838332026175785
twomonth	vvc	conv5	65	0.2789311998410535
twomonth	vvc	fc6	65	0.3133168219958562
twomonth	vvc	fc7	65	0.2850143595365931
twomonth	evc	conv1	66	0.1676533756518841
twomonth	evc	conv2	66	0.212128118476585
twomonth	evc	conv3	66	0.2589130568062236
twomonth	evc	conv4	66	0.2474340179383528
twomonth	evc	conv5	66	0.2243247202508878
twomonth	evc	fc6	66	0.2234345813538505
twomonth	evc	fc7	66	0.2151091335579076
twomonth	vvc	conv1	66	0.1110743659266079
twomonth	vvc	conv2	66	0.1645514230020616
twomonth	vvc	conv3	66	0.2606212519701846
twomonth	vvc	conv4	66	0.3021889819876209
twomonth	vvc	conv5	66	0.3028431486527879
twomonth	vvc	fc6	66	0.3439187299539681
twomonth	vvc	fc7	66	0.3162882388574567
twomonth	evc	conv1	67	0.1734468610762076
twomonth	evc	conv2	67	0.2182671878020065
twomonth	evc	conv3	67	0.2654858696808916
twomonth	evc	conv4	67	0.2508048167225943
twomonth	evc	conv5	67	0.2298760425916201
twomonth	evc	fc6	67	0.2263856499896399
twomonth	evc	fc7	67	0.2160663640108032
twomonth	vvc	conv1	67	0.0938374990206816
twomonth	vvc	conv2	67	0.1280364358018874
twomonth	vvc	conv3	67	0.2308157083024241
twomonth	vvc	conv4	67	0.2789100357665661
twomonth	vvc	conv5	67	0.2681223566652858
twomonth	vvc	fc6	67	0.2912506588278006
twomonth	vvc	fc7	67	0.2723449494587744
twomonth	evc	conv1	68	0.1729382994042265
twomonth	evc	conv2	68	0.2156061293751235
twomonth	evc	conv3	68	0.2663635308922901
twomonth	evc	conv4	68	0.2523281021836069
twomonth	evc	conv5	68	0.2316959130420489
twomonth	evc	fc6	68	0.2228870029186986
twomonth	evc	fc7	68	0.2144959512909545
twomonth	vvc	conv1	68	0.0889180274842622
twomonth	vvc	conv2	68	0.1285035811557672
twomonth	vvc	conv3	68	0.2449147252167668
twomonth	vvc	conv4	68	0.2930756643257808
twomonth	vvc	conv5	68	0.2775877850176349
twomonth	vvc	fc6	68	0.3137924617741901
twomonth	vvc	fc7	68	0.2884538335829471
twomonth	evc	conv1	69	0.1766418204751382
twomonth	evc	conv2	69	0.2220474466395973
twomonth	evc	conv3	69	0.2696680059782512
twomonth	evc	conv4	69	0.2578327291853907
twomonth	evc	conv5	69	0.2352844474406887
twomonth	evc	fc6	69	0.2316370279640532
twomonth	evc	fc7	69	0.2234391405082185
twomonth	vvc	conv1	69	0.0911081492604751
twomonth	vvc	conv2	69	0.1270979218774502
twomonth	vvc	conv3	69	0.2308809761965351
twomonth	vvc	conv4	69	0.2643638857864643
twomonth	vvc	conv5	69	0.2700501111053922
twomonth	vvc	fc6	69	0.3198768212471951
twomonth	vvc	fc7	69	0.2969698060403757
twomonth	evc	conv1	70	0.1718050855927242
twomonth	evc	conv2	70	0.2195335289210557
twomonth	evc	conv3	70	0.2672677311812205
twomonth	evc	conv4	70	0.2507881638113763
twomonth	evc	conv5	70	0.2293413737619946
twomonth	evc	fc6	70	0.2262487793764012
twomonth	evc	fc7	70	0.2189178031258762
twomonth	vvc	conv1	70	0.0999572279333629
twomonth	vvc	conv2	70	0.1503988960127675
twomonth	vvc	conv3	70	0.2590595256391845
twomonth	vvc	conv4	70	0.2924479407559486
twomonth	vvc	conv5	70	0.2821941146356174
twomonth	vvc	fc6	70	0.3147356788262913
twomonth	vvc	fc7	70	0.2804850556318814
twomonth	evc	conv1	71	0.1683015914208232
twomonth	evc	conv2	71	0.2150190062747162
twomonth	evc	conv3	71	0.2647743536528845
twomonth	evc	conv4	71	0.2513222567478184
twomonth	evc	conv5	71	0.2292823927018017
twomonth	evc	fc6	71	0.2180745995232804
twomonth	evc	fc7	71	0.2124887235915482
twomonth	vvc	conv1	71	0.0676236571640692
twomonth	vvc	conv2	71	0.1140214992923112
twomonth	vvc	conv3	71	0.2270176927583472
twomonth	vvc	conv4	71	0.2766486952000143
twomonth	vvc	conv5	71	0.2640704682095565
twomonth	vvc	fc6	71	0.2902617542498218
twomonth	vvc	fc7	71	0.2713515817086247
twomonth	evc	conv1	72	0.1750713117730923
twomonth	evc	conv2	72	0.2194047208123837
twomonth	evc	conv3	72	0.2659434168150492
twomonth	evc	conv4	72	0.2514027858112878
twomonth	evc	conv5	72	0.2300274545077379
twomonth	evc	fc6	72	0.2262310706610138
twomonth	evc	fc7	72	0.2167683298101868
twomonth	vvc	conv1	72	0.1052198838159498
twomonth	vvc	conv2	72	0.1269425746912462
twomonth	vvc	conv3	72	0.236932029847104
twomonth	vvc	conv4	72	0.270740319085616
twomonth	vvc	conv5	72	0.2793532815533375
twomonth	vvc	fc6	72	0.3191300797528074
twomonth	vvc	fc7	72	0.3023701483848776
twomonth	evc	conv1	73	0.1758049037064605
twomonth	evc	conv2	73	0.2188827216327915
twomonth	evc	conv3	73	0.2666068937533467
twomonth	evc	conv4	73	0.2516291118323373
twomonth	evc	conv5	73	0.2327531089533513
twomonth	evc	fc6	73	0.2245305060817319
twomonth	evc	fc7	73	0.2140956575374399
twomonth	vvc	conv1	73	0.0818066105098826
twomonth	vvc	conv2	73	0.1207008044147971
twomonth	vvc	conv3	73	0.2313812833995551
twomonth	vvc	conv4	73	0.2732090771803646
twomonth	vvc	conv5	73	0.2690596708122577
twomonth	vvc	fc6	73	0.3147646174587538
twomonth	vvc	fc7	73	0.2908335681897722
twomonth	evc	conv1	74	0.1748014578256025
twomonth	evc	conv2	74	0.2211423345197933
twomonth	evc	conv3	74	0.2715438820407591
twomonth	evc	conv4	74	0.2565770420902331
twomonth	evc	conv5	74	0.2326354827706557
twomonth	evc	fc6	74	0.2274944843230477
twomonth	evc	fc7	74	0.2184489300924464
twomonth	vvc	conv1	74	0.0877116752384767
twomonth	vvc	conv2	74	0.1235624176427756
twomonth	vvc	conv3	74	0.2363510975984174
twomonth	vvc	conv4	74	0.2852620415965247
twomonth	vvc	conv5	74	0.2652408271313836
twomonth	vvc	fc6	74	0.3193059191381183
twomonth	vvc	fc7	74	0.2897131680015991
twomonth	evc	conv1	75	0.1745909208759959
twomonth	evc	conv2	75	0.2214779362723802
twomonth	evc	conv3	75	0.271010652944092
twomonth	evc	conv4	75	0.2551532901677397
twomonth	evc	conv5	75	0.2307624381829658
twomonth	evc	fc6	75	0.2231239349725413
twomonth	evc	fc7	75	0.2155788224400138
twomonth	vvc	conv1	75	0.0843438998934477
twomonth	vvc	conv2	75	0.1165546614413958
twomonth	vvc	conv3	75	0.2224915082750451
twomonth	vvc	conv4	75	0.2619328007041254
twomonth	vvc	conv5	75	0.264302121242552
twomonth	vvc	fc6	75	0.3097048679410943
twomonth	vvc	fc7	75	0.2822438334137784
twomonth	evc	conv1	76	0.1727760894909212
twomonth	evc	conv2	76	0.2182916632622981
twomonth	evc	conv3	76	0.268068894581433
twomonth	evc	conv4	76	0.2544535799499909
twomonth	evc	conv5	76	0.2318259209281863
twomonth	evc	fc6	76	0.2240582736713994
twomonth	evc	fc7	76	0.215993609505309
twomonth	vvc	conv1	76	0.069222432623197
twomonth	vvc	conv2	76	0.1276996822629338
twomonth	vvc	conv3	76	0.2413671752163408
twomonth	vvc	conv4	76	0.2887428839698813
twomonth	vvc	conv5	76	0.2784117441896877
twomonth	vvc	fc6	76	0.3478084564874907
twomonth	vvc	fc7	76	0.3144344866914085
twomonth	evc	conv1	77	0.1708255872700732
twomonth	evc	conv2	77	0.2159618393980284
twomonth	evc	conv3	77	0.2601623130941673
twomonth	evc	conv4	77	0.2455906798407031
twomonth	evc	conv5	77	0.2285654056885529
twomonth	evc	fc6	77	0.2207623889920897
twomonth	evc	fc7	77	0.2125253407997884
twomonth	vvc	conv1	77	0.0791753545552371
twomonth	vvc	conv2	77	0.1282176021991441
twomonth	vvc	conv3	77	0.2243445405746142
twomonth	vvc	conv4	77	0.2561033219558437
twomonth	vvc	conv5	77	0.2709526796969698
twomonth	vvc	fc6	77	0.3080008480027125
twomonth	vvc	fc7	77	0.2791637167138239
twomonth	evc	conv1	78	0.1763202801144443
twomonth	evc	conv2	78	0.2233020299394868
twomonth	evc	conv3	78	0.2683670152860047
twomonth	evc	conv4	78	0.252206204793135
twomonth	evc	conv5	78	0.225502613775197
twomonth	evc	fc6	78	0.2199692880964439
twomonth	evc	fc7	78	0.2115792922728692
twomonth	vvc	conv1	78	0.0782281542419512
twomonth	vvc	conv2	78	0.1327605355758614
twomonth	vvc	conv3	78	0.2471915189170713
twomonth	vvc	conv4	78	0.2859624236896541
twomonth	vvc	conv5	78	0.2553585960875977
twomonth	vvc	fc6	78	0.3032482895072622
twomonth	vvc	fc7	78	0.2807010635667297
twomonth	evc	conv1	79	0.1744219442177864
twomonth	evc	conv2	79	0.2189549482362011
twomonth	evc	conv3	79	0.2674206308213953
twomonth	evc	conv4	79	0.2543820732130604
twomonth	evc	conv5	79	0.2311008714103708
twomonth	evc	fc6	79	0.222643400102149
twomonth	evc	fc7	79	0.213323048840901
twomonth	vvc	conv1	79	0.0870947496658319
twomonth	vvc	conv2	79	0.1157678953707666
twomonth	vvc	conv3	79	0.2327672663274415
twomonth	vvc	conv4	79	0.2696561521768942
twomonth	vvc	conv5	79	0.2749087299287728
twomonth	vvc	fc6	79	0.3154036189367596
twomonth	vvc	fc7	79	0.2938605587435642
twomonth	evc	conv1	80	0.1662085076460018
twomonth	evc	conv2	80	0.2137304932681086
twomonth	evc	conv3	80	0.2632413739899524
twomonth	evc	conv4	80	0.2485533143312578
twomonth	evc	conv5	80	0.2221755828728887
twomonth	evc	fc6	80	0.2159783963270493
twomonth	evc	fc7	80	0.208007218821053
twomonth	vvc	conv1	80	0.0885623654524558
twomonth	vvc	conv2	80	0.1273022199842373
twomonth	vvc	conv3	80	0.2431626661886753
twomonth	vvc	conv4	80	0.2854492068811077
twomonth	vvc	conv5	80	0.2909510024080734
twomonth	vvc	fc6	80	0.3403539031580422
twomonth	vvc	fc7	80	0.3131612828452579
twomonth	evc	conv1	81	0.1696167874782585
twomonth	evc	conv2	81	0.2158010212265829
twomonth	evc	conv3	81	0.2629946037608944
twomonth	evc	conv4	81	0.2455130782342491
twomonth	evc	conv5	81	0.2266123599394784
twomonth	evc	fc6	81	0.2184942816806339
twomonth	evc	fc7	81	0.2113656838929515
twomonth	vvc	conv1	81	0.0922002826915663
twomonth	vvc	conv2	81	0.1452169131669458
twomonth	vvc	conv3	81	0.2331852208052451
twomonth	vvc	conv4	81	0.2740359638094326
twomonth	vvc	conv5	81	0.2782259706469644
twomonth	vvc	fc6	81	0.3109615148582241
twomonth	vvc	fc7	81	0.2902842140839717
twomonth	evc	conv1	82	0.1751427225278255
twomonth	evc	conv2	82	0.2187980173437431
twomonth	evc	conv3	82	0.2679705128292804
twomonth	evc	conv4	82	0.2548416359733597
twomonth	evc	conv5	82	0.2300514500570434
twomonth	evc	fc6	82	0.2261041342051876
twomonth	evc	fc7	82	0.2188685162676027
twomonth	vvc	conv1	82	0.0952882219405944
twomonth	vvc	conv2	82	0.1380324537404802
twomonth	vvc	conv3	82	0.2341513776024823
twomonth	vvc	conv4	82	0.2808356785983336
twomonth	vvc	conv5	82	0.2759343476971891
twomonth	vvc	fc6	82	0.3164234777733427
twomonth	vvc	fc7	82	0.292809265737391
twomonth	evc	conv1	83	0.1719309182532823
twomonth	evc	conv2	83	0.2166208051730565
twomonth	evc	conv3	83	0.2674135281388008
twomonth	evc	conv4	83	0.2544637540628964
twomonth	evc	conv5	83	0.2336152210487998
twomonth	evc	fc6	83	0.2273886159595118
twomonth	evc	fc7	83	0.2197617265949512
twomonth	vvc	conv1	83	0.1053376539719413
twomonth	vvc	conv2	83	0.1505840456712089
twomonth	vvc	conv3	83	0.2571396417392502
twomonth	vvc	conv4	83	0.2994511857940589
twomonth	vvc	conv5	83	0.2937800776711936
twomonth	vvc	fc6	83	0.3414961392960833
twomonth	vvc	fc7	83	0.3182496830487881
twomonth	evc	conv1	84	0.1720852096353168
twomonth	evc	conv2	84	0.221561488775062
twomonth	evc	conv3	84	0.2690279007049773
twomonth	evc	conv4	84	0.2546515432317613
twomonth	evc	conv5	84	0.2315670089511797
twomonth	evc	fc6	84	0.2246373342672401
twomonth	evc	fc7	84	0.2190202641214108
twomonth	vvc	conv1	84	0.1048435376206421
twomonth	vvc	conv2	84	0.1488417288361354
twomonth	vvc	conv3	84	0.2372990657692811
twomonth	vvc	conv4	84	0.2787574720640816
twomonth	vvc	conv5	84	0.2655736454002511
twomonth	vvc	fc6	84	0.3257370142985879
twomonth	vvc	fc7	84	0.3093418152801018
twomonth	evc	conv1	85	0.174771655353365
twomonth	evc	conv2	85	0.2186409904690878
twomonth	evc	conv3	85	0.2698555072005245
twomonth	evc	conv4	85	0.257280447622575
twomonth	evc	conv5	85	0.2341352046022504
twomonth	evc	fc6	85	0.2276104788083906
twomonth	evc	fc7	85	0.2206381880288844
twomonth	vvc	conv1	85	0.0879875760643915
twomonth	vvc	conv2	85	0.1371659744550581
twomonth	vvc	conv3	85	0.2433254519951639
twomonth	vvc	conv4	85	0.2814821666877227
twomonth	vvc	conv5	85	0.2733866442452254
twomonth	vvc	fc6	85	0.320639687750716
twomonth	vvc	fc7	85	0.3062009898404044
twomonth	evc	conv1	86	0.1714278275665429
twomonth	evc	conv2	86	0.2182444880123634
twomonth	evc	conv3	86	0.2649298928034828
twomonth	evc	conv4	86	0.2498973050478597
twomonth	evc	conv5	86	0.2304381143385525
twomonth	evc	fc6	86	0.2247928254267398
twomonth	evc	fc7	86	0.2169362986553254
twomonth	vvc	conv1	86	0.0810027116170492
twomonth	vvc	conv2	86	0.117420276887043
twomonth	vvc	conv3	86	0.2328717909402164
twomonth	vvc	conv4	86	0.2755627046295453
twomonth	vvc	conv5	86	0.2689017321067288
twomonth	vvc	fc6	86	0.3209369446155127
twomonth	vvc	fc7	86	0.2967648360582079
twomonth	evc	conv1	87	0.1700134818993773
twomonth	evc	conv2	87	0.2168090742529076
twomonth	evc	conv3	87	0.2688334887645039
twomonth	evc	conv4	87	0.2559034390301287
twomonth	evc	conv5	87	0.2316617913709365
twomonth	evc	fc6	87	0.2221552826381763
twomonth	evc	fc7	87	0.2177642890796615
twomonth	vvc	conv1	87	0.0857819051722286
twomonth	vvc	conv2	87	0.1404333524217928
twomonth	vvc	conv3	87	0.2604568824574418
twomonth	vvc	conv4	87	0.2947287177174378
twomonth	vvc	conv5	87	0.263097928596204
twomonth	vvc	fc6	87	0.3092348431212979
twomonth	vvc	fc7	87	0.2789248170249382
twomonth	evc	conv1	88	0.1698814583870983
twomonth	evc	conv2	88	0.2162076498051141
twomonth	evc	conv3	88	0.2644828077288225
twomonth	evc	conv4	88	0.2516259924109276
twomonth	evc	conv5	88	0.2283398475250811
twomonth	evc	fc6	88	0.2200459298809257
twomonth	evc	fc7	88	0.213640749913706
twomonth	vvc	conv1	88	0.0797821060149763
twomonth	vvc	conv2	88	0.116417934801453
twomonth	vvc	conv3	88	0.2379898976337869
twomonth	vvc	conv4	88	0.2726805512113613
twomonth	vvc	conv5	88	0.2679397505350708
twomonth	vvc	fc6	88	0.3132284223922147
twomonth	vvc	fc7	88	0.2829874074956577
twomonth	evc	conv1	89	0.1737468054425265
twomonth	evc	conv2	89	0.2234262788937908
twomonth	evc	conv3	89	0.2709861774838003
twomonth	evc	conv4	89	0.2525401748483691
twomonth	evc	conv5	89	0.2295724509018067
twomonth	evc	fc6	89	0.2246212092581068
twomonth	evc	fc7	89	0.2187524737911612
twomonth	vvc	conv1	89	0.1023842337723199
twomonth	vvc	conv2	89	0.160680077059307
twomonth	vvc	conv3	89	0.2890220481905016
twomonth	vvc	conv4	89	0.3239021226342938
twomonth	vvc	conv5	89	0.3080394808370943
twomonth	vvc	fc6	89	0.345312199493238
twomonth	vvc	fc7	89	0.3181163157857481
twomonth	evc	conv1	90	0.1799812810719868
twomonth	evc	conv2	90	0.2247590396933177
twomonth	evc	conv3	90	0.2701044370290199
twomonth	evc	conv4	90	0.2546080632964198
twomonth	evc	conv5	90	0.2342893040198904
twomonth	evc	fc6	90	0.2282057603955618
twomonth	evc	fc7	90	0.2204969022345735
twomonth	vvc	conv1	90	0.0786268642892116
twomonth	vvc	conv2	90	0.1177091353095827
twomonth	vvc	conv3	90	0.231563649574277
twomonth	vvc	conv4	90	0.263598235799224
twomonth	vvc	conv5	90	0.2626239205152229
twomonth	vvc	fc6	90	0.3017000006838732
twomonth	vvc	fc7	90	0.283989461634656
twomonth	evc	conv1	91	0.1727014153414824
twomonth	evc	conv2	91	0.2164654579868526
twomonth	evc	conv3	91	0.2629988749686708
twomonth	evc	conv4	91	0.2510330143964897
twomonth	evc	conv5	91	0.2280527167820912
twomonth	evc	fc6	91	0.2202102034114712
twomonth	evc	fc7	91	0.2129368164792794
twomonth	vvc	conv1	91	0.0883679535119826
twomonth	vvc	conv2	91	0.1469585581266386
twomonth	vvc	conv3	91	0.2528696337403339
twomonth	vvc	conv4	91	0.3051328999497174
twomonth	vvc	conv5	91	0.2934823408954107
twomonth	vvc	fc6	91	0.3206180917563411
twomonth	vvc	fc7	91	0.2927092522878856
twomonth	evc	conv1	92	0.1698113433920276
twomonth	evc	conv2	92	0.2146567694624001
twomonth	evc	conv3	92	0.2643506882343463
twomonth	evc	conv4	92	0.2525996838106468
twomonth	evc	conv5	92	0.2312139384386984
twomonth	evc	fc6	92	0.2282977113405005
twomonth	evc	fc7	92	0.2198385603438274
twomonth	vvc	conv1	92	0.0881445549479482
twomonth	vvc	conv2	92	0.156590035680182
twomonth	vvc	conv3	92	0.2500961801605038
twomonth	vvc	conv4	92	0.2904720512439353
twomonth	vvc	conv5	92	0.2855846857524867
twomonth	vvc	fc6	92	0.3282377824561101
twomonth	vvc	fc7	92	0.3053321110000517
twomonth	evc	conv1	93	0.1738916905692332
twomonth	evc	conv2	93	0.2162744054232821
twomonth	evc	conv3	93	0.2653280749486585
twomonth	evc	conv4	93	0.2543887439757674
twomonth	evc	conv5	93	0.2319093774486708
twomonth	evc	fc6	93	0.2257818259869159
twomonth	evc	fc7	93	0.2189715531563205
twomonth	vvc	conv1	93	0.1141582739233527
twomonth	vvc	conv2	93	0.1438650039190731
twomonth	vvc	conv3	93	0.2591612667682398
twomonth	vvc	conv4	93	0.2980176436874489
twomonth	vvc	conv5	93	0.2984443325451996
twomonth	vvc	fc6	93	0.3369315139427939
twomonth	vvc	fc7	93	0.3129374043702374
twomonth	evc	conv1	94	0.1729343641341404
twomonth	evc	conv2	94	0.2145509970810614
twomonth	evc	conv3	94	0.2656354099441635
twomonth	evc	conv4	94	0.2524431368469776
twomonth	evc	conv5	94	0.228908014141537
twomonth	evc	fc6	94	0.2236278894990557
twomonth	evc	fc7	94	0.2156033938825027
twomonth	vvc	conv1	94	0.0644421352727496
twomonth	vvc	conv2	94	0.0934003481034338
twomonth	vvc	conv3	94	0.2150920487268021
twomonth	vvc	conv4	94	0.2607747754946413
twomonth	vvc	conv5	94	0.2592175603269105
twomonth	vvc	fc6	94	0.2963917052665072
twomonth	vvc	fc7	94	0.272901934149254
twomonth	evc	conv1	95	0.1736538466845169
twomonth	evc	conv2	95	0.2161510682998517
twomonth	evc	conv3	95	0.2658456109560799
twomonth	evc	conv4	95	0.2529060589841796
twomonth	evc	conv5	95	0.2305240663961648
twomonth	evc	fc6	95	0.2243305271738198
twomonth	evc	fc7	95	0.2157833125111954
twomonth	vvc	conv1	95	0.1007033455434686
twomonth	vvc	conv2	95	0.1670262759663337
twomonth	vvc	conv3	95	0.2738433755307066
twomonth	vvc	conv4	95	0.3015445095243734
twomonth	vvc	conv5	95	0.2924852298395693
twomonth	vvc	fc6	95	0.3526348252926047
twomonth	vvc	fc7	95	0.3347025193767061
twomonth	evc	conv1	96	0.1716154247710135
twomonth	evc	conv2	96	0.2216893850528604
twomonth	evc	conv3	96	0.2663498534291859
twomonth	evc	conv4	96	0.2522946523878751
twomonth	evc	conv5	96	0.2282999189310367
twomonth	evc	fc6	96	0.2221990985112082
twomonth	evc	fc7	96	0.2150670453644258
twomonth	vvc	conv1	96	0.0650304581506222
twomonth	vvc	conv2	96	0.1309754106808269
twomonth	vvc	conv3	96	0.2363172638738967
twomonth	vvc	conv4	96	0.2791371296451934
twomonth	vvc	conv5	96	0.2704635064288276
twomonth	vvc	fc6	96	0.3248701510843769
twomonth	vvc	fc7	96	0.2946517399952657
twomonth	evc	conv1	97	0.1724245067024968
twomonth	evc	conv2	97	0.213994348328272
twomonth	evc	conv3	97	0.261329648576782
twomonth	evc	conv4	97	0.2489875857825891
twomonth	evc	conv5	97	0.2304826020869649
twomonth	evc	fc6	97	0.2224652091530063
twomonth	evc	fc7	97	0.2159215268751952
twomonth	vvc	conv1	97	0.0852184896745351
twomonth	vvc	conv2	97	0.125343847223217
twomonth	vvc	conv3	97	0.2252747520389918
twomonth	vvc	conv4	97	0.265995871085831
twomonth	vvc	conv5	97	0.2656540784815233
twomonth	vvc	fc6	97	0.303212536138797
twomonth	vvc	fc7	97	0.2779151802923594
twomonth	evc	conv1	98	0.170505438651239
twomonth	evc	conv2	98	0.2137651908324044
twomonth	evc	conv3	98	0.2660696813954948
twomonth	evc	conv4	98	0.2518306264554051
twomonth	evc	conv5	98	0.231153901574336
twomonth	evc	fc6	98	0.2234149050034199
twomonth	evc	fc7	98	0.2171883479052305
twomonth	vvc	conv1	98	0.0678787778442854
twomonth	vvc	conv2	98	0.1083241400385056
twomonth	vvc	conv3	98	0.2250222228781006
twomonth	vvc	conv4	98	0.2575660906415078
twomonth	vvc	conv5	98	0.2402693308445149
twomonth	vvc	fc6	98	0.2824406929002809
twomonth	vvc	fc7	98	0.2600491500836425
twomonth	evc	conv1	99	0.1695777707150877
twomonth	evc	conv2	99	0.2168454994967533
twomonth	evc	conv3	99	0.2618997348371824
twomonth	evc	conv4	99	0.2498190795571238
twomonth	evc	conv5	99	0.2292055589529254
twomonth	evc	fc6	99	0.2235473604355864
twomonth	evc	fc7	99	0.2159158159344604
twomonth	vvc	conv1	99	0.0815792766757621
twomonth	vvc	conv2	99	0.1561369997092939
twomonth	vvc	conv3	99	0.2582966591356635
twomonth	vvc	conv4	99	0.3035049938937326
twomonth	vvc	conv5	99	0.2936575563964396
twomonth	vvc	fc6	99	0.3352214951170857
twomonth	vvc	fc7	99	0.3133607338510853
twomonth	evc	conv1	100	0.1699184115330288
twomonth	evc	conv2	100	0.21861603509781
twomonth	evc	conv3	100	0.2655794043320845
twomonth	evc	conv4	100	0.2495333405559937
twomonth	evc	conv5	100	0.2271740477576219
twomonth	evc	fc6	100	0.2242520137364921
twomonth	evc	fc7	100	0.2154433915597335
twomonth	vvc	conv1	100	0.0812417552792308
twomonth	vvc	conv2	100	0.1381815620838647
twomonth	vvc	conv3	100	0.242730746301176
twomonth	vvc	conv4	100	0.2759226858602266
twomonth	vvc	conv5	100	0.2628896952193307
twomonth	vvc	fc6	100	0.3145939131209943
twomonth	vvc	fc7	100	0.2928318215537382
twomonth	evc	conv1	101	0.1789341632913927
twomonth	evc	conv2	101	0.2220073260811585
twomonth	evc	conv3	101	0.2720295999498013
twomonth	evc	conv4	101	0.2571862890871001
twomonth	evc	conv5	101	0.2362985473454383
twomonth	evc	fc6	101	0.2267002316410352
twomonth	evc	fc7	101	0.2187855396581042
twomonth	vvc	conv1	101	0.0888137428269804
twomonth	vvc	conv2	101	0.1339868041275704
twomonth	vvc	conv3	101	0.2429266459657063
twomonth	vvc	conv4	101	0.2757796723863658
twomonth	vvc	conv5	101	0.2630054017580819
twomonth	vvc	fc6	101	0.3066087222142037
twomonth	vvc	fc7	101	0.2884450032208026
twomonth	evc	conv1	102	0.1667103025730787
twomonth	evc	conv2	102	0.2130138421925501
twomonth	evc	conv3	102	0.2643656134660144
twomonth	evc	conv4	102	0.2500117158269484
twomonth	evc	conv5	102	0.2272377319454787
twomonth	evc	fc6	102	0.2170751848947057
twomonth	evc	fc7	102	0.2080875559201279
twomonth	vvc	conv1	102	0.0589831478057449
twomonth	vvc	conv2	102	0.132819804582646
twomonth	vvc	conv3	102	0.2342319066659516
twomonth	vvc	conv4	102	0.2671799554618609
twomonth	vvc	conv5	102	0.2677995685360279
twomonth	vvc	fc6	102	0.3139274127434843
twomonth	vvc	fc7	102	0.2864936851512782
twomonth	evc	conv1	103	0.1730612046077694
twomonth	evc	conv2	103	0.2182087346438982
twomonth	evc	conv3	103	0.2659342025241158
twomonth	evc	conv4	103	0.251522427620125
twomonth	evc	conv5	103	0.2335280692137222
twomonth	evc	fc6	103	0.2262721990325234
twomonth	evc	fc7	103	0.219362728601099
twomonth	vvc	conv1	103	0.1123251579297072
twomonth	vvc	conv2	103	0.165332862060745
twomonth	vvc	conv3	103	0.2682673377741896
twomonth	vvc	conv4	103	0.3081318637019206
twomonth	vvc	conv5	103	0.3053037002696739
twomonth	vvc	fc6	103	0.3631114260926883
twomonth	vvc	fc7	103	0.3408878521211886
twomonth	evc	conv1	104	0.1769264556810003
twomonth	evc	conv2	104	0.2274526840761575
twomonth	evc	conv3	104	0.2751850146834765
twomonth	evc	conv4	104	0.2609103503482174
twomonth	evc	conv5	104	0.2330349126843953
twomonth	evc	fc6	104	0.2204855763353013
twomonth	evc	fc7	104	0.2148387996994318
twomonth	vvc	conv1	104	0.0715365633982209
twomonth	vvc	conv2	104	0.1254908439582626
twomonth	vvc	conv3	104	0.227541707564081
twomonth	vvc	conv4	104	0.2709643415339323
twomonth	vvc	conv5	104	0.2630317008801207
twomonth	vvc	fc6	104	0.3061417208336198
twomonth	vvc	fc7	104	0.2771071541650455
twomonth	evc	conv1	105	0.1704975681110667
twomonth	evc	conv2	105	0.2125967995456203
twomonth	evc	conv3	105	0.2645955388194598
twomonth	evc	conv4	105	0.2529341337768671
twomonth	evc	conv5	105	0.2335320044838083
twomonth	evc	fc6	105	0.2292346895497823
twomonth	evc	fc7	105	0.2219933606714627
twomonth	vvc	conv1	105	0.0721058338099449
twomonth	vvc	conv2	105	0.1231705223315179
twomonth	vvc	conv3	105	0.2486999751286131
twomonth	vvc	conv4	105	0.282341975210438
twomonth	vvc	conv5	105	0.2646426180871972
twomonth	vvc	fc6	105	0.3169284881040265
twomonth	vvc	fc7	105	0.2937647685107367
twomonth	evc	conv1	106	0.1753442371508932
twomonth	evc	conv2	106	0.2226595251112824
twomonth	evc	conv3	106	0.2697699870627996
twomonth	evc	conv4	106	0.255937080790255
twomonth	evc	conv5	106	0.232822983992929
twomonth	evc	fc6	106	0.2259001240449921
twomonth	evc	fc7	106	0.2155007889136723
twomonth	vvc	conv1	106	0.0673982909649918
twomonth	vvc	conv2	106	0.1089022888034727
twomonth	vvc	conv3	106	0.2219222858544197
twomonth	vvc	conv4	106	0.2617907470522367
twomonth	vvc	conv5	106	0.2710716496304265
twomonth	vvc	fc6	106	0.3204252155310233
twomonth	vvc	fc7	106	0.3063384363468264
twomonth	evc	conv1	107	0.1749357369195162
twomonth	evc	conv2	107	0.2159472501040507
twomonth	evc	conv3	107	0.2662768109771
twomonth	evc	conv4	107	0.2550417108634691
twomonth	evc	conv5	107	0.2340565951827255
twomonth	evc	fc6	107	0.2273007922490536
twomonth	evc	fc7	107	0.2196208247294292
twomonth	vvc	conv1	107	0.0937554822331554
twomonth	vvc	conv2	107	0.1316149880520161
twomonth	vvc	conv3	107	0.256519932682886
twomonth	vvc	conv4	107	0.2973692359541152
twomonth	vvc	conv5	107	0.2904409530120353
twomonth	vvc	fc6	107	0.3405220639675753
twomonth	vvc	fc7	107	0.3112019502622654
twomonth	evc	conv1	108	0.1756850219421301
twomonth	evc	conv2	108	0.2232816817136758
twomonth	evc	conv3	108	0.2675917670790422
twomonth	evc	conv4	108	0.2525966603714343
twomonth	evc	conv5	108	0.2299726486731241
twomonth	evc	fc6	108	0.2291771482225477
twomonth	evc	fc7	108	0.2216829542456465
twomonth	vvc	conv1	108	0.0744004322078341
twomonth	vvc	conv2	108	0.1137029343797312
twomonth	vvc	conv3	108	0.2226681155179337
twomonth	vvc	conv4	108	0.2564139683371529
twomonth	vvc	conv5	108	0.260622547729847
twomonth	vvc	fc6	108	0.3167049455666963
twomonth	vvc	fc7	108	0.2890319343568155
twomonth	evc	conv1	109	0.1669905705889671
twomonth	evc	conv2	109	0.2145474457397642
twomonth	evc	conv3	109	0.2617857079868826
twomonth	evc	conv4	109	0.2482433878164278
twomonth	evc	conv5	109	0.2256168325898912
twomonth	evc	fc6	109	0.2201121096059103
twomonth	evc	fc7	109	0.2131766279990387
twomonth	vvc	conv1	109	0.0925989927388268
twomonth	vvc	conv2	109	0.1315134388873552
twomonth	vvc	conv3	109	0.2308463746144365
twomonth	vvc	conv4	109	0.2717572504651837
twomonth	vvc	conv5	109	0.266963659580421
twomonth	vvc	fc6	109	0.3202509598519667
twomonth	vvc	fc7	109	0.299852535351743
twomonth	evc	conv1	110	0.1705109576275792
twomonth	evc	conv2	110	0.2150294203431147
twomonth	evc	conv3	110	0.2621394503747445
twomonth	evc	conv4	110	0.2488007084445977
twomonth	evc	conv5	110	0.2279369622522415
twomonth	evc	fc6	110	0.222134454501379
twomonth	evc	fc7	110	0.2182217402316218
twomonth	vvc	conv1	110	0.1064484079492935
twomonth	vvc	conv2	110	0.1685451462462742
twomonth	vvc	conv3	110	0.2820807116695996
twomonth	vvc	conv4	110	0.3161225735850514
twomonth	vvc	conv5	110	0.30811564271059
twomonth	vvc	fc6	110	0.3659416051510766
twomonth	vvc	fc7	110	0.350272079534688
twomonth	evc	conv1	111	0.1758880722803534
twomonth	evc	conv2	111	0.2151983970013242
twomonth	evc	conv3	111	0.2666442788191647
twomonth	evc	conv4	111	0.2533457534296539
twomonth	evc	conv5	111	0.230432499380015
twomonth	evc	fc6	111	0.2232280756565272
twomonth	evc	fc7	111	0.2178639665914766
twomonth	vvc	conv1	111	0.0722982781153751
twomonth	vvc	conv2	111	0.1195584243034602
twomonth	vvc	conv3	111	0.2162013629711961
twomonth	vvc	conv4	111	0.2632285603666232
twomonth	vvc	conv5	111	0.2617221677723216
twomonth	vvc	fc6	111	0.2947331808896086
twomonth	vvc	fc7	111	0.2765643268486562
twomonth	evc	conv1	112	0.1733601411610174
twomonth	evc	conv2	112	0.2183618742395661
twomonth	evc	conv3	112	0.2701525241098281
twomonth	evc	conv4	112	0.2559667392891966
twomonth	evc	conv5	112	0.2310203423469015
twomonth	evc	fc6	112	0.2266703811776991
twomonth	evc	fc7	112	0.2188227807506264
twomonth	vvc	conv1	112	0.0863413374087374
twomonth	vvc	conv2	112	0.1435550294131444
twomonth	vvc	conv3	112	0.2670997623360819
twomonth	vvc	conv4	112	0.3130645807815567
twomonth	vvc	conv5	112	0.3098999037658495
twomonth	vvc	fc6	112	0.3571340867695859
twomonth	vvc	fc7	112	0.3241211060172559
twomonth	evc	conv1	113	0.1749138049874509
twomonth	evc	conv2	113	0.2202626096911545
twomonth	evc	conv3	113	0.2662216212136973
twomonth	evc	conv4	113	0.2524051278968777
twomonth	evc	conv5	113	0.2290250644310493
twomonth	evc	fc6	113	0.2204565417206416
twomonth	evc	fc7	113	0.2140708941305567
twomonth	vvc	conv1	113	0.0784748764799105
twomonth	vvc	conv2	113	0.1175666497378066
twomonth	vvc	conv3	113	0.2266298286993728
twomonth	vvc	conv4	113	0.2629791506271417
twomonth	vvc	conv5	113	0.2560324870942937
twomonth	vvc	fc6	113	0.3002813358178325
twomonth	vvc	fc7	113	0.275310559397443
twomonth	evc	conv1	114	0.1758118144246605
twomonth	evc	conv2	114	0.2208557316788882
twomonth	evc	conv3	114	0.2656988061854288
twomonth	evc	conv4	114	0.249145764443611
twomonth	evc	conv5	114	0.2252170667384613
twomonth	evc	fc6	114	0.2217866150186463
twomonth	evc	fc7	114	0.2151706101552284
twomonth	vvc	conv1	114	0.0797315713881389
twomonth	vvc	conv2	114	0.1399833878812158
twomonth	vvc	conv3	114	0.2703525989999376
twomonth	vvc	conv4	114	0.308693311564571
twomonth	vvc	conv5	114	0.2951781063648314
twomonth	vvc	fc6	114	0.3334538389819457
twomonth	vvc	fc7	114	0.3145664622125888
twomonth	evc	conv1	115	0.1774318019493744
twomonth	evc	conv2	115	0.2198414878008427
twomonth	evc	conv3	115	0.2667340701646659
twomonth	evc	conv4	115	0.2538117469971669
twomonth	evc	conv5	115	0.2299338718654464
twomonth	evc	fc6	115	0.2241332357674298
twomonth	evc	fc7	115	0.2178339241637461
twomonth	vvc	conv1	115	0.1087933490096257
twomonth	vvc	conv2	115	0.1336530260367307
twomonth	vvc	conv3	115	0.239667474476834
twomonth	vvc	conv4	115	0.2871586498136326
twomonth	vvc	conv5	115	0.2771525057532329
twomonth	vvc	fc6	115	0.3229602973240523
twomonth	vvc	fc7	115	0.3014036556499501
twomonth	evc	conv1	116	0.1678664561297171
twomonth	evc	conv2	116	0.2116476315972913
twomonth	evc	conv3	116	0.259109916292726
twomonth	evc	conv4	116	0.2448043456899614
twomonth	evc	conv5	116	0.2238235971991915
twomonth	evc	fc6	116	0.2198293940439927
twomonth	evc	fc7	116	0.211342312227928
twomonth	vvc	conv1	116	0.0792844863134785
twomonth	vvc	conv2	116	0.1300731780269395
twomonth	vvc	conv3	116	0.2476585682887538
twomonth	vvc	conv4	116	0.3028776062615906
twomonth	vvc	conv5	116	0.2890409566833544
twomonth	vvc	fc6	116	0.3433618412456858
twomonth	vvc	fc7	116	0.3150814546917838
twomonth	evc	conv1	117	0.1692531589240827
twomonth	evc	conv2	117	0.2165813564899982
twomonth	evc	conv3	117	0.265972547411906
twomonth	evc	conv4	117	0.2522305842712294
twomonth	evc	conv5	117	0.228766872320522
twomonth	evc	fc6	117	0.218608020584342
twomonth	evc	fc7	117	0.2122754991404194
twomonth	vvc	conv1	117	0.0941517927254853
twomonth	vvc	conv2	117	0.1375844568349462
twomonth	vvc	conv3	117	0.2552309877563909
twomonth	vvc	conv4	117	0.2969888585065242
twomonth	vvc	conv5	117	0.3034937639766576
twomonth	vvc	fc6	117	0.3421783327628391
twomonth	vvc	fc7	117	0.3076124560416534
twomonth	evc	conv1	118	0.1763062667136499
twomonth	evc	conv2	118	0.2234257030006075
twomonth	evc	conv3	118	0.2724514417065922
twomonth	evc	conv4	118	0.2563063243029683
twomonth	evc	conv5	118	0.2306226401127119
twomonth	evc	fc6	118	0.2210157340016574
twomonth	evc	fc7	118	0.2121370448209266
twomonth	vvc	conv1	118	0.0881804042986107
twomonth	vvc	conv2	118	0.1346764842057095
twomonth	vvc	conv3	118	0.2532856685741929
twomonth	vvc	conv4	118	0.3017024482299023
twomonth	vvc	conv5	118	0.2957842339402888
twomonth	vvc	fc6	118	0.3056664169929761
twomonth	vvc	fc7	118	0.2729292890754622
twomonth	evc	conv1	119	0.1722583615191054
twomonth	evc	conv2	119	0.2191679807229355
twomonth	evc	conv3	119	0.2646862899869332
twomonth	evc	conv4	119	0.2478260092318077
twomonth	evc	conv5	119	0.2234349652826394
twomonth	evc	fc6	119	0.2169505040205143
twomonth	evc	fc7	119	0.2064641610274126
twomonth	vvc	conv1	119	0.0856690780993941
twomonth	vvc	conv2	119	0.1227439774470631
twomonth	vvc	conv3	119	0.2384163945271431
twomonth	vvc	conv4	119	0.2765974407066977
twomonth	vvc	conv5	119	0.2688046461142387
twomonth	vvc	fc6	119	0.3276450923882639
twomonth	vvc	fc7	119	0.3001795466976785
twomonth	evc	conv1	120	0.1721484139121875
twomonth	evc	conv2	120	0.2202784947447947
twomonth	evc	conv3	120	0.2690642299666258
twomonth	evc	conv4	120	0.2530604463484113
twomonth	evc	conv5	120	0.22992787297812
twomonth	evc	fc6	120	0.223667578137607
twomonth	evc	fc7	120	0.2150699728214411
twomonth	vvc	conv1	120	0.1013142242376884
twomonth	vvc	conv2	120	0.1376832705069863
twomonth	vvc	conv3	120	0.2386122462005747
twomonth	vvc	conv4	120	0.2725476638593074
twomonth	vvc	conv5	120	0.265887795131759
twomonth	vvc	fc6	120	0.3106566753998468
twomonth	vvc	fc7	120	0.2826878950492262
twomonth	evc	conv1	121	0.1720332352755211
twomonth	evc	conv2	121	0.2188155340947361
twomonth	evc	conv3	121	0.2684555108718435
twomonth	evc	conv4	121	0.2544519002615395
twomonth	evc	conv5	121	0.232116746985769
twomonth	evc	fc6	121	0.2255339999536886
twomonth	evc	fc7	121	0.2177537310379671
twomonth	vvc	conv1	121	0.1069369573331538
twomonth	vvc	conv2	121	0.1432362245450714
twomonth	vvc	conv3	121	0.2481735127768501
twomonth	vvc	conv4	121	0.283013274697809
twomonth	vvc	conv5	121	0.2697809290332829
twomonth	vvc	fc6	121	0.3271233331641647
twomonth	vvc	fc7	121	0.2973013285495806
twomonth	evc	conv1	122	0.1679578791725711
twomonth	evc	conv2	122	0.2155481561280014
twomonth	evc	conv3	122	0.2657318240612731
twomonth	evc	conv4	122	0.2524200531285457
twomonth	evc	conv5	122	0.2271396861310164
twomonth	evc	fc6	122	0.2256404442104078
twomonth	evc	fc7	122	0.2178609431522641
twomonth	vvc	conv1	122	0.0933880623821893
twomonth	vvc	conv2	122	0.1292951463362575
twomonth	vvc	conv3	122	0.2417039767463931
twomonth	vvc	conv4	122	0.2860400252961081
twomonth	vvc	conv5	122	0.2812172078322913
twomonth	vvc	fc6	122	0.3378769385854312
twomonth	vvc	fc7	122	0.313678962825975
twomonth	evc	conv1	123	0.171611537492026
twomonth	evc	conv2	123	0.2188917439593304
twomonth	evc	conv3	123	0.2684182217882227
twomonth	evc	conv4	123	0.2560865250713298
twomonth	evc	conv5	123	0.2330445588952161
twomonth	evc	fc6	123	0.2289311938421661
twomonth	evc	fc7	123	0.2213253245787971
twomonth	vvc	conv1	123	0.0770192104768407
twomonth	vvc	conv2	123	0.1182370373943041
twomonth	vvc	conv3	123	0.2215226639762857
twomonth	vvc	conv4	123	0.2660320083830851
twomonth	vvc	conv5	123	0.2519659613534882
twomonth	vvc	fc6	123	0.3130437046536608
twomonth	vvc	fc7	123	0.2859509058259874
twomonth	evc	conv1	124	0.1677370241367631
twomonth	evc	conv2	124	0.2174798458381939
twomonth	evc	conv3	124	0.2680868432523136
twomonth	evc	conv4	124	0.2544604426770923
twomonth	evc	conv5	124	0.2276288593991586
twomonth	evc	fc6	124	0.2158563069721828
twomonth	evc	fc7	124	0.2096503860463961
twomonth	vvc	conv1	124	0.09561696096608
twomonth	vvc	conv2	124	0.1362063444472319
twomonth	vvc	conv3	124	0.2343108040320681
twomonth	vvc	conv4	124	0.2787124564135844
twomonth	vvc	conv5	124	0.2676265606255352
twomonth	vvc	fc6	124	0.308550921974992
twomonth	vvc	fc7	124	0.2823187955098089
twomonth	evc	conv1	125	0.169314203601516
twomonth	evc	conv2	125	0.2150762116642605
twomonth	evc	conv3	125	0.2634062234136813
twomonth	evc	conv4	125	0.2494499320266077
twomonth	evc	conv5	125	0.2301457525658141
twomonth	evc	fc6	125	0.2245798409311041
twomonth	evc	fc7	125	0.2163056476284779
twomonth	vvc	conv1	125	0.0656064473161518
twomonth	vvc	conv2	125	0.1211519207417408
twomonth	vvc	conv3	125	0.2289727541335633
twomonth	vvc	conv4	125	0.2678670920117736
twomonth	vvc	conv5	125	0.2701903890866322
twomonth	vvc	fc6	125	0.3251908755963944
twomonth	vvc	fc7	125	0.3008286263063927
twomonth	evc	conv1	126	0.1702758492354838
twomonth	evc	conv2	126	0.2148849671362955
twomonth	evc	conv3	126	0.2655371241742081
twomonth	evc	conv4	126	0.2526054907335788
twomonth	evc	conv5	126	0.2298984544346715
twomonth	evc	fc6	126	0.2214408871442525
twomonth	evc	fc7	126	0.2122979589745694
twomonth	vvc	conv1	126	0.0678044876236355
twomonth	vvc	conv2	126	0.1192017064674844
twomonth	vvc	conv3	126	0.2524375218884401
twomonth	vvc	conv4	126	0.2977807596247048
twomonth	vvc	conv5	126	0.2871181453264049
twomonth	vvc	fc6	126	0.3373072842449183
twomonth	vvc	fc7	126	0.305557237243636
twomonth	evc	conv1	127	0.1801609117540878
twomonth	evc	conv2	127	0.2274431818386326
twomonth	evc	conv3	127	0.2727614162125209
twomonth	evc	conv4	127	0.2580374592120654
twomonth	evc	conv5	127	0.2377205715883818
twomonth	evc	fc6	127	0.2328637284356497
twomonth	evc	fc7	127	0.2272003948707594
twomonth	vvc	conv1	127	0.0805746790085375
twomonth	vvc	conv2	127	0.1335315125750475
twomonth	vvc	conv3	127	0.2512196037878894
twomonth	vvc	conv4	127	0.2889869187063184
twomonth	vvc	conv5	127	0.2766756661974337
twomonth	vvc	fc6	127	0.321901613688693
twomonth	vvc	fc7	127	0.2983506059296122
twomonth	evc	conv1	128	0.1744541462449545
twomonth	evc	conv2	128	0.2194851059025571
twomonth	evc	conv3	128	0.2666009428571189
twomonth	evc	conv4	128	0.2530858816306752
twomonth	evc	conv5	128	0.2304849536507968
twomonth	evc	fc6	128	0.2213664529503068
twomonth	evc	fc7	128	0.2130825174546625
twomonth	vvc	conv1	128	0.0916742042685922
twomonth	vvc	conv2	128	0.1218968385743812
twomonth	vvc	conv3	128	0.2438515784092366
twomonth	vvc	conv4	128	0.284299772078275
twomonth	vvc	conv5	128	0.2719333298059876
twomonth	vvc	fc6	128	0.3248773497491685
twomonth	vvc	fc7	128	0.2986809286613519
twomonth	evc	conv1	129	0.1742296918767507
twomonth	evc	conv2	129	0.2205875094287511
twomonth	evc	conv3	129	0.2643297641153519
twomonth	evc	conv4	129	0.2514291809155238
twomonth	evc	conv5	129	0.2306530184781327
twomonth	evc	fc6	129	0.2239004309480677
twomonth	evc	fc7	129	0.2159297333530576
twomonth	vvc	conv1	129	0.090925447148063
twomonth	vvc	conv2	129	0.1438534860554064
twomonth	vvc	conv3	129	0.2603633478062489
twomonth	vvc	conv4	129	0.3073826746615038
twomonth	vvc	conv5	129	0.2847405223279186
twomonth	vvc	fc6	129	0.302666445427702
twomonth	vvc	fc7	129	0.2819351066764137
twomonth	evc	conv1	130	0.1740560120908774
twomonth	evc	conv2	130	0.216253193357696
twomonth	evc	conv3	130	0.2642438120577395
twomonth	evc	conv4	130	0.2496919511369031
twomonth	evc	conv5	130	0.23076229420967
twomonth	evc	fc6	130	0.226162203434507
twomonth	evc	fc7	130	0.2166808900285175
twomonth	vvc	conv1	130	0.0872486571190775
twomonth	vvc	conv2	130	0.131125670810578
twomonth	vvc	conv3	130	0.2410869072004525
twomonth	vvc	conv4	130	0.2717727515900351
twomonth	vvc	conv5	130	0.2640365385028385
twomonth	vvc	fc6	130	0.3225914857312266
twomonth	vvc	fc7	130	0.2959478355954538
twomonth	evc	conv1	131	0.1661883993756838
twomonth	evc	conv2	131	0.2089160262554502
twomonth	evc	conv3	131	0.2632977635308203
twomonth	evc	conv4	131	0.2490359608099889
twomonth	evc	conv5	131	0.2272921538513036
twomonth	evc	fc6	131	0.218628992694435
twomonth	evc	fc7	131	0.2111911882584018
twomonth	vvc	conv1	131	0.0741487188956192
twomonth	vvc	conv2	131	0.1336802369896431
twomonth	vvc	conv3	131	0.2492186629224011
twomonth	vvc	conv4	131	0.2834623274075125
twomonth	vvc	conv5	131	0.2742473166077157
twomonth	vvc	fc6	131	0.314700309386615
twomonth	vvc	fc7	131	0.2881081057085532
twomonth	evc	conv1	132	0.1698864974524525
twomonth	evc	conv2	132	0.2146803810829167
twomonth	evc	conv3	132	0.2632221295594093
twomonth	evc	conv4	132	0.2505130788341378
twomonth	evc	conv5	132	0.229205366988531
twomonth	evc	fc6	132	0.2224434691853355
twomonth	evc	fc7	132	0.2171484673022848
twomonth	vvc	conv1	132	0.0850453857818452
twomonth	vvc	conv2	132	0.13567949816668
twomonth	vvc	conv3	132	0.2522594269214946
twomonth	vvc	conv4	132	0.2899434292927348
twomonth	vvc	conv5	132	0.2920326737796673
twomonth	vvc	fc6	132	0.3275692664524584
twomonth	vvc	fc7	132	0.2982527040884457
twomonth	evc	conv1	133	0.1732732292814329
twomonth	evc	conv2	133	0.2190491547627746
twomonth	evc	conv3	133	0.2702722619008627
twomonth	evc	conv4	133	0.2566696649105524
twomonth	evc	conv5	133	0.2315946998150783
twomonth	evc	fc6	133	0.2268882607653932
twomonth	evc	fc7	133	0.2184341488340743
twomonth	vvc	conv1	133	0.1011750020606178
twomonth	vvc	conv2	133	0.1471997613882577
twomonth	vvc	conv3	133	0.2602250374600519
twomonth	vvc	conv4	133	0.3007332679934526
twomonth	vvc	conv5	133	0.2906180401659101
twomonth	vvc	fc6	133	0.3336529540500828
twomonth	vvc	fc7	133	0.2987260402940463
twomonth	evc	conv1	134	0.1770556477184612
twomonth	evc	conv2	134	0.2261877826900666
twomonth	evc	conv3	134	0.2694913987353626
twomonth	evc	conv4	134	0.2546595577452294
twomonth	evc	conv5	134	0.2321316242263385
twomonth	evc	fc6	134	0.2266128398504645
twomonth	evc	fc7	134	0.2175301405095383
twomonth	vvc	conv1	134	0.1134561641506733
twomonth	vvc	conv2	134	0.1589955894980599
twomonth	vvc	conv3	134	0.2611694542896183
twomonth	vvc	conv4	134	0.3003346059372908
twomonth	vvc	conv5	134	0.291475401142596
twomonth	vvc	fc6	134	0.3337072319826119
twomonth	vvc	fc7	134	0.3121501583886221
twomonth	evc	conv1	135	0.1696487015588349
twomonth	evc	conv2	135	0.2162891866816543
twomonth	evc	conv3	135	0.265894081965677
twomonth	evc	conv4	135	0.2493037031491399
twomonth	evc	conv5	135	0.2256581049346967
twomonth	evc	fc6	135	0.2195282978913071
twomonth	evc	fc7	135	0.212168335017221
twomonth	vvc	conv1	135	0.0805014925831557
twomonth	vvc	conv2	135	0.1323522752999773
twomonth	vvc	conv3	135	0.2468646035533329
twomonth	vvc	conv4	135	0.2869837222591954
twomonth	vvc	conv5	135	0.2866627098005862
twomonth	vvc	fc6	135	0.3365551677474862
twomonth	vvc	fc7	135	0.3096716581008554
twomonth	evc	conv1	136	0.1730410483463527
twomonth	evc	conv2	136	0.2196016762810834
twomonth	evc	conv3	136	0.2674290772547508
twomonth	evc	conv4	136	0.2515254990504361
twomonth	evc	conv5	136	0.2308882708435239
twomonth	evc	fc6	136	0.2239791843408884
twomonth	evc	fc7	136	0.2161425738753976
twomonth	vvc	conv1	136	0.1109202185178693
twomonth	vvc	conv2	136	0.14373139670054
twomonth	vvc	conv3	136	0.2522604347345655
twomonth	vvc	conv4	136	0.2883242576166973
twomonth	vvc	conv5	136	0.2781300364408409
twomonth	vvc	fc6	136	0.3334798981484914
twomonth	vvc	fc7	136	0.3040490689786859
twomonth	evc	conv1	137	0.1707269655624275
twomonth	evc	conv2	137	0.2152209528176713
twomonth	evc	conv3	137	0.2655302134560082
twomonth	evc	conv4	137	0.2521187170203671
twomonth	evc	conv5	137	0.2291739328189407
twomonth	evc	fc6	137	0.2218725670762587
twomonth	evc	fc7	137	0.2112241581431476
twomonth	vvc	conv1	137	0.091507915111905
twomonth	vvc	conv2	137	0.1368476494979711
twomonth	vvc	conv3	137	0.2500547158513039
twomonth	vvc	conv4	137	0.2845965970231841
twomonth	vvc	conv5	137	0.2738637717476163
twomonth	vvc	fc6	137	0.328384491244564
twomonth	vvc	fc7	137	0.2941245097859249
twomonth	evc	conv1	138	0.174692326067361
twomonth	evc	conv2	138	0.2218200168232796
twomonth	evc	conv3	138	0.2707913816145381
twomonth	evc	conv4	138	0.2570121293902407
twomonth	evc	conv5	138	0.2348729237700991
twomonth	evc	fc6	138	0.2283556365965241
twomonth	evc	fc7	138	0.221223919387432
twomonth	vvc	conv1	138	0.0906721021384953
twomonth	vvc	conv2	138	0.1413787290733315
twomonth	vvc	conv3	138	0.2541093877907526
twomonth	vvc	conv4	138	0.2882573580252335
twomonth	vvc	conv5	138	0.276987416374011
twomonth	vvc	fc6	138	0.3139943603260467
twomonth	vvc	fc7	138	0.2868578895986373
twomonth	evc	conv1	139	0.1712003977502253
twomonth	evc	conv2	139	0.2194522320000086
twomonth	evc	conv3	139	0.2638040696211666
twomonth	evc	conv4	139	0.2477152457762134
twomonth	evc	conv5	139	0.2274873816404533
twomonth	evc	fc6	139	0.2250319650711186
twomonth	evc	fc7	139	0.217025802054235
twomonth	vvc	conv1	139	0.1033217398836863
twomonth	vvc	conv2	139	0.1325774495346603
twomonth	vvc	conv3	139	0.2353433325186844
twomonth	vvc	conv4	139	0.2707393592636438
twomonth	vvc	conv5	139	0.2711069230879057
twomonth	vvc	fc6	139	0.3158313156075811
twomonth	vvc	fc7	139	0.3002053179176326
twomonth	evc	conv1	140	0.1783041361488271
twomonth	evc	conv2	140	0.2242728418732893
twomonth	evc	conv3	140	0.2730276708276149
twomonth	evc	conv4	140	0.2575181475339954
twomonth	evc	conv5	140	0.2340169545352728
twomonth	evc	fc6	140	0.2269102406885571
twomonth	evc	fc7	140	0.2188812339087346
twomonth	vvc	conv1	140	0.0887732863308513
twomonth	vvc	conv2	140	0.1336016755612169
twomonth	vvc	conv3	140	0.2498943775908444
twomonth	vvc	conv4	140	0.2834532090987763
twomonth	vvc	conv5	140	0.2690287165536537
twomonth	vvc	fc6	140	0.3233111602459976
twomonth	vvc	fc7	140	0.296409605946289
twomonth	evc	conv1	141	0.1723474809892261
twomonth	evc	conv2	141	0.2169088957380185
twomonth	evc	conv3	141	0.2679523242029069
twomonth	evc	conv4	141	0.2531317611209473
twomonth	evc	conv5	141	0.2281547938488369
twomonth	evc	fc6	141	0.2181570482306942
twomonth	evc	fc7	141	0.2109245497145189
twomonth	vvc	conv1	141	0.0783344545253746
twomonth	vvc	conv2	141	0.1315690125795467
twomonth	vvc	conv3	141	0.2550191550471218
twomonth	vvc	conv4	141	0.2918980107569648
twomonth	vvc	conv5	141	0.2871052837119771
twomonth	vvc	fc6	141	0.3167931532059433
twomonth	vvc	fc7	141	0.2958109649822151
twomonth	evc	conv1	142	0.169799201644079
twomonth	evc	conv2	142	0.2185862806166712
twomonth	evc	conv3	142	0.2671440581200999
twomonth	evc	conv4	142	0.2514550481176751
twomonth	evc	conv5	142	0.2274633860911478
twomonth	evc	fc6	142	0.2193962263879296
twomonth	evc	fc7	142	0.2137695100312794
twomonth	vvc	conv1	142	0.103099205159427
twomonth	vvc	conv2	142	0.147945063149687
twomonth	vvc	conv3	142	0.2612817534603682
twomonth	vvc	conv4	142	0.2907229966985723
[truncated: 40,001 more rows]
