# Supplementary material for: Infants have rich visual categories in ventrotemporal cortex at 2 months of age
Source: Nat Neurosci. 2026 Feb 2;29(3):693–702. doi: 10.1038/s41593-025-02187-8 (PMC12971487; doi:10.1038/s41593-025-02187-8)
Supplement: Supplementary file 8 — .csv files for all model bootstrap distributions for age/layer/ROI. [file 41593_2025_2187_MOESM8_ESM.zip › ODoherty_Fig6/alexnet_selfsupervised_spearman_bootstrap_results.csv]

age	roi	layer	bootstrap	corr
twomonth	evc	conv1	0	0.2173038144884886
twomonth	evc	conv2	0	0.2227762394631044
twomonth	evc	conv3	0	0.2945800892850394
twomonth	evc	conv4	0	0.2829883673176299
twomonth	evc	conv5	0	0.1644387878936215
twomonth	evc	fc6	0	0.1993112797438331
twomonth	evc	fc7	0	0.1576856724614718
twomonth	vvc	conv1	0	0.105551262351859
twomonth	vvc	conv2	0	0.1422374817918772
twomonth	vvc	conv3	0	0.243406748916211
twomonth	vvc	conv4	0	0.2493546217047662
twomonth	vvc	conv5	0	0.1919242018990317
twomonth	vvc	fc6	0	0.2750414253164323
twomonth	vvc	fc7	0	0.2278846039636568
twomonth	evc	conv1	1	0.2228345966390154
twomonth	evc	conv2	1	0.2228040743002988
twomonth	evc	conv3	1	0.2929550147038728
twomonth	evc	conv4	1	0.2814009177577743
twomonth	evc	conv5	1	0.164676967716028
twomonth	evc	fc6	1	0.2001187779690623
twomonth	evc	fc7	1	0.1566376428500042
twomonth	vvc	conv1	1	0.1541890890077708
twomonth	vvc	conv2	1	0.1816158578906784
twomonth	vvc	conv3	1	0.2798039659603937
twomonth	vvc	conv4	1	0.2826627477135541
twomonth	vvc	conv5	1	0.2083457000395567
twomonth	vvc	fc6	1	0.2878816357142078
twomonth	vvc	fc7	1	0.2181484578240428
twomonth	evc	conv1	2	0.2180138907835375
twomonth	evc	conv2	2	0.2218800056965434
twomonth	evc	conv3	2	0.2912093384918965
twomonth	evc	conv4	2	0.2783973468601044
twomonth	evc	conv5	2	0.1624657298564262
twomonth	evc	fc6	2	0.2014178010262657
twomonth	evc	fc7	2	0.1589175079806198
twomonth	vvc	conv1	2	0.1311209676829142
twomonth	vvc	conv2	2	0.1409683091980099
twomonth	vvc	conv3	2	0.2452291628948662
twomonth	vvc	conv4	2	0.2440502135663877
twomonth	vvc	conv5	2	0.1901674397432764
twomonth	vvc	fc6	2	0.2843633122928359
twomonth	vvc	fc7	2	0.2438727424837241
twomonth	evc	conv1	3	0.2249009013808119
twomonth	evc	conv2	3	0.2254961349768845
twomonth	evc	conv3	3	0.2964754497335834
twomonth	evc	conv4	3	0.282927658577887
twomonth	evc	conv5	3	0.1622831237262113
twomonth	evc	fc6	3	0.1981361217121448
twomonth	evc	fc7	3	0.1576651322712663
twomonth	vvc	conv1	3	0.131137764567428
twomonth	vvc	conv2	3	0.1436432850434901
twomonth	vvc	conv3	3	0.2387868378173216
twomonth	vvc	conv4	3	0.2504987774867518
twomonth	vvc	conv5	3	0.1974006581259308
twomonth	vvc	fc6	3	0.2847756038210033
twomonth	vvc	fc7	3	0.2361380171205845
twomonth	evc	conv1	4	0.2193526984614894
twomonth	evc	conv2	4	0.2214168915949469
twomonth	evc	conv3	4	0.2922852509316572
twomonth	evc	conv4	4	0.2814053329388465
twomonth	evc	conv5	4	0.1658523177121107
twomonth	evc	fc6	4	0.2028039759185466
twomonth	evc	fc7	4	0.161240229162295
twomonth	vvc	conv1	4	0.1380330296336635
twomonth	vvc	conv2	4	0.1551706509476622
twomonth	vvc	conv3	4	0.258214930294729
twomonth	vvc	conv4	4	0.2591529163170816
twomonth	vvc	conv5	4	0.2019923024677382
twomonth	vvc	fc6	4	0.2890522825826266
twomonth	vvc	fc7	4	0.234984599056567
twomonth	evc	conv1	5	0.2201869277286449
twomonth	evc	conv2	5	0.2190019795128399
twomonth	evc	conv3	5	0.2894097202850815
twomonth	evc	conv4	5	0.2807316818876435
twomonth	evc	conv5	5	0.1666850112641107
twomonth	evc	fc6	5	0.1955829472749394
twomonth	evc	fc7	5	0.1535787862067344
twomonth	vvc	conv1	5	0.140934619446785
twomonth	vvc	conv2	5	0.1439362227094118
twomonth	vvc	conv3	5	0.2436366742696565
twomonth	vvc	conv4	5	0.2574167423426303
twomonth	vvc	conv5	5	0.2016997007395068
twomonth	vvc	fc6	5	0.2775981990860335
twomonth	vvc	fc7	5	0.2200036497230494
twomonth	evc	conv1	6	0.2220063182680876
twomonth	evc	conv2	6	0.2273853525648063
twomonth	evc	conv3	6	0.2985271651814022
twomonth	evc	conv4	6	0.2865764697963822
twomonth	evc	conv5	6	0.1661575410992769
twomonth	evc	fc6	6	0.2013869427498588
twomonth	evc	fc7	6	0.1607774989894874
twomonth	vvc	conv1	6	0.1451678182730667
twomonth	vvc	conv2	6	0.1600666548368608
twomonth	vvc	conv3	6	0.2503766401407867
twomonth	vvc	conv4	6	0.2715589032546244
twomonth	vvc	conv5	6	0.2101917736298271
twomonth	vvc	fc6	6	0.30034396420152
twomonth	vvc	fc7	6	0.2490181081213056
twomonth	evc	conv1	7	0.2171724148604916
twomonth	evc	conv2	7	0.2209449951223047
twomonth	evc	conv3	7	0.289821867839953
twomonth	evc	conv4	7	0.2769147098596152
twomonth	evc	conv5	7	0.1604583101926255
twomonth	evc	fc6	7	0.1946990952118201
twomonth	evc	fc7	7	0.1513331387294284
twomonth	vvc	conv1	7	0.1613131276410851
twomonth	vvc	conv2	7	0.17575412912413
twomonth	vvc	conv3	7	0.2673696642746703
twomonth	vvc	conv4	7	0.2696818274146511
twomonth	vvc	conv5	7	0.2011351334554466
twomonth	vvc	fc6	7	0.2936946055245673
twomonth	vvc	fc7	7	0.2426688377839678
twomonth	evc	conv1	8	0.2220242189478695
twomonth	evc	conv2	8	0.2242160684036325
twomonth	evc	conv3	8	0.2943842376116078
twomonth	evc	conv4	8	0.2800939761693001
twomonth	evc	conv5	8	0.1587155614376645
twomonth	evc	fc6	8	0.1926987782306138
twomonth	evc	fc7	8	0.1498527093194754
twomonth	vvc	conv1	8	0.122418021905297
twomonth	vvc	conv2	8	0.1418102650320418
twomonth	vvc	conv3	8	0.2441947147643055
twomonth	vvc	conv4	8	0.2471005757852034
twomonth	vvc	conv5	8	0.1968368586994484
twomonth	vvc	fc6	8	0.2709711562699351
twomonth	vvc	fc7	8	0.2364718911936214
twomonth	evc	conv1	9	0.2177510435364448
twomonth	evc	conv2	9	0.2221851331015123
twomonth	evc	conv3	9	0.2947954253445071
twomonth	evc	conv4	9	0.2839458377260186
twomonth	evc	conv5	9	0.1653625205596866
twomonth	evc	fc6	9	0.2020910201575812
twomonth	evc	fc7	9	0.1587823650469311
twomonth	vvc	conv1	9	0.1672633999845708
twomonth	vvc	conv2	9	0.1590144020087154
twomonth	vvc	conv3	9	0.2596645494193737
twomonth	vvc	conv4	9	0.2750919599432697
twomonth	vvc	conv5	9	0.2054654662653171
twomonth	vvc	fc6	9	0.2838800419298229
twomonth	vvc	fc7	9	0.2241051129836438
twomonth	evc	conv1	10	0.2220466787820195
twomonth	evc	conv2	10	0.2216379385951493
twomonth	evc	conv3	10	0.2909357412387151
twomonth	evc	conv4	10	0.2800234772454405
twomonth	evc	conv5	10	0.1642256114335913
twomonth	evc	fc6	10	0.2006658285021294
twomonth	evc	fc7	10	0.1600441950027109
twomonth	vvc	conv1	10	0.157243338505574
twomonth	vvc	conv2	10	0.156521072471478
twomonth	vvc	conv3	10	0.2507454997247111
twomonth	vvc	conv4	10	0.2717476042543629
twomonth	vvc	conv5	10	0.2180349588758277
twomonth	vvc	fc6	10	0.2985101763324939
twomonth	vvc	fc7	10	0.2466579538827138
twomonth	evc	conv1	11	0.220878959370616
twomonth	evc	conv2	11	0.2214596036727108
twomonth	evc	conv3	11	0.2915139859858793
twomonth	evc	conv4	11	0.2802470677738694
twomonth	evc	conv5	11	0.1589940057918057
twomonth	evc	fc6	11	0.1950262985221501
twomonth	evc	fc7	11	0.1528266697093023
twomonth	vvc	conv1	11	0.1491857290309793
twomonth	vvc	conv2	11	0.1587420525240978
twomonth	vvc	conv3	11	0.2518879758182453
twomonth	vvc	conv4	11	0.2737957203697858
twomonth	vvc	conv5	11	0.2106206220870153
twomonth	vvc	fc6	11	0.3040755120740205
twomonth	vvc	fc7	11	0.245670153100003
twomonth	evc	conv1	12	0.2169906725700517
twomonth	evc	conv2	12	0.2195369362890571
twomonth	evc	conv3	12	0.2897430184649351
twomonth	evc	conv4	12	0.2790337568187853
twomonth	evc	conv5	12	0.1630880304321154
twomonth	evc	fc6	12	0.2012014091626285
twomonth	evc	fc7	12	0.1569369633320412
twomonth	vvc	conv1	12	0.14896492198627
twomonth	vvc	conv2	12	0.1704344118252946
twomonth	vvc	conv3	12	0.2515103818543737
twomonth	vvc	conv4	12	0.2727861316283056
twomonth	vvc	conv5	12	0.2133566906010273
twomonth	vvc	fc6	12	0.2950747815295219
twomonth	vvc	fc7	12	0.2341626075195573
twomonth	evc	conv1	13	0.2181176475387345
twomonth	evc	conv2	13	0.2198975414040204
twomonth	evc	conv3	13	0.2897980162639434
twomonth	evc	conv4	13	0.2793969534530736
twomonth	evc	conv5	13	0.162310046732532
twomonth	evc	fc6	13	0.1958982487928139
twomonth	evc	fc7	13	0.1542288736285194
twomonth	vvc	conv1	13	0.1535665004854899
twomonth	vvc	conv2	13	0.1696946770313042
twomonth	vvc	conv3	13	0.252952034456649
twomonth	vvc	conv4	13	0.260951478719727
twomonth	vvc	conv5	13	0.1958618715400668
twomonth	vvc	fc6	13	0.2912962983625797
twomonth	vvc	fc7	13	0.2234953860757907
twomonth	evc	conv1	14	0.2171690554835889
twomonth	evc	conv2	14	0.2256764375343661
twomonth	evc	conv3	14	0.2958313132080262
twomonth	evc	conv4	14	0.2822507441319784
twomonth	evc	conv5	14	0.1614993331036959
twomonth	evc	fc6	14	0.1989433319907823
twomonth	evc	fc7	14	0.1571212971418061
twomonth	vvc	conv1	14	0.1505381181898381
twomonth	vvc	conv2	14	0.15056292958782
twomonth	vvc	conv3	14	0.2402570931143691
twomonth	vvc	conv4	14	0.248900241983117
twomonth	vvc	conv5	14	0.1958979608462222
twomonth	vvc	fc6	14	0.2771087858623983
twomonth	vvc	fc7	14	0.2275510178372115
twomonth	evc	conv1	15	0.2198953818045829
twomonth	evc	conv2	15	0.2188987506597276
twomonth	evc	conv3	15	0.287503945768139
twomonth	evc	conv4	15	0.2752083383574015
twomonth	evc	conv5	15	0.1585695245245912
twomonth	evc	fc6	15	0.1921929520512535
twomonth	evc	fc7	15	0.1531848272782364
twomonth	vvc	conv1	15	0.1588794990305198
twomonth	vvc	conv2	15	0.1634666802001565
twomonth	vvc	conv3	15	0.2447389818136532
twomonth	vvc	conv4	15	0.2573410603801207
twomonth	vvc	conv5	15	0.1981788817810073
twomonth	vvc	fc6	15	0.2986526139131714
twomonth	vvc	fc7	15	0.2341090014624088
twomonth	evc	conv1	16	0.2151374003149895
twomonth	evc	conv2	16	0.2176518459356158
twomonth	evc	conv3	16	0.2886192588998593
twomonth	evc	conv4	16	0.2748436060079576
twomonth	evc	conv5	16	0.1575134803996555
twomonth	evc	fc6	16	0.1926196889001028
twomonth	evc	fc7	16	0.1503447620535343
twomonth	vvc	conv1	16	0.1287489596429654
twomonth	vvc	conv2	16	0.1616040496808652
twomonth	vvc	conv3	16	0.2578032146597449
twomonth	vvc	conv4	16	0.2723211938649619
twomonth	vvc	conv5	16	0.2109646222818592
twomonth	vvc	fc6	16	0.2931006196970586
twomonth	vvc	fc7	16	0.2340232413691909
twomonth	evc	conv1	17	0.222378633211112
twomonth	evc	conv2	17	0.2224374223069105
twomonth	evc	conv3	17	0.2925095133354665
twomonth	evc	conv4	17	0.2810323461204416
twomonth	evc	conv5	17	0.161312647730099
twomonth	evc	fc6	17	0.1958922978965861
twomonth	evc	fc7	17	0.1519353790258983
twomonth	vvc	conv1	17	0.1400523510899198
twomonth	vvc	conv2	17	0.1752615004968878
twomonth	vvc	conv3	17	0.2668409943323713
twomonth	vvc	conv4	17	0.2761643690328318
twomonth	vvc	conv5	17	0.2106744680996569
twomonth	vvc	fc6	17	0.2881524494836697
twomonth	vvc	fc7	17	0.2253279741673514
twomonth	evc	conv1	18	0.216777304145627
twomonth	evc	conv2	18	0.22355172762556
twomonth	evc	conv3	18	0.2933148039701596
twomonth	evc	conv4	18	0.2797138866683007
twomonth	evc	conv5	18	0.1623697476592041
twomonth	evc	fc6	18	0.1984583819393179
twomonth	evc	fc7	18	0.1565504430238279
twomonth	vvc	conv1	18	0.1424304060082935
twomonth	vvc	conv2	18	0.1711874881446989
twomonth	vvc	conv3	18	0.2579552984512433
twomonth	vvc	conv4	18	0.2597465182158013
twomonth	vvc	conv5	18	0.1812778085920623
twomonth	vvc	fc6	18	0.2753332111959874
twomonth	vvc	fc7	18	0.2283694100418254
twomonth	evc	conv1	19	0.2236617712146751
twomonth	evc	conv2	19	0.2210273478475212
twomonth	evc	conv3	19	0.2910510638486774
twomonth	evc	conv4	19	0.2813420806708772
twomonth	evc	conv5	19	0.166396632752557
twomonth	evc	fc6	19	0.1995699517653466
twomonth	evc	fc7	19	0.1566382667342861
twomonth	vvc	conv1	19	0.1171297387760518
twomonth	vvc	conv2	19	0.1554858084922408
twomonth	vvc	conv3	19	0.2449410243388056
twomonth	vvc	conv4	19	0.2554247278214837
twomonth	vvc	conv5	19	0.1952931290304274
twomonth	vvc	fc6	19	0.2983805043840469
twomonth	vvc	fc7	19	0.2416406764873251
twomonth	evc	conv1	20	0.2192184673586743
twomonth	evc	conv2	20	0.2214983324892898
twomonth	evc	conv3	20	0.2937053075395576
twomonth	evc	conv4	20	0.2809008025191488
twomonth	evc	conv5	20	0.1655020306833488
twomonth	evc	fc6	20	0.1989665116914114
twomonth	evc	fc7	20	0.1590378216648376
twomonth	vvc	conv1	20	0.1369252511044251
twomonth	vvc	conv2	20	0.1550919455459401
twomonth	vvc	conv3	20	0.2384078521115903
twomonth	vvc	conv4	20	0.2505989829006516
twomonth	vvc	conv5	20	0.1925030225393794
twomonth	vvc	fc6	20	0.2634652044738742
twomonth	vvc	fc7	20	0.2155721516773069
twomonth	evc	conv1	21	0.218613443578485
twomonth	evc	conv2	21	0.2257755871440965
twomonth	evc	conv3	21	0.2940785343134555
twomonth	evc	conv4	21	0.283335294969489
twomonth	evc	conv5	21	0.1622955534207515
twomonth	evc	fc6	21	0.1991543008602764
twomonth	evc	fc7	21	0.1556495541207017
twomonth	vvc	conv1	21	0.1227172943962354
twomonth	vvc	conv2	21	0.1662514116881601
twomonth	vvc	conv3	21	0.2654579868525986
twomonth	vvc	conv4	21	0.2791412088885753
twomonth	vvc	conv5	21	0.215718092608183
twomonth	vvc	fc6	21	0.3046302411828654
twomonth	vvc	fc7	21	0.2360128083443083
twomonth	evc	conv1	22	0.2178763003038196
twomonth	evc	conv2	22	0.2249730799931229
twomonth	evc	conv3	22	0.2993967158971354
twomonth	evc	conv4	22	0.2869495046058857
twomonth	evc	conv5	22	0.1666491139223497
twomonth	evc	fc6	22	0.2028604134505132
twomonth	evc	fc7	22	0.1583288011739582
twomonth	vvc	conv1	22	0.1593968910646453
twomonth	vvc	conv2	22	0.1658444951630371
twomonth	vvc	conv3	22	0.2587159573642281
twomonth	vvc	conv4	22	0.2841368902895891
twomonth	vvc	conv5	22	0.214770172428418
twomonth	vvc	fc6	22	0.308465065899577
twomonth	vvc	fc7	22	0.2561221344664992
twomonth	evc	conv1	23	0.2204579814536
twomonth	evc	conv2	23	0.2246489001220054
twomonth	evc	conv3	23	0.2952997158087118
twomonth	evc	conv4	23	0.2854781455135701
twomonth	evc	conv5	23	0.1666781965281079
twomonth	evc	fc6	23	0.2027355406119273
twomonth	evc	fc7	23	0.164030335653343
twomonth	vvc	conv1	23	0.1685964487306894
twomonth	vvc	conv2	23	0.1652271376705049
twomonth	vvc	conv3	23	0.2549750992185969
twomonth	vvc	conv4	23	0.2785573971739722
twomonth	vvc	conv5	23	0.2232440566923647
twomonth	vvc	fc6	23	0.3005021428625419
twomonth	vvc	fc7	23	0.2393527488521429
twomonth	evc	conv1	24	0.2151209873592646
twomonth	evc	conv2	24	0.2191739316191633
twomonth	evc	conv3	24	0.2871852848733617
twomonth	evc	conv4	24	0.2771583606672634
twomonth	evc	conv5	24	0.1614869993913529
twomonth	evc	fc6	24	0.1954598501070021
twomonth	evc	fc7	24	0.1536407907061398
twomonth	vvc	conv1	24	0.1434458976549029
twomonth	vvc	conv2	24	0.1660774919467937
twomonth	vvc	conv3	24	0.2528938692451324
twomonth	vvc	conv4	24	0.2753575906740818
twomonth	vvc	conv5	24	0.2206430831209427
twomonth	vvc	fc6	24	0.3016481702973733
twomonth	vvc	fc7	24	0.2448263736042239
twomonth	evc	conv1	25	0.2164136276003526
twomonth	evc	conv2	25	0.2207844169063522
twomonth	evc	conv3	25	0.2925384999590276
twomonth	evc	conv4	25	0.2811494444010525
twomonth	evc	conv5	25	0.164864133000611
twomonth	evc	fc6	25	0.2013360241942325
twomonth	evc	fc7	25	0.1605308727337253
twomonth	vvc	conv1	25	0.1489147712882214
twomonth	vvc	conv2	25	0.1554211644824118
twomonth	vvc	conv3	25	0.256307716044828
twomonth	vvc	conv4	25	0.2743939294139723
twomonth	vvc	conv5	25	0.2239098851944941
twomonth	vvc	fc6	25	0.3008364488554663
twomonth	vvc	fc7	25	0.2548155768068139
twomonth	evc	conv1	26	0.2169099515421879
twomonth	evc	conv2	26	0.2199802300669272
twomonth	evc	conv3	26	0.2901446559692108
twomonth	evc	conv4	26	0.2783428769631809
twomonth	evc	conv5	26	0.1578527294757368
twomonth	evc	fc6	26	0.1927137034622818
twomonth	evc	fc7	26	0.152461505439971
twomonth	vvc	conv1	26	0.1199624133715678
twomonth	vvc	conv2	26	0.167631539702016
twomonth	vvc	conv3	26	0.2672494465726497
twomonth	vvc	conv4	26	0.2674223105098466
twomonth	vvc	conv5	26	0.1996605109684255
twomonth	vvc	fc6	26	0.2954843855561671
twomonth	vvc	fc7	26	0.2531048861057251
twomonth	evc	conv1	27	0.2190468511900413
twomonth	evc	conv2	27	0.2222075449445637
twomonth	evc	conv3	27	0.2930706252604267
twomonth	evc	conv4	27	0.2830226809531368
twomonth	evc	conv5	27	0.1648641809917096
twomonth	evc	fc6	27	0.1964021073371311
twomonth	evc	fc7	27	0.1577009816219287
twomonth	vvc	conv1	27	0.1605191149145656
twomonth	vvc	conv2	27	0.1624339117580471
twomonth	vvc	conv3	27	0.2492526406202178
twomonth	vvc	conv4	27	0.2679484369239194
twomonth	vvc	conv5	27	0.2124737503687816
twomonth	vvc	fc6	27	0.303983417155786
twomonth	vvc	fc7	27	0.2650076863743313
twomonth	evc	conv1	28	0.2178067612019323
twomonth	evc	conv2	28	0.2189924292842164
twomonth	evc	conv3	28	0.2920517742369146
twomonth	evc	conv4	28	0.2786011650559054
twomonth	evc	conv5	28	0.1656032439103195
twomonth	evc	fc6	28	0.1968728520234067
twomonth	evc	fc7	28	0.1576525106123316
twomonth	vvc	conv1	28	0.1399568488036839
twomonth	vvc	conv2	28	0.1715445899094635
twomonth	vvc	conv3	28	0.2635429020625254
twomonth	vvc	conv4	28	0.2533849621572191
twomonth	vvc	conv5	28	0.1880753157904272
twomonth	vvc	fc6	28	0.283899766271352
twomonth	vvc	fc7	28	0.2220263305562084
twomonth	evc	conv1	29	0.2203369958940016
twomonth	evc	conv2	29	0.2240547703212008
twomonth	evc	conv3	29	0.2949403584623124
twomonth	evc	conv4	29	0.2843463234439276
twomonth	evc	conv5	29	0.1665946920165248
twomonth	evc	fc6	29	0.2046613754080893
twomonth	evc	fc7	29	0.1612219925448228
twomonth	vvc	conv1	29	0.1176211676258287
twomonth	vvc	conv2	29	0.1568151139326677
twomonth	vvc	conv3	29	0.2529561616911295
twomonth	vvc	conv4	29	0.2595357893018003
twomonth	vvc	conv5	29	0.2105352939136849
twomonth	vvc	fc6	29	0.2913181823035463
twomonth	vvc	fc7	29	0.2525776558963844
twomonth	evc	conv1	30	0.219120421544212
twomonth	evc	conv2	30	0.2199855090877744
twomonth	evc	conv3	30	0.2880905409664616
twomonth	evc	conv4	30	0.278490545573607
twomonth	evc	conv5	30	0.1641552084919289
twomonth	evc	fc6	30	0.199635411623852
twomonth	evc	fc7	30	0.1573808330030946
twomonth	vvc	conv1	30	0.1351279844614421
twomonth	vvc	conv2	30	0.154604116028559
twomonth	vvc	conv3	30	0.2374264821360934
twomonth	vvc	conv4	30	0.2579747828372793
twomonth	vvc	conv5	30	0.200436766988459
twomonth	vvc	fc6	30	0.2922508413139531
twomonth	vvc	fc7	30	0.2436615816498356
twomonth	evc	conv1	31	0.2160227880932644
twomonth	evc	conv2	31	0.2217224029287048
twomonth	evc	conv3	31	0.2916708688872388
twomonth	evc	conv4	31	0.2793026989354015
twomonth	evc	conv5	31	0.1606557455723112
twomonth	evc	fc6	31	0.2002214789200899
twomonth	evc	fc7	31	0.1594436823857911
twomonth	vvc	conv1	31	0.1226328300626799
twomonth	vvc	conv2	31	0.1569826988490175
twomonth	vvc	conv3	31	0.2476208952763441
twomonth	vvc	conv4	31	0.2460826845836634
twomonth	vvc	conv5	31	0.2027674546925036
twomonth	vvc	fc6	31	0.291221864168634
twomonth	vvc	fc7	31	0.2402078542471942
twomonth	evc	conv1	32	0.2205449413242832
twomonth	evc	conv2	32	0.2275820200869143
twomonth	evc	conv3	32	0.2988371396873308
twomonth	evc	conv4	32	0.2860907998784385
twomonth	evc	conv5	32	0.1697456435780291
twomonth	evc	fc6	32	0.2027927939925703
twomonth	evc	fc7	32	0.1619934014638964
twomonth	vvc	conv1	32	0.1429264899946358
twomonth	vvc	conv2	32	0.1594578877509799
twomonth	vvc	conv3	32	0.2404528008145049
twomonth	vvc	conv4	32	0.2551219039892481
twomonth	vvc	conv5	32	0.2046337805263879
twomonth	vvc	fc6	32	0.2838521591015299
twomonth	vvc	fc7	32	0.2463790776086851
twomonth	evc	conv1	33	0.2174899719600009
twomonth	evc	conv2	33	0.2182482313180551
twomonth	evc	conv3	33	0.2880226815530256
twomonth	evc	conv4	33	0.2788108381657371
twomonth	evc	conv5	33	0.1639511023495362
twomonth	evc	fc6	33	0.1978485110581689
twomonth	evc	fc7	33	0.155795591033775
twomonth	vvc	conv1	33	0.1587464197140714
twomonth	vvc	conv2	33	0.1666396596759233
twomonth	vvc	conv3	33	0.2529275589963574
twomonth	vvc	conv4	33	0.2719812729135
twomonth	vvc	conv5	33	0.2133239606717746
twomonth	vvc	fc6	33	0.313789150388386
twomonth	vvc	fc7	33	0.2537182603370727
twomonth	evc	conv1	34	0.2212730622724097
twomonth	evc	conv2	34	0.2232957431055688
twomonth	evc	conv3	34	0.2935301880207259
twomonth	evc	conv4	34	0.2822600544051089
twomonth	evc	conv5	34	0.1664516785426639
twomonth	evc	fc6	34	0.1998759910011891
twomonth	evc	fc7	34	0.1579324906816283
twomonth	vvc	conv1	34	0.1345932196496194
twomonth	vvc	conv2	34	0.1474734066325378
twomonth	vvc	conv3	34	0.2352113569975041
twomonth	vvc	conv4	34	0.2436039443404037
twomonth	vvc	conv5	34	0.2014026358391046
twomonth	vvc	fc6	34	0.2760052305498376
twomonth	vvc	fc7	34	0.2229231402159527
twomonth	evc	conv1	35	0.2211594673419974
twomonth	evc	conv2	35	0.2277189386912515
twomonth	evc	conv3	35	0.2961434473133923
twomonth	evc	conv4	35	0.2818907149101984
twomonth	evc	conv5	35	0.1647026909448835
twomonth	evc	fc6	35	0.193200285211099
twomonth	evc	fc7	35	0.1495809837191398
twomonth	vvc	conv1	35	0.1657825386547303
twomonth	vvc	conv2	35	0.1732685741448676
twomonth	vvc	conv3	35	0.2623014203325567
twomonth	vvc	conv4	35	0.2760219794432528
twomonth	vvc	conv5	35	0.2204127258476098
twomonth	vvc	fc6	35	0.2974768799882998
twomonth	vvc	fc7	35	0.2387282886770161
twomonth	evc	conv1	36	0.2209469627573478
twomonth	evc	conv2	36	0.2243672403642572
twomonth	evc	conv3	36	0.2973114546713876
twomonth	evc	conv4	36	0.2848522456054851
twomonth	evc	conv5	36	0.1634620730546898
twomonth	evc	fc6	36	0.2011926267915827
twomonth	evc	fc7	36	0.1571699601157977
twomonth	vvc	conv1	36	0.1404162195995887
twomonth	vvc	conv2	36	0.1632110796089541
twomonth	vvc	conv3	36	0.2559469189654703
twomonth	vvc	conv4	36	0.2672206999045817
twomonth	vvc	conv5	36	0.2119338505094075
twomonth	vvc	fc6	36	0.2878256301021287
twomonth	vvc	fc7	36	0.2358135013117767
twomonth	evc	conv1	37	0.218388893228084
twomonth	evc	conv2	37	0.2179782813883681
twomonth	evc	conv3	37	0.2877465407716177
twomonth	evc	conv4	37	0.278593822417818
twomonth	evc	conv5	37	0.1620333300579408
twomonth	evc	fc6	37	0.1933348042605057
twomonth	evc	fc7	37	0.1539795598712351
twomonth	vvc	conv1	37	0.1617734102678635
twomonth	vvc	conv2	37	0.1620814171387491
twomonth	vvc	conv3	37	0.2430769060954574
twomonth	vvc	conv4	37	0.2548679830864971
twomonth	vvc	conv5	37	0.2124589691104094
twomonth	vvc	fc6	37	0.2999729930092566
twomonth	vvc	fc7	37	0.2516919321804192
twomonth	evc	conv1	38	0.2148689381093595
twomonth	evc	conv2	38	0.2237478192544847
twomonth	evc	conv3	38	0.2955636668510725
twomonth	evc	conv4	38	0.2807087421425074
twomonth	evc	conv5	38	0.1666892344807885
twomonth	evc	fc6	38	0.2029057650387006
twomonth	evc	fc7	38	0.1604899843177087
twomonth	vvc	conv1	38	0.1366151806162993
twomonth	vvc	conv2	38	0.1779756850699332
twomonth	vvc	conv3	38	0.2607220812683664
twomonth	vvc	conv4	38	0.2744902475488847
twomonth	vvc	conv5	38	0.2000533661016555
twomonth	vvc	fc6	38	0.287454083016682
twomonth	vvc	fc7	38	0.2196316227266166
twomonth	evc	conv1	39	0.2212164807671473
twomonth	evc	conv2	39	0.2214980925337968
twomonth	evc	conv3	39	0.2928554331742548
twomonth	evc	conv4	39	0.2827773984481359
twomonth	evc	conv5	39	0.1633148363641512
twomonth	evc	fc6	39	0.2001972914063899
twomonth	evc	fc7	39	0.1565480434688974
twomonth	vvc	conv1	39	0.1605063492823351
twomonth	vvc	conv2	39	0.1635911691099535
twomonth	vvc	conv3	39	0.2573835804934901
twomonth	vvc	conv4	39	0.2723872296166507
twomonth	vvc	conv5	39	0.2111604259641921
twomonth	vvc	fc6	39	0.2924522599548236
twomonth	vvc	fc7	39	0.242511139033932
twomonth	evc	conv1	40	0.2199627133159341
twomonth	evc	conv2	40	0.2235610378986905
twomonth	evc	conv3	40	0.2966229263796151
twomonth	evc	conv4	40	0.2846536584394327
twomonth	evc	conv5	40	0.1625144408215164
twomonth	evc	fc6	40	0.1969599558673857
twomonth	evc	fc7	40	0.155242733577776
twomonth	vvc	conv1	40	0.1227463770019936
twomonth	vvc	conv2	40	0.1559072663202429
twomonth	vvc	conv3	40	0.256324129000553
twomonth	vvc	conv4	40	0.272380030951859
twomonth	vvc	conv5	40	0.2167094447321911
twomonth	vvc	fc6	40	0.2794550226823929
twomonth	vvc	fc7	40	0.2386157495507733
twomonth	evc	conv1	41	0.2178079609793975
twomonth	evc	conv2	41	0.224123589556609
twomonth	evc	conv3	41	0.2947633192995363
twomonth	evc	conv4	41	0.2819737875018941
twomonth	evc	conv5	41	0.1662622576764462
twomonth	evc	fc6	41	0.200312518034155
twomonth	evc	fc7	41	0.1592361208842984
twomonth	vvc	conv1	41	0.1430013081173703
twomonth	vvc	conv2	41	0.172665326035327
twomonth	vvc	conv3	41	0.2621747718233222
twomonth	vvc	conv4	41	0.2745422219086804
twomonth	vvc	conv5	41	0.2086729513409853
twomonth	vvc	fc6	41	0.2989861520485181
twomonth	vvc	fc7	41	0.2532591294966609
twomonth	evc	conv1	42	0.2182174690238454
twomonth	evc	conv2	42	0.2196465959493833
twomonth	evc	conv3	42	0.2926255558119081
twomonth	evc	conv4	42	0.279442544996754
twomonth	evc	conv5	42	0.162142125878492
twomonth	evc	fc6	42	0.1997210277437741
twomonth	evc	fc7	42	0.1574673609538902
twomonth	vvc	conv1	42	0.1696576279031765
twomonth	vvc	conv2	42	0.164326440731773
twomonth	vvc	conv3	42	0.2570265747109226
twomonth	vvc	conv4	42	0.2723176425236647
twomonth	vvc	conv5	42	0.2200740526647117
twomonth	vvc	fc6	42	0.2923969742092237
twomonth	vvc	fc7	42	0.2414993906930143
twomonth	evc	conv1	43	0.2133298155858051
twomonth	evc	conv2	43	0.2143068663624271
twomonth	evc	conv3	43	0.2877474046113927
twomonth	evc	conv4	43	0.2764710801440549
twomonth	evc	conv5	43	0.1613793553571683
twomonth	evc	fc6	43	0.1971826825560395
twomonth	evc	fc7	43	0.1566516082597
twomonth	vvc	conv1	43	0.1524824295589654
twomonth	vvc	conv2	43	0.1624392387699929
twomonth	vvc	conv3	43	0.2562912550980045
twomonth	vvc	conv4	43	0.2679081244010861
twomonth	vvc	conv5	43	0.2141671162832718
twomonth	vvc	fc6	43	0.2839553879546422
twomonth	vvc	fc7	43	0.2311834640910804
twomonth	evc	conv1	44	0.2232285555675133
twomonth	evc	conv2	44	0.2274578671148075
twomonth	evc	conv3	44	0.2984125624379191
twomonth	evc	conv4	44	0.2864250098891658
twomonth	evc	conv5	44	0.1690181945052832
twomonth	evc	fc6	44	0.2013155319951255
twomonth	evc	fc7	44	0.1604127666400436
twomonth	vvc	conv1	44	0.1359293878171477
twomonth	vvc	conv2	44	0.168854112939132
twomonth	vvc	conv3	44	0.2725808736995462
twomonth	vvc	conv4	44	0.2788182767860217
twomonth	vvc	conv5	44	0.2060119409052009
twomonth	vvc	fc6	44	0.3008135571014289
twomonth	vvc	fc7	44	0.2438245594207186
twomonth	evc	conv1	45	0.2188362182582375
twomonth	evc	conv2	45	0.2198392802103066
twomonth	evc	conv3	45	0.2903649831029341
twomonth	evc	conv4	45	0.2787609274231815
twomonth	evc	conv5	45	0.1620058311584367
twomonth	evc	fc6	45	0.1951194492445541
twomonth	evc	fc7	45	0.1551738663512692
twomonth	vvc	conv1	45	0.132196976104872
twomonth	vvc	conv2	45	0.1616150396424471
twomonth	vvc	conv3	45	0.2501347650037871
twomonth	vvc	conv4	45	0.2524159738851638
twomonth	vvc	conv5	45	0.188648809418829
twomonth	vvc	fc6	45	0.2834055539378556
twomonth	vvc	fc7	45	0.2334061238321516
twomonth	evc	conv1	46	0.2237247355360527
twomonth	evc	conv2	46	0.2269005464866376
twomonth	evc	conv3	46	0.2946798147879532
twomonth	evc	conv4	46	0.2822957117913769
twomonth	evc	conv5	46	0.1634184011549538
twomonth	evc	fc6	46	0.1992809973606095
twomonth	evc	fc7	46	0.1592438474511747
twomonth	vvc	conv1	46	0.139016559208598
twomonth	vvc	conv2	46	0.1509705179883235
twomonth	vvc	conv3	46	0.2568208368711772
twomonth	vvc	conv4	46	0.2640744514707412
twomonth	vvc	conv5	46	0.2145939971054168
twomonth	vvc	fc6	46	0.288674928574248
twomonth	vvc	fc7	46	0.2348492161673853
twomonth	evc	conv1	47	0.2153689093746892
twomonth	evc	conv2	47	0.2217646830865811
twomonth	evc	conv3	47	0.2938123756805588
twomonth	evc	conv4	47	0.2818531858710846
twomonth	evc	conv5	47	0.1668319120169591
twomonth	evc	fc6	47	0.2023716241111599
twomonth	evc	fc7	47	0.159215436720797
twomonth	vvc	conv1	47	0.1483309595736183
twomonth	vvc	conv2	47	0.1636636836599547
twomonth	vvc	conv3	47	0.245180211974283
twomonth	vvc	conv4	47	0.2515833763153611
twomonth	vvc	conv5	47	0.1977822833420857
twomonth	vvc	fc6	47	0.2948161095080084
twomonth	vvc	fc7	47	0.2455769063954018
twomonth	evc	conv1	48	0.2192204349937173
twomonth	evc	conv2	48	0.2245073743722014
twomonth	evc	conv3	48	0.2968075961270703
twomonth	evc	conv4	48	0.282830188656608
twomonth	evc	conv5	48	0.1628006597336326
twomonth	evc	fc6	48	0.1960862779171719
twomonth	evc	fc7	48	0.1542110209398361
twomonth	vvc	conv1	48	0.1498446948060074
twomonth	vvc	conv2	48	0.1679119996822989
twomonth	vvc	conv3	48	0.2656884401081287
twomonth	vvc	conv4	48	0.2772204611488661
twomonth	vvc	conv5	48	0.2025328262113943
twomonth	vvc	fc6	48	0.2738678509909982
twomonth	vvc	fc7	48	0.2223042470082649
twomonth	evc	conv1	49	0.2205283843952623
twomonth	evc	conv2	49	0.2191503679897452
twomonth	evc	conv3	49	0.2866416896993946
twomonth	evc	conv4	49	0.2759975519740598
twomonth	evc	conv5	49	0.1589682345718516
twomonth	evc	fc6	49	0.1942639599207139
twomonth	evc	fc7	49	0.1549160101784321
twomonth	vvc	conv1	49	0.1207451001988151
twomonth	vvc	conv2	49	0.1594648464602785
twomonth	vvc	conv3	49	0.2457821163330625
twomonth	vvc	conv4	49	0.2464751557881044
twomonth	vvc	conv5	49	0.2005241587790297
twomonth	vvc	fc6	49	0.2957593265601096
twomonth	vvc	fc7	49	0.2520239825917089
twomonth	evc	conv1	50	0.2219799711549502
twomonth	evc	conv2	50	0.2221361341898305
twomonth	evc	conv3	50	0.2913727001915685
twomonth	evc	conv4	50	0.2801262741786653
twomonth	evc	conv5	50	0.1634094268195135
twomonth	evc	fc6	50	0.2008853397871763
twomonth	evc	fc7	50	0.1591137915739389
twomonth	vvc	conv1	50	0.1349698537915187
twomonth	vvc	conv2	50	0.1708496308104773
twomonth	vvc	conv3	50	0.2534585805024885
twomonth	vvc	conv4	50	0.2581425597180235
twomonth	vvc	conv5	50	0.2029369112616992
twomonth	vvc	fc6	50	0.3026125994150605
twomonth	vvc	fc7	50	0.2507084505965833
twomonth	evc	conv1	51	0.2234913548235073
twomonth	evc	conv2	51	0.2230222418345845
twomonth	evc	conv3	51	0.2961068780962507
twomonth	evc	conv4	51	0.2861564996924371
twomonth	evc	conv5	51	0.1662461806584115
twomonth	evc	fc6	51	0.2012411457922784
twomonth	evc	fc7	51	0.1584481070451052
twomonth	vvc	conv1	51	0.1298714714394774
twomonth	vvc	conv2	51	0.1398613465174479
twomonth	vvc	conv3	51	0.2389281236116325
twomonth	vvc	conv4	51	0.2461442091720827
twomonth	vvc	conv5	51	0.1945441799455037
twomonth	vvc	fc6	51	0.2743714215887237
twomonth	vvc	fc7	51	0.2203794680162723
twomonth	evc	conv1	52	0.2186025016080018
twomonth	evc	conv2	52	0.2233719049790645
twomonth	evc	conv3	52	0.294444178493773
twomonth	evc	conv4	52	0.2828030736858928
twomonth	evc	conv5	52	0.162432807962779
twomonth	evc	fc6	52	0.200829478148393
twomonth	evc	fc7	52	0.1595959581416839
twomonth	vvc	conv1	52	0.1441495431427379
twomonth	vvc	conv2	52	0.1460616524846971
twomonth	vvc	conv3	52	0.230843975059506
twomonth	vvc	conv4	52	0.2491590099868276
twomonth	vvc	conv5	52	0.1919402309259678
twomonth	vvc	fc6	52	0.2785381047523306
twomonth	vvc	fc7	52	0.2270368891977916
twomonth	evc	conv1	53	0.2147980072656124
twomonth	evc	conv2	53	0.2189570118534414
twomonth	evc	conv3	53	0.2926252678653163
twomonth	evc	conv4	53	0.2795243218287872
twomonth	evc	conv5	53	0.1594663341843355
twomonth	evc	fc6	53	0.1992165453151749
twomonth	evc	fc7	53	0.1566702767970597
twomonth	vvc	conv1	53	0.1533578831798278
twomonth	vvc	conv2	53	0.1702248826887589
twomonth	vvc	conv3	53	0.274690946323276
twomonth	vvc	conv4	53	0.2822230532680798
twomonth	vvc	conv5	53	0.2039015803348795
twomonth	vvc	fc6	53	0.2998493679392346
twomonth	vvc	fc7	53	0.2398790192395114
twomonth	evc	conv1	54	0.217229620250036
twomonth	evc	conv2	54	0.2190891793390162
twomonth	evc	conv3	54	0.2893683999491774
twomonth	evc	conv4	54	0.2771467468213995
twomonth	evc	conv5	54	0.1618602741563495
twomonth	evc	fc6	54	0.1988193709830701
twomonth	evc	fc7	54	0.15763494587024
twomonth	vvc	conv1	54	0.1488565580856063
twomonth	vvc	conv2	54	0.1690433418409553
twomonth	vvc	conv3	54	0.2571024966289253
twomonth	vvc	conv4	54	0.261770734764116
twomonth	vvc	conv5	54	0.1935991392316553
twomonth	vvc	fc6	54	0.2846481394630924
twomonth	vvc	fc7	54	0.2419699434148954
twomonth	evc	conv1	55	0.2224867571562826
twomonth	evc	conv2	55	0.2237317902275486
twomonth	evc	conv3	55	0.2927812389358022
twomonth	evc	conv4	55	0.2817303286586404
twomonth	evc	conv5	55	0.1631142335719571
twomonth	evc	fc6	55	0.2000369531459305
twomonth	evc	fc7	55	0.1572074411638129
twomonth	vvc	conv1	55	0.1554608051298645
twomonth	vvc	conv2	55	0.16187649514768
twomonth	vvc	conv3	55	0.247556875150797
twomonth	vvc	conv4	55	0.2671705012154345
twomonth	vvc	conv5	55	0.2100488081470649
twomonth	vvc	fc6	55	0.2921646493008477
twomonth	vvc	fc7	55	0.2347683991573243
twomonth	evc	conv1	56	0.218067496840686
twomonth	evc	conv2	56	0.2219136474566697
twomonth	evc	conv3	56	0.291874543109744
twomonth	evc	conv4	56	0.2799987618296559
twomonth	evc	conv5	56	0.1653507147494283
twomonth	evc	fc6	56	0.2018146394206802
twomonth	evc	fc7	56	0.1589665548834002
twomonth	vvc	conv1	56	0.1599429337846416
twomonth	vvc	conv2	56	0.1485556538973151
twomonth	vvc	conv3	56	0.2383217080895835
twomonth	vvc	conv4	56	0.2546847530720002
twomonth	vvc	conv5	56	0.1905635102801132
twomonth	vvc	fc6	56	0.2663611313373595
twomonth	vvc	fc7	56	0.2095326638815033
twomonth	evc	conv1	57	0.2217407355283742
twomonth	evc	conv2	57	0.2259399086657407
twomonth	evc	conv3	57	0.2970772101190671
twomonth	evc	conv4	57	0.2852318072043997
twomonth	evc	conv5	57	0.1665882612093109
twomonth	evc	fc6	57	0.2007210662566307
twomonth	evc	fc7	57	0.1573035673343308
twomonth	vvc	conv1	57	0.1636954537672352
twomonth	vvc	conv2	57	0.1748743563043927
twomonth	vvc	conv3	57	0.2673547390430023
twomonth	vvc	conv4	57	0.2886173392559149
twomonth	vvc	conv5	57	0.2081618461407778
twomonth	vvc	fc6	57	0.2908611630714735
twomonth	vvc	fc7	57	0.2200898417361548
twomonth	evc	conv1	58	0.2176431595467672
twomonth	evc	conv2	58	0.2207964626721036
twomonth	evc	conv3	58	0.2921029327480339
twomonth	evc	conv4	58	0.2822208456775437
twomonth	evc	conv5	58	0.1655846233640584
twomonth	evc	fc6	58	0.2016903904663763
twomonth	evc	fc7	58	0.1587733907114908
twomonth	vvc	conv1	58	0.1100339189087208
twomonth	vvc	conv2	58	0.1610226855122912
twomonth	vvc	conv3	58	0.2610480368101325
twomonth	vvc	conv4	58	0.2562751300888711
twomonth	vvc	conv5	58	0.1834158600262823
twomonth	vvc	fc6	58	0.2886179631401968
twomonth	vvc	fc7	58	0.2377834879186608
twomonth	evc	conv1	59	0.2134064093791884
twomonth	evc	conv2	59	0.2214276416010358
twomonth	evc	conv3	59	0.2909558975001317
twomonth	evc	conv4	59	0.2763404963647343
twomonth	evc	conv5	59	0.1591279009569305
twomonth	evc	fc6	59	0.1925598919912334
twomonth	evc	fc7	59	0.1522822106955602
twomonth	vvc	conv1	59	0.1385282017891321
twomonth	vvc	conv2	59	0.1643808146464994
twomonth	vvc	conv3	59	0.2597531409874097
twomonth	vvc	conv4	59	0.2665571749751856
twomonth	vvc	conv5	59	0.2002929856570203
twomonth	vvc	fc6	59	0.2901558378951872
twomonth	vvc	fc7	59	0.2317696273695155
twomonth	evc	conv1	60	0.2168051869739201
twomonth	evc	conv2	60	0.2220543093666986
twomonth	evc	conv3	60	0.2927828226420563
twomonth	evc	conv4	60	0.280452901595812
twomonth	evc	conv5	60	0.1602557397653883
twomonth	evc	fc6	60	0.1964696308128768
twomonth	evc	fc7	60	0.1548796809167835
twomonth	vvc	conv1	60	0.1575734692729192
twomonth	vvc	conv2	60	0.1627521887240354
twomonth	vvc	conv3	60	0.2584269549683924
twomonth	vvc	conv4	60	0.2750681083672601
twomonth	vvc	conv5	60	0.2222312045561789
twomonth	vvc	fc6	60	0.301369246032246
twomonth	vvc	fc7	60	0.2501269904458121
twomonth	evc	conv1	61	0.2134140879549661
twomonth	evc	conv2	61	0.2190656637006968
twomonth	evc	conv3	61	0.2903526973816897
twomonth	evc	conv4	61	0.2809383795493612
twomonth	evc	conv5	61	0.1698506481017901
twomonth	evc	fc6	61	0.2018809631189607
twomonth	evc	fc7	61	0.1580400387336157
twomonth	vvc	conv1	61	0.1382635308802923
twomonth	vvc	conv2	61	0.1541319316093251
twomonth	vvc	conv3	61	0.2545761972069421
twomonth	vvc	conv4	61	0.2695975070543915
twomonth	vvc	conv5	61	0.2152572340882213
twomonth	vvc	fc6	61	0.3030563731039167
twomonth	vvc	fc7	61	0.2394553058298747
twomonth	evc	conv1	62	0.2207260597304412
twomonth	evc	conv2	62	0.2205646656658123
twomonth	evc	conv3	62	0.2913740919334282
twomonth	evc	conv4	62	0.2837319893906079
twomonth	evc	conv5	62	0.1679821146773696
twomonth	evc	fc6	62	0.2029578353806936
twomonth	evc	fc7	62	0.1602308803763078
twomonth	vvc	conv1	62	0.1540009639012156
twomonth	vvc	conv2	62	0.1737648500956043
twomonth	vvc	conv3	62	0.2664614327334567
twomonth	vvc	conv4	62	0.2761600018428582
twomonth	vvc	conv5	62	0.2007867180795306
twomonth	vvc	fc6	62	0.2922770444537947
twomonth	vvc	fc7	62	0.2467640142106442
twomonth	evc	conv1	63	0.2188297394599249
twomonth	evc	conv2	63	0.2257830737554798
twomonth	evc	conv3	63	0.2955402951860489
twomonth	evc	conv4	63	0.2833170103609183
twomonth	evc	conv5	63	0.1639420800229973
twomonth	evc	fc6	63	0.1994576046034981
twomonth	evc	fc7	63	0.1587635525362756
twomonth	vvc	conv1	63	0.1475477928353849
twomonth	vvc	conv2	63	0.1557329626500876
twomonth	vvc	conv3	63	0.2452164452537343
twomonth	vvc	conv4	63	0.2637873207277514
twomonth	vvc	conv5	63	0.2148910620058191
twomonth	vvc	fc6	63	0.3112090049537612
twomonth	vvc	fc7	63	0.2634681319308895
twomonth	evc	conv1	64	0.2143973775744075
twomonth	evc	conv2	64	0.2223839602230578
twomonth	evc	conv3	64	0.2918487238986913
twomonth	evc	conv4	64	0.2803997754496496
twomonth	evc	conv5	64	0.1625787009025566
twomonth	evc	fc6	64	0.1982052288941447
twomonth	evc	fc7	64	0.1554380093580243
twomonth	vvc	conv1	64	0.1448002544488048
twomonth	vvc	conv2	64	0.1707813394771538
twomonth	vvc	conv3	64	0.2764612899599383
twomonth	vvc	conv4	64	0.2766466315827741
twomonth	vvc	conv5	64	0.2008455551664277
twomonth	vvc	fc6	64	0.2817771199797861
twomonth	vvc	fc7	64	0.2300947860190892
twomonth	evc	conv1	65	0.2179994934539541
twomonth	evc	conv2	65	0.2187505541472168
twomonth	evc	conv3	65	0.2916122237647361
twomonth	evc	conv4	65	0.2802155376220819
twomonth	evc	conv5	65	0.1616194548235193
twomonth	evc	fc6	65	0.1959407689061833
twomonth	evc	fc7	65	0.1539238901968463
twomonth	vvc	conv1	65	0.1491637011167169
twomonth	vvc	conv2	65	0.1516158063002474
twomonth	vvc	conv3	65	0.2447070197419782
twomonth	vvc	conv4	65	0.2612956228878668
twomonth	vvc	conv5	65	0.2161587468756295
twomonth	vvc	fc6	65	0.2917151166801582
twomonth	vvc	fc7	65	0.2323440808198895
twomonth	evc	conv1	66	0.2195961093136445
twomonth	evc	conv2	66	0.2201029912971742
twomonth	evc	conv3	66	0.2929985426303129
twomonth	evc	conv4	66	0.2818955140200596
twomonth	evc	conv5	66	0.1650913708525342
twomonth	evc	fc6	66	0.1995477318866896
twomonth	evc	fc7	66	0.1581691347888793
twomonth	vvc	conv1	66	0.1271212935424737
twomonth	vvc	conv2	66	0.1373089399378203
twomonth	vvc	conv3	66	0.2334801261062098
twomonth	vvc	conv4	66	0.2451935534996969
twomonth	vvc	conv5	66	0.2021090648106589
twomonth	vvc	fc6	66	0.282795155154622
twomonth	vvc	fc7	66	0.23647884990292
twomonth	evc	conv1	67	0.2212443156043417
twomonth	evc	conv2	67	0.2270541659932916
twomonth	evc	conv3	67	0.2994769090229144
twomonth	evc	conv4	67	0.2867092611662389
twomonth	evc	conv5	67	0.1627333282222813
twomonth	evc	fc6	67	0.2036379652302091
twomonth	evc	fc7	67	0.1595340496244756
twomonth	vvc	conv1	67	0.1578060821278869
twomonth	vvc	conv2	67	0.1600736135461594
twomonth	vvc	conv3	67	0.2493567813042037
twomonth	vvc	conv4	67	0.2548185042638291
twomonth	vvc	conv5	67	0.2072940231045945
twomonth	vvc	fc6	67	0.2987620336180046
twomonth	vvc	fc7	67	0.2516688484619873
twomonth	evc	conv1	68	0.2189564839513567
twomonth	evc	conv2	68	0.2226956144174378
twomonth	evc	conv3	68	0.2936917260586506
twomonth	evc	conv4	68	0.2849304710962211
twomonth	evc	conv5	68	0.1684554028918716
twomonth	evc	fc6	68	0.2045420215458437
twomonth	evc	fc7	68	0.1611760170723534
twomonth	vvc	conv1	68	0.1326611460106379
twomonth	vvc	conv2	68	0.133264586084573
twomonth	vvc	conv3	68	0.2244269892820279
twomonth	vvc	conv4	68	0.2388082418473021
twomonth	vvc	conv5	68	0.2029960842862866
twomonth	vvc	fc6	68	0.2949451575721735
twomonth	vvc	fc7	68	0.2410443870870831
twomonth	evc	conv1	69	0.2163414489880417
twomonth	evc	conv2	69	0.2168482829804728
twomonth	evc	conv3	69	0.2874809580319042
twomonth	evc	conv4	69	0.2753630136682249
twomonth	evc	conv5	69	0.1601069673596941
twomonth	evc	fc6	69	0.1943914722697234
twomonth	evc	fc7	69	0.1521839729167034
twomonth	vvc	conv1	69	0.115133549029326
twomonth	vvc	conv2	69	0.1522650298822574
twomonth	vvc	conv3	69	0.2499774981736387
twomonth	vvc	conv4	69	0.2526735901025078
twomonth	vvc	conv5	69	0.1889343564555646
twomonth	vvc	fc6	69	0.2783679283166558
twomonth	vvc	fc7	69	0.2235022967939907
twomonth	evc	conv1	70	0.2235237488150697
twomonth	evc	conv2	70	0.2247980564564884
twomonth	evc	conv3	70	0.2975669592803927
twomonth	evc	conv4	70	0.2859755732506734
twomonth	evc	conv5	70	0.1634010763683552
twomonth	evc	fc6	70	0.1970759503527286
twomonth	evc	fc7	70	0.1549144264721779
twomonth	vvc	conv1	70	0.1481691335891019
twomonth	vvc	conv2	70	0.1754593198053625
twomonth	vvc	conv3	70	0.2684715878898782
twomonth	vvc	conv4	70	0.2916706769228444
twomonth	vvc	conv5	70	0.2238056965194096
twomonth	vvc	fc6	70	0.296276238683249
twomonth	vvc	fc7	70	0.2336880235453928
twomonth	evc	conv1	71	0.224477571899964
twomonth	evc	conv2	71	0.2252844942320098
twomonth	evc	conv3	71	0.295353369856959
twomonth	evc	conv4	71	0.2837287259959023
twomonth	evc	conv5	71	0.1647709342871084
twomonth	evc	fc6	71	0.2054827430608171
twomonth	evc	fc7	71	0.1629353227563351
twomonth	vvc	conv1	71	0.1312914320651805
twomonth	vvc	conv2	71	0.1406695646091563
twomonth	vvc	conv3	71	0.2346215943866731
twomonth	vvc	conv4	71	0.2534845916779356
twomonth	vvc	conv5	71	0.1969515094340302
twomonth	vvc	fc6	71	0.3014541422856888
twomonth	vvc	fc7	71	0.2463747104187116
twomonth	evc	conv1	72	0.2171446760054945
twomonth	evc	conv2	72	0.2209240710033103
twomonth	evc	conv3	72	0.2905625624559157
twomonth	evc	conv4	72	0.2814539959128381
twomonth	evc	conv5	72	0.1666496418244344
twomonth	evc	fc6	72	0.2009759469813539
twomonth	evc	fc7	72	0.1604562945664838
twomonth	vvc	conv1	72	0.1548071183756837
twomonth	vvc	conv2	72	0.1767174064554506
twomonth	vvc	conv3	72	0.2598942348173261
twomonth	vvc	conv4	72	0.2755512827480759
twomonth	vvc	conv5	72	0.2154200198947099
twomonth	vvc	fc6	72	0.3200657142113281
twomonth	vvc	fc7	72	0.2687550233182749
twomonth	evc	conv1	73	0.2224383821288827
twomonth	evc	conv2	73	0.219888711041876
twomonth	evc	conv3	73	0.2919959125981313
twomonth	evc	conv4	73	0.2802653043913415
twomonth	evc	conv5	73	0.1638344359888128
twomonth	evc	fc6	73	0.1996673736955269
twomonth	evc	fc7	73	0.1568814376309482
twomonth	vvc	conv1	73	0.1167736928154565
twomonth	vvc	conv2	73	0.1376583151357086
twomonth	vvc	conv3	73	0.2239779365723246
twomonth	vvc	conv4	73	0.2317075748790114
twomonth	vvc	conv5	73	0.1737116279672446
twomonth	vvc	fc6	73	0.2897081769273435
twomonth	vvc	fc7	73	0.2419858764596343
twomonth	evc	conv1	74	0.220824537464791
twomonth	evc	conv2	74	0.2237881317773179
twomonth	evc	conv3	74	0.2950117692170457
twomonth	evc	conv4	74	0.2825446896109709
twomonth	evc	conv5	74	0.1646609866801906
twomonth	evc	fc6	74	0.2015037050927794
twomonth	evc	fc7	74	0.1570507502268479
twomonth	vvc	conv1	74	0.1320635608507334
twomonth	vvc	conv2	74	0.1327756047808252
twomonth	vvc	conv3	74	0.2347995453803229
twomonth	vvc	conv4	74	0.2487771448151797
twomonth	vvc	conv5	74	0.2092228333488704
twomonth	vvc	fc6	74	0.2840800688288337
twomonth	vvc	fc7	74	0.2286773209305138
twomonth	evc	conv1	75	0.222296952361276
twomonth	evc	conv2	75	0.2197083604932957
twomonth	evc	conv3	75	0.2935553353563981
twomonth	evc	conv4	75	0.2825031293195738
twomonth	evc	conv5	75	0.1675732785083023
twomonth	evc	fc6	75	0.200884379965204
twomonth	evc	fc7	75	0.1552048686009719
twomonth	vvc	conv1	75	0.1582173658429834
twomonth	vvc	conv2	75	0.1529467434380271
twomonth	vvc	conv3	75	0.2516459087168512
twomonth	vvc	conv4	75	0.2646734763636041
twomonth	vvc	conv5	75	0.2044425839895216
twomonth	vvc	fc6	75	0.2874613296725724
twomonth	vvc	fc7	75	0.2336563974114081
twomonth	evc	conv1	76	0.2195979329753917
twomonth	evc	conv2	76	0.2230384148348164
twomonth	evc	conv3	76	0.2969664946545715
twomonth	evc	conv4	76	0.2822431615383979
twomonth	evc	conv5	76	0.1651233809153078
twomonth	evc	fc6	76	0.2021194788790575
twomonth	evc	fc7	76	0.1602734964718744
twomonth	vvc	conv1	76	0.1446889630911259
twomonth	vvc	conv2	76	0.1613167269734809
twomonth	vvc	conv3	76	0.2502419771180841
twomonth	vvc	conv4	76	0.2642626725594936
twomonth	vvc	conv5	76	0.1983812122527513
twomonth	vvc	fc6	76	0.2860743869227136
twomonth	vvc	fc7	76	0.2437929812778326
twomonth	evc	conv1	77	0.2217030625159645
twomonth	evc	conv2	77	0.2234809407551087
twomonth	evc	conv3	77	0.2944041059264328
twomonth	evc	conv4	77	0.2835520707619151
twomonth	evc	conv5	77	0.167391200280172
twomonth	evc	fc6	77	0.2036996817830229
twomonth	evc	fc7	77	0.1619235264243188
twomonth	vvc	conv1	77	0.1553825316480299
twomonth	vvc	conv2	77	0.1700306147215814
twomonth	vvc	conv3	77	0.2549086315470207
twomonth	vvc	conv4	77	0.2680819481602552
twomonth	vvc	conv5	77	0.2113881917182001
twomonth	vvc	fc6	77	0.300193560098473
twomonth	vvc	fc7	77	0.2510214005506259
twomonth	evc	conv1	78	0.2154021672060266
twomonth	evc	conv2	78	0.2222596632776552
twomonth	evc	conv3	78	0.2963736126223308
twomonth	evc	conv4	78	0.2819835296949122
twomonth	evc	conv5	78	0.1627513728753591
twomonth	evc	fc6	78	0.1987517515251271
twomonth	evc	fc7	78	0.1552904367297953
twomonth	vvc	conv1	78	0.1279339748063529
twomonth	vvc	conv2	78	0.1542992285790831
twomonth	vvc	conv3	78	0.2399363686023516
twomonth	vvc	conv4	78	0.251518972261025
twomonth	vvc	conv5	78	0.2051221379458538
twomonth	vvc	fc6	78	0.2965940357382513
twomonth	vvc	fc7	78	0.2584007998196495
twomonth	evc	conv1	79	0.2188910720839499
twomonth	evc	conv2	79	0.2252221537949141
twomonth	evc	conv3	79	0.293725367818777
twomonth	evc	conv4	79	0.2827558504448595
twomonth	evc	conv5	79	0.1651516476723897
twomonth	evc	fc6	79	0.2017133302115124
twomonth	evc	fc7	79	0.1607450570068264
twomonth	vvc	conv1	79	0.1183754917137969
twomonth	vvc	conv2	79	0.1456470573837964
twomonth	vvc	conv3	79	0.2381053162259464
twomonth	vvc	conv4	79	0.2517657904811816
twomonth	vvc	conv5	79	0.1795916413423638
twomonth	vvc	fc6	79	0.2859595442237373
twomonth	vvc	fc7	79	0.2413489385988687
twomonth	evc	conv1	80	0.2199191853894939
twomonth	evc	conv2	80	0.2211659941314085
twomonth	evc	conv3	80	0.2955287773223823
twomonth	evc	conv4	80	0.2834212950182
twomonth	evc	conv5	80	0.1660767240892159
twomonth	evc	fc6	80	0.1985961643834302
twomonth	evc	fc7	80	0.1548724342608933
twomonth	vvc	conv1	80	0.1363691782448191
twomonth	vvc	conv2	80	0.1698905766958344
twomonth	vvc	conv3	80	0.2728577823385318
twomonth	vvc	conv4	80	0.2784474975581529
twomonth	vvc	conv5	80	0.2216758515630521
twomonth	vvc	fc6	80	0.3114301959272594
twomonth	vvc	fc7	80	0.2529569775398059
twomonth	evc	conv1	81	0.2183865896553507
twomonth	evc	conv2	81	0.2217433270476992
twomonth	evc	conv3	81	0.2962500355434074
twomonth	evc	conv4	81	0.2818630720373985
twomonth	evc	conv5	81	0.161868720589705
twomonth	evc	fc6	81	0.1994718579597856
twomonth	evc	fc7	81	0.1601659484198871
twomonth	vvc	conv1	81	0.171089394339138
twomonth	vvc	conv2	81	0.1742604061798617
twomonth	vvc	conv3	81	0.2660307126234226
twomonth	vvc	conv4	81	0.2753702603241151
twomonth	vvc	conv5	81	0.2202649132638878
twomonth	vvc	fc6	81	0.3088552815223833
twomonth	vvc	fc7	81	0.2538471644279419
twomonth	evc	conv1	82	0.2248377450950398
twomonth	evc	conv2	82	0.2241800750796742
twomonth	evc	conv3	82	0.2956466434605709
twomonth	evc	conv4	82	0.2840753657011698
twomonth	evc	conv5	82	0.1660394350055951
twomonth	evc	fc6	82	0.2012419136498562
twomonth	evc	fc7	82	0.1577045809543246
twomonth	vvc	conv1	82	0.1486773113322941
twomonth	vvc	conv2	82	0.1661836482569213
twomonth	vvc	conv3	82	0.2619033821606769
twomonth	vvc	conv4	82	0.2616067971712607
twomonth	vvc	conv5	82	0.1789562391967538
twomonth	vvc	fc6	82	0.2776423508967557
twomonth	vvc	fc7	82	0.2268856212549696
twomonth	evc	conv1	83	0.2154492464737641
twomonth	evc	conv2	83	0.2195808001531876
twomonth	evc	conv3	83	0.2952817671378313
twomonth	evc	conv4	83	0.2841616536964724
twomonth	evc	conv5	83	0.1674627070171025
twomonth	evc	fc6	83	0.2019993091681355
twomonth	evc	fc7	83	0.1597496256394364
twomonth	vvc	conv1	83	0.1561259617566134
twomonth	vvc	conv2	83	0.1662759831306489
twomonth	vvc	conv3	83	0.2676976834336767
twomonth	vvc	conv4	83	0.277343366352409
twomonth	vvc	conv5	83	0.2198011272869108
twomonth	vvc	fc6	83	0.305940830094834
twomonth	vvc	fc7	83	0.252574728439369
twomonth	evc	conv1	84	0.2213629016090095
twomonth	evc	conv2	84	0.2244676857336501
twomonth	evc	conv3	84	0.2976137026104398
twomonth	evc	conv4	84	0.285850028536707
twomonth	evc	conv5	84	0.1668743841392299
twomonth	evc	fc6	84	0.2001047645682679
twomonth	evc	fc7	84	0.1601742028888481
twomonth	vvc	conv1	84	0.1404501972974053
twomonth	vvc	conv2	84	0.1594702694544216
twomonth	vvc	conv3	84	0.2515930705172805
twomonth	vvc	conv4	84	0.2716009434570076
twomonth	vvc	conv5	84	0.2091859281940385
twomonth	vvc	fc6	84	0.2910334031243884
twomonth	vvc	fc7	84	0.2366195598040475
twomonth	evc	conv1	85	0.222102012518718
twomonth	evc	conv2	85	0.2236270736503793
twomonth	evc	conv3	85	0.2932003451999723
twomonth	evc	conv4	85	0.2823638591514046
twomonth	evc	conv5	85	0.1641943692283955
twomonth	evc	fc6	85	0.1961458828616468
twomonth	evc	fc7	85	0.1560296916127996
twomonth	vvc	conv1	85	0.1706127947388318
twomonth	vvc	conv2	85	0.1715772238565191
twomonth	vvc	conv3	85	0.264179839923291
twomonth	vvc	conv4	85	0.2772518953184564
twomonth	vvc	conv5	85	0.2082136765272777
twomonth	vvc	fc6	85	0.3033501746096134
twomonth	vvc	fc7	85	0.2412898135653799
twomonth	evc	conv1	86	0.2166887605686897
twomonth	evc	conv2	86	0.2189571078356386
twomonth	evc	conv3	86	0.290622119409292
twomonth	evc	conv4	86	0.2807607165023031
twomonth	evc	conv5	86	0.1666561686138455
twomonth	evc	fc6	86	0.2001203616753165
twomonth	evc	fc7	86	0.1581561292011557
twomonth	vvc	conv1	86	0.1404671381552149
twomonth	vvc	conv2	86	0.1484587598692194
twomonth	vvc	conv3	86	0.2392533112958208
twomonth	vvc	conv4	86	0.2451578481223303
twomonth	vvc	conv5	86	0.1863774387126675
twomonth	vvc	fc6	86	0.2799556658231031
twomonth	vvc	fc7	86	0.2249877652692978
twomonth	evc	conv1	87	0.2163714434246736
twomonth	evc	conv2	87	0.2197524643129192
twomonth	evc	conv3	87	0.2896216009854492
twomonth	evc	conv4	87	0.2768066339055432
twomonth	evc	conv5	87	0.1609883238856857
twomonth	evc	fc6	87	0.1991857350298666
twomonth	evc	fc7	87	0.159484282855216
twomonth	vvc	conv1	87	0.1475728921799584
twomonth	vvc	conv2	87	0.1555833264046184
twomonth	vvc	conv3	87	0.2661277506248141
twomonth	vvc	conv4	87	0.2737594390992358
twomonth	vvc	conv5	87	0.1890532783979228
twomonth	vvc	fc6	87	0.2972521856646029
twomonth	vvc	fc7	87	0.2423711969903822
twomonth	evc	conv1	88	0.2191894807351132
twomonth	evc	conv2	88	0.2214228904822733
twomonth	evc	conv3	88	0.2913928564529851
twomonth	evc	conv4	88	0.2785958380439596
twomonth	evc	conv5	88	0.1612672001597144
twomonth	evc	fc6	88	0.1987171979341271
twomonth	evc	fc7	88	0.1554328263193743
twomonth	vvc	conv1	88	0.1616491133224609
twomonth	vvc	conv2	88	0.1878961170282136
twomonth	vvc	conv3	88	0.2789541395861896
twomonth	vvc	conv4	88	0.2777803253052624
twomonth	vvc	conv5	88	0.2209336212319339
twomonth	vvc	fc6	88	0.2995876724785087
twomonth	vvc	fc7	88	0.2374654509081655
twomonth	evc	conv1	89	0.2179774175485931
twomonth	evc	conv2	89	0.221276229684918
twomonth	evc	conv3	89	0.2913360349922296
twomonth	evc	conv4	89	0.2823021905896894
twomonth	evc	conv5	89	0.1636880151469505
twomonth	evc	fc6	89	0.2009257003011081
twomonth	evc	fc7	89	0.1571127067351548
twomonth	vvc	conv1	89	0.1459257416934307
twomonth	vvc	conv2	89	0.1588580950005393
twomonth	vvc	conv3	89	0.2511239575283576
twomonth	vvc	conv4	89	0.2634177892684465
twomonth	vvc	conv5	89	0.2188501836679333
twomonth	vvc	fc6	89	0.3014078788666278
twomonth	vvc	fc7	89	0.2458521833370346
twomonth	evc	conv1	90	0.2231909305462023
twomonth	evc	conv2	90	0.2269355319975251
twomonth	evc	conv3	90	0.297522999434065
twomonth	evc	conv4	90	0.2855026209738618
twomonth	evc	conv5	90	0.1647701664295306
twomonth	evc	fc6	90	0.2011204481792717
twomonth	evc	fc7	90	0.1597380117935725
twomonth	vvc	conv1	90	0.1493932425413734
twomonth	vvc	conv2	90	0.1603383324460979
twomonth	vvc	conv3	90	0.2518205003335981
twomonth	vvc	conv4	90	0.2589299496729347
twomonth	vvc	conv5	90	0.2048353431405543
twomonth	vvc	fc6	90	0.2984993303442078
twomonth	vvc	fc7	90	0.2370840656475037
twomonth	evc	conv1	91	0.2180375983862513
twomonth	evc	conv2	91	0.2213818580929609
twomonth	evc	conv3	91	0.2910812982408023
twomonth	evc	conv4	91	0.2815246388099935
twomonth	evc	conv5	91	0.1666771407239385
twomonth	evc	fc6	91	0.2026201220197678
twomonth	evc	fc7	91	0.1613045372344337
twomonth	vvc	conv1	91	0.1319045183499364
twomonth	vvc	conv2	91	0.1639501905186626
twomonth	vvc	conv3	91	0.2617631041794367
twomonth	vvc	conv4	91	0.2709767712284725
twomonth	vvc	conv5	91	0.2138909275107653
twomonth	vvc	fc6	91	0.295486497164506
twomonth	vvc	fc7	91	0.2464284124580573
twomonth	evc	conv1	92	0.2180256486026972
twomonth	evc	conv2	92	0.2251238680249587
twomonth	evc	conv3	92	0.2991463943267803
twomonth	evc	conv4	92	0.285915056475325
twomonth	evc	conv5	92	0.167902113515985
twomonth	evc	fc6	92	0.2028121823964091
twomonth	evc	fc7	92	0.1594624948964466
twomonth	vvc	conv1	92	0.148686573614326
twomonth	vvc	conv2	92	0.1840727621840701
twomonth	vvc	conv3	92	0.2591954844215495
twomonth	vvc	conv4	92	0.2553935815984851
twomonth	vvc	conv5	92	0.1838667363977329
twomonth	vvc	fc6	92	0.2861807831883343
twomonth	vvc	fc7	92	0.2293869173145765
twomonth	evc	conv1	93	0.2202838217567406
twomonth	evc	conv2	93	0.2245658755214083
twomonth	evc	conv3	93	0.2957391223075944
twomonth	evc	conv4	93	0.2815798285733962
twomonth	evc	conv5	93	0.1633980529291427
twomonth	evc	fc6	93	0.2006607894367752
twomonth	evc	fc7	93	0.1606460513703918
twomonth	vvc	conv1	93	0.1458155061399211
twomonth	vvc	conv2	93	0.1667425046002467
twomonth	vvc	conv3	93	0.2610401182788616
twomonth	vvc	conv4	93	0.2759977919295529
twomonth	vvc	conv5	93	0.2165779491219968
twomonth	vvc	fc6	93	0.2999731369825525
twomonth	vvc	fc7	93	0.2394327020224289
twomonth	evc	conv1	94	0.223758137340686
twomonth	evc	conv2	94	0.2254276516791665
twomonth	evc	conv3	94	0.2976775787626912
twomonth	evc	conv4	94	0.2846477075432049
twomonth	evc	conv5	94	0.1619874505676687
twomonth	evc	fc6	94	0.1943876809729331
twomonth	evc	fc7	94	0.1512454110011675
twomonth	vvc	conv1	94	0.1527624096282621
twomonth	vvc	conv2	94	0.1460735542771526
twomonth	vvc	conv3	94	0.2357397389932115
twomonth	vvc	conv4	94	0.2624745722163453
twomonth	vvc	conv5	94	0.2051375910796065
twomonth	vvc	fc6	94	0.2920937664481992
twomonth	vvc	fc7	94	0.2444129782807885
twomonth	evc	conv1	95	0.2160120380871756
twomonth	evc	conv2	95	0.2243905160470836
twomonth	evc	conv3	95	0.2945397287711075
twomonth	evc	conv4	95	0.279857715990838
twomonth	evc	conv5	95	0.162468225393554
twomonth	evc	fc6	95	0.1948266555519282
twomonth	evc	fc7	95	0.1537077382887022
twomonth	vvc	conv1	95	0.1646688092292641
twomonth	vvc	conv2	95	0.1796459192748929
twomonth	vvc	conv3	95	0.2716215316383117
twomonth	vvc	conv4	95	0.2852724076738247
twomonth	vvc	conv5	95	0.2189820632069164
twomonth	vvc	fc6	95	0.3040095723045289
twomonth	vvc	fc7	95	0.2525001982632261
twomonth	evc	conv1	96	0.2163975985734166
twomonth	evc	conv2	96	0.2180343829826444
twomonth	evc	conv3	96	0.2906329174064794
twomonth	evc	conv4	96	0.278230097881445
twomonth	evc	conv5	96	0.1591429701618943
twomonth	evc	fc6	96	0.1960881975611163
twomonth	evc	fc7	96	0.1537337494641494
twomonth	vvc	conv1	96	0.1387613905372831
twomonth	vvc	conv2	96	0.1666308293137789
twomonth	vvc	conv3	96	0.2484813276833413
twomonth	vvc	conv4	96	0.2518069668437898
twomonth	vvc	conv5	96	0.1923659599617463
twomonth	vvc	fc6	96	0.3138348859053623
twomonth	vvc	fc7	96	0.2668930646743642
twomonth	evc	conv1	97	0.2171030197319001
twomonth	evc	conv2	97	0.2209869393424907
twomonth	evc	conv3	97	0.2931261989526183
twomonth	evc	conv4	97	0.2808595781654419
twomonth	evc	conv5	97	0.1643306639484508
twomonth	evc	fc6	97	0.1994469985707051
twomonth	evc	fc7	97	0.1562285187343451
twomonth	vvc	conv1	97	0.1418321969641071
twomonth	vvc	conv2	97	0.1661046549086075
twomonth	vvc	conv3	97	0.2518737704530563
twomonth	vvc	conv4	97	0.2617231275942938
twomonth	vvc	conv5	97	0.2000492868582735
twomonth	vvc	fc6	97	0.2977168354813549
twomonth	vvc	fc7	97	0.2533385547648623
twomonth	evc	conv1	98	0.219545334731314
twomonth	evc	conv2	98	0.2234748458855851
twomonth	evc	conv3	98	0.2966221105309388
twomonth	evc	conv4	98	0.2846103704684855
twomonth	evc	conv5	98	0.1672280785359931
twomonth	evc	fc6	98	0.204288676536276
twomonth	evc	fc7	98	0.1628581530697686
twomonth	vvc	conv1	98	0.1308856193353257
twomonth	vvc	conv2	98	0.1696851268026806
twomonth	vvc	conv3	98	0.2552748516205214
twomonth	vvc	conv4	98	0.2641765285374869
twomonth	vvc	conv5	98	0.2091065509169359
twomonth	vvc	fc6	98	0.2874589301176418
twomonth	vvc	fc7	98	0.2388491302633187
twomonth	evc	conv1	99	0.2207597014905675
twomonth	evc	conv2	99	0.2232551426361438
twomonth	evc	conv3	99	0.2907778985153834
twomonth	evc	conv4	99	0.2782465108371699
twomonth	evc	conv5	99	0.1581041068502614
twomonth	evc	fc6	99	0.1947385438948783
twomonth	evc	fc7	99	0.1530375425965991
twomonth	vvc	conv1	99	0.1343269170434267
twomonth	vvc	conv2	99	0.128285845541369
twomonth	vvc	conv3	99	0.2315510279153423
twomonth	vvc	conv4	99	0.2476126887984817
twomonth	vvc	conv5	99	0.2046411711555741
twomonth	vvc	fc6	99	0.2981580176508862
twomonth	vvc	fc7	99	0.2484537328016399
twomonth	evc	conv1	100	0.2121106497166905
twomonth	evc	conv2	100	0.2176133090834312
twomonth	evc	conv3	100	0.2867381997987013
twomonth	evc	conv4	100	0.2767046048298962
twomonth	evc	conv5	100	0.162955574999949
twomonth	evc	fc6	100	0.1947402715744284
twomonth	evc	fc7	100	0.152961812642991
twomonth	vvc	conv1	100	0.1412036095544998
twomonth	vvc	conv2	100	0.1688351564551807
twomonth	vvc	conv3	100	0.2625233791636328
twomonth	vvc	conv4	100	0.2717852292756739
twomonth	vvc	conv5	100	0.2168531300814325
twomonth	vvc	fc6	100	0.3083385613636383
twomonth	vvc	fc7	100	0.26164758960508
twomonth	evc	conv1	101	0.2187200318085002
twomonth	evc	conv2	101	0.225055240753945
twomonth	evc	conv3	101	0.2954777147934601
twomonth	evc	conv4	101	0.2823160120260894
twomonth	evc	conv5	101	0.1635350195245785
twomonth	evc	fc6	101	0.1996985199185255
twomonth	evc	fc7	101	0.1592605003623927
twomonth	vvc	conv1	101	0.1283463143256189
twomonth	vvc	conv2	101	0.1441173891066685
twomonth	vvc	conv3	101	0.2349714974866462
twomonth	vvc	conv4	101	0.2432628716025751
twomonth	vvc	conv5	101	0.184930267134052
twomonth	vvc	fc6	101	0.2834681823215431
twomonth	vvc	fc7	101	0.231912064950193
twomonth	evc	conv1	102	0.2200353718392312
twomonth	evc	conv2	102	0.224364552862735
twomonth	evc	conv3	102	0.2954833777430962
twomonth	evc	conv4	102	0.2827520591480693
twomonth	evc	conv5	102	0.1636091657719326
twomonth	evc	fc6	102	0.2007289367968029
twomonth	evc	fc7	102	0.1564725534707822
twomonth	vvc	conv1	102	0.1267154328215202
twomonth	vvc	conv2	102	0.1444427687552513
twomonth	vvc	conv3	102	0.2306019559492105
twomonth	vvc	conv4	102	0.2419163853488455
twomonth	vvc	conv5	102	0.1914225509452507
twomonth	vvc	fc6	102	0.3025886998479522
twomonth	vvc	fc7	102	0.2572842389193653
twomonth	evc	conv1	103	0.2151461826860354
twomonth	evc	conv2	103	0.2167522527921521
twomonth	evc	conv3	103	0.2876634201888233
twomonth	evc	conv4	103	0.2741458154341533
twomonth	evc	conv5	103	0.1605397030958698
twomonth	evc	fc6	103	0.1946219255252536
twomonth	evc	fc7	103	0.1522461693805033
twomonth	vvc	conv1	103	0.1413611643312398
twomonth	vvc	conv2	103	0.1471518662718439
twomonth	vvc	conv3	103	0.2538533552796628
twomonth	vvc	conv4	103	0.2611440190073545
twomonth	vvc	conv5	103	0.211716882752587
twomonth	vvc	fc6	103	0.308666916460335
twomonth	vvc	fc7	103	0.2490952778078722
twomonth	evc	conv1	104	0.2239253383282469
twomonth	evc	conv2	104	0.2217542210270839
twomonth	evc	conv3	104	0.2934523944498775
twomonth	evc	conv4	104	0.2806079608354243
twomonth	evc	conv5	104	0.164480924078202
twomonth	evc	fc6	104	0.20127253197077
twomonth	evc	fc7	104	0.1594001544593509
twomonth	vvc	conv1	104	0.1347512543373455
twomonth	vvc	conv2	104	0.1563026169906006
twomonth	vvc	conv3	104	0.2442139591948485
twomonth	vvc	conv4	104	0.2633396597599077
twomonth	vvc	conv5	104	0.2121712144831377
twomonth	vvc	fc6	104	0.310485779097693
twomonth	vvc	fc7	104	0.2429277977520729
twomonth	evc	conv1	105	0.2188187015072444
twomonth	evc	conv2	105	0.2225136801626034
twomonth	evc	conv3	105	0.2928556251386493
twomonth	evc	conv4	105	0.2778237092584067
twomonth	evc	conv5	105	0.1558353276634249
twomonth	evc	fc6	105	0.195899832499068
twomonth	evc	fc7	105	0.1554136778710285
twomonth	vvc	conv1	105	0.1582273479914945
twomonth	vvc	conv2	105	0.1834163399372684
twomonth	vvc	conv3	105	0.2751658182440321
twomonth	vvc	conv4	105	0.2802538345187734
twomonth	vvc	conv5	105	0.1883895615041322
twomonth	vvc	fc6	105	0.2895279703520591
twomonth	vvc	fc7	105	0.240375055234755
twomonth	evc	conv1	106	0.2128704447899004
twomonth	evc	conv2	106	0.2226122058880519
twomonth	evc	conv3	106	0.2951301152662204
twomonth	evc	conv4	106	0.2839145955208228
twomonth	evc	conv5	106	0.1655127806894377
twomonth	evc	fc6	106	0.2012438812848993
twomonth	evc	fc7	106	0.1575982326798025
twomonth	vvc	conv1	106	0.1518291267335734
twomonth	vvc	conv2	106	0.1656738388163763
twomonth	vvc	conv3	106	0.2612809856027904
twomonth	vvc	conv4	106	0.2854188285156869
twomonth	vvc	conv5	106	0.2203554244758682
twomonth	vvc	fc6	106	0.2994928420676533
twomonth	vvc	fc7	106	0.2397248718307728
twomonth	evc	conv1	107	0.2180343829826444
twomonth	evc	conv2	107	0.2213470645464679
twomonth	evc	conv3	107	0.2913280204787616
twomonth	evc	conv4	107	0.2804629797265203
twomonth	evc	conv5	107	0.1622051861820669
twomonth	evc	fc6	107	0.1967697191524915
twomonth	evc	fc7	107	0.155261978008319
twomonth	vvc	conv1	107	0.1446227833661412
twomonth	vvc	conv2	107	0.1509213751033458
twomonth	vvc	conv3	107	0.2377714901440081
twomonth	vvc	conv4	107	0.243496204324022
twomonth	vvc	conv5	107	0.1979225613233257
twomonth	vvc	fc6	107	0.2886401350277551
twomonth	vvc	fc7	107	0.2351213736876084
twomonth	evc	conv1	108	0.2218505391619962
twomonth	evc	conv2	108	0.2241881855753395
twomonth	evc	conv3	108	0.2916736523709582
twomonth	evc	conv4	108	0.2781559036429923
twomonth	evc	conv5	108	0.1620220521497672
twomonth	evc	fc6	108	0.1970747505752633
twomonth	evc	fc7	108	0.1550344522098041
twomonth	vvc	conv1	108	0.14993271048086
twomonth	vvc	conv2	108	0.1467141394614127
twomonth	vvc	conv3	108	0.2374807600686225
twomonth	vvc	conv4	108	0.2621240452320904
twomonth	vvc	conv5	108	0.2137259341137406
twomonth	vvc	fc6	108	0.2965696562601569
twomonth	vvc	fc7	108	0.2429289495384396
twomonth	evc	conv1	109	0.2210309951710156
twomonth	evc	conv2	109	0.2246488521309068
twomonth	evc	conv3	109	0.2933795919532845
twomonth	evc	conv4	109	0.2810407925537971
twomonth	evc	conv5	109	0.1642529663597996
twomonth	evc	fc6	109	0.2004883574194658
twomonth	evc	fc7	109	0.1595807929545228
twomonth	vvc	conv1	109	0.1283695900084452
twomonth	vvc	conv2	109	0.1740520768207913
twomonth	vvc	conv3	109	0.2606291705014554
twomonth	vvc	conv4	109	0.2679235295437402
twomonth	vvc	conv5	109	0.2243152660044615
twomonth	vvc	fc6	109	0.2997387484569362
twomonth	vvc	fc7	109	0.2488750946474448
twomonth	evc	conv1	110	0.2160863283078254
twomonth	evc	conv2	110	0.2238559911907539
twomonth	evc	conv3	110	0.2943945556978092
twomonth	evc	conv4	110	0.2820887261830676
twomonth	evc	conv5	110	0.1655525653101863
twomonth	evc	fc6	110	0.200575077334656
twomonth	evc	fc7	110	0.1626418091972301
twomonth	vvc	conv1	110	0.1175561876783094
twomonth	vvc	conv2	110	0.139748567435712
twomonth	vvc	conv3	110	0.2356038282019451
twomonth	vvc	conv4	110	0.2554171452279031
twomonth	vvc	conv5	110	0.2063449511384628
twomonth	vvc	fc6	110	0.2761038042663847
twomonth	vvc	fc7	110	0.2210547987559267
twomonth	evc	conv1	111	0.2199852691322813
twomonth	evc	conv2	111	0.2233752163648686
twomonth	evc	conv3	111	0.2959805655247065
twomonth	evc	conv4	111	0.2867009107150806
twomonth	evc	conv5	111	0.1671374233507169
twomonth	evc	fc6	111	0.201370625776331
twomonth	evc	fc7	111	0.1603169284161174
twomonth	vvc	conv1	111	0.1400186133475963
twomonth	vvc	conv2	111	0.1556692304711322
twomonth	vvc	conv3	111	0.2536690694609964
twomonth	vvc	conv4	111	0.2629280401071209
twomonth	vvc	conv5	111	0.2004227535876645
twomonth	vvc	fc6	111	0.2915733989659598
twomonth	vvc	fc7	111	0.2372876918789103
twomonth	evc	conv1	112	0.2186888855855016
twomonth	evc	conv2	112	0.2184132727061784
twomonth	evc	conv3	112	0.2916119838092431
twomonth	evc	conv4	112	0.2821677195313813
twomonth	evc	conv5	112	0.1681604975909068
twomonth	evc	fc6	112	0.2036979061123743
twomonth	evc	fc7	112	0.1580391269027421
twomonth	vvc	conv1	112	0.1095379309045758
twomonth	vvc	conv2	112	0.1312574543673639
twomonth	vvc	conv3	112	0.2294816517432347
twomonth	vvc	conv4	112	0.2372075467442299
twomonth	vvc	conv5	112	0.1712607705522779
twomonth	vvc	fc6	112	0.2624538400617454
twomonth	vvc	fc7	112	0.2049505697683193
twomonth	evc	conv1	113	0.2117985156113244
twomonth	evc	conv2	113	0.21572130801179
twomonth	evc	conv3	113	0.2841365543518988
twomonth	evc	conv4	113	0.2724942977576519
twomonth	evc	conv5	113	0.1568149219682733
twomonth	evc	fc6	113	0.1923255994478144
twomonth	evc	fc7	113	0.1516533833304598
twomonth	vvc	conv1	113	0.1596491802700435
twomonth	vvc	conv2	113	0.1636716501823241
twomonth	vvc	conv3	113	0.256010747126623
twomonth	vvc	conv4	113	0.2648632331675121
twomonth	vvc	conv5	113	0.1998048202019489
twomonth	vvc	fc6	113	0.2835664680914984
twomonth	vvc	fc7	113	0.2230244494251206
twomonth	evc	conv1	114	0.2198480625813524
twomonth	evc	conv2	114	0.2216002655827397
twomonth	evc	conv3	114	0.2939884070302641
twomonth	evc	conv4	114	0.2829354811269606
twomonth	evc	conv5	114	0.1653689513669005
twomonth	evc	fc6	114	0.1991260341031945
twomonth	evc	fc7	114	0.1573846722909834
twomonth	vvc	conv1	114	0.1595852561266936
twomonth	vvc	conv2	114	0.1538790665107436
twomonth	vvc	conv3	114	0.2433468080340458
twomonth	vvc	conv4	114	0.2616031978388649
twomonth	vvc	conv5	114	0.1940513113627684
twomonth	vvc	fc6	114	0.2772295314665036
twomonth	vvc	fc7	114	0.2273890958704979
twomonth	evc	conv1	115	0.2186573074426155
twomonth	evc	conv2	115	0.2275446350210963
twomonth	evc	conv3	115	0.3002994764531075
twomonth	evc	conv4	115	0.2857959425685724
twomonth	evc	conv5	115	0.1681050198809125
twomonth	evc	fc6	115	0.2044797770909451
twomonth	evc	fc7	115	0.1630330806242058
twomonth	vvc	conv1	115	0.1731935640577385
twomonth	vvc	conv2	115	0.1760722621168226
twomonth	vvc	conv3	115	0.270943033486149
twomonth	vvc	conv4	115	0.2915804536574556
twomonth	vvc	conv5	115	0.2284998498478502
twomonth	vvc	fc6	115	0.3074760653394008
twomonth	vvc	fc7	115	0.2535753908365077
twomonth	evc	conv1	116	0.2214454462986205
twomonth	evc	conv2	116	0.2257929599217937
twomonth	evc	conv3	116	0.298658948738188
twomonth	evc	conv4	116	0.2849638249097557
twomonth	evc	conv5	116	0.1663990802985862
twomonth	evc	fc6	116	0.2019609642803453
twomonth	evc	fc7	116	0.1580325521222323
twomonth	vvc	conv1	116	0.158163135901553
twomonth	vvc	conv2	116	0.1664218760704264
twomonth	vvc	conv3	116	0.2558162871950511
twomonth	vvc	conv4	116	0.2745185622970651
twomonth	vvc	conv5	116	0.2116919753724079
twomonth	vvc	fc6	116	0.3099697788054272
twomonth	vvc	fc7	116	0.262045003892678
twomonth	evc	conv1	117	0.216758683599366
twomonth	evc	conv2	117	0.2209806525085727
twomonth	evc	conv3	117	0.2927853181791841
twomonth	evc	conv4	117	0.2791465838916198
twomonth	evc	conv5	117	0.1646405904632809
twomonth	evc	fc6	117	0.2031433209768252
twomonth	evc	fc7	117	0.1627562199763188
twomonth	vvc	conv1	117	0.1533149311465709
twomonth	vvc	conv2	117	0.1670159578801324
twomonth	vvc	conv3	117	0.2688657867738692
twomonth	vvc	conv4	117	0.2736731511039333
twomonth	vvc	conv5	117	0.2161802468878073
twomonth	vvc	fc6	117	0.3007616787238303
twomonth	vvc	fc7	117	0.2439346030098337
twomonth	evc	conv1	118	0.2154955098928251
twomonth	evc	conv2	118	0.2195650590728431
twomonth	evc	conv3	118	0.2951208049930899
twomonth	evc	conv4	118	0.2828455458081635
twomonth	evc	conv5	118	0.1658533255251816
twomonth	evc	fc6	118	0.2011538019928063
twomonth	evc	fc7	118	0.1592598764781108
twomonth	vvc	conv1	118	0.1398202181459383
twomonth	vvc	conv2	118	0.1502703278595886
twomonth	vvc	conv3	118	0.234914148123806
twomonth	vvc	conv4	118	0.2512401919691935
twomonth	vvc	conv5	118	0.199756205219056
twomonth	vvc	fc6	118	0.3027040224579145
twomonth	vvc	fc7	118	0.2520035863747992
twomonth	evc	conv1	119	0.2201582770427741
twomonth	evc	conv2	119	0.2240385013387717
twomonth	evc	conv3	119	0.2938246134107046
twomonth	evc	conv4	119	0.281728648970189
twomonth	evc	conv5	119	0.1641917297179719
twomonth	evc	fc6	119	0.1976504997852998
twomonth	evc	fc7	119	0.1544446895989732
twomonth	vvc	conv1	119	0.1360697617805849
twomonth	vvc	conv2	119	0.1590784221342625
twomonth	vvc	conv3	119	0.2598953866036927
twomonth	vvc	conv4	119	0.2764949797111631
twomonth	vvc	conv5	119	0.2135453916007659
twomonth	vvc	fc6	119	0.2926144698681289
twomonth	vvc	fc7	119	0.2331459640865812
twomonth	evc	conv1	120	0.21583567079978
twomonth	evc	conv2	120	0.2232904160936229
twomonth	evc	conv3	120	0.2943686405045592
twomonth	evc	conv4	120	0.2804210834974329
twomonth	evc	conv5	120	0.1634384614341732
twomonth	evc	fc6	120	0.2001403739634372
twomonth	evc	fc7	120	0.1596644894305004
twomonth	vvc	conv1	120	0.1675107461068121
twomonth	vvc	conv2	120	0.184561599514522
twomonth	vvc	conv3	120	0.279525329641858
twomonth	vvc	conv4	120	0.2830013729053535
twomonth	vvc	conv5	120	0.2179636920943903
twomonth	vvc	fc6	120	0.302198724180639
twomonth	vvc	fc7	120	0.2519656254157978
twomonth	evc	conv1	121	0.216669852075837
twomonth	evc	conv2	121	0.2214057096689706
twomonth	evc	conv3	121	0.2925258303089943
twomonth	evc	conv4	121	0.2835970864124122
twomonth	evc	conv5	121	0.170399570287703
twomonth	evc	fc6	121	0.2047168531180836
twomonth	evc	fc7	121	0.1593158340990913
twomonth	vvc	conv1	121	0.1360982684931599
twomonth	vvc	conv2	121	0.1547990078800184
twomonth	vvc	conv3	121	0.2510461639575092
twomonth	vvc	conv4	121	0.2649199106549717
twomonth	vvc	conv5	121	0.2092234092420538
twomonth	vvc	fc6	121	0.3019312217969811
twomonth	vvc	fc7	121	0.2570414519514921
twomonth	evc	conv1	122	0.2256730781574634
twomonth	evc	conv2	122	0.2297982970118702
twomonth	evc	conv3	122	0.3001733558459577
twomonth	evc	conv4	122	0.28654786710161
twomonth	evc	conv5	122	0.1685783080954145
twomonth	evc	fc6	122	0.2100690603906787
twomonth	evc	fc7	122	0.1638218143298781
twomonth	vvc	conv1	122	0.1453362670291914
twomonth	vvc	conv2	122	0.1603017632289563
twomonth	vvc	conv3	122	0.2603327774764337
twomonth	vvc	conv4	122	0.2705740779200274
twomonth	vvc	conv5	122	0.2153714529029155
twomonth	vvc	fc6	122	0.2883111080556778
twomonth	vvc	fc7	122	0.2366507060270461
twomonth	evc	conv1	123	0.2155028525309126
twomonth	evc	conv2	123	0.2214087331081831
twomonth	evc	conv3	123	0.293011980137924
twomonth	evc	conv4	123	0.2835848486822664
twomonth	evc	conv5	123	0.1642145254898121
twomonth	evc	fc6	123	0.1985323362222775
twomonth	evc	fc7	123	0.1570788250195354
twomonth	vvc	conv1	123	0.1458812539450183
twomonth	vvc	conv2	123	0.1527794944593677
twomonth	vvc	conv3	123	0.2488259997535657
twomonth	vvc	conv4	123	0.2725637888684407
twomonth	vvc	conv5	123	0.2063010872743324
twomonth	vvc	fc6	123	0.2799725586898142
twomonth	vvc	fc7	123	0.2221273518187846
twomonth	evc	conv1	124	0.2233214183433256
twomonth	evc	conv2	124	0.2291110644797603
twomonth	evc	conv3	124	0.3000322620160413
twomonth	evc	conv4	124	0.2869591508167065
twomonth	evc	conv5	124	0.1656075151180959
twomonth	evc	fc6	124	0.2034317954705761
twomonth	evc	fc7	124	0.1620615488239241
twomonth	vvc	conv1	124	0.1572470818112656
twomonth	vvc	conv2	124	0.1653108341464825
twomonth	vvc	conv3	124	0.2445674616272174
twomonth	vvc	conv4	124	0.2722168612165815
twomonth	vvc	conv5	124	0.210206842834791
twomonth	vvc	fc6	124	0.2976835776500175
twomonth	vvc	fc7	124	0.2308352886706574
twomonth	evc	conv1	125	0.2181016185117985
twomonth	evc	conv2	125	0.2218553382718573
twomonth	evc	conv3	125	0.2939175721687141
twomonth	evc	conv4	125	0.2810518305064777
twomonth	evc	conv5	125	0.161986298781302
twomonth	evc	fc6	125	0.1997909987655489
twomonth	evc	fc7	125	0.1579200609870881
twomonth	vvc	conv1	125	0.1480970989500867
twomonth	vvc	conv2	125	0.1617157729584316
twomonth	vvc	conv3	125	0.2475669532815053
twomonth	vvc	conv4	125	0.2661419559900029
twomonth	vvc	conv5	125	0.1956112620231199
twomonth	vvc	fc6	125	0.2837183119275037
twomonth	vvc	fc7	125	0.2217468783889964
twomonth	evc	conv1	126	0.2194443614598364
twomonth	evc	conv2	126	0.2215760780690397
twomonth	evc	conv3	126	0.2942264908704734
twomonth	evc	conv4	126	0.2803617664995497
twomonth	evc	conv5	126	0.1625711663000746
twomonth	evc	fc6	126	0.1971568633449867
twomonth	evc	fc7	126	0.157490588645618
twomonth	vvc	conv1	126	0.1380050028320747
twomonth	vvc	conv2	126	0.1449390447059879
twomonth	vvc	conv3	126	0.2367413612123223
twomonth	vvc	conv4	126	0.2577843061668922
twomonth	vvc	conv5	126	0.1997592286582684
twomonth	vvc	fc6	126	0.2971458853811795
twomonth	vvc	fc7	126	0.2350787096009432
twomonth	evc	conv1	127	0.2135384328914673
twomonth	evc	conv2	127	0.2182992458558786
twomonth	evc	conv3	127	0.2882183412620627
twomonth	evc	conv4	127	0.2748344876992216
twomonth	evc	conv5	127	0.159232713516297
twomonth	evc	fc6	127	0.1959394731465208
twomonth	evc	fc7	127	0.1541787229304708
twomonth	vvc	conv1	127	0.1260232092151547
twomonth	vvc	conv2	127	0.1517931334096152
twomonth	vvc	conv3	127	0.2536911933574561
twomonth	vvc	conv4	127	0.2675230918169298
twomonth	vvc	conv5	127	0.2147902806987359
twomonth	vvc	fc6	127	0.2975217996565997
twomonth	vvc	fc7	127	0.235367807978976
twomonth	evc	conv1	128	0.2166358743780203
twomonth	evc	conv2	128	0.2144601499313907
twomonth	evc	conv3	128	0.284497783351144
twomonth	evc	conv4	128	0.2752541218654764
twomonth	evc	conv5	128	0.1623300590206528
twomonth	evc	fc6	128	0.193223368929531
twomonth	evc	fc7	128	0.1535407292655358
twomonth	vvc	conv1	128	0.1503643904128662
twomonth	vvc	conv2	128	0.162131519845699
twomonth	vvc	conv3	128	0.2498971130834653
twomonth	vvc	conv4	128	0.2620096824441003
twomonth	vvc	conv5	128	0.2042498037464011
twomonth	vvc	fc6	128	0.2928835079669423
twomonth	vvc	fc7	128	0.2593093672985535
twomonth	evc	conv1	129	0.2194250690381948
twomonth	evc	conv2	129	0.2175834106289965
twomonth	evc	conv3	129	0.2914320171894518
twomonth	evc	conv4	129	0.2803867218708274
twomonth	evc	conv5	129	0.1586413671992119
twomonth	evc	fc6	129	0.1934698032208986
twomonth	evc	fc7	129	0.1526440155879887
twomonth	vvc	conv1	129	0.1270499307788391
twomonth	vvc	conv2	129	0.1482729383353975
twomonth	vvc	conv3	129	0.2510033558975481
twomonth	vvc	conv4	129	0.2654750236926055
twomonth	vvc	conv5	129	0.2040399866632737
twomonth	vvc	fc6	129	0.2830451887783854
twomonth	vvc	fc7	129	0.2129987729875862
twomonth	evc	conv1	130	0.2223460952462537
twomonth	evc	conv2	130	0.2242849836212379
twomonth	evc	conv3	130	0.295082172158708
twomonth	evc	conv4	130	0.2830890526425159
twomonth	evc	conv5	130	0.1627544922967688
twomonth	evc	fc6	130	0.1999382834471862
twomonth	evc	fc7	130	0.1565352778366668
twomonth	vvc	conv1	130	0.1465911862667712
twomonth	vvc	conv2	130	0.159949172627461
twomonth	vvc	conv3	130	0.2560320071833076
twomonth	vvc	conv4	130	0.2793437793158125
twomonth	vvc	conv5	130	0.2109229660082648
twomonth	vvc	fc6	130	0.2991997124373372
twomonth	vvc	fc7	130	0.2490277543321265
twomonth	evc	conv1	131	0.2169130709635977
twomonth	evc	conv2	131	0.2213936159121206
twomonth	evc	conv3	131	0.2913613263011977
twomonth	evc	conv4	131	0.2788611328370814
twomonth	evc	conv5	131	0.1644498738374006
twomonth	evc	fc6	131	0.205233285330237
twomonth	evc	fc7	131	0.1607672768854833
twomonth	vvc	conv1	131	0.147835259516065
twomonth	vvc	conv2	131	0.186577513602777
twomonth	vvc	conv3	131	0.269891212577891
twomonth	vvc	conv4	131	0.2673507557818176
twomonth	vvc	conv5	131	0.195185101067454
twomonth	vvc	fc6	131	0.2967808170940454
twomonth	vvc	fc7	131	0.2562404325245753
twomonth	evc	conv1	132	0.2168289905588311
twomonth	evc	conv2	132	0.2179262110463751
twomonth	evc	conv3	132	0.2857503030337933
twomonth	evc	conv4	132	0.2763575811958398
twomonth	evc	conv5	132	0.1633886466738149
twomonth	evc	fc6	132	0.1958127766461877
twomonth	evc	fc7	132	0.1557975586688181
twomonth	vvc	conv1	132	0.1483317274311961
twomonth	vvc	conv2	132	0.1609841966512051
twomonth	vvc	conv3	132	0.2550292331778302
twomonth	vvc	conv4	132	0.2600021667981023
twomonth	vvc	conv5	132	0.1944598595852441
twomonth	vvc	fc6	132	0.2766669318174865
twomonth	vvc	fc7	132	0.2300792848942378
twomonth	evc	conv1	133	0.2183855338511812
twomonth	evc	conv2	133	0.2194759396027225
twomonth	evc	conv3	133	0.2898480229886961
twomonth	evc	conv4	133	0.2802156336042791
twomonth	evc	conv5	133	0.1631350137176556
twomonth	evc	fc6	133	0.1974823389757668
twomonth	evc	fc7	133	0.1551687313037178
twomonth	vvc	conv1	133	0.1400572461819782
twomonth	vvc	conv2	133	0.1621012374624754
twomonth	vvc	conv3	133	0.2560373821863521
twomonth	vvc	conv4	133	0.2761475721483179
twomonth	vvc	conv5	133	0.214361288268252
twomonth	vvc	fc6	133	0.3041363647870593
twomonth	vvc	fc7	133	0.248449653558258
twomonth	evc	conv1	134	0.218180131949126
twomonth	evc	conv2	134	0.2188214849909639
twomonth	evc	conv3	134	0.2890156173832878
twomonth	evc	conv4	134	0.2786455568221206
twomonth	evc	conv5	134	0.1635567594922494
twomonth	evc	fc6	134	0.1965015928845518
twomonth	evc	fc7	134	0.1563106315040686
twomonth	vvc	conv1	134	0.1523436872928809
twomonth	vvc	conv2	134	0.1535962549666288
twomonth	vvc	conv3	134	0.256241584310942
twomonth	vvc	conv4	134	0.2774191442971158
twomonth	vvc	conv5	134	0.2255721528770844
twomonth	vvc	fc6	134	0.3090380796169926
twomonth	vvc	fc7	134	0.2604273199406974
twomonth	evc	conv1	135	0.2165638877301038
twomonth	evc	conv2	135	0.2228412674017223
twomonth	evc	conv3	135	0.2957813064832735
twomonth	evc	conv4	135	0.2810353215685555
twomonth	evc	conv5	135	0.1645061194049727
twomonth	evc	fc6	135	0.2009207572179512
twomonth	evc	fc7	135	0.1599168746180958
twomonth	vvc	conv1	135	0.1461026848740095
twomonth	vvc	conv2	135	0.1706847813867484
twomonth	vvc	conv3	135	0.257004450814463
twomonth	vvc	conv4	135	0.2705352051301525
twomonth	vvc	conv5	135	0.2291275254265839
twomonth	vvc	fc6	135	0.3129567927740763
twomonth	vvc	fc7	135	0.2702474984939794
twomonth	evc	conv1	136	0.217166703919757
twomonth	evc	conv2	136	0.2222851465510177
twomonth	evc	conv3	136	0.2912118820201229
twomonth	evc	conv4	136	0.2789012054044216
twomonth	evc	conv5	136	0.1612549624295685
twomonth	evc	fc6	136	0.1954919081608743
twomonth	evc	fc7	136	0.1516866891528959
twomonth	vvc	conv1	136	0.166914216751077
twomonth	vvc	conv2	136	0.16907669565449
twomonth	vvc	conv3	136	0.2628112777642003
twomonth	vvc	conv4	136	0.2699597438667075
twomonth	vvc	conv5	136	0.1974565677558127
twomonth	vvc	fc6	136	0.286143302140319
twomonth	vvc	fc7	136	0.2297102813370176
twomonth	evc	conv1	137	0.2145721131644503
twomonth	evc	conv2	137	0.2192232184774368
twomonth	evc	conv3	137	0.2878693020018647
twomonth	evc	conv4	137	0.2773143797288479
twomonth	evc	conv5	137	0.1610711565218883
twomonth	evc	fc6	137	0.1951854849962429
twomonth	evc	fc7	137	0.1506907298834212
twomonth	vvc	conv1	137	0.152766872800433
twomonth	vvc	conv2	137	0.1606817567477584
twomonth	vvc	conv3	137	0.2515661475109597
twomonth	vvc	conv4	137	0.2590439285321358
twomonth	vvc	conv5	137	0.1956848323772906
twomonth	vvc	fc6	137	0.2974607069880678
twomonth	vvc	fc7	137	0.2443856233545802
twomonth	evc	conv1	138	0.2150204939987731
twomonth	evc	conv2	138	0.2178858025413446
twomonth	evc	conv3	138	0.2899345989305903
twomonth	evc	conv4	138	0.2797685965207173
twomonth	evc	conv5	138	0.1663450903126488
twomonth	evc	fc6	138	0.2035868067190897
twomonth	evc	fc7	138	0.1625617600447469
twomonth	vvc	conv1	138	0.1582669406478486
twomonth	vvc	conv2	138	0.1792446177083074
twomonth	vvc	conv3	138	0.2782022630442506
twomonth	vvc	conv4	138	0.2915951389336306
twomonth	vvc	conv5	138	0.2211825510604293
twomonth	vvc	fc6	138	0.3086711396770127
twomonth	vvc	fc7	138	0.2515220916824348
twomonth	evc	conv1	139	0.2203591197904612
twomonth	evc	conv2	139	0.222970363456986
twomonth	evc	conv3	139	0.2939935420778154
twomonth	evc	conv4	139	0.2822584227077562
twomonth	evc	conv5	139	0.163604798581959
twomonth	evc	fc6	139	0.2001995469880246
twomonth	evc	fc7	139	0.1560941916493329
twomonth	vvc	conv1	139	0.142620354776596
twomonth	vvc	conv2	139	0.1536048453732802
twomonth	vvc	conv3	139	0.2497510281792933
twomonth	vvc	conv4	139	0.2615649009421733
twomonth	vvc	conv5	139	0.1969621634579218
twomonth	vvc	fc6	139	0.291352399956856
twomonth	vvc	fc7	139	0.2362599625021551
twomonth	evc	conv1	140	0.2145928453190502
twomonth	evc	conv2	140	0.2198011272869108
twomonth	evc	conv3	140	0.2916089603700306
twomonth	evc	conv4	140	0.2780112584717786
twomonth	evc	conv5	140	0.1594384033649439
twomonth	evc	fc6	140	0.1950382483057043
twomonth	evc	fc7	140	0.1517111646131875
twomonth	vvc	conv1	140	0.1262508789869655
twomonth	vvc	conv2	140	0.1360774403563627
twomonth	vvc	conv3	140	0.2326619258659904
twomonth	vvc	conv4	140	0.2461351868455439
twomonth	vvc	conv5	140	0.1904617211599592
twomonth	vvc	fc6	140	0.2774628161968518
twomonth	vvc	fc7	140	0.2282070081641257
twomonth	evc	conv1	141	0.2181388596043206
twomonth	evc	conv2	141	0.2220581966456862
twomonth	evc	conv3	141	0.2968209856435829
twomonth	evc	conv4	141	0.2842792318880694
twomonth	evc	conv5	141	0.170353306868642
twomonth	evc	fc6	141	0.205130008486026
twomonth	evc	fc7	141	0.1636742896927478
twomonth	vvc	conv1	141	0.1363532452000803
twomonth	vvc	conv2	141	0.1505684005730617
twomonth	vvc	conv3	141	0.2479434434501089
twomonth	vvc	conv4	141	0.2554134979044087
twomonth	vvc	conv5	141	0.1931585329553074
twomonth	vvc	fc6	141	0.2726276170295934
twomonth	vvc	fc7	141	0.2218977144119309
twomonth	evc	conv1	142	0.2207404570600245
twomonth	evc	conv2	142	0.2209449471312061
twomonth	evc	conv3	142	0.2943575065696815
twomonth	evc	conv4	142	0.2805224406976994
twomonth	evc	conv5	142	0.1603594005383881
twomonth	evc	fc6	142	0.2004088361690673
twomonth	evc	fc7	142	0.1582041682908654
twomonth	vvc	conv1	142	0.1377915384254528
twomonth	vvc	conv2	142	0.1735546490836879
twomonth	vvc	conv3	142	0.25992139777914
twomonth	vvc	conv4	142	0.2624123277614468
[truncated: 40,001 more rows]
