# Supplementary material for: Infants have rich visual categories in ventrotemporal cortex at 2 months of age
Source: Nat Neurosci. 2026 Feb 2;29(3):693–702. doi: 10.1038/s41593-025-02187-8 (PMC12971487; doi:10.1038/s41593-025-02187-8)
Supplement: Supplementary file 9 — .csv files with the feature and DNN correlations in individual ROIs for each age group. Spearman correlations reported are the mean of the bootstrapped distribution. [file 41593_2025_2187_MOESM9_ESM.zip]

Archive with 4 entries (3 files):
- *ODoherty_Fig7/
- __MACOSX/._*ODoherty_Fig7
- *ODoherty_Fig7/dnn_spearman_results.csv
- *ODoherty_Fig7/feature_spearman_results.csv
