# Supplementary material for: Infants have rich visual categories in ventrotemporal cortex at 2 months of age
Source: Nat Neurosci. 2026 Feb 2;29(3):693–702. doi: 10.1038/s41593-025-02187-8 (PMC12971487; doi:10.1038/s41593-025-02187-8)
Supplement: Supplementary file 9 — .csv files with the feature and DNN correlations in individual ROIs for each age group. Spearman correlations reported are the mean of the bootstrapped distribution. [file 41593_2025_2187_MOESM9_ESM.zip › *ODoherty_Fig7/dnn_spearman_results.csv]

age	roi	feature	spearman_r	test
adult	PHC	conv1	0.14446952950366762	dnn
adult	PHC	conv2	0.2527025297427833	dnn
adult	PHC	conv3	0.28232201091341574	dnn
adult	PHC	conv4	0.3152833392302396	dnn
adult	PHC	conv5	0.3394706273240439	dnn
adult	PHC	fc6	0.38010367761787545	dnn
adult	PHC	fc7	0.39122379614629077	dnn
adult	V1	conv1	0.14128820308009268	dnn
adult	V1	conv2	0.227071249816584	dnn
adult	V1	conv3	0.28766089091395325	dnn
adult	V1	conv4	0.2539333463629166	dnn
adult	V1	conv5	0.20671478868499468	dnn
adult	V1	fc6	0.1994831595755619	dnn
adult	V1	fc7	0.19375961642634526	dnn
adult	V2dv	conv1	0.1261592879272752	dnn
adult	V2dv	conv2	0.21865135510665482	dnn
adult	V2dv	conv3	0.24609010136799828	dnn
adult	V2dv	conv4	0.21019219883096082	dnn
adult	V2dv	conv5	0.1638395059124433	dnn
adult	V2dv	fc6	0.15262059204458753	dnn
adult	V2dv	fc7	0.13829457406640214	dnn
adult	V3v	conv1	0.16390113742503037	dnn
adult	V3v	conv2	0.2598307663974486	dnn
adult	V3v	conv3	0.29923319577884694	dnn
adult	V3v	conv4	0.2796150301402096	dnn
adult	V3v	conv5	0.20718583979443492	dnn
adult	V3v	fc6	0.22534849890442318	dnn
adult	V3v	fc7	0.19758117798710692	dnn
adult	VO1	conv1	0.11834186771037704	dnn
adult	VO1	conv2	0.16115716640877448	dnn
adult	VO1	conv3	0.21187051483290878	dnn
adult	VO1	conv4	0.23769762910775308	dnn
adult	VO1	conv5	0.2777841161221417	dnn
adult	VO1	fc6	0.3289599010615511	dnn
adult	VO1	fc7	0.34964869479209	dnn
adult	hV4	conv1	0.16041061899038966	dnn
adult	hV4	conv2	0.19957949388347446	dnn
adult	hV4	conv3	0.24952429624953162	dnn
adult	hV4	conv4	0.260579168287866	dnn
adult	hV4	conv5	0.2713579785861318	dnn
adult	hV4	fc6	0.3136491806059812	dnn
adult	hV4	fc7	0.2935409018415264	dnn
ninemonth	PHC	conv1	0.14680284049714457	dnn
ninemonth	PHC	conv2	0.19656460716466306	dnn
ninemonth	PHC	conv3	0.27713485601890564	dnn
ninemonth	PHC	conv4	0.322121873058985	dnn
ninemonth	PHC	conv5	0.33262613827987186	dnn
ninemonth	PHC	fc6	0.38082925758130387	dnn
ninemonth	PHC	fc7	0.3952826756573191	dnn
ninemonth	V1	conv1	0.18780429786683164	dnn
ninemonth	V1	conv2	0.25068784696214547	dnn
ninemonth	V1	conv3	0.3107156014142497	dnn
ninemonth	V1	conv4	0.30101828453658414	dnn
ninemonth	V1	conv5	0.257078758647846	dnn
ninemonth	V1	fc6	0.2582887801010669	dnn
ninemonth	V1	fc7	0.2529243473360561	dnn
ninemonth	V2dv	conv1	0.10148213098234535	dnn
ninemonth	V2dv	conv2	0.16043607898806928	dnn
ninemonth	V2dv	conv3	0.221407958291896	dnn
ninemonth	V2dv	conv4	0.22430294174636486	dnn
ninemonth	V2dv	conv5	0.22299706248884957	dnn
ninemonth	V2dv	fc6	0.20890548640238205	dnn
ninemonth	V2dv	fc7	0.21442451174156216	dnn
ninemonth	V3v	conv1	0.1209999976244406	dnn
ninemonth	V3v	conv2	0.19943001351309356	dnn
ninemonth	V3v	conv3	0.26128138176930943	dnn
ninemonth	V3v	conv4	0.25382461365066006	dnn
ninemonth	V3v	conv5	0.21475015970837727	dnn
ninemonth	V3v	fc6	0.2121067258204948	dnn
ninemonth	V3v	fc7	0.20102951637330307	dnn
ninemonth	VO1	conv1	0.0982405166049801	dnn
ninemonth	VO1	conv2	0.18252126270819286	dnn
ninemonth	VO1	conv3	0.25638088490546773	dnn
ninemonth	VO1	conv4	0.3163170389876086	dnn
ninemonth	VO1	conv5	0.3122942120215542	dnn
ninemonth	VO1	fc6	0.3199293740437024	dnn
ninemonth	VO1	fc7	0.3072186775116951	dnn
ninemonth	hV4	conv1	0.12101287238842937	dnn
ninemonth	hV4	conv2	0.23105152926635167	dnn
ninemonth	hV4	conv3	0.30963589719778783	dnn
ninemonth	hV4	conv4	0.33669666705419476	dnn
ninemonth	hV4	conv5	0.3120810984778543	dnn
ninemonth	hV4	fc6	0.31845732599117516	dnn
ninemonth	hV4	fc7	0.3132110543656363	dnn
twomonth	PHC	conv1	0.07327712894212378	dnn
twomonth	PHC	conv2	0.12200879552060681	dnn
twomonth	PHC	conv3	0.2038562096942259	dnn
twomonth	PHC	conv4	0.24746691646033492	dnn
twomonth	PHC	conv5	0.25010992356337747	dnn
twomonth	PHC	fc6	0.269145553714697	dnn
twomonth	PHC	fc7	0.25809548496144935	dnn
twomonth	V1	conv1	0.17678135123497293	dnn
twomonth	V1	conv2	0.22051942604085792	dnn
twomonth	V1	conv3	0.24567578442350513	dnn
twomonth	V1	conv4	0.22871331108705953	dnn
twomonth	V1	conv5	0.20858686553218106	dnn
twomonth	V1	fc6	0.20393851682789876	dnn
twomonth	V1	fc7	0.20312701614504539	dnn
twomonth	V2dv	conv1	0.12651443683825522	dnn
twomonth	V2dv	conv2	0.15605154992651962	dnn
twomonth	V2dv	conv3	0.22185101878503574	dnn
twomonth	V2dv	conv4	0.2201069435561092	dnn
twomonth	V2dv	conv5	0.20005930682377032	dnn
twomonth	V2dv	fc6	0.1829137400075034	dnn
twomonth	V2dv	fc7	0.16435624982678212	dnn
twomonth	V3v	conv1	0.1113141814776195	dnn
twomonth	V3v	conv2	0.17610842744087823	dnn
twomonth	V3v	conv3	0.2262960232536069	dnn
twomonth	V3v	conv4	0.21151357734167464	dnn
twomonth	V3v	conv5	0.18957079751247735	dnn
twomonth	V3v	fc6	0.19387586036941867	dnn
twomonth	V3v	fc7	0.17702836713046463	dnn
twomonth	VO1	conv1	0.11100109162952453	dnn
twomonth	VO1	conv2	0.15497510401770678	dnn
twomonth	VO1	conv3	0.20914343749921263	dnn
twomonth	VO1	conv4	0.22589203514532125	dnn
twomonth	VO1	conv5	0.23918232051119157	dnn
twomonth	VO1	fc6	0.25971910430853284	dnn
twomonth	VO1	fc7	0.25524508019852477	dnn
twomonth	hV4	conv1	0.09785518518025273	dnn
twomonth	hV4	conv2	0.159382221193613	dnn
twomonth	hV4	conv3	0.1945051537280865	dnn
twomonth	hV4	conv4	0.1927031857811013	dnn
twomonth	hV4	conv5	0.18930457361168646	dnn
twomonth	hV4	fc6	0.19747443109851986	dnn
twomonth	hV4	fc7	0.1760901850164831	dnn
