# Supplementary material for: Infants have rich visual categories in ventrotemporal cortex at 2 months of age
Source: Nat Neurosci. 2026 Feb 2;29(3):693–702. doi: 10.1038/s41593-025-02187-8 (PMC12971487; doi:10.1038/s41593-025-02187-8)
Supplement: Supplementary file 9 — .csv files with the feature and DNN correlations in individual ROIs for each age group. Spearman correlations reported are the mean of the bootstrapped distribution. [file 41593_2025_2187_MOESM9_ESM.zip › *ODoherty_Fig7/feature_spearman_results.csv]

age	roi	feature	spearman_r	test
twomonth	V1	animacy	0.16767259126473502	features
twomonth	V1	category	0.31189647113107816	features
twomonth	V1	compactness	0.2548311364746087	features
twomonth	V1	elongation	0.3110742193323454	features
twomonth	V1	individual image	0.30773007509539696	features
twomonth	V1	real-world size	0.10882314286856533	features
twomonth	V1	size	0.4528200473070372	features
twomonth	V2dv	animacy	0.10459329493792617	features
twomonth	V2dv	category	0.2998697408098801	features
twomonth	V2dv	compactness	0.28314712190688707	features
twomonth	V2dv	elongation	0.29497038377724644	features
twomonth	V2dv	individual image	0.2982544765026885	features
twomonth	V2dv	real-world size	0.1151094787328383	features
twomonth	V2dv	size	0.4557925918667118	features
twomonth	V3v	animacy	0.2128415540741682	features
twomonth	V3v	category	0.28442301854094904	features
twomonth	V3v	compactness	0.26423487266700046	features
twomonth	V3v	elongation	0.32600612252531	features
twomonth	V3v	individual image	0.2947542721543668	features
twomonth	V3v	real-world size	0.125435388777035	features
twomonth	V3v	size	0.5062484696440079	features
twomonth	hV4	animacy	0.1960327389018611	features
twomonth	hV4	category	0.23630309161885155	features
twomonth	hV4	compactness	0.21740600743451083	features
twomonth	hV4	elongation	0.28433801615978155	features
twomonth	hV4	individual image	0.24503464717894546	features
twomonth	hV4	real-world size	0.10433283971135889	features
twomonth	hV4	size	0.4310061975677552	features
twomonth	VO1	animacy	0.2711780081767852	features
twomonth	VO1	category	0.22778917959042072	features
twomonth	VO1	compactness	0.11199955944516941	features
twomonth	VO1	elongation	0.1357356897697371	features
twomonth	VO1	individual image	0.20468742168634171	features
twomonth	VO1	real-world size	0.1430466046693148	features
twomonth	VO1	size	0.2249224941618934	features
twomonth	PHC	animacy	0.23481831389541058	features
twomonth	PHC	category	0.15690036745497815	features
twomonth	PHC	compactness	0.10622794140089267	features
twomonth	PHC	elongation	0.09294075246796582	features
twomonth	PHC	individual image	0.1372156156898184	features
twomonth	PHC	real-world size	0.12416358637455802	features
twomonth	PHC	size	0.23157985966352618	features
ninemonth	V1	animacy	0.2313447878419505	features
ninemonth	V1	category	0.3022958242284302	features
ninemonth	V1	compactness	0.2800431113932116	features
ninemonth	V1	elongation	0.36819684212550063	features
ninemonth	V1	individual image	0.32099772290877593	features
ninemonth	V1	real-world size	0.11899341606608521	features
ninemonth	V1	size	0.5357657485695283	features
ninemonth	V2dv	animacy	0.2440140789906814	features
ninemonth	V2dv	category	0.29904432871366526	features
ninemonth	V2dv	compactness	0.20259434617360522	features
ninemonth	V2dv	elongation	0.33354458628044237	features
ninemonth	V2dv	individual image	0.3218397212688933	features
ninemonth	V2dv	real-world size	0.16486738165565673	features
ninemonth	V2dv	size	0.3946543760401768	features
ninemonth	V3v	animacy	0.24297201804612978	features
ninemonth	V3v	category	0.260791425374379	features
ninemonth	V3v	compactness	0.3101519043910673	features
ninemonth	V3v	elongation	0.3085547318430599	features
ninemonth	V3v	individual image	0.2947000822603177	features
ninemonth	V3v	real-world size	0.11776329527610889	features
ninemonth	V3v	size	0.5282223294784641	features
ninemonth	hV4	animacy	0.41963085785193294	features
ninemonth	hV4	category	0.260318285256931	features
ninemonth	hV4	compactness	0.23269466440202236	features
ninemonth	hV4	elongation	0.23609782618765668	features
ninemonth	hV4	individual image	0.25300556959310383	features
ninemonth	hV4	real-world size	0.23749548823744385	features
ninemonth	hV4	size	0.3728768452244158	features
ninemonth	VO1	animacy	0.49679390888557545	features
ninemonth	VO1	category	0.2669147202024588	features
ninemonth	VO1	compactness	0.10859377717097	features
ninemonth	VO1	elongation	0.11750568332829046	features
ninemonth	VO1	individual image	0.20752142535504964	features
ninemonth	VO1	real-world size	0.27801295403108184	features
ninemonth	VO1	size	0.17062918001073332	features
ninemonth	PHC	animacy	0.5008020196963805	features
ninemonth	PHC	category	0.2771547498608301	features
ninemonth	PHC	compactness	0.10907200844756536	features
ninemonth	PHC	elongation	0.0659517784553586	features
ninemonth	PHC	individual image	0.18621184529821652	features
ninemonth	PHC	real-world size	0.30853699661708084	features
ninemonth	PHC	size	0.16302728179247328	features
adult	V1	animacy	0.15311104996453356	features
adult	V1	category	0.29704231702422695	features
adult	V1	compactness	0.2654929030430105	features
adult	V1	elongation	0.38543871967968096	features
adult	V1	individual image	0.3212938159372548	features
adult	V1	real-world size	0.08743097603181985	features
adult	V1	size	0.5100791588208068	features
adult	V2dv	animacy	0.0975747719383562	features
adult	V2dv	category	0.24919394623459457	features
adult	V2dv	compactness	0.23868235529741974	features
adult	V2dv	elongation	0.3834096244416506	features
adult	V2dv	individual image	0.3012904920836293	features
adult	V2dv	real-world size	0.07517370389260176	features
adult	V2dv	size	0.5179815828802354	features
adult	V3v	animacy	0.19956669219504677	features
adult	V3v	category	0.2643893754851629	features
adult	V3v	compactness	0.26892940132145904	features
adult	V3v	elongation	0.37858927983478485	features
adult	V3v	individual image	0.2792568949783882	features
adult	V3v	real-world size	0.10454132827914954	features
adult	V3v	size	0.5459871992733161	features
adult	hV4	animacy	0.4288904602667275	features
adult	hV4	category	0.31729655371363696	features
adult	hV4	compactness	0.19029285994944067	features
adult	hV4	elongation	0.22467971655737573	features
adult	hV4	individual image	0.2813838051474988	features
adult	hV4	real-world size	0.19165931988026066	features
adult	hV4	size	0.37698543063332784	features
adult	VO1	animacy	0.47012301779652377	features
adult	VO1	category	0.28958000551137597	features
adult	VO1	compactness	0.21927950069821261	features
adult	VO1	elongation	0.11185327415057025	features
adult	VO1	individual image	0.2290647576125995	features
adult	VO1	real-world size	0.22009423013444798	features
adult	VO1	size	0.23219935833340002	features
adult	PHC	animacy	0.5576421526831716	features
adult	PHC	category	0.31970925620175783	features
adult	PHC	compactness	0.19679370694084194	features
adult	PHC	elongation	0.1162036760462757	features
adult	PHC	individual image	0.2655262672225434	features
adult	PHC	real-world size	0.24606449114420284	features
adult	PHC	size	0.2787033803015269	features
