# Supplementary material for: Infants have rich visual categories in ventrotemporal cortex at 2 months of age
Source: Nat Neurosci. 2026 Feb 2;29(3):693–702. doi: 10.1038/s41593-025-02187-8 (PMC12971487; doi:10.1038/s41593-025-02187-8)
Supplement: Supplementary file 10 — One .csv file for each RSM plot. Only the group average RSMs are provided for each ROI/age group. The full set of RSMs is available at OpenNeuro (OpenNeuro accession number: ds006883, https://doi.org/10.18112/openneuro.ds006883.v1.0.0) under derivatives/foundcog_rdms/. [file 41593_2025_2187_MOESM10_ESM.zip]

Archive with 69 entries (68 files):
- ODoherty_ED_Fig1/
- ODoherty_ED_Fig1/twomonth_both_V1_exemplar_correlation_acrosssub_rdm.csv
- __MACOSX/ODoherty_ED_Fig1/._twomonth_both_V1_exemplar_correlation_acrosssub_rdm.csv
- ODoherty_ED_Fig1/ninemonth_both_LOCla_exemplar_correlation_acrosssub_rdm.csv
- __MACOSX/ODoherty_ED_Fig1/._ninemonth_both_LOCla_exemplar_correlation_acrosssub_rdm.csv
- ODoherty_ED_Fig1/ninemonth_both_LOC_exemplar_correlation_acrosssub_rdm.csv
- __MACOSX/ODoherty_ED_Fig1/._ninemonth_both_LOC_exemplar_correlation_acrosssub_rdm.csv
- ODoherty_ED_Fig1/twomonth_both_V2dv_exemplar_correlation_acrosssub_rdm.csv
- __MACOSX/ODoherty_ED_Fig1/._twomonth_both_V2dv_exemplar_correlation_acrosssub_rdm.csv
- ODoherty_ED_Fig1/ninemonth_both_V3v_exemplar_correlation_acrosssub_rdm.csv
- __MACOSX/ODoherty_ED_Fig1/._ninemonth_both_V3v_exemplar_correlation_acrosssub_rdm.csv
- ODoherty_ED_Fig1/.DS_Store
- __MACOSX/ODoherty_ED_Fig1/._.DS_Store
- ODoherty_ED_Fig1/ninemonth_both_LOClp_exemplar_correlation_acrosssub_rdm.csv
- __MACOSX/ODoherty_ED_Fig1/._ninemonth_both_LOClp_exemplar_correlation_acrosssub_rdm.csv
- ODoherty_ED_Fig1/ninemonth_both_V2dv_exemplar_correlation_acrosssub_rdm.csv
- __MACOSX/ODoherty_ED_Fig1/._ninemonth_both_V2dv_exemplar_correlation_acrosssub_rdm.csv
- ODoherty_ED_Fig1/ninemonth_both_VO1_exemplar_correlation_acrosssub_rdm.csv
- __MACOSX/ODoherty_ED_Fig1/._ninemonth_both_VO1_exemplar_correlation_acrosssub_rdm.csv
- ODoherty_ED_Fig1/adult_both_hV4_exemplar_correlation_acrosssub_rdm.csv
- __MACOSX/ODoherty_ED_Fig1/._adult_both_hV4_exemplar_correlation_acrosssub_rdm.csv
- ODoherty_ED_Fig1/adult_both_VO1_exemplar_correlation_acrosssub_rdm.csv
- __MACOSX/ODoherty_ED_Fig1/._adult_both_VO1_exemplar_correlation_acrosssub_rdm.csv
- ODoherty_ED_Fig1/ninemonth_both_hV4_exemplar_correlation_acrosssub_rdm.csv
- __MACOSX/ODoherty_ED_Fig1/._ninemonth_both_hV4_exemplar_correlation_acrosssub_rdm.csv
- ODoherty_ED_Fig1/twomonth_both_PHC_exemplar_correlation_acrosssub_rdm.csv
- __MACOSX/ODoherty_ED_Fig1/._twomonth_both_PHC_exemplar_correlation_acrosssub_rdm.csv
- ODoherty_ED_Fig1/twomonth_both_FG2_exemplar_correlation_acrosssub_rdm.csv
- __MACOSX/ODoherty_ED_Fig1/._twomonth_both_FG2_exemplar_correlation_acrosssub_rdm.csv
- ODoherty_ED_Fig1/adult_both_V3v_exemplar_correlation_acrosssub_rdm.csv
- __MACOSX/ODoherty_ED_Fig1/._adult_both_V3v_exemplar_correlation_acrosssub_rdm.csv
- ODoherty_ED_Fig1/twomonth_both_LOCla_exemplar_correlation_acrosssub_rdm.csv
- __MACOSX/ODoherty_ED_Fig1/._twomonth_both_LOCla_exemplar_correlation_acrosssub_rdm.csv
- ODoherty_ED_Fig1/ninemonth_both_V1_exemplar_correlation_acrosssub_rdm.csv
- __MACOSX/ODoherty_ED_Fig1/._ninemonth_both_V1_exemplar_correlation_acrosssub_rdm.csv
- ODoherty_ED_Fig1/twomonth_both_FG4_exemplar_correlation_acrosssub_rdm.csv
- __MACOSX/ODoherty_ED_Fig1/._twomonth_both_FG4_exemplar_correlation_acrosssub_rdm.csv
- ODoherty_ED_Fig1/adult_both_V1_exemplar_correlation_acrosssub_rdm.csv
- __MACOSX/ODoherty_ED_Fig1/._adult_both_V1_exemplar_correlation_acrosssub_rdm.csv
- ODoherty_ED_Fig1/adult_both_LOC_exemplar_correlation_acrosssub_rdm.csv
- __MACOSX/ODoherty_ED_Fig1/._adult_both_LOC_exemplar_correlation_acrosssub_rdm.csv
- ODoherty_ED_Fig1/twomonth_both_LOClp_exemplar_correlation_acrosssub_rdm.csv
- __MACOSX/ODoherty_ED_Fig1/._twomonth_both_LOClp_exemplar_correlation_acrosssub_rdm.csv
- ODoherty_ED_Fig1/ninemonth_both_FG4_exemplar_correlation_acrosssub_rdm.csv
- __MACOSX/ODoherty_ED_Fig1/._ninemonth_both_FG4_exemplar_correlation_acrosssub_rdm.csv
- ODoherty_ED_Fig1/ninemonth_both_FG2_exemplar_correlation_acrosssub_rdm.csv
- __MACOSX/ODoherty_ED_Fig1/._ninemonth_both_FG2_exemplar_correlation_acrosssub_rdm.csv
- ODoherty_ED_Fig1/ninemonth_both_PHC_exemplar_correlation_acrosssub_rdm.csv
- __MACOSX/ODoherty_ED_Fig1/._ninemonth_both_PHC_exemplar_correlation_acrosssub_rdm.csv
- ODoherty_ED_Fig1/twomonth_both_hV4_exemplar_correlation_acrosssub_rdm.csv
- __MACOSX/ODoherty_ED_Fig1/._twomonth_both_hV4_exemplar_correlation_acrosssub_rdm.csv
- ODoherty_ED_Fig1/adult_both_PHC_exemplar_correlation_acrosssub_rdm.csv
- __MACOSX/ODoherty_ED_Fig1/._adult_both_PHC_exemplar_correlation_acrosssub_rdm.csv
- ODoherty_ED_Fig1/adult_both_LOCla_exemplar_correlation_acrosssub_rdm.csv
- __MACOSX/ODoherty_ED_Fig1/._adult_both_LOCla_exemplar_correlation_acrosssub_rdm.csv
- ODoherty_ED_Fig1/twomonth_both_VO1_exemplar_correlation_acrosssub_rdm.csv
- __MACOSX/ODoherty_ED_Fig1/._twomonth_both_VO1_exemplar_correlation_acrosssub_rdm.csv
- ODoherty_ED_Fig1/adult_both_FG2_exemplar_correlation_acrosssub_rdm.csv
- __MACOSX/ODoherty_ED_Fig1/._adult_both_FG2_exemplar_correlation_acrosssub_rdm.csv
- ODoherty_ED_Fig1/twomonth_both_V3v_exemplar_correlation_acrosssub_rdm.csv
- __MACOSX/ODoherty_ED_Fig1/._twomonth_both_V3v_exemplar_correlation_acrosssub_rdm.csv
- ODoherty_ED_Fig1/adult_both_LOClp_exemplar_correlation_acrosssub_rdm.csv
- __MACOSX/ODoherty_ED_Fig1/._adult_both_LOClp_exemplar_correlation_acrosssub_rdm.csv
- ODoherty_ED_Fig1/adult_both_FG4_exemplar_correlation_acrosssub_rdm.csv
- __MACOSX/ODoherty_ED_Fig1/._adult_both_FG4_exemplar_correlation_acrosssub_rdm.csv
- ODoherty_ED_Fig1/twomonth_both_LOC_exemplar_correlation_acrosssub_rdm.csv
- __MACOSX/ODoherty_ED_Fig1/._twomonth_both_LOC_exemplar_correlation_acrosssub_rdm.csv
- ODoherty_ED_Fig1/adult_both_V2dv_exemplar_correlation_acrosssub_rdm.csv
- __MACOSX/ODoherty_ED_Fig1/._adult_both_V2dv_exemplar_correlation_acrosssub_rdm.csv
