# Supplementary material for: Infants have rich visual categories in ventrotemporal cortex at 2 months of age
Source: Nat Neurosci. 2026 Feb 2;29(3):693–702. doi: 10.1038/s41593-025-02187-8 (PMC12971487; doi:10.1038/s41593-025-02187-8)
Supplement: Supplementary file 10 — One .csv file for each RSM plot. Only the group average RSMs are provided for each ROI/age group. The full set of RSMs is available at OpenNeuro (OpenNeuro accession number: ds006883, https://doi.org/10.18112/openneuro.ds006883.v1.0.0) under derivatives/foundcog_rdms/. [file 41593_2025_2187_MOESM10_ESM.zip › ODoherty_ED_Fig1/twomonth_both_V1_exemplar_correlation_acrosssub_rdm.csv]

	cat1	cat2	cat3	crab1	crab2	crab3	seabird1	seabird2	seabird3	squirrel1	squirrel2	squirrel3	rubberduck1	rubberduck2	rubberduck3	dishware1	dishware2	dishware3	fence1	fence2	fence3	food1	food2	food3	shelves1	shelves2	shelves3	shoppingcart1	shoppingcart2	shoppingcart3	towel1	towel2	towel3	tree1	tree2	tree3
cat1	0.0167026203331178	0.0121213271341623	0.0002885748816046	-0.0003591701902074	-0.0068183347221864	-0.0010333493004488	-0.0077567733122528	-0.0036684009022539	-0.0050571115621527	-0.0036634198821538	0.0082719605306522	0.0089150431184025	-0.0040790674243936	-0.0051019060839785	-0.0156449079324137	-0.0167735489033974	0.0071959378871518	-0.0006836882079059	-0.0030513965857887	-0.0140491572359344	-0.0019908256631463	0.011452703428874	0.0018055628558679	0.0152542799321444	-0.0001246229957078	0.0048234171903273	0.0089325750173536	0.009227814343173	-0.0008637940808217	-0.0033326346124044	-0.0065049117000919	-0.0160890204218567	-0.0017267776932766	0.0006752415921778	7.343842585743627e-05	0.006348308510958
cat2	0.0121213271341623	0.0215009887715837	0.0058807727943843	0.0053863752677532	-0.0143452629990719	-0.0085222316065853	0.0027791970722982	-0.0029287014832238	-0.0027533407825047	-0.00175390937196	0.0046478730828086	0.0133354886847663	0.00463918105659	0.0072491810464918	-0.0030485309358886	-0.0060312440848788	0.0037474209607679	-0.0066803064527842	-0.0097705459044029	-0.0074787260888348	-0.0119158516101779	0.0066866795738256	-0.0078861127045761	0.0109378410707097	-0.0126232646997814	-0.0124166348751639	-0.001921667034774	0.003633313810126	0.0041155732448861	0.0005194802146254	0.0104159585037605	-0.0050178144099324	-0.0052830801781934	0.0002817436089742	-0.0112003638797381	0.0049596047097632
cat3	0.0002885748816046	0.0058807727943843	0.016984816123177	0.0070848636174169	-0.0078698670317644	-0.0113669473629675	0.009201156296812	0.0098049161827192	-0.0057047223877234	-0.0007900972637094	0.0100673776680313	0.0110751032208254	0.0083557526879746	0.0068279595390574	0.0048850710415831	0.0006378763154914	0.0005004309616054	-0.0099516355211686	-0.011180126375806	-0.0052661660225216	-0.0102400026770837	-0.008880970790486	-0.0147260054074328	-0.0035246093480696	-0.0210349053488284	-0.0162767100167273	-0.0130568347574541	0.0116536261847906	0.0031606125613956	0.0093017986622598	0.0206758907523785	0.0019374301521578	-0.0084468993775654	-0.0005553939107631	-0.0150827203777684	0.0100450793477741
crab1	-0.0003591701902074	0.0053863752677532	0.0070848636174169	0.0084581595435989	-0.0031129923712652	-0.0042646244758506	0.0059033763004861	0.0020301273204014	0.0036084763449913	0.0017385719689581	0.0034941074866373	0.0041617034972988	0.0036442355887429	0.0031338405082574	-0.0009416267956677	-0.0010222521097176	0.0011244290919077	-0.0073281735703165	-0.0063726107373475	-0.0024027326680705	-0.0077477706727749	-0.003114534338698	-0.0085631726081564	0.0027893274305887	-0.0084273890795564	-0.0072960000248823	-0.0045901450167396	0.0008515782887679	0.0037966001889302	0.0024410823403015	0.0097924893046725	0.0007362692368499	-0.0024484304860043	-0.0030386073647177	-0.0077358888210836	0.0036885988879431
crab2	-0.0068183347221864	-0.0143452629990719	-0.0078698670317644	-0.0031129923712652	0.0122921442066665	0.0095271583662123	-2.2978228001929256e-05	0.0001991110334689	0.0078128811386001	0.0002575719722299	-0.0076355408339726	-0.0138426195465515	-0.0053479934616415	-0.0068464761475235	0.0002428382187428	0.0055631635038352	-0.0039460990377387	0.0043262183976905	0.0081186794228133	0.0064907317029107	0.0113544481095353	-0.003466105121855	0.0096174101167284	-0.0038671165923277	0.0133156994818159	0.0096635521059478	0.0027727377738538	-0.0085744525586122	-0.0039517566489781	-0.003501959878127	-0.0118168374750188	0.0031037961704436	0.0077418082730969	-0.0027571369809056	0.010621752263807	-0.0063176813043867
crab3	-0.0010333493004488	-0.0085222316065853	-0.0113669473629675	-0.0042646244758506	0.0095271583662123	0.0086837304029686	-0.0070545457710482	-0.0050001514301873	0.0057057437459531	-0.0008218967286825	-0.0090173774660166	-0.0104890202747174	-0.0055025966067764	-0.0060873001504685	-0.0024002226140746	9.291801419530276e-05	-0.0020825986427384	0.0076551384956776	0.0071412904134556	0.0055154521731603	0.0104159523789425	0.0040178456423777	0.0129512742650184	0.0005188528258214	0.0145354803293446	0.0138840429084902	0.0072773225442935	-0.0091164225175287	-0.0046186090127862	-0.0066609547770286	-0.0154110896113317	-0.0012389395994884	0.0070224307891862	-0.0012025179173936	0.0114307562893145	-0.0070095337980979
seabird1	-0.0077567733122528	0.0027791970722982	0.009201156296812	0.0059033763004861	-2.2978228001929256e-05	-0.0070545457710482	0.0089247396777783	0.009584146232235	0.0036865486307076	0.001911686612934	0.0008409314288995	0.000428246908592	0.0049654443419889	0.0061389581879669	0.0083155620781005	0.0100137019660765	-0.0041772672912134	-0.0077247796590054	-0.0050427330928996	0.0034754264330766	-0.0055755225307074	-0.0103804718592825	-0.0117530633695646	-0.0058187661883029	-0.0128586398087301	-0.0148061921769788	-0.0125820219786263	0.0005089050355275	0.0016188940479437	0.0075416466935735	0.0157315906659862	0.0103887611585245	-0.0018093540546589	-0.0032455921716811	-0.0092329125880252	0.0013462392126928
seabird2	-0.0036684009022539	-0.0029287014832238	0.0098049161827192	0.0020301273204014	0.0001991110334689	-0.0050001514301873	0.009584146232235	0.013357500655341	-0.0016527215955738	-0.0022594751317552	0.0007289985249357	0.0014742944265377	0.0020742971648871	0.0050477660093529	0.0105973815282337	0.0097438726612935	-0.0051088466324003	-0.0048582634635516	-0.006247370337926	0.0045528442441072	-0.0038500355771255	-0.0107041356931482	-0.0072593081774989	-0.0071642009424268	-0.0143747556702078	-0.0116799927644297	-0.0135668381611623	0.0053699088575804	-0.0036870509850167	0.0098214318939417	0.0167853656920906	0.0091624672221051	-0.0034563883396961	-0.0013326277378619	-0.0080538934583027	0.0014349012901904
seabird3	-0.0050571115621527	-0.0027533407825047	-0.0057047223877234	0.0036084763449913	0.0078128811386001	0.0057057437459531	0.0036865486307076	-0.0016527215955738	0.0094841406286624	0.0025776829909043	-0.0060360862035343	-0.0084219457842861	-0.0010767596648387	-0.0019989520502448	0.001596907612145	0.0059861714180198	-0.0042370454928643	-0.0005044711041695	0.0033080858179344	0.0062249277867181	0.0030130594186923	-0.0015114800897612	0.0037724951753162	-0.0001267170854061	0.0060137941481419	0.0004394418147008	0.0008353030007822	-0.0100326636238595	-0.0021881345372456	-0.0029914160753572	-0.004922462029396	0.0065590718246647	0.0054580723396228	-0.0055983262140001	0.0050462788919216	-0.0052207145859869
squirrel1	-0.0036634198821538	-0.00175390937196	-0.0007900972637094	0.0017385719689581	0.0002575719722299	-0.0008218967286825	0.001911686612934	-0.0022594751317552	0.0025776829909043	0.0015023273693541	0.0018100170695902	0.0002210116205269	-3.715419703009585e-05	-0.001245757486672	-0.0029152093065527	0.0014673764746691	0.0011462338378888	-0.0020924169533335	0.0010693503163158	-2.807293358871277e-05	0.0003676063369453	-0.0029113801568039	-0.0042733310933605	-0.0010517105595909	0.0022148580213047	0.0007384710032439	0.0010993548364521	-0.000993957931379	0.0017414314645859	0.0008119628409032	-0.0016200445245289	0.0013495918130126	-0.0006278079621627	0.0003841592387593	0.0016026747267701	0.0004578252406989
squirrel2	0.0082719605306522	0.0046478730828086	0.0100673776680313	0.0034941074866373	-0.0076355408339726	-0.0090173774660166	0.0008409314288995	0.0007289985249357	-0.0060360862035343	0.0018100170695902	0.0155696398029566	0.0131967689088787	0.000996768083388	-0.00453277942821	-0.0137321647901085	-0.0124820854918689	0.0093244881708527	-0.0074461848452874	-0.0048212690794395	-0.0156112999246131	-0.0065170275618143	-0.001244830289262	-0.0130529971869791	0.0062103143031982	-0.0065792723210765	-0.0028052800588628	0.0023604737344423	0.0150537851523661	0.0049023235289212	0.0027542033857442	0.0034502390685329	-0.0110790140370534	-0.0083853679560476	0.004451914364351	-0.004529256029745	0.0115770327685626
squirrel3	0.0089150431184025	0.0133354886847663	0.0110751032208254	0.0041617034972988	-0.0138426195465515	-0.0104890202747174	0.000428246908592	0.0014742944265377	-0.0084219457842861	0.0002210116205269	0.0131967689088787	0.0133697354713081	0.0026862596207474	0.0039478690111358	-0.0053586109410014	-0.0096776852589182	0.0064999064541494	-0.0058119059512541	-0.0079806902794561	-0.0112591278156768	-0.0107505652523989	0.0017164206598841	-0.0123722788889491	0.0060190502778685	-0.0121730027238481	-0.0088878999023818	-0.0025312587947298	0.0131002830841741	0.0053307890687139	0.0024807901584099	0.0095173514400478	-0.0083356598973333	-0.008418933762366	0.0041037605955022	-0.0096394582163498	0.0094570110998398
rubberduck1	-0.0040790674243936	0.00463918105659	0.0083557526879746	0.0036442355887429	-0.0053479934616415	-0.0055025966067764	0.0049654443419889	0.0020742971648871	-0.0010767596648387	-3.715419703009585e-05	0.000996768083388	0.0026862596207474	0.0062816948327693	0.0082026799663543	0.0097783553030006	0.0034487155295805	-0.0025034611864356	-0.0017431292346473	-0.005214189250603	0.0028338251351796	-0.0078629921522053	-0.0032932774759041	-0.006320978066128	-0.0014927057492942	-0.010702378697075	-0.0105645753549001	-0.0064127772816814	0.0002387021715799	0.0025382044431634	0.0038219020142811	0.0109272489311815	0.0058275063392819	-0.0038198446216637	-0.000640912577798	-0.0086543640296136	0.003255034030564
rubberduck2	-0.0051019060839785	0.0072491810464918	0.0068279595390574	0.0031338405082574	-0.0068464761475235	-0.0060873001504685	0.0061389581879669	0.0050477660093529	-0.0019989520502448	-0.001245757486672	-0.00453277942821	0.0039478690111358	0.0082026799663543	0.009629397356722	0.015508691454171	0.0082987118600703	-0.0049274639768286	-0.0019652274112702	-0.0061952290051351	0.0075880439596884	-0.0085750709827936	-0.0034347440500864	-0.0063500210811668	-0.0054896878565118	-0.0148524493970906	-0.0139328647037957	-0.0103308483425239	-0.0013517816718903	0.0009312607435594	0.0050914081793269	0.015171458669934	0.0100132211309397	-0.0027838773222033	-0.0012652906545626	-0.0109243486250338	-0.0006417669688055
rubberduck3	-0.0156449079324137	-0.0030485309358886	0.0048850710415831	-0.0009416267956677	0.0002428382187428	-0.0024002226140746	0.0083155620781005	0.0105973815282337	0.001596907612145	-0.0029152093065527	-0.0137321647901085	-0.0053586109410014	0.0097783553030006	0.015508691454171	0.0353304224187309	0.0196520584132452	-0.0142538923815331	0.0025728754967033	-0.0035547049558157	0.020004709827658	-0.005938330352941	-0.0069962584087239	-7.422443962831284e-05	-0.0148728946732415	-0.0161456170135958	-0.0166073575403814	-0.0192813215305105	-0.005472734938809	-0.0035675311775365	0.0066405493368431	0.0226632207389295	0.0205638889675417	0.0012929856310082	-0.0043018368793228	-0.0111970933655994	-0.0053583550934553
dishware1	-0.0167735489033974	-0.0060312440848788	0.0006378763154914	-0.0010222521097176	0.0055631635038352	9.291801419530276e-05	0.0100137019660765	0.0097438726612935	0.0059861714180198	0.0014673764746691	-0.0124820854918689	-0.0096776852589182	0.0034487155295805	0.0082987118600703	0.0196520584132452	0.0259817835151977	-0.0118008881653071	0.0008971017262746	-0.0007899804671202	0.0184472483857805	0.0006452661860189	-0.0134027514456287	-0.001700533936145	-0.016737358941519	-0.0084679660326348	-0.0143278959301003	-0.0149378770235186	-0.0118817278866388	-0.0037944117351544	0.0088371273993114	0.012072915985491	0.0240965515573224	0.0027085718510654	-0.0040254162654725	-0.0031072871080157	-0.0091266182411198
dishware2	0.0071959378871518	0.0037474209607679	0.0005004309616054	0.0011244290919077	-0.0039460990377387	-0.0020825986427384	-0.0041772672912134	-0.0051088466324003	-0.0042370454928643	0.0011462338378888	0.0093244881708527	0.0064999064541494	-0.0025034611864356	-0.0049274639768286	-0.0142538923815331	-0.0118008881653071	0.0076457401292027	-0.0032827851871208	0.000107980923739	-0.0117847591739581	-0.0010212128275606	0.004804958706735	-0.0027234677260304	0.0074772611697485	0.0030951811809727	0.0059463387882973	0.0079206735138861	0.0072304115912785	0.004475014633798	-0.0044423865698632	-0.0058886337386587	-0.012268165212287	-0.003407062303477	0.0042732227047652	0.0004478356777836	0.0066629790709486
dishware3	-0.0006836882079059	-0.0066803064527842	-0.0099516355211686	-0.0073281735703165	0.0043262183976905	0.0076551384956776	-0.0077247796590054	-0.0048582634635516	-0.0005044711041695	-0.0020924169533335	-0.0074461848452874	-0.0058119059512541	-0.0017431292346473	-0.0019652274112702	0.0025728754967033	0.0008971017262746	-0.0032827851871208	0.0083099048555028	0.0070151924510302	0.0057884604214603	0.007140921834488	0.0057989882349118	0.0117656892758436	-0.001040591305771	0.0097971113855603	0.009719642984748	0.0067296619790503	-0.0062901992411628	-0.0039534783055088	-0.0039949121286412	-0.0115109553195366	0.0007363012266523	0.0055179599600316	0.0004845658230062	0.008383892803054	-0.0069717587081467
fence1	-0.0030513965857887	-0.0097705459044029	-0.011180126375806	-0.0063726107373475	0.0081186794228133	0.0071412904134556	-0.0050427330928996	-0.006247370337926	0.0033080858179344	0.0010693503163158	-0.0048212690794395	-0.0079806902794561	-0.005214189250603	-0.0061952290051351	-0.0035547049558157	-0.0007899804671202	0.000107980923739	0.0070151924510302	0.0068890156746826	0.0040836768204131	0.0090934200477761	0.002534949261402	0.0085648667784976	-0.0015656635494106	0.0157944173392126	0.0121986208190149	0.0081355667956092	-0.0065250203104456	-0.001724456320511	-0.0055993355664343	-0.0149160421655131	-0.0013586567513452	0.0065262649945511	0.0018666451455167	0.0113056730003141	-0.0059068155517736
fence2	-0.0140491572359344	-0.0074787260888348	-0.0052661660225216	-0.0024027326680705	0.0064907317029107	0.0055154521731603	0.0034754264330766	0.0045528442441072	0.0062249277867181	-2.807293358871277e-05	-0.0156112999246131	-0.0112591278156768	0.0028338251351796	0.0075880439596884	0.020004709827658	0.0184472483857805	-0.0117847591739581	0.0057884604214603	0.0040836768204131	0.0184725670104892	0.0026526059071948	-0.0032098726044827	0.0064036604727154	-0.0112465556045641	-0.0012568686855684	-0.0044447188295417	-0.0079016239394178	-0.0123832838760558	-0.004906464759206	0.0010758726983761	0.0034720414554308	0.0175243227361641	0.0057640462251072	-0.0041420061885897	0.0011273524217962	-0.0101279209194719
fence3	-0.0019908256631463	-0.0119158516101779	-0.0102400026770837	-0.0077477706727749	0.0113544481095353	0.0104159523789425	-0.0055755225307074	-0.0038500355771255	0.0030130594186923	0.0003676063369453	-0.0065170275618143	-0.0107505652523989	-0.0078629921522053	-0.0085750709827936	-0.005938330352941	0.0006452661860189	-0.0010212128275606	0.007140921834488	0.0090934200477761	0.0026526059071948	0.0124381219150651	0.0009250062146529	0.0121956246142654	-0.0026253626878024	0.0179203020464525	0.0162538718671986	0.0086086579646462	-0.0062519694323374	-0.0044269285817011	-0.0041515894461472	-0.0168542235558264	-0.0012209391965242	0.0086816652165491	-8.424039865424456e-05	0.0152461565841637	-0.0076574549161701
food1	0.011452703428874	0.0066866795738256	-0.008880970790486	-0.003114534338698	-0.003466105121855	0.0040178456423777	-0.0103804718592825	-0.0107041356931482	-0.0015114800897612	-0.0029113801568039	-0.001244830289262	0.0017164206598841	-0.0032932774759041	-0.0034347440500864	-0.0069962584087239	-0.0134027514456287	0.004804958706735	0.0057989882349118	0.002534949261402	-0.0032098726044827	0.0009250062146529	0.0121500450998977	0.0097271026925107	0.0114076484400802	0.0096644320873683	0.0092695997171927	0.0118513603355777	0.0007530847860242	-0.0008107308862777	-0.0085707967006851	-0.013537297793771	-0.0124431432535766	0.0020623873722499	0.0015704986931861	0.0053517077596934	0.0006627221119022
food2	0.0018055628558679	-0.0078861127045761	-0.0147260054074328	-0.0085631726081564	0.0096174101167284	0.0129512742650184	-0.0117530633695646	-0.0072593081774989	0.0037724951753162	-0.0042733310933605	-0.0130529971869791	-0.0123722788889491	-0.006320978066128	-0.0063500210811668	-7.422443962831284e-05	-0.001700533936145	-0.0027234677260304	0.0117656892758436	0.0085648667784976	0.0064036604727154	0.0121956246142654	0.0097271026925107	0.0205681784298417	0.0025520151740492	0.0199838046918763	0.0177825019270659	0.0109761493874424	-0.0098829122854507	-0.0064536095205019	-0.0100659665476022	-0.0201647885765251	-0.0028300917008846	0.0105957050646717	-0.0020735575926417	0.0130712297221446	-0.0079756947622756
food3	0.0152542799321444	0.0109378410707097	-0.0035246093480696	0.0027893274305887	-0.0038671165923277	0.0005188528258214	-0.0058187661883029	-0.0071642009424268	-0.0001267170854061	-0.0010517105595909	0.0062103143031982	0.0060190502778685	-0.0014927057492942	-0.0054896878565118	-0.0148728946732415	-0.016737358941519	0.0074772611697485	-0.001040591305771	-0.0015656635494106	-0.0112465556045641	-0.0026253626878024	0.0114076484400802	0.0025520151740492	0.0127274624294555	0.0052906833418039	0.005915174832464	0.0110779199529563	0.0035351125168862	0.001339427172881	-0.0058156366524715	-0.0101671226536843	-0.0147260114742549	-0.000649391800614	0.0003605996063232	0.0015960349835022	0.0037871323638014
shelves1	-0.0001246229957078	-0.0126232646997814	-0.0210349053488284	-0.0084273890795564	0.0133156994818159	0.0145354803293446	-0.0128586398087301	-0.0143747556702078	0.0060137941481419	0.0022148580213047	-0.0065792723210765	-0.0121730027238481	-0.010702378697075	-0.0148524493970906	-0.0161456170135958	-0.0084679660326348	0.0030951811809727	0.0097971113855603	0.0157944173392126	-0.0012568686855684	0.0179203020464525	0.0096644320873683	0.0199838046918763	0.0052906833418039	0.032160820177112	0.0286007461823908	0.0189215338248707	-0.0123736748280155	-0.0026282870388125	-0.0136907467300377	-0.0324094552808434	-0.0092115438772982	0.0112442457327031	0.0022439023746349	0.022187195554249	-0.0081857503681658
shelves2	0.0048234171903273	-0.0124166348751639	-0.0162767100167273	-0.0072960000248823	0.0096635521059478	0.0138840429084902	-0.0148061921769788	-0.0116799927644297	0.0004394418147008	0.0007384710032439	-0.0028052800588628	-0.0088878999023818	-0.0105645753549001	-0.0139328647037957	-0.0166073575403814	-0.0143278959301003	0.0059463387882973	0.009719642984748	0.0121986208190149	-0.0044447188295417	0.0162538718671986	0.0092695997171927	0.0177825019270659	0.005915174832464	0.0286007461823908	0.0272455115227273	0.0197576251788674	-0.0035786641783562	-0.0027604960500075	-0.0122178900369628	-0.0284654792889822	-0.0129559844841833	0.0079482499664727	0.0026377265857374	0.0202170253047413	-0.0039274910825328
shelves3	0.0089325750173536	-0.001921667034774	-0.0130568347574541	-0.0045901450167396	0.0027727377738538	0.0072773225442935	-0.0125820219786263	-0.0135668381611623	0.0008353030007822	0.0010993548364521	0.0023604737344423	-0.0025312587947298	-0.0064127772816814	-0.0103308483425239	-0.0192813215305105	-0.0149378770235186	0.0079206735138861	0.0067296619790503	0.0081355667956092	-0.0079016239394178	0.0086086579646462	0.0118513603355777	0.0109761493874424	0.0110779199529563	0.0189215338248707	0.0197576251788674	0.0161763276305141	-0.0014055504785293	0.0011293415973714	-0.0108604656070458	-0.0243819642414981	-0.0145288307209006	0.0047352962353261	0.0022231853891472	0.0122069859917345	-0.000836905160047
shoppingcart1	0.009227814343173	0.003633313810126	0.0116536261847906	0.0008515782887679	-0.0085744525586122	-0.0091164225175287	0.0005089050355275	0.0053699088575804	-0.0100326636238595	-0.000993957931379	0.0150537851523661	0.0131002830841741	0.0002387021715799	-0.0013517816718903	-0.005472734938809	-0.0118817278866388	0.0072304115912785	-0.0062901992411628	-0.0065250203104456	-0.0123832838760558	-0.0062519694323374	0.0007530847860242	-0.0098829122854507	0.0035351125168862	-0.0123736748280155	-0.0035786641783562	-0.0014055504785293	0.0175147077711935	0.0025776356907278	0.0031096839714786	0.0081296221810641	-0.0110581073784474	-0.0094973513392676	0.0052813326734211	-0.0074308579355125	0.0131350877919317
shoppingcart2	-0.0008637940808217	0.0041155732448861	0.0031606125613956	0.0037966001889302	-0.0039517566489781	-0.0046186090127862	0.0016188940479437	-0.0036870509850167	-0.0021881345372456	0.0017414314645859	0.0049023235289212	0.0053307890687139	0.0025382044431634	0.0009312607435594	-0.0035675311775365	-0.0037944117351544	0.004475014633798	-0.0039534783055088	-0.001724456320511	-0.004906464759206	-0.0044269285817011	-0.0008107308862777	-0.0064536095205019	0.001339427172881	-0.0026282870388125	-0.0027604960500075	0.0011293415973714	0.0025776356907278	0.0042195988653614	6.022099913676749e-05	0.0031358436475562	-0.0040200050510607	-0.0045464001360699	0.0024482127488578	-0.0037216330900591	0.00446503628708
shoppingcart3	-0.0033326346124044	0.0005194802146254	0.0093017986622598	0.0024410823403015	-0.003501959878127	-0.0066609547770286	0.0075416466935735	0.0098214318939417	-0.0029914160753572	0.0008119628409032	0.0027542033857442	0.0024807901584099	0.0038219020142811	0.0050914081793269	0.0066405493368431	0.0088371273993114	-0.0044423865698632	-0.0039949121286412	-0.0055993355664343	0.0010758726983761	-0.0041515894461472	-0.0085707967006851	-0.0100659665476022	-0.0058156366524715	-0.0136907467300377	-0.0122178900369628	-0.0108604656070458	0.0031096839714786	6.022099913676749e-05	0.0083125395427196	0.0147991810749796	0.008521739114804	-0.0043297166336959	-0.0003601311204513	-0.0082057057873991	0.0018384704634311
towel1	-0.0065049117000919	0.0104159585037605	0.0206758907523785	0.0097924893046725	-0.0118168374750188	-0.0154110896113317	0.0157315906659862	0.0167853656920906	-0.004922462029396	-0.0016200445245289	0.0034502390685329	0.0095173514400478	0.0109272489311815	0.015171458669934	0.0226632207389295	0.012072915985491	-0.0058886337386587	-0.0115109553195366	-0.0149160421655131	0.0034720414554308	-0.0168542235558264	-0.013537297793771	-0.0201647885765251	-0.0101671226536843	-0.0324094552808434	-0.0284654792889822	-0.0243819642414981	0.0081296221810641	0.0031358436475562	0.0147991810749796	0.0361773087595737	0.0113054829488185	-0.0104561366046228	-0.0019774036349076	-0.022818264497371	0.0066972497723548
towel2	-0.0160890204218567	-0.0050178144099324	0.0019374301521578	0.0007362692368499	0.0031037961704436	-0.0012389395994884	0.0103887611585245	0.0091624672221051	0.0065590718246647	0.0013495918130126	-0.0110790140370534	-0.0083356598973333	0.0058275063392819	0.0100132211309397	0.0205638889675417	0.0240965515573224	-0.012268165212287	0.0007363012266523	-0.0013586567513452	0.0175243227361641	-0.0012209391965242	-0.0124431432535766	-0.0028300917008846	-0.0147260114742549	-0.0092115438772982	-0.0129559844841833	-0.0145288307209006	-0.0110581073784474	-0.0040200050510607	0.008521739114804	0.0113054829488185	0.0208441240929955	0.0034737081256718	-0.0039316176918519	-0.0042567090906395	-0.0087358744140691
towel3	-0.0017267776932766	-0.0052830801781934	-0.0084468993775654	-0.0024484304860043	0.0077418082730969	0.0070224307891862	-0.0018093540546589	-0.0034563883396961	0.0054580723396228	-0.0006278079621627	-0.0083853679560476	-0.008418933762366	-0.0038198446216637	-0.0027838773222033	0.0012929856310082	0.0027085718510654	-0.003407062303477	0.0055179599600316	0.0065262649945511	0.0057640462251072	0.0086816652165491	0.0020623873722499	0.0105957050646717	-0.000649391800614	0.0112442457327031	0.0079482499664727	0.0047352962353261	-0.0094973513392676	-0.0045464001360699	-0.0043297166336959	-0.0104561366046228	0.0034737081256718	0.006224601962763	-0.0040044091810345	0.0078269959107983	-0.0081956583315177
tree1	0.0006752415921778	0.0002817436089742	-0.0005553939107631	-0.0030386073647177	-0.0027571369809056	-0.0012025179173936	-0.0032455921716811	-0.0013326277378619	-0.0055983262140001	0.0003841592387593	0.004451914364351	0.0041037605955022	-0.000640912577798	-0.0012652906545626	-0.0043018368793228	-0.0040254162654725	0.0042732227047652	0.0004845658230062	0.0018666451455167	-0.0041420061885897	-8.424039865424456e-05	0.0015704986931861	-0.0020735575926417	0.0003605996063232	0.0022439023746349	0.0026377265857374	0.0022231853891472	0.0052813326734211	0.0024482127488578	-0.0003601311204513	-0.0019774036349076	-0.0039316176918519	-0.0040044091810345	0.0044413503451544	0.0007614021540088	0.0028278184951228
tree2	7.343842585743627e-05	-0.0112003638797381	-0.0150827203777684	-0.0077358888210836	0.010621752263807	0.0114307562893145	-0.0092329125880252	-0.0080538934583027	0.0050462788919216	0.0016026747267701	-0.004529256029745	-0.0096394582163498	-0.0086543640296136	-0.0109243486250338	-0.0111970933655994	-0.0031072871080157	0.0004478356777836	0.008383892803054	0.0113056730003141	0.0011273524217962	0.0152461565841637	0.0053517077596934	0.0130712297221446	0.0015960349835022	0.022187195554249	0.0202170253047413	0.0122069859917345	-0.0074308579355125	-0.0037216330900591	-0.0082057057873991	-0.022818264497371	-0.0042567090906395	0.0078269959107983	0.0007614021540088	0.0150807784487689	-0.0073934982819827
tree3	0.006348308510958	0.0049596047097632	0.0100450793477741	0.0036885988879431	-0.0063176813043867	-0.0070095337980979	0.0013462392126928	0.0014349012901904	-0.0052207145859869	0.0004578252406989	0.0115770327685626	0.0094570110998398	0.003255034030564	-0.0006417669688055	-0.0053583550934553	-0.0091266182411198	0.0066629790709486	-0.0069717587081467	-0.0059068155517736	-0.0101279209194719	-0.0076574549161701	0.0006627221119022	-0.0079756947622756	0.0037871323638014	-0.0081857503681658	-0.0039274910825328	-0.000836905160047	0.0131350877919317	0.00446503628708	0.0018384704634311	0.0066972497723548	-0.0087358744140691	-0.0081956583315177	0.0028278184951228	-0.0073934982819827	0.0104205359875185
