# Supplementary material for: Infants have rich visual categories in ventrotemporal cortex at 2 months of age
Source: Nat Neurosci. 2026 Feb 2;29(3):693–702. doi: 10.1038/s41593-025-02187-8 (PMC12971487; doi:10.1038/s41593-025-02187-8)
Supplement: Supplementary file 10 — One .csv file for each RSM plot. Only the group average RSMs are provided for each ROI/age group. The full set of RSMs is available at OpenNeuro (OpenNeuro accession number: ds006883, https://doi.org/10.18112/openneuro.ds006883.v1.0.0) under derivatives/foundcog_rdms/. [file 41593_2025_2187_MOESM10_ESM.zip › ODoherty_ED_Fig1/ninemonth_both_LOCla_exemplar_correlation_acrosssub_rdm.csv]

	cat1	cat2	cat3	crab1	crab2	crab3	seabird1	seabird2	seabird3	squirrel1	squirrel2	squirrel3	rubberduck1	rubberduck2	rubberduck3	dishware1	dishware2	dishware3	fence1	fence2	fence3	food1	food2	food3	shelves1	shelves2	shelves3	shoppingcart1	shoppingcart2	shoppingcart3	towel1	towel2	towel3	tree1	tree2	tree3
cat1	-0.0016095702126425	0.0030767999778478	0.0083614153652026	-0.0008787174637703	-0.0026381620202122	0.0003807356530185	0.0046108671377764	-0.000531805039255	0.0028041787279567	0.0018371850515418	-0.0002938529659962	0.0015222887711488	0.0005588511655219	0.0023239652764275	0.0010069942049901	3.3905772134915366e-06	0.0012158791916701	0.0046316693915763	0.0005603133619998	-0.0019566502172042	-0.0026345276421287	-0.00018039508109	0.0007316601733153	0.0026529195667374	-0.0060961733979528	-0.0016928356122688	-0.0025623624240346	0.0002423828235174	-0.0046327919686061	-0.001485854999196	0.000537012295673	7.138609894996865e-05	-0.002327605361265	0.0018705549753855	-0.0070424755326128	0.0018277877767148
cat2	0.0030767999778478	0.0025296278115869	0.0050452735015745	0.0018340179766716	-0.0008043328933776	-0.0038337095144162	0.000253139684412	-0.0004917903534158	-0.0026679566082352	0.002481900398952	0.0049042949026106	0.0004270136977132	0.0008590210101697	0.0012129037335176	0.0023129416552982	0.0004050099386981	0.0027409407493897	0.0021128330869825	-0.0004301139410659	-0.0001474122475216	-0.0048219156120223	-0.0007748274418777	0.004276299203597	-0.0018116068420294	-0.0083938102549773	0.0027129892826571	-0.001791020850339	-0.0006433400360945	-0.0008090856811028	0.0013953997492701	-0.0004753081757869	0.0010500521717659	0.0013801180564825	-0.0021527880023397	-0.0056239654825227	-0.0030846489516499
cat3	0.0083614153652026	0.0050452735015745	0.0122823804354428	0.0035225947857663	-0.0057250079400218	0.0036308401919998	0.0038986094610944	0.0002417206496445	0.0032057431884974	-0.0002515358330853	0.0024537686744022	0.0047344800064042	0.0050470005442692	0.0079597170523991	-0.0078901253391589	-0.0010196066445041	4.3845583879419085e-06	0.0017837254168081	-0.0045952312999025	-0.0033712170112583	-0.0089614349809245	0.0017557315417641	0.002465989119886	-7.539969595414894e-05	-0.0081786841107901	-0.0018617298154721	-0.001692420977333	0.0003076886487258	-0.0070915013713864	0.0017447038281837	-0.0016817238451927	0.0012339733819549	-0.0039130748526365	0.0041918831811464	-0.012129305569171	0.0018502681384996
crab1	-0.0008787174637703	0.0018340179766716	0.0035225947857663	0.0021974183105598	0.0007493689649716	0.0020486703559207	-0.0042178877760773	0.000839464677493	-0.0018458680030494	0.0023561926092124	0.0021612295412471	-0.0012946268394692	0.0033773569409295	0.0064410832222528	-0.0056288746066175	0.0009314171247704	0.0031477104387414	0.0019145781205888	3.331778360827667e-05	-0.0028285103562069	-0.0030732895097425	0.0001821253184526	0.0023145103697182	-0.004002626699806	-0.0050310384069297	0.0013771331572241	-0.0025112363468899	-0.0007921597045045	0.0010915636575064	0.0018582990695346	-0.0005848801119135	0.0028199821120577	0.0011239217657951	-0.0017612783812602	-0.0033717847280607	-0.0012677609042291
crab2	-0.0026381620202122	-0.0008043328933776	-0.0057250079400218	0.0007493689649716	-0.0007140853517615	-0.0012431889803855	-0.0026512285795167	-0.0013049526979782	-0.0030488924414225	-0.0020785241323843	-0.0012341385989188	-0.0020545176312654	0.0010937644150161	0.0018342660357205	0.0026234034301091	0.0010577489041833	0.0024470481633653	0.0027914452215991	0.000779881668946	-0.0036008263957357	0.0017837589411497	0.0001448056598067	0.0019550826873182	-0.0006390909001509	0.0053771489897373	-0.0005022667743133	0.0002209094271801	0.0014542728586359	0.0034334820912622	-0.0004113211581631	-0.0002673168802633	0.0014191424514326	0.0011704209470019	-0.0003383205587533	0.002503492447588	-0.0027511415732083
crab3	0.0003807356530185	-0.0038337095144162	0.0036308401919998	0.0020486703559207	-0.0012431889803855	-0.0024475561058048	-0.0037085161915448	0.0026304051987238	0.0014128395683016	-0.0015120327594686	0.0015830664986204	-0.0021768424395747	-0.0018907787038383	-2.0800722665837955e-05	-0.0045810824920114	-0.0009224213407637	-0.0051024965159383	2.8402790419054373e-05	-0.0005943496775176	0.0019155737768121	0.0035051496408141	1.7038208663646978e-05	0.003201044518934	-0.0002090033469124	0.0035166741575687	0.0017403194412908	0.0018009918011637	0.0003459090420017	0.0018735665970702	0.0012703529808335	0.0022490822675961	-0.001254080517707	0.0009505813745199	-0.0006799059945997	0.0023187698315971	0.0002566018183915
seabird1	0.0046108671377764	0.000253139684412	0.0038986094610944	-0.0042178877760773	-0.0026512285795167	-0.0037085161915448	0.0078977246751353	-0.0030518865340963	0.0065715849691159	0.0052521150636564	-0.0056136544371717	0.0042149592212465	0.0006477843773134	-0.000333723380592	0.0025409688563898	0.0002233081771912	0.0020198376557886	0.0003155256561438	-0.0031532457106	0.0034338653063439	-0.0041724027521314	0.0024879081205198	-0.0095478364797802	0.0017927188813211	-0.0053751082849708	-0.0058783907205659	-0.0016186535096892	-0.0005268145431078	-0.0087396501562959	-0.0021302131092718	-0.0002162632412899	-0.0031602797125621	0.0005682827427434	0.0039881644188176	-0.0049833017011391	0.0084382543228861
seabird2	-0.000531805039255	-0.0004917903534158	0.0002417206496445	0.000839464677493	-0.0013049526979782	0.0026304051987238	-0.0030518865340963	-0.001835581347108	-0.0010151040226215	-7.079788819800648e-05	0.0018337488187841	-0.00236609721577	-0.0012412893311223	-0.0014176369931895	-0.0054340496605797	-0.002617716474119	-0.0025831004176127	-0.0029017229512288	0.0007044734952611	0.0017428277807951	0.0051765218286686	-0.0034269701802325	0.0023973623649227	-0.0015176213776315	0.0038686308505352	0.0049122781367608	0.0013109019274527	0.0010030716718985	0.0009842558904911	0.0018774780087849	0.0021023518480512	-0.0003391046471662	0.0029623889051497	-0.0055878609189447	0.0011468825949447	0.0045295046506329
seabird3	0.0028041787279567	-0.0026679566082352	0.0032057431884974	-0.0018458680030494	-0.0030488924414225	0.0014128395683016	0.0065715849691159	-0.0010151040226215	-0.0021434381729463	0.0047178455580227	-0.0020046762856627	0.0048110827537989	0.0008290461303751	0.001241715049253	-0.0028165280578042	-1.868178946794434e-05	-7.528446869938267e-05	0.0022377217365479	0.0027338110806926	0.0004397410437656	-0.002309854931558	0.0028286965310212	-0.0021712541747514	0.0031654248521361	-0.006742228715772	-0.0058367276452835	-0.0001504081146467	0.0003056763787643	-0.0046057226217797	0.0003407092284178	-0.0015414017955381	-0.0022349598936138	-0.0018610462833419	0.0020290921553495	-0.0032166598640799	0.0017543310917087
squirrel1	0.0018371850515418	0.002481900398952	-0.0002515358330853	0.0023561926092124	-0.0020785241323843	-0.0015120327594686	0.0052521150636564	-7.079788819800648e-05	0.0047178455580227	0.0023975979453493	-0.0018436916653433	0.0015037479626157	-0.0008942768395392	0.0023135293542995	-0.000314271135659	0.0003674969671413	0.0027620115766625	0.0039808449875445	-0.0010222652372468	0.0001558269461468	-0.0041992029217813	0.0008069590379686	-0.0018980545379223	-0.0020024414518631	-0.008051026262443	-0.0034111698257968	-0.001841024768063	-3.953012709132174e-05	-0.0038907384353304	-0.0013254289284244	-0.0002178321289608	-0.0013124133564498	0.0002088067195806	0.0024574622208126	-0.0035297891576796	0.0011904914835031
squirrel2	-0.0002938529659962	0.0049042949026106	0.0024537686744022	0.0021612295412471	-0.0012341385989188	0.0015830664986204	-0.0056136544371717	0.0018337488187841	-0.0020046762856627	-0.0018436916653433	-0.0008138342469217	-0.0038741771494576	0.0009527752272363	0.0028501452367626	-0.0036738407415756	-0.0003088815214057	-0.0020529312861287	-0.0001579655076053	0.0009387932235409	0.0001667707281499	0.0018239279601829	-0.0002856848269743	0.0055508102758834	7.285462531606666e-05	-0.0010729709863933	0.0036431677874652	-0.0001865137779355	-0.0012782877163238	0.0012601366040318	0.004291876486489	0.0001661013592314	0.0029287927339841	-0.0003544464142817	-0.0033154718531842	0.0012346393501377	-0.0015746106756233
squirrel3	0.0015222887711488	0.0004270136977132	0.0047344800064042	-0.0012946268394692	-0.0020545176312654	-0.0021768424395747	0.0042149592212465	-0.00236609721577	0.0048110827537989	0.0015037479626157	-0.0038741771494576	0.0050320722348639	0.0028945667595583	0.0050528706024719	0.0016227159304754	0.0015675264736306	0.0010426938557167	0.0012162392313145	-0.0002100719426835	-0.0018372536053456	-0.007310379750796	0.0017087593911985	-0.0017374523804143	0.0020024319874076	-0.0045756616558153	-0.0043535307267131	8.322883525665648e-05	-0.0007285735447199	-0.0011190155530511	-0.0013474232858645	-0.0022797695633388	-0.0027018236699128	-0.0030344811302965	0.0027609550758826	-0.004606732348888	0.0006755644033044
rubberduck1	0.0005588511655219	0.0008590210101697	0.0050470005442692	0.0033773569409295	0.0010937644150161	-0.0018907787038383	0.0006477843773134	-0.0012412893311223	0.0008290461303751	-0.0008942768395392	0.0009527752272363	0.0028945667595583	0.0065119825925963	0.0058733832449157	0.0012579325723628	0.0023574515641313	0.0040645383140058	-0.000612270326909	0.0003513265117862	-0.0072293086571613	-0.0075277763148531	0.0073439540799792	0.002466817162736	0.0008709137849534	-0.0062201875006175	-0.0052567035948469	-0.0003137160091056	-0.0018037061008459	-0.0049569577807334	-0.000819283813101	-0.0055826953602457	1.7404815685878686e-05	-0.0026088862334171	0.0015059766230896	-0.0026068064010161	0.0006571795313554
rubberduck2	0.0023239652764275	0.0012129037335176	0.0079597170523991	0.0064410832222528	0.0018342660357205	-2.0800722665837955e-05	-0.000333723380592	-0.0014176369931895	0.001241715049253	0.0023135293542995	0.0028501452367626	0.0050528706024719	0.0058733832449157	0.0013276743150844	-0.0035719971067179	0.0013437520570524	0.001901825470376	0.0021339119411654	0.0002000657043776	-0.0054909538252571	-0.0061918189641044	0.0047260224300208	0.0037751709255959	-0.002614403190479	-0.010624722576692	-0.0033137048458799	-0.0020388127621063	-0.0019402768395787	-0.0024250387916661	0.0038510625720761	-0.0010801190223659	0.0028988671487409	-0.0042131261365726	-0.0014307732189953	-0.0065353016590815	0.0016756283437624
rubberduck3	0.0010069942049901	0.0023129416552982	-0.0078901253391589	-0.0056288746066175	0.0026234034301091	-0.0045810824920114	0.0025409688563898	-0.0054340496605797	-0.0028165280578042	-0.000314271135659	-0.0036738407415756	0.0016227159304754	0.0012579325723628	-0.0035719971067179	0.0122380957274405	0.0042491370276294	0.0081525130560467	-8.885529488044481e-05	-0.0020239403064792	-0.001439057248847	-0.0030573870832497	0.0008471515189065	-0.0033249665298153	0.000324056015562	0.0026726597129321	-0.0031930337193518	-0.0019024168450228	0.0001318704575794	-0.0012853891200441	-0.006538648613735	-0.0011684441253582	0.0013702840217503	-0.0008144204821499	0.0043210334579309	0.0022578685759263	-0.0052904906790177
dishware1	3.3905772134915366e-06	0.0004050099386981	-0.0010196066445041	0.0009314171247704	0.0010577489041833	-0.0009224213407637	0.0002233081771912	-0.002617716474119	-1.868178946794434e-05	0.0003674969671413	-0.0003088815214057	0.0015675264736306	0.0023574515641313	0.0013437520570524	0.0042491370276294	-0.0027989780366737	0.0020681380680533	0.0011989266212749	-0.0003593407953025	-0.0005268181535617	-0.0027638132024412	0.0019595239084813	0.0023360254336768	-0.0019883809450797	-0.0018541801677452	-0.0022300923525577	-0.0018376021095884	-0.0012404471466436	-0.0012926054226822	-0.0023934769942218	0.000573861302148	0.0012359010265924	-0.0018702242685427	0.0019349496915535	-0.0021521567364915	0.0012117692699033
dishware2	0.0012158791916701	0.0027409407493897	4.3845583879419085e-06	0.0031477104387414	0.0024470481633653	-0.0051024965159383	0.0020198376557886	-0.0025831004176127	-7.528446869938267e-05	0.0027620115766625	-0.0020529312861287	0.0010426938557167	0.0040645383140058	0.001901825470376	0.0081525130560467	0.0020681380680533	0.0017476937302252	0.006056085712662	0.0011746405491047	-0.0069502580361656	-0.0059870816100205	0.0022865451451276	-0.0003249764585635	0.0029614225072725	-0.0063376713686963	-0.0053051311621045	-0.001073782350067	-0.0013148193924181	-0.0003510208933889	-0.0011785601509418	-0.002690098223836	0.0016914129372867	-0.0043553832686468	0.0024555018225209	-0.0040784435805934	-0.0020463631749819
dishware3	0.0046316693915763	0.0021128330869825	0.0017837254168081	0.0019145781205888	0.0027914452215991	2.8402790419054373e-05	0.0003155256561438	-0.0029017229512288	0.0022377217365479	0.0039808449875445	-0.0001579655076053	0.0012162392313145	-0.000612270326909	0.0021339119411654	-8.885529488044481e-05	0.0011989266212749	0.006056085712662	0.0027510998488993	0.0039563268558654	-0.0045544299226039	-0.0022468942393043	0.0009391557456152	0.0019113771866562	0.0019305436937305	-0.0083654284451393	-0.0036375755565452	-0.0032914688311147	-0.0003386110520558	-3.9019917091941776e-05	0.0011574138732044	0.000449314068752	0.0039974310571442	-0.0082862595493579	0.0003534181630301	-0.0052002657771486	-3.33113375819549e-05
fence1	0.0005603133619998	-0.0004301139410659	-0.0045952312999025	3.331778360827667e-05	0.000779881668946	-0.0005943496775176	-0.0031532457106	0.0007044734952611	0.0027338110806926	-0.0010222652372468	0.0009387932235409	-0.0002100719426835	0.0003513265117862	0.0002000657043776	-0.0020239403064792	-0.0003593407953025	0.0011746405491047	0.0039563268558654	0.0018318749623017	-0.0006316532067884	0.0042809738873691	0.0018402287894471	0.0065002665588377	0.000327117595943	-0.0046126066403564	-0.0008391407496406	0.0012925856214905	-0.0026795627479171	0.0040062228868769	0.0029480647523642	0.0011212814177812	-0.001301055140177	-0.0050445726180712	-0.0050719170109274	0.0011271335199656	-1.8828199549794383e-05
fence2	-0.0019566502172042	-0.0001474122475216	-0.0033712170112583	-0.0028285103562069	-0.0036008263957357	0.0019155737768121	0.0034338653063439	0.0017428277807951	0.0004397410437656	0.0001558269461468	0.0001667707281499	-0.0018372536053456	-0.0072293086571613	-0.0054909538252571	-0.001439057248847	-0.0005268181535617	-0.0069502580361656	-0.0045544299226039	-0.0006316532067884	0.0005416375495889	0.0069557160032135	-0.0034512715409662	-0.0027777359735486	0.002653328304681	0.0070690256799637	0.0024596818777394	0.0019800231918719	0.001441941208349	0.0014492248462917	-0.0007176778974893	0.0034286554955528	-0.0016539703812327	0.0059909489794846	-0.0023475538428611	0.0035362608610753	0.0038564532593072
fence3	-0.0026345276421287	-0.0048219156120223	-0.0089614349809245	-0.0030732895097425	0.0017837589411497	0.0035051496408141	-0.0041724027521314	0.0051765218286686	-0.002309854931558	-0.0041992029217813	0.0018239279601829	-0.007310379750796	-0.0075277763148531	-0.0061918189641044	-0.0030573870832497	-0.0027638132024412	-0.0059870816100205	-0.0022468942393043	0.0042809738873691	0.0069557160032135	0.0041295237274304	-0.0043345985851557	0.0004997020152755	0.0011942889963845	0.0107160599058329	0.0058996853690876	0.0037691876054321	-0.0010360208071104	0.0054961068453418	0.0010601185069586	0.0016588199937625	1.4491722915977129e-05	0.004907780937834	-0.0021511786699399	0.0063594165085384	0.0001235481081304
food1	-0.00018039508109	-0.0007748274418777	0.0017557315417641	0.0001821253184526	0.0001448056598067	1.7038208663646978e-05	0.0024879081205198	-0.0034269701802325	0.0028286965310212	0.0008069590379686	-0.0002856848269743	0.0017087593911985	0.0073439540799792	0.0047260224300208	0.0008471515189065	0.0019595239084813	0.0022865451451276	0.0009391557456152	0.0018402287894471	-0.0034512715409662	-0.0043345985851557	-0.0004833449061844	0.0020326610479319	0.0026496248715376	-0.0055772405810531	-0.0044215314013393	-0.0014608804731822	-0.0025281318167648	-0.0006125951594478	0.0011605175030504	-0.0020051003854097	-0.0021669572399143	-0.0029188317819492	0.0003829026480221	-0.001450323369506	-0.0012915133774967
food2	0.0007316601733153	0.004276299203597	0.002465989119886	0.0023145103697182	0.0019550826873182	0.003201044518934	-0.0095478364797802	0.0023973623649227	-0.0021712541747514	-0.0018980545379223	0.0055508102758834	-0.0017374523804143	0.002466817162736	0.0037751709255959	-0.0033249665298153	0.0023360254336768	-0.0003249764585635	0.0019113771866562	0.0065002665588377	-0.0027777359735486	0.0004997020152755	0.0020326610479319	0.0008800467141976	-0.0029185863027339	-0.0027015788636805	0.0022505895728273	0.0023141811153566	-0.0015419298986156	0.0025423878244779	0.0024362976705573	-0.0002704058018306	0.0004326360062135	-0.0039002330781467	-0.0038984986166222	-0.0006600788086333	-0.0036224828840182
food3	0.0026529195667374	-0.0018116068420294	-7.539969595414894e-05	-0.004002626699806	-0.0006390909001509	-0.0002090033469124	0.0017927188813211	-0.0015176213776315	0.0031654248521361	-0.0020024414518631	7.285462531606666e-05	0.0020024319874076	0.0008709137849534	-0.002614403190479	0.000324056015562	-0.0019883809450797	0.0029614225072725	0.0019305436937305	0.000327117595943	0.002653328304681	0.0011942889963845	0.0026496248715376	-0.0029185863027339	-0.0009760631323045	0.0002539537444977	-0.0019634129858047	0.0005181266520757	3.725463204622838e-05	0.0010146739126754	-0.0005224114618102	-0.0038404994333455	-0.0023756279415866	-0.0030013694721393	0.0014357770093118	0.0009065653767396	0.0011786256266373
shelves1	-0.0060961733979528	-0.0083938102549773	-0.0081786841107901	-0.0050310384069297	0.0053771489897373	0.0035166741575687	-0.0053751082849708	0.0038686308505352	-0.006742228715772	-0.008051026262443	-0.0010729709863933	-0.0045756616558153	-0.0062201875006175	-0.010624722576692	0.0026726597129321	-0.0018541801677452	-0.0063376713686963	-0.0083654284451393	-0.0046126066403564	0.0070690256799637	0.0107160599058329	-0.0055772405810531	-0.0027015788636805	0.0002539537444977	0.015515952148125	0.0087441744984412	0.0042381738418005	0.0051223209864314	0.0053170264177557	-0.0016815179262648	0.0010319600600921	-0.0016998937781561	0.00736968052721	-0.000423926299685	0.0114628781769694	0.0010302678513961
shelves2	-0.0016928356122688	0.0027129892826571	-0.0018617298154721	0.0013771331572241	-0.0005022667743133	0.0017403194412908	-0.0058783907205659	0.0049122781367608	-0.0058367276452835	-0.0034111698257968	0.0036431677874652	-0.0043535307267131	-0.0052567035948469	-0.0033137048458799	-0.0031930337193518	-0.0022300923525577	-0.0053051311621045	-0.0036375755565452	-0.0008391407496406	0.0024596818777394	0.0058996853690876	-0.0044215314013393	0.0022505895728273	-0.0019634129858047	0.0087441744984412	0.0011844833921761	0.0019432626529187	0.0017112306564626	0.0051846993802355	0.0033512777224665	0.0038962205017096	0.0026267195943469	0.00560943965093	-0.0026554126778473	0.0044071047413932	-0.0001645784613996
shelves3	-0.0025623624240346	-0.001791020850339	-0.001692420977333	-0.0025112363468899	0.0002209094271801	0.0018009918011637	-0.0016186535096892	0.0013109019274527	-0.0001504081146467	-0.001841024768063	-0.0001865137779355	8.322883525665648e-05	-0.0003137160091056	-0.0020388127621063	-0.0019024168450228	-0.0018376021095884	-0.001073782350067	-0.0032914688311147	0.0012925856214905	0.0019800231918719	0.0037691876054321	-0.0014608804731822	0.0023141811153566	0.0005181266520757	0.0042381738418005	0.0019432626529187	-0.002535485678136	0.0002558216411747	0.002278351989384	0.0010663894089165	-0.0025496394151634	0.0009153155188016	0.0024277126415284	0.0005086496073196	0.0029476307498375	-0.0009687249472089
shoppingcart1	0.0002423828235174	-0.0006433400360945	0.0003076886487258	-0.0007921597045045	0.0014542728586359	0.0003459090420017	-0.0005268145431078	0.0010030716718985	0.0003056763787643	-3.953012709132174e-05	-0.0012782877163238	-0.0007285735447199	-0.0018037061008459	-0.0019402768395787	0.0001318704575794	-0.0012404471466436	-0.0013148193924181	-0.0003386110520558	-0.0026795627479171	0.001441941208349	-0.0010360208071104	-0.0025281318167648	-0.0015419298986156	3.725463204622838e-05	0.0051223209864314	0.0017112306564626	0.0002558216411747	-0.0027235481946921	0.0015641043159779	0.000664561853689	-0.0010822526862311	0.0003387276193357	0.0007984356457913	0.0015783338707001	0.0025203884116519	-0.0012961692454022
shoppingcart2	-0.0046327919686061	-0.0008090856811028	-0.0070915013713864	0.0010915636575064	0.0034334820912622	0.0018735665970702	-0.0087396501562959	0.0009842558904911	-0.0046057226217797	-0.0038907384353304	0.0012601366040318	-0.0011190155530511	-0.0049569577807334	-0.0024250387916661	-0.0012853891200441	-0.0012926054226822	-0.0003510208933889	-3.9019917091941776e-05	0.0040062228868769	0.0014492248462917	0.0054961068453418	-0.0006125951594478	0.0025423878244779	0.0010146739126754	0.0053170264177557	0.0051846993802355	0.002278351989384	0.0015641043159779	0.0020897435554594	0.0018124615733544	0.001047249857254	0.0006913350173738	0.0022724452211582	-0.0013538646813266	0.0057270686506185	-0.0031814537216561
shoppingcart3	-0.001485854999196	0.0013953997492701	0.0017447038281837	0.0018582990695346	-0.0004113211581631	0.0012703529808335	-0.0021302131092718	0.0018774780087849	0.0003407092284178	-0.0013254289284244	0.004291876486489	-0.0013474232858645	-0.000819283813101	0.0038510625720761	-0.006538648613735	-0.0023934769942218	-0.0011785601509418	0.0011574138732044	0.0029480647523642	-0.0007176778974893	0.0010601185069586	0.0011605175030504	0.0024362976705573	-0.0005224114618102	-0.0016815179262648	0.0033512777224665	0.0010663894089165	0.000664561853689	0.0018124615733544	-0.0037877395886605	0.0004609136067419	0.0016275134074291	-0.00162672948107	-0.0027910854568367	0.0013051154174013	-0.0008538275262042
towel1	0.000537012295673	-0.0004753081757869	-0.0016817238451927	-0.0005848801119135	-0.0002673168802633	0.0022490822675961	-0.0002162632412899	0.0021023518480512	-0.0015414017955381	-0.0002178321289608	0.0001661013592314	-0.0022797695633388	-0.0055826953602457	-0.0010801190223659	-0.0011684441253582	0.000573861302148	-0.002690098223836	0.000449314068752	0.0011212814177812	0.0034286554955528	0.0016588199937625	-0.0020051003854097	-0.0002704058018306	-0.0038404994333455	0.0010319600600921	0.0038962205017096	-0.0025496394151634	-0.0010822526862311	0.001047249857254	0.0004609136067419	-0.0002754604299189	0.0001915184029725	0.0034863228818885	-0.00046399725201	0.0018857692596309	0.0044294047939062
towel2	7.138609894996865e-05	0.0010500521717659	0.0012339733819549	0.0028199821120577	0.0014191424514326	-0.001254080517707	-0.0031602797125621	-0.0003391046471662	-0.0022349598936138	-0.0013124133564498	0.0029287927339841	-0.0027018236699128	1.7404815685878686e-05	0.0028988671487409	0.0013702840217503	0.0012359010265924	0.0016914129372867	0.0039974310571442	-0.001301055140177	-0.0016539703812327	1.4491722915977129e-05	-0.0021669572399143	0.0004326360062135	-0.0023756279415866	-0.0016998937781561	0.0026267195943469	0.0009153155188016	0.0003387276193357	0.0006913350173738	0.0016275134074291	0.0001915184029725	0.0007794448404198	0.0002032193170865	4.7348951841364816e-05	0.0018207324935288	-0.0051196004354135
towel3	-0.002327605361265	0.0013801180564825	-0.0039130748526365	0.0011239217657951	0.0011704209470019	0.0009505813745199	0.0005682827427434	0.0029623889051497	-0.0018610462833419	0.0002088067195806	-0.0003544464142817	-0.0030344811302965	-0.0026088862334171	-0.0042131261365726	-0.0008144204821499	-0.0018702242685427	-0.0043553832686468	-0.0082862595493579	-0.0050445726180712	0.0059909489794846	0.004907780937834	-0.0029188317819492	-0.0039002330781467	-0.0030013694721393	0.00736968052721	0.00560943965093	0.0024277126415284	0.0007984356457913	0.0022724452211582	-0.00162672948107	0.0034863228818885	0.0002032193170865	0.0016481709179216	-0.0009247560848413	0.0037812417039812	0.0010397486356681
tree1	0.0018705549753855	-0.0021527880023397	0.0041918831811464	-0.0017612783812602	-0.0003383205587533	-0.0006799059945997	0.0039881644188176	-0.0055878609189447	0.0020290921553495	0.0024574622208126	-0.0033154718531842	0.0027609550758826	0.0015059766230896	-0.0014307732189953	0.0043210334579309	0.0019349496915535	0.0024555018225209	0.0003534181630301	-0.0050719170109274	-0.0023475538428611	-0.0021511786699399	0.0003829026480221	-0.0038984986166222	0.0014357770093118	-0.000423926299685	-0.0026554126778473	0.0005086496073196	0.0015783338707001	-0.0013538646813266	-0.0027910854568367	-0.00046399725201	4.7348951841364816e-05	-0.0009247560848413	0.0006199728761222	0.0002639272043314	-0.0007168080059093
tree2	-0.0070424755326128	-0.0056239654825227	-0.012129305569171	-0.0033717847280607	0.002503492447588	0.0023187698315971	-0.0049833017011391	0.0011468825949447	-0.0032166598640799	-0.0035297891576796	0.0012346393501377	-0.004606732348888	-0.0026068064010161	-0.0065353016590815	0.0022578685759263	-0.0021521567364915	-0.0040784435805934	-0.0052002657771486	0.0011271335199656	0.0035362608610753	0.0063594165085384	-0.001450323369506	-0.0006600788086333	0.0009065653767396	0.0114628781769694	0.0044071047413932	0.0029476307498375	0.0025203884116519	0.0057270686506185	0.0013051154174013	0.0018857692596309	0.0018207324935288	0.0037812417039812	0.0002639272043314	0.0064955763906274	-0.0021801390559632
tree3	0.0018277877767148	-0.0030846489516499	0.0018502681384996	-0.0012677609042291	-0.0027511415732083	0.0002566018183915	0.0084382543228861	0.0045295046506329	0.0017543310917087	0.0011904914835031	-0.0015746106756233	0.0006755644033044	0.0006571795313554	0.0016756283437624	-0.0052904906790177	0.0012117692699033	-0.0020463631749819	-3.33113375819549e-05	-1.8828199549794383e-05	0.0038564532593072	0.0001235481081304	-0.0012915133774967	-0.0036224828840182	0.0011786256266373	0.0010302678513961	-0.0001645784613996	-0.0009687249472089	-0.0012961692454022	-0.0031814537216561	-0.0008538275262042	0.0044294047939062	-0.0051196004354135	0.0010397486356681	-0.0007168080059093	-0.0021801390559632	0.0007237112184677
