# Supplementary material for: Infants have rich visual categories in ventrotemporal cortex at 2 months of age
Source: Nat Neurosci. 2026 Feb 2;29(3):693–702. doi: 10.1038/s41593-025-02187-8 (PMC12971487; doi:10.1038/s41593-025-02187-8)
Supplement: Supplementary file 10 — One .csv file for each RSM plot. Only the group average RSMs are provided for each ROI/age group. The full set of RSMs is available at OpenNeuro (OpenNeuro accession number: ds006883, https://doi.org/10.18112/openneuro.ds006883.v1.0.0) under derivatives/foundcog_rdms/. [file 41593_2025_2187_MOESM10_ESM.zip › ODoherty_ED_Fig1/ninemonth_both_LOC_exemplar_correlation_acrosssub_rdm.csv]

	cat1	cat2	cat3	crab1	crab2	crab3	seabird1	seabird2	seabird3	squirrel1	squirrel2	squirrel3	rubberduck1	rubberduck2	rubberduck3	dishware1	dishware2	dishware3	fence1	fence2	fence3	food1	food2	food3	shelves1	shelves2	shelves3	shoppingcart1	shoppingcart2	shoppingcart3	towel1	towel2	towel3	tree1	tree2	tree3
cat1	-0.0012642928784273	-0.0034232890839859	-0.0026208672991469	0.0005403929805458	0.0001865874214921	0.0018398823977348	0.0026506886442788	0.0049992233072837	-0.0023152077428547	-0.0003654230636661	-0.0010541869879315	-0.0041605181127074	0.0034048977013081	0.010342229000488	-0.0005275180377876	0.0001356091239304	0.0029092402510786	0.0059107223240517	-0.0008233120482496	-0.0035251350238993	-0.0047823844243256	0.0037332878364351	0.0045373495429803	-0.0005436848904273	-0.0026251048601848	-0.0047454061119959	-0.0079980033533023	-0.0001727505824312	-0.0053770364709256	1.2440615206380006e-05	0.004003197391461	-0.0005266916867218	-0.0041181459882902	0.0046859932032752	-0.0010030120135892	-0.001629502992093
cat2	-0.0034232890839859	0.0009150298453452	0.0051238509031849	-0.0047781099712482	0.0076187411016636	0.0023524314471011	-0.0011930450395757	-0.0051513825066344	0.0004002912984668	-0.0016464829040168	0.0044450765943207	-0.0023017155658547	-0.0028704909672044	-0.0015286010386923	-0.0010093232252501	0.0011408947160573	-0.0038964439626685	0.0075550668567621	0.0014872399025207	0.0026366457256789	0.0009736561203211	-0.0065129448790789	0.005229838762006	-0.0059742693935296	-0.0013230783342634	0.0033739459823235	-0.0021182316627215	0.0021846546437152	0.0004373997364306	0.0044366528388094	0.001715250644783	-0.0031170118624759	-0.0001785612117757	0.0003959898255181	0.0008581583209416	0.001278817907766
cat3	-0.0026208672991469	0.0051238509031849	0.0071549265620225	0.0029623864778872	-0.0111682524196342	0.0060088887401881	-0.0006523681112608	-0.0150526968727732	0.0075648411239412	-0.0023317128411426	0.0113703694511195	0.0047193903377447	-0.009053219477251	-0.0069082786386912	-0.0072999416734178	0.0033173006440993	-0.0134092910274131	0.001779402553789	-0.002320416959297	0.002240698808706	0.0084674482512957	-0.0090790853359731	-0.0002484894370519	0.0111693774369026	0.0061366760009399	0.0099602999238755	-0.0004197818509949	0.0057100312239093	0.0065264628496132	0.0037154831526047	0.0072348237882482	-0.0064703691997568	-0.0047269721213843	-0.0077462858319223	0.0061160710033978	-0.0029256369334087
crab1	0.0005403929805458	-0.0047781099712482	0.0029623864778872	-0.0032363600731411	-0.0011505203071108	0.0004608042006121	0.0030536931145912	0.0043677964973294	1.4387380575419352e-05	-0.0003328518004231	-0.0009350054360909	-0.001192129163216	0.0032788127624482	0.001479557401703	-0.0032856063364173	0.0017691044636774	0.0030153907211472	-0.0059095035091983	0.0024397906969912	-0.0028707157016025	0.0010027334706629	-0.0009374414570012	-0.002857647370554	0.000253054347713	0.0005484993474209	-0.0016427854452734	0.0002557913103999	-0.0017601592530078	-0.0023520102074331	-0.0035492204595241	0.0001727484601118	0.0033325722619338	0.0055042000238234	0.0007086378035539	-0.0035585245826716	0.0025261539893064
crab2	0.0001865874214921	0.0076187411016636	-0.0111682524196342	-0.0011505203071108	0.0142166707747379	-0.004115258129069	0.0019112791814096	0.0109802589577824	-0.0095117467235215	0.0007061070776872	-0.0035303206618757	-0.0150052536591518	0.0115433436988625	0.0092408718220688	-0.0020300871495102	-0.0008968037442707	0.0077349386879174	0.007287908833301	0.0034173016774223	-0.0125320227571493	-0.0065550508840898	0.0008548922481053	0.0086689576951938	-0.0133926706021641	-0.0072738047033769	-0.0062620543653315	-0.0016152200421727	-0.0020398020981507	-0.0088759896718669	-8.329571153210595e-05	0.0004061864007508	-0.000809155852558	0.0059308687951861	0.0085019645028041	-0.0043790618071671	0.0048399839142918
crab3	0.0018398823977348	0.0023524314471011	0.0060088887401881	0.0004608042006121	-0.004115258129069	-0.0006647912478869	-0.0003291777619228	-0.0083566633237193	0.0028771271804397	0.0026316727311641	0.0073904628264182	-0.0003171907065966	-0.0035610220130811	-0.002110712821012	-0.0032445022780791	0.0028126017563628	-0.0093840661047545	-0.0017321313618955	0.0012460410747785	0.0034038766107008	0.0043306705421276	-0.0015071628630915	-0.0041036665301299	0.0006072060635073	0.0008962337685277	0.0026772249783567	7.1564002626204755e-06	0.0024480968800321	0.0053155278909343	0.0008913320072181	0.0042672817095054	-0.001719848407725	-0.0063373228247263	-0.0059059868752097	0.0047228268694681	-0.0037001650670226
seabird1	0.0026506886442788	-0.0011930450395757	-0.0006523681112608	0.0030536931145912	0.0019112791814096	-0.0003291777619228	-0.0035495250842958	0.0049589494249825	0.0003369127577724	0.0008299958841054	-0.0025909190928213	-0.0024956252165442	0.0050573927905324	0.0023364637961104	-0.0019944403229822	-0.0031097307236163	0.0028849629730017	0.0002595743133816	-0.0023780577406456	-0.0025603052728272	-0.0012199748232586	0.0019982485299806	-0.0031432729670569	0.0010872116018936	-0.0015309768975852	-0.0050770296714197	-0.0039878136185828	-0.0026364709056673	-0.0020321195491179	0.0015348172548014	-0.0009430095961411	0.0032719755050068	0.0039198815630869	0.0049702971764586	-0.0023873324265415	0.0011173917790752
seabird2	0.0049992233072837	-0.0051513825066344	-0.0150526968727732	0.0043677964973294	0.0109802589577824	-0.0083566633237193	0.0049589494249825	0.015826247780608	-0.0109830423749015	-0.0038148674388692	-0.0120605893548814	-0.0067576316365406	0.0158405812757746	0.009650585098288	0.006186267544658	0.0011931353657861	0.0160399972950676	-0.0042905555708971	0.0008439759591913	-0.0082538922123677	-0.0114710273743057	0.0101271872253834	0.0043405719717369	-0.010432957415107	-0.0043540287957752	-0.0099636803390587	-0.0041497006051192	-0.0087498177080046	-0.0096059720910013	-0.0018657811407066	-0.0032643400028169	0.004484892339207	0.0140945438210327	0.0104252693846308	-0.0103623471676483	0.0091923975700083
seabird3	-0.0023152077428547	0.0004002912984668	0.0075648411239412	1.4387380575419352e-05	-0.0095117467235215	0.0028771271804397	0.0003369127577724	-0.0109830423749015	0.0002362033803619	0.0037888530275842	0.0015070744586794	0.0066806456579084	-0.0078095277246008	-0.0025588455459349	-0.0031682581528116	0.0042277795034426	-0.0054623725339033	-0.0008888655639307	0.0009603252106939	0.0095905689296375	0.0078892434067829	-0.0045794786422811	-0.0018842513572994	0.006960262000149	0.0002322532019047	0.0024404968272908	0.00140044786696	-0.0004584034513004	0.0069470024393094	-0.0018246914051099	0.0031121552755259	-0.0007374314201911	-0.0026543297812424	-0.0050483823570589	0.0016229034543608	-0.0031277711381754
squirrel1	-0.0003654230636661	-0.0016464829040168	-0.0023317128411426	-0.0003328518004231	0.0007061070776872	0.0026316727311641	0.0008299958841054	-0.0038148674388692	0.0037888530275842	-0.0038658610794783	0.0010032952777376	0.0001014304993525	-0.0054545937798124	0.002726453864758	1.4475192310964516e-05	-0.0037430857593827	0.0039007622484701	0.0048519701225808	3.909107206411073e-05	0.0046641571133456	0.0008234527095383	0.0004175137612475	-0.0012836580610604	0.0010972632783434	-0.0039914621337259	-0.0031039324960352	0.0038447150612122	-0.0009349188904824	0.0020789913909857	0.0013388643861486	-0.0031067274280722	0.0039579879355897	-0.0037295036507189	0.0006889929054972	-0.0002265732087701	-0.0040616959880626
squirrel2	-0.0010541869879315	0.0044450765943207	0.0113703694511195	-0.0009350054360909	-0.0035303206618757	0.0073904628264182	-0.0025909190928213	-0.0120605893548814	0.0015070744586794	0.0010032952777376	0.0006400509413762	0.0047625853694286	-0.0065185233130697	-0.0069626031822214	-0.0084891920101378	0.0005008780650796	-0.0101372529589389	0.0028399413923088	-0.0005271115559074	0.0027730320888504	0.00654920347348	-0.0055202676998732	-0.0006548323907861	0.0050533745740171	0.0038695805405341	0.0063049683891076	-0.0025989079571006	0.0039333987189816	0.0054250625235493	0.0019795856936977	0.002302613856281	-0.007429761318173	-0.0062506435831955	-0.0076446571094097	0.0062298050543967	-0.0025554929432791
squirrel3	-0.0041605181127074	-0.0023017155658547	0.0047193903377447	-0.001192129163216	-0.0150052536591518	-0.0003171907065966	-0.0024956252165442	-0.0067576316365406	0.0066806456579084	0.0001014304993525	0.0047625853694286	-0.0007085609509993	-0.0085654268924459	-0.0074799577810695	0.0011138300870429	0.0005516712934057	-0.0056459241490869	-0.0027795413258388	-0.0019824377773517	0.0093526361968896	0.0068573596956699	-0.0034851489233175	-0.0033515680550939	0.0119665468556392	0.0070527430275562	0.0075126603535903	0.0053134119651762	0.0019197133246158	0.0068926175450287	-0.0002910820157158	0.0007987361035798	0.0013797914078283	0.0010525196540694	-0.0020613956604611	0.0023157413604001	-0.0006143432309739
rubberduck1	0.0034048977013081	-0.0028704909672044	-0.009053219477251	0.0032788127624482	0.0115433436988625	-0.0035610220130811	0.0050573927905324	0.0158405812757746	-0.0078095277246008	-0.0054545937798124	-0.0065185233130697	-0.0085654268924459	0.0036616820877938	0.0143484737161055	0.0049262420143694	0.0003979912751131	0.0111905930320249	-0.0027279132222552	-0.0023923052376896	-0.0091776645188843	-0.0114064561986548	0.0086428605364331	0.0019317095161102	-0.0107337191942007	-0.0042967821356998	-0.0111398449532433	-0.0035005261341287	-0.0082446806861453	-0.0082745536283623	0.0003935412049839	-0.0003309628443302	0.0026601245988534	0.0053566847519359	0.0094206642327569	-0.0030679739698836	0.0045166738704821
rubberduck2	0.010342229000488	-0.0015286010386923	-0.0069082786386912	0.001479557401703	0.0092408718220688	-0.002110712821012	0.0023364637961104	0.009650585098288	-0.0025588455459349	0.002726453864758	-0.0069626031822214	-0.0074799577810695	0.0143484737161055	0.0136067506972587	0.0015691219740074	0.0046078316123131	0.0113725485544158	0.0043701770241811	-0.0047937838823099	-0.0069378356854794	-0.0115666414878166	0.0098240459643743	0.0023298548952368	-0.0148345089865203	-0.0122544689267195	-0.0143370321178435	-0.0095701625019179	-0.0089232465145176	-0.0096492664030131	0.0042775188712756	0.0004266997054087	0.0017362783536217	-0.0029652741264392	0.0065893953217493	-0.0036671807449288	0.0030001854476409
rubberduck3	-0.0005275180377876	-0.0010093232252501	-0.0072999416734178	-0.0032856063364173	-0.0020300871495102	-0.0032445022780791	-0.0019944403229822	0.006186267544658	-0.0031682581528116	1.4475192310964516e-05	-0.0084891920101378	0.0011138300870429	0.0049262420143694	0.0015691219740074	0.0030679744007373	0.0024618398964441	0.0059443353636003	-0.0045025278789531	0.0004595402138264	0.0015771499472511	-0.0018554081192259	0.0074395546021144	0.0006001877028927	-0.0057815649233749	0.0009419004258631	-0.0010953816794569	0.0046270016179504	4.235698394203975e-05	-0.0012951619560934	0.0013245356536366	-0.005723364172073	0.0052314398733396	-0.0011978348667175	-0.0006229411650188	-0.0022406320920845	0.0010061795040944
dishware1	0.0001356091239304	0.0011408947160573	0.0033173006440993	0.0017691044636774	-0.0008968037442707	0.0028126017563628	-0.0031097307236163	0.0011931353657861	0.0042277795034426	-0.0037430857593827	0.0005008780650796	0.0005516712934057	0.0003979912751131	0.0046078316123131	0.0024618398964441	-0.0032281591051523	0.0016112450823105	-0.0012832363019632	0.0024327082202399	1.943966582120313e-06	0.0005892749671806	-0.0016180099355268	0.0021236754724211	-0.0043396453203106	-0.0004600769305062	0.002754177711655	-0.0025388587152273	-0.0036276234448984	0.0004971726822229	-0.0038936137245537	0.005989636279228	-0.0039151711702373	-0.0005422535959747	-0.0025329124112452	0.0012716928463868	0.0016162862750482
dishware2	0.0029092402510786	-0.0038964439626685	-0.0134092910274131	0.0030153907211472	0.0077349386879174	-0.0093840661047545	0.0028849629730017	0.0160399972950676	-0.0054623725339033	0.0039007622484701	-0.0101372529589389	-0.0056459241490869	0.0111905930320249	0.0113725485544158	0.0059443353636003	0.0016112450823105	0.005481744038801	-0.0017633023888669	0.0002070394833846	-0.0025976590849534	-0.0108299467491789	0.0085856041111649	0.0026815273700874	-0.0082583082064729	-0.0063426905442539	-0.0095556994246789	-0.0034411746359373	-0.0080142327907443	-0.0054518180772539	-0.0006236540747177	-0.0038752866711394	0.0060080137104164	0.0047904996740899	0.0078905035760495	-0.0108011537769221	0.0061335755778964
dishware3	0.0059107223240517	0.0075550668567621	0.001779402553789	-0.0059095035091983	0.007287908833301	-0.0017321313618955	0.0002595743133816	-0.0042905555708971	-0.0008888655639307	0.0048519701225808	0.0028399413923088	-0.0027795413258388	-0.0027279132222552	0.0043701770241811	-0.0045025278789531	-0.0012832363019632	-0.0017633023888669	0.0011724923843738	-0.0004377117063987	0.0005599234897058	-0.0037581120172429	0.0007225482118924	0.0063161604944738	-0.0048122507894678	-0.0026762128372693	0.0014511040898336	-0.0042266901060661	0.0017856766608066	-0.0014563134192092	0.0042096827426273	0.0022043677936727	-0.0042500222685242	-0.0054068868898202	0.0017850741751852	0.0001492206090484	-0.001234515748709
fence1	-0.0008233120482496	0.0014872399025207	-0.002320416959297	0.0024397906969912	0.0034173016774223	0.0012460410747785	-0.0023780577406456	0.0008439759591913	0.0009603252106939	3.909107206411073e-05	-0.0005271115559074	-0.0019824377773517	-0.0023923052376896	-0.0047937838823099	0.0004595402138264	0.0024327082202399	0.0002070394833846	-0.0004377117063987	-0.005356570794425	-0.002304001652599	0.0031550179904703	-0.0023953291365036	0.0025173266510673	-0.0059617790531967	-0.000388470209923	0.0018140030252583	0.002561274065679	0.0019340882869071	0.0008597279963825	-0.0041887560045803	0.0010719622833405	0.0014753189523439	0.0009018948769599	-0.0004860734886148	-0.0018534251756645	0.0041061401517755
fence2	-0.0035251350238993	0.0026366457256789	0.002240698808706	-0.0028707157016025	-0.0125320227571493	0.0034038766107008	-0.0025603052728272	-0.0082538922123677	0.0095905689296375	0.0046641571133456	0.0027730320888504	0.0093526361968896	-0.0091776645188843	-0.0069378356854794	0.0015771499472511	1.943966582120313e-06	-0.0025976590849534	0.0005599234897058	-0.002304001652599	0.0016854749460166	0.0050560114735611	-0.0015540096275404	-0.0032197776913913	0.0080735081363133	0.0035284066521521	0.0037915350054689	0.0020062665681476	0.0017149638557343	0.008283877213301	0.0023754564904187	0.0005987925929544	-5.8040651878139217e-05	-0.0022082968165475	-0.0024809684245631	0.0003504302496846	-0.0031211503344548
fence3	-0.0047823844243256	0.0009736561203211	0.0084674482512957	0.0010027334706629	-0.0065550508840898	0.0043306705421276	-0.0012199748232586	-0.0114710273743057	0.0078892434067829	0.0008234527095383	0.00654920347348	0.0068573596956699	-0.0114064561986548	-0.0115666414878166	-0.0018554081192259	0.0005892749671806	-0.0108299467491789	-0.0037581120172429	0.0031550179904703	0.0050560114735611	0.0006912786485366	-0.005854305168268	-0.006780620051261	0.0115076027940961	0.0046676505888798	0.0101557844938796	0.0073632105748082	0.0064141522051351	0.0081248031591631	-0.0007582937851824	0.0034926416134897	6.748572859101868e-05	-0.0024535680715904	-0.0085820705294336	0.0044211571140262	-0.0037777822597753
food1	0.0037332878364351	-0.0065129448790789	-0.0090790853359731	-0.0009374414570012	0.0008548922481053	-0.0015071628630915	0.0019982485299806	0.0101271872253834	-0.0045794786422811	0.0004175137612475	-0.0055202676998732	-0.0034851489233175	0.0086428605364331	0.0098240459643743	0.0074395546021144	-0.0016180099355268	0.0085856041111649	0.0007225482118924	-0.0023953291365036	-0.0015540096275404	-0.005854305168268	-0.0037557034072172	-0.0002733793043926	-0.0025257159045394	-0.0023345701244649	-0.0062466880503295	0.0003765367440994	-0.0048665179440348	-0.0059444741960784	-0.0008323877367894	-0.0030565607099336	0.0034127151298411	0.0001073186776228	0.0051068713755181	-0.0038569724936022	0.0011315364697923
food2	0.0045373495429803	0.005229838762006	-0.0002484894370519	-0.002857647370554	0.0086689576951938	-0.0041036665301299	-0.0031432729670569	0.0043405719717369	-0.0018842513572994	-0.0012836580610604	-0.0006548323907861	-0.0033515680550939	0.0019317095161102	0.0023298548952368	0.0006001877028927	0.0021236754724211	0.0026815273700874	0.0063161604944738	0.0025173266510673	-0.0032197776913913	-0.006780620051261	-0.0002733793043926	-0.003367290948684	-0.0096589352198249	-0.0010407368387233	-0.0002608175082381	-0.0057004913304211	-0.000462327830854	-0.0045757384241838	0.0016348769039538	0.0010620155367146	-0.0015810533915886	-0.0009049077219159	0.0037239680407689	0.0005552163849876	0.0004693915351796
food3	-0.0005436848904273	-0.0059742693935296	0.0111693774369026	0.000253054347713	-0.0133926706021641	0.0006072060635073	0.0010872116018936	-0.010432957415107	0.006960262000149	0.0010972632783434	0.0050533745740171	0.0119665468556392	-0.0107337191942007	-0.0148345089865203	-0.0057815649233749	-0.0043396453203106	-0.0082583082064729	-0.0048122507894678	-0.0059617790531967	0.0080735081363133	0.0115076027940961	-0.0025257159045394	-0.0096589352198249	0.0129575232455862	0.0083418125912344	0.0099599203343345	0.0061302113233884	0.005378727772868	0.008572412465745	0.0003684513279518	0.0004185508601573	-0.0010772796259543	0.000567398539758	-0.0051313938170059	0.0067175665879881	-0.0059900974585128
shelves1	-0.0026251048601848	-0.0013230783342634	0.0061366760009399	0.0005484993474209	-0.0072738047033769	0.0008962337685277	-0.0015309768975852	-0.0043540287957752	0.0002322532019047	-0.0039914621337259	0.0038695805405341	0.0070527430275562	-0.0042967821356998	-0.0122544689267195	0.0009419004258631	-0.0004600769305062	-0.0063426905442539	-0.0026762128372693	-0.000388470209923	0.0035284066521521	0.0046676505888798	-0.0023345701244649	-0.0010407368387233	0.0083418125912344	-0.0029830895743519	0.006968918870518	0.0039016673853767	0.0085633349156385	0.0048701981181061	9.18533343043077e-05	-0.0005604927338129	-0.0021491493523668	-0.0013114586923638	-0.0032281019699713	0.0035645816440554	-0.0008233827433935
shelves2	-0.0047454061119959	0.0033739459823235	0.0099602999238755	-0.0016427854452734	-0.0062620543653315	0.0026772249783567	-0.0050770296714197	-0.0099636803390587	0.0024404968272908	-0.0031039324960352	0.0063049683891076	0.0075126603535903	-0.0111398449532433	-0.0143370321178435	-0.0010953816794569	0.002754177711655	-0.0095556994246789	0.0014511040898336	0.0018140030252583	0.0037915350054689	0.0101557844938796	-0.0062466880503295	-0.0002608175082381	0.0099599203343345	0.006968918870518	-0.000519444379006	0.0064698846504607	0.008290488228753	0.0042643317008924	-0.000988516813836	0.0018899498792131	-0.003980131699906	0.0003304621435067	-0.0052505192786257	0.0050395999458732	-0.001141442502987
shelves3	-0.0079980033533023	-0.0021182316627215	-0.0004197818509949	0.0002557913103999	-0.0016152200421727	7.1564002626204755e-06	-0.0039878136185828	-0.0041497006051192	0.00140044786696	0.0038447150612122	-0.0025989079571006	0.0053134119651762	-0.0035005261341287	-0.0095701625019179	0.0046270016179504	-0.0025388587152273	-0.0034411746359373	-0.0042266901060661	0.002561274065679	0.0020062665681476	0.0073632105748082	0.0003765367440994	-0.0057004913304211	0.0061302113233884	0.0039016673853767	0.0064698846504607	2.6659258101673104e-05	0.0039796063021552	0.0068509011328599	-0.0026832247627398	-0.0053743653388725	0.0055657490185548	0.0032370315562298	-0.0064830711718494	0.003032139740769	-0.0003877419038685
shoppingcart1	-0.0001727505824312	0.0021846546437152	0.0057100312239093	-0.0017601592530078	-0.0020398020981507	0.0024480968800321	-0.0026364709056673	-0.0087498177080046	-0.0004584034513004	-0.0009349188904824	0.0039333987189816	0.0019197133246158	-0.0082446806861453	-0.0089232465145176	4.235698394203975e-05	-0.0036276234448984	-0.0080142327907443	0.0017856766608066	0.0019340882869071	0.0017149638557343	0.0064141522051351	-0.0048665179440348	-0.000462327830854	0.005378727772868	0.0085633349156385	0.008290488228753	0.0039796063021552	0.0008343705182781	0.0033190940096747	-0.0004233870457545	0.0023785607333673	-0.0014915788825166	-0.0034410813666592	-0.0036588141611452	0.0068784254520722	-0.0041989955717089
shoppingcart2	-0.0053770364709256	0.0004373997364306	0.0065264628496132	-0.0023520102074331	-0.0088759896718669	0.0053155278909343	-0.0020321195491179	-0.0096059720910013	0.0069470024393094	0.0020789913909857	0.0054250625235493	0.0068926175450287	-0.0082745536283623	-0.0096492664030131	-0.0012951619560934	0.0004971726822229	-0.0054518180772539	-0.0014563134192092	0.0008597279963825	0.008283877213301	0.0081248031591631	-0.0059444741960784	-0.0045757384241838	0.008572412465745	0.0048701981181061	0.0042643317008924	0.0068509011328599	0.0033190940096747	-0.0012515261532732	-0.0006152370436798	-0.0001765312497695	4.207708609732696e-05	-0.0015039445033285	-0.0034781811029276	0.0028752230020897	-0.0033557037549137
shoppingcart3	1.2440615206380006e-05	0.0044366528388094	0.0037154831526047	-0.0035492204595241	-8.329571153210595e-05	0.0008913320072181	0.0015348172548014	-0.0018657811407066	-0.0018246914051099	0.0013388643861486	0.0019795856936977	-0.0002910820157158	0.0003935412049839	0.0042775188712756	0.0013245356536366	-0.0038936137245537	-0.0006236540747177	0.0042096827426273	-0.0041887560045803	0.0023754564904187	-0.0007582937851824	-0.0008323877367894	0.0016348769039538	0.0003684513279518	9.18533343043077e-05	-0.000988516813836	-0.0026832247627398	-0.0004233870457545	-0.0006152370436798	-0.0067000594042715	0.0003550558612095	-0.0022667468037304	-0.0022012226835144	1.7989530186830267e-05	0.0030199314383266	-0.0001070705042476
towel1	0.004003197391461	0.001715250644783	0.0072348237882482	0.0001727484601118	0.0004061864007508	0.0042672817095054	-0.0009430095961411	-0.0032643400028169	0.0031121552755259	-0.0031067274280722	0.002302613856281	0.0007987361035798	-0.0003309628443302	0.0004266997054087	-0.005723364172073	0.005989636279228	-0.0038752866711394	0.0022043677936727	0.0010719622833405	0.0005987925929544	0.0034926416134897	-0.0030565607099336	0.0010620155367146	0.0004185508601573	-0.0005604927338129	0.0018899498792131	-0.0053743653388725	0.0023785607333673	-0.0001765312497695	0.0003550558612095	-0.0005081025444786	-0.0053462165052715	-0.0017856435384877	-0.0004387632752988	0.0033693765409601	-0.0010221736504058
towel2	-0.0005266916867218	-0.0031170118624759	-0.0064703691997568	0.0033325722619338	-0.000809155852558	-0.001719848407725	0.0032719755050068	0.004484892339207	-0.0007374314201911	0.0039579879355897	-0.007429761318173	0.0013797914078283	0.0026601245988534	0.0017362783536217	0.0052314398733396	-0.0039151711702373	0.0060080137104164	-0.0042500222685242	0.0014753189523439	-5.8040651878139217e-05	6.748572859101868e-05	0.0034127151298411	-0.0015810533915886	-0.0010772796259543	-0.0021491493523668	-0.003980131699906	0.0055657490185548	-0.0014915788825166	4.207708609732696e-05	-0.0022667468037304	-0.0053462165052715	-0.0024502965556562	0.0002541593657402	0.0022147494001731	-0.0033436818292759	0.0018598460061026
towel3	-0.0041181459882902	-0.0001785612117757	-0.0047269721213843	0.0055042000238234	0.0059308687951861	-0.0063373228247263	0.0039198815630869	0.0140945438210327	-0.0026543297812424	-0.0037295036507189	-0.0062506435831955	0.0010525196540694	0.0053566847519359	-0.0029652741264392	-0.0011978348667175	-0.0005422535959747	0.0047904996740899	-0.0054068868898202	0.0009018948769599	-0.0022082968165475	-0.0024535680715904	0.0001073186776228	-0.0009049077219159	0.000567398539758	-0.0013114586923638	0.0003304621435067	0.0032370315562298	-0.0034410813666592	-0.0015039445033285	-0.0022012226835144	-0.0017856435384877	0.0002541593657402	0.0047588233350613	0.002588285799136	-0.0058251298233582	0.0069801283333922
tree1	0.0046859932032752	0.0003959898255181	-0.0077462858319223	0.0007086378035539	0.0085019645028041	-0.0059059868752097	0.0049702971764586	0.0104252693846308	-0.0050483823570589	0.0006889929054972	-0.0076446571094097	-0.0020613956604611	0.0094206642327569	0.0065893953217493	-0.0006229411650188	-0.0025329124112452	0.0078905035760495	0.0017850741751852	-0.0004860734886148	-0.0024809684245631	-0.0085820705294336	0.0051068713755181	0.0037239680407689	-0.0051313938170059	-0.0032281019699713	-0.0052505192786257	-0.0064830711718494	-0.0036588141611452	-0.0034781811029276	1.7989530186830267e-05	-0.0004387632752988	0.0022147494001731	0.002588285799136	-0.0049297977169452	-0.0032425700661939	0.0048774636917997
tree2	-0.0010030120135892	0.0008581583209416	0.0061160710033978	-0.0035585245826716	-0.0043790618071671	0.0047228268694681	-0.0023873324265415	-0.0103623471676483	0.0016229034543608	-0.0002265732087701	0.0062298050543967	0.0023157413604001	-0.0030679739698836	-0.0036671807449288	-0.0022406320920845	0.0012716928463868	-0.0108011537769221	0.0001492206090484	-0.0018534251756645	0.0003504302496846	0.0044211571140262	-0.0038569724936022	0.0005552163849876	0.0067175665879881	0.0035645816440554	0.0050395999458732	0.003032139740769	0.0068784254520722	0.0028752230020897	0.0030199314383266	0.0033693765409601	-0.0033436818292759	-0.0058251298233582	-0.0032425700661939	-0.0010787746803816	-0.0057404606748405
tree3	-0.001629502992093	0.001278817907766	-0.0029256369334087	0.0025261539893064	0.0048399839142918	-0.0037001650670226	0.0011173917790752	0.0091923975700083	-0.0031277711381754	-0.0040616959880626	-0.0025554929432791	-0.0006143432309739	0.0045166738704821	0.0030001854476409	0.0010061795040944	0.0016162862750482	0.0061335755778964	-0.001234515748709	0.0041061401517755	-0.0031211503344548	-0.0037777822597753	0.0011315364697923	0.0004693915351796	-0.0059900974585128	-0.0008233827433935	-0.001141442502987	-0.0003877419038685	-0.0041989955717089	-0.0033557037549137	-0.0001070705042476	-0.0010221736504058	0.0018598460061026	0.0069801283333922	0.0048774636917997	-0.0057404606748405	-0.0040493649726731
