# Supplementary material for: Infants have rich visual categories in ventrotemporal cortex at 2 months of age
Source: Nat Neurosci. 2026 Feb 2;29(3):693–702. doi: 10.1038/s41593-025-02187-8 (PMC12971487; doi:10.1038/s41593-025-02187-8)
Supplement: Supplementary file 10 — One .csv file for each RSM plot. Only the group average RSMs are provided for each ROI/age group. The full set of RSMs is available at OpenNeuro (OpenNeuro accession number: ds006883, https://doi.org/10.18112/openneuro.ds006883.v1.0.0) under derivatives/foundcog_rdms/. [file 41593_2025_2187_MOESM10_ESM.zip › ODoherty_ED_Fig1/twomonth_both_V2dv_exemplar_correlation_acrosssub_rdm.csv]

	cat1	cat2	cat3	crab1	crab2	crab3	seabird1	seabird2	seabird3	squirrel1	squirrel2	squirrel3	rubberduck1	rubberduck2	rubberduck3	dishware1	dishware2	dishware3	fence1	fence2	fence3	food1	food2	food3	shelves1	shelves2	shelves3	shoppingcart1	shoppingcart2	shoppingcart3	towel1	towel2	towel3	tree1	tree2	tree3
cat1	0.0138396773182923	0.0148687258656415	0.0041370931778347	-0.0036814150276919	-0.0034503175181919	-0.0030562719356167	-0.0049145382896413	-0.0004749633476141	-0.0088780166594311	-0.006976710752258	0.0037358619696073	0.0094482136152637	-0.000801835747819	0.006092010571163	-0.0034729350490979	-0.0080899623781038	0.0011825750013034	0.0014164544432352	-0.0045145076973379	-0.0131506823146061	-0.0059671843167501	0.0016855415788569	0.0006398052204894	0.0094272269783664	-0.0058955424173524	-0.0021526183725423	-0.0015251215733062	0.0043989994483315	-0.0046171885080541	0.0020233464393525	0.0033107929430693	-0.0079826578586379	-0.0012213020302955	-0.0011364301963297	-0.0054924223300337	0.0021768325765724
cat2	0.0148687258656415	0.0230132647844619	0.0076956045605381	-0.0014433054081656	-0.0101076722420116	-0.0066625132189094	-0.001169402186768	-0.0003680588218601	-0.0071703692278171	-0.0079560277709293	0.0011897460142232	0.0109073425968494	0.0033160106560171	0.0136556491849349	0.0042603372391412	-0.0038288453420264	-0.0007625341615089	0.0017226305271897	-0.0084889907611968	-0.0072993397668383	-0.012316606257206	-0.0023439377982177	-0.0063467483672208	0.0086040979005855	-0.0132272145164869	-0.01364300739435	-0.0050523412568481	-0.0015604298884879	-0.0027136569472744	0.0033974473033883	0.0118485318371137	-0.0023409062562733	0.00039843909273	-0.0050111396953022	-0.01095764021339	-0.0004137736947126
cat3	0.0041370931778347	0.0076956045605381	0.0068079104164591	0.0046950866857726	-0.007840865936307	-0.0044998807224845	-0.0005338388796407	-0.0001051894376952	-0.0071216792169299	-0.0033045724132539	0.0072051005152764	0.0110657272078804	0.0058852261453121	0.0063877642458489	0.0042633189236564	-0.0108806314569221	0.0039186012812879	-0.002410536566677	-0.0049813795895726	-0.0079662022533296	-0.0079443990439708	0.0039489138626786	-0.0058681950229668	0.0050936139514011	-0.0105598544895498	-0.0042396848370978	0.0004739474459828	0.006477763021215	0.0037020009157173	0.0020123116133122	0.0061371006248897	-0.0060161058128305	-0.0054559126942832	0.0012108594094591	-0.0093086525634724	0.0072465317625028
crab1	-0.0036814150276919	-0.0014433054081656	0.0046950866857726	0.0078666471832247	-0.0056985928332867	-0.0063655216650654	0.0023460306627683	0.000777664496576	-0.000502844121369	0.0034966791095434	0.006093555319496	0.0043370043874005	0.0048170464671819	0.0027068165410993	-0.0006138523118565	-0.0051455911936987	0.0060248528476411	-0.0050711150848538	-0.0036044380650671	-0.0017755425204874	-0.0052627741738379	0.0005426365991844	-0.0072903068780413	-0.0003765862798015	-0.0065402150206496	-0.0024685524277217	-9.41309982370014e-06	0.0041351228471488	0.009092866125682	0.0001287770580508	0.0046454380550793	-0.0015667314400547	-0.0066663649521877	0.0043332521272982	-0.0065679067292911	0.0058870759967615
crab2	-0.0034503175181919	-0.0101076722420116	-0.007840865936307	-0.0056985928332867	0.0069903611642356	0.0060484231131218	-0.0010788867308283	6.439105726475595e-05	0.0046790635584863	0.0028172690025122	-0.0048020822560146	-0.0089169723135005	-0.0062511966681706	-0.0080911788428539	-0.003429089331677	0.0078227273557627	-0.0028567606193459	0.0024986122317386	0.0052102373108366	0.0035053964454942	0.0087420967804599	-0.0012187239367254	0.0063534144055799	-0.0026228419671765	0.0110667775585709	0.0068916967802528	0.0013016452371176	-0.0031835658234494	-0.0035530977588079	-0.001739395832428	-0.0089728084691189	0.0028853794723479	0.0048756332878142	4.2906797495675975e-05	0.0084638119266015	-0.0048909113364692
crab3	-0.0030562719356167	-0.0066625132189094	-0.0044998807224845	-0.0063655216650654	0.0060484231131218	0.0046768579700455	-0.0012463836356508	-0.0016538926388884	0.0033454286185662	-0.0006867980807613	-0.0058186881699644	-0.0068967867191187	-0.0042543071791857	-0.0050273886272971	0.001745413974451	0.0058726601413341	-0.0054065356888558	0.0036909515902066	0.0053329573206805	0.0077928848975023	0.0081028383635063	-0.0001160232490535	0.0064766097400757	-0.0032811195227122	0.0077276091053564	0.0059256038618156	0.0006129744739226	-0.0037491425652102	-0.0062205085205443	-0.0023303628661733	-0.0047697910469695	0.0034667876012309	0.0058633075490091	-0.0022701314353505	0.0077679317243732	-0.0053131765003434
seabird1	-0.0049145382896413	-0.001169402186768	-0.0005338388796407	0.0023460306627683	-0.0010788867308283	-0.0012463836356508	0.0031887443897125	0.0031029695690873	0.0041950246300538	0.0024027963708726	-0.0019051489881546	-0.0034166409247326	0.0010216800401685	0.0014217653649257	0.0035650043613902	0.00585461679473	-0.0018392149355491	-0.0019934955044563	-0.0007568858176886	0.0057423924321583	0.0015889501621146	-0.0027581403007218	-0.002077260771557	-0.0054529616357582	-0.002131691404507	-0.0035419945745843	-0.0024345762999322	-0.0014807644545998	0.0015435280398135	0.0014455179953937	0.0041076724096039	0.004674546866554	0.0011791142335487	-0.0005568936104992	-0.0006574492975324	-0.0009249109040988
seabird2	-0.0004749633476141	-0.0003680588218601	-0.0001051894376952	0.000777664496576	6.439105726475595e-05	-0.0016538926388884	0.0031029695690873	0.0081371056139717	-0.0002839116347744	0.0027853701265397	0.0007044867601859	-0.0021713683269409	-0.0032165072626448	-0.0004683361462491	-0.0007317705764495	0.0021235250451581	0.0023605059545034	-0.0042158259854842	-0.0029159050809548	-0.0022754540605304	0.0004219011377309	-0.0026675531696465	-0.0022265876161687	-0.0038062202893075	-0.0040630742774296	-0.0002163614209892	-0.003137124386411	0.0042183919763292	0.0035521640046463	0.0064219968849019	0.0022294982764057	-0.0013929781184204	-0.0036408967946854	0.0033125985838722	-0.0048591650889945	0.0008345948040542
seabird3	-0.0088780166594311	-0.0071703692278171	-0.0071216792169299	-0.000502844121369	0.0046790635584863	0.0033454286185662	0.0041950246300538	-0.0002839116347744	0.0099567325841965	0.0053361038601782	-0.0067437249486698	-0.0106813717400966	-0.0027499892296862	-0.0047151225911684	-0.002008886789785	0.013980196315149	-0.0039314878883349	-0.000279331101381	0.0031443756998796	0.0138202793497636	0.00713975055521	-0.0054440861246688	0.0014159610319984	-0.0075933807395194	0.008045455048623	0.0010874426084776	-0.0020717853346121	-0.0101483608424133	-0.0001133681606706	-0.0037108102499696	-0.0033146586969398	0.0101425043150718	0.0048208060079983	-0.0030859393096039	0.0079121106872007	-0.0044645304421999
squirrel1	-0.006976710752258	-0.0079560277709293	-0.0033045724132539	0.0034966791095434	0.0028172690025122	-0.0006867980807613	0.0024027963708726	0.0027853701265397	0.0053361038601782	0.0071622089488441	0.0004432182017538	-0.0050606065622807	-0.001881072169269	-0.0061712310348981	-0.0067939405708668	0.0065289052978896	0.0031136071470177	-0.0029196300009923	0.0013266961603646	0.0020928632493027	0.0047175875485878	-0.0045033481932855	-0.0022291930531471	-0.004270896870351	0.0034958914596819	0.0021718520634945	-0.0012317831321805	-0.0028082667790479	0.0046889676455709	-0.0005212590104967	-0.0050377293000182	0.0035442386140723	-0.0014349241914877	0.0025982591277043	0.0045551487069356	0.0007988397376607
squirrel2	0.0037358619696073	0.0011897460142232	0.0072051005152764	0.006093555319496	-0.0048020822560146	-0.0058186881699644	-0.0019051489881546	0.0007044867601859	-0.0067437249486698	0.0004432182017538	0.0085415638967181	0.0101676350372141	0.0037741493749767	-0.0009804866871198	-0.0035119196550825	-0.0130090227669968	0.0071467074486712	-0.003924759792958	-0.0041519756688441	-0.0117167372970315	-0.0047388274526251	0.0054216552452392	-0.0055463220464189	0.0048263608583221	-0.0076657596918752	-0.0006146478956773	0.0037452536930019	0.0100279748661803	0.006114849794515	0.0028693119226358	0.0005925917487192	-0.008053690013866	-0.0089815714407621	0.0060614666175577	-0.0060985388442306	0.0083729243873987
squirrel3	0.0094482136152637	0.0109073425968494	0.0110657272078804	0.0043370043874005	-0.0089169723135005	-0.0068967867191187	-0.0034166409247326	-0.0021713683269409	-0.0106813717400966	-0.0050606065622807	0.0101676350372141	0.0130617235996406	0.0065570169777057	0.0056151178843923	0.0021010774671644	-0.0147291811303222	0.0047951589282832	-0.0003911002303203	-0.005398238605496	-0.0138619019564185	-0.0109160256887908	0.0057383903035802	-0.0042216744219906	0.0097376890164764	-0.010318435420154	-0.0060452337257591	0.0023849265300704	0.008264403466981	0.0034096694815875	0.0023416588810968	0.0066999947472884	-0.0097018631329954	-0.0065899990807569	0.0042078723351555	-0.0091558598116335	0.0085998488981023
rubberduck1	-0.000801835747819	0.0033160106560171	0.0058852261453121	0.0048170464671819	-0.0062511966681706	-0.0042543071791857	0.0010216800401685	-0.0032165072626448	-0.0027499892296862	-0.001881072169269	0.0037741493749767	0.0065570169777057	0.0047896182835357	0.0071187083590407	0.0062453531180538	-0.0070174083201901	0.002536681496383	0.0002779751355436	-0.0009335587924795	-0.0006137424199902	-0.0067632968270012	0.0022617994562752	-0.0020397881618637	0.0031066531782887	-0.0046054478318469	-0.006611566664289	0.0009116547700026	0.0007157145873236	0.0031214974418149	0.0003590213060177	0.0046741155331954	-0.0013075327698834	-0.0023529456417148	0.0010346939784236	-0.0050823750962637	0.0015257841479148
rubberduck2	0.006092010571163	0.0136556491849349	0.0063877642458489	0.0027068165410993	-0.0080911788428539	-0.0050273886272971	0.0014217653649257	-0.0004683361462491	-0.0047151225911684	-0.0061712310348981	-0.0009804866871198	0.0056151178843923	0.0071187083590407	0.0114736940901283	0.008501201182845	-0.0012870620390635	2.63626521443714e-05	0.0021548506198334	-0.0043675578856055	-0.0018409270417913	-0.010727915535614	-0.0004049517491653	-0.0031205623153994	0.0042068512275494	-0.0095968372449306	-0.0090232870909798	-0.0026924770695192	-0.0015702634164848	0.0006140875543654	0.0017205048751697	0.0089296403761956	-0.0003437580468883	0.0002924788440789	-0.0044465205693222	-0.0092409617651738	-0.0002413286500327
rubberduck3	-0.0034729350490979	0.0042603372391412	0.0042633189236564	-0.0006138523118565	-0.003429089331677	0.001745413974451	0.0035650043613902	-0.0007317705764495	-0.002008886789785	-0.0067939405708668	-0.0035119196550825	0.0021010774671644	0.0062453531180538	0.008501201182845	0.0145630797823617	-0.0014748595029049	-0.0044194244225307	0.0039142274145405	0.0010131509960156	0.0075145342831898	-0.0057534613792734	0.0026960632004846	-0.000589655774391	-0.0015895028355729	-0.0046139862428059	-0.0064060077509422	-0.0019871244218839	-0.0013638905385185	-0.0022756268880614	-0.0003003264235341	0.0091820609854364	0.0024107815828444	0.0024705252035799	-0.0024940911842949	-0.0049444520765667	-0.0025591830901904
dishware1	-0.0080899623781038	-0.0038288453420264	-0.0108806314569221	-0.0051455911936987	0.0078227273557627	0.0058726601413341	0.00585461679473	0.0021235250451581	0.013980196315149	0.0065289052978896	-0.0130090227669968	-0.0147291811303222	-0.0070174083201901	-0.0012870620390635	-0.0014748595029049	0.0228630848428651	-0.0079862382607734	0.0021754684685046	0.0042900010624784	0.0163643230529626	0.0092036406266806	-0.0109347918069485	0.003227632762126	-0.011371166903005	0.009975975650065	-0.0003189759216664	-0.0078623438104277	-0.0141025164414121	-0.0047400074639205	-0.0005794069463365	-0.0007514315301069	0.0171298107480684	0.0089536345771241	-0.0053691127109932	0.0076947483582218	-0.0109715032703805
dishware2	0.0011825750013034	-0.0007625341615089	0.0039186012812879	0.0060248528476411	-0.0028567606193459	-0.0054065356888558	-0.0018392149355491	0.0023605059545034	-0.0039314878883349	0.0031136071470177	0.0071467074486712	0.0047951589282832	0.002536681496383	2.63626521443714e-05	-0.0044194244225307	-0.0079862382607734	0.0069157986282315	-0.0050561394381233	-0.0034403462219662	-0.0101916059041082	-0.0040302168727477	0.0025404412410802	-0.0032259068406791	0.0028875113848208	-0.0063657955121544	0.0009297053192557	0.0023398843772328	0.0061210820166438	0.0065421576784732	0.000743181602102	-0.0007956282413576	-0.0078368422005464	-0.0085532075052071	0.0054214154012497	-0.0054946476992628	0.0076385818158283
dishware3	0.0014164544432352	0.0017226305271897	-0.002410536566677	-0.0050711150848538	0.0024986122317386	0.0036909515902066	-0.0019934955044563	-0.0042158259854842	-0.000279331101381	-0.0029196300009923	-0.003924759792958	-0.0003911002303203	0.0002779751355436	0.0021548506198334	0.0039142274145405	0.0021754684685046	-0.0050561394381233	0.0036876860281788	0.0026254779173542	0.0034037816786122	0.0010220007076594	0.0014739197935761	0.0055441567736745	0.0030334176722879	0.0047243024493748	-0.0004706806196725	0.0018694389542023	-0.0030562392467592	-0.0064349394980272	-0.0014736854041647	-0.0022497921410566	0.0028000676318568	0.0059999855421781	-0.0023539497218044	0.0037786147267713	-0.0043584580524123
fence1	-0.0045145076973379	-0.0084889907611968	-0.0049813795895726	-0.0036044380650671	0.0052102373108366	0.0053329573206805	-0.0007568858176886	-0.0029159050809548	0.0031443756998796	0.0013266961603646	-0.0041519756688441	-0.005398238605496	-0.0009335587924795	-0.0043675578856055	0.0010131509960156	0.0042900010624784	-0.0034403462219662	0.0026254779173542	0.0029575695576895	0.0083999184997887	0.0065714368656763	0.0006971638375866	0.0060744562882858	-0.0032987731415148	0.0110928710352432	0.0051469248675833	0.0023000710425063	-0.0037232059447036	-0.0044989906914765	-0.0039208961538699	-0.0058049323077211	0.0040220390711212	0.0054848485829824	-0.0008697408875493	0.0077550740226876	-0.0049054834812675
fence2	-0.0131506823146061	-0.0072993397668383	-0.0079662022533296	-0.0017755425204874	0.0035053964454942	0.0077928848975023	0.0057423924321583	-0.0022754540605304	0.0138202793497636	0.0020928632493027	-0.0117167372970315	-0.0138619019564185	-0.0006137424199902	-0.0018409270417913	0.0075145342831898	0.0163643230529626	-0.0101916059041082	0.0034037816786122	0.0083999184997887	0.0227513045928948	0.0090549149674388	-0.0057823045472829	0.0025991543775048	-0.0108539333351527	0.0112012225338517	0.0013703794921384	-0.0036501757641734	-0.0137838918455662	-0.0044858813510529	-0.0056463522122067	0.0010833544552115	0.0151251558677762	0.0111981988619894	-0.0067356399352753	0.0093261113835723	-0.0105337815424488
fence3	-0.0059671843167501	-0.012316606257206	-0.0079443990439708	-0.0052627741738379	0.0087420967804599	0.0081028383635063	0.0015889501621146	0.0004219011377309	0.00713975055521	0.0047175875485878	-0.0047388274526251	-0.0109160256887908	-0.0067632968270012	-0.010727915535614	-0.0057534613792734	0.0092036406266806	-0.0040302168727477	0.0010220007076594	0.0065714368656763	0.0090549149674388	0.0112253625312503	-0.0020906788075448	0.0057592152110826	-0.0063024982077573	0.0113512392994345	0.0089107011146186	0.0021962680843502	-0.002572874033836	-0.0041138195141049	-0.0029418388507092	-0.0081438698607483	0.0043561912041346	0.0048950825714668	-0.0004251543043365	0.0113267568490177	-0.0046177518943807
food1	0.0016855415788569	-0.0023439377982177	0.0039489138626786	0.0005426365991844	-0.0012187239367254	-0.0001160232490535	-0.0027581403007218	-0.0026675531696465	-0.0054440861246688	-0.0045033481932855	0.0054216552452392	0.0057383903035802	0.0022617994562752	-0.0004049517491653	0.0026960632004846	-0.0109347918069485	0.0025404412410802	0.0014739197935761	0.0006971638375866	-0.0057823045472829	-0.0020906788075448	0.0057361186087615	0.002461944465254	0.0041233741826664	-0.0031821999996356	0.0009009974286912	0.0062509110156208	0.0076225134876124	-7.854638112150765e-05	6.721936750178955e-05	-0.0013669197761638	-0.0084653310480698	-0.0029384938095838	0.0028839212296892	-0.0014523575200811	0.003660366684503
food2	0.0006398052204894	-0.0063467483672208	-0.0058681950229668	-0.0072903068780413	0.0063534144055799	0.0064766097400757	-0.002077260771557	-0.0022265876161687	0.0014159610319984	-0.0022291930531471	-0.0055463220464189	-0.0042216744219906	-0.0020397881618637	-0.0031205623153994	-0.000589655774391	0.003227632762126	-0.0032259068406791	0.0055441567736745	0.0060744562882858	0.0025991543775048	0.0057592152110826	0.002461944465254	0.0089030753704411	-0.0002037686953107	0.0114706873927622	0.006282530936035	0.0039884160484821	-0.0022491763198207	-0.00677825653382	-0.0034291507423242	-0.0083358666565654	0.0005477917868407	0.0064864413487883	-0.001695697414153	0.0065143541213725	-0.0042640096075478
food3	0.0094272269783664	0.0086040979005855	0.0050936139514011	-0.0003765862798015	-0.0026228419671765	-0.0032811195227122	-0.0054529616357582	-0.0038062202893075	-0.0075933807395194	-0.004270896870351	0.0048263608583221	0.0097376890164764	0.0031066531782887	0.0042068512275494	-0.0015895028355729	-0.011371166903005	0.0028875113848208	0.0030334176722879	-0.0032987731415148	-0.0108539333351527	-0.0063024982077573	0.0041233741826664	-0.0002037686953107	0.0053223648925112	-0.0039552008155206	-0.0028723140700278	0.0026036036366931	0.0038134864883849	-0.0002495656952611	0.0010844202552754	-0.0009061857642078	-0.0068226091388232	-0.0028794884165713	0.0001270885279445	-0.003769367135485	0.0018712768753859
shelves1	-0.0058955424173524	-0.0132272145164869	-0.0105598544895498	-0.0065402150206496	0.0110667775585709	0.0077276091053564	-0.002131691404507	-0.0040630742774296	0.008045455048623	0.0034958914596819	-0.0076657596918752	-0.010318435420154	-0.0046054478318469	-0.0095968372449306	-0.0046139862428059	0.009975975650065	-0.0063657955121544	0.0047243024493748	0.0110928710352432	0.0112012225338517	0.0113512392994345	-0.0031821999996356	0.0114706873927622	-0.0039552008155206	0.0175974293452307	0.009227752813338	0.000958776862298	-0.0079039408613099	-0.0078918222326067	-0.0059458702763661	-0.0110169981629743	0.0055038989706717	0.0089889018263868	-0.0029304550433906	0.0140345071052212	-0.0082686634890056
shelves2	-0.0021526183725423	-0.01364300739435	-0.0042396848370978	-0.0024685524277217	0.0068916967802528	0.0059256038618156	-0.0035419945745843	-0.0002163614209892	0.0010874426084776	0.0021718520634945	-0.0006146478956773	-0.0060452337257591	-0.006611566664289	-0.0090232870909798	-0.0064060077509422	-0.0003189759216664	0.0009297053192557	-0.0004706806196725	0.0051469248675833	0.0013703794921384	0.0089107011146186	0.0009009974286912	0.006282530936035	-0.0028723140700278	0.009227752813338	0.010504931341808	0.0035644263312708	0.0037040658174472	-0.0017947730912853	-0.002028615992696	-0.009353496404812	-0.0030503940986629	0.001538588405136	0.0021718870585565	0.0084107519133895	0.0023363083459925
shelves3	-0.0015251215733062	-0.0050523412568481	0.0004739474459828	-9.41309982370014e-06	0.0013016452371176	0.0006129744739226	-0.0024345762999322	-0.003137124386411	-0.0020717853346121	-0.0012317831321805	0.0037452536930019	0.0023849265300704	0.0009116547700026	-0.0026924770695192	-0.0019871244218839	-0.0078623438104277	0.0023398843772328	0.0018694389542023	0.0023000710425063	-0.0036501757641734	0.0021962680843502	0.0062509110156208	0.0039884160484821	0.0026036036366931	0.000958776862298	0.0035644263312708	0.0060644489300677	0.0041040335187773	0.0009356338655803	-0.0033789801576884	-0.0065489664454283	-0.0055453257747795	-0.000630152529627	0.0005546388987837	0.0024969935716854	0.0015375341132197
shoppingcart1	0.0043989994483315	-0.0015604298884879	0.006477763021215	0.0041351228471488	-0.0031835658234494	-0.0037491425652102	-0.0014807644545998	0.0042183919763292	-0.0101483608424133	-0.0028082667790479	0.0100279748661803	0.008264403466981	0.0007157145873236	-0.0015702634164848	-0.0013638905385185	-0.0141025164414121	0.0061210820166438	-0.0030562392467592	-0.0037232059447036	-0.0137838918455662	-0.002572874033836	0.0076225134876124	-0.0022491763198207	0.0038134864883849	-0.0079039408613099	0.0037040658174472	0.0041040335187773	0.0122182292015976	0.0047277563742394	0.0044615037338919	0.0021544106345367	-0.0128809837068555	-0.0092989058241294	0.0066743098519444	-0.0060114426498314	0.0100725964818579
shoppingcart2	-0.0046171885080541	-0.0027136569472744	0.0037020009157173	0.009092866125682	-0.0035530977588079	-0.0062205085205443	0.0015435280398135	0.0035521640046463	-0.0001133681606706	0.0046889676455709	0.006114849794515	0.0034096694815875	0.0031214974418149	0.0006140875543654	-0.0022756268880614	-0.0047400074639205	0.0065421576784732	-0.0064349394980272	-0.0044989906914765	-0.0044858813510529	-0.0041138195141049	-7.854638112150765e-05	-0.00677825653382	-0.0002495656952611	-0.0078918222326067	-0.0017947730912853	0.0009356338655803	0.0047277563742394	0.0074763064374917	0.0022841041704149	0.0036470934009379	-0.0029927804754806	-0.008046989633041	0.0042373541836571	-0.0063640685624385	0.0069015168403659
shoppingcart3	0.0020233464393525	0.0033974473033883	0.0020123116133122	0.0001287770580508	-0.001739395832428	-0.0023303628661733	0.0014455179953937	0.0064219968849019	-0.0037108102499696	-0.0005212590104967	0.0028693119226358	0.0023416588810968	0.0003590213060177	0.0017205048751697	-0.0003003264235341	-0.0005794069463365	0.000743181602102	-0.0014736854041647	-0.0039208961538699	-0.0056463522122067	-0.0029418388507092	6.721936750178955e-05	-0.0034291507423242	0.0010844202552754	-0.0059458702763661	-0.002028615992696	-0.0033789801576884	0.0044615037338919	0.0022841041704149	0.0025822244815624	0.003707963428779	-0.0008857019964755	-0.0028878238227067	0.0025026297584247	-0.0052486587095958	0.0012579601494745
towel1	0.0033107929430693	0.0118485318371137	0.0061371006248897	0.0046454380550793	-0.0089728084691189	-0.0047697910469695	0.0041076724096039	0.0022294982764057	-0.0033146586969398	-0.0050377293000182	0.0005925917487192	0.0066999947472884	0.0046741155331954	0.0089296403761956	0.0091820609854364	-0.0007514315301069	-0.0007956282413576	-0.0022497921410566	-0.0058049323077211	0.0010833544552115	-0.0081438698607483	-0.0013669197761638	-0.0083358666565654	-0.0009061857642078	-0.0110169981629743	-0.009353496404812	-0.0065489664454283	0.0021544106345367	0.0036470934009379	0.003707963428779	0.0150530624748365	0.0001060276689078	-0.0030208271427262	-0.0015033034331363	-0.0106140206581866	0.0027485587449435
towel2	-0.0079826578586379	-0.0023409062562733	-0.0060161058128305	-0.0015667314400547	0.0028853794723479	0.0034667876012309	0.004674546866554	-0.0013929781184204	0.0101425043150718	0.0035442386140723	-0.008053690013866	-0.0097018631329954	-0.0013075327698834	-0.0003437580468883	0.0024107815828444	0.0171298107480684	-0.0078368422005464	0.0028000676318568	0.0040220390711212	0.0151251558677762	0.0043561912041346	-0.0084653310480698	0.0005477917868407	-0.0068226091388232	0.0055038989706717	-0.0030503940986629	-0.0055453257747795	-0.0128809837068555	-0.0029927804754806	-0.0008857019964755	0.0001060276689078	0.0105065991063823	0.0088353887765379	-0.0044575029161377	0.0053623478431214	-0.0097093626580469
towel3	-0.0012213020302955	0.00039843909273	-0.0054559126942832	-0.0066663649521877	0.0048756332878142	0.0058633075490091	0.0011791142335487	-0.0036408967946854	0.0048208060079983	-0.0014349241914877	-0.0089815714407621	-0.0065899990807569	-0.0023529456417148	0.0002924788440789	0.0024705252035799	0.0089536345771241	-0.0085532075052071	0.0059999855421781	0.0054848485829824	0.0111981988619894	0.0048950825714668	-0.0029384938095838	0.0064864413487883	-0.0028794884165713	0.0089889018263868	0.001538588405136	-0.000630152529627	-0.0092989058241294	-0.008046989633041	-0.0028878238227067	-0.0030208271427262	0.0088353887765379	0.0077430642697685	-0.0055773240021398	0.0075526019337569	-0.0089124969181972
tree1	-0.0011364301963297	-0.0050111396953022	0.0012108594094591	0.0043332521272982	4.2906797495675975e-05	-0.0022701314353505	-0.0005568936104992	0.0033125985838722	-0.0030859393096039	0.0025982591277043	0.0060614666175577	0.0042078723351555	0.0010346939784236	-0.0044465205693222	-0.0024940911842949	-0.0053691127109932	0.0054214154012497	-0.0023539497218044	-0.0008697408875493	-0.0067356399352753	-0.0004251543043365	0.0028839212296892	-0.001695697414153	0.0001270885279445	-0.0029304550433906	0.0021718870585565	0.0005546388987837	0.0066743098519444	0.0042373541836571	0.0025026297584247	-0.0015033034331363	-0.0044575029161377	-0.0055773240021398	0.0032947719996681	-0.0024710469970572	0.0058301520606353
tree2	-0.0054924223300337	-0.01095764021339	-0.0093086525634724	-0.0065679067292911	0.0084638119266015	0.0077679317243732	-0.0006574492975324	-0.0048591650889945	0.0079121106872007	0.0045551487069356	-0.0060985388442306	-0.0091558598116335	-0.0050823750962637	-0.0092409617651738	-0.0049444520765667	0.0076947483582218	-0.0054946476992628	0.0037786147267713	0.0077550740226876	0.0093261113835723	0.0113267568490177	-0.0014523575200811	0.0065143541213725	-0.003769367135485	0.0140345071052212	0.0084107519133895	0.0024969935716854	-0.0060114426498314	-0.0063640685624385	-0.0052486587095958	-0.0106140206581866	0.0053623478431214	0.0075526019337569	-0.0024710469970572	0.0109665423509024	-0.0052820016063324
tree3	0.0021768325765724	-0.0004137736947126	0.0072465317625028	0.0058870759967615	-0.0048909113364692	-0.0053131765003434	-0.0009249109040988	0.0008345948040542	-0.0044645304421999	0.0007988397376607	0.0083729243873987	0.0085998488981023	0.0015257841479148	-0.0002413286500327	-0.0025591830901904	-0.0109715032703805	0.0076385818158283	-0.0043584580524123	-0.0049054834812675	-0.0105337815424488	-0.0046177518943807	0.003660366684503	-0.0042640096075478	0.0018712768753859	-0.0082686634890056	0.0023363083459925	0.0015375341132197	0.0100725964818579	0.0069015168403659	0.0012579601494745	0.0027485587449435	-0.0097093626580469	-0.0089124969181972	0.0058301520606353	-0.0052820016063324	0.0096866569577348
