# Supplementary material for: Infants have rich visual categories in ventrotemporal cortex at 2 months of age
Source: Nat Neurosci. 2026 Feb 2;29(3):693–702. doi: 10.1038/s41593-025-02187-8 (PMC12971487; doi:10.1038/s41593-025-02187-8)
Supplement: Supplementary file 10 — One .csv file for each RSM plot. Only the group average RSMs are provided for each ROI/age group. The full set of RSMs is available at OpenNeuro (OpenNeuro accession number: ds006883, https://doi.org/10.18112/openneuro.ds006883.v1.0.0) under derivatives/foundcog_rdms/. [file 41593_2025_2187_MOESM10_ESM.zip › ODoherty_ED_Fig1/ninemonth_both_V3v_exemplar_correlation_acrosssub_rdm.csv]

	cat1	cat2	cat3	crab1	crab2	crab3	seabird1	seabird2	seabird3	squirrel1	squirrel2	squirrel3	rubberduck1	rubberduck2	rubberduck3	dishware1	dishware2	dishware3	fence1	fence2	fence3	food1	food2	food3	shelves1	shelves2	shelves3	shoppingcart1	shoppingcart2	shoppingcart3	towel1	towel2	towel3	tree1	tree2	tree3
cat1	0.0419882332813342	0.0499680859215528	-0.0013761435586441	-0.0037802508744357	-0.0090077903699225	-0.0213140751919156	-0.0067328903223452	-0.0267939866197881	-0.0089934490897681	-0.0179767249176609	-0.0015817205013898	0.043058037852629	0.012073610044201	0.0165572244409375	-7.111565585899789e-05	-0.0069781741449052	-0.0002862120160957	-0.0092921319945672	-0.0213361695695493	-0.0331566572389747	-0.0269634529797875	0.004349314601207	-0.0222193810628796	0.0127369013267341	-0.0059321993188716	-0.0064398764515681	-0.0017144812688665	0.0173750640660579	-0.0021301832900266	-0.0003052544861069	0.0061152664275636	-0.0011993579811038	-0.0059216561637167	0.0103911531987792	-0.0075664523889562	0.0107125829218319
cat2	0.0499680859215528	0.072300480459971	0.0003964738616097	0.0019382772122331	-0.0165829619904544	-0.021123686756055	-0.0008385259717041	-0.0232087569280065	-0.006072822057331	-0.032643107852385	-0.0061694493171762	0.0552185392321991	0.0227565561658292	0.0263362563811623	0.0088596951956471	-0.011317927979439	-0.0163024811968698	-0.0214468318469587	-0.0359152355895229	-0.0281009777425129	-0.038786674662224	0.0022158749452415	-0.0269283527238778	0.0144441869461345	-0.0123852483276583	-0.0165970623983307	-0.0062836440184583	0.0170314988146986	-0.0034960427656679	-0.010407284988917	0.017600245727846	-0.0027831528277458	-0.0062203018877741	0.0040555929741246	-0.0060489441433682	0.0164431168141207
cat3	-0.0013761435586441	0.0003964738616097	0.1130459192626486	0.0110212615209222	0.0203254009040929	-0.062907071954315	0.0831401497966483	0.038725017607295	-0.0037332645476598	-0.0202385659917399	0.0646477857311689	0.0319049803785039	0.055012472228987	0.0292870084319853	0.0076326227729788	-0.0095305926079678	0.0143293886632212	-0.0658392713874963	-0.0327208289201935	-0.0486435621613707	-0.0399544344474521	-0.0542910563519576	-0.0752090588872592	0.0073501512059071	-0.064767132421706	-0.0577735964759763	-0.0586733699436424	0.0416985304470489	0.0001487476062275	0.0356148177762776	0.0955012767589543	-0.0236644848642693	-0.0579116727866987	-0.0229635733883303	-0.0487417085328913	0.0340687253763662
crab1	-0.0037802508744357	0.0019382772122331	0.0110212615209222	0.0046316657022719	0.0126799493603852	-0.0090200775175946	0.0052435621988696	0.0016243638547308	0.0060577665681818	-0.0038584513839163	0.0091248904892811	0.003599709204673	0.0127623249106803	0.0137649504168492	0.0043335750582367	-5.683630480198166e-05	0.0080809376609571	-0.0028638362353943	-0.0009358458329687	-0.0166242145683923	-0.0077669144858253	-0.0069748391122465	-0.0125996035086848	0.0076983458499507	-0.0127451183352895	-0.0102220360305876	-0.007853725363037	0.0041614968174797	0.0052740734019228	-0.0014710576300375	0.0052269630419019	-0.0040675327737529	-0.0138712428769132	-0.0020086431946949	-0.0123325267686858	0.0075372215683588
crab2	-0.0090077903699225	-0.0165829619904544	0.0203254009040929	0.0126799493603852	0.0441490303483497	-0.0182552980844965	0.0065851744564084	0.0074488642259547	0.0226278811789678	0.0212158203448506	0.0271176730465356	-0.0060146379645475	-0.0003265147782238	0.0151479392742976	-0.0198684520192712	0.0007898485293104	0.01849873636021	-0.0119374608559521	-0.0007151848858628	-0.0301029892793257	-0.0101327758986165	-0.0178467678026811	-0.0295098823487739	0.0020330113884987	-0.0110392577074033	-0.0125793010410275	-0.015371741839692	0.0145880594811989	0.0210773261137404	0.0105182457707282	0.0011882401498021	-0.0067697335996914	-0.0158409578353699	-0.0045875355114774	-0.0122925440169758	0.0031840565564397
crab3	-0.0213140751919156	-0.021123686756055	-0.062907071954315	-0.0090200775175946	-0.0182552980844965	0.0484249113104779	-0.0410277155245945	-0.004008880080394	0.0050608799808906	0.0159249160864235	-0.0395921274107782	-0.0380267866621063	-0.0380066797599966	-0.032366338308103	-0.0025640737309739	0.0042313801216659	-0.01608846549494	0.0362972631430599	0.0250489140448626	0.0573964151290147	0.0392562782803615	0.0296494445414161	0.0645032184830696	-0.0121689465916477	0.0465945063479004	0.041028822262773	0.0333046025045741	-0.0368997965331186	-0.0033604414188768	-0.0222284843849671	-0.0521585557211966	0.0125066952105671	0.0419925100646863	0.0044276968320933	0.0373717154025492	-0.0249064769872008
seabird1	-0.0067328903223452	-0.0008385259717041	0.0831401497966483	0.0052435621988696	0.0065851744564084	-0.0410277155245945	0.061485082787826	0.0366015588038817	-0.0047429086113962	-0.0140394724648358	0.0416781061825082	0.015451110765013	0.0389291890085144	0.0177218929228764	0.0100072342297101	-0.0040919963942795	0.0055315014821454	-0.0490217234609671	-0.0244157609761196	-0.0214140454210495	-0.0218395459758216	-0.0383977249746082	-0.0514189246891441	-0.0023944773943396	-0.0478159076127035	-0.0440343116131513	-0.0481971571355853	0.0236611079570351	-0.0039218859704261	0.0266951522553149	0.0763430431592528	-0.0152771533785851	-0.0363630465257493	-0.0223119573671524	-0.0320520417341357	0.0239555891582071
seabird2	-0.0267939866197881	-0.0232087569280065	0.038725017607295	0.0016243638547308	0.0074488642259547	-0.004008880080394	0.0366015588038817	0.0343316300777133	0.0075764636796623	0.0063522360344475	0.018805392932494	-0.0171562336610214	0.0038019998830597	-0.0058293124099393	0.0014138218992784	-0.0011235179432976	0.0005742234422124	-0.0241314696120211	-0.0048215818120325	0.0134210699182402	0.0090924242234271	-0.0182469680039633	-0.0067347376393136	-0.0088853961212452	-0.0163565555928191	-0.0190365475773382	-0.029200026417933	0.0013523710338606	0.0018593087858736	0.0128267872254975	0.0353613547315206	-0.002511879733739	-0.0141611447356761	-0.0203052764096461	-0.0097006452350967	0.0049877454170645
seabird3	-0.0089934490897681	-0.006072822057331	-0.0037332645476598	0.0060577665681818	0.0226278811789678	0.0050608799808906	-0.0047429086113962	0.0075764636796623	0.0156361556983888	0.0133248661807548	0.0031499854636416	-0.0136078573811193	-0.0099982513724763	-0.0007912395751773	-0.0112169462623063	-0.0035404779752087	0.0003746190145568	-0.0039121524108064	0.0020730565920827	0.0028720817710251	0.0037462539587872	-0.0032821749928796	-0.0010969174455817	-0.0042947058516948	0.0067701964790535	-0.0009169820254649	-0.005778014304386	-0.0012026387944511	0.0132747526587041	-0.0014077380421088	-0.0086109863358791	0.0018968224099594	0.0028797766333051	-0.0067308115862651	0.0040869349978437	-0.0041385232803613
squirrel1	-0.0179767249176609	-0.032643107852385	-0.0202385659917399	-0.0038584513839163	0.0212158203448506	0.0159249160864235	-0.0140394724648358	0.0063522360344475	0.0133248661807548	0.0250490642893535	-0.0019642089687431	-0.0321943541672606	-0.0246016673024332	-0.0175667585148569	-0.021042544644628	0.0047793327365582	0.0098519806156174	0.0145337236018894	0.0192333510185747	0.0190654322444583	0.0222000504183421	0.0044048554229685	0.0168182524915402	-0.0114347270571335	0.0169711437812274	0.0171427718122245	0.0036709675186858	-0.0089702943487045	0.0141155253828201	0.0009773152330936	-0.0245748703674302	0.0016222622792913	0.0110092517197265	-0.0024881339603291	0.0133510246056881	-0.0130780166184702
squirrel2	-0.0015817205013898	-0.0061694493171762	0.0646477857311689	0.0091248904892811	0.0271176730465356	-0.0395921274107782	0.0416781061825082	0.018805392932494	0.0031499854636416	-0.0019642089687431	0.035680736100522	0.017719193852761	0.0275522501417149	0.0192311884924795	-0.0072546711454155	-0.0022877045697085	0.0175089387751853	-0.0361528997726026	-0.0129436646768737	-0.0389706093404659	-0.0239013279621028	-0.030811836107389	-0.0496927698581433	0.0076857717142427	-0.0364140938103917	-0.033187666504479	-0.0319041345121694	0.0279968563193382	0.0061761038750348	0.0215496208809786	0.046509868439316	-0.0147761311207929	-0.0366951888424537	-0.0124284478237113	-0.0289488527160418	0.0207640515507312
squirrel3	0.043058037852629	0.0552185392321991	0.0319049803785039	0.003599709204673	-0.0060146379645475	-0.0380267866621063	0.015451110765013	-0.0171562336610214	-0.0136078573811193	-0.0321943541672606	0.017719193852761	0.0553419868838334	0.0306185787331649	0.030948895781382	0.0077937286216833	-0.009573488668104	8.144777791729621e-05	-0.0254684083789907	-0.0336249867237819	-0.0502772140021253	-0.0443737145154144	-0.0095753189730115	-0.0456796520384964	0.0165135845942044	-0.027932280949117	-0.0254475277171622	-0.0100659214087337	0.0317333856885765	-0.0051506358722834	0.0054596455144098	0.0297024390714678	-0.0090327689674185	-0.0236758974629425	0.0053970167423668	-0.0231107037155756	0.024430131107619
rubberduck1	0.012073610044201	0.0227565561658292	0.055012472228987	0.0127623249106803	-0.0003265147782238	-0.0380066797599966	0.0389291890085144	0.0038019998830597	-0.0099982513724763	-0.0246016673024332	0.0275522501417149	0.0306185787331649	0.0454620240193656	0.0346959505015913	0.0144577528719976	-0.0046468412710273	0.0068537439760342	-0.029533374097768	-0.0222299379153324	-0.0404850776941607	-0.0329932211350136	-0.0239023135518589	-0.0442986963618421	0.0155551857380305	-0.0424563864386887	-0.0332582496383915	-0.0271646791216121	0.0219547614986209	-0.0043956996047074	0.0102121943596852	0.0516481561931742	-0.0178235103316166	-0.0383946268320537	-0.0054191057720193	-0.0335312185521313	0.0238871486800342
rubberduck2	0.0165572244409375	0.0263362563811623	0.0292870084319853	0.0137649504168492	0.0151479392742976	-0.032366338308103	0.0177218929228764	-0.0058293124099393	-0.0007912395751773	-0.0175667585148569	0.0192311884924795	0.030948895781382	0.0346959505015913	0.0341414702599732	0.0093053312116212	-0.0025055756330713	0.012131240460579	-0.0164035648451099	-0.0203649274998691	-0.0467947770509265	-0.0317744055821385	-0.016596182275068	-0.0383772189143369	0.0188739806718886	-0.0325213030311686	-0.0248425646505357	-0.0211330680111278	0.0169790044103974	0.0070494237255661	0.0071669193313791	0.0261593402752152	-0.0083082916914477	-0.0342188703656177	0.0027794056285451	-0.0291529628255459	0.015731746257489
rubberduck3	-7.111565585899789e-05	0.0088596951956471	0.0076326227729788	0.0043335750582367	-0.0198684520192712	-0.0025640737309739	0.0100072342297101	0.0014138218992784	-0.0112169462623063	-0.021042544644628	-0.0072546711454155	0.0077937286216833	0.0144577528719976	0.0093053312116212	0.0251109363189835	0.0011141446879665	-0.0063402571811417	-0.0013122863330818	-0.0056714067103218	-0.0052998256804917	-0.0061884840884373	0.0019847255341598	0.000621591845316	0.005016593019394	-0.0084876405561001	-0.0071010047398983	0.0006186593021013	-0.0017380094437565	-0.0110159078460874	-0.0044712105364616	0.0178954240891492	0.0004523023209735	-0.0057850390918915	0.0024362649403061	-0.0085368330890475	0.004037144806345
dishware1	-0.0069781741449052	-0.011317927979439	-0.0095305926079678	-5.683630480198166e-05	0.0007898485293104	0.0042313801216659	-0.0040919963942795	-0.0011235179432976	-0.0035404779752087	0.0047793327365582	-0.0022877045697085	-0.009573488668104	-0.0046468412710273	-0.0025055756330713	0.0011141446879665	0.0006422634320263	0.003728102995764	0.0089715791760913	0.0102422615664195	0.0045538099710447	0.00859376208768	0.0042844699417308	0.0045478162855828	-0.0009641127336984	0.0037556475960681	0.0023556642863789	0.0038409011170406	-0.0055195382447193	-0.0016678392988061	0.0006099259649346	-0.0053830613022749	0.0050750135691979	0.001486785342294	0.0030039014004089	0.0012191416628546	-0.0041003936171813
dishware2	-0.0002862120160957	-0.0163024811968698	0.0143293886632212	0.0080809376609571	0.01849873636021	-0.01608846549494	0.0055315014821454	0.0005742234422124	0.0003746190145568	0.0098519806156174	0.0175089387751853	8.144777791729621e-05	0.0068537439760342	0.012131240460579	-0.0063402571811417	0.003728102995764	0.0155591327112624	0.0011568047857699	0.0061663061453711	-0.0254145733140281	-0.0075014154111581	-0.0084505299825246	-0.0181927458556726	0.008104022485479	-0.0145483615261027	-0.0088097248693072	-0.0074675822238672	0.0115146428129339	0.0087823455395253	0.0103579596796065	0.0051739411011633	-0.0035525959973031	-0.0219167121779199	0.0026652165278975	-0.0165593173776331	0.005319743348645
dishware3	-0.0092921319945672	-0.0214468318469587	-0.0658392713874963	-0.0028638362353943	-0.0119374608559521	0.0362972631430599	-0.0490217234609671	-0.0241314696120211	-0.0039121524108064	0.0145337236018894	-0.0361528997726026	-0.0254684083789907	-0.029533374097768	-0.0164035648451099	-0.0013122863330818	0.0089715791760913	0.0011568047857699	0.044843184053297	0.0307793020972528	0.0264308108753954	0.0296041062468779	0.0307011106480082	0.0490649347036599	-0.0042451433616328	0.0362511071287437	0.0380414798569992	0.0413615930032611	-0.025430881062029	0.0009120347415698	-0.0156711232559647	-0.0610333212188501	0.0134828357566903	0.0301980627715422	0.0205205645342107	0.0221379314743964	-0.0228631602495828
fence1	-0.0213361695695493	-0.0359152355895229	-0.0327208289201935	-0.0009358458329687	-0.0007151848858628	0.0250489140448626	-0.0244157609761196	-0.0048215818120325	0.0020730565920827	0.0192333510185747	-0.0129436646768737	-0.0336249867237819	-0.0222299379153324	-0.0203649274998691	-0.0056714067103218	0.0102422615664195	0.0061663061453711	0.0307793020972528	0.0250765893124727	0.0224098996850249	0.0266811017793009	0.0146793176043396	0.0311941511388462	-0.004917440962932	0.0245286091224042	0.0216223701356727	0.0251422295116479	-0.0160115979090177	0.0005903364767527	-0.0042401001165832	-0.0357371341646233	0.0063006465935463	0.0174099337230659	0.0086137500013823	0.0142478176754099	-0.0150158094830769
fence2	-0.0331566572389747	-0.0281009777425129	-0.0486435621613707	-0.0166242145683923	-0.0301029892793257	0.0573964151290147	-0.0214140454210495	0.0134210699182402	0.0028720817710251	0.0190654322444583	-0.0389706093404659	-0.0502772140021253	-0.0404850776941607	-0.0467947770509265	-0.0052998256804917	0.0045538099710447	-0.0254145733140281	0.0264308108753954	0.0224098996850249	0.080157754188026	0.0496050313119452	0.0216904187797337	0.067432343982476	-0.026294642977792	0.0435378324124725	0.037326783684903	0.0201120773964688	-0.039995385480143	-0.0100116921341266	-0.0157531319452812	-0.0334670376990416	0.0149339892537599	0.0510255849194747	-0.0094787465694526	0.0461010663453707	-0.0248693502528468
fence3	-0.0269634529797875	-0.038786674662224	-0.0399544344474521	-0.0077669144858253	-0.0101327758986165	0.0392562782803615	-0.0218395459758216	0.0090924242234271	0.0037462539587872	0.0222000504183421	-0.0239013279621028	-0.0443737145154144	-0.0329932211350136	-0.0317744055821385	-0.0061884840884373	0.00859376208768	-0.0075014154111581	0.0296041062468779	0.0266811017793009	0.0496050313119452	0.03905246764829	0.0173102908193116	0.050579674410076	-0.0175320534432663	0.0297943337548348	0.0284291515465115	0.0177234398280982	-0.0306019058873057	-0.0029404680363942	-0.0041076391902934	-0.0345255209912958	0.0152508862094144	0.027194688337229	0.0018935025818944	0.0238749223311461	-0.021606348920194
food1	0.004349314601207	0.0022158749452415	-0.0542910563519576	-0.0069748391122465	-0.0178467678026811	0.0296494445414161	-0.0383977249746082	-0.0182469680039633	-0.0032821749928796	0.0044048554229685	-0.030811836107389	-0.0095753189730115	-0.0239023135518589	-0.016596182275068	0.0019847255341598	0.0042844699417308	-0.0084505299825246	0.0307011106480082	0.0146793176043396	0.0216904187797337	0.0173102908193116	0.0252507641861155	0.0393289309934438	-0.0019040436953501	0.032647888345064	0.0292970331144187	0.0335871191955961	-0.0176990389807659	-0.0029024876079802	-0.0176741427925273	-0.0452792014441984	0.0073042208946496	0.0257529302886965	0.013278978025486	0.0203197290201916	-0.0148294458030453
food2	-0.0222193810628796	-0.0269283527238778	-0.0752090588872592	-0.0125996035086848	-0.0295098823487739	0.0645032184830696	-0.0514189246891441	-0.0067347376393136	-0.0010969174455817	0.0168182524915402	-0.0496927698581433	-0.0456796520384964	-0.0442986963618421	-0.0383772189143369	0.000621591845316	0.0045478162855828	-0.0181927458556726	0.0490649347036599	0.0311941511388462	0.067432343982476	0.050579674410076	0.0393289309934438	0.0776730232192508	-0.0132169353737124	0.0548640739950619	0.053610280916385	0.0425758898453652	-0.0441089689679001	-0.0071459638537965	-0.0242466555212523	-0.0662246875278266	0.0166682978976678	0.0494233788684508	0.0096089913658794	0.041544496241614	-0.0320184821331412
food3	0.0127369013267341	0.0144441869461345	0.0073501512059071	0.0076983458499507	0.0020330113884987	-0.0121689465916477	-0.0023944773943396	-0.0088853961212452	-0.0042947058516948	-0.0114347270571335	0.0076857717142427	0.0165135845942044	0.0155551857380305	0.0188739806718886	0.005016593019394	-0.0009641127336984	0.008104022485479	-0.0042451433616328	-0.004917440962932	-0.026294642977792	-0.0175320534432663	-0.0019040436953501	-0.0132169353737124	0.0092631123271416	-0.0098059700796876	-0.0016352766304732	-0.0021174955436532	0.0066754702825617	-0.0001864889323965	-0.0016954426398224	0.0029528347534812	-0.0056117300528619	-0.0124600847081166	0.0091473073113098	-0.0128515113686213	0.0064220962688315
shelves1	-0.0059321993188716	-0.0123852483276583	-0.064767132421706	-0.0127451183352895	-0.0110392577074033	0.0465945063479004	-0.0478159076127035	-0.0163565555928191	0.0067701964790535	0.0169711437812274	-0.0364140938103917	-0.027932280949117	-0.0424563864386887	-0.0325213030311686	-0.0084876405561001	0.0037556475960681	-0.0145483615261027	0.0362511071287437	0.0245286091224042	0.0435378324124725	0.0297943337548348	0.032647888345064	0.0548640739950619	-0.0098059700796876	0.043904435530597	0.0425629531747098	0.0398764966726271	-0.0283438340151181	-0.0029637014292184	-0.0215390515344408	-0.0595161236405687	0.0146597950414147	0.0449247904386353	0.0087773148832442	0.037897780241996	-0.0254451481212106
shelves2	-0.0064398764515681	-0.0165970623983307	-0.0577735964759763	-0.0102220360305876	-0.0125793010410275	0.041028822262773	-0.0440343116131513	-0.0190365475773382	-0.0009169820254649	0.0171427718122245	-0.033187666504479	-0.0254475277171622	-0.0332582496383915	-0.0248425646505357	-0.0071010047398983	0.0023556642863789	-0.0088097248693072	0.0380414798569992	0.0216223701356727	0.037326783684903	0.0284291515465115	0.0292970331144187	0.053610280916385	-0.0016352766304732	0.0425629531747098	0.0379286914222442	0.0398750723506862	-0.0258020498503901	-0.0028908569272277	-0.0191366545236143	-0.0584343981295022	0.0072652483376375	0.038254198283579	0.0109542402093075	0.0318106083718353	-0.0208614283285927
shelves3	-0.0017144812688665	-0.0062836440184583	-0.0586733699436424	-0.007853725363037	-0.015371741839692	0.0333046025045741	-0.0481971571355853	-0.029200026417933	-0.005778014304386	0.0036709675186858	-0.0319041345121694	-0.0100659214087337	-0.0271646791216121	-0.0211330680111278	0.0006186593021013	0.0038409011170406	-0.0074675822238672	0.0413615930032611	0.0251422295116479	0.0201120773964688	0.0177234398280982	0.0335871191955961	0.0425758898453652	-0.0021174955436532	0.0398764966726271	0.0398750723506862	0.04251500218521	-0.0159294336863888	-0.0037932002803602	-0.0221406875738641	-0.0586554962998211	0.0079865219232197	0.0360469338947145	0.0181871770406471	0.0253312218915783	-0.017240668057526
shoppingcart1	0.0173750640660579	0.0170314988146986	0.0416985304470489	0.0041614968174797	0.0145880594811989	-0.0368997965331186	0.0236611079570351	0.0013523710338606	-0.0012026387944511	-0.0089702943487045	0.0279968563193382	0.0317333856885765	0.0219547614986209	0.0169790044103974	-0.0017380094437565	-0.0055195382447193	0.0115146428129339	-0.025430881062029	-0.0160115979090177	-0.039995385480143	-0.0306019058873057	-0.0176990389807659	-0.0441089689679001	0.0066754702825617	-0.0283438340151181	-0.0258020498503901	-0.0159294336863888	0.0252341467796054	0.004565356296141	0.012162841374341	0.0296201432837753	-0.0105228811059406	-0.0266061564703646	-0.0027912621236603	-0.0218454928954971	0.0206804602829092
shoppingcart2	-0.0021301832900266	-0.0034960427656679	0.0001487476062275	0.0052740734019228	0.0210773261137404	-0.0033604414188768	-0.0039218859704261	0.0018593087858736	0.0132747526587041	0.0141155253828201	0.0061761038750348	-0.0051506358722834	-0.0043956996047074	0.0070494237255661	-0.0110159078460874	-0.0016678392988061	0.0087823455395253	0.0009120347415698	0.0005903364767527	-0.0100116921341266	-0.0029404680363942	-0.0029024876079802	-0.0071459638537965	-0.0001864889323965	-0.0029637014292184	-0.0028908569272277	-0.0037932002803602	0.004565356296141	0.0090831373591165	0.0039939186061046	-0.0093792868636986	-0.0030870010241689	-0.0060815660009968	0.0008548546401056	-0.0041543807097758	-0.0028316271854149
shoppingcart3	-0.0003052544861069	-0.010407284988917	0.0356148177762776	-0.0014710576300375	0.0105182457707282	-0.0222284843849671	0.0266951522553149	0.0128267872254975	-0.0014077380421088	0.0009773152330936	0.0215496208809786	0.0054596455144098	0.0102121943596852	0.0071669193313791	-0.0044712105364616	0.0006099259649346	0.0103579596796065	-0.0156711232559647	-0.0042401001165832	-0.0157531319452812	-0.0041076391902934	-0.0176741427925273	-0.0242466555212523	-0.0016954426398224	-0.0215390515344408	-0.0191366545236143	-0.0221406875738641	0.012162841374341	0.0039939186061046	0.0131546559371608	0.0294446674724427	-0.0025329552975235	-0.0215246306103094	-0.0015217606087839	-0.0159671834825305	0.007077340723577
towel1	0.0061152664275636	0.017600245727846	0.0955012767589543	0.0052269630419019	0.0011882401498021	-0.0521585557211966	0.0763430431592528	0.0353613547315206	-0.0086109863358791	-0.0245748703674302	0.046509868439316	0.0297024390714678	0.0516481561931742	0.0261593402752152	0.0178954240891492	-0.0053830613022749	0.0051739411011633	-0.0610333212188501	-0.0357371341646233	-0.0334670376990416	-0.0345255209912958	-0.0452792014441984	-0.0662246875278266	0.0029528347534812	-0.0595161236405687	-0.0584343981295022	-0.0586554962998211	0.0296201432837753	-0.0093792868636986	0.0294446674724427	0.0944486568080453	-0.0131591876299753	-0.0460065728015835	-0.0238721166530655	-0.0370118349649053	0.029534054092453
towel2	-0.0011993579811038	-0.0027831528277458	-0.0236644848642693	-0.0040675327737529	-0.0067697335996914	0.0125066952105671	-0.0152771533785851	-0.002511879733739	0.0018968224099594	0.0016222622792913	-0.0147761311207929	-0.0090327689674185	-0.0178235103316166	-0.0083082916914477	0.0004523023209735	0.0050750135691979	-0.0035525959973031	0.0134828357566903	0.0063006465935463	0.0149339892537599	0.0152508862094144	0.0073042208946496	0.0166682978976678	-0.0056117300528619	0.0146597950414147	0.0072652483376375	0.0079865219232197	-0.0105228811059406	-0.0030870010241689	-0.0025329552975235	-0.0131591876299753	0.0079667715127126	0.0142354260515226	0.0041772569108613	0.0134207074358868	-0.0099504526800525
towel3	-0.0059216561637167	-0.0062203018877741	-0.0579116727866987	-0.0138712428769132	-0.0158409578353699	0.0419925100646863	-0.0363630465257493	-0.0141611447356761	0.0028797766333051	0.0110092517197265	-0.0366951888424537	-0.0236758974629425	-0.0383946268320537	-0.0342188703656177	-0.0057850390918915	0.001486785342294	-0.0219167121779199	0.0301980627715422	0.0174099337230659	0.0510255849194747	0.027194688337229	0.0257529302886965	0.0494233788684508	-0.0124600847081166	0.0449247904386353	0.038254198283579	0.0360469338947145	-0.0266061564703646	-0.0060815660009968	-0.0215246306103094	-0.0460065728015835	0.0142354260515226	0.0401262235133005	0.0054455583229348	0.0417844358523239	-0.0217299442338916
tree1	0.0103911531987792	0.0040555929741246	-0.0229635733883303	-0.0020086431946949	-0.0045875355114774	0.0044276968320933	-0.0223119573671524	-0.0203052764096461	-0.0067308115862651	-0.0024881339603291	-0.0124284478237113	0.0053970167423668	-0.0054191057720193	0.0027794056285451	0.0024362649403061	0.0030039014004089	0.0026652165278975	0.0205205645342107	0.0086137500013823	-0.0094787465694526	0.0018935025818944	0.013278978025486	0.0096089913658794	0.0091473073113098	0.0087773148832442	0.0109542402093075	0.0181871770406471	-0.0027912621236603	0.0008548546401056	-0.0015217606087839	-0.0238721166530655	0.0041772569108613	0.0054455583229348	0.0116880211345753	0.0008121168396118	-0.0047602812905139
tree2	-0.0075664523889562	-0.0060489441433682	-0.0487417085328913	-0.0123325267686858	-0.0122925440169758	0.0373717154025492	-0.0320520417341357	-0.0097006452350967	0.0040869349978437	0.0133510246056881	-0.0289488527160418	-0.0231107037155756	-0.0335312185521313	-0.0291529628255459	-0.0085368330890475	0.0012191416628546	-0.0165593173776331	0.0221379314743964	0.0142478176754099	0.0461010663453707	0.0238749223311461	0.0203197290201916	0.041544496241614	-0.0128515113686213	0.037897780241996	0.0318106083718353	0.0253312218915783	-0.0218454928954971	-0.0041543807097758	-0.0159671834825305	-0.0370118349649053	0.0134207074358868	0.0417844358523239	0.0008121168396118	0.0342452396827467	-0.0194552381049594
tree3	0.0107125829218319	0.0164431168141207	0.0340687253763662	0.0075372215683588	0.0031840565564397	-0.0249064769872008	0.0239555891582071	0.0049877454170645	-0.0041385232803613	-0.0130780166184702	0.0207640515507312	0.024430131107619	0.0238871486800342	0.015731746257489	0.004037144806345	-0.0041003936171813	0.005319743348645	-0.0228631602495828	-0.0150158094830769	-0.0248693502528468	-0.021606348920194	-0.0148294458030453	-0.0320184821331412	0.0064220962688315	-0.0254451481212106	-0.0208614283285927	-0.017240668057526	0.0206804602829092	-0.0028316271854149	0.007077340723577	0.029534054092453	-0.0099504526800525	-0.0217299442338916	-0.0047602812905139	-0.0194552381049594	0.0134465306223697
