# Supplementary material for: Infants have rich visual categories in ventrotemporal cortex at 2 months of age
Source: Nat Neurosci. 2026 Feb 2;29(3):693–702. doi: 10.1038/s41593-025-02187-8 (PMC12971487; doi:10.1038/s41593-025-02187-8)
Supplement: Supplementary file 10 — One .csv file for each RSM plot. Only the group average RSMs are provided for each ROI/age group. The full set of RSMs is available at OpenNeuro (OpenNeuro accession number: ds006883, https://doi.org/10.18112/openneuro.ds006883.v1.0.0) under derivatives/foundcog_rdms/. [file 41593_2025_2187_MOESM10_ESM.zip › ODoherty_ED_Fig1/ninemonth_both_LOClp_exemplar_correlation_acrosssub_rdm.csv]

	cat1	cat2	cat3	crab1	crab2	crab3	seabird1	seabird2	seabird3	squirrel1	squirrel2	squirrel3	rubberduck1	rubberduck2	rubberduck3	dishware1	dishware2	dishware3	fence1	fence2	fence3	food1	food2	food3	shelves1	shelves2	shelves3	shoppingcart1	shoppingcart2	shoppingcart3	towel1	towel2	towel3	tree1	tree2	tree3
cat1	-0.0008704631669078	0.0004350323959654	0.0003607442506934	-0.0027954953906803	0.0001108483827073	0.0002933356974185	0.003050388843805	0.0024676890584741	-0.001876481341335	0.0021240666063425	-0.0036907434005856	0.0008479099412177	-0.0002013054225519	-0.0013792447137061	0.003455584030935	-0.0014585801808748	-0.0023625679909627	0.0006291683528934	-0.0017716433671737	-0.0005367993647125	0.0004240589074011	-0.0010722002587126	0.0015427022695726	0.0002347165235573	-0.0001175397501639	0.0021845532462966	-0.0011440181098679	0.002515034743237	-0.0014487019176772	0.0004686522493971	0.0012498509383119	-0.0015986203734235	-0.00169196355977	0.0012434899224578	-0.0004493781784218	0.0008316115485339
cat2	0.0004350323959654	-0.0044452093954398	0.0030464158094678	0.001095072850849	0.001193250449312	6.990035329990602e-05	-0.0022502300207119	-0.0034479353546138	0.0020670936664399	0.0004728065985779	0.0015034230200705	0.0001157965021754	-0.0008914016490368	0.0022401026709028	-0.0026056116237682	0.0007566704830479	-0.0026348313046672	-0.0031624909114373	-0.0005047274745045	0.0019218462405664	-0.0022166741673387	0.00123972832642	0.0037081909845692	-0.0024205875169236	-0.0007467460282584	0.002273568353041	0.0012971768466263	-0.0010310915606933	-0.0015093060666744	0.0017486780613909	-0.0003915609956709	0.003574035949837	0.0017263996844804	0.0001434392630704	-0.0001804363934548	-0.0017676272682219
cat3	0.0003607442506934	0.0030464158094678	0.0077172419291457	0.0029446908391116	0.0027760686002038	0.0054026471994239	-0.0031070757981935	-0.0044250509062764	0.0043165936501252	-0.0014745493881338	0.0064970749967047	0.0006485609825515	0.0060177349958665	0.0024185100930443	-0.0063008986186379	-0.001516009588792	-0.0036269764672111	-0.0022553483499872	0.0030082644658267	-0.0022800171619236	0.0001018382185603	0.0040845668525539	0.0029942138687565	-0.0026662442796818	-0.004539941527673	-0.0021356660357662	0.0033099129994903	-0.001287305696324	-0.0058715669719812	0.0044154825008817	0.0016324338841259	-0.0048548827860202	-0.0044448248642752	-0.0002307899144234	-0.0028506333321619	0.0001613679186778
crab1	-0.0027954953906803	0.001095072850849	0.0029446908391116	-0.0013787275088587	7.2385624417306846e-06	0.0003947574899845	-0.0046197839791405	-0.0033657573255647	0.0056886539289726	-0.0010770068359154	0.0040061833027849	0.0007262033247266	0.0012477408691525	0.0030310941409051	-0.0085846104433447	0.0030767416768921	-0.0026624646909213	-0.001955009689212	0.0012564467775288	-0.0011321445497256	-0.0026363165918275	0.0005398874098471	0.0044561379477492	-0.0027080086166767	-0.0007059373420513	0.0026145062667577	0.0047883728900676	-0.0025578704775009	-0.0003725484703404	0.0007273975717348	-0.0022458960855504	0.0005102102808575	0.0008921367863173	-0.0016555702612631	-0.0005768095567515	0.0012976336716873
crab2	0.0001108483827073	0.001193250449312	0.0027760686002038	7.2385624417306846e-06	-0.0029859806558295	-0.0004565746719908	-0.0010457035959001	-0.0017176675409042	0.0016307428748994	0.0017777174578813	0.0020660366911377	0.003716406950189	-0.0008888276879854	-0.0003863715649956	-0.0006107380507025	0.0007284156440084	-0.002672155511868	-0.001360347693171	0.0003788795894565	-0.001083216960391	-0.0011617962066406	-0.0013342580854251	0.0027573029000534	-0.002686494359888	-0.001718146445405	0.0010329610001606	0.0002045425927651	-0.000718741093821	0.0017507259510105	0.0019376248096296	0.00324683761734	-0.0015750977305629	-0.000776357890805	0.0012449071226336	-0.0010026454456377	0.0004479015487631
crab3	0.0002933356974185	6.990035329990602e-05	0.0054026471994239	0.0003947574899845	-0.0004565746719908	-8.595130942043227e-07	-0.0032644360891815	0.0016381642510432	0.0026896969747068	-0.0036327582131247	0.0040504413935777	-0.0060607909591192	0.0050315556214211	-0.0023790076274091	-0.0029031884110136	0.0007334481809117	-0.0005024482919697	0.0013533372912077	-0.0002582634015111	-0.001406077496926	0.0030089184174951	-0.0042115305080974	0.0012132597138441	0.0041600509985872	0.0036761063108876	0.0001099102847746	-0.000624321282977	0.0022426283470487	-0.0059809359366185	0.0017046044669187	0.0033945276060243	-0.0023815475686864	0.0006329109502094	0.0002942150395753	0.0011576950408687	0.0005077222698711
seabird1	0.003050388843805	-0.0022502300207119	-0.0031070757981935	-0.0046197839791405	-0.0010457035959001	-0.0032644360891815	0.0138554965764188	0.0020581554903274	-0.0078524288256003	0.0034153199968145	-0.0075357287021256	0.0051319204753135	0.0007150599613363	-0.0002739707219288	0.0087589054324751	-0.0008578795347778	0.0046396728483342	0.0012231934410483	0.0041114086298334	-0.0012037783595819	-0.0037215976853557	0.0099916412019044	-0.0058085705318503	-0.0024170210253069	-0.0064070349159527	-0.0068236533879415	-0.0060208601641799	-0.0017648522066576	-0.0013002124555366	-0.0026489714239037	-0.0013258783558851	-0.0085117953345071	-0.0027407576703436	0.0030846203826497	-0.0031612319547519	0.0041897330933307
seabird2	0.0024676890584741	-0.0034479353546138	-0.0044250509062764	-0.0033657573255647	-0.0017176675409042	0.0016381642510432	0.0020581554903274	-0.0011771174566046	-0.0047655753024824	0.0022657070469694	-0.0048094908461455	0.0008307749742359	-0.0022169180742889	-0.0005385792234405	0.0035688995020076	-0.0005405197826287	0.0006751133818228	0.0022914470764058	-0.0012064746119183	-0.0004069930151709	0.0019506921224917	0.0008364636756622	0.0001021758649244	0.0041400221601242	0.0023766576512469	0.0012627991988705	-0.000141702944374	0.0019823537215952	0.002839949057378	0.0013544058996222	0.001007863003414	-0.003203269954309	0.0006658347798915	0.0006341443887659	-0.0015339652794456	-0.0016947455142651
seabird3	-0.001876481341335	0.0020670936664399	0.0043165936501252	0.0056886539289726	0.0016307428748994	0.0026896969747068	-0.0078524288256003	-0.0047655753024824	0.0027570157242559	-0.0006127477985577	0.0093790056126917	-0.0039249264286958	0.0055196853426261	0.0021837094986045	-0.0068360625649471	0.0009198037772118	-0.0025074687907978	-0.0013551357390987	0.0026688436343178	0.0008031001390446	0.0010023564345052	-0.0026066358046204	0.0042130138480928	-0.0009657249025319	-0.0043228393445806	-0.0016654280947133	0.0023434883708095	0.0003048998115412	-0.0017833191351198	0.0017872184859368	-8.420283495707084e-05	0.0026153541495013	-0.0018677454075516	-0.0046062163352702	8.713314268784734e-05	0.0041726923370597
squirrel1	0.0021240666063425	0.0004728065985779	-0.0014745493881338	-0.0010770068359154	0.0017777174578813	-0.0036327582131247	0.0034153199968145	0.0022657070469694	-0.0006127477985577	-0.0043734615564055	-0.0016560211203644	0.0062163120668182	-0.0034450393088666	0.0014968954013564	0.0037379289171571	-0.0018303233848134	0.0001596273246721	0.0003026647615682	-0.002411907121959	-0.0013236410017859	-0.00496323305135	0.0018350153015125	-0.0006553439992122	-0.0039719057192065	-0.0010285019534751	-0.0010509339932406	3.786356088122536e-05	-0.002211808650792	0.0025517286635192	-0.0022546713461994	-0.0017642774110377	0.0035071600937497	0.0023273547523635	0.0036310237958015	-0.0023542246488787	-0.0008512961941318
squirrel2	-0.0036907434005856	0.0015034230200705	0.0064970749967047	0.0040061833027849	0.0020660366911377	0.0040504413935777	-0.0075357287021256	-0.0048094908461455	0.0093790056126917	-0.0016560211203644	0.0051225729669792	-0.0047568182953506	0.0062021597761381	-0.0010195168322396	-0.0093523418460791	-0.0001303388181551	-0.0028466831574311	0.0023184463110113	0.0034733881390431	-0.0014928544855442	0.0043488605226032	-0.0020113298565682	0.0047449106703978	-0.0005677618121146	-0.0028106667123144	-0.0019544875118776	0.0032312361956805	-0.0013518284557143	-0.0018970262928884	0.0042449767499855	-0.0008406908867307	-0.0012646039450969	-0.0007395795416431	-0.0041254048068578	0.0018107707866206	0.003965872162546
squirrel3	0.0008479099412177	0.0001157965021754	0.0006485609825515	0.0007262033247266	0.003716406950189	-0.0060607909591192	0.0051319204753135	0.0008307749742359	-0.0039249264286958	0.0062163120668182	-0.0047568182953506	0.007795674916016	-0.0063270870931024	0.0032054195949908	0.0028054454255122	0.0001482364368402	-0.0024095318705124	-0.0031184818764632	0.0015359615980434	-0.0017340990861843	-0.0026761907523641	0.0103493904746669	-0.0045753109451091	-0.0073061515021138	-0.0053176488399722	-0.0012669955945995	0.00159407429925	-0.0053843116437833	0.0072123003137669	-0.0039564317519925	-0.0015488269434175	-0.0048434963988648	-0.0005814467935828	0.0027323348545351	-0.000749164970614	0.0001868432081623
rubberduck1	-0.0002013054225519	-0.0008914016490368	0.0060177349958665	0.0012477408691525	-0.0008888276879854	0.0050315556214211	0.0007150599613363	-0.0022169180742889	0.0055196853426261	-0.0034450393088666	0.0062021597761381	-0.0063270870931024	0.0015762285572684	0.002291675895646	-0.0007063644468707	0.0009158479684322	-0.0006841408282306	0.0044426466605514	0.000329381634552	-0.0001604067337822	0.0002724388021273	-0.0021067577767566	0.0019099911851598	0.0018690747962653	-0.0058856475284483	-0.0040077965464576	-0.0022197528902563	0.0004577932950062	-0.0062323873792726	0.0013921486546936	0.001391231569876	-0.0012459021518903	-0.0016696660697223	0.0001810192382965	-0.0025536233555553	0.0055475147691617
rubberduck2	-0.0013792447137061	0.0022401026709028	0.0024185100930443	0.0030310941409051	-0.0003863715649956	-0.0023790076274091	-0.0002739707219288	-0.0005385792234405	0.0021837094986045	0.0014968954013564	-0.0010195168322396	0.0032054195949908	0.002291675895646	0.0056026108110012	0.0019421007312135	-7.566356855180147e-05	-0.0016465624827939	-0.0011543455805966	-0.0006039336894729	-0.0005527525107007	-0.0039474913035677	0.006646370354905	0.0001253854679015	-0.001569165220357	-0.0070132425056585	-0.0011561076872421	0.00247656822492	-0.0038951778346706	0.0007154646060874	0.002821016358444	-0.0030753493273745	0.0015290165829744	-0.0023546020846482	0.0001397605486556	-0.004532913411707	0.0003878909445997
rubberduck3	0.003455584030935	-0.0026056116237682	-0.0063008986186379	-0.0085846104433447	-0.0006107380507025	-0.0029031884110136	0.0087589054324751	0.0035688995020076	-0.0068360625649471	0.0037379289171571	-0.0093523418460791	0.0028054454255122	-0.0007063644468707	0.0019421007312135	0.0049191906311678	-0.0039260474096736	0.0034354555543448	0.0039603059686697	-0.0008558777213924	0.0032641503494783	-0.0015211243729642	0.0022610232466736	-0.0020832485264034	-0.0003616901995165	-0.0005431585143428	-0.0018181496127624	-0.0058771610295313	0.0015615815108795	0.0001141071004462	-0.0028207286336832	-0.0005150568861651	0.0012919403139217	0.0033970794152321	0.0010779451656887	-0.0006370203493753	0.0011868972030157
dishware1	-0.0014585801808748	0.0007566704830479	-0.001516009588792	0.0030767416768921	0.0007284156440084	0.0007334481809117	-0.0008578795347778	-0.0005405197826287	0.0009198037772118	-0.0018303233848134	-0.0001303388181551	0.0001482364368402	0.0009158479684322	-7.566356855180147e-05	-0.0039260474096736	-0.0003049394524807	0.000509503981174	-0.0011366411672364	0.0024642145427461	-0.0030927384630626	0.0019257624500482	-0.0013467030384281	-0.0010465415877915	0.0005033858930109	0.0023349697061282	0.0026171423317647	-0.0005590324516753	-0.0008207867131982	0.0020710201110009	0.0007750018905083	-0.0005359434913559	-0.0012669852917341	-0.0025913859161221	-0.0007690114246363	9.963962569801778e-05	-0.001585169312535
dishware2	-0.0023625679909627	-0.0026348313046672	-0.0036269764672111	-0.0026624646909213	-0.002672155511868	-0.0005024482919697	0.0046396728483342	0.0006751133818228	-0.0025074687907978	0.0001596273246721	-0.0028466831574311	-0.0024095318705124	-0.0006841408282306	-0.0016465624827939	0.0034354555543448	0.000509503981174	-0.0030499200225427	0.0030882258711747	0.0031357012980163	-0.000585458626411	0.0019168627137558	0.0003814067667879	-0.0021276378739768	0.0019605772956147	0.0020527221213627	0.0013044034674901	-0.0007742655223895	0.0007737302710836	0.0024573595347416	-0.0006572544247605	0.0017331328109352	0.0010464498308733	0.0004297924350417	0.0001429136929871	0.0009874269747646	-0.0011994690449621
dishware3	0.0006291683528934	-0.0031624909114373	-0.0022553483499872	-0.001955009689212	-0.001360347693171	0.0013533372912077	0.0012231934410483	0.0022914470764058	-0.0013551357390987	0.0003026647615682	0.0023184463110113	-0.0031184818764632	0.0044426466605514	-0.0011543455805966	0.0039603059686697	-0.0011366411672364	0.0030882258711747	-0.001410159907024	0.0015753417278098	0.0004014648002803	0.0056654005631968	0.0001837577145773	-0.0005425438123966	0.0026391773212089	-0.0020621618325384	-0.0050154111518763	-0.0019053932885014	0.0023214383230531	0.0010856456860294	-0.0015165395288092	-0.0010485701569431	-0.0005679271552629	-0.0010097845304971	-0.0023203365761104	-0.0017667152724481	0.0028725209408998
fence1	-0.0017716433671737	-0.0005047274745045	0.0030082644658267	0.0012564467775288	0.0003788795894565	-0.0002582634015111	0.0041114086298334	-0.0012064746119183	0.0026688436343178	-0.002411907121959	0.0034733881390431	0.0015359615980434	0.000329381634552	-0.0006039336894729	-0.0008558777213924	0.0024642145427461	0.0031357012980163	0.0015753417278098	0.000489538213927	-0.0018401301289405	0.0036168730949678	0.0025158827136966	0.0013933701567754	0.00015303098338	-0.0044275195544864	-0.0028233182258317	-0.0005851551995398	-0.0018590120909424	0.0013808057370207	0.0016301835725054	0.0013838271702273	-0.0065670847574778	-0.0064871432763063	-0.0031583900109879	9.517648211762008e-05	0.0025011846466626
fence2	-0.0005367993647125	0.0019218462405664	-0.0022800171619236	-0.0011321445497256	-0.001083216960391	-0.001406077496926	-0.0012037783595819	-0.0004069930151709	0.0008031001390446	-0.0013236410017859	-0.0014928544855442	-0.0017340990861843	-0.0001604067337822	-0.0005527525107007	0.0032641503494783	-0.0030927384630626	-0.000585458626411	0.0004014648002803	-0.0018401301289405	-0.0019842500398662	0.0013852645843395	-0.003145323028362	0.0014240492131032	0.0021841823432996	0.0037053727232034	0.0007720669498588	-0.000867385687043	0.0040127197499663	-0.0006656527374864	-0.0003049694534541	2.9469177958529113e-05	0.0082606968949827	0.0027947473333827	-0.0007646118078664	0.0021935243959878	-0.002208799905016
fence3	0.0004240589074011	-0.0022166741673387	0.0001018382185603	-0.0026363165918275	-0.0011617962066406	0.0030089184174951	-0.0037215976853557	0.0019506921224917	0.0010023564345052	-0.00496323305135	0.0043488605226032	-0.0026761907523641	0.0002724388021273	-0.0039474913035677	-0.0015211243729642	0.0019257624500482	0.0019168627137558	0.0056654005631968	0.0036168730949678	0.0013852645843395	-2.497068802035528e-05	-0.0043195541037201	0.0018478521921943	0.0057468520767568	0.0003798866665623	-0.0010226482528814	0.0005323737355948	0.0032498028174518	0.0017352222525685	0.0026435501457384	-0.0005315269827296	4.460669149875148e-05	-4.316382996575994e-05	-0.0044076016920542	1.1714862626602045e-05	-0.0006862130934937
food1	-0.0010722002587126	0.00123972832642	0.0040845668525539	0.0005398874098471	-0.0013342580854251	-0.0042115305080974	0.0099916412019044	0.0008364636756622	-0.0026066358046204	0.0018350153015125	-0.0020113298565682	0.0103493904746669	-0.0021067577767566	0.006646370354905	0.0022610232466736	-0.0013467030384281	0.0003814067667879	0.0001837577145773	0.0025158827136966	-0.003145323028362	-0.0043195541037201	0.0048214681788458	-0.0020034968250833	-0.0044679776864634	-0.0060216030688981	-0.0032784385335648	0.0008917507980925	-0.0063119985212064	-0.0006539317866541	-0.0019855726749112	-0.0025031447115023	-0.0091797281911121	-0.001261398917699	0.0045869218763112	-0.0014812916309352	-0.0011270741839173
food2	0.0015427022695726	0.0037081909845692	0.0029942138687565	0.0044561379477492	0.0027573029000534	0.0012132597138441	-0.0058085705318503	0.0001021758649244	0.0042130138480928	-0.0006553439992122	0.0047449106703978	-0.0045753109451091	0.0019099911851598	0.0001253854679015	-0.0020832485264034	-0.0010465415877915	-0.0021276378739768	-0.0005425438123966	0.0013933701567754	0.0014240492131032	0.0018478521921943	-0.0020034968250833	-0.0027928931434281	-0.0002742898554028	-0.0037112906082946	-0.0004646674177593	0.0017852923310722	0.0010065409111734	-0.0018578403427426	0.0011895126519988	-0.0016993090771725	0.0019993952889901	-0.0002794953454521	-0.00248910173854	-0.0008024416633594	0.000573623327233
food3	0.0002347165235573	-0.0024205875169236	-0.0026662442796818	-0.0027080086166767	-0.002686494359888	0.0041600509985872	-0.0024170210253069	0.0041400221601242	-0.0009657249025319	-0.0039719057192065	-0.0005677618121146	-0.0073061515021138	0.0018690747962653	-0.001569165220357	-0.0003616901995165	0.0005033858930109	0.0019605772956147	0.0026391773212089	0.00015303098338	0.0021841823432996	0.0057468520767568	-0.0044679776864634	-0.0002742898554028	0.0038860353072786	0.005792383228439	0.0032741991865782	-0.0025025687496587	0.0055975180951367	-0.0012693911951553	0.0029648650737119	0.000802915641869	0.001814360582077	-0.0005187329100092	-0.0038921724278856	0.0029202889818364	0.0005650675105009
shelves1	-0.0001175397501639	-0.0007467460282584	-0.004539941527673	-0.0007059373420513	-0.001718146445405	0.0036761063108876	-0.0064070349159527	0.0023766576512469	-0.0043228393445806	-0.0010285019534751	-0.0028106667123144	-0.0053176488399722	-0.0058856475284483	-0.0070132425056585	-0.0005431585143428	0.0023349697061282	0.0020527221213627	-0.0020621618325384	-0.0044275195544864	0.0037053727232034	0.0003798866665623	-0.0060216030688981	-0.0037112906082946	0.005792383228439	0.0070054602743459	0.0096769012307777	-0.0002441719395608	0.0030172033913662	0.0014621915457585	0.0001987828015622	0.0018682046373179	0.0064111467905624	0.0045431150613346	0.0015618401098698	0.004909263486644	-0.0048672349675394
shelves2	0.0021845532462966	0.002273568353041	-0.0021356660357662	0.0026145062667577	0.0010329610001606	0.0001099102847746	-0.0068236533879415	0.0012627991988705	-0.0016654280947133	-0.0010509339932406	-0.0019544875118776	-0.0012669955945995	-0.0040077965464576	-0.0011561076872421	-0.0018181496127624	0.0026171423317647	0.0013044034674901	-0.0050154111518763	-0.0028233182258317	0.0007720669498588	-0.0010226482528814	-0.0032784385335648	-0.0004646674177593	0.0032741991865782	0.0096769012307777	-0.0006432911857406	0.0036257352157643	0.0011972660075001	0.00085912525656	0.0007697088448156	-8.871464634284833e-06	0.0030980227861696	0.0004747866726298	-0.0006145392853577	0.0025788602696834	-0.0049077962052195
shelves3	-0.0011440181098679	0.0012971768466263	0.0033099129994903	0.0047883728900676	0.0002045425927651	-0.000624321282977	-0.0060208601641799	-0.000141702944374	0.0023434883708095	3.786356088122536e-05	0.0032312361956805	0.00159407429925	-0.0022197528902563	0.00247656822492	-0.0058771610295313	-0.0005590324516753	-0.0007742655223895	-0.0019053932885014	-0.0005851551995398	-0.000867385687043	0.0005323737355948	0.0008917507980925	0.0017852923310722	-0.0025025687496587	-0.0002441719395608	0.0036257352157643	0.0022161934507703	-0.0013112987848645	0.0037938136537034	-0.0001414971444203	-8.360751256083617e-05	-0.0022156611620897	0.0005276300171396	-0.0016756295419615	0.0014554933178895	-0.0009353757212119
shoppingcart1	0.002515034743237	-0.0010310915606933	-0.001287305696324	-0.0025578704775009	-0.000718741093821	0.0022426283470487	-0.0017648522066576	0.0019823537215952	0.0003048998115412	-0.002211808650792	-0.0013518284557143	-0.0053843116437833	0.0004577932950062	-0.0038951778346706	0.0015615815108795	-0.0008207867131982	0.0007737302710836	0.0023214383230531	-0.0018590120909424	0.0040127197499663	0.0032498028174518	-0.0063119985212064	0.0010065409111734	0.0055975180951367	0.0030172033913662	0.0011972660075001	-0.0013112987848645	-0.0012454421501616	-0.0009328627834774	-0.0001296818121688	0.0003852509845257	0.003395274868632	-0.0004316815157608	-0.0030546636227648	0.0022334701010972	-0.0005826907597245
shoppingcart2	-0.0014487019176772	-0.0015093060666744	-0.0058715669719812	-0.0003725484703404	0.0017507259510105	-0.0059809359366185	-0.0013002124555366	0.002839949057378	-0.0017833191351198	0.0025517286635192	-0.0018970262928884	0.0072123003137669	-0.0062323873792726	0.0007154646060874	0.0001141071004462	0.0020710201110009	0.0024573595347416	0.0010856456860294	0.0013808057370207	-0.0006656527374864	0.0017352222525685	-0.0006539317866541	-0.0018578403427426	-0.0012693911951553	0.0014621915457585	0.00085912525656	0.0037938136537034	-0.0009328627834774	0.0021783879513606	-0.0024309226966033	-0.0027686394793238	0.0009438799117037	0.0007588940663814	0.0015447042597997	0.0013669337762481	-0.0010201457650568
shoppingcart3	0.0004686522493971	0.0017486780613909	0.0044154825008817	0.0007273975717348	0.0019376248096296	0.0017046044669187	-0.0026489714239037	0.0013544058996222	0.0017872184859368	-0.0022546713461994	0.0042449767499855	-0.0039564317519925	0.0013921486546936	0.002821016358444	-0.0028207286336832	0.0007750018905083	-0.0006572544247605	-0.0015165395288092	0.0016301835725054	-0.0003049694534541	0.0026435501457384	-0.0019855726749112	0.0011895126519988	0.0029648650737119	0.0001987828015622	0.0007697088448156	-0.0001414971444203	-0.0001296818121688	-0.0024309226966033	-0.0004978959632858	0.0019716696659886	-0.0016711928684592	-0.0044428038800699	-0.0016375854272064	-0.0018885221756821	-0.001253469621952
towel1	0.0012498509383119	-0.0003915609956709	0.0016324338841259	-0.0022458960855504	0.00324683761734	0.0033945276060243	-0.0013258783558851	0.001007863003414	-8.420283495707084e-05	-0.0017642774110377	-0.0008406908867307	-0.0015488269434175	0.001391231569876	-0.0030753493273745	-0.0005150568861651	-0.0005359434913559	0.0017331328109352	-0.0010485701569431	0.0013838271702273	2.9469177958529113e-05	-0.0005315269827296	-0.0025031447115023	-0.0016993090771725	0.000802915641869	0.0018682046373179	-8.871464634284833e-06	-8.360751256083617e-05	0.0003852509845257	-0.0027686394793238	0.0019716696659886	-0.0031667227969162	-0.0009185684801863	-0.000171451711716	0.0012428116661016	0.0019191473885917	0.0003673519790624
towel2	-0.0015986203734235	0.003574035949837	-0.0048548827860202	0.0005102102808575	-0.0015750977305629	-0.0023815475686864	-0.0085117953345071	-0.003203269954309	0.0026153541495013	0.0035071600937497	-0.0012646039450969	-0.0048434963988648	-0.0012459021518903	0.0015290165829744	0.0012919403139217	-0.0012669852917341	0.0010464498308733	-0.0005679271552629	-0.0065670847574778	0.0082606968949827	4.460669149875148e-05	-0.0091797281911121	0.0019993952889901	0.001814360582077	0.0064111467905624	0.0030980227861696	-0.0022156611620897	0.003395274868632	0.0009438799117037	-0.0016711928684592	-0.0009185684801863	0.0056521485560423	0.0083651791212814	-0.000818077937226	0.0014532974045324	-5.1904418889708134e-05
towel3	-0.00169196355977	0.0017263996844804	-0.0044448248642752	0.0008921367863173	-0.000776357890805	0.0006329109502094	-0.0027407576703436	0.0006658347798915	-0.0018677454075516	0.0023273547523635	-0.0007395795416431	-0.0005814467935828	-0.0016696660697223	-0.0023546020846482	0.0033970794152321	-0.0025913859161221	0.0004297924350417	-0.0010097845304971	-0.0064871432763063	0.0027947473333827	-4.316382996575994e-05	-0.001261398917699	-0.0002794953454521	-0.0005187329100092	0.0045431150613346	0.0004747866726298	0.0005276300171396	-0.0004316815157608	0.0007588940663814	-0.0044428038800699	-0.000171451711716	0.0083651791212814	0.0009750058780962	0.0030565628986727	0.0004431279225788	-0.0011486127114313
tree1	0.0012434899224578	0.0001434392630704	-0.0002307899144234	-0.0016555702612631	0.0012449071226336	0.0002942150395753	0.0030846203826497	0.0006341443887659	-0.0046062163352702	0.0036310237958015	-0.0041254048068578	0.0027323348545351	0.0001810192382965	0.0001397605486556	0.0010779451656887	-0.0007690114246363	0.0001429136929871	-0.0023203365761104	-0.0031583900109879	-0.0007646118078664	-0.0044076016920542	0.0045869218763112	-0.00248910173854	-0.0038921724278856	0.0015618401098698	-0.0006145392853577	-0.0016756295419615	-0.0030546636227648	0.0015447042597997	-0.0016375854272064	0.0012428116661016	-0.000818077937226	0.0030565628986727	-0.0022762909669782	0.0020067051023052	-0.0009462022444575
tree2	-0.0004493781784218	-0.0001804363934548	-0.0028506333321619	-0.0005768095567515	-0.0010026454456377	0.0011576950408687	-0.0031612319547519	-0.0015339652794456	8.713314268784734e-05	-0.0023542246488787	0.0018107707866206	-0.000749164970614	-0.0025536233555553	-0.004532913411707	-0.0006370203493753	9.963962569801778e-05	0.0009874269747646	-0.0017667152724481	9.517648211762008e-05	0.0021935243959878	1.1714862626602045e-05	-0.0014812916309352	-0.0008024416633594	0.0029202889818364	0.004909263486644	0.0025788602696834	0.0014554933178895	0.0022334701010972	0.0013669337762481	-0.0018885221756821	0.0019191473885917	0.0014532974045324	0.0004431279225788	0.0020067051023052	-0.0018226263415357	-0.0003344231909015
tree3	0.0008316115485339	-0.0017676272682219	0.0001613679186778	0.0012976336716873	0.0004479015487631	0.0005077222698711	0.0041897330933307	-0.0016947455142651	0.0041726923370597	-0.0008512961941318	0.003965872162546	0.0001868432081623	0.0055475147691617	0.0003878909445997	0.0011868972030157	-0.001585169312535	-0.0011994690449621	0.0028725209408998	0.0025011846466626	-0.002208799905016	-0.0006862130934937	-0.0011270741839173	0.000573623327233	0.0005650675105009	-0.0048672349675394	-0.0049077962052195	-0.0009353757212119	-0.0005826907597245	-0.0010201457650568	-0.001253469621952	0.0003673519790624	-5.1904418889708134e-05	-0.0011486127114313	-0.0009462022444575	-0.0003344231909015	-0.0017249247783068
