# Supplementary material for: Infants have rich visual categories in ventrotemporal cortex at 2 months of age
Source: Nat Neurosci. 2026 Feb 2;29(3):693–702. doi: 10.1038/s41593-025-02187-8 (PMC12971487; doi:10.1038/s41593-025-02187-8)
Supplement: Supplementary file 10 — One .csv file for each RSM plot. Only the group average RSMs are provided for each ROI/age group. The full set of RSMs is available at OpenNeuro (OpenNeuro accession number: ds006883, https://doi.org/10.18112/openneuro.ds006883.v1.0.0) under derivatives/foundcog_rdms/. [file 41593_2025_2187_MOESM10_ESM.zip › ODoherty_ED_Fig1/ninemonth_both_V2dv_exemplar_correlation_acrosssub_rdm.csv]

	cat1	cat2	cat3	crab1	crab2	crab3	seabird1	seabird2	seabird3	squirrel1	squirrel2	squirrel3	rubberduck1	rubberduck2	rubberduck3	dishware1	dishware2	dishware3	fence1	fence2	fence3	food1	food2	food3	shelves1	shelves2	shelves3	shoppingcart1	shoppingcart2	shoppingcart3	towel1	towel2	towel3	tree1	tree2	tree3
cat1	0.0382503653396375	0.0450618891067888	0.0074153355431753	-0.0177323580266616	-0.0070137135870295	-0.0033083040182756	0.0094137452255526	0.0010180622934028	0.0043345580886669	-0.0212930219611284	-0.0060164442788419	0.0137860215345185	0.0242426859214313	0.0164222756339422	0.0130643534032343	-0.0028402226163286	-0.0154186965276499	-0.0018003593697376	-0.0254855443447181	-0.0144401926756563	-0.0073633975166243	0.0066996958101191	-0.0080987551809816	0.0194007427889018	-0.0138457938171923	-0.0182107094300308	-0.0258704918958456	0.0084216848144608	-0.0145980639903133	0.0039043053144082	0.0231531737934693	0.0029614593254883	0.0007350427924899	-0.0204628256610356	-0.0155131959969902	-0.0066844601491274
cat2	0.0450618891067888	0.0934954804244199	0.0133081146879939	0.0025624922108003	-0.0182704963383068	0.0001481531952195	0.0394235930153361	-0.0045637241578545	0.0337522366463626	-0.0364784318382933	-0.0129040474308332	0.0220250193439039	0.053224797186473	0.0431216499035016	0.0183470685752068	-0.0014792787957373	-0.0239463797249387	-0.0276937488587262	-0.0522154550336113	-0.018311412360113	-0.0134381422153852	-0.017668498582212	-0.0198100156620374	0.0291721672129357	-0.0345946669908296	-0.0413809478756216	-0.0493581002768913	-0.0149342110510053	-0.0170577629033055	0.0096093417194019	0.0529532402856965	0.0058061677001493	-0.0117885995179729	-0.0301378508782608	-0.0284820186367124	-0.0077693514716024
cat3	0.0074153355431753	0.0133081146879939	0.0345558852977543	0.0102474979822954	-0.0198194409752659	-0.0200495645017496	0.011890686888705	0.0010499515672746	-0.004397741232513	-0.0210664038077401	0.0169338921492833	0.0253575633087133	0.0219982512306921	0.0094161510529864	0.0213169607599453	-0.0138230448203678	0.0002914255398506	-0.0220807065054481	-0.014183465906493	-0.0240189832761113	-0.0286361229830788	-0.0066541911464284	-0.0177771072531444	0.0045347163405621	-0.0132914881227582	-0.0118717011942493	0.0025950009952379	0.021580693950509	-0.0027015477369917	-0.0026452489434784	0.0162512219129014	-0.0100146063127028	-0.0164866215797296	0.0073801539708927	-0.0195692050328673	0.0209914190729298
crab1	-0.0177323580266616	0.0025624922108003	0.0102474979822954	0.022694672339447	-0.0076497507986626	-0.0100844706957743	0.0080024265391763	-0.0067864115546433	0.0014706071395928	-9.16214755001525e-06	0.0129874362623906	0.0130660579121761	0.0055920408366251	0.0037136002400249	-0.0038808965536771	0.0035558417041559	0.0113089786826069	-0.0138330926290077	-0.0038468246400653	-0.0139221516720184	-0.014381524545314	-0.0119571763760997	-0.0107141045792668	0.003664982642793	-0.0082433991974062	-0.0109778978564309	0.0084334621471665	0.0006756445553557	0.0107269065196663	-0.0058184175851301	0.0054380710492597	-0.0047684736280048	-0.0151485246564256	0.0150043745703204	-0.0073247566714356	0.0149760107479415
crab2	-0.0070137135870295	-0.0182704963383068	-0.0198194409752659	-0.0076497507986626	0.010977907331811	0.0128162545918985	-0.0144224742009698	0.0017640778716336	-0.0049327145761479	0.011355586711123	-0.0046791092423219	-0.0146695313766025	-0.0224257282956656	-0.0138535795942034	-0.0148203301829163	0.0055973939280803	0.0002300364086471	0.0134206925763174	0.0130103935730997	0.0113897228496456	0.0151846095074575	0.0102721927323433	0.0119209422875925	-0.0044552220043204	0.0150183342771309	0.016704194376752	0.010552143912498	-0.005845039588111	0.001997554993026	-0.000586432853166	-0.016044003841432	0.0024272886199454	0.014773753673521	-0.0029184675008388	0.0164437752872187	-0.0087735331294609
crab3	-0.0033083040182756	0.0001481531952195	-0.0200495645017496	-0.0100844706957743	0.0128162545918985	0.0155103084814214	-0.0004922804541118	0.0028238997476196	0.0080317393558165	0.0086585865253032	-0.0174159301678332	-0.0226845332432796	-0.0090511777774059	-0.0025843936975351	-0.0075612620733032	0.003993365355884	-0.0062551347491263	0.0081424044616494	0.006865929248774	0.022663332346852	0.0242986713865043	-0.0008736421810615	0.0164091624991891	-0.0054897450781264	0.0083959821341304	0.0112103975286999	-0.009681397096773	-0.0198694429750249	-0.0027226691508663	0.0038816212867662	-0.0061913704096889	0.0084462171236041	0.0166110270362973	-0.0103854081934807	0.0143278333131473	-0.0169241909126228
seabird1	0.0094137452255526	0.0394235930153361	0.011890686888705	0.0080024265391763	-0.0144224742009698	-0.0004922804541118	0.0262694655582104	0.0073679141828172	0.0137986434755077	-0.0125997115292495	-0.0070010389949923	0.0068402789272578	0.0275930992868893	0.0235623111109302	0.0180571192848334	0.0008197870400429	-0.0099034115426826	-0.01945192641338	-0.0230986159084082	-0.0042081892772149	-0.00669360356916	-0.0160195997497514	-0.0130611760635235	0.0075375569998551	-0.0209145274902895	-0.0234017358593795	-0.0280524190387007	-0.0068217034895337	-0.0053369987930164	0.0042353155148057	0.026805356105094	-0.0004836035172156	-0.0080585101579575	-0.0063336462700185	-0.0159630488909165	0.0029878107059251
seabird2	0.0010180622934028	-0.0045637241578545	0.0010499515672746	-0.0067864115546433	0.0017640778716336	0.0028238997476196	0.0073679141828172	0.0111562633798048	-0.0025181245567361	-0.0010697261473766	-0.0019972990481733	-0.0046788920126035	-0.0054818316578799	-0.003620568974897	0.0052206982244471	0.0058224561555905	-0.0066542125941889	-0.00335491140833	-0.0018837809303451	0.0035420196446468	0.0071045872049069	0.0027227928215352	-0.0041139816788047	-0.0109559096601249	-0.0049455938718407	-0.003436965042314	-0.0120798771840411	0.008839500757013	-0.003319111879039	0.0112200592237323	0.0108853963226895	-0.0001870607063365	-0.0026761824360667	0.0012294278106564	0.000467016727657	0.0053695567613438
seabird3	0.0043345580886669	0.0337522366463626	-0.004397741232513	0.0014706071395928	-0.0049327145761479	0.0080317393558165	0.0137986434755077	-0.0025181245567361	0.0191200877192058	-0.0050788449973106	-0.0122265295425709	-5.626220896137461e-05	0.0229763143581324	0.019197964561439	0.0034226059961581	0.0026698322568597	-0.0084694094069038	-0.0100780616790572	-0.0157644398424573	0.0016821701097711	0.0051053576817062	-0.0109569377393781	0.0005451750650799	0.0092225323848026	-0.0092714264318254	-0.0122566990613259	-0.0152681617084714	-0.0189980161679969	-0.005545092464305	0.0038140083538946	0.0140223834977011	0.0036793671863321	-0.0011454529443326	-0.0153564833144842	-0.0083231908108795	-0.0085123465159886
squirrel1	-0.0212930219611284	-0.0364784318382933	-0.0210664038077401	-9.16214755001525e-06	0.011355586711123	0.0086585865253032	-0.0125997115292495	-0.0010697261473766	-0.0050788449973106	0.022190094998012	-0.0053265288585415	-0.0186602793093517	-0.0238538477525779	-0.0134930875939003	-0.0143371649629136	0.0045058207642081	0.0097245256837045	0.0144873422844981	0.0220024902924235	0.0190395803942599	0.0144653091464401	0.0010882952911864	0.012269149847507	-0.0133554689766415	0.0170256906628423	0.0193751469071152	0.0100957785644024	-0.0116413699890187	0.0159769155073036	-0.0025169853092804	-0.0241129954561166	0.0047983434583683	0.0098826060685164	0.0098684712619776	0.0194479059527631	-0.0079835017473433
squirrel2	-0.0060164442788419	-0.0129040474308332	0.0169338921492833	0.0129874362623906	-0.0046791092423219	-0.0174159301678332	-0.0070010389949923	-0.0019972990481733	-0.0122265295425709	-0.0053265288585415	0.0172092058006097	0.0160627195197898	-0.0017763368615723	-0.0047086020093841	-0.0011309555278253	-0.0003160446479453	0.0129939760535049	-0.0037529415439209	0.0013523034680584	-0.0209062445667017	-0.0185337542970586	0.0021223898574407	-0.0076585941707448	0.0012427303714486	-0.0019659898474969	-0.0052737704180389	0.0160542191211713	0.0231047592127875	0.0051096918572477	-0.0015047698727159	-0.0019085370413728	-0.0092235299522177	-0.0165314567436626	0.0157955386104276	-0.0105025065123882	0.019139646571766
squirrel3	0.0137860215345185	0.0220250193439039	0.0253575633087133	0.0130660579121761	-0.0146695313766025	-0.0226845332432796	0.0068402789272578	-0.0046788920126035	-5.626220896137461e-05	-0.0186602793093517	0.0160627195197898	0.0262680280217049	0.0164449595179673	0.0091158970578723	0.0128807650912472	-0.0065737954937563	0.0034763625259168	-0.0159379318609518	-0.0176979181027884	-0.0280579426892795	-0.0277939624848897	0.000123229599048	-0.0194128886047023	0.0138394895504949	-0.0138592710522058	-0.018161329396676	0.0041431443465061	0.016162848280774	-0.0045328934155954	-0.0073276255545477	0.0151935727983447	-0.0066394678274736	-0.0188428922105393	0.0022440203775445	-0.0195461424334142	0.0157124297368755
rubberduck1	0.0242426859214313	0.053224797186473	0.0219982512306921	0.0055920408366251	-0.0224257282956656	-0.0090511777774059	0.0275930992868893	-0.0054818316578799	0.0229763143581324	-0.0238538477525779	-0.0017763368615723	0.0164449595179673	0.0485493655291101	0.0399562640982648	0.0254970309401993	-0.0063649538579479	-0.0052579042833134	-0.0205850113312585	-0.0292130494810018	-0.0244851703655365	-0.018662430351035	-0.0173871880567839	-0.0157795671523842	0.0259054039230008	-0.0245312985942329	-0.0311083148453278	-0.0221237278418832	-0.0064281166923715	-0.0101766671420981	-0.0004000967123957	0.0289801235942724	-0.0028403319973526	-0.0197704900735232	-0.0130020069031823	-0.0334268686190621	0.0050921528740175
rubberduck2	0.0164222756339422	0.0431216499035016	0.0094161510529864	0.0037136002400249	-0.0138535795942034	-0.0025843936975351	0.0235623111109302	-0.003620568974897	0.019197964561439	-0.0134930875939003	-0.0047086020093841	0.0091158970578723	0.0399562640982648	0.0321946769048192	0.018993490949569	-0.0059380279260214	-0.0050560529394158	-0.0155206186918219	-0.025642532255765	-0.0156747024345125	-0.0117059160683173	-0.0129856180911009	-0.0101677730592771	0.0154868516785195	-0.0210176172659748	-0.0234688894402886	-0.0239242666358532	-0.0105420485251052	-0.0033084078950804	0.0049255469609551	0.022329978951097	0.0017647153870628	-0.0133418662860376	-0.0099430619374949	-0.0236446675520585	-0.0005161577010401
rubberduck3	0.0130643534032343	0.0183470685752068	0.0213169607599453	-0.0038808965536771	-0.0148203301829163	-0.0075612620733032	0.0180571192848334	0.0052206982244471	0.0034226059961581	-0.0143371649629136	-0.0011309555278253	0.0128807650912472	0.0254970309401993	0.018993490949569	0.0285118203555958	-0.0148370172348455	-0.0091448228619463	-0.0159235661517984	-0.015867594500168	-0.0093732488198119	-0.0155466697418287	-0.002221809078908	-0.0101545199490891	0.006563885081387	-0.0139772325226467	-0.0108386486134194	-0.0136318848352407	0.0084483335558108	-0.0102200876882882	-0.0012534840437036	0.0142075457093185	-0.0014507979297945	-0.005315776020284	-0.0029025867725859	-0.0154497257306552	0.0051260456496865
dishware1	-0.0028402226163286	-0.0014792787957373	-0.0138230448203678	0.0035558417041559	0.0055973939280803	0.003993365355884	0.0008197870400429	0.0058224561555905	0.0026698322568597	0.0045058207642081	-0.0003160446479453	-0.0065737954937563	-0.0063649538579479	-0.0059380279260214	-0.0148370172348455	0.013332053606291	0.0035678306866463	0.0045560307954562	0.0021239128124981	-0.0007664799515708	0.0109878043406946	-0.0018261823526324	-0.0022936407971078	0.0021009645414153	-0.0019337120283357	-0.0056576447577393	-0.0013898519570435	-0.0009066930828175	0.0033905064762097	0.0057930893397544	0.0019750893124592	-0.0011375633324105	-0.007617418246402	0.0023189006730325	-0.0001410960338812	0.0044332206641095
dishware2	-0.0154186965276499	-0.0239463797249387	0.0002914255398506	0.0113089786826069	0.0002300364086471	-0.0062551347491263	-0.0099034115426826	-0.0066542125941889	-0.0084694094069038	0.0097245256837045	0.0129939760535049	0.0034763625259168	-0.0052579042833134	-0.0050560529394158	-0.0091448228619463	0.0035678306866463	0.0118963725814192	0.0061800712972837	0.0131273064011259	-0.0099958958640769	-0.0066270554578591	-0.0009358667699015	8.229087786785239e-05	0.001721728396724	0.0044210258688693	0.0006489990274153	0.0211675550896324	0.0073947093610093	0.0089768188208248	-0.0044196868951193	-0.0138529404011936	-0.0062262435041038	-0.0120702570051837	0.0147919963202332	-0.0032449755895544	0.010754780054844
dishware3	-0.0018003593697376	-0.0276937488587262	-0.0220807065054481	-0.0138330926290077	0.0134206925763174	0.0081424044616494	-0.01945192641338	-0.00335491140833	-0.0100780616790572	0.0144873422844981	-0.0037529415439209	-0.0159379318609518	-0.0205850113312585	-0.0155206186918219	-0.0159235661517984	0.0045560307954562	0.0061800712972837	0.0247642320592962	0.0206092751147059	0.0126821587288752	0.0136682920178606	0.0167125723412445	0.0161313102901435	-0.004583371918718	0.0137171044891413	0.017461385341549	0.0130965131552286	0.0020423940292967	0.0014399248823797	0.0002393822427747	-0.0258689173281961	0.0027777853544115	0.0093963724979276	0.0010629553959035	0.0118291135967908	-0.0091413141189081
fence1	-0.0254855443447181	-0.0522154550336113	-0.014183465906493	-0.0038468246400653	0.0130103935730997	0.006865929248774	-0.0230986159084082	-0.0018837809303451	-0.0157644398424573	0.0220024902924235	0.0013523034680584	-0.0176979181027884	-0.0292130494810018	-0.025642532255765	-0.015867594500168	0.0021239128124981	0.0131273064011259	0.0206092751147059	0.027328405228766	0.0182261432108602	0.0130440421585402	0.007557601923346	0.0167618096122641	-0.0153229624267138	0.0230486247856711	0.0278974072952079	0.0266564162669849	-0.0006723413786295	0.009303284557032	-0.0028229649411377	-0.0317458371431053	0.0008362851208244	0.0122097086036466	0.0116533716990974	0.0218627553180901	-0.0049320881977593
fence2	-0.0144401926756563	-0.018311412360113	-0.0240189832761113	-0.0139221516720184	0.0113897228496456	0.022663332346852	-0.0042081892772149	0.0035420196446468	0.0016821701097711	0.0190395803942599	-0.0209062445667017	-0.0280579426892795	-0.0244851703655365	-0.0156747024345125	-0.0093732488198119	-0.0007664799515708	-0.0099958958640769	0.0126821587288752	0.0182261432108602	0.0355991174031338	0.030731746742506	0.0024847168660579	0.0196093016196721	-0.0197451223232581	0.017517049424349	0.024985056059312	-0.0074889020752025	-0.0213252101995761	0.0016528255768342	0.003436774876013	-0.0104197729199027	0.0131319626386554	0.0286360457445109	-0.0076493187903219	0.0310497035249977	-0.0244901788754048
fence3	-0.0073633975166243	-0.0134381422153852	-0.0286361229830788	-0.014381524545314	0.0151846095074575	0.0242986713865043	-0.00669360356916	0.0071045872049069	0.0051053576817062	0.0144653091464401	-0.0185337542970586	-0.0277939624848897	-0.018662430351035	-0.0117059160683173	-0.0155466697418287	0.0109878043406946	-0.0066270554578591	0.0136682920178606	0.0130440421585402	0.030731746742506	0.0243670296407352	0.0043203375639597	0.0186986953506816	-0.011205764748301	0.0128303483051966	0.0167441655945894	-0.0057004147020415	-0.0189173758524772	-0.0011094237930156	0.006547124085451	-0.009287726623255	0.0075560238515896	0.0186747010470263	-0.0070346417754011	0.0201921130712883	-0.0190377609118478
food1	0.0066996958101191	-0.017668498582212	-0.0066541911464284	-0.0119571763760997	0.0102721927323433	-0.0008736421810615	-0.0160195997497514	0.0027227928215352	-0.0109569377393781	0.0010882952911864	0.0021223898574407	0.000123229599048	-0.0173871880567839	-0.0129856180911009	-0.002221809078908	-0.0018261823526324	-0.0009358667699015	0.0167125723412445	0.007557601923346	0.0024847168660579	0.0043203375639597	0.0150815430129362	0.0084207935371214	-0.0052564225426408	0.007940736620666	0.0114120474614166	0.0098059999892777	0.0140463002389041	-0.0039286906460559	-0.0011393728340678	-0.0152585158083735	0.0008170783616367	0.0092001144305099	-0.000576874441807	0.0056187262475095	-0.0035574101617239
food2	-0.0080987551809816	-0.0198100156620374	-0.0177771072531444	-0.0107141045792668	0.0119209422875925	0.0164091624991891	-0.0130611760635235	-0.0041139816788047	0.0005451750650799	0.012269149847507	-0.0076585941707448	-0.0194128886047023	-0.0157795671523842	-0.0101677730592771	-0.0101545199490891	-0.0022936407971078	8.229087786785239e-05	0.0161313102901435	0.0167618096122641	0.0196093016196721	0.0186986953506816	0.0084207935371214	0.01581288373007	-0.005803793788332	0.0166464050489959	0.0201825201481578	0.0077430342100691	-0.0128572814090766	-0.0013139364139066	-0.0029878218966014	-0.019449751306443	0.0048648236081191	0.0189717950938616	-0.003492283607188	0.0174136764810322	-0.0167136991703464
food3	0.0194007427889018	0.0291721672129357	0.0045347163405621	0.003664982642793	-0.0044552220043204	-0.0054897450781264	0.0075375569998551	-0.0109559096601249	0.0092225323848026	-0.0133554689766415	0.0012427303714486	0.0138394895504949	0.0259054039230008	0.0154868516785195	0.006563885081387	0.0021009645414153	0.001721728396724	-0.004583371918718	-0.0153229624267138	-0.0197451223232581	-0.011205764748301	-0.0052564225426408	-0.005803793788332	0.0222175619878168	-0.0095607789698974	-0.019418007791568	-0.0013976216308698	-0.0032576391816062	-0.0099424080896353	-0.0073702439648653	0.0071852139525886	-0.0042638975967281	-0.0094901999722813	-0.0140122786077202	-0.016553146144498	-0.0012536503235414
shelves1	-0.0138457938171923	-0.0345946669908296	-0.0132914881227582	-0.0082433991974062	0.0150183342771309	0.0083959821341304	-0.0209145274902895	-0.0049455938718407	-0.0092714264318254	0.0170256906628423	-0.0019659898474969	-0.0138592710522058	-0.0245312985942329	-0.0210176172659748	-0.0139772325226467	-0.0019337120283357	0.0044210258688693	0.0137171044891413	0.0230486247856711	0.017517049424349	0.0128303483051966	0.007940736620666	0.0166464050489959	-0.0095607789698974	0.0160540907653792	0.0281552610515598	0.0234270028275942	-0.0073688952638537	0.0046844184286362	-0.0075678033972974	-0.0245182951758657	0.0012688824181123	0.0175976973078992	0.0008060900959377	0.0220691312276717	-0.0100369920518881
shelves2	-0.0182107094300308	-0.0413809478756216	-0.0118717011942493	-0.0109778978564309	0.016704194376752	0.0112103975286999	-0.0234017358593795	-0.003436965042314	-0.0122566990613259	0.0193751469071152	-0.0052737704180389	-0.018161329396676	-0.0311083148453278	-0.0234688894402886	-0.0108386486134194	-0.0056576447577393	0.0006489990274153	0.017461385341549	0.0278974072952079	0.024985056059312	0.0167441655945894	0.0114120474614166	0.0201825201481578	-0.019418007791568	0.0281552610515598	0.0307765942756414	0.0225932331520108	-0.007021548485541	0.0046635371024011	-0.0072211218393665	-0.0287307428125652	0.0020912848334892	0.0255719655819052	0.0014199603931667	0.0278642865600278	-0.0138294504217556
shelves3	-0.0258704918958456	-0.0493581002768913	0.0025950009952379	0.0084334621471665	0.010552143912498	-0.009681397096773	-0.0280524190387007	-0.0120798771840411	-0.0152681617084714	0.0100957785644024	0.0160542191211713	0.0041431443465061	-0.0221237278418832	-0.0239242666358532	-0.0136318848352407	-0.0013898519570435	0.0211675550896324	0.0130965131552286	0.0266564162669849	-0.0074889020752025	-0.0057004147020415	0.0098059999892777	0.0077430342100691	-0.0013976216308698	0.0234270028275942	0.0225932331520108	0.0432524787336105	0.0114704769071698	0.008605572075228	-0.0176824363068172	-0.0344827326485326	-0.0085475200980016	0.0012609896701062	0.0146397964294869	0.0118747975214431	0.009285560569524
shoppingcart1	0.0084216848144608	-0.0149342110510053	0.021580693950509	0.0006756445553557	-0.005845039588111	-0.0198694429750249	-0.0068217034895337	0.008839500757013	-0.0189980161679969	-0.0116413699890187	0.0231047592127875	0.016162848280774	-0.0064281166923715	-0.0105420485251052	0.0084483335558108	-0.0009066930828175	0.0073947093610093	0.0020423940292967	-0.0006723413786295	-0.0213252101995761	-0.0189173758524772	0.0140463002389041	-0.0128572814090766	-0.0032576391816062	-0.0073688952638537	-0.007021548485541	0.0114704769071698	0.0382917836167357	-0.0009779976701727	0.0035766734902556	0.0010614427418834	-0.0140753061053491	-0.0137185155117815	0.0149502306031564	-0.0134327505998347	0.0247438261491746
shoppingcart2	-0.0145980639903133	-0.0170577629033055	-0.0027015477369917	0.0107269065196663	0.001997554993026	-0.0027226691508663	-0.0053369987930164	-0.003319111879039	-0.005545092464305	0.0159769155073036	0.0051096918572477	-0.0045328934155954	-0.0101766671420981	-0.0033084078950804	-0.0102200876882882	0.0033905064762097	0.0089768188208248	0.0014399248823797	0.009303284557032	0.0016528255768342	-0.0011094237930156	-0.0039286906460559	-0.0013139364139066	-0.0099424080896353	0.0046844184286362	0.0046635371024011	0.008605572075228	-0.0009779976701727	0.0094547117101598	5.487918068897706e-05	-0.0086162392587884	-0.0004381694088552	-0.0021052295937805	0.0128126244906123	0.0073506675973817	0.0055309012815067
shoppingcart3	0.0039043053144082	0.0096093417194019	-0.0026452489434784	-0.0058184175851301	-0.000586432853166	0.0038816212867662	0.0042353155148057	0.0112200592237323	0.0038140083538946	-0.0025169853092804	-0.0015047698727159	-0.0073276255545477	-0.0004000967123957	0.0049255469609551	-0.0012534840437036	0.0057930893397544	-0.0044196868951193	0.0002393822427747	-0.0028229649411377	0.003436774876013	0.006547124085451	-0.0011393728340678	-0.0029878218966014	-0.0073702439648653	-0.0075678033972974	-0.0072211218393665	-0.0176824363068172	0.0035766734902556	5.487918068897706e-05	0.0141246500591012	0.0139113257822718	0.0027030014454034	-0.007181897481611	0.0009256040215382	-0.0060256974280625	0.0028741534527864
towel1	0.0231531737934693	0.0529532402856965	0.0162512219129014	0.0054380710492597	-0.016044003841432	-0.0061913704096889	0.026805356105094	0.0108853963226895	0.0140223834977011	-0.0241129954561166	-0.0019085370413728	0.0151935727983447	0.0289801235942724	0.022329978951097	0.0142075457093185	0.0019750893124592	-0.0138529404011936	-0.0258689173281961	-0.0317458371431053	-0.0104197729199027	-0.009287726623255	-0.0152585158083735	-0.019449751306443	0.0071852139525886	-0.0245182951758657	-0.0287307428125652	-0.0344827326485326	0.0010614427418834	-0.0086162392587884	0.0139113257822718	0.0370379379720188	0.0014067040721991	-0.0152903959233432	-0.0090814587171618	-0.0186857666940409	0.0052159661841006
towel2	0.0029614593254883	0.0058061677001493	-0.0100146063127028	-0.0047684736280048	0.0024272886199454	0.0084462171236041	-0.0004836035172156	-0.0001870607063365	0.0036793671863321	0.0047983434583683	-0.0092235299522177	-0.0066394678274736	-0.0028403319973526	0.0017647153870628	-0.0014507979297945	-0.0011375633324105	-0.0062262435041038	0.0027777853544115	0.0008362851208244	0.0131319626386554	0.0075560238515896	0.0008170783616367	0.0048648236081191	-0.0042638975967281	0.0012688824181123	0.0020912848334892	-0.0085475200980016	-0.0140753061053491	-0.0004381694088552	0.0027030014454034	0.0014067040721991	0.0041393266957762	0.0086855181731543	-0.0065743279297817	0.0071322105720327	-0.0087678162255098
towel3	0.0007350427924899	-0.0117885995179729	-0.0164866215797296	-0.0151485246564256	0.014773753673521	0.0166110270362973	-0.0080585101579575	-0.0026761824360667	-0.0011454529443326	0.0098826060685164	-0.0165314567436626	-0.0188428922105393	-0.0197704900735232	-0.0133418662860376	-0.005315776020284	-0.007617418246402	-0.0120702570051837	0.0093963724979276	0.0122097086036466	0.0286360457445109	0.0186747010470263	0.0092001144305099	0.0189717950938616	-0.0094901999722813	0.0175976973078992	0.0255719655819052	0.0012609896701062	-0.0137185155117815	-0.0021052295937805	-0.007181897481611	-0.0152903959233432	0.0086855181731543	0.0253055918194054	-0.0106174983096409	0.0251239427580676	-0.0213160133178911
tree1	-0.0204628256610356	-0.0301378508782608	0.0073801539708927	0.0150043745703204	-0.0029184675008388	-0.0103854081934807	-0.0063336462700185	0.0012294278106564	-0.0153564833144842	0.0098684712619776	0.0157955386104276	0.0022440203775445	-0.0130020069031823	-0.0099430619374949	-0.0029025867725859	0.0023189006730325	0.0147919963202332	0.0010629553959035	0.0116533716990974	-0.0076493187903219	-0.0070346417754011	-0.000576874441807	-0.003492283607188	-0.0140122786077202	0.0008060900959377	0.0014199603931667	0.0146397964294869	0.0149502306031564	0.0128126244906123	0.0009256040215382	-0.0090814587171618	-0.0065743279297817	-0.0106174983096409	0.0176638186137941	-0.0002563184378695	0.0184189700186538
tree2	-0.0155131959969902	-0.0284820186367124	-0.0195692050328673	-0.0073247566714356	0.0164437752872187	0.0143278333131473	-0.0159630488909165	0.000467016727657	-0.0083231908108795	0.0194479059527631	-0.0105025065123882	-0.0195461424334142	-0.0334268686190621	-0.0236446675520585	-0.0154497257306552	-0.0001410960338812	-0.0032449755895544	0.0118291135967908	0.0218627553180901	0.0310497035249977	0.0201921130712883	0.0056187262475095	0.0174136764810322	-0.016553146144498	0.0220691312276717	0.0278642865600278	0.0118747975214431	-0.0134327505998347	0.0073506675973817	-0.0060256974280625	-0.0186857666940409	0.0071322105720327	0.0251239427580676	-0.0002563184378695	0.0280850526609658	-0.0155441673131289
tree3	-0.0066844601491274	-0.0077693514716024	0.0209914190729298	0.0149760107479415	-0.0087735331294609	-0.0169241909126228	0.0029878107059251	0.0053695567613438	-0.0085123465159886	-0.0079835017473433	0.019139646571766	0.0157124297368755	0.0050921528740175	-0.0005161577010401	0.0051260456496865	0.0044332206641095	0.010754780054844	-0.0091413141189081	-0.0049320881977593	-0.0244901788754048	-0.0190377609118478	-0.0035574101617239	-0.0167136991703464	-0.0012536503235414	-0.0100369920518881	-0.0138294504217556	0.009285560569524	0.0247438261491746	0.0055309012815067	0.0028741534527864	0.0052159661841006	-0.0087678162255098	-0.0213160133178911	0.0184189700186538	-0.0155441673131289	0.0220740217896207
