# Supplementary material for: Infants have rich visual categories in ventrotemporal cortex at 2 months of age
Source: Nat Neurosci. 2026 Feb 2;29(3):693–702. doi: 10.1038/s41593-025-02187-8 (PMC12971487; doi:10.1038/s41593-025-02187-8)
Supplement: Supplementary file 10 — One .csv file for each RSM plot. Only the group average RSMs are provided for each ROI/age group. The full set of RSMs is available at OpenNeuro (OpenNeuro accession number: ds006883, https://doi.org/10.18112/openneuro.ds006883.v1.0.0) under derivatives/foundcog_rdms/. [file 41593_2025_2187_MOESM10_ESM.zip › ODoherty_ED_Fig1/ninemonth_both_VO1_exemplar_correlation_acrosssub_rdm.csv]

	cat1	cat2	cat3	crab1	crab2	crab3	seabird1	seabird2	seabird3	squirrel1	squirrel2	squirrel3	rubberduck1	rubberduck2	rubberduck3	dishware1	dishware2	dishware3	fence1	fence2	fence3	food1	food2	food3	shelves1	shelves2	shelves3	shoppingcart1	shoppingcart2	shoppingcart3	towel1	towel2	towel3	tree1	tree2	tree3
cat1	0.008956049864942	0.0129933769714721	-0.0079151133802252	0.0020983585088123	-0.0007080942426259	0.001070653475027	-0.0036797080255123	-0.0065446369636101	0.0032001557994509	0.0043037019256759	0.0052423861608244	0.0095225973302381	0.010536022921509	0.0127397478961002	-0.0001801796033381	-0.0018130129214909	-0.000275638505883	0.0018398646107594	-0.0102493282198465	-0.010802134048349	-0.0134245579724482	0.000594612890552	0.002421171721144	-0.0041286588903481	-0.0032516426223575	-0.0093699229691742	-0.0011877905567708	-0.0012990757490019	0.0003033385729182	-0.0032222059627404	0.0033857057929308	0.0015129872199732	-0.005723900965029	-0.0024527469126148	-0.0063687035414449	-0.0053121696767471
cat2	0.0129933769714721	0.018153495486415	-0.0007145175872322	0.0049183832071949	0.0026016327722076	-0.0012744331805358	0.0009164398760138	-0.0022608355292521	-0.0033490439659508	0.0034594465245048	0.0160002612078093	0.0246300323716093	0.0144206339753165	0.0148732366901559	0.0018261976799217	2.330790219322248e-05	0.0034195364010155	0.0026782728674926	-0.0170578613140807	-0.0179167717806146	-0.0173946032777019	-0.0022669066109357	-0.0034219807756109	-0.0072145478327827	-0.0167807714798272	-0.0098583861783369	-0.0047311780862623	-0.0055516098491475	-0.0040350171379125	-0.0078313480073042	0.0022223099331774	-0.0017723109626191	-0.0051848151921568	-0.0077536823122672	-0.0094824795956684	0.0013919427393926
cat3	-0.0079151133802252	-0.0007145175872322	0.0435228677145428	0.0061873401781552	0.0127328641240338	0.0043292857907869	0.0162970103412075	0.0012803492075431	0.0105870860746653	-0.0031717739856191	0.0233958707254947	0.0051676489701266	0.0145314427523503	0.0195602622931981	0.0125265562538158	0.0037043883867372	0.0013272275118623	0.0076177604206842	-0.0147679316439761	-0.0106925576913415	-0.0245995847808536	-0.0157731156177747	-0.0099825983292583	-0.029430514276841	-0.0105945243249847	-0.0099386029625969	-0.0179563177771687	0.0096240056180605	-0.0152180805923703	-0.0132519035785237	0.0133683022482045	-0.0087399022263694	0.0002938921558514	-0.005734799319341	-0.0119250058372469	0.0086218542956087
crab1	0.0020983585088123	0.0049183832071949	0.0061873401781552	0.0046335744463349	0.0041822252760858	-0.002572884823664	0.0039920687016935	-9.44008496642846e-05	0.0030683922480781	0.0034070369330533	0.0091741257201842	0.0063323332308365	0.0086958346484473	0.0032139113936971	-0.0023641658326013	-0.0006249805066215	0.0036129270267841	-0.0004317102360274	-0.0075784700892621	-0.0086898242170198	-0.0084844869663526	-0.0054391135308525	-0.0055381808911329	-0.0045975694491259	-0.0100539525009788	-0.0030976230268289	-0.0060419834978728	-0.0004757341510102	-0.0037679147336628	-0.0081457705263437	0.0003705905238708	-0.0001805702031874	0.0017960978201578	-0.0068167260944006	-0.0007901619627072	0.0042223407118108
crab2	-0.0007080942426259	0.0026016327722076	0.0127328641240338	0.0041822252760858	0.0131814724966214	0.0056680366231915	0.0022104766462647	-0.0034924142063312	0.0133944078579235	0.005104304632335	0.0116540724046056	0.0055401986411638	0.0067418993316265	0.0172150929492169	-0.004380954803305	-0.0013882904581115	0.0053107542906713	0.0036965967380927	-0.0112797451397367	-0.0125087414290016	-0.0150023676985591	0.0023066743555558	-0.0004090507703628	-0.0121637003954616	-0.0051315158838569	-0.0005653564923973	-0.0062645750361679	-0.0088088055691065	-0.0009304894259981	-0.0086939747068254	-0.0015863632115511	-0.0077524001985151	0.000511964729497	-0.0055876647560305	-0.0046694876314648	-0.0087927646046611
crab3	0.001070653475027	-0.0012744331805358	0.0043292857907869	-0.002572884823664	0.0056680366231915	-0.002975637012899	0.0019902259217674	-0.0021596360094169	0.0032488596903418	-0.0004250557457866	-0.0027716106063403	-0.0031747180349684	0.0003356172190043	0.0087507201461685	0.0006422601173137	0.0011040086776933	0.0003187882548989	0.0027457606117632	-0.0020524373342754	0.0028256940621293	0.0001893007685111	0.0011722063246176	0.0023620046356815	-0.0029666377167006	0.0052383296506295	-4.672366699875393e-05	-0.00058856236613	-0.0027186235421455	0.0005322863893793	-0.0014255148470239	0.0007194392625052	0.0004489782247338	-0.0020035973439479	0.002426251943691	-0.0039691089494764	-0.0049312069227878
seabird1	-0.0036797080255123	0.0009164398760138	0.0162970103412075	0.0039920687016935	0.0022104766462647	0.0019902259217674	0.000772909194133	0.0029151627111586	0.0045909267348566	0.0003991056628147	0.0103187690555905	0.0002576613517973	0.004195954586221	0.0047296216530936	0.0039754704116509	-0.0013410863842289	0.0008492437524097	0.0012464162752529	-0.0075817771055359	0.0001824757334113	-0.0044054668712043	-0.0088977269984901	-0.0051508448407073	-0.011432228260378	-0.0052998270408744	-0.0039094015727208	-0.0071129133284961	0.0056034776909271	-0.0061303166431502	-0.0018721400699646	0.0017819906934271	-0.0032971936820139	0.0053736346157427	-0.0040512839640437	-0.0019056631109426	0.0060526704927225
seabird2	-0.0065446369636101	-0.0022608355292521	0.0012803492075431	-9.44008496642846e-05	-0.0034924142063312	-0.0021596360094169	0.0029151627111586	-0.0033799588371813	-0.0031915988932316	-0.0048392305048717	0.0011431845078512	-0.0053784534602624	-0.0032549431497169	-0.0048584244719675	-0.0004169931409562	0.0048000183138681	0.0004301982913127	-0.0006720580854971	0.0058742027260399	0.0045400958689101	0.0064327734834364	-0.002891866828918	-0.0020934214648956	0.0034832352956091	0.0019279332639978	0.0059081297047251	-0.0003844304332652	0.0022082164049664	0.000335212065138	0.0058198197201877	4.4668192581715616e-05	0.0002546412412044	0.0010034959666331	0.0020756209023664	0.0032894966583739	0.0031380954736091
seabird3	0.0032001557994509	-0.0033490439659508	0.0105870860746653	0.0030683922480781	0.0133944078579235	0.0032488596903418	0.0045909267348566	-0.0031915988932316	0.0109404993520002	0.0038408934326291	0.0084118436652815	-0.0009320864762881	0.0045437226082826	0.0064771287473305	-0.0076452422131856	-0.0017607309924882	0.0030667276890776	0.0034871165124364	-0.0122912967642945	-0.0046062714897169	-0.0090984396099492	0.0023169838245393	-0.0047074915611107	-0.0169421722791159	0.0009384494700795	-0.001194901309772	-0.0087109646697573	-0.0026759442664865	0.0021599394930381	-0.0014570779033217	0.0015640052049837	-0.0052647877361767	0.0040250630156091	-0.0038180673103226	0.0033751185452887	-0.0091837102347635
squirrel1	0.0043037019256759	0.0034594465245048	-0.0031717739856191	0.0034070369330533	0.005104304632335	-0.0004250557457866	0.0003991056628147	-0.0048392305048717	0.0038408934326291	0.0004483974843244	0.0043040775382665	0.0061694460414336	0.0060627287268451	0.0039246046692509	-0.0058218781590153	-0.0036599040905918	0.0002109341739505	-0.0005055237543952	-0.0085449528899674	-0.0035198970434568	-0.0034658144986829	-0.0006890539209435	-0.0005014422325429	-0.0035425023580923	-0.0063354960146804	-0.0023226720536214	0.0005004903090421	-0.0053822273816926	0.0023253344265299	-0.00441195373041	-0.0016707169089909	-0.0038823907151364	0.0035118599587128	-0.0035844924220555	-2.2654512426149636e-05	0.0020227354185004
squirrel2	0.0052423861608244	0.0160002612078093	0.0233958707254947	0.0091741257201842	0.0116540724046056	-0.0027716106063403	0.0103187690555905	0.0011431845078512	0.0084118436652815	0.0043040775382665	0.0289275619304752	0.019875237614895	0.012072809894713	0.0155881715189826	0.0017911420612273	0.0036834270333418	0.0009709700623031	0.0026855878390565	-0.0237309829761362	-0.0127899538367575	-0.019616898715763	-0.0116386175899515	-0.0117349142785605	-0.0232572817811883	-0.0164752029014393	-0.0115431859427873	-0.0118289535182917	0.0006271786035567	-0.0113322722944436	-0.0022609645492255	0.0049680931193663	-0.012416704260075	-0.0028972345192624	-0.0165306303211049	-0.0106122267648975	0.007279049304679
squirrel3	0.0095225973302381	0.0246300323716093	0.0051676489701266	0.0063323332308365	0.0055401986411638	-0.0031747180349684	0.0002576613517973	-0.0053784534602624	-0.0009320864762881	0.0061694460414336	0.019875237614895	0.022282683881762	0.017629756776543	0.021335714006208	0.0089537280687043	-0.000630842539021	0.0031048018675021	0.0056007928769153	-0.0202885884659077	-0.0223143969728933	-0.0249598080982939	-0.0069899121718399	-0.0013777115750584	-0.0122603227974178	-0.0208581760235348	-0.0151186287798965	-0.0047151198295758	-0.0065185212173501	-0.0078331728859547	-0.010184551620851	0.0030897910765902	-0.0030389965025313	-0.0039010376437	-0.0108051303826743	-0.0108933587282019	0.0038814053639589
rubberduck1	0.010536022921509	0.0144206339753165	0.0145314427523503	0.0086958346484473	0.0067418993316265	0.0003356172190043	0.004195954586221	-0.0032549431497169	0.0045437226082826	0.0060627287268451	0.012072809894713	0.017629756776543	0.0135356449398551	0.0201900293229599	0.0108963961905964	-0.0037940753107636	0.0028709905624827	0.0065304635462597	-0.0176063157472605	-0.0163436120766708	-0.0242451536931513	-0.0097342459762285	-0.0031263501226884	-0.0145714643167793	-0.0136293140292265	-0.0079141938631868	-0.0090354164734712	-0.0050517925557944	-0.0087994395912137	-0.0182499374595166	0.0090716417040296	-0.0038029184263972	-0.0043007164923472	-0.0094759164349101	-0.0079692286532939	-0.0034456952811647
rubberduck2	0.0127397478961002	0.0148732366901559	0.0195602622931981	0.0032139113936971	0.0172150929492169	0.0087507201461685	0.0047296216530936	-0.0048584244719675	0.0064771287473305	0.0039246046692509	0.0155881715189826	0.021335714006208	0.0201900293229599	0.025723593583089	0.0093708342147056	-0.0044515733982344	0.005061575113215	0.0102143775362123	-0.0187603419232837	-0.0220348557928974	-0.0336227197440773	-0.0005612099186275	0.0033623285121547	-0.0199327373572422	-0.0132603012558042	-0.0124459383923789	-0.006680866931248	-0.0086650888997942	-0.0058948596309094	-0.0187279464420011	0.0047606922550338	-0.00265584982722	-0.0106286799077148	-0.0061597545649294	-0.0183999617145388	-0.008529334056601
rubberduck3	-0.0001801796033381	0.0018261976799217	0.0125265562538158	-0.0023641658326013	-0.004380954803305	0.0006422601173137	0.0039754704116509	-0.0004169931409562	-0.0076452422131856	-0.0058218781590153	0.0017911420612273	0.0089537280687043	0.0108963961905964	0.0093708342147056	0.0099753775708428	0.0003510294771544	-0.001388241170426	0.0068894596620599	0.0010553654988587	-0.004954580096269	-0.0126420402982572	-0.0053255897977386	0.0036306299380396	-0.002606238676364	-0.0021980103997438	-0.0048997565152651	-0.0005312044154918	0.0007124205098338	-0.0051891644327258	-0.0078461372709657	0.0081354071581286	0.0049662569639225	-0.0048877477955941	-0.0015919907243462	-0.00682881556376	0.002074191569556
dishware1	-0.0018130129214909	2.330790219322248e-05	0.0037043883867372	-0.0006249805066215	-0.0013882904581115	0.0011040086776933	-0.0013410863842289	0.0048000183138681	-0.0017607309924882	-0.0036599040905918	0.0036834270333418	-0.000630842539021	-0.0037940753107636	-0.0044515733982344	0.0003510294771544	-0.0056633907849806	-0.0007873955561715	-0.000646547026606	0.0026984644605427	0.0047806440495423	0.0034306445980938	-0.0002729686493912	-0.0028545520515002	0.0002160736513244	-3.2667546659866114e-05	0.0029095476614522	0.0017064583032378	0.0035162131956308	-0.0020893677372702	0.002101630640553	0.0020454219619365	-0.0010125420407217	-0.0014108337889393	-0.0012265176717592	-0.0015544849905312	0.0027567998600071
dishware2	-0.000275638505883	0.0034195364010155	0.0013272275118623	0.0036129270267841	0.0053107542906713	0.0003187882548989	0.0008492437524097	0.0004301982913127	0.0030667276890776	0.0002109341739505	0.0009709700623031	0.0031048018675021	0.0028709905624827	0.005061575113215	-0.001388241170426	-0.0007873955561715	-0.0060615200705863	0.0018466009691875	-0.0026373171832733	-0.0054128980250488	-0.0059126492768347	0.0002088960260819	0.0017406061694417	0.0002353653532071	-0.0016070115369584	0.000369270111801	-0.004775585171977	-0.0027949700999361	0.000878795245026	-0.0010749460921626	-0.0002719930975018	-9.09446410568434e-05	-0.0006264449278173	-0.0003737654017718	-0.0003368949795211	-0.0029415532846989
dishware3	0.0018398646107594	0.0026782728674926	0.0076177604206842	-0.0004317102360274	0.0036965967380927	0.0027457606117632	0.0012464162752529	-0.0006720580854971	0.0034871165124364	-0.0005055237543952	0.0026855878390565	0.0056007928769153	0.0065304635462597	0.0102143775362123	0.0068894596620599	-0.000646547026606	0.0018466009691875	-0.0050348973396669	-0.0050487765598477	-0.0039797114869426	-0.0089965307036765	-0.0013265503703425	-4.528459347899017e-05	-0.0091251442004598	0.0004799514531794	-0.0010390509289879	-0.0027545334589535	-0.0039615023987561	-0.0030020156659466	-0.0038131303448511	0.0031524022650732	0.0033736297293471	-0.0030571214290018	0.0005903407866299	-0.0043451793754578	-0.0046284634839103
fence1	-0.0102493282198465	-0.0170578613140807	-0.0147679316439761	-0.0075784700892621	-0.0112797451397367	-0.0020524373342754	-0.0075817771055359	0.0058742027260399	-0.0122912967642945	-0.0085449528899674	-0.0237309829761362	-0.0202885884659077	-0.0176063157472605	-0.0187603419232837	0.0010553654988587	0.0026984644605427	-0.0026373171832733	-0.0050487765598477	0.0197689448155235	0.0199793732761307	0.0249128991858842	0.0074923544874607	0.0055391086372134	0.0225742168168833	0.0165894236752993	0.0135996620448401	0.012111675468844	0.0052554361894868	0.0075011393616384	0.0132617348516319	-0.0072757703414235	0.0106975777854435	0.001018179822033	0.0132275716234697	0.0068736386488439	0.0013229349256866
fence2	-0.010802134048349	-0.0179167717806146	-0.0106925576913415	-0.0086898242170198	-0.0125087414290016	0.0028256940621293	0.0001824757334113	0.0045400958689101	-0.0046062714897169	-0.0035198970434568	-0.0127899538367575	-0.0223143969728933	-0.0163436120766708	-0.0220348557928974	-0.004954580096269	0.0047806440495423	-0.0054128980250488	-0.0039797114869426	0.0199793732761307	0.0194840759843904	0.0292679975904782	0.0018775801578559	0.0020103955812961	0.0106288875103472	0.0152842106245031	0.0103304793137873	0.0106016925487604	0.0043771373662392	0.0053580384488718	0.0121544497659855	-0.0042788792951278	0.0012129674643616	0.0065766527315859	0.0084823037309261	0.0097807468040331	0.0015513671189096
fence3	-0.0134245579724482	-0.0173946032777019	-0.0245995847808536	-0.0084844869663526	-0.0150023676985591	0.0001893007685111	-0.0044054668712043	0.0064327734834364	-0.0090984396099492	-0.0034658144986829	-0.019616898715763	-0.0249598080982939	-0.0242451536931513	-0.0336227197440773	-0.0126420402982572	0.0034306445980938	-0.0059126492768347	-0.0089965307036765	0.0249128991858842	0.0292679975904782	0.0345853689146211	0.0073909925283356	-0.0001112450638326	0.021198539672022	0.0149504244457874	0.0131571416924509	0.0155329207199979	0.0063228506199984	0.010833137876515	0.0221984676500621	-0.0120523727385672	0.0023885803129043	0.008934233758372	0.0122285519740565	0.0149545088910088	0.0073395528206315
food1	0.000594612890552	-0.0022669066109357	-0.0157731156177747	-0.0054391135308525	0.0023066743555558	0.0011722063246176	-0.0088977269984901	-0.002891866828918	0.0023169838245393	-0.0006890539209435	-0.0116386175899515	-0.0069899121718399	-0.0097342459762285	-0.0005612099186275	-0.0053255897977386	-0.0002729686493912	0.0002088960260819	-0.0013265503703425	0.0074923544874607	0.0018775801578559	0.0073909925283356	0.0050652954387485	0.0086933732555802	0.0082635592214868	0.0129618015113754	0.006553244016434	0.0084243212411502	-0.0021020917639055	0.0068372222149347	0.0054294639476238	-0.0035895433721361	0.0021104456609381	-0.0049492778399439	0.0050040272080947	0.0041268771479982	-0.0099792950181541
food2	0.002421171721144	-0.0034219807756109	-0.0099825983292583	-0.0055381808911329	-0.0004090507703628	0.0023620046356815	-0.0051508448407073	-0.0020934214648956	-0.0047074915611107	-0.0005014422325429	-0.0117349142785605	-0.0013777115750584	-0.0031263501226884	0.0033623285121547	0.0036306299380396	-0.0028545520515002	0.0017406061694417	-4.528459347899017e-05	0.0055391086372134	0.0020103955812961	-0.0001112450638326	0.0086933732555802	0.0019392754819507	0.0108998271182523	0.0101997505789942	0.002736046979541	0.0074002432071393	-0.0067136808913839	0.0051946128024476	-0.0014158885330363	0.0031800595997957	0.0038678376315504	-0.0064299696323587	0.0037254239806719	0.0010243829447048	-0.0109321528437183
food3	-0.0041286588903481	-0.0072145478327827	-0.029430514276841	-0.0045975694491259	-0.0121637003954616	-0.0029666377167006	-0.011432228260378	0.0034832352956091	-0.0169421722791159	-0.0035425023580923	-0.0232572817811883	-0.0122603227974178	-0.0145714643167793	-0.0199327373572422	-0.002606238676364	0.0002160736513244	0.0002353653532071	-0.0091251442004598	0.0225742168168833	0.0106288875103472	0.021198539672022	0.0082635592214868	0.0108998271182523	0.0190217157888048	0.012082716036712	0.0109140062120149	0.0098545031497262	6.724990543526541e-06	0.0078337574908633	0.0084748421656827	-0.0036878782860487	0.0097303818537261	0.0025601445139546	0.0102440640819834	0.0117465907719065	-0.0028421896794989
shelves1	-0.0032516426223575	-0.0167807714798272	-0.0105945243249847	-0.0100539525009788	-0.0051315158838569	0.0052383296506295	-0.0052998270408744	0.0019279332639978	0.0009384494700795	-0.0063354960146804	-0.0164752029014393	-0.0208581760235348	-0.0136293140292265	-0.0132603012558042	-0.0021980103997438	-3.2667546659866114e-05	-0.0016070115369584	0.0004799514531794	0.0165894236752993	0.0152842106245031	0.0149504244457874	0.0129618015113754	0.0101997505789942	0.012082716036712	0.0120862470057051	0.0111822828795187	0.0124607581060535	0.0026963993789898	0.0089253462014764	0.0082183932957897	-0.0029134181042219	0.004569610338024	-0.0034355265870592	0.0081246500726024	0.0077602771131043	-0.0095866752959508
shelves2	-0.0093699229691742	-0.0098583861783369	-0.0099386029625969	-0.0030976230268289	-0.0005653564923973	-4.672366699875393e-05	-0.0039094015727208	0.0059081297047251	-0.001194901309772	-0.0023226720536214	-0.0115431859427873	-0.0151186287798965	-0.0079141938631868	-0.0124459383923789	-0.0048997565152651	0.0029095476614522	0.000369270111801	-0.0010390509289879	0.0135996620448401	0.0103304793137873	0.0131571416924509	0.006553244016434	0.002736046979541	0.0109140062120149	0.0111822828795187	0.0045702556797983	0.0056873619915712	-5.834807404970263e-05	0.0050592405435612	0.0053069129476816	-0.0046250598112761	0.002383616892407	-0.000161488959268	0.0035572837811829	0.0095261502913317	-0.006444359962708
shelves3	-0.0011877905567708	-0.0047311780862623	-0.0179563177771687	-0.0060419834978728	-0.0062645750361679	-0.00058856236613	-0.0071129133284961	-0.0003844304332652	-0.0087109646697573	0.0005004903090421	-0.0118289535182917	-0.0047151198295758	-0.0090354164734712	-0.006680866931248	-0.0005312044154918	0.0017064583032378	-0.004775585171977	-0.0027545334589535	0.012111675468844	0.0106016925487604	0.0155329207199979	0.0084243212411502	0.0074002432071393	0.0098545031497262	0.0124607581060535	0.0056873619915712	0.0072122957859588	-0.0041455582876938	0.0050603820919508	0.0062356610197284	-0.0074464719717121	0.0060027729316085	7.303312760752366e-05	0.002447946953753	0.0043013861692882	-0.00161620095955
shoppingcart1	-0.0012990757490019	-0.0055516098491475	0.0096240056180605	-0.0004757341510102	-0.0088088055691065	-0.0027186235421455	0.0056034776909271	0.0022082164049664	-0.0026759442664865	-0.0053822273816926	0.0006271786035567	-0.0065185212173501	-0.0050517925557944	-0.0086650888997942	0.0007124205098338	0.0035162131956308	-0.0027949700999361	-0.0039615023987561	0.0052554361894868	0.0043771373662392	0.0063228506199984	-0.0021020917639055	-0.0067136808913839	6.724990543526541e-06	0.0026963993789898	-5.834807404970263e-05	-0.0041455582876938	0.0044406109767602	-0.0007785486344428	0.0084178672835408	0.0038434128726124	-0.0017711141828228	0.00285482347163	0.0035966417312751	0.0022701463853927	0.012477071742999
shoppingcart2	0.0003033385729182	-0.0040350171379125	-0.0152180805923703	-0.0037679147336628	-0.0009304894259981	0.0005322863893793	-0.0061303166431502	0.000335212065138	0.0021599394930381	0.0023253344265299	-0.0113322722944436	-0.0078331728859547	-0.0087994395912137	-0.0058948596309094	-0.0051891644327258	-0.0020893677372702	0.000878795245026	-0.0030020156659466	0.0075011393616384	0.0053580384488718	0.010833137876515	0.0068372222149347	0.0051946128024476	0.0078337574908633	0.0089253462014764	0.0050592405435612	0.0050603820919508	-0.0007785486344428	-0.0011062398277913	0.0064098979408211	-0.0076848925703355	0.0008974164977593	0.0024426890095481	0.0047118782650709	0.005292406235881	-0.004643567003912
shoppingcart3	-0.0032222059627404	-0.0078313480073042	-0.0132519035785237	-0.0081457705263437	-0.0086939747068254	-0.0014255148470239	-0.0018721400699646	0.0058198197201877	-0.0014570779033217	-0.00441195373041	-0.0022609645492255	-0.010184551620851	-0.0182499374595166	-0.0187279464420011	-0.0078461372709657	0.002101630640553	-0.0010749460921626	-0.0038131303448511	0.0132617348516319	0.0121544497659855	0.0221984676500621	0.0054294639476238	-0.0014158885330363	0.0084748421656827	0.0082183932957897	0.0053069129476816	0.0062356610197284	0.0084178672835408	0.0064098979408211	0.0127834174954903	-0.0066098051707073	-0.0010564116437578	0.0011997391047928	0.0060145770667166	0.0051881606727005	0.0063879051590585
towel1	0.0033857057929308	0.0022223099331774	0.0133683022482045	0.0003705905238708	-0.0015863632115511	0.0007194392625052	0.0017819906934271	4.4668192581715616e-05	0.0015640052049837	-0.0016707169089909	0.0049680931193663	0.0030897910765902	0.0090716417040296	0.0047606922550338	0.0081354071581286	0.0020454219619365	-0.0002719930975018	0.0031524022650732	-0.0072757703414235	-0.0042788792951278	-0.0120523727385672	-0.0035895433721361	0.0031800595997957	-0.0036878782860487	-0.0029134181042219	-0.0046250598112761	-0.0074464719717121	0.0038434128726124	-0.0076848925703355	-0.0066098051707073	0.0081935261790735	-0.0018059959462548	-0.0048996970989352	-0.0012000530615719	-0.0056551315635315	0.0002685879045556
towel2	0.0015129872199732	-0.0017723109626191	-0.0087399022263694	-0.0001805702031874	-0.0077524001985151	0.0004489782247338	-0.0032971936820139	0.0002546412412044	-0.0052647877361767	-0.0038823907151364	-0.012416704260075	-0.0030389965025313	-0.0038029184263972	-0.00265584982722	0.0049662569639225	-0.0010125420407217	-9.09446410568434e-05	0.0033736297293471	0.0106975777854435	0.0012129674643616	0.0023885803129043	0.0021104456609381	0.0038678376315504	0.0097303818537261	0.004569610338024	0.002383616892407	0.0060027729316085	-0.0017711141828228	0.0008974164977593	-0.0010564116437578	-0.0018059959462548	0.0028557855892737	-0.0008182438410958	0.0049175583786234	0.0047994154968262	-0.0021831414373316
towel3	-0.005723900965029	-0.0051848151921568	0.0002938921558514	0.0017960978201578	0.000511964729497	-0.0020035973439479	0.0053736346157427	0.0010034959666331	0.0040250630156091	0.0035118599587128	-0.0028972345192624	-0.0039010376437	-0.0043007164923472	-0.0106286799077148	-0.0048877477955941	-0.0014108337889393	-0.0006264449278173	-0.0030571214290018	0.001018179822033	0.0065766527315859	0.008934233758372	-0.0049492778399439	-0.0064299696323587	0.0025601445139546	-0.0034355265870592	-0.000161488959268	7.303312760752366e-05	0.00285482347163	0.0024426890095481	0.0011997391047928	-0.0048996970989352	-0.0008182438410958	0.0022170466880055	0.002488987287743	0.0060928156387749	0.0062907227911196
tree1	-0.0024527469126148	-0.0077536823122672	-0.005734799319341	-0.0068167260944006	-0.0055876647560305	0.002426251943691	-0.0040512839640437	0.0020756209023664	-0.0038180673103226	-0.0035844924220555	-0.0165306303211049	-0.0108051303826743	-0.0094759164349101	-0.0061597545649294	-0.0015919907243462	-0.0012265176717592	-0.0003737654017718	0.0005903407866299	0.0132275716234697	0.0084823037309261	0.0122285519740565	0.0050040272080947	0.0037254239806719	0.0102440640819834	0.0081246500726024	0.0035572837811829	0.002447946953753	0.0035966417312751	0.0047118782650709	0.0060145770667166	-0.0012000530615719	0.0049175583786234	0.002488987287743	0.0029794513772791	0.0021248095920493	0.0020596274222658
tree2	-0.0063687035414449	-0.0094824795956684	-0.0119250058372469	-0.0007901619627072	-0.0046694876314648	-0.0039691089494764	-0.0019056631109426	0.0032894966583739	0.0033751185452887	-2.2654512426149636e-05	-0.0106122267648975	-0.0108933587282019	-0.0079692286532939	-0.0183999617145388	-0.00682881556376	-0.0015544849905312	-0.0003368949795211	-0.0043451793754578	0.0068736386488439	0.0097807468040331	0.0149545088910088	0.0041268771479982	0.0010243829447048	0.0117465907719065	0.0077602771131043	0.0095261502913317	0.0043013861692882	0.0022701463853927	0.005292406235881	0.0051881606727005	-0.0056551315635315	0.0047994154968262	0.0060928156387749	0.0021248095920493	0.0061252041818329	-0.0031061524016342
tree3	-0.0053121696767471	0.0013919427393926	0.0086218542956087	0.0042223407118108	-0.0087927646046611	-0.0049312069227878	0.0060526704927225	0.0031380954736091	-0.0091837102347635	0.0020227354185004	0.007279049304679	0.0038814053639589	-0.0034456952811647	-0.008529334056601	0.002074191569556	0.0027567998600071	-0.0029415532846989	-0.0046284634839103	0.0013229349256866	0.0015513671189096	0.0073395528206315	-0.0099792950181541	-0.0109321528437183	-0.0028421896794989	-0.0095866752959508	-0.006444359962708	-0.00161620095955	0.012477071742999	-0.004643567003912	0.0063879051590585	0.0002685879045556	-0.0021831414373316	0.0062907227911196	0.0020596274222658	-0.0031061524016342	0.0177332546520442
