# Supplementary material for: Infants have rich visual categories in ventrotemporal cortex at 2 months of age
Source: Nat Neurosci. 2026 Feb 2;29(3):693–702. doi: 10.1038/s41593-025-02187-8 (PMC12971487; doi:10.1038/s41593-025-02187-8)
Supplement: Supplementary file 10 — One .csv file for each RSM plot. Only the group average RSMs are provided for each ROI/age group. The full set of RSMs is available at OpenNeuro (OpenNeuro accession number: ds006883, https://doi.org/10.18112/openneuro.ds006883.v1.0.0) under derivatives/foundcog_rdms/. [file 41593_2025_2187_MOESM10_ESM.zip › ODoherty_ED_Fig1/adult_both_hV4_exemplar_correlation_acrosssub_rdm.csv]

	cat1	cat2	cat3	crab1	crab2	crab3	seabird1	seabird2	seabird3	squirrel1	squirrel2	squirrel3	rubberduck1	rubberduck2	rubberduck3	dishware1	dishware2	dishware3	fence1	fence2	fence3	food1	food2	food3	shelves1	shelves2	shelves3	shoppingcart1	shoppingcart2	shoppingcart3	towel1	towel2	towel3	tree1	tree2	tree3
cat1	0.0070432282230358	0.0219420725762056	0.017111862535453	0.0076269406070231	0.0045938836504355	-0.0112632896932618	0.007868855941593	-0.0014798613233022	-0.0106783411582609	0.0047199373822232	0.0160061237593588	0.0197466276094057	0.0217008596681877	0.0045906613459289	0.032861931230203	-0.0051060427805728	0.0011481569499922	-0.0218242862191333	-0.0071353361015356	-0.0133871735769065	-0.0167879345161657	0.000152237932175	-0.0251147605936048	-0.0102239690143581	-0.0029646152012817	-0.0089750828254119	-0.0065845848818969	0.004885056555268	-0.0132481782271752	-0.0135607800241121	0.0279361523037137	-0.0132826514067407	-0.0175914704139651	-0.0030675894887371	-0.0189138983841264	0.0008008560436479
cat2	0.0219420725762056	0.0329651189330979	0.0198746819002306	0.0217341234586106	0.0024351650761888	0.0022687404835717	0.0085954750697411	0.0118639248591581	-0.0025145420941301	0.0084804231447099	0.0170138960737472	0.0339368075079518	0.0262145730460639	0.0146741106334921	0.0394567905697774	-0.0031139036794948	-0.0110553832551859	-0.0126364314951395	-0.0095768409090702	-0.0159458616181992	-0.0223397694053073	-0.0233322819872908	-0.0424774102880434	-0.0205166148488525	-0.0267738978909244	-0.0435199525870476	-0.0265078103943789	0.0069518190764397	-0.0136494102768371	0.0028089107531197	0.0362036315706377	-0.0009904204459877	-0.0176104116169527	-0.008746823456919	-0.0340845361014433	0.0257171177112999
cat3	0.017111862535453	0.0198746819002306	0.0586939664382665	0.0193639001964541	-0.0031695714774613	-0.0243472994604128	0.0344505007354318	0.0162881472376628	-0.0222529317587382	-0.0008116390859313	0.0616821563521402	0.043555048282953	0.0435202146041939	0.0185613679875688	0.0473902851648164	0.0018253781174939	0.0143297598096052	-0.0240148568994299	-0.0139041330975783	-0.0173040639869923	-0.0429673125782919	-0.0107263928513625	-0.0435422337894667	-0.0327930437275098	-0.0156309069286709	-0.025345996187754	-0.0117347445021462	-0.014695462031536	-0.0405837736545815	-0.035591915222816	0.0337907893176716	-0.0297143927917455	-0.0082731725436363	0.012540702753787	-0.0399330784252563	0.0035294332334011
crab1	0.0076269406070231	0.0217341234586106	0.0193639001964541	0.0453412185355089	-0.0002720063537915	0.0048392035130898	0.0384488031882157	0.0270831187602257	-0.0147870427979954	0.0183952518617219	0.0248146727848042	0.0327671701419119	0.017900116285493	0.0322059074279857	0.0224333023740202	-0.0038569419002744	-0.0065637013955495	0.0007667164554667	-0.0143657035122075	-0.0239407030893387	-0.0358302993104775	-0.0375244115585747	-0.0331642654371946	-0.0089100537998493	-0.0476277282940562	-0.0451438022076778	-0.0319807942469822	0.0133478152678867	-0.0094058340338747	0.0075780118335463	0.0318249469169681	0.0067082552144833	-0.020740863613613	-0.0185633424413549	-0.038636296920581	0.0236258198987362
crab2	0.0045938836504355	0.0024351650761888	-0.0031695714774613	-0.0002720063537915	0.0085477803542288	0.0238852379090789	-0.006139227311564	-0.0052956715048327	0.0118186883754453	-0.0178923906356985	-0.0044393426565134	0.0002362068956122	0.0001281107072201	0.0162923334528585	-0.0029660880758446	0.0011959678087698	0.0106180146971619	0.0008583107019293	-0.0007685900204979	0.0035463221295602	0.0054062814325657	0.003720762081022	0.0131145811427495	-0.0048025960372259	-0.0061633687816183	-0.0032127242378678	0.0023629075270379	-0.0129526106405666	-0.0104068764994261	-0.0076241319440325	-0.0106265183550081	-0.0132832150407284	0.0051910090612184	-0.0103287643103433	0.0103197786650552	-0.0099857817103584
crab3	-0.0112632896932618	0.0022687404835717	-0.0243472994604128	0.0048392035130898	0.0238852379090789	0.0153725913837625	-0.0035305422715282	0.0063832660758795	0.0194347937867277	0.001446110995228	-0.0305446138912151	-0.0196371814799895	-0.0146142262170979	0.0055302934668529	-0.0064030557746224	-0.0053600138587771	0.0003553884646037	0.0087218086540601	0.0088934713965333	0.0126560288339968	0.0139410932493482	-0.0036776563140741	0.0334974737981738	-0.0046434822220401	0.0034823208864118	0.0062559602541907	-0.0060840472806831	-0.0128982165127112	-0.0027236923336704	0.0137011644083617	-0.0171270914162439	0.0100696355624317	0.005679630710709	-0.0173871600654734	0.0089367371472497	-0.0152651033505649
seabird1	0.007868855941593	0.0085954750697411	0.0344505007354318	0.0384488031882157	-0.006139227311564	-0.0035305422715282	0.0345341866318992	0.0328035263362485	-0.0141076440222149	0.0242515416350723	0.0372567190355846	0.0215875572362526	0.0239212302306367	0.0334506013259462	0.0393242260886191	-0.0113548956428402	-0.0027057142867878	0.0062773637309371	-0.0144860632690313	-0.0187225374315317	-0.0358090537659818	-0.0306864679393012	-0.0334830177824452	-0.021968309203713	-0.0413468924863596	-0.0461085105628442	-0.0267586141878407	0.0089270515101909	-0.0244112471103162	-0.0030108993143448	0.0305423760042429	-0.0081331300431225	-0.0156596138184493	-0.0018115850277992	-0.0421977501967084	0.0145553779213034
seabird2	-0.0014798613233022	0.0118639248591581	0.0162881472376628	0.0270831187602257	-0.0052956715048327	0.0063832660758795	0.0328035263362485	0.0381073836381859	0.0049734491376627	0.0202346027223114	0.0216925092700554	0.0039660437711963	0.0113909805574359	0.0340021799118325	0.0275515360078777	-0.0081459664290758	0.0043099879888742	0.0105282001936804	-0.0075551027995999	0.0037544657947934	-0.0333708777427802	-0.0398172806011255	-0.0026103452584869	-0.0142770555593265	-0.0523177550585324	-0.0387924936273886	-0.0292578287119184	-0.0014494933348078	-0.0283491558093171	0.0097573253551854	0.0153059066121749	0.0042266230275636	-0.0064696522404526	-0.0040901090583595	-0.0384480494330247	-0.0028627408261321
seabird3	-0.0106783411582609	-0.0025145420941301	-0.0222529317587382	-0.0147870427979954	0.0118186883754453	0.0194347937867277	-0.0141076440222149	0.0049734491376627	0.0262888427980031	0.0018629654405134	-0.0344882920906556	-0.0388746431603218	-0.0181281057187997	-0.0054236140809164	-0.0052558780704506	-0.0104178377825343	-0.0058814206677181	0.0156185548657993	0.0061190025864291	0.0260993463734223	0.0248061360696398	-0.0005473327564157	0.0306443999812031	-0.0035662420897204	0.0096579073512759	0.0196370623210533	0.0051756255041231	-0.0081843449668029	-0.0017318525486159	-0.0005080837951999	-0.0234168199948604	0.0156231234774575	0.006515886809828	-0.0108644176946309	0.0205900988289696	-0.0103897614883306
squirrel1	0.0047199373822232	0.0084804231447099	-0.0008116390859313	0.0183952518617219	-0.0178923906356985	0.001446110995228	0.0242515416350723	0.0202346027223114	0.0018629654405134	0.0433420358254424	0.0049083968459302	0.0006160725940941	0.0033112971195083	0.0104810157207948	0.020187118679154	0.0065085778473494	-0.0157253129613867	0.015318436252537	-0.0052925172470953	-0.0113447476425773	-0.018566354157213	-0.0430762415972412	-0.028311349534884	-0.0034415694832877	-0.0399287292055235	-0.0513727974000806	-0.0342535523916571	0.0220748762748079	0.0141661083985997	0.0207735462341689	0.0371179155314389	0.0286642035154928	-0.0107924089126355	-0.0092121243118162	-0.03836331735667	0.0222780323089312
squirrel2	0.0160061237593588	0.0170138960737472	0.0616821563521402	0.0248146727848042	-0.0044393426565134	-0.0305446138912151	0.0372567190355846	0.0216925092700554	-0.0344882920906556	0.0049083968459302	0.0452271045123134	0.0418941972458304	0.0289456954001126	0.0225620143173555	0.035285766495526	0.0013348618643511	0.019635671282186	-0.01285946518746	-0.0134516475848096	-0.0267249518545547	-0.0412808516271513	-0.0181293007562105	-0.0372906753394766	-0.0226453938243838	-0.026047655128449	-0.0325426132461552	-0.0120496666072173	0.0022895631379131	-0.0267601059806128	-0.0208660763083795	0.0327193749828498	-0.0167093751721043	-0.0164074712734672	0.0083317086432762	-0.0360390697927266	0.0072830219629295
squirrel3	0.0197466276094057	0.0339368075079518	0.043555048282953	0.0327671701419119	0.0002362068956122	-0.0196371814799895	0.0215875572362526	0.0039660437711963	-0.0388746431603218	0.0006160725940941	0.0418941972458304	0.0558832898897864	0.0366772707858307	0.0120244518384751	0.0316595603131615	-0.0070571699509888	0.0006209227205045	-0.0328501748526325	-0.0290090556546191	-0.0429678263221565	-0.0433851412450724	0.0008427721258332	-0.0526259122835881	-0.0001096208269503	-0.0120514462536781	-0.0073019530470391	-0.0006332408205709	0.003254503823874	-0.0233645390558371	-0.028965025696476	0.0336445747242703	-0.0364851656778168	-0.0235696707700092	0.0130830927902683	-0.0200592179693996	0.010708734630829
rubberduck1	0.0217008596681877	0.0262145730460639	0.0435202146041939	0.017900116285493	0.0001281107072201	-0.0146142262170979	0.0239212302306367	0.0113909805574359	-0.0181281057187997	0.0033112971195083	0.0289456954001126	0.0366772707858307	0.0386295231859205	0.0178652222240557	0.0577732809337885	-0.001642417512233	0.0128750394087899	-0.0404906790793105	-0.0130301177318968	-0.0278045897901023	-0.0324414503697853	-0.0046322469171007	-0.0454364350540069	-0.0246680324894857	-0.0091328853950896	-0.0293266935215374	-0.016223787936124	-0.0061330748458935	-0.0259578336646517	-0.0288586874766898	0.0414505812737747	-0.0327376481507074	-0.0146335960981797	0.0113083745021622	-0.0368673940609843	0.009695376986815
rubberduck2	0.0045906613459289	0.0146741106334921	0.0185613679875688	0.0322059074279857	0.0162923334528585	0.0055302934668529	0.0334506013259462	0.0340021799118325	-0.0054236140809164	0.0104810157207948	0.0225620143173555	0.0120244518384751	0.0178652222240557	0.0237714613789624	0.0379925129266337	-0.0074861387060491	0.0143168442594033	0.0044665415538009	-0.0042924987715245	-0.0091832889859721	-0.0275665604028116	-0.0248230508038658	-0.0074342022959769	-0.0163332142197088	-0.0457958774797817	-0.0511218985963179	-0.0293732821917092	-0.0035158242331823	-0.0175013235827051	-0.003611753555897	0.017799004332383	-0.0072691955398612	-0.006290468923057	-0.0068717882687996	-0.0385154977960555	0.0008246766631421
rubberduck3	0.032861931230203	0.0394567905697774	0.0473902851648164	0.0224333023740202	-0.0029660880758446	-0.0064030557746224	0.0393242260886191	0.0275515360078777	-0.0052558780704506	0.020187118679154	0.035285766495526	0.0316595603131615	0.0577732809337885	0.0379925129266337	0.0586974212096706	-0.0061413522686954	-0.0001034020787086	-0.0207067205395791	-0.0078419994732069	-0.0193113962681368	-0.0394556211548499	-0.0403462543578063	-0.0430844107681308	-0.0468144459109345	-0.0386205913784688	-0.0585599432205476	-0.0364465862621517	-0.0117771376590641	-0.0268779907876785	-0.0168951234429746	0.05518867292283	-0.0087784036142448	-0.0172173155642536	-0.005122604078162	-0.0547135820656563	0.0138244638878
dishware1	-0.0051060427805728	-0.0031139036794948	0.0018253781174939	-0.0038569419002744	0.0011959678087698	-0.0053600138587771	-0.0113548956428402	-0.0081459664290758	-0.0104178377825343	0.0065085778473494	0.0013348618643511	-0.0070571699509888	-0.001642417512233	-0.0074861387060491	-0.0061413522686954	-0.0071800084265039	-0.001483268383911	0.0056952067417929	0.0015545530115965	-0.0057441765456009	0.0010228929751532	0.0057488602828299	0.008500581711046	0.0159792281799529	0.0104602916658653	0.0006080420356809	0.0045676179036119	-0.006631784082276	0.0141690578242721	0.0043880211182975	-0.00929532965139	0.0101848253394203	-0.0012649971499527	0.0035979024490011	0.0044632870674043	-0.0024700919448575
dishware2	0.0011481569499922	-0.0110553832551859	0.0143297598096052	-0.0065637013955495	0.0106180146971619	0.0003553884646037	-0.0027057142867878	0.0043099879888742	-0.0058814206677181	-0.0157253129613867	0.019635671282186	0.0006209227205045	0.0128750394087899	0.0143168442594033	-0.0001034020787086	-0.001483268383911	0.0129244032809897	0.0042034577910746	-0.0040641388035142	-0.0064791422175668	-0.0039869905242648	0.0148648594379477	0.0208350252565186	0.0082687936492288	-0.0074815303333323	0.0017748268612995	0.013402410789332	-0.0206121317048015	-0.0028128851190066	-0.0146988279635699	-0.0216230241739067	-0.0164698162721278	0.0007867157779724	0.0068570507700701	0.0011447619570591	-0.0220203363957997
dishware3	-0.0218242862191333	-0.0126364314951395	-0.0240148568994299	0.0007667164554667	0.0008583107019293	0.0087218086540601	0.0062773637309371	0.0105282001936804	0.0156185548657993	0.015318436252537	-0.01285946518746	-0.0328501748526325	-0.0404906790793105	0.0044665415538009	-0.0207067205395791	0.0056952067417929	0.0042034577910746	0.0251596418267798	0.0093249069296127	0.0183059963425918	0.0034372271729612	-0.0102265950019559	0.0362652268086444	0.0077106909924015	-0.0074545467697756	0.0046620242288791	0.0001015305853565	-0.0036214496034391	0.0081741588033974	0.0163759092360159	-0.0112698516762124	0.0240804655555995	-0.0031102740991181	-0.0075763631929418	0.0108932393867655	-0.0189920560602139
fence1	-0.0071353361015356	-0.0095768409090702	-0.0139041330975783	-0.0143657035122075	-0.0007685900204979	0.0088934713965333	-0.0144860632690313	-0.0075551027995999	0.0061190025864291	-0.0052925172470953	-0.0134516475848096	-0.0290090556546191	-0.0130301177318968	-0.0042924987715245	-0.0078419994732069	0.0015545530115965	-0.0040641388035142	0.0093249069296127	0.0039807132551862	0.0194887772637713	0.0129490932246028	0.0046281690619023	0.014842494463711	-0.0002349577047989	0.0066297100085157	0.0025544394625468	0.0021440345820332	-0.0001175373011054	0.0171603385639032	0.0247346483666553	-0.0076851954288523	0.0182166306073326	0.0155599258700444	-0.0092086764024035	0.0068783787999826	0.003439489684949
fence2	-0.0133871735769065	-0.0159458616181992	-0.0173040639869923	-0.0239407030893387	0.0035463221295602	0.0126560288339968	-0.0187225374315317	0.0037544657947934	0.0260993463734223	-0.0113447476425773	-0.0267249518545547	-0.0429678263221565	-0.0278045897901023	-0.0091832889859721	-0.0193113962681368	-0.0057441765456009	-0.0064791422175668	0.0183059963425918	0.0194887772637713	0.0216250006907485	0.0248469250454429	0.0098916046902447	0.0367406248754172	-0.0082513287942076	0.0203271043544551	0.0186887757672617	0.0062004587329834	-0.0055683568962477	0.0107553821747826	0.0021916382174768	-0.0179888448464457	0.0150092497313913	0.020713854318439	-0.0064174091021617	0.0228928183135302	-0.0058554775209809
fence3	-0.0167879345161657	-0.0223397694053073	-0.0429673125782919	-0.0358302993104775	0.0054062814325657	0.0139410932493482	-0.0358090537659818	-0.0333708777427802	0.0248061360696398	-0.018566354157213	-0.0412808516271513	-0.0433851412450724	-0.0324414503697853	-0.0275665604028116	-0.0394556211548499	0.0010228929751532	-0.0039869905242648	0.0034372271729612	0.0129490932246028	0.0248469250454429	0.0488846573484402	0.0374769927476791	0.0354122107153997	0.0146495750821105	0.0334140848267061	0.0334739825898318	0.0155011278080812	0.0110503704049824	0.0337850234103398	0.0142505752574063	-0.0373533247831954	0.0063268864914126	0.0275989068589789	-0.0065558871371654	0.0476827798761231	-0.0019603372001951
food1	0.000152237932175	-0.0233322819872908	-0.0107263928513625	-0.0375244115585747	0.003720762081022	-0.0036776563140741	-0.0306864679393012	-0.0398172806011255	-0.0005473327564157	-0.0430762415972412	-0.0181293007562105	0.0008427721258332	-0.0046322469171007	-0.0248230508038658	-0.0403462543578063	0.0057488602828299	0.0148648594379477	-0.0102265950019559	0.0046281690619023	0.0098916046902447	0.0374769927476791	0.046893899992553	0.0175187688507908	0.02356320309692	0.0606874638878038	0.0671424342063053	0.0489445726535022	-0.020123241021037	0.0044225201605837	-0.0304341097392113	-0.0383534555235304	-0.0283393951804608	0.0114798584043239	0.0183207943494814	0.0505312806988252	-0.0224690817600607
food2	-0.0251147605936048	-0.0424774102880434	-0.0435422337894667	-0.0331642654371946	0.0131145811427495	0.0334974737981738	-0.0334830177824452	-0.0026103452584869	0.0306443999812031	-0.028311349534884	-0.0372906753394766	-0.0526259122835881	-0.0454364350540069	-0.0074342022959769	-0.0430844107681308	0.008500581711046	0.0208350252565186	0.0362652268086444	0.014842494463711	0.0367406248754172	0.0354122107153997	0.0175187688507908	0.0768208374631003	0.0109681418616603	0.0256144828523068	0.0435950119859062	0.0231689549129307	-0.0250686424170355	0.0081682062801251	0.0056968525214194	-0.0545244152467996	0.0171860157679082	0.0205054475495155	-0.0045293953811566	0.0476394028680505	-0.0394361959284846
food3	-0.0102239690143581	-0.0205166148488525	-0.0327930437275098	-0.0089100537998493	-0.0048025960372259	-0.0046434822220401	-0.021968309203713	-0.0142770555593265	-0.0035662420897204	-0.0034415694832877	-0.0226453938243838	-0.0001096208269503	-0.0246680324894857	-0.0163332142197088	-0.0468144459109345	0.0159792281799529	0.0082687936492288	0.0077106909924015	-0.0002349577047989	-0.0082513287942076	0.0146495750821105	0.02356320309692	0.0109681418616603	0.0367090895085136	0.0051450853107727	0.031768115456842	0.0276776157545429	0.0091671360531551	0.0168131804157029	0.0159475554524632	-0.0331144191507672	0.0112644019756225	0.0026159186306728	0.0118321960553979	0.0267679595767402	-0.0047631056167889
shelves1	-0.0029646152012817	-0.0267738978909244	-0.0156309069286709	-0.0476277282940562	-0.0061633687816183	0.0034823208864118	-0.0413468924863596	-0.0523177550585324	0.0096579073512759	-0.0399287292055235	-0.026047655128449	-0.0120514462536781	-0.0091328853950896	-0.0457958774797817	-0.0386205913784688	0.0104602916658653	-0.0074815303333323	-0.0074545467697756	0.0066297100085157	0.0203271043544551	0.0334140848267061	0.0606874638878038	0.0256144828523068	0.0051450853107727	0.0719556472836201	0.0757364437800262	0.0444529028374997	-0.0239508776282576	0.0140667482737578	-0.0268056256340364	-0.0319484793131537	-0.0157171816589081	0.0221104146496338	0.0171578710831311	0.0622001360978778	-0.0057389284668554
shelves2	-0.0089750828254119	-0.0435199525870476	-0.025345996187754	-0.0451438022076778	-0.0032127242378678	0.0062559602541907	-0.0461085105628442	-0.0387924936273886	0.0196370623210533	-0.0513727974000806	-0.0325426132461552	-0.0073019530470391	-0.0293266935215374	-0.0511218985963179	-0.0585599432205476	0.0006080420356809	0.0017748268612995	0.0046620242288791	0.0025544394625468	0.0186887757672617	0.0334739825898318	0.0671424342063053	0.0435950119859062	0.031768115456842	0.0757364437800262	0.1073703285366502	0.0758826634112588	-0.0261206998505264	0.0027752044158793	-0.0349457335038944	-0.0601254498192732	-0.0245188364123193	0.0152811502769805	0.0256378800283591	0.0755642599576718	-0.0365274263565243
shelves3	-0.0065845848818969	-0.0265078103943789	-0.0117347445021462	-0.0319807942469822	0.0023629075270379	-0.0060840472806831	-0.0267586141878407	-0.0292578287119184	0.0051756255041231	-0.0342535523916571	-0.0120496666072173	-0.0006332408205709	-0.016223787936124	-0.0293732821917092	-0.0364465862621517	0.0045676179036119	0.013402410789332	0.0001015305853565	0.0021440345820332	0.0062004587329834	0.0155011278080812	0.0489445726535022	0.0231689549129307	0.0276776157545429	0.0444529028374997	0.0758826634112588	0.0459880916573036	-0.0278777095259116	-0.0013428644444063	-0.0257623511786846	-0.0324059099591581	-0.0140434103973619	0.0058048153297246	0.0185005004264885	0.0526179834881478	-0.0256424010912058
shoppingcart1	0.004885056555268	0.0069518190764397	-0.014695462031536	0.0133478152678867	-0.0129526106405666	-0.0128982165127112	0.0089270515101909	-0.0014494933348078	-0.0081843449668029	0.0220748762748079	0.0022895631379131	0.003254503823874	-0.0061330748458935	-0.0035158242331823	-0.0117771376590641	-0.006631784082276	-0.0206121317048015	-0.0036214496034391	-0.0001175373011054	-0.0055683568962477	0.0110503704049824	-0.020123241021037	-0.0250686424170355	0.0091671360531551	-0.0239508776282576	-0.0261206998505264	-0.0278777095259116	0.0342960764068178	0.0306434484787842	0.0322861012427903	0.0196594654658725	0.013426831308815	0.0002647584124883	-0.0032942427165918	-0.0154183491583458	0.0324162095015847
shoppingcart2	-0.0132481782271752	-0.0136494102768371	-0.0405837736545815	-0.0094058340338747	-0.0104068764994261	-0.0027236923336704	-0.0244112471103162	-0.0283491558093171	-0.0017318525486159	0.0141661083985997	-0.0267601059806128	-0.0233645390558371	-0.0259578336646517	-0.0175013235827051	-0.0268779907876785	0.0141690578242721	-0.0028128851190066	0.0081741588033974	0.0171603385639032	0.0107553821747826	0.0337850234103398	0.0044225201605837	0.0081682062801251	0.0168131804157029	0.0140667482737578	0.0027752044158793	-0.0013428644444063	0.0306434484787842	0.0223679115024197	0.0393381064362439	-0.0172197911316068	0.0226494014998484	0.0110206297855831	-0.0045992603937502	0.0180033418595675	0.012159433961422
shoppingcart3	-0.0135607800241121	0.0028089107531197	-0.035591915222816	0.0075780118335463	-0.0076241319440325	0.0137011644083617	-0.0030108993143448	0.0097573253551854	-0.0005080837951999	0.0207735462341689	-0.0208660763083795	-0.028965025696476	-0.0288586874766898	-0.003611753555897	-0.0168951234429746	0.0043880211182975	-0.0146988279635699	0.0163759092360159	0.0247346483666553	0.0021916382174768	0.0142505752574063	-0.0304341097392113	0.0056968525214194	0.0159475554524632	-0.0268056256340364	-0.0349457335038944	-0.0257623511786846	0.0322861012427903	0.0393381064362439	0.0450772436684938	0.0071065102385882	0.0369505627407019	0.0030225835009735	-0.0145788047056912	-0.0101107692291174	0.0160773251228981
towel1	0.0279361523037137	0.0362036315706377	0.0337907893176716	0.0318249469169681	-0.0106265183550081	-0.0171270914162439	0.0305423760042429	0.0153059066121749	-0.0234168199948604	0.0371179155314389	0.0327193749828498	0.0336445747242703	0.0414505812737747	0.017799004332383	0.05518867292283	-0.00929532965139	-0.0216230241739067	-0.0112698516762124	-0.0076851954288523	-0.0179888448464457	-0.0373533247831954	-0.0383534555235304	-0.0545244152467996	-0.0331144191507672	-0.0319484793131537	-0.0601254498192732	-0.0324059099591581	0.0196594654658725	-0.0172197911316068	0.0071065102385882	0.0509831594888607	0.0040964830497641	-0.019579076482276	-0.0075255782516694	-0.0518473460224	0.0316431122988026
towel2	-0.0132826514067407	-0.0009904204459877	-0.0297143927917455	0.0067082552144833	-0.0132832150407284	0.0100696355624317	-0.0081331300431225	0.0042266230275636	0.0156231234774575	0.0286642035154928	-0.0167093751721043	-0.0364851656778168	-0.0327376481507074	-0.0072691955398612	-0.0087784036142448	0.0101848253394203	-0.0164698162721278	0.0240804655555995	0.0182166306073326	0.0150092497313913	0.0063268864914126	-0.0283393951804608	0.0171860157679082	0.0112644019756225	-0.0157171816589081	-0.0245188364123193	-0.0140434103973619	0.013426831308815	0.0226494014998484	0.0369505627407019	0.0040964830497641	0.0384023395631458	0.003298350008518	-0.014058270452463	-0.0071873445880809	0.0090067073015441
towel3	-0.0175914704139651	-0.0176104116169527	-0.0082731725436363	-0.020740863613613	0.0051910090612184	0.005679630710709	-0.0156596138184493	-0.0064696522404526	0.006515886809828	-0.0107924089126355	-0.0164074712734672	-0.0235696707700092	-0.0146335960981797	-0.006290468923057	-0.0172173155642536	-0.0012649971499527	0.0007867157779724	-0.0031102740991181	0.0155599258700444	0.020713854318439	0.0275989068589789	0.0114798584043239	0.0205054475495155	0.0026159186306728	0.0221104146496338	0.0152811502769805	0.0058048153297246	0.0002647584124883	0.0110206297855831	0.0030225835009735	-0.019579076482276	0.003298350008518	0.004987135940097	0.0047008016017422	0.0168169841806717	0.0009173486549985
tree1	-0.0030675894887371	-0.008746823456919	0.012540702753787	-0.0185633424413549	-0.0103287643103433	-0.0173871600654734	-0.0018115850277992	-0.0040901090583595	-0.0108644176946309	-0.0092121243118162	0.0083317086432762	0.0130830927902683	0.0113083745021622	-0.0068717882687996	-0.005122604078162	0.0035979024490011	0.0068570507700701	-0.0075763631929418	-0.0092086764024035	-0.0064174091021617	-0.0065558871371654	0.0183207943494814	-0.0045293953811566	0.0118321960553979	0.0171578710831311	0.0256378800283591	0.0185005004264885	-0.0032942427165918	-0.0045992603937502	-0.0145788047056912	-0.0075255782516694	-0.014058270452463	0.0047008016017422	0.0030940015855727	0.014975528817187	-0.0069552358036179
tree2	-0.0189138983841264	-0.0340845361014433	-0.0399330784252563	-0.038636296920581	0.0103197786650552	0.0089367371472497	-0.0421977501967084	-0.0384480494330247	0.0205900988289696	-0.03836331735667	-0.0360390697927266	-0.0200592179693996	-0.0368673940609843	-0.0385154977960555	-0.0547135820656563	0.0044632870674043	0.0011447619570591	0.0108932393867655	0.0068783787999826	0.0228928183135302	0.0476827798761231	0.0505312806988252	0.0476394028680505	0.0267679595767402	0.0622001360978778	0.0755642599576718	0.0526179834881478	-0.0154183491583458	0.0180033418595675	-0.0101107692291174	-0.0518473460224	-0.0071873445880809	0.0168169841806717	0.014975528817187	0.0550945402053812	-0.0179959206115461
tree3	0.0008008560436479	0.0257171177112999	0.0035294332334011	0.0236258198987362	-0.0099857817103584	-0.0152651033505649	0.0145553779213034	-0.0028627408261321	-0.0103897614883306	0.0222780323089312	0.0072830219629295	0.010708734630829	0.009695376986815	0.0008246766631421	0.0138244638878	-0.0024700919448575	-0.0220203363957997	-0.0189920560602139	0.003439489684949	-0.0058554775209809	-0.0019603372001951	-0.0224690817600607	-0.0394361959284846	-0.0047631056167889	-0.0057389284668554	-0.0365274263565243	-0.0256424010912058	0.0324162095015847	0.012159433961422	0.0160773251228981	0.0316431122988026	0.0090067073015441	0.0009173486549985	-0.0069552358036179	-0.0179959206115461	0.0173307695152511
