# Supplementary material for: Infants have rich visual categories in ventrotemporal cortex at 2 months of age
Source: Nat Neurosci. 2026 Feb 2;29(3):693–702. doi: 10.1038/s41593-025-02187-8 (PMC12971487; doi:10.1038/s41593-025-02187-8)
Supplement: Supplementary file 10 — One .csv file for each RSM plot. Only the group average RSMs are provided for each ROI/age group. The full set of RSMs is available at OpenNeuro (OpenNeuro accession number: ds006883, https://doi.org/10.18112/openneuro.ds006883.v1.0.0) under derivatives/foundcog_rdms/. [file 41593_2025_2187_MOESM10_ESM.zip › ODoherty_ED_Fig1/adult_both_VO1_exemplar_correlation_acrosssub_rdm.csv]

	cat1	cat2	cat3	crab1	crab2	crab3	seabird1	seabird2	seabird3	squirrel1	squirrel2	squirrel3	rubberduck1	rubberduck2	rubberduck3	dishware1	dishware2	dishware3	fence1	fence2	fence3	food1	food2	food3	shelves1	shelves2	shelves3	shoppingcart1	shoppingcart2	shoppingcart3	towel1	towel2	towel3	tree1	tree2	tree3
cat1	0.0156635303863292	0.0298087495195531	0.0196361518898055	0.0343205847235726	0.0040504269158968	0.0165440261935143	0.0323759131155788	-0.0028989886257124	0.0031936099102841	0.0389863722143477	0.0292141018738905	0.0377551168612343	-0.0019805611360892	0.0024381147664395	0.0231163453988922	-0.0152135879996222	-0.0037292413530333	-0.0177453855903872	-0.0117612440431543	-0.0311449143911176	-0.0366384090883302	-0.0135681415313197	-0.0255944704929613	-0.0034361677395822	-0.0216908063136558	-0.0357000391397223	-0.011116048326274	0.0034747675365883	-0.0071557397954901	-0.0118827776299803	0.014846816369488	-0.0086475272115366	-0.0252451791428344	-0.0123623346977175	-0.0226720277868217	0.0068862778452909
cat2	0.0298087495195531	0.0339480700405615	0.0173872195483084	0.034358101051727	-0.0091175438872696	0.0048159560249336	0.026816733159692	0.0168228991136048	-0.0029248457254961	0.0266167773477925	0.0173445554996831	0.0401321572037573	0.0169294777453235	0.0187001208565377	0.0175716392221622	-0.0057119700310491	0.003648054868003	-0.0240509555541793	-0.018713039963204	-0.022466899656708	-0.0544045311103178	-0.0237246409414411	-0.0244535669668548	-0.0078717495709667	-0.0122700878035179	-0.0299168805277996	-0.0179214242122702	-0.0146306861852	-0.0114446733963709	-0.0179181792124392	0.0242828441900942	0.0012426565872563	-0.0163488244218434	0.0056746547786469	-0.0307228617889375	0.0011878973557016
cat3	0.0196361518898055	0.0173872195483084	0.0509372285827805	0.0238544617181698	0.0103566844922438	-0.0094999142931625	0.0270491830453251	0.0025863695846561	0.0008046471229626	0.0167751987635557	0.0539948051076562	0.0125519776567189	0.0322732197344195	0.0135016502614699	0.0171173791447226	0.0088456660149493	0.0117291925515399	-0.0176036769273688	-0.0170060224530739	-0.0353464446908752	-0.0590672326504026	-0.0125171229778418	-0.0026210752508771	-0.0066658660350969	-0.001087560216044	0.0063437361573366	0.0138704156530989	-0.0416582475328584	-0.0352863441381144	-0.038867788620679	-0.0068194902253267	-0.0140820629945892	-2.5976726228005236e-05	0.0033020630477091	-0.0221128945212382	-0.0239545829778002
crab1	0.0343205847235726	0.034358101051727	0.0238544617181698	0.0139617752540109	-0.003530357381238	0.0054817432216291	0.0296178900088767	0.0079597283291885	-0.0032459061443277	0.0502144224469293	0.0234869422742817	0.0440553875531221	0.0284063819452181	0.0041265632333007	0.0312824073388451	0.0085564362350613	-0.0075942136051564	-0.0136170529818682	-0.0098254800014468	-0.0275543740440711	-0.0427669860093067	-0.0121799974011618	-0.0358932515753887	-0.0069548587892201	-0.0338046169127593	-0.0361047046384089	-0.0238856945383163	-0.0185968790033907	-0.0126471297118684	-0.0259044110502682	0.0269887694743452	-0.0011860434810396	-0.0228683231020811	-0.0150098749090116	-0.0327837485438792	0.0194163024357604
crab2	0.0040504269158968	-0.0091175438872696	0.0103566844922438	-0.003530357381238	0.0323253616041864	0.0129278057282658	0.000319010563523	-0.0072410030016318	-0.0094181319897831	-0.0026808705885699	0.0142299103301521	0.0158159399764998	0.0033862949056865	-0.0070105559311266	-0.0044876721064805	-0.0126401756059582	-0.0004130924370487	-0.0035261370090234	0.0076025810951372	0.0056027768035051	-0.002767653871544	-0.0022112733786719	-0.0245224660366666	-0.0097558867913352	-0.0034482157443759	0.0026211362683935	0.0158705622064685	0.0084075526696649	0.0026848276573796	-0.0034169274869152	-0.0176886578070293	-0.0106180053360584	-0.0179700612367784	0.0028175483701758	-0.0113079171440286	-0.002127235577187
crab3	0.0165440261935143	0.0048159560249336	-0.0094999142931625	0.0054817432216291	0.0129278057282658	0.003844392751132	0.0114700212826663	-0.0126919460936044	-0.0021248440132719	0.0219976024636529	-0.0046320256947972	0.0200948906625444	-0.0069570945129817	0.0074088767548765	0.0107853749245897	-0.0134284192703672	0.0002448224907611	0.0027041302623672	-0.0044456628480537	-0.0098248787718276	0.0021926772330209	-0.0011385516624028	-0.0149789901337323	-0.0023471783317422	-0.0217275065355476	-0.0182327601534919	-0.0114593036683152	0.017357956199765	0.0031055679838488	0.0047742204194088	0.0054379203439033	-0.0040956768058053	-0.0167955572882702	-0.0132702006582413	-0.002224707999286	0.016938377095964
seabird1	0.0323759131155788	0.026816733159692	0.0270491830453251	0.0296178900088767	0.000319010563523	0.0114700212826663	0.015923081365951	0.0178790544130348	0.0043637068392398	0.0456774626541672	0.0284980863161369	0.0295156136541383	0.0081551808133781	0.0065955417008108	0.0177578156347991	-0.0065262527315998	-0.0005716118822365	-0.026810893423259	-0.0075302833938279	-0.0239848438647441	-0.0382943628423007	-0.0088682575245451	-0.0332107536471675	-0.0077149999282262	-0.0176595160793126	-0.0267225636723692	-0.020935299776204	0.0059578797391782	-0.0181384684572688	-0.0183036307859636	0.0176299022721487	-0.0107513533785868	-0.009646625871152	-0.0196547911192989	-0.028980189100177	-0.0009534831993594
seabird2	-0.0028989886257124	0.0168228991136048	0.0025863695846561	0.0079597283291885	-0.0072410030016318	-0.0126919460936044	0.0178790544130348	0.043793024205648	0.0046268510769874	0.0112475260710666	0.001894912713591	-0.0168575524136574	-0.0170480967249784	-0.0215725738077744	-0.0088580729116974	0.0030120363267055	-0.0036324938653173	-0.0282922305081376	0.0059658499143274	0.0109667348916069	0.009331075556195	-0.0203341449179009	0.0023886780661449	-0.0090673253093892	-0.0025740853973586	-0.0015197002943223	-0.0155598006257674	0.0130369554901812	-0.0087709534317358	0.0308482376288132	0.0011195828818243	0.0060826064233852	0.0125329431179108	0.0077163309090922	-0.018070283658925	0.0131017869194736
seabird3	0.0031936099102841	-0.0029248457254961	0.0008046471229626	-0.0032459061443277	-0.0094181319897831	-0.0021248440132719	0.0043637068392398	0.0046268510769874	0.013100947233752	0.0173336815691809	0.0045333807581554	0.0058425223960902	0.0091423660401054	-0.0122772056146929	0.0027251296872021	0.0102410884372712	-0.0075735520418616	-0.0018062765006013	-0.0093245598484421	0.0036972825594983	0.0013619982895643	-0.0014299645013468	-0.0025557781088199	-0.0007960391706454	-0.0187279183463486	-0.003575432008787	0.0046276757310447	0.0038934028032859	-0.0105624838357958	0.0058729648994016	0.0002513394048759	0.0101883887916911	-0.0005267368883864	-0.0106790356659075	0.0031421842430252	0.0117293838746483
squirrel1	0.0389863722143477	0.0266167773477925	0.0167751987635557	0.0502144224469293	-0.0026808705885699	0.0219976024636529	0.0456774626541672	0.0112475260710666	0.0173336815691809	0.0637602280661908	0.0285808126346873	0.0479258051834514	0.0174213525117968	-8.074916320241273e-05	0.0347434282543058	0.0001363395013584	-0.0020408714256482	-0.0263662932057814	-0.0098538802450006	-0.0217378638511404	-0.0417673820735285	-0.0223463063424952	-0.0515359445319484	-0.0101467699199066	-0.048949559852941	-0.0591696325732679	-0.040005092097691	0.0141694248028153	-0.0193793703706094	-0.017643800216819	0.0434808039652138	-0.0077879252010247	-0.0313411041432566	-0.0379576022312535	-0.0451649711267149	0.0194247992022152
squirrel2	0.0292141018738905	0.0173445554996831	0.0539948051076562	0.0234869422742817	0.0142299103301521	-0.0046320256947972	0.0284980863161369	0.001894912713591	0.0045333807581554	0.0285808126346873	0.0438704817296753	0.0299476002609515	0.0226813546009857	0.0161113568393146	0.0113955329766496	-0.0012514150287054	0.0064903192811137	-0.0137467781502832	-0.0128049624519535	-0.0320652622774648	-0.0670415788874713	-0.0065739491664787	-0.0029991680719696	-0.001849318596882	0.0010609853223564	-0.0013059079679323	0.0099977663482601	-0.0410355160370089	-0.0417381409003575	-0.0368180291413108	0.0014321375629172	-0.0210955780017535	-0.0079086629123277	0.0062143483636324	-0.0332229582098147	-0.0276619891772441
squirrel3	0.0377551168612343	0.0401321572037573	0.0125519776567189	0.0440553875531221	0.0158159399764998	0.0200948906625444	0.0295156136541383	-0.0168575524136574	0.0058425223960902	0.0479258051834514	0.0299476002609515	0.0438490140197579	0.0311760105099936	0.0070127057830884	0.0242244466474808	-0.0109775014010727	-0.0118182447160644	-0.0090784462772812	-0.0167618305250396	-0.0287118125673452	-0.0554218149464934	-0.0006378134222494	-0.0358614839563357	-0.0060197386431285	-0.0320683538432422	-0.0324403224433607	-0.0110315305389239	-0.015711980052796	-0.0304659568248961	-0.0360705562838178	0.0218265238284966	-0.0072342130283053	-0.031002060193341	-0.0133601988021377	-0.0330786444748195	0.0055729467622213
rubberduck1	-0.0019805611360892	0.0169294777453235	0.0322732197344195	0.0284063819452181	0.0033862949056865	-0.0069570945129817	0.0081551808133781	-0.0170480967249784	0.0091423660401054	0.0174213525117968	0.0226813546009857	0.0311760105099936	0.0058313494907701	0.0108665073763331	0.0177303449785203	0.0110308726788386	0.0111019628667921	-0.0035892513967701	-0.0065220408322688	-0.0207963832934523	-0.0479118831006928	0.0093458084379157	-0.0117831296631807	-0.0110210053815876	-0.0021634413301711	0.0042850401563756	0.0057650103223622	-0.039674898424616	-0.0215768232985326	-0.0319340680217147	0.0109611871477267	-0.0139356941633123	-0.0237778001929501	0.0110075790313436	-0.0225974425746311	-0.0063321291679585
rubberduck2	0.0024381147664395	0.0187001208565377	0.0135016502614699	0.0041265632333007	-0.0070105559311266	0.0074088767548765	0.0065955417008108	-0.0215725738077744	-0.0122772056146929	-8.074916320241273e-05	0.0161113568393146	0.0070127057830884	0.0108665073763331	-0.001175979265036	0.0142005171935838	-0.0035360688941518	0.0072664637660691	0.001349817072086	-0.0022243567288669	-0.0265679177806385	-0.0349510764728829	0.0160249472469118	0.0056272565288465	0.0026768587595806	0.0053477712939156	0.0083143256387504	0.0148621039320239	-0.0284266465649357	-0.0099858427504426	-0.0213833762445028	0.0017844954142058	-0.0100389357737691	-0.0053918367105569	0.0034797728188188	0.0013060546267738	-0.0173540669568257
rubberduck3	0.0231163453988922	0.0175716392221622	0.0171173791447226	0.0312824073388451	-0.0044876721064805	0.0107853749245897	0.0177578156347991	-0.0088580729116974	0.0027251296872021	0.0347434282543058	0.0113955329766496	0.0242244466474808	0.0177303449785203	0.0142005171935838	0.0251865810092501	0.0028849247880831	-0.0010358793780351	-0.0080373127709951	-0.0035329275886174	-0.0395216714590607	-0.0374539603616851	-0.0006522692712571	-0.019803119960692	-0.0113355290650857	-0.0136704904511093	-0.0283640257672545	-0.0076534446493744	-0.016621254507633	-0.0079889463449084	-0.0199445101913118	0.0183147527833184	-0.0055426553578757	-0.0193938072548436	-0.0119438292974344	-0.03188019101069	0.0100066928352102
dishware1	-0.0152135879996222	-0.0057119700310491	0.0088456660149493	0.0085564362350613	-0.0126401756059582	-0.0134284192703672	-0.0065262527315998	0.0030120363267055	0.0102410884372712	0.0001363395013584	-0.0012514150287054	-0.0109775014010727	0.0110308726788386	-0.0035360688941518	0.0028849247880831	-0.0038665241439193	-0.0060042565588568	0.00567177655926	-0.0012209671601912	-0.0004307039539595	0.014288421620868	0.0096517307762151	0.0061366752878963	0.0026713100201442	-0.0123498654817727	-0.0024080790850506	-0.0004508035239656	-0.0068140898712799	0.0018850561484305	0.0073831507413857	-0.0057294854060382	0.0078751473327746	0.0028385683177742	-0.0051884146918937	-0.0014211102752473	0.0122483997696257
dishware2	-0.0037292413530333	0.003648054868003	0.0117291925515399	-0.0075942136051564	-0.0004130924370487	0.0002448224907611	-0.0005716118822365	-0.0036324938653173	-0.0075735520418616	-0.0020408714256482	0.0064903192811137	-0.0118182447160644	0.0111019628667921	0.0072664637660691	-0.0010358793780351	-0.0060042565588568	-0.0118793515626665	-0.0015155605990692	0.0023947484022613	-0.0049557720204977	-0.0081956376419441	0.0126238874497797	0.0096039779409385	0.0037020418500199	0.0153163393565594	0.0135080073031464	0.0065476824919576	-0.020454550544541	-0.0028412758055631	-0.0066058321361721	0.0040066687909203	-0.0106311981100439	0.0035676162871306	0.005241278015273	-0.0055548802893314	-0.020649529336704
dishware3	-0.0177453855903872	-0.0240509555541793	-0.0176036769273688	-0.0136170529818682	-0.0035261370090234	0.0027041302623672	-0.026810893423259	-0.0282922305081376	-0.0018062765006013	-0.0263662932057814	-0.0137467781502832	-0.0090784462772812	-0.0035892513967701	0.001349817072086	-0.0080373127709951	0.00567177655926	-0.0015155605990692	0.0223447312549101	0.0098928290268197	0.0104136656198598	0.0182314471607425	0.0241283075519941	0.021745532561476	-0.002721146861189	0.0231481627073458	0.0244251722017032	0.0109737545225101	-0.0162140042303787	0.0107052197870593	0.0012294946531132	-0.0075922614085426	-0.0029739266547278	0.0082315312504159	0.0011334101737417	0.0202195198835657	-0.0062647599736025
fence1	-0.0117612440431543	-0.018713039963204	-0.0170060224530739	-0.0098254800014468	0.0076025810951372	-0.0044456628480537	-0.0075302833938279	0.0059658499143274	-0.0093245598484421	-0.0098538802450006	-0.0128049624519535	-0.0167618305250396	-0.0065220408322688	-0.0022243567288669	-0.0035329275886174	-0.0012209671601912	0.0023947484022613	0.0098928290268197	-0.0093423273749382	0.0150134865901559	0.0251620900724552	0.0023725198109492	0.0017289367026391	0.0150401818931324	0.0014542009551194	-0.0020090300445973	-0.0041716784831095	0.0244463690711191	0.0139584029498742	0.0159873095414104	-0.0006223578165174	-0.0009315601974829	0.0037612354621988	-0.0086208118986157	0.0094894354590589	-0.0040957270518886
fence2	-0.0311449143911176	-0.022466899656708	-0.0353464446908752	-0.0275543740440711	0.0056027768035051	-0.0098248787718276	-0.0239848438647441	0.0109667348916069	0.0036972825594983	-0.0217378638511404	-0.0320652622774648	-0.0287118125673452	-0.0207963832934523	-0.0265679177806385	-0.0395216714590607	-0.0004307039539595	-0.0049557720204977	0.0104136656198598	0.0150134865901559	0.0435024144150338	0.0555169256469771	0.0066992119023985	0.0118253689804247	-0.0019605931833739	0.003781159307252	0.0197002157477171	-0.0086667124587158	0.0300650608305324	0.014238750194235	0.0289949085628992	-0.0073308810272718	0.0196388838304375	0.0225832543116748	0.0069321250379825	0.0345082805082884	0.0123176637294413
fence3	-0.0366384090883302	-0.0544045311103178	-0.0590672326504026	-0.0427669860093067	-0.002767653871544	0.0021926772330209	-0.0382943628423007	0.009331075556195	0.0013619982895643	-0.0417673820735285	-0.0670415788874713	-0.0554218149464934	-0.0479118831006928	-0.0349510764728829	-0.0374539603616851	0.014288421620868	-0.0081956376419441	0.0182314471607425	0.0251620900724552	0.0555169256469771	0.080168914513948	0.00952724429118	0.0204524506005376	0.0027071574947245	0.0256432940605685	0.0216878900312273	-0.0080754517186567	0.0560052636086075	0.0520611620354535	0.0649007695486158	-0.0296474697546951	0.0203477785912395	0.0303833790778909	-0.0099226384234634	0.0544241528562491	0.021679076849022
food1	-0.0135681415313197	-0.0237246409414411	-0.0125171229778418	-0.0121799974011618	-0.0022112733786719	-0.0011385516624028	-0.0088682575245451	-0.0203341449179009	-0.0014299645013468	-0.0223463063424952	-0.0065739491664787	-0.0006378134222494	0.0093458084379157	0.0160249472469118	-0.0006522692712571	0.0096517307762151	0.0126238874497797	0.0241283075519941	0.0023725198109492	0.0066992119023985	0.00952724429118	0.0248714337578538	0.0108913485033703	-0.0008422047371954	0.0243581183906419	0.0215299750598467	0.0278697087075221	-0.0233011414524286	-0.0151490715579524	-0.0251666232287888	-0.0094749942661297	-0.0267854172627396	0.0123312883319619	0.0112021759252372	0.0130270468495809	-0.018466650476537
food2	-0.0255944704929613	-0.0244535669668548	-0.0026210752508771	-0.0358932515753887	-0.0245224660366666	-0.0149789901337323	-0.0332107536471675	0.0023886780661449	-0.0025557781088199	-0.0515359445319484	-0.0029991680719696	-0.0358614839563357	-0.0117831296631807	0.0056272565288465	-0.019803119960692	0.0061366752878963	0.0096039779409385	0.021745532561476	0.0017289367026391	0.0118253689804247	0.0204524506005376	0.0108913485033703	0.0470921325843473	0.0202114752758295	0.0253354750824117	0.0378098009407616	0.0340332611764688	-0.017906289489349	0.0085378757346474	0.0117933626387936	-0.0169211887770498	0.0025467274898084	0.02655726211622	0.027584366875314	0.0218808521249025	-0.0176977851383759
food3	-0.0034361677395822	-0.0078717495709667	-0.0066658660350969	-0.0069548587892201	-0.0097558867913352	-0.0023471783317422	-0.0077149999282262	-0.0090673253093892	-0.0007960391706454	-0.0101467699199066	-0.001849318596882	-0.0060197386431285	-0.0110210053815876	0.0026768587595806	-0.0113355290650857	0.0026713100201442	0.0037020418500199	-0.002721146861189	0.0150401818931324	-0.0019605931833739	0.0027071574947245	-0.0008422047371954	0.0202114752758295	-0.0075598816980663	0.0049587048873406	0.0084342260111476	0.0027122304445655	0.0092688162465695	0.0094640243970222	0.0051138996076067	-0.0008214139467849	0.002352414349795	0.0079884446176882	0.0092471080089032	0.0110387688091327	-0.0097369357642553
shelves1	-0.0216908063136558	-0.0122700878035179	-0.001087560216044	-0.0338046169127593	-0.0034482157443759	-0.0217275065355476	-0.0176595160793126	-0.0025740853973586	-0.0187279183463486	-0.048949559852941	0.0010609853223564	-0.0320683538432422	-0.0021634413301711	0.0053477712939156	-0.0136704904511093	-0.0123498654817727	0.0153163393565594	0.0231481627073458	0.0014542009551194	0.003781159307252	0.0256432940605685	0.0243581183906419	0.0253354750824117	0.0049587048873406	0.0248280657815767	0.0381398530706778	0.0278364760309198	-0.0122722957055894	-0.003234940880016	0.0047679741202686	-0.014892263153923	-0.0062867518739819	0.023006680315154	0.0266436192188354	0.0240273526976657	-0.0233379440921532
shelves2	-0.0357000391397223	-0.0299168805277996	0.0063437361573366	-0.0361047046384089	0.0026211362683935	-0.0182327601534919	-0.0267225636723692	-0.0015197002943223	-0.003575432008787	-0.0591696325732679	-0.0013059079679323	-0.0324403224433607	0.0042850401563756	0.0083143256387504	-0.0283640257672545	-0.0024080790850506	0.0135080073031464	0.0244251722017032	-0.0020090300445973	0.0197002157477171	0.0216878900312273	0.0215299750598467	0.0378098009407616	0.0084342260111476	0.0381398530706778	0.0365954360005745	0.0441709336085845	-0.0243641671419359	-0.0001378553235068	-0.003646362597823	-0.0337747841701728	-0.0074346307820911	0.0229476521847404	0.0390424795465385	0.0297765928559328	-0.0261284949094969
shelves3	-0.011116048326274	-0.0179214242122702	0.0138704156530989	-0.0238856945383163	0.0158705622064685	-0.0114593036683152	-0.020935299776204	-0.0155598006257674	0.0046276757310447	-0.040005092097691	0.0099977663482601	-0.0110315305389239	0.0057650103223622	0.0148621039320239	-0.0076534446493744	-0.0004508035239656	0.0065476824919576	0.0109737545225101	-0.0041716784831095	-0.0086667124587158	-0.0080754517186567	0.0278697087075221	0.0340332611764688	0.0027122304445655	0.0278364760309198	0.0441709336085845	0.0405256458383516	-0.0390717072361776	-0.0202576549846375	-0.0290906607121815	-0.0212498887064124	-0.0161750186896876	0.0095378219310031	0.0377686930584194	0.030707251062955	-0.0366102877201192
shoppingcart1	0.0034747675365883	-0.0146306861852	-0.0416582475328584	-0.0185968790033907	0.0084075526696649	0.017357956199765	0.0059578797391782	0.0130369554901812	0.0038934028032859	0.0141694248028153	-0.0410355160370089	-0.015711980052796	-0.039674898424616	-0.0284266465649357	-0.016621254507633	-0.0068140898712799	-0.020454550544541	-0.0162140042303787	0.0244463690711191	0.0300650608305324	0.0560052636086075	-0.0233011414524286	-0.017906289489349	0.0092688162465695	-0.0122722957055894	-0.0243641671419359	-0.0390717072361776	0.0623017349972012	0.0522505818453046	0.0534030384717439	0.0045589635191546	0.0238164463464953	-0.0003351205183198	-0.0348107201503152	0.0183978577791499	0.0319784751394755
shoppingcart2	-0.0071557397954901	-0.0114446733963709	-0.0352863441381144	-0.0126471297118684	0.0026848276573796	0.0031055679838488	-0.0181384684572688	-0.0087709534317358	-0.0105624838357958	-0.0193793703706094	-0.0417381409003575	-0.0304659568248961	-0.0215768232985326	-0.0099858427504426	-0.0079889463449084	0.0018850561484305	-0.0028412758055631	0.0107052197870593	0.0139584029498742	0.014238750194235	0.0520611620354535	-0.0151490715579524	0.0085378757346474	0.0094640243970222	-0.003234940880016	-0.0001378553235068	-0.0202576549846375	0.0522505818453046	0.0297218710265194	0.0444194951389479	-0.0117763283542628	0.0190776318946403	-0.0009578103589883	-0.0065480136081137	0.0201688242081305	0.0213067199523419
shoppingcart3	-0.0118827776299803	-0.0179181792124392	-0.038867788620679	-0.0259044110502682	-0.0034169274869152	0.0047742204194088	-0.0183036307859636	0.0308482376288132	0.0058729648994016	-0.017643800216819	-0.0368180291413108	-0.0360705562838178	-0.0319340680217147	-0.0213833762445028	-0.0199445101913118	0.0073831507413857	-0.0066058321361721	0.0012294946531132	0.0159873095414104	0.0289949085628992	0.0649007695486158	-0.0251666232287888	0.0117933626387936	0.0051138996076067	0.0047679741202686	-0.003646362597823	-0.0290906607121815	0.0534030384717439	0.0444194951389479	0.0369463422500947	-0.0070465323472915	0.025307007038382	0.0046386868978015	-0.0123113590869941	0.016642854470622	0.0238285071183477
towel1	0.014846816369488	0.0242828441900942	-0.0068194902253267	0.0269887694743452	-0.0176886578070293	0.0054379203439033	0.0176299022721487	0.0011195828818243	0.0002513394048759	0.0434808039652138	0.0014321375629172	0.0218265238284966	0.0109611871477267	0.0017844954142058	0.0183147527833184	-0.0057294854060382	0.0040066687909203	-0.0075922614085426	-0.0006223578165174	-0.0073308810272718	-0.0296474697546951	-0.0094749942661297	-0.0169211887770498	-0.0008214139467849	-0.014892263153923	-0.0337747841701728	-0.0212498887064124	0.0045589635191546	-0.0117763283542628	-0.0070465323472915	0.0229475713914895	0.0038202811345591	-0.0067896607588648	-0.0149490722434103	-0.0213071751758645	0.0102725315828677
towel2	-0.0086475272115366	0.0012426565872563	-0.0140820629945892	-0.0011860434810396	-0.0106180053360584	-0.0040956768058053	-0.0107513533785868	0.0060826064233852	0.0101883887916911	-0.0077879252010247	-0.0210955780017535	-0.0072342130283053	-0.0139356941633123	-0.0100389357737691	-0.0055426553578757	0.0078751473327746	-0.0106311981100439	-0.0029739266547278	-0.0009315601974829	0.0196388838304375	0.0203477785912395	-0.0267854172627396	0.0025467274898084	0.002352414349795	-0.0062867518739819	-0.0074346307820911	-0.0161750186896876	0.0238164463464953	0.0190776318946403	0.025307007038382	0.0038202811345591	0.0178025812504549	0.0084433373767977	-0.0090764953253399	0.0032835834639361	0.027264376463057
towel3	-0.0252451791428344	-0.0163488244218434	-2.5976726228005236e-05	-0.0228683231020811	-0.0179700612367784	-0.0167955572882702	-0.009646625871152	0.0125329431179108	-0.0005267368883864	-0.0313411041432566	-0.0079086629123277	-0.031002060193341	-0.0237778001929501	-0.0053918367105569	-0.0193938072548436	0.0028385683177742	0.0035676162871306	0.0082315312504159	0.0037612354621988	0.0225832543116748	0.0303833790778909	0.0123312883319619	0.02655726211622	0.0079884446176882	0.023006680315154	0.0229476521847404	0.0095378219310031	-0.0003351205183198	-0.0009578103589883	0.0046386868978015	-0.0067896607588648	0.0084433373767977	0.0078414751882152	0.0145824853604749	0.0258329899940605	-0.0065458843152455
tree1	-0.0123623346977175	0.0056746547786469	0.0033020630477091	-0.0150098749090116	0.0028175483701758	-0.0132702006582413	-0.0196547911192989	0.0077163309090922	-0.0106790356659075	-0.0379576022312535	0.0062143483636324	-0.0133601988021377	0.0110075790313436	0.0034797728188188	-0.0119438292974344	-0.0051884146918937	0.005241278015273	0.0011334101737417	-0.0086208118986157	0.0069321250379825	-0.0099226384234634	0.0112021759252372	0.027584366875314	0.0092471080089032	0.0266436192188354	0.0390424795465385	0.0377686930584194	-0.0348107201503152	-0.0065480136081137	-0.0123113590869941	-0.0149490722434103	-0.0090764953253399	0.0145824853604749	0.0165449034529682	0.0233172195948201	-0.0345612898537562
tree2	-0.0226720277868217	-0.0307228617889375	-0.0221128945212382	-0.0327837485438792	-0.0113079171440286	-0.002224707999286	-0.028980189100177	-0.018070283658925	0.0031421842430252	-0.0451649711267149	-0.0332229582098147	-0.0330786444748195	-0.0225974425746311	0.0013060546267738	-0.03188019101069	-0.0014211102752473	-0.0055548802893314	0.0202195198835657	0.0094894354590589	0.0345082805082884	0.0544241528562491	0.0130270468495809	0.0218808521249025	0.0110387688091327	0.0240273526976657	0.0297765928559328	0.030707251062955	0.0183978577791499	0.0201688242081305	0.016642854470622	-0.0213071751758645	0.0032835834639361	0.0258329899940605	0.0233172195948201	0.0260788923887102	-0.0057235877924291
tree3	0.0068862778452909	0.0011878973557016	-0.0239545829778002	0.0194163024357604	-0.002127235577187	0.016938377095964	-0.0009534831993594	0.0131017869194736	0.0117293838746483	0.0194247992022152	-0.0276619891772441	0.0055729467622213	-0.0063321291679585	-0.0173540669568257	0.0100066928352102	0.0122483997696257	-0.020649529336704	-0.0062647599736025	-0.0040957270518886	0.0123176637294413	0.021679076849022	-0.018466650476537	-0.0176977851383759	-0.0097369357642553	-0.0233379440921532	-0.0261284949094969	-0.0366102877201192	0.0319784751394755	0.0213067199523419	0.0238285071183477	0.0102725315828677	0.027264376463057	-0.0065458843152455	-0.0345612898537562	-0.0057235877924291	0.0278400439854659
