# Supplementary material for: Infants have rich visual categories in ventrotemporal cortex at 2 months of age
Source: Nat Neurosci. 2026 Feb 2;29(3):693–702. doi: 10.1038/s41593-025-02187-8 (PMC12971487; doi:10.1038/s41593-025-02187-8)
Supplement: Supplementary file 10 — One .csv file for each RSM plot. Only the group average RSMs are provided for each ROI/age group. The full set of RSMs is available at OpenNeuro (OpenNeuro accession number: ds006883, https://doi.org/10.18112/openneuro.ds006883.v1.0.0) under derivatives/foundcog_rdms/. [file 41593_2025_2187_MOESM10_ESM.zip › ODoherty_ED_Fig1/ninemonth_both_hV4_exemplar_correlation_acrosssub_rdm.csv]

	cat1	cat2	cat3	crab1	crab2	crab3	seabird1	seabird2	seabird3	squirrel1	squirrel2	squirrel3	rubberduck1	rubberduck2	rubberduck3	dishware1	dishware2	dishware3	fence1	fence2	fence3	food1	food2	food3	shelves1	shelves2	shelves3	shoppingcart1	shoppingcart2	shoppingcart3	towel1	towel2	towel3	tree1	tree2	tree3
cat1	0.0186700841615529	0.0242419732367973	0.0045072236293567	0.0082603258198337	0.0074125197560712	-0.0061927899355709	-0.0010466096144482	-0.0044816039751611	0.009433430471279	0.0028101152221528	0.0017143615813415	0.0218723782247478	0.009247505474245	0.0179872969456603	-0.0049747901841201	0.0013909224670821	-0.0002207480712202	-0.0070020494278103	-0.0213282310038858	-0.0192354853228251	-0.0114628137309632	0.0042928652800367	-0.0056449762679665	-0.0004675214490716	-0.0076953577641215	-0.0073316521487428	-0.0098007633487086	0.0013849499029846	0.0055017601670734	-0.0044668224876129	-0.0005620257699721	-0.0062190414519934	-0.0027822011826879	-0.0069243597637436	-0.0050716088774887	-0.0060466620257885
cat2	0.0242419732367973	0.0292407073027701	-3.729564273718659e-05	0.0084296777669743	0.007308979239551	-0.0027465967945459	0.0014596382222768	-0.0086712205661842	0.004732191459353	0.0044768553603483	-0.0005486683000761	0.0231699096571091	0.0093807600583304	0.0232710678667076	-0.0013310788568772	-0.0001680655526354	-0.0069123500307396	-0.0093562773784157	-0.0258845157985452	-0.0211035053384574	-0.0136835970525056	0.0073664601157859	-0.0045175067414354	-0.0016889248068043	-0.0078413671311376	-0.0062458373751568	-0.0042690039653548	0.0003256473931751	0.0064819838670032	-0.0085588796907913	-0.0009007475336518	-0.0069381346864099	-0.0005498029844154	-0.0056189258586124	0.0014272983378316	-0.011814159730775
cat3	0.0045072236293567	-3.729564273718659e-05	0.0518116273419405	0.0153273455539377	0.0219928560374512	-0.0115662781948195	0.0234001324863291	0.0089988192135018	0.0048842547243882	-0.0084507830683177	0.0253142375357865	0.0219736329323793	0.0312408643770609	0.0305826702345262	0.0050677777723383	-0.0062483525019904	0.0100539699877474	-0.0108686061057055	-0.0332867562045099	-0.0255176181302829	-0.0249491690244779	-0.0114400393636253	-0.0209969634764755	-0.0038736391020776	-0.0239518151850969	-0.0213868364799923	-0.034052783042772	0.0062626741860904	-0.0106318413846717	0.0022025947682567	0.0404932715025582	-0.0266064751341037	-0.0171356193176098	-0.0196423610760275	-0.0238422009401193	0.0174831616587037
crab1	0.0082603258198337	0.0084296777669743	0.0153273455539377	0.0086280658411427	0.0165590337440193	-0.0031428650493812	0.0063642384131829	-0.0045860611797373	0.003648801892809	0.0035932451874136	0.0097978688958536	0.0146991003336201	0.0135769661480271	0.0228445931048966	-0.0005535638708226	0.0015673640741209	0.0057148402251434	-0.0035525808791613	-0.0187460079598411	-0.0207828680207964	-0.0125869088513929	0.0026590595086956	-0.0069787131409993	-0.0017680124561126	-0.0109372405189167	-0.0097766599259405	-0.0090369165837014	-0.004635867822161	-0.0025912671097943	-0.0088836966825044	0.0107978786376003	-0.0100663554304466	-0.0062643761617438	-0.0083408952717908	-0.0075876081423631	-0.0020077844176967
crab2	0.0074125197560712	0.007308979239551	0.0219928560374512	0.0165590337440193	0.0215045802244173	-0.0081223194277329	0.0080799300472093	-0.0045004825479267	0.0054173022103774	0.0047060397139283	0.0141333700841892	0.0137082749894974	0.0135939163687762	0.0273952328880071	-0.0024852681650774	0.0003194533082486	0.0044668658906909	-0.0079693744499689	-0.0225607577385746	-0.0320404387661043	-0.0188979417959164	0.0029623526492845	-0.0110505257736692	0.0005179384336758	-0.0095040458487432	-0.0064245175296957	-0.0090419678856294	-0.0009483065836824	0.0031778247199872	-0.0050442583787103	0.0132521985921207	-0.0174621326510751	-0.0120302101197383	-0.0070776857998993	-0.0071669653269972	-0.0047257641171428
crab3	-0.0061927899355709	-0.0027465967945459	-0.0115662781948195	-0.0031428650493812	-0.0081223194277329	0.006122869423784	-0.0083440450575397	0.0057606131813372	0.0003992158944371	-0.0013811486786633	-0.0099224217791317	-0.0094236109326531	-0.0063443733641798	-0.0145137473112154	0.0008907365458607	0.0004622500388424	-0.00397088526603	0.0014855468721255	0.0058931485514031	0.0166169273023021	0.0086714988121543	0.0042987709672057	0.0154390428090472	-0.0039468987931849	0.0058819386085955	0.008958314684252	0.0062000966519528	-0.0057852628048671	-0.0003770801346957	-0.0027829102742375	-0.0111922100382605	0.0071725818914263	0.0121581238354724	-0.0005118360862661	0.0084930149936313	0.0006916814421153
seabird1	-0.0010466096144482	0.0014596382222768	0.0234001324863291	0.0063642384131829	0.0080799300472093	-0.0083440450575397	0.0117933314797143	0.0034374984296705	-0.0002759630857167	-0.0019585112493039	0.0139789361552147	0.0108031002066593	0.0178609385612477	0.0130650939304518	0.0054686520223204	-0.0027835840351943	0.0051499823181018	-0.003806688479133	-0.0130362529774309	-0.0118877153786025	-0.0116578134853939	-0.0098525348943018	-0.0146041614246209	-0.0057971577448775	-0.0156056111520484	-0.0160000012276604	-0.016362672928162	0.0042289018785315	-0.0044888830844164	0.0044359092359458	0.0221902002992328	-0.0117003239790971	-0.0070650998868211	-0.0056484042941124	-0.0136026153484518	0.0082472487430831
seabird2	-0.0044816039751611	-0.0086712205661842	0.0089988192135018	-0.0045860611797373	-0.0045004825479267	0.0057606131813372	0.0034374984296705	0.006498248379992	-0.0020869592104507	-0.0031649397137629	0.0017380957703889	-0.005825807351032	-0.0036552725648089	-0.013287964589608	-0.0006635563791578	-0.0020445174338731	-0.0023584651392129	-0.004966122010945	-4.4948266145410056e-05	0.0150449238583021	0.0037378849681648	-0.0025152343097856	0.0025358921990689	-0.0018253426898075	0.000356287524776	-0.0002931939476859	-0.0059394908576765	0.002871763682113	-0.003202436836511	0.0056995536131412	0.0058399385104154	-0.0027862841980978	0.0069993315051057	-0.0047978484209316	0.0022719231027772	0.0070856932254088
seabird3	0.009433430471279	0.004732191459353	0.0048842547243882	0.003648801892809	0.0054173022103774	0.0003992158944371	-0.0002759630857167	-0.0020869592104507	-0.000984883441581	0.0015721648858764	-0.0005835210689233	0.0066549058925665	0.0028274892823454	0.0072268881953486	-0.0017442316994665	-0.0002625244588047	0.0014251583567313	-0.0032663481476971	-0.0080588500960462	-0.0054436902242979	-0.0048593272982291	0.0038169161323895	0.0015520047282546	-1.49537388495275e-05	8.916145951405873e-05	-0.0014293624378721	-0.0029841686305896	-0.0019162645594198	0.0010211075974838	-0.0016228929550364	-0.0006053258069248	-0.0039746569370701	-0.0004398416234644	-0.0049659207760652	0.0006804522721458	-0.0060396162844314
squirrel1	0.0028101152221528	0.0044768553603483	-0.0084507830683177	0.0035932451874136	0.0047060397139283	-0.0013811486786633	-0.0019585112493039	-0.0031649397137629	0.0015721648858764	0.0009793836404826	-0.0003717037181345	0.0014673830370243	-0.0060487947132371	-0.0003289721184635	-0.0055376694877733	0.0033309268740487	0.0015491421324924	0.0026072392065934	0.0009982349269123	-0.0035598673474715	-0.0004338179204022	0.0013696758044206	0.0002221681510192	-0.0030413149506276	-9.24167642148879e-06	0.0014062557999195	0.0041749888276852	-0.0014560495948284	0.0050418936277829	-0.0017489100675673	-0.0060620581671318	0.0028447679501148	0.0015487706134716	0.0018996081012327	0.0052062038237661	-0.0065788486151521
squirrel2	0.0017143615813415	-0.0005486683000761	0.0253142375357865	0.0097978688958536	0.0141333700841892	-0.0099224217791317	0.0139789361552147	0.0017380957703889	-0.0005835210689233	-0.0003717037181345	0.0177851474449097	0.0131659836833278	0.0199052516003382	0.0153205496564461	8.978833594756678e-05	-0.0020382596704244	0.0080613119831145	-0.0021725481718981	-0.0141058726025368	-0.0204289773467296	-0.010642239963426	-0.0065322580002931	-0.0178728605892938	-0.0060945363726084	-0.0172356885035606	-0.0101856724123209	-0.0152042601535529	0.008354790668653	-0.0063719649652655	0.0027610246616273	0.0160102271107477	-0.0184043793999721	-0.0123813743346135	-0.0072474366004993	-0.0168390594396498	0.0130964762466666
squirrel3	0.0218723782247478	0.0231699096571091	0.0219736329323793	0.0146991003336201	0.0137082749894974	-0.0094236109326531	0.0108031002066593	-0.005825807351032	0.0066549058925665	0.0014673830370243	0.0131659836833278	0.0271010118405028	0.0255052167161023	0.0286283399320436	0.0028221153786683	-0.0015611091004861	-0.0001668050382896	-0.0073388675085294	-0.0333727409462414	-0.0291885536543845	-0.0198101137145177	-0.002641495227634	-0.013362773959609	-0.0061710923841307	-0.0204401424487328	-0.0203257118865849	-0.0142223697291886	0.0042893173028779	-0.0016903461450755	-0.006186667633	0.013788625106877	-0.015238955217604	-0.0108524983474351	-0.0106556152556353	-0.0112673434517951	0.0014109348624453
rubberduck1	0.009247505474245	0.0093807600583304	0.0312408643770609	0.0135769661480271	0.0135939163687762	-0.0063443733641798	0.0178609385612477	-0.0036552725648089	0.0028274892823454	-0.0060487947132371	0.0199052516003382	0.0255052167161023	0.031269729220959	0.0291060582308098	0.0058008049730304	-0.0078717066537137	0.0087484856809834	-0.0034736819786981	-0.0239755740510997	-0.0347497601509618	-0.0187230635514937	-0.0065815122496793	-0.015676601466667	-0.0016735610890012	-0.0299739704387131	-0.016302197122028	-0.022836800556754	0.0009723702959836	-0.0085720210672571	-0.0022286060241099	0.0253077645444246	-0.016889962730198	-0.0162326036489734	-0.0081444639213518	-0.0242298216268624	0.0119686860516231
rubberduck2	0.0179872969456603	0.0232710678667076	0.0305826702345262	0.0228445931048966	0.0273952328880071	-0.0145137473112154	0.0130650939304518	-0.013287964589608	0.0072268881953486	-0.0003289721184635	0.0153205496564461	0.0286283399320436	0.0291060582308098	0.0460661461745069	0.0029244461916647	0.001057449479295	0.0071947531315788	-0.0020568108558045	-0.0338061583935373	-0.0460142373461855	-0.028726281239299	-0.0008491110511833	-0.0167601358214082	0.0025406630521167	-0.0206676178671645	-0.0189411160562363	-0.0175738443484244	-0.0061661182745955	-0.0022563592906683	-0.0076147818939259	0.0222885879481745	-0.0153453050538495	-0.0221723705416811	-0.0112054776921261	-0.0200424934628109	-0.0012290203122488
rubberduck3	-0.0049747901841201	-0.0013310788568772	0.0050677777723383	-0.0005535638708226	-0.0024852681650774	0.0008907365458607	0.0054686520223204	-0.0006635563791578	-0.0017442316994665	-0.0055376694877733	8.978833594756678e-05	0.0028221153786683	0.0058008049730304	0.0029244461916647	0.003603584615944	0.0014073961299166	0.0019803316930235	0.0050254627655995	-0.0046251112959017	-0.0003179572176996	-0.0032599651723264	-0.0002636097491953	0.0025311467455376	-0.0019754251184194	-0.0021499810466113	-0.0051582605010507	-0.0035560141652668	-0.002157379783673	-0.0070960183523536	-0.0019684947512234	0.0084648982145009	0.0041453246029774	-0.0018790000742763	0.0001115886480964	-0.0058764468174037	0.0040010572277998
dishware1	0.0013909224670821	-0.0001680655526354	-0.0062483525019904	0.0015673640741209	0.0003194533082486	0.0004622500388424	-0.0027835840351943	-0.0020445174338731	-0.0002625244588047	0.0033309268740487	-0.0020382596704244	-0.0015611091004861	-0.0078717066537137	0.001057449479295	0.0014073961299166	-0.0019771527716512	-0.0001024532131544	0.0039130733197944	0.0009879175040124	0.0007351071883796	0.0039611853362749	0.0036290503106259	0.0013635690950969	-0.0028789854876752	0.0023553392858442	0.0014304741071959	0.006384747630898	-0.0005178912937277	0.0001796363337999	-0.0013092712225292	-0.0028123793287784	0.0048788406032343	0.000656685396062	0.001292844784225	0.0014548077714484	-0.0055755267196974
dishware2	-0.0002207480712202	-0.0069123500307396	0.0100539699877474	0.0057148402251434	0.0044668658906909	-0.00397088526603	0.0051499823181018	-0.0023584651392129	0.0014251583567313	0.0015491421324924	0.0080613119831145	-0.0001668050382896	0.0087484856809834	0.0071947531315788	0.0019803316930235	-0.0001024532131544	0.0049528846157904	0.0049922265278321	0.0029395332226997	-0.0144457937451359	-0.0028965802245074	-0.0050033372512226	-0.0054744728778165	0.0009704705171478	-0.0080977441269455	-0.0035991937097289	-0.0082535532481647	3.18488224458662e-05	-0.0042685128862969	0.0044601126999541	0.0056667063839027	0.0007729842406473	-0.0092777785084876	0.0006273625333232	-0.0119553050093074	0.0050947619135915
dishware3	-0.0070020494278103	-0.0093562773784157	-0.0108686061057055	-0.0035525808791613	-0.0079693744499689	0.0014855468721255	-0.003806688479133	-0.004966122010945	-0.0032663481476971	0.0026072392065934	-0.0021725481718981	-0.0073388675085294	-0.0034736819786981	-0.0020568108558045	0.0050254627655995	0.0039130733197944	0.0049922265278321	0.0072020034556507	0.0110828889249028	0.0045107508666721	0.00604409254229	-0.001793508395575	0.0063665598085071	-0.0004452260704825	0.0006134555439994	0.0030671491375137	0.0046069652852266	-0.0035147172238805	-0.0053103726668322	0.0007550749395928	-0.0051656337510945	0.0107424300179052	-0.0008226841943468	0.0098454167564596	-0.0047742599181258	0.0021681238784667
fence1	-0.0213282310038858	-0.0258845157985452	-0.0332867562045099	-0.0187460079598411	-0.0225607577385746	0.0058931485514031	-0.0130362529774309	-4.4948266145410056e-05	-0.0080588500960462	0.0009982349269123	-0.0141058726025368	-0.0333727409462414	-0.0239755740510997	-0.0338061583935373	-0.0046251112959017	0.0009879175040124	0.0029395332226997	0.0110828889249028	0.0421587666488438	0.0303593715684859	0.0218815617544003	-0.0022330631319854	0.0105786186325209	0.0122041132424728	0.0233163985334967	0.0191384587259046	0.0201378998633533	0.0011478718118369	0.003307804845672	0.0097863584568134	-0.0191996306390527	0.0214630785744789	0.0093128357743307	0.0174046767747966	0.0134205549684408	2.8516992713074245e-07
fence2	-0.0192354853228251	-0.0211035053384574	-0.0255176181302829	-0.0207828680207964	-0.0320404387661043	0.0166169273023021	-0.0118877153786025	0.0150449238583021	-0.0054436902242979	-0.0035598673474715	-0.0204289773467296	-0.0291885536543845	-0.0347497601509618	-0.0460142373461855	-0.0003179572176996	0.0007351071883796	-0.0144457937451359	0.0045107508666721	0.0303593715684859	0.0509073889886514	0.028971541226157	-0.0016445117336433	0.023768972410547	-0.0037937467594078	0.0233069421084419	0.0132174709881508	0.0153961919565738	-0.0007688038925171	0.0018070933998338	0.0070524919751143	-0.0178105267114322	0.0197577852630736	0.0274433534670381	0.0072297167606817	0.0224062269669488	0.0033321527136114
fence3	-0.0114628137309632	-0.0136835970525056	-0.0249491690244779	-0.0125869088513929	-0.0188979417959164	0.0086714988121543	-0.0116578134853939	0.0037378849681648	-0.0048593272982291	-0.0004338179204022	-0.010642239963426	-0.0198101137145177	-0.0187230635514937	-0.028726281239299	-0.0032599651723264	0.0039611853362749	-0.0028965802245074	0.00604409254229	0.0218815617544003	0.028971541226157	0.0169289610298381	0.0006070789411822	0.0114741926412026	0.0004299575100458	0.0148296790989465	0.0136435809431474	0.0158756315570614	0.001485282840783	0.0028868237407567	0.0064761106175832	-0.0187783887846483	0.0157570176906134	0.0124473764958267	0.0090125501905973	0.0112814637823844	-0.0017155928681589
food1	0.0042928652800367	0.0073664601157859	-0.0114400393636253	0.0026590595086956	0.0029623526492845	0.0042987709672057	-0.0098525348943018	-0.0025152343097856	0.0038169161323895	0.0013696758044206	-0.0065322580002931	-0.002641495227634	-0.0065815122496793	-0.0008491110511833	-0.0002636097491953	0.0036290503106259	-0.0050033372512226	-0.001793508395575	-0.0022330631319854	-0.0016445117336433	0.0006070789411822	0.0050347355998456	0.0099521744868824	0.0009114975167051	0.0110617253113378	0.0108106029649268	0.0140582455235163	-0.0048028868992329	0.0032115407382233	-0.0066059155867267	-0.0133634939307031	0.0007083155253856	0.001138307508765	0.0008250857244164	0.0091382322601089	-0.0117805999431562
food2	-0.0056449762679665	-0.0045175067414354	-0.0209969634764755	-0.0069787131409993	-0.0110505257736692	0.0154390428090472	-0.0146041614246209	0.0025358921990689	0.0015520047282546	0.0002221681510192	-0.0178728605892938	-0.013362773959609	-0.015676601466667	-0.0167601358214082	0.0025311467455376	0.0013635690950969	-0.0054744728778165	0.0063665598085071	0.0105786186325209	0.023768972410547	0.0114741926412026	0.0099521744868824	0.0163776914040728	0.000286334561108	0.015296717050326	0.0145207334227406	0.0136992187026221	-0.0111353120343227	-0.0009551189211425	-0.0051834859431215	-0.0176817049367995	0.0134259809879637	0.0123853292804419	0.0031081812321775	0.0124714939616139	-0.0079452869732976
food3	-0.0004675214490716	-0.0016889248068043	-0.0038736391020776	-0.0017680124561126	0.0005179384336758	-0.0039468987931849	-0.0057971577448775	-0.0018253426898075	-1.49537388495275e-05	-0.0030413149506276	-0.0060945363726084	-0.0061710923841307	-0.0016735610890012	0.0025406630521167	-0.0019754251184194	-0.0028789854876752	0.0009704705171478	-0.0004452260704825	0.0122041132424728	-0.0037937467594078	0.0004299575100458	0.0009114975167051	0.000286334561108	0.0057253907735158	0.0071431894873235	0.0071569019133912	0.0034623803564832	-0.0013062915486564	0.0051969623348245	0.0010879042941704	-0.0039476439793571	0.0040976797351438	-0.0039084749527211	0.0066137302781328	-0.0011737438977203	-0.0007107132149902
shelves1	-0.0076953577641215	-0.0078413671311376	-0.0239518151850969	-0.0109372405189167	-0.0095040458487432	0.0058819386085955	-0.0156056111520484	0.000356287524776	8.916145951405873e-05	-9.24167642148879e-06	-0.0172356885035606	-0.0204401424487328	-0.0299739704387131	-0.0206676178671645	-0.0021499810466113	0.0023553392858442	-0.0080977441269455	0.0006134555439994	0.0233163985334967	0.0233069421084419	0.0148296790989465	0.0110617253113378	0.015296717050326	0.0071431894873235	0.0254112973689966	0.0182523970040584	0.025813364781583	-0.0033326175130567	0.0070068139564791	0.0009246036131218	-0.0210841709216989	0.0105822450079762	0.0085193106897284	0.0080738005589799	0.0212560313883258	-0.0136183700429501
shelves2	-0.0073316521487428	-0.0062458373751568	-0.0213868364799923	-0.0097766599259405	-0.0064245175296957	0.008958314684252	-0.0160000012276604	-0.0002931939476859	-0.0014293624378721	0.0014062557999195	-0.0101856724123209	-0.0203257118865849	-0.016302197122028	-0.0189411160562363	-0.0051582605010507	0.0014304741071959	-0.0035991937097289	0.0030671491375137	0.0191384587259046	0.0132174709881508	0.0136435809431474	0.0108106029649268	0.0145207334227406	0.0071569019133912	0.0182523970040584	0.0140904024545752	0.0201845360148181	-0.002990003607295	0.0051388392706909	0.0012060198852257	-0.0213840161660004	0.0077767165407258	0.0057875302224246	0.007827797837417	0.0138108235403567	-0.0091476208948949
shelves3	-0.0098007633487086	-0.0042690039653548	-0.034052783042772	-0.0090369165837014	-0.0090419678856294	0.0062000966519528	-0.016362672928162	-0.0059394908576765	-0.0029841686305896	0.0041749888276852	-0.0152042601535529	-0.0142223697291886	-0.022836800556754	-0.0175738443484244	-0.0035560141652668	0.006384747630898	-0.0082535532481647	0.0046069652852266	0.0201378998633533	0.0153961919565738	0.0158756315570614	0.0140582455235163	0.0136992187026221	0.0034623803564832	0.025813364781583	0.0201845360148181	0.0252439979610365	-0.0026565114048049	0.0076039425369882	-0.0012693960624571	-0.0255244448942847	0.0121210576690144	0.0048609386134283	0.0115416330084627	0.015734975610906	-0.0129963996013095
shoppingcart1	0.0013849499029846	0.0003256473931751	0.0062626741860904	-0.004635867822161	-0.0009483065836824	-0.0057852628048671	0.0042289018785315	0.002871763682113	-0.0019162645594198	-0.0014560495948284	0.008354790668653	0.0042893173028779	0.0009723702959836	-0.0061661182745955	-0.002157379783673	-0.0005178912937277	3.18488224458662e-05	-0.0035147172238805	0.0011478718118369	-0.0007688038925171	0.001485282840783	-0.0048028868992329	-0.0111353120343227	-0.0013062915486564	-0.0033326175130567	-0.002990003607295	-0.0026565114048049	0.0059394177005831	0.0017525712557061	0.0061782793390913	0.0028463754626749	-0.0092644757899078	-0.0005396028987389	-0.0022697695945493	0.0009184697797452	0.0092695526445947
shoppingcart2	0.0055017601670734	0.0064819838670032	-0.0106318413846717	-0.0025912671097943	0.0031778247199872	-0.0003770801346957	-0.0044888830844164	-0.003202436836511	0.0010211075974838	0.0050418936277829	-0.0063719649652655	-0.0016903461450755	-0.0085720210672571	-0.0022563592906683	-0.0070960183523536	0.0001796363337999	-0.0042685128862969	-0.0053103726668322	0.003307804845672	0.0018070933998338	0.0028868237407567	0.0032115407382233	-0.0009551189211425	0.0051969623348245	0.0070068139564791	0.0051388392706909	0.0076039425369882	0.0017525712557061	0.0053604591123642	0.0021853696837252	-0.0082249636118571	0.0007328058959083	0.0021716612552111	0.002478123866837	0.0098033121664668	-0.0071132672525251
shoppingcart3	-0.0044668224876129	-0.0085588796907913	0.0022025947682567	-0.0088836966825044	-0.0050442583787103	-0.0027829102742375	0.0044359092359458	0.0056995536131412	-0.0016228929550364	-0.0017489100675673	0.0027610246616273	-0.006186667633	-0.0022286060241099	-0.0076147818939259	-0.0019684947512234	-0.0013092712225292	0.0044601126999541	0.0007550749395928	0.0097863584568134	0.0070524919751143	0.0064761106175832	-0.0066059155867267	-0.0051834859431215	0.0010879042941704	0.0009246036131218	0.0012060198852257	-0.0012693960624571	0.0061782793390913	0.0021853696837252	0.0011862047849582	0.0017876614309416	-0.0002563020839528	-0.0024009592525465	0.0034243861090765	-0.0031666493454646	0.0041836765803981
towel1	-0.0005620257699721	-0.0009007475336518	0.0404932715025582	0.0107978786376003	0.0132521985921207	-0.0111922100382605	0.0221902002992328	0.0058399385104154	-0.0006053258069248	-0.0060620581671318	0.0160102271107477	0.013788625106877	0.0253077645444246	0.0222885879481745	0.0084648982145009	-0.0028123793287784	0.0056667063839027	-0.0051656337510945	-0.0191996306390527	-0.0178105267114322	-0.0187783887846483	-0.0133634939307031	-0.0176817049367995	-0.0039476439793571	-0.0210841709216989	-0.0213840161660004	-0.0255244448942847	0.0028463754626749	-0.0082249636118571	0.0017876614309416	0.0298210892388628	-0.0147193361685485	-0.0105943259274826	-0.0100468136805489	-0.0169735394929848	0.0145067999263145
towel2	-0.0062190414519934	-0.0069381346864099	-0.0266064751341037	-0.0100663554304466	-0.0174621326510751	0.0071725818914263	-0.0117003239790971	-0.0027862841980978	-0.0039746569370701	0.0028447679501148	-0.0184043793999721	-0.015238955217604	-0.016889962730198	-0.0153453050538495	0.0041453246029774	0.0048788406032343	0.0007729842406473	0.0107424300179052	0.0214630785744789	0.0197577852630736	0.0157570176906134	0.0007083155253856	0.0134259809879637	0.0040976797351438	0.0105822450079762	0.0077767165407258	0.0121210576690144	-0.0092644757899078	0.0007328058959083	-0.0002563020839528	-0.0147193361685485	0.0200226165138862	0.0098257142975705	0.0111615225627935	0.0097214370525534	-0.0062564814371117
towel3	-0.0027822011826879	-0.0005498029844154	-0.0171356193176098	-0.0062643761617438	-0.0120302101197383	0.0121581238354724	-0.0070650998868211	0.0069993315051057	-0.0004398416234644	0.0015487706134716	-0.0123813743346135	-0.0108524983474351	-0.0162326036489734	-0.0221723705416811	-0.0018790000742763	0.000656685396062	-0.0092777785084876	-0.0008226841943468	0.0093128357743307	0.0274433534670381	0.0124473764958267	0.001138307508765	0.0123853292804419	-0.0039084749527211	0.0085193106897284	0.0057875302224246	0.0048609386134283	-0.0005396028987389	0.0021716612552111	-0.0024009592525465	-0.0105943259274826	0.0098257142975705	0.0114062817014518	0.0009830686840443	0.0153833943169449	-0.0023989499179946
tree1	-0.0069243597637436	-0.0056189258586124	-0.0196423610760275	-0.0083408952717908	-0.0070776857998993	-0.0005118360862661	-0.0056484042941124	-0.0047978484209316	-0.0049659207760652	0.0018996081012327	-0.0072474366004993	-0.0106556152556353	-0.0081444639213518	-0.0112054776921261	0.0001115886480964	0.001292844784225	0.0006273625333232	0.0098454167564596	0.0174046767747966	0.0072297167606817	0.0090125501905973	0.0008250857244164	0.0031081812321775	0.0066137302781328	0.0080738005589799	0.007827797837417	0.0115416330084627	-0.0022697695945493	0.002478123866837	0.0034243861090765	-0.0100468136805489	0.0111615225627935	0.0009830686840443	0.0056755453699788	0.0019714699606844	-5.149253021653512e-05
tree2	-0.0050716088774887	0.0014272983378316	-0.0238422009401193	-0.0075876081423631	-0.0071669653269972	0.0084930149936313	-0.0136026153484518	0.0022719231027772	0.0006804522721458	0.0052062038237661	-0.0168390594396498	-0.0112673434517951	-0.0242298216268624	-0.0200424934628109	-0.0058764468174037	0.0014548077714484	-0.0119553050093074	-0.0047742599181258	0.0134205549684408	0.0224062269669488	0.0112814637823844	0.0091382322601089	0.0124714939616139	-0.0011737438977203	0.0212560313883258	0.0138108235403567	0.015734975610906	0.0009184697797452	0.0098033121664668	-0.0031666493454646	-0.0169735394929848	0.0097214370525534	0.0153833943169449	0.0019714699606844	0.0198040530174449	-0.0133006498188977
tree3	-0.0060466620257885	-0.011814159730775	0.0174831616587037	-0.0020077844176967	-0.0047257641171428	0.0006916814421153	0.0082472487430831	0.0070856932254088	-0.0060396162844314	-0.0065788486151521	0.0130964762466666	0.0014109348624453	0.0119686860516231	-0.0012290203122488	0.0040010572277998	-0.0055755267196974	0.0050947619135915	0.0021681238784667	2.8516992713074245e-07	0.0033321527136114	-0.0017155928681589	-0.0117805999431562	-0.0079452869732976	-0.0007107132149902	-0.0136183700429501	-0.0091476208948949	-0.0129963996013095	0.0092695526445947	-0.0071132672525251	0.0041836765803981	0.0145067999263145	-0.0062564814371117	-0.0023989499179946	-5.149253021653512e-05	-0.0133006498188977	0.0145020973219451
