# Supplementary material for: Infants have rich visual categories in ventrotemporal cortex at 2 months of age
Source: Nat Neurosci. 2026 Feb 2;29(3):693–702. doi: 10.1038/s41593-025-02187-8 (PMC12971487; doi:10.1038/s41593-025-02187-8)
Supplement: Supplementary file 10 — One .csv file for each RSM plot. Only the group average RSMs are provided for each ROI/age group. The full set of RSMs is available at OpenNeuro (OpenNeuro accession number: ds006883, https://doi.org/10.18112/openneuro.ds006883.v1.0.0) under derivatives/foundcog_rdms/. [file 41593_2025_2187_MOESM10_ESM.zip › ODoherty_ED_Fig1/twomonth_both_PHC_exemplar_correlation_acrosssub_rdm.csv]

	cat1	cat2	cat3	crab1	crab2	crab3	seabird1	seabird2	seabird3	squirrel1	squirrel2	squirrel3	rubberduck1	rubberduck2	rubberduck3	dishware1	dishware2	dishware3	fence1	fence2	fence3	food1	food2	food3	shelves1	shelves2	shelves3	shoppingcart1	shoppingcart2	shoppingcart3	towel1	towel2	towel3	tree1	tree2	tree3
cat1	-0.0014048711883482	-0.0011078698850077	-0.0020491452384301	-0.0006016902258783	0.0009195221867407	0.0007629802754729	-0.0010043845099319	-0.0001889847172268	-0.0005107464098389	-0.0002191233715595	-0.0023581474461274	-0.0016188326161476	-0.0032984793379206	-0.0029121533287745	-0.0014914684151784	0.000992566422987	-0.0009672237601895	-0.0008002986567227	0.0022110172367596	0.0015256054914871	0.0003976041547101	0.0001771123268073	-0.000105428315736	0.0005188491131107	0.002218554797364	0.001313377700075	0.0019292115349578	9.086388580489338e-05	0.0016349934332866	4.2935473172764427e-05	0.0002955945847948	0.0006753154107493	0.0011812711340536	0.0003571464543188	0.0025463441791566	-0.0011298705365307
cat2	-0.0011078698850077	0.0022802369707962	-0.0004645918628881	-0.0001019011756736	-0.0045348523580493	-0.0006100835385926	0.0007872175835649	-0.0003364277637155	0.0028055591969348	0.0004771083573805	0.001118678362503	-0.0011591335485356	0.0008182719538759	0.0012901738743452	0.0014871853250546	0.0022144687473746	0.0002255586662829	-0.0004944472509968	-0.0032218645290039	0.0014481372817815	0.0012885690417196	-0.0016590444941151	-0.0002968144641664	0.0009789411834044	-0.0018955101842825	-0.0014371529213711	-0.003933942369644	0.0004796825738585	-0.000716047298131	-0.0016755448011836	0.0007498704219124	0.0003405265105763	0.0008802266133074	7.85747313980965e-05	-0.0001397365748659	0.000595884659292
cat3	-0.0020491452384301	-0.0004645918628881	0.0013029640497063	0.0013390510549221	0.0017218610046744	-0.0011657344883259	0.0033441253710767	0.0025549130375555	0.0010432041108218	0.0004315457873173	0.0056830994416133	0.004692046106842	0.0055221654323523	0.0023570671305279	0.0016563599603645	-0.0031732283972401	0.0006696824869228	-7.564142466427226e-05	-0.0039864060139738	-0.0048949596632561	-0.0013259807168852	0.0001368243492627	-0.0004076299385887	-0.0013736838666708	-0.0038305236214963	-0.0030324756043188	-0.0012253151352672	0.0011444026307779	-0.0035037135328653	0.0004373016733172	0.0012268123271782	-0.0010782220583641	-0.0012099300118082	0.0005512719431646	-0.0025856339402864	0.0031103202618809
crab1	-0.0006016902258783	-0.0001019011756736	0.0013390510549221	0.001031565114029	0.0019710680385089	-0.0016731838803908	0.0024448907578922	0.0007261355890588	-0.0017445525702338	0.0006401655929394	0.0028272430233065	0.002769054645649	0.0042259333898086	0.0004486321921975	0.0007392445088737	-0.0023418333633702	-0.0005173339395537	-0.0017448854849023	-0.0011179914336141	-0.0025217748132318	0.0003687535031115	-0.0024793113069755	-0.0030098224725206	-0.0001777331561832	-0.0022402958382659	0.0003750722690558	-0.0005088285211805	0.001232410924704	-0.0022030112726346	0.0002312888612958	0.0005746772203489	-0.0020229090078897	-0.0012625317760303	0.0001494738035474	-0.0017572295762563	0.0002400444677045
crab2	0.0009195221867407	-0.0045348523580493	0.0017218610046744	0.0019710680385089	0.002044928219877	0.0006365268844439	0.0008600313145759	0.001925242368421	-9.274246628344857e-05	-0.0017103677495276	2.1977633114223716e-05	0.0030668636185223	0.0026677023047884	-0.0025767271256299	0.000403457071083	-0.003719884309964	0.0009111003630565	-0.0001109370637242	0.0009960061758849	-0.0039904808778431	-0.0019951599849355	0.0009334247489991	0.0004513230295753	-0.0015312956319624	-0.0018403209069983	0.0012510364014956	0.0027102388549431	0.0011364523344111	-0.0025109327731982	0.0005608707821742	0.0007803452872217	-0.0009311299358731	-0.0031183273517167	0.0012141375249111	-0.0008577312687762	-9.303466885159448e-05
crab3	0.0007629802754729	-0.0006100835385926	-0.0011657344883259	-0.0016731838803908	0.0006365268844439	0.0003920661969744	-0.0032577701097344	-0.0019370545609189	0.002440976336392	-0.0028712916674862	-0.0046698442427882	-0.0037902581438832	-0.0059957985565058	-0.0054607891989941	-0.0022025937318969	0.000224446531767	0.0011727851114127	0.0009344629662679	0.0037969052564889	0.0037030329848361	0.0015484883845258	-0.0005221592949774	0.0028067136161298	0.0010240901032752	0.0027484150257655	0.0027525478580345	0.0038507044757905	0.0001710525259749	0.000636109815895	0.0005000677124009	-8.452619418952371e-05	0.0025319974236461	-0.000135913791139	0.0002781745227852	0.0038735417192107	-0.003767665109401
seabird1	-0.0010043845099319	0.0007872175835649	0.0033441253710767	0.0024448907578922	0.0008600313145759	-0.0032577701097344	0.0009543332450492	0.0037290301208659	0.000526238249548	0.0019792276495521	0.0058918543742023	0.0047148571590094	0.0078662405408354	0.0041446895236793	0.0033631424456804	-0.0027350888592628	-0.0001165110515066	-0.0008898228076102	-0.0050416964444914	-0.0070921388486928	-0.0018416269792162	-0.0005487391050002	-0.0027197421573544	-0.0018806613226747	-0.0049810173868658	-0.0026843500471907	-0.0042072925945045	0.0007506488364551	-0.0026738409912432	-0.0004935113529024	0.0006624428424986	-0.0013994127437672	-0.0013793401973261	0.0010156818758765	-0.0030983690911984	0.0052739918744951
seabird2	-0.0001889847172268	-0.0003364277637155	0.0025549130375555	0.0007261355890588	0.001925242368421	-0.0019370545609189	0.0037290301208659	0.002229343517809	0.0020114742814489	-0.0002163518528895	0.001757098170913	0.002424785609448	0.005370959765769	0.0001700414006796	0.0001458106833003	-0.0003246970209937	-0.0024656745700013	-0.0005903636151542	-0.0026001878713394	-0.0032337189481774	0.0003415280648186	-0.0024260293731005	-0.0019985216156262	-0.0008648196080146	-0.0023706279621904	-0.0020070786623074	-0.0002524592167352	0.0009447010384882	0.0001476203795116	-0.0004565328645302	0.0017048920726525	-0.0004942936461304	-0.0011285338255216	7.429001259951615e-05	-0.0008954424307034	0.0039051070355031
seabird3	-0.0005107464098389	0.0028055591969348	0.0010432041108218	-0.0017445525702338	-9.274246628344857e-05	0.002440976336392	0.000526238249548	0.0020114742814489	0.003216389937744	-0.0035468409698943	-0.0002864819622099	-0.0004754355788408	-0.0003487802724725	-0.0031989392303488	-4.794805695721465e-05	-0.00136348852228	0.0005450689432333	-6.813618318671994e-05	-0.001499808721474	-0.0009172705111944	-0.0001785046412168	-0.0018028348890225	0.0013332569684417	0.0004021071808298	-0.0013571402346479	0.0003288429401157	0.0018304796731804	-0.000186185020921	-0.0020456024560691	6.504694228740109e-05	0.0022780177997292	0.0020050134294095	-0.0023232117353404	0.000961023331273	0.0027660872141435	0.0002273687473206
squirrel1	-0.0002191233715595	0.0004771083573805	0.0004315457873173	0.0006401655929394	-0.0017103677495276	-0.0028712916674862	0.0019792276495521	-0.0002163518528895	-0.0035468409698943	0.0031185535265928	0.0029260360964322	0.002145484362639	0.0025962977868929	0.0071204933677724	0.0025644004949268	0.0016470682348667	-0.0014534197999131	0.0002948091653307	-0.0025854104303057	-0.0004407362255593	-0.0005067532299181	0.0007621924855555	-0.0036300629776547	0.0013877934832739	0.0009656224397114	-0.0030944511332551	-0.004211983615958	-0.0010314496531602	-1.1593406385921136e-05	-0.0002708931544702	-0.0022546573259081	-0.0010256905990044	0.0024932029936329	-0.0008655862562871	-0.0032353192222382	0.0022722639170928
squirrel2	-0.0023581474461274	0.001118678362503	0.0056830994416133	0.0028272430233065	2.1977633114223716e-05	-0.0046698442427882	0.0058918543742023	0.001757098170913	-0.0002864819622099	0.0029260360964322	0.0084249422764839	0.0049416326940962	0.0098528783678366	0.0058133132159802	0.0060653802627918	-0.0048319878153546	0.0026689291118686	-0.0011307234301986	-0.0070160362414858	-0.0072654247353557	-0.0023020465457962	0.0021769439709261	-0.0037301899539139	-0.0025000516672032	-0.006773596675865	-0.0052707171318315	-0.0043776261148702	-4.10518702727902e-05	-0.0050641522899681	0.0002549555936759	0.0021433151703702	-0.0019288679594455	-0.0016337103854907	0.0022590631046251	-0.0057287346227228	0.0056266361854019
squirrel3	-0.0016188326161476	-0.0011591335485356	0.004692046106842	0.002769054645649	0.0030668636185223	-0.0037902581438832	0.0047148571590094	0.002424785609448	-0.0004754355788408	0.002145484362639	0.0049416326940962	0.0029749104499581	0.0080399524496858	0.0033879468372304	0.0029927204377451	-0.0042196513221199	-0.0007372060099796	-0.0001945697848508	-0.0051140363043328	-0.0066420312528733	-0.0020523337060346	0.0017213988136806	-0.0021603782960148	-0.001787675008451	-0.004014600022847	-0.0035070250890364	-0.0026939665561632	-0.0004705694137988	-0.0044472170588613	-0.0004825422224154	0.0005126972772465	-0.0019306595821173	-0.0022545480857271	0.0007798326234504	-0.0018408521742328	0.0046982053165086
rubberduck1	-0.0032984793379206	0.0008182719538759	0.0055221654323523	0.0042259333898086	0.0026677023047884	-0.0059957985565058	0.0078662405408354	0.005370959765769	-0.0003487802724725	0.0025962977868929	0.0098528783678366	0.0080399524496858	0.0154287714888563	0.0076121423835609	0.0069207896126177	-0.0057260074141525	0.0025673441815537	-0.0009212965887343	-0.0100195430636926	-0.0109111285048078	-0.0048172606767412	0.0025332417369249	-0.0043527472428745	-0.003588923485399	-0.0100045727379927	-0.0058401189079169	-0.0062413789882929	0.0002200402311238	-0.0072203083800757	-0.0007303190441893	0.0011093239047429	-0.0029692384882703	-0.0036089908205783	0.0029613434221969	-0.008473463348062	0.0067437795040455
rubberduck2	-0.0029121533287745	0.0012901738743452	0.0023570671305279	0.0004486321921975	-0.0025767271256299	-0.0054607891989941	0.0041446895236793	0.0001700414006796	-0.0031989392303488	0.0071204933677724	0.0058133132159802	0.0033879468372304	0.0076121423835609	0.0109942732748306	0.0047641416283563	0.0025435411552804	0.0015666671170536	0.00072437508337	-0.0068839516874279	-0.0015603047535133	-0.0003263957301946	0.0019978323252477	-0.0034626395900788	-0.000410226167952	-0.004230428085323	-0.004493453247235	-0.0077644823976946	-0.0003299036211395	-0.0012676227716924	-0.0001702860643667	-0.0043937577758884	-0.0013661695468085	0.001048663678143	0.0011470073139707	-0.0077416103521444	0.0043604024498411
rubberduck3	-0.0014914684151784	0.0014871853250546	0.0016563599603645	0.0007392445088737	0.000403457071083	-0.0022025937318969	0.0033631424456804	0.0001458106833003	-4.794805695721465e-05	0.0025644004949268	0.0060653802627918	0.0029927204377451	0.0069207896126177	0.0047641416283563	0.0031002948374931	0.0001168623358247	0.000110414726107	-0.000954190697169	-0.0066441322349332	-0.0031341296508699	-0.0020473928159793	0.0015569627230579	-0.0021378241081737	-0.0019417493005855	-0.0064874040934023	-0.002688415534008	-0.0049648110304149	0.0004069495903204	-0.0014285772383835	-0.0004201847640027	0.0004897184997364	-0.0007810090610585	-6.416222744522573e-05	0.0017682841271396	-0.0057680751590744	0.0040268304731714
dishware1	0.000992566422987	0.0022144687473746	-0.0031732283972401	-0.0023418333633702	-0.003719884309964	0.000224446531767	-0.0027350888592628	-0.0003246970209937	-0.00136348852228	0.0016470682348667	-0.0048319878153546	-0.0042196513221199	-0.0057260074141525	0.0025435411552804	0.0001168623358247	0.0064626401866583	-0.0030174888718354	-0.00015794195713	-0.0001469873499314	0.008108113373825	0.0040751431748526	-0.0039335695285416	-0.0001438223424752	0.0020226387788201	0.0017418589565568	0.0024356524604747	-0.001473515093292	0.0009516983771788	0.0056204155118373	-0.0010456220253983	-0.0019073420499445	0.000876842832615	0.0032827599396349	0.0001486923106877	-0.0013524617851447	-0.0012621587873029
dishware2	-0.0009672237601895	0.0002255586662829	0.0006696824869228	-0.0005173339395537	0.0009111003630565	0.0011727851114127	-0.0001165110515066	-0.0024656745700013	0.0005450689432333	-0.0014534197999131	0.0026689291118686	-0.0007372060099796	0.0025673441815537	0.0015666671170536	0.000110414726107	-0.0030174888718354	0.0023490404156718	0.0011263338123113	0.000797899372805	-0.0022418795294796	-0.0017814230263285	0.0030822891729767	0.0009474534494574	-0.0007041791262437	-0.0006855306341606	-0.0008951707065152	0.0002800075838873	0.0003444040348482	-0.0025697122874926	0.0013395700308211	-0.0004328099491961	4.468506020866688e-05	-0.0023974148044881	0.0011030988938569	-0.0010843311059332	-0.0019813569272788
dishware3	-0.0008002986567227	-0.0004944472509968	-7.564142466427226e-05	-0.0017448854849023	-0.0001109370637242	0.0009344629662679	-0.0008898228076102	-0.0005903636151542	-6.813618318671994e-05	0.0002948091653307	-0.0011307234301986	-0.0001945697848508	-0.0009212965887343	0.00072437508337	-0.000954190697169	-0.00015794195713	0.0011263338123113	-0.0011050453094167	0.0005363889482316	-6.343917183407303e-05	0.0004346053815168	0.0030022366353678	0.0017502990624668	0.0006162936392305	0.0022529877467129	-0.0010718491441885	0.0002521714282567	-0.0009884495329364	0.0005506211208993	-0.0010146856966976	-0.0012356010047628	0.0008812492033844	0.0002737877733322	-0.0001964397328171	0.0012685456739467	-0.0002711529330298
fence1	0.0022110172367596	-0.0032218645290039	-0.0039864060139738	-0.0011179914336141	0.0009960061758849	0.0037969052564889	-0.0050416964444914	-0.0026001878713394	-0.001499808721474	-0.0025854104303057	-0.0070160362414858	-0.0051140363043328	-0.0100195430636926	-0.0068839516874279	-0.0066441322349332	-0.0001469873499314	0.000797899372805	0.0005363889482316	0.0067060979412918	0.0052245437255459	0.0025532286007692	-0.0008386250485886	0.0029806691184224	0.0029038285040637	0.008689935125869	0.0045404235315398	0.0068272926849993	8.534943482039428e-05	0.0037841878419855	0.0015309520719996	-0.0013921672118461	0.0016563536957741	0.0005211509083226	-0.0019639842956712	0.0059907605112523	-0.0056495817892381
fence2	0.0015256054914871	0.0014481372817815	-0.0048949596632561	-0.0025217748132318	-0.0039904808778431	0.0037030329848361	-0.0070921388486928	-0.0032337189481774	-0.0009172705111944	-0.0004407362255593	-0.0072654247353557	-0.0066420312528733	-0.0109111285048078	-0.0015603047535133	-0.0031341296508699	0.008108113373825	-0.0022418795294796	-6.343917183407303e-05	0.0052245437255459	0.008688130468587	0.0033578035994275	-0.0016809040363362	0.0035532331292023	0.0030769745470858	0.0044348726809386	0.0041579129856787	0.0025094926877537	-0.0014608793680183	0.0073494196763601	0.0008120515776779	-0.0013362947237527	0.0013933837544022	0.004250664116863	-0.0014212862283867	0.002847808950593	-0.0053924760707741
fence3	0.0003976041547101	0.0012885690417196	-0.0013259807168852	0.0003687535031115	-0.0019951599849355	0.0015484883845258	-0.0018416269792162	0.0003415280648186	-0.0001785046412168	-0.0005067532299181	-0.0023020465457962	-0.0020523337060346	-0.0048172606767412	-0.0003263957301946	-0.0020473928159793	0.0040751431748526	-0.0017814230263285	0.0004346053815168	0.0025532286007692	0.0033578035994275	0.0003676710681614	-0.003313714804105	0.0003631888772825	0.0019056537875621	0.0039195321819088	0.0021104133733394	-0.0009046795085034	0.0009877128786843	0.0012317968611998	-0.0001279223388251	-0.000672668460802	-9.43796003569488e-05	9.71776001877242e-06	-0.0004220339494444	0.0022166005438261	-0.0026661988039888
food1	0.0001771123268073	-0.0016590444941151	0.0001368243492627	-0.0024793113069755	0.0009334247489991	-0.0005221592949774	-0.0005487391050002	-0.0024260293731005	-0.0018028348890225	0.0007621924855555	0.0021769439709261	0.0017213988136806	0.0025332417369249	0.0019978323252477	0.0015569627230579	-0.0039335695285416	0.0030822891729767	0.0030022366353678	-0.0008386250485886	-0.0016809040363362	-0.003313714804105	0.0041365591191367	0.0011847370187353	-0.0007213408415697	0.0013692737474809	-0.0029034513450436	0.0001951817178322	-0.0014789997601765	-0.001463836530485	0.00056803833162	0.0002563274622413	-0.001072944230389	0.0002785869365129	0.0003385579211775	-0.0008337451173135	-6.338952028373402e-05
food2	-0.000105428315736	-0.0002968144641664	-0.0004076299385887	-0.0030098224725206	0.0004513230295753	0.0028067136161298	-0.0027197421573544	-0.0019985216156262	0.0013332569684417	-0.0036300629776547	-0.0037301899539139	-0.0021603782960148	-0.0043527472428745	-0.0034626395900788	-0.0021378241081737	-0.0001438223424752	0.0009474534494574	0.0017502990624668	0.0029806691184224	0.0035532331292023	0.0003631888772825	0.0011847370187353	0.0003831765908945	0.0002793891379971	0.0013340641252101	0.0019247725513751	0.0027597352679083	-0.0007748815181225	0.0023745642954538	0.000878103544283	0.0009551771484956	0.0008193927007879	0.0007710558528673	-0.0009321549533588	0.0031933056325869	-0.0021304740981749
food3	0.0005188491131107	0.0009789411834044	-0.0013736838666708	-0.0001777331561832	-0.0015312956319624	0.0010240901032752	-0.0018806613226747	-0.0008648196080146	0.0004021071808298	0.0013877934832739	-0.0025000516672032	-0.001787675008451	-0.003588923485399	-0.000410226167952	-0.0019417493005855	0.0020226387788201	-0.0007041791262437	0.0006162936392305	0.0029038285040637	0.0030769745470858	0.0019056537875621	-0.0007213408415697	0.0002793891379971	-0.0008471852945578	0.0033780985666755	-0.0002892643424059	4.8556518739338066e-05	0.0004053651775838	0.0017482657757299	-0.0003359698210124	-0.0010018020195591	0.0003543483222336	0.0012072700116172	-0.0014263349308515	0.0010409198249965	-0.0021163504136351
shelves1	0.002218554797364	-0.0018955101842825	-0.0038305236214963	-0.0022402958382659	-0.0018403209069983	0.0027484150257655	-0.0049810173868658	-0.0023706279621904	-0.0013571402346479	0.0009656224397114	-0.006773596675865	-0.004014600022847	-0.0100045727379927	-0.004230428085323	-0.0064874040934023	0.0017418589565568	-0.0006855306341606	0.0022529877467129	0.008689935125869	0.0044348726809386	0.0039195321819088	0.0013692737474809	0.0013340641252101	0.0033780985666755	0.0093148563548652	0.0029969206237988	0.00593591071871	-0.0007260052306622	0.0035358381148581	-0.0011153660468973	-0.0028375225667069	0.0014021644092395	0.0023156643106964	-0.0026403704741191	0.008102944390496	-0.0036693503455552
shelves2	0.001313377700075	-0.0014371529213711	-0.0030324756043188	0.0003750722690558	0.0012510364014956	0.0027525478580345	-0.0026843500471907	-0.0020070786623074	0.0003288429401157	-0.0030944511332551	-0.0052707171318315	-0.0035070250890364	-0.0058401189079169	-0.004493453247235	-0.002688415534008	0.0024356524604747	-0.0008951707065152	-0.0010718491441885	0.0045404235315398	0.0041579129856787	0.0021104133733394	-0.0029034513450436	0.0019247725513751	-0.0002892643424059	0.0029969206237988	0.0036077484258471	0.0052966510193516	0.0009525392680448	0.0011596099368483	0.0015047536475753	-0.0007614183042544	0.0009392754885475	-0.0012572951011915	0.000590814617299	0.0035080619189703	-0.0034903538265179
shelves3	0.0019292115349578	-0.003933942369644	-0.0012253151352672	-0.0005088285211805	0.0027102388549431	0.0038507044757905	-0.0042072925945045	-0.0002524592167352	0.0018304796731804	-0.004211983615958	-0.0043776261148702	-0.0026939665561632	-0.0062413789882929	-0.0077644823976946	-0.0049648110304149	-0.001473515093292	0.0002800075838873	0.0002521714282567	0.0068272926849993	0.0025094926877537	-0.0009046795085034	0.0001951817178322	0.0027597352679083	4.8556518739338066e-05	0.00593591071871	0.0052966510193516	0.0048401583334329	7.434362653336401e-05	0.0018264580621016	0.0014959835191865	0.0011993100625799	0.0014716647805325	-0.0005420371275311	-0.0007825853163009	0.0051247293243802	-0.0037612203272258
shoppingcart1	9.086388580489338e-05	0.0004796825738585	0.0011444026307779	0.001232410924704	0.0011364523344111	0.0001710525259749	0.0007506488364551	0.0009447010384882	-0.000186185020921	-0.0010314496531602	-4.10518702727902e-05	-0.0004705694137988	0.0002200402311238	-0.0003299036211395	0.0004069495903204	0.0009516983771788	0.0003444040348482	-0.0009884495329364	8.534943482039428e-05	-0.0014608793680183	0.0009877128786843	-0.0014789997601765	-0.0007748815181225	0.0004053651775838	-0.0007260052306622	0.0009525392680448	7.434362653336401e-05	-0.0014758574996156	-0.0004680265226856	0.0002765230673622	-1.5482960727200338e-05	-0.0002260196517696	-0.001431817351456	0.000159229979439	-0.000387724536012	-0.0006478593586658
shoppingcart2	0.0016349934332866	-0.000716047298131	-0.0035037135328653	-0.0022030112726346	-0.0025109327731982	0.000636109815895	-0.0026738409912432	0.0001476203795116	-0.0020456024560691	-1.1593406385921136e-05	-0.0050641522899681	-0.0044472170588613	-0.0072203083800757	-0.0012676227716924	-0.0014285772383835	0.0056204155118373	-0.0025697122874926	0.0005506211208993	0.0037841878419855	0.0073494196763601	0.0012317968611998	-0.001463836530485	0.0023745642954538	0.0017482657757299	0.0035358381148581	0.0011596099368483	0.0018264580621016	-0.0004680265226856	0.0040338111595584	0.000251746825273	-0.001238925722285	0.0011307775598943	0.0043161783345043	-0.0022636377535089	0.000915208235986	-0.0009344687951261
shoppingcart3	4.2935473172764427e-05	-0.0016755448011836	0.0004373016733172	0.0002312888612958	0.0005608707821742	0.0005000677124009	-0.0004935113529024	-0.0004565328645302	6.504694228740109e-05	-0.0002708931544702	0.0002549555936759	-0.0004825422224154	-0.0007303190441893	-0.0001702860643667	-0.0004201847640027	-0.0010456220253983	0.0013395700308211	-0.0010146856966976	0.0015309520719996	0.0008120515776779	-0.0001279223388251	0.00056803833162	0.000878103544283	-0.0003359698210124	-0.0011153660468973	0.0015047536475753	0.0014959835191865	0.0002765230673622	0.000251746825273	-0.0022608323555847	0.0003977614629532	-0.0005653943718041	0.0004287373813045	-8.86639001197829e-05	-0.0007262870800034	-0.0005719946167402
towel1	0.0002955945847948	0.0007498704219124	0.0012268123271782	0.0005746772203489	0.0007803452872217	-8.452619418952371e-05	0.0006624428424986	0.0017048920726525	0.0022780177997292	-0.0022546573259081	0.0021433151703702	0.0005126972772465	0.0011093239047429	-0.0043937577758884	0.0004897184997364	-0.0019073420499445	-0.0004328099491961	-0.0012356010047628	-0.0013921672118461	-0.0013362947237527	-0.000672668460802	0.0002563274622413	0.0009551771484956	-0.0010018020195591	-0.0028375225667069	-0.0007614183042544	0.0011993100625799	-1.5482960727200338e-05	-0.001238925722285	0.0003977614629532	0.0010337601324268	-0.0008869103316718	0.0009707883859341	-5.7063448215665706e-05	0.0014804858099135	0.0009673230105585
towel2	0.0006753154107493	0.0003405265105763	-0.0010782220583641	-0.0020229090078897	-0.0009311299358731	0.0025319974236461	-0.0013994127437672	-0.0004942936461304	0.0020050134294095	-0.0010256905990044	-0.0019288679594455	-0.0019306595821173	-0.0029692384882703	-0.0013661695468085	-0.0007810090610585	0.000876842832615	4.468506020866688e-05	0.0008812492033844	0.0016563536957741	0.0013933837544022	-9.43796003569488e-05	-0.001072944230389	0.0008193927007879	0.0003543483222336	0.0014021644092395	0.0009392754885475	0.0014716647805325	-0.0002260196517696	0.0011307775598943	-0.0005653943718041	-0.0008869103316718	-0.0002869015907858	0.001124112016947	-0.0006837866952318	0.0029062208038312	-0.0008027498662516
towel3	0.0011812711340536	0.0008802266133074	-0.0012099300118082	-0.0012625317760303	-0.0031183273517167	-0.000135913791139	-0.0013793401973261	-0.0011285338255216	-0.0023232117353404	0.0024932029936329	-0.0016337103854907	-0.0022545480857271	-0.0036089908205783	0.001048663678143	-6.416222744522573e-05	0.0032827599396349	-0.0023974148044881	0.0002737877733322	0.0005211509083226	0.004250664116863	9.71776001877242e-06	0.0002785869365129	0.0007710558528673	0.0012072700116172	0.0023156643106964	-0.0012572951011915	-0.0005420371275311	-0.001431817351456	0.0043161783345043	0.0004287373813045	0.0009707883859341	0.001124112016947	0.0009452572260492	-0.0011153452026663	-0.0008768245122502	0.0003655500953136
tree1	0.0003571464543188	7.85747313980965e-05	0.0005512719431646	0.0001494738035474	0.0012141375249111	0.0002781745227852	0.0010156818758765	7.429001259951615e-05	0.000961023331273	-0.0008655862562871	0.0022590631046251	0.0007798326234504	0.0029613434221969	0.0011470073139707	0.0017682841271396	0.0001486923106877	0.0011030988938569	-0.0001964397328171	-0.0019639842956712	-0.0014212862283867	-0.0004220339494444	0.0003385579211775	-0.0009321549533588	-0.0014263349308515	-0.0026403704741191	0.000590814617299	-0.0007825853163009	0.000159229979439	-0.0022636377535089	-8.86639001197829e-05	-5.7063448215665706e-05	-0.0006837866952318	-0.0011153452026663	-0.0008058304428814	-0.0016119619294323	0.001591864347126
tree2	0.0025463441791566	-0.0001397365748659	-0.0025856339402864	-0.0017572295762563	-0.0008577312687762	0.0038735417192107	-0.0030983690911984	-0.0008954424307034	0.0027660872141435	-0.0032353192222382	-0.0057287346227228	-0.0018408521742328	-0.008473463348062	-0.0077416103521444	-0.0057680751590744	-0.0013524617851447	-0.0010843311059332	0.0012685456739467	0.0059907605112523	0.002847808950593	0.0022166005438261	-0.0008337451173135	0.0031933056325869	0.0010409198249965	0.008102944390496	0.0035080619189703	0.0051247293243802	-0.000387724536012	0.000915208235986	-0.0007262870800034	0.0014804858099135	0.0029062208038312	-0.0008768245122502	-0.0016119619294323	0.0052301094155744	-0.0026155947334426
tree3	-0.0011298705365307	0.000595884659292	0.0031103202618809	0.0002400444677045	-9.303466885159448e-05	-0.003767665109401	0.0052739918744951	0.0039051070355031	0.0002273687473206	0.0022722639170928	0.0056266361854019	0.0046982053165086	0.0067437795040455	0.0043604024498411	0.0040268304731714	-0.0012621587873029	-0.0019813569272788	-0.0002711529330298	-0.0056495817892381	-0.0053924760707741	-0.0026661988039888	-6.338952028373402e-05	-0.0021304740981749	-0.0021163504136351	-0.0036693503455552	-0.0034903538265179	-0.0037612203272258	-0.0006478593586658	-0.0009344687951261	-0.0005719946167402	0.0009673230105585	-0.0008027498662516	0.0003655500953136	0.001591864347126	-0.0026155947334426	0.0041452430175952
