# Supplementary material for: Infants have rich visual categories in ventrotemporal cortex at 2 months of age
Source: Nat Neurosci. 2026 Feb 2;29(3):693–702. doi: 10.1038/s41593-025-02187-8 (PMC12971487; doi:10.1038/s41593-025-02187-8)
Supplement: Supplementary file 10 — One .csv file for each RSM plot. Only the group average RSMs are provided for each ROI/age group. The full set of RSMs is available at OpenNeuro (OpenNeuro accession number: ds006883, https://doi.org/10.18112/openneuro.ds006883.v1.0.0) under derivatives/foundcog_rdms/. [file 41593_2025_2187_MOESM10_ESM.zip › ODoherty_ED_Fig1/twomonth_both_FG2_exemplar_correlation_acrosssub_rdm.csv]

	cat1	cat2	cat3	crab1	crab2	crab3	seabird1	seabird2	seabird3	squirrel1	squirrel2	squirrel3	rubberduck1	rubberduck2	rubberduck3	dishware1	dishware2	dishware3	fence1	fence2	fence3	food1	food2	food3	shelves1	shelves2	shelves3	shoppingcart1	shoppingcart2	shoppingcart3	towel1	towel2	towel3	tree1	tree2	tree3
cat1	0.0011026409424457	0.0012284589239346	-0.0018176560001425	0.0015680747168754	-0.0003677519850992	-0.0004916670864617	-0.0021737765546991	0.0011660771532067	-0.000203917996437	-0.0012484930907515	-0.0026548026489947	0.0004074798223542	0.0002490671475163	-0.0027620426663099	0.0009238593030551	0.0006373593861053	-0.0008605498171527	0.0006432322531072	0.0018373486143267	0.0011319160137162	0.000355524324479	-0.0044135165261761	-0.0009739524077126	0.0015347654940009	0.0001692960824715	0.000405682934767	0.0002233585540175	0.0012886243939384	5.780154962446678e-05	-2.570671219649076e-05	-0.0014460830841298	0.002030992792621	-0.0001512589379156	0.0005696653165017	0.0015147461611662	-0.001747041378954
cat2	0.0012284589239346	5.2339241644211634e-05	0.0001321492391919	0.0020871855097666	-0.0012129924736044	-0.001417647798721	-0.0012523789857048	-0.0010752714107312	-0.0001724590662071	-0.0019858943797134	-0.0003260630279758	0.0017547503349421	0.0004290521929553	-0.0022658806847416	0.0007428465937066	0.0018898453195689	0.0003540703389375	-0.0012490130382436	0.0018340972206893	0.0004690109081665	-0.0014234768596478	-0.0013194409935825	-0.0024890316941916	-0.0001562066076092	-0.0020230243288613	0.0002849010184662	0.0002928111170955	0.0025684411976731	-0.0009551270248209	-0.0011408221692453	0.0011114929249899	0.0007944574862626	3.707719405193728e-05	0.000705246743532	0.0011403840820797	0.0001246637786811
cat3	-0.0018176560001425	0.0001321492391919	0.0020850314946156	0.0021510974183213	0.0016568715024474	-0.000701226350762	0.0010415562944157	0.0016948556936897	-0.0006024178488124	0.0022631616684832	0.0007766200418926	-0.0007423864261626	0.0009331632994574	-0.0017515741886757	0.0012594311386251	-0.0007534938340682	0.0004096393977923	-0.0024428612503286	-0.0020351010370552	-0.0013503175478747	0.0005959344204539	-0.001740912510847	0.0003547471772109	-0.0002946824998659	-0.0013419031155871	-0.0033957610803174	-0.003286491271498	-0.0004586807463526	-0.0003951920921824	0.0010372113389124	0.0010101026927472	0.0006626943269119	0.0020587307240849	-0.0007501033641494	-0.0018571784589883	0.0010446877858744
crab1	0.0015680747168754	0.0020871855097666	0.0021510974183213	0.0046564216714985	-7.076547164700073e-05	-0.0005097415341956	-0.000711947119896	0.0030997422092385	-0.0016707681744618	0.0003652214815365	-0.0009485530003302	-0.0009900503861741	0.0021239773000074	-0.0026339919342428	-0.0018628089320978	6.657269658613909e-06	-0.0009904054236224	-0.0026671668198493	-0.0002116414537779	0.0014550615058333	-0.0005860819242885	-0.0030372726639386	-0.0003716903339491	0.0013934183880329	-0.0010300034051172	-0.0014639789374012	-0.002292770392556	0.0011697187657882	0.0012651778828929	-0.0001724511514223	0.0011949912466253	0.0027838767888052	0.0022088129991093	-0.0011104876274994	0.0001052738254728	0.0007936215189242
crab2	-0.0003677519850992	-0.0012129924736044	0.0016568715024474	-7.076547164700073e-05	0.0022341028369841	9.934175241199336e-05	0.0013335296941255	0.0028918754213279	0.0002727944471344	-0.0004142592604137	-0.0007927585369504	-0.000261630786145	-0.0003649289571797	0.002779066392982	0.0027108091484251	3.412462645328172e-05	-0.0006092485620015	0.003014023544369	-0.0021510830775679	-0.0015686831138624	-0.000399098589506	-0.0012287191709494	0.0005507034959454	0.0018405701797586	-0.0024830388521773	0.0011305458199797	-0.0010825588557949	-0.0013187958487618	0.0003906030031974	0.0007475674273149	0.0017416147405129	-0.0030696391596627	0.0003982643961369	0.0002586696658559	-0.0013774005591847	-0.0015603398061092
crab3	-0.0004916670864617	-0.001417647798721	-0.000701226350762	-0.0005097415341956	9.934175241199336e-05	-0.0015717457155026	-0.0007488553482472	-0.0002727854359872	5.071303405628528e-05	0.000389094516196	0.0002627326017978	-0.0007542707903713	-0.0001798567220891	0.0009506632151174	-0.0005398366071365	-0.0010647107646646	-0.0002991040069619	0.0004737394678678	-0.0004648490779824	0.0002062188612556	0.0004229143791598	0.0017311124659992	0.0013759122974328	0.0006932100884166	0.0018772138093663	0.0008850335647376	0.0002325627773629	-0.0010637495760954	-0.0003406846500931	0.0007645283117641	0.000676479160353	0.0008160823981735	0.0001691709876358	9.394683206538834e-05	-0.0007400212754429	-0.00020883650054
seabird1	-0.0021737765546991	-0.0012523789857048	0.0010415562944157	-0.000711947119896	0.0013335296941255	-0.0007488553482472	0.0008679630530989	0.0017884084560113	0.0024906210381826	0.0028044270805557	0.00167191289991	-0.0023034147312816	0.0020225638244936	0.0015938094505729	-0.0002031088617962	-0.0015501223855289	-0.0008304727552419	-0.0004328553233472	-0.0010342245845862	-0.0002985974919873	-0.0012412779026818	0.0010393148773566	0.0011695603653961	-0.0001330795402277	-0.0004503751887524	-0.0006542520776465	-0.0008278238335117	-0.0014053268266916	0.0009675122141626	0.0007883554100572	0.0005617035191751	-0.0024251628811608	0.0003262676822414	0.0003622147068936	-0.0001584856096148	-0.0004884603961354
seabird2	0.0011660771532067	-0.0010752714107312	0.0016948556936897	0.0030997422092385	0.0028918754213279	-0.0002727854359872	0.0017884084560113	0.0010341022279545	7.076905449524846e-05	0.0015038542337657	-0.0018286863082689	-0.0024651869787649	0.0017324418516553	-0.0006298526221801	-0.001149437971563	-0.0006002271978692	-0.0026766961835569	0.0003110752875956	-0.0013098707623802	0.0009254173967192	-0.0002141528871701	-0.0034046988444218	0.0015344222690425	0.0020764157688818	-0.0006639062096621	-0.0013565375959711	-0.0025310188546436	-0.0008006399260355	0.001129730167192	0.0004829768333818	0.0002124568002705	0.0002801067023262	0.002078783952007	0.0003383279859167	-0.0014804747764039	-0.0007643103547408
seabird3	-0.000203917996437	-0.0001724590662071	-0.0006024178488124	-0.0016707681744618	0.0002727944471344	5.071303405628528e-05	0.0024906210381826	7.076905449524846e-05	0.0004903269354189	-0.0001133146752798	-0.0005061868804166	-0.000653435522957	-6.500784593995747e-05	0.0014809373996328	-0.0002790777678659	0.0004202849649524	-0.000715408388554	0.0013689861366182	0.0003981057235938	-0.0006154515131064	-0.0012573019592995	0.0006939669491956	-0.0002625287239448	-0.0009600183927305	-0.0004236379139896	0.001628303430546	0.0032167316971095	-0.0009970087088288	-1.0532308154530115e-05	0.0013601469731015	0.0002287555994343	-0.0011119379232487	-0.0017095787841904	0.0008575194249101	-1.528704017602005e-05	-0.0016744775123863
squirrel1	-0.0012484930907515	-0.0019858943797134	0.0022631616684832	0.0003652214815365	-0.0004142592604137	0.000389094516196	0.0028044270805557	0.0015038542337657	-0.0001133146752798	0.0004076618744201	0.0023475360519802	-0.0014083179102063	0.0018327108614697	-0.0006040909255594	-0.0004566586367902	-0.0025231227036737	-0.001828913725958	-0.0013176837108079	-0.0021042179383121	0.0008753426729109	0.000505222220847	-1.1659504493938735e-05	0.0011174472567111	0.0003423626149294	0.0023174079686507	-0.002267250867677	-0.0024775887235592	0.0001362456267086	0.0001655391655788	-0.0004279101738029	0.0001095954428833	-0.0001367961917538	0.0009696355210267	0.0001784232666906	-0.0007857496841907	0.0012319938185335
squirrel2	-0.0026548026489947	-0.0003260630279758	0.0007766200418926	-0.0009485530003302	-0.0007927585369504	0.0002627326017978	0.00167191289991	-0.0018286863082689	-0.0005061868804166	0.0023475360519802	0.0001420474607576	-0.0003433851560024	0.0006391237084414	0.0011954531792412	-0.0003416013172847	-4.7034691402090254e-05	0.0013892591274339	-0.0015411617323944	-0.0009529544705447	-0.0003076264724375	0.0010987476806146	0.0014137073545176	0.0001214895476302	-0.0005606353949738	-0.0001235361682247	-0.0005405157297455	-0.0001400570629366	0.0007630847662658	0.000694664747817	4.738511043457643e-06	0.0002463995110158	-0.0007859183510092	-0.0001048880688031	-0.0012720749273295	-0.0007655996677156	0.0017576079823896
squirrel3	0.0004074798223542	0.0017547503349421	-0.0007423864261626	-0.0009900503861741	-0.000261630786145	-0.0007542707903713	-0.0023034147312816	-0.0024651869787649	-0.000653435522957	-0.0014083179102063	-0.0003433851560024	-0.0005955605493669	-0.002353645239409	-0.0009130024684268	0.0013750524797536	0.0017672687105243	-0.0005188604885633	0.0008275501988683	0.0019294805429876	0.0016569124597316	-0.000669677593436	-0.0012737103051025	-0.0013038874038222	-0.001459323813086	-0.0014423309240236	0.0003980322323697	0.001220985012234	0.001956845506092	-0.0009669630888923	-2.9301328308737824e-05	-1.1981063693218918e-05	0.0004483234308433	-0.0010786242788253	0.0012641871898536	0.0009122292794144	0.0001877645210712
rubberduck1	0.0002490671475163	0.0004290521929553	0.0009331632994574	0.0021239773000074	-0.0003649289571797	-0.0001798567220891	0.0020225638244936	0.0017324418516553	-6.500784593995747e-05	0.0018327108614697	0.0006391237084414	-0.002353645239409	-0.0008556314005775	-0.0001862236906328	-0.0005120830157205	-0.0013935699414972	-0.0015639888323879	-0.0001479594523943	-0.0018197417905019	-0.0001006835847003	-0.0002782254977421	-0.0021678943950615	0.0009318958398919	0.0015784660651649	0.0003819904859599	-0.0009614922202814	-0.0019615015336327	6.824362354972445e-05	0.0002824483431746	-0.0003233183510873	0.0002063464357893	0.0009408451668153	0.0012765756441669	-0.0005862094522995	-0.0003854154890171	-0.000512369196909
rubberduck2	-0.0027620426663099	-0.0022658806847416	-0.0017515741886757	-0.0026339919342428	0.002779066392982	0.0009506632151174	0.0015938094505729	-0.0006298526221801	0.0014809373996328	-0.0006040909255594	0.0011954531792412	-0.0009130024684268	-0.0001862236906328	0.0017737990593778	0.0019295365774763	7.133884102213681e-05	0.0023023203919917	0.0019294022693661	-0.0008011200158466	-0.0018035113030887	0.0004156876375733	0.0059723330223617	0.0018375424171374	-0.0008279641299246	0.0003023275998333	0.0020430474325732	0.0019462333520401	-0.0033743522420629	-7.45770764914082e-05	0.0004580592966941	0.0006465376859523	-0.0037461774060155	-0.0019254031696963	0.0002166541120968	-0.0010333400828997	-0.0002764394025867
rubberduck3	0.0009238593030551	0.0007428465937066	0.0012594311386251	-0.0018628089320978	0.0027108091484251	-0.0005398366071365	-0.0002031088617962	-0.001149437971563	-0.0002790777678659	-0.0004566586367902	-0.0003416013172847	0.0013750524797536	-0.0005120830157205	0.0019295365774763	0.0007356241200891	-1.5666938878890888e-05	0.0006797005428129	0.0024800333116754	-0.0013698833903957	-0.0023839346515576	-0.0007769595581676	0.0032169102450038	-0.0005422585904002	-0.0015499457918824	-0.0013271469400652	0.0005885178936468	0.000809518542182	-0.0010272191356698	-0.0013249998072369	0.0001024966949416	0.0008278147451464	-0.0028126253225241	-0.0005984450120697	0.0003851829472576	-0.0011184844258875	0.0007427373967451
dishware1	0.0006373593861053	0.0018898453195689	-0.0007534938340682	6.657269658613909e-06	3.412462645328172e-05	-0.0010647107646646	-0.0015501223855289	-0.0006002271978692	0.0004202849649524	-0.0025231227036737	-4.7034691402090254e-05	0.0017672687105243	-0.0013935699414972	7.133884102213681e-05	-1.5666938878890888e-05	-0.0012061581653155	0.0013700271982718	0.0001991071384901	0.0016992522474271	-0.0003297107296581	0.0005260100926046	-0.0002347573328679	-0.0010954289913057	-0.0002290020489229	-0.0024101856877866	-0.00036218278847	0.0005662810441562	0.0006444585316695	0.0002955436279515	0.000588740268774	-0.0011407047825528	2.3802999987945663e-05	-0.0009841358197731	0.0004108826038053	0.000614166530492	-3.932351083502768e-05
dishware2	-0.0008605498171527	0.0003540703389375	0.0004096393977923	-0.0009904054236224	-0.0006092485620015	-0.0002991040069619	-0.0008304727552419	-0.0026766961835569	-0.000715408388554	-0.001828913725958	0.0013892591274339	-0.0005188604885633	-0.0015639888323879	0.0023023203919917	0.0006797005428129	0.0013700271982718	0.0037196171649679	-0.0018390684126217	0.0010420081489113	-0.0038385604546831	0.0014381263639145	0.0020261561197723	-0.0003660328036749	0.0001180569412856	0.0012401965346471	0.0001671250556776	0.0018717314802494	0.0005274096433502	-0.0007815551167831	-0.001332475979401	-9.275543144950548e-05	-8.656461073802712e-05	-0.0006402899936259	-0.0007221907523556	-0.0011746786683754	-0.0007529218934929
dishware3	0.0006432322531072	-0.0012490130382436	-0.0024428612503286	-0.0026671668198493	0.003014023544369	0.0004737394678678	-0.0004328553233472	0.0003110752875956	0.0013689861366182	-0.0013176837108079	-0.0015411617323944	0.0008275501988683	-0.0001479594523943	0.0019294022693661	0.0024800333116754	0.0001991071384901	-0.0018390684126217	0.001396681439307	-0.000721371265476	-0.0004218779286064	-0.0018017951961383	0.0011922302221711	0.0009113894882832	0.00014647890796	0.00015131356058	0.0025763666039547	0.0030558260965634	-0.0013874647608769	-0.0004141335692182	0.0007763578338644	-0.0006681781737947	-0.0016938449985325	-0.0011005535366469	0.0014946652972973	-8.772011962134142e-05	-0.0017549213647833
fence1	0.0018373486143267	0.0018340972206893	-0.0020351010370552	-0.0002116414537779	-0.0021510830775679	-0.0004648490779824	-0.0010342245845862	-0.0013098707623802	0.0003981057235938	-0.0021042179383121	-0.0009529544705447	0.0019294805429876	-0.0018197417905019	-0.0008011200158466	-0.0013698833903957	0.0016992522474271	0.0010420081489113	-0.000721371265476	0.0002342067018157	0.000517190952918	9.07994970187036e-05	-0.000559823952199	-0.0015264255370382	-1.1722237539612836e-05	0.0003990037875788	0.0007661876217293	0.0015371496210123	0.0014016032013739	5.143048126008153e-06	-0.0001506982300062	-0.001369327876478	0.0016180925365212	-0.001160788318354	0.0020970669122139	0.0011961941328612	-0.0012448516235618
fence2	0.0011319160137162	0.0004690109081665	-0.0013503175478747	0.0014550615058333	-0.0015686831138624	0.0002062188612556	-0.0002985974919873	0.0009254173967192	-0.0006154515131064	0.0008753426729109	-0.0003076264724375	0.0016569124597316	-0.0001006835847003	-0.0018035113030887	-0.0023839346515576	-0.0003297107296581	-0.0038385604546831	-0.0004218779286064	0.000517190952918	0.0027037575231007	0.000807112994531	-0.0029951079389836	-0.0006103156770333	-0.000597398135988	-0.0013360075087752	-1.1166750223560427e-05	-0.0016313230441099	0.0025405071753161	0.0014086316190308	0.0001974775818575	0.0003090440419023	0.0014198872424303	0.0006853444227638	-0.0003573970976794	0.0029755851605773	0.0012611348525821
fence3	0.000355524324479	-0.0014234768596478	0.0005959344204539	-0.0005860819242885	-0.000399098589506	0.0004229143791598	-0.0012412779026818	-0.0002141528871701	-0.0012573019592995	0.000505222220847	0.0010987476806146	-0.000669677593436	-0.0002782254977421	0.0004156876375733	-0.0007769595581676	0.0005260100926046	0.0014381263639145	-0.0018017951961383	9.07994970187036e-05	0.000807112994531	-0.0006503556807699	-3.33432835300746e-05	0.000341503393795	0.0011860086795521	0.0006855826094934	-0.0002311869376196	-0.0015064718946415	-6.511985601781682e-05	0.0004549442725283	-0.0006717780666821	0.0002963277703046	0.001332092313992	0.0006344466864404	-0.0016009843372855	0.0013615479989966	0.00153735802985
food1	-0.0044135165261761	-0.0013194409935825	-0.001740912510847	-0.0030372726639386	-0.0012287191709494	0.0017311124659992	0.0010393148773566	-0.0034046988444218	0.0006939669491956	-1.1659504493938735e-05	0.0014137073545176	-0.0012737103051025	-0.0021678943950615	0.0059723330223617	0.0032169102450038	-0.0002347573328679	0.0020261561197723	0.0011922302221711	-0.000559823952199	-0.0029951079389836	-3.33432835300746e-05	0.0083105814347546	0.0014912674069062	-0.0037545646177474	0.0029777244048999	0.003588491645257	0.0063413895928261	-0.0026478825203119	-0.0019617682403839	-0.0005736992175979	0.0008759505105472	-0.0030174992888754	-0.0017935150287946	-0.0003164693268764	0.0007659137648939	0.0015444656594619
food2	-0.0009739524077126	-0.0024890316941916	0.0003547471772109	-0.0003716903339491	0.0005507034959454	0.0013759122974328	0.0011695603653961	0.0015344222690425	-0.0002625287239448	0.0011174472567111	0.0001214895476302	-0.0013038874038222	0.0009318958398919	0.0018375424171374	-0.0005422585904002	-0.0010954289913057	-0.0003660328036749	0.0009113894882832	-0.0015264255370382	-0.0006103156770333	0.000341503393795	0.0014912674069062	-0.0015697336135036	0.0013649037188383	0.0022659165067271	0.0005198241598894	-0.0007996423956753	-0.0011110161961396	0.0002834265339896	0.0003456236851841	-0.0001046864017994	2.0274101401157517e-05	0.0008096977785238	0.0001340301382074	-0.0011401732155974	-0.0004881614269297
food3	0.0015347654940009	-0.0001562066076092	-0.0002946824998659	0.0013934183880329	0.0018405701797586	0.0006932100884166	-0.0001330795402277	0.0020764157688818	-0.0009600183927305	0.0003423626149294	-0.0005606353949738	-0.001459323813086	0.0015784660651649	-0.0008279641299246	-0.0015499457918824	-0.0002290020489229	0.0001180569412856	0.00014647890796	-1.1722237539612836e-05	-0.000597398135988	0.0011860086795521	-0.0037545646177474	0.0013649037188383	-0.0002749928262744	-0.0004537550306801	6.820739639681483e-05	-0.0030120312726259	-0.000606995427841	0.0014114058224064	-1.1000552568360928e-05	-0.000550013381271	0.0009445406584977	0.0015370764874896	-0.0004807508001592	0.0001385020420567	-0.0016147560197262
shelves1	0.0001692960824715	-0.0020230243288613	-0.0013419031155871	-0.0010300034051172	-0.0024830388521773	0.0018772138093663	-0.0004503751887524	-0.0006639062096621	-0.0004236379139896	0.0023174079686507	-0.0001235361682247	-0.0014423309240236	0.0003819904859599	0.0003023275998333	-0.0013271469400652	-0.0024101856877866	0.0012401965346471	0.00015131356058	0.0003990037875788	-0.0013360075087752	0.0006855826094934	0.0029777244048999	0.0022659165067271	-0.0004537550306801	0.0008405096858928	0.0012107604250263	0.0024792001361529	-0.0006791118297018	-0.0008223532074947	-0.0006191764564957	-0.0018617662443977	0.0018204588034703	0.0004822349692975	-0.0004666461300576	-0.0002114869095783	-0.0003437048772776
shelves2	0.000405682934767	0.0002849010184662	-0.0033957610803174	-0.0014639789374012	0.0011305458199797	0.0008850335647376	-0.0006542520776465	-0.0013565375959711	0.001628303430546	-0.002267250867677	-0.0005405157297455	0.0003980322323697	-0.0009614922202814	0.0020430474325732	0.0005885178936468	-0.00036218278847	0.0001671250556776	0.0025763666039547	0.0007661876217293	-1.1166750223560427e-05	-0.0002311869376196	0.003588491645257	0.0005198241598894	6.820739639681483e-05	0.0012107604250263	0.0005772811271535	0.003432881051564	-0.0011510507385251	2.8072683071927985e-05	0.0003268038931866	0.0013052158422106	-0.001040612614044	-0.0021416957806094	0.0003677699669801	0.0011846689521212	-0.0017866474108827
shelves3	0.0002233585540175	0.0002928111170955	-0.003286491271498	-0.002292770392556	-0.0010825588557949	0.0002325627773629	-0.0008278238335117	-0.0025310188546436	0.0032167316971095	-0.0024775887235592	-0.0001400570629366	0.001220985012234	-0.0019615015336327	0.0019462333520401	0.000809518542182	0.0005662810441562	0.0018717314802494	0.0030558260965634	0.0015371496210123	-0.0016313230441099	-0.0015064718946415	0.0063413895928261	-0.0007996423956753	-0.0030120312726259	0.0024792001361529	0.003432881051564	0.0032285474534383	-0.0005416161894393	-0.0009794555929358	0.0001259805616516	-0.0003268251335681	-0.0017938704861192	-0.002738166742088	-1.8050611692149544e-05	8.920146168838052e-05	-0.0014320207159858
shoppingcart1	0.0012886243939384	0.0025684411976731	-0.0004586807463526	0.0011697187657882	-0.0013187958487618	-0.0010637495760954	-0.0014053268266916	-0.0008006399260355	-0.0009970087088288	0.0001362456267086	0.0007630847662658	0.001956845506092	6.824362354972445e-05	-0.0033743522420629	-0.0010272191356698	0.0006444585316695	0.0005274096433502	-0.0013874647608769	0.0014016032013739	0.0025405071753161	-6.511985601781682e-05	-0.0026478825203119	-0.0011110161961396	-0.000606995427841	-0.0006791118297018	-0.0011510507385251	-0.0005416161894393	-0.0001273852609208	-0.0004660968959366	-0.0014497508540229	0.0007322190849424	0.0021255413611244	0.000424333552631	0.000154498731384	0.0013908402948099	0.000528116532693
shoppingcart2	5.780154962446678e-05	-0.0009551270248209	-0.0003951920921824	0.0012651778828929	0.0003906030031974	-0.0003406846500931	0.0009675122141626	0.001129730167192	-1.0532308154530115e-05	0.0001655391655788	0.000694664747817	-0.0009669630888923	0.0002824483431746	-7.45770764914082e-05	-0.0013249998072369	0.0002955436279515	-0.0007815551167831	-0.0004141335692182	5.143048126008153e-06	0.0014086316190308	0.0004549442725283	-0.0019617682403839	0.0002834265339896	0.0014114058224064	-0.0008223532074947	2.8072683071927985e-05	-0.0009794555929358	-0.0004660968959366	0.0002646865476207	0.0007316250923045	-0.0008488545583004	-0.0009056407574071	-0.000308228583495	-0.0010076971051174	0.0003286868303616	0.0005734254966214
shoppingcart3	-2.570671219649076e-05	-0.0011408221692453	0.0010372113389124	-0.0001724511514223	0.0007475674273149	0.0007645283117641	0.0007883554100572	0.0004829768333818	0.0013601469731015	-0.0004279101738029	4.738511043457643e-06	-2.9301328308737824e-05	-0.0003233183510873	0.0004580592966941	0.0001024966949416	0.000588740268774	-0.001332475979401	0.0007763578338644	-0.0001506982300062	0.0001974775818575	-0.0006717780666821	-0.0005736992175979	0.0003456236851841	-1.1000552568360928e-05	-0.0006191764564957	0.0003268038931866	0.0001259805616516	-0.0014497508540229	0.0007316250923045	-0.0018982598618228	-0.0006002896546438	-0.0012856305045516	-2.0766531550914213e-05	0.0003127366678124	0.0001305051397802	-0.0006088834157859
towel1	-0.0014460830841298	0.0011114929249899	0.0010101026927472	0.0011949912466253	0.0017416147405129	0.000676479160353	0.0005617035191751	0.0002124568002705	0.0002287555994343	0.0001095954428833	0.0002463995110158	-1.1981063693218918e-05	0.0002063464357893	0.0006465376859523	0.0008278147451464	-0.0011407047825528	-9.275543144950548e-05	-0.0006681781737947	-0.001369327876478	0.0003090440419023	0.0002963277703046	0.0008759505105472	-0.0001046864017994	-0.000550013381271	-0.0018617662443977	0.0013052158422106	-0.0003268251335681	0.0007322190849424	-0.0008488545583004	-0.0006002896546438	-0.0005298846810383	-0.000923144570744	-0.0001387345967139	-0.0004674579487786	-0.0002005685432312	0.001357727331761
towel2	0.002030992792621	0.0007944574862626	0.0006626943269119	0.0027838767888052	-0.0030696391596627	0.0008160823981735	-0.0024251628811608	0.0002801067023262	-0.0011119379232487	-0.0001367961917538	-0.0007859183510092	0.0004483234308433	0.0009408451668153	-0.0037461774060155	-0.0028126253225241	2.3802999987945663e-05	-8.656461073802712e-05	-0.0016938449985325	0.0016180925365212	0.0014198872424303	0.001332092313992	-0.0030174992888754	2.0274101401157517e-05	0.0009445406584977	0.0018204588034703	-0.001040612614044	-0.0017938704861192	0.0021255413611244	-0.0009056407574071	-0.0012856305045516	-0.000923144570744	0.0006276493419916	0.0021253451377306	0.0001389886816556	0.0006155441350891	-0.0006594883168886
towel3	-0.0001512589379156	3.707719405193728e-05	0.0020587307240849	0.0022088129991093	0.0003982643961369	0.0001691709876358	0.0003262676822414	0.002078783952007	-0.0017095787841904	0.0009696355210267	-0.0001048880688031	-0.0010786242788253	0.0012765756441669	-0.0019254031696963	-0.0005984450120697	-0.0009841358197731	-0.0006402899936259	-0.0011005535366469	-0.001160788318354	0.0006853444227638	0.0006344466864404	-0.0017935150287946	0.0008096977785238	0.0015370764874896	0.0004822349692975	-0.0021416957806094	-0.002738166742088	0.000424333552631	-0.000308228583495	-2.0766531550914213e-05	-0.0001387345967139	0.0021253451377306	-0.0013984060083623	-0.0007531226862792	0.0005943969170605	0.001217199412172
tree1	0.0005696653165017	0.000705246743532	-0.0007501033641494	-0.0011104876274994	0.0002586696658559	9.394683206538834e-05	0.0003622147068936	0.0003383279859167	0.0008575194249101	0.0001784232666906	-0.0012720749273295	0.0012641871898536	-0.0005862094522995	0.0002166541120968	0.0003851829472576	0.0004108826038053	-0.0007221907523556	0.0014946652972973	0.0020970669122139	-0.0003573970976794	-0.0016009843372855	-0.0003164693268764	0.0001340301382074	-0.0004807508001592	-0.0004666461300576	0.0003677699669801	-1.8050611692149544e-05	0.000154498731384	-0.0010076971051174	0.0003127366678124	-0.0004674579487786	0.0001389886816556	-0.0007531226862792	-0.0013287336646788	0.0002163694651736	-0.0007581063730802
tree2	0.0015147461611662	0.0011403840820797	-0.0018571784589883	0.0001052738254728	-0.0013774005591847	-0.0007400212754429	-0.0001584856096148	-0.0014804747764039	-1.528704017602005e-05	-0.0007857496841907	-0.0007655996677156	0.0009122292794144	-0.0003854154890171	-0.0010333400828997	-0.0011184844258875	0.000614166530492	-0.0011746786683754	-8.772011962134142e-05	0.0011961941328612	0.0029755851605773	0.0013615479989966	0.0007659137648939	-0.0011401732155974	0.0001385020420567	-0.0002114869095783	0.0011846689521212	8.920146168838052e-05	0.0013908402948099	0.0003286868303616	0.0001305051397802	-0.0002005685432312	0.0006155441350891	0.0005943969170605	0.0002163694651736	-0.0003375560861316	0.0009417458890795
tree3	-0.001747041378954	0.0001246637786811	0.0010446877858744	0.0007936215189242	-0.0015603398061092	-0.00020883650054	-0.0004884603961354	-0.0007643103547408	-0.0016744775123863	0.0012319938185335	0.0017576079823896	0.0001877645210712	-0.000512369196909	-0.0002764394025867	0.0007427373967451	-3.932351083502768e-05	-0.0007529218934929	-0.0017549213647833	-0.0012448516235618	0.0012611348525821	0.00153735802985	0.0015444656594619	-0.0004881614269297	-0.0016147560197262	-0.0003437048772776	-0.0017866474108827	-0.0014320207159858	0.000528116532693	0.0005734254966214	-0.0006088834157859	0.001357727331761	-0.0006594883168886	0.001217199412172	-0.0007581063730802	0.0009417458890795	0.0004003692288602
