# Supplementary material for: Infants have rich visual categories in ventrotemporal cortex at 2 months of age
Source: Nat Neurosci. 2026 Feb 2;29(3):693–702. doi: 10.1038/s41593-025-02187-8 (PMC12971487; doi:10.1038/s41593-025-02187-8)
Supplement: Supplementary file 10 — One .csv file for each RSM plot. Only the group average RSMs are provided for each ROI/age group. The full set of RSMs is available at OpenNeuro (OpenNeuro accession number: ds006883, https://doi.org/10.18112/openneuro.ds006883.v1.0.0) under derivatives/foundcog_rdms/. [file 41593_2025_2187_MOESM10_ESM.zip › ODoherty_ED_Fig1/adult_both_V3v_exemplar_correlation_acrosssub_rdm.csv]

	cat1	cat2	cat3	crab1	crab2	crab3	seabird1	seabird2	seabird3	squirrel1	squirrel2	squirrel3	rubberduck1	rubberduck2	rubberduck3	dishware1	dishware2	dishware3	fence1	fence2	fence3	food1	food2	food3	shelves1	shelves2	shelves3	shoppingcart1	shoppingcart2	shoppingcart3	towel1	towel2	towel3	tree1	tree2	tree3
cat1	0.0240450320010007	0.0496436146916692	0.0498047444360084	0.0120503274201349	-0.0295769782083107	-0.0590435660441393	0.0161240863536765	0.0036936747372355	-0.0489935191659564	-0.0040948893090198	0.0291614271875084	0.0566463621145084	0.020422999407536	-0.0003394245739336	0.0050741741057118	-0.0093596639038712	0.0157063629988686	-0.0332880021073885	0.0067029506835533	-0.0395462796187606	-0.040574888787608	-0.0234837437348942	-0.0701380323705781	-0.0036088394893871	-0.0296693598695182	-0.0253822667636757	-0.0052611485309038	0.0440207939678806	0.0166267851117671	-0.0010790874793097	0.0530537553428189	-0.000115573508737	-0.0350305947098452	0.0324007264835071	-0.0335965079507638	0.0433083803083664
cat2	0.0496436146916692	0.1089814781707272	0.0313032784380932	0.0119511963532374	-0.0698280628428297	-0.0749370516356157	0.0147525126390137	0.0016421844405017	-0.0514562429518506	-0.0465729736442311	0.0031095459808777	0.109926672030621	0.0403185645896851	0.0186528535128816	0.0198960438163571	-0.0284771805767153	0.0237591353687975	-0.0430037596240081	0.0320094765460031	-0.0531797770522065	-0.0741587587016649	-0.0331088328739313	-0.1171739639699693	-0.0085738639823634	-0.0260543792989641	-0.0615283508588115	-0.013362107889558	0.0717568515735608	0.0151764528214384	-0.0014126006550579	0.0799369374425572	0.0190717936047054	-0.0269408257284377	0.035043171631592	-0.0321838305153705	0.078153526432121
cat3	0.0498047444360084	0.0313032784380932	0.1229817175062195	0.0399381550575712	-0.0379425324715034	-0.110866848157043	0.0657986119365147	0.0056671443988997	-0.0883348409699797	0.0069508822735932	0.0992543092018826	0.0838706460019648	0.0784368005513375	0.0056159881043771	0.0281841603788401	-0.0145564018296146	0.0301551045965039	-0.0683065952728908	-0.000709281618639	-0.085505131328651	-0.0950464326198931	-0.0378609929379341	-0.110176378064188	-0.0186217333789024	-0.0710685410119444	-0.0543964098264686	-0.0172098802863886	0.0624976523326741	0.022051586181696	-0.0096321042301511	0.1063145132365127	-0.0257980517830436	-0.0779251320736898	0.0614795294008572	-0.0862738842978536	0.0681502099573835
crab1	0.0120503274201349	0.0119511963532374	0.0399381550575712	0.0427883869074808	0.001123584086169	-0.011588623826657	0.0252718422998856	0.0179398205945802	-0.0181397140338879	0.0185615374771363	0.0069634764299963	0.0276485321792567	0.0386546031493527	0.0214521893727478	0.0416118696629104	0.0051625442395506	0.0105103763405257	-0.0156938785508793	0.0070956432691953	-0.029333776836207	-0.04570082892429	-0.0271576860049304	-0.03191578055388	-0.012225276591657	-0.0486689315398453	-0.0311163546644494	-0.0198787116366427	0.0131845286051187	0.0006129717831198	-0.0079954598704808	0.039065437343328	0.0004223410346405	-0.0436147553377518	-0.0119288819758264	-0.0421130622025099	0.0124755503036329
crab2	-0.0295769782083107	-0.0698280628428297	-0.0379425324715034	0.001123584086169	0.051052884841181	0.0600693479329413	-0.0124224354413569	-0.0071118192798828	0.0457404909086428	0.022923988502101	-0.019767072778781	-0.0680801263483634	-0.0356281900468173	-0.0139361878618406	-0.026275579050117	0.0326109749068332	-0.0144360994725266	0.0387902681468758	-0.0116086564168132	0.0515427480785997	0.0513441449636827	0.0291985679479863	0.0690478332489583	0.0084684592936839	0.0264101910084714	0.0371557068628249	0.0046496686179623	-0.0507051287013926	-0.0061042279977571	-0.0103805159071702	-0.0649702814902351	-0.0011506171976121	0.0174869287721087	-0.0423185336368404	0.0448846551735952	-0.0536298542082892
crab3	-0.0590435660441393	-0.0749370516356157	-0.110866848157043	-0.011588623826657	0.0600693479329413	0.1279010370847111	-0.0426839719803312	0.015936910590541	0.0966762586388073	0.0156497379208358	-0.0884049957179667	-0.1140179419570985	-0.0671942187186966	0.0023260418509626	-0.0034323188639935	0.024838598606912	-0.0367100746198239	0.0727306865815739	-0.0094325229489222	0.1032268916908277	0.0976352516536929	0.0254281303538542	0.1461284627157548	0.006183743384703	0.0551835770638115	0.0616884691904382	0.0019018006490651	-0.0920540681839641	-0.0371182674797131	0.0007738310880279	-0.1053445016957686	0.0091089662523517	0.0664238626412834	-0.0804987922857383	0.0670843414737497	-0.0943330547022921
seabird1	0.0161240863536765	0.0147525126390137	0.0657986119365147	0.0252718422998856	-0.0124224354413569	-0.0426839719803312	0.0279706782541401	0.0070239982064808	-0.0312492410099637	0.0161783501009057	0.0370590046171343	0.029761855741796	0.0429793874295134	0.0122820244454833	0.0297637352625384	-0.0057114055636864	0.0137211172252256	-0.0307655110533633	0.010860555064026	-0.0313383861533571	-0.0451692458355589	-0.0222436969215775	-0.0535721433965056	-0.0139622458156006	-0.0483366915722333	-0.0405080334672984	-0.0172711456312345	0.0261860064626953	0.0117996493554019	-0.0074121877922339	0.054898903617132	-0.0099235985839058	-0.0370194619413156	0.0121682677978903	-0.0479455433870236	0.0253904067089805
seabird2	0.0036936747372355	0.0016421844405017	0.0056671443988997	0.0179398205945802	-0.0071118192798828	0.015936910590541	0.0070239982064808	0.0020625694498128	0.0092949786132908	0.0043455011961618	-0.0138955869080942	0.0015216246362325	0.0211487057140106	0.0178049207038328	0.0262988758445874	-0.0036275507319022	-0.002404077374154	0.0033230998821136	0.0041033542025646	0.0059227241787346	-0.0107980288227368	-0.0089981516435947	0.0020405235503452	-0.0189191914284602	-0.0186184079658686	-0.0116811023684678	-0.0049366392242151	-0.0078109689477579	-0.0174063593683968	-0.0047578550694802	0.015782797842327	-2.1380948408726216e-05	-0.0060868781668221	-0.0120754296435167	-0.0154518883442498	-0.0128005704323622
seabird3	-0.0489935191659564	-0.0514562429518506	-0.0883348409699797	-0.0181397140338879	0.0457404909086428	0.0966762586388073	-0.0312492410099637	0.0092949786132908	0.0897368707261829	-0.005549760518804	-0.0714378793960475	-0.0860051421296319	-0.0417570233386535	-0.0040036259833003	-0.0111398989015956	-0.0001200342544712	-0.0420352522737328	0.052929110490871	-0.0039773677386081	0.0741698564243344	0.0748972970495019	0.0310724209629954	0.1120407488586784	0.0046839016731324	0.0573535175245048	0.0640112724335148	0.0188123829621812	-0.0694910159496107	-0.0312930437692956	-0.0062748295577205	-0.0876196048337181	-0.0003870754454445	0.0533943024407986	-0.0578124603454294	0.0661796918666413	-0.0806396736558397
squirrel1	-0.0040948893090198	-0.0465729736442311	0.0069508822735932	0.0185615374771363	0.022923988502101	0.0156497379208358	0.0161783501009057	0.0043455011961618	-0.005549760518804	0.0591518465544062	0.0099417901764498	-0.0441984759534537	0.0017831510376907	0.0003624992692256	0.0217196740763947	0.0221459430138898	-0.01608577118843	0.0119886689895768	-0.0133258379407802	0.0104585318410036	0.0092518236376569	-0.0119178758173276	0.0035602511236196	-0.0102489032464587	-0.0249861824784626	-0.0209752135942945	-0.0381213107739087	-0.013392489690242	0.0118012791515113	0.0158380026019279	0.0149219014742078	0.0102913513234302	-0.0056428966009926	-0.0120514876523635	-0.0323100642520748	-0.0007009613224442
squirrel2	0.0291614271875084	0.0031095459808777	0.0992543092018826	0.0069634764299963	-0.019767072778781	-0.0884049957179667	0.0370590046171343	-0.0138955869080942	-0.0714378793960475	0.0099417901764498	0.0764810181026815	0.0433618880453576	0.0416497576304481	-0.0148053717150609	0.0033409076598671	-0.0035699213920106	0.0339300453411371	-0.0497986454150325	-0.0081412622029793	-0.0532159267262328	-0.0561622648399644	-0.008211184479095	-0.0747712539030802	-0.007210131064321	-0.0350950773712805	-0.0263500342149901	-0.0017577926128423	0.0439083120577425	0.0249165905665676	-0.0015824329854155	0.064460107242134	-0.0226595554083151	-0.0465577595075124	0.0578244453480676	-0.0518942936953824	0.0453442055423449
squirrel3	0.0566463621145084	0.109926672030621	0.0838706460019648	0.0276485321792567	-0.0680801263483634	-0.1140179419570985	0.029761855741796	0.0015216246362325	-0.0860051421296319	-0.0441984759534537	0.0433618880453576	0.1282717519805685	0.0533428894297646	0.0144515317201818	0.0119978417601005	-0.0326668228936046	0.0429610546512976	-0.0624554597620632	0.0235554465207508	-0.1010505465947666	-0.0941590266481104	-0.0376937583417203	-0.1307581451514442	0.013769828419605	-0.0428927385451793	-0.0617279260806068	0.0014421046303651	0.0882705094512238	0.0253446104840806	-0.0050230647487364	0.0926740810350336	-0.0080267069710447	-0.0572876041760287	0.0577893799630882	-0.0509682358653143	0.0786170430264854
rubberduck1	0.020422999407536	0.0403185645896851	0.0784368005513375	0.0386546031493527	-0.0356281900468173	-0.0671942187186966	0.0429793874295134	0.0211487057140106	-0.0417570233386535	0.0017831510376907	0.0416497576304481	0.0533428894297646	0.0459919853820978	0.0244673287375547	0.0534488476352737	-0.0156034701852308	0.0193369216951493	-0.0348023840309304	0.0043429788635038	-0.0555781719706557	-0.0741046931470277	-0.0357954923696508	-0.0728536259328609	-0.0282748857031791	-0.051391925706204	-0.0482957337237018	-0.0151927521106259	0.0387120058460613	0.0035469075705097	-0.0086677028036781	0.0807164046891491	-0.0068565589043327	-0.0397483116181027	0.022090769918959	-0.0611640079459558	0.0424524886939315
rubberduck2	-0.0003394245739336	0.0186528535128816	0.0056159881043771	0.0214521893727478	-0.0139361878618406	0.0023260418509626	0.0122820244454833	0.0178049207038328	-0.0040036259833003	0.0003624992692256	-0.0148053717150609	0.0144515317201818	0.0244673287375547	0.0195034201578338	0.0416806600307528	0.0032077453468326	0.006467734369621	0.0076348914200683	0.0039459823895829	-0.01238514120337	-0.0251637796805408	-0.023813179536539	0.000272067996344	-0.0043674880233547	-0.0313306115162928	-0.0303591391901042	-0.014509733523552	-0.0018348872859633	-0.0108726991678068	0.002055506352369	0.0199329871241095	0.015094911576378	0.0003003373614252	-0.0169220707208253	-0.0237367581876295	0.007686392841655
rubberduck3	0.0050741741057118	0.0198960438163571	0.0281841603788401	0.0416118696629104	-0.026275579050117	-0.0034323188639935	0.0297637352625384	0.0262988758445874	-0.0111398989015956	0.0217196740763947	0.0033409076598671	0.0119978417601005	0.0534488476352737	0.0416806600307528	0.0998480063207603	-0.0088873833210891	-0.0136184632068011	-0.0129853621541192	0.0126705272985092	-0.0065490634004264	-0.0463328013525269	-0.0467142867355516	-0.022139753304276	-0.053434909107791	-0.0573143264807489	-0.0539349117739574	-0.0414422979423561	-0.0038925516431781	-0.0226577444490295	-0.0036207742609771	0.0762757487321934	0.0082316944075446	-0.0072360293844476	-0.0102865159216365	-0.0722393939934593	0.0283374874948392
dishware1	-0.0093596639038712	-0.0284771805767153	-0.0145564018296146	0.0051625442395506	0.0326109749068332	0.024838598606912	-0.0057114055636864	-0.0036275507319022	-0.0001200342544712	0.0221459430138898	-0.0035699213920106	-0.0326668228936046	-0.0156034701852308	0.0032077453468326	-0.0088873833210891	0.0073074755012919	-5.440227347883064e-05	0.022071171410929	-0.0071048025983303	0.0191348957526358	0.0169766649190977	0.0128443543930866	0.0256122034767458	0.012854573712318	-0.0009871535436656	0.0038489781103838	0.0010848976662825	-0.018144936173176	-0.0063297385923411	0.0104325986270678	-0.0301517866330811	0.0094913053881179	0.0033272517197003	-0.0181672318402348	0.0047306432483974	-0.0199594019065306
dishware2	0.0157063629988686	0.0237591353687975	0.0301551045965039	0.0105103763405257	-0.0144360994725266	-0.0367100746198239	0.0137211172252256	-0.002404077374154	-0.0420352522737328	-0.01608577118843	0.0339300453411371	0.0429610546512976	0.0193369216951493	0.006467734369621	-0.0136184632068011	-5.440227347883064e-05	0.0185916439740999	-0.0111246885430658	-0.0018195136814455	-0.0297553711430081	-0.0338582220397047	-0.0031074201848359	-0.0357876242971238	0.0148124374547723	-0.0111713008815914	-0.018226596502737	0.004333012923949	0.0286681966672195	0.0073219121417145	-0.0051329746284258	0.0104961985957215	-0.001917650961282	-0.0252188725201143	0.0181032067968011	-0.0095842726044092	0.0218375514668094
dishware3	-0.0332880021073885	-0.0430037596240081	-0.0683065952728908	-0.0156938785508793	0.0387902681468758	0.0727306865815739	-0.0307655110533633	0.0033230998821136	0.052929110490871	0.0119886689895768	-0.0497986454150325	-0.0624554597620632	-0.0348023840309304	0.0076348914200683	-0.0129853621541192	0.022071171410929	-0.0111246885430658	0.043828784280036	-0.0131433701128421	0.0488646373071291	0.0539629129747432	0.0179056502285364	0.0932711294416532	0.0109109796197324	0.0341651293535519	0.0381670238076142	0.0091063364832918	-0.0543017196749403	-0.0230506945542527	0.001937235096811	-0.0761298920312671	0.0162985073231646	0.0438684080935205	-0.0524032606983004	0.0423880773026842	-0.0545627976795145
fence1	0.0067029506835533	0.0320094765460031	-0.000709281618639	0.0070956432691953	-0.0116086564168132	-0.0094325229489222	0.010860555064026	0.0041033542025646	-0.0039773677386081	-0.0133258379407802	-0.0081412622029793	0.0235554465207508	0.0043429788635038	0.0039459823895829	0.0126705272985092	-0.0071048025983303	-0.0018195136814455	-0.0131433701128421	-8.981121219476931e-05	-0.0091996134837968	-0.0156528894549829	-0.012975885981596	-0.0253773866396488	-0.0003979758643087	-0.0098599903461557	-0.0125871665984219	-0.0018941027801786	0.0140329309642216	0.002367105763105	-0.0014406033638024	0.0236434782120591	0.0119112521597635	-0.0036434383690783	0.0044128072915708	-0.0118625062330621	0.0111762648423437
fence2	-0.0395462796187606	-0.0531797770522065	-0.085505131328651	-0.029333776836207	0.0515427480785997	0.1032268916908277	-0.0313383861533571	0.0059227241787346	0.0741698564243344	0.0104585318410036	-0.0532159267262328	-0.1010505465947666	-0.0555781719706557	-0.01238514120337	-0.0065490634004264	0.0191348957526358	-0.0297553711430081	0.0488646373071291	-0.0091996134837968	0.0741204938555716	0.0824526078564056	0.025509965512427	0.1075233008335251	-0.0024145925582723	0.0357822913866379	0.0436957446526748	0.0027457991451346	-0.0656879568420575	-0.0276833389283581	0.0024365718312688	-0.0724206740067966	0.0099934609431422	0.059026381154791	-0.0506835925019587	0.0501274998923644	-0.0671471760485503
fence3	-0.040574888787608	-0.0741587587016649	-0.0950464326198931	-0.04570082892429	0.0513441449636827	0.0976352516536929	-0.0451692458355589	-0.0107980288227368	0.0748972970495019	0.0092518236376569	-0.0561622648399644	-0.0941590266481104	-0.0741046931470277	-0.0251637796805408	-0.0463328013525269	0.0169766649190977	-0.0338582220397047	0.0539629129747432	-0.0156528894549829	0.0824526078564056	0.0886590984907837	0.0446315878018157	0.1057425240465699	0.0125503936851764	0.0683936314276409	0.0613249630440902	0.0199127418992785	-0.0549286848586322	-0.0092712136272302	0.0113969901515878	-0.0936139956209466	0.0074414713074094	0.0656039823389817	-0.0457622998450769	0.0711378653323981	-0.0641176999308102
food1	-0.0234837437348942	-0.0331088328739313	-0.0378609929379341	-0.0271576860049304	0.0291985679479863	0.0254281303538542	-0.0222436969215775	-0.0089981516435947	0.0310724209629954	-0.0119178758173276	-0.008211184479095	-0.0376937583417203	-0.0357954923696508	-0.023813179536539	-0.0467142867355516	0.0128443543930866	-0.0031074201848359	0.0179056502285364	-0.012975885981596	0.025509965512427	0.0446315878018157	0.0302679817273991	0.043006840819176	0.0205105347455084	0.0495806115971536	0.0489319654567826	0.0220311966567707	-0.019937959693769	0.0002723119611605	-0.0039060661223436	-0.0564624260103122	-0.0027845342736917	0.0225841674646401	-0.0043650174864143	0.0519421221020728	-0.0443926823687212
food2	-0.0701380323705781	-0.1171739639699693	-0.110176378064188	-0.03191578055388	0.0690478332489583	0.1461284627157548	-0.0535721433965056	0.0020405235503452	0.1120407488586784	0.0035602511236196	-0.0747712539030802	-0.1307581451514442	-0.0728536259328609	0.000272067996344	-0.022139753304276	0.0256122034767458	-0.0357876242971238	0.0932711294416532	-0.0253773866396488	0.1075233008335251	0.1057425240465699	0.043006840819176	0.1881971826498033	0.0153648621575554	0.0687965591117503	0.088727422912701	0.0281662845014032	-0.1078898313260698	-0.0384165919977917	-0.0072569384365761	-0.1381356271867476	-0.0021784181798331	0.0755593953389953	-0.0698062489314337	0.0805722563980246	-0.1240800272989094
food3	-0.0036088394893871	-0.0085738639823634	-0.0186217333789024	-0.012225276591657	0.0084684592936839	0.006183743384703	-0.0139622458156006	-0.0189191914284602	0.0046839016731324	-0.0102489032464587	-0.007210131064321	0.013769828419605	-0.0282748857031791	-0.0043674880233547	-0.053434909107791	0.012854573712318	0.0148124374547723	0.0109109796197324	-0.0003979758643087	-0.0024145925582723	0.0125503936851764	0.0205105347455084	0.0153648621575554	0.0413044886175929	0.0199403011926589	0.0210324775002423	0.0197636710791276	-0.0091709325598841	0.0048118443803567	0.0090834877394415	-0.0512935398494205	-0.0067883494306805	0.0015986183558479	0.0053440124712528	0.0350617211877041	-0.0104717793865624
shelves1	-0.0296693598695182	-0.0260543792989641	-0.0710685410119444	-0.0486689315398453	0.0264101910084714	0.0551835770638115	-0.0483366915722333	-0.0186184079658686	0.0573535175245048	-0.0249861824784626	-0.0350950773712805	-0.0428927385451793	-0.051391925706204	-0.0313306115162928	-0.0573143264807489	-0.0009871535436656	-0.0111713008815914	0.0341651293535519	-0.0098599903461557	0.0357822913866379	0.0683936314276409	0.0495806115971536	0.0687965591117503	0.0199403011926589	0.0699210999605913	0.0659568032246522	0.0293790894134206	-0.0342392945567768	-0.0077116510327451	-0.005671868329969	-0.0819645117569563	-0.0050024398367753	0.0457776020792385	-0.0107606210376676	0.0821576072411713	-0.0420981108582615
shelves2	-0.0253822667636757	-0.0615283508588115	-0.0543964098264686	-0.0311163546644494	0.0371557068628249	0.0616884691904382	-0.0405080334672984	-0.0116811023684678	0.0640112724335148	-0.0209752135942945	-0.0263500342149901	-0.0617279260806068	-0.0482957337237018	-0.0303591391901042	-0.0539349117739574	0.0038489781103838	-0.018226596502737	0.0381670238076142	-0.0125871665984219	0.0436957446526748	0.0613249630440902	0.0489319654567826	0.088727422912701	0.0210324775002423	0.0659568032246522	0.0803071468444568	0.0435629643562162	-0.0465207997504816	-0.015213227603363	-0.0075436361901993	-0.0922499578278722	-0.0216604355774419	0.0326034643240581	-0.0179480047273126	0.0783545984055608	-0.0653617032246138
shelves3	-0.0052611485309038	-0.013362107889558	-0.0172098802863886	-0.0198787116366427	0.0046496686179623	0.0019018006490651	-0.0172711456312345	-0.0049366392242151	0.0188123829621812	-0.0381213107739087	-0.0017577926128423	0.0014421046303651	-0.0151927521106259	-0.014509733523552	-0.0414422979423561	0.0010848976662825	0.004333012923949	0.0091063364832918	-0.0018941027801786	0.0027457991451346	0.0199127418992785	0.0220311966567707	0.0281662845014032	0.0197636710791276	0.0293790894134206	0.0435629643562162	0.0291970944187028	-0.0074821233576637	-0.0043412252942641	-0.0067574173981153	-0.0392577544647011	-0.0151663251720808	0.0056519288190617	0.0055998587184455	0.0406741971731582	-0.0192681043952502
shoppingcart1	0.0440207939678806	0.0717568515735608	0.0624976523326741	0.0131845286051187	-0.0507051287013926	-0.0920540681839641	0.0261860064626953	-0.0078109689477579	-0.0694910159496107	-0.013392489690242	0.0439083120577425	0.0882705094512238	0.0387120058460613	-0.0018348872859633	-0.0038925516431781	-0.018144936173176	0.0286681966672195	-0.0543017196749403	0.0140329309642216	-0.0656879568420575	-0.0549286848586322	-0.019937959693769	-0.1078898313260698	-0.0091709325598841	-0.0342392945567768	-0.0465207997504816	-0.0074821233576637	0.058074576958361	0.0370703207894334	0.0030226561026988	0.0710354608995554	0.0042431216935096	-0.0433818812513432	0.047067093636998	-0.037732051005736	0.0742215553682348
shoppingcart2	0.0166267851117671	0.0151764528214384	0.022051586181696	0.0006129717831198	-0.0061042279977571	-0.0371182674797131	0.0117996493554019	-0.0174063593683968	-0.0312930437692956	0.0118012791515113	0.0249165905665676	0.0253446104840806	0.0035469075705097	-0.0108726991678068	-0.0226577444490295	-0.0063297385923411	0.0073219121417145	-0.0230506945542527	0.002367105763105	-0.0276833389283581	-0.0092712136272302	0.0002723119611605	-0.0384165919977917	0.0048118443803567	-0.0077116510327451	-0.015213227603363	-0.0043412252942641	0.0370703207894334	0.0192654871829374	0.0152908676856453	0.0147551964651624	-0.0059459578940487	-0.0261948875773122	0.0241430550936047	-0.0134880947591509	0.0336092616782138
shoppingcart3	-0.0010790874793097	-0.0014126006550579	-0.0096321042301511	-0.0079954598704808	-0.0103805159071702	0.0007738310880279	-0.0074121877922339	-0.0047578550694802	-0.0062748295577205	0.0158380026019279	-0.0015824329854155	-0.0050230647487364	-0.0086677028036781	0.002055506352369	-0.0036207742609771	0.0104325986270678	-0.0051329746284258	0.001937235096811	-0.0014406033638024	0.0024365718312688	0.0113969901515878	-0.0039060661223436	-0.0072569384365761	0.0090834877394415	-0.005671868329969	-0.0075436361901993	-0.0067574173981153	0.0030226561026988	0.0152908676856453	0.005891891220173	0.0012387770366216	0.0087604254365305	0.0099345685968085	0.0063405199334699	-0.0038909117123792	0.013148071246198
towel1	0.0530537553428189	0.0799369374425572	0.1063145132365127	0.039065437343328	-0.0649702814902351	-0.1053445016957686	0.054898903617132	0.015782797842327	-0.0876196048337181	0.0149219014742078	0.064460107242134	0.0926740810350336	0.0807164046891491	0.0199329871241095	0.0762757487321934	-0.0301517866330811	0.0104961985957215	-0.0761298920312671	0.0236434782120591	-0.0724206740067966	-0.0936139956209466	-0.0564624260103122	-0.1381356271867476	-0.0512935398494205	-0.0819645117569563	-0.0922499578278722	-0.0392577544647011	0.0710354608995554	0.0147551964651624	0.0012387770366216	0.1365702535369984	0.0046064343923865	-0.0523046971287186	0.0526361113935073	-0.1044848095327111	0.0957052137937268
towel2	-0.000115573508737	0.0190717936047054	-0.0257980517830436	0.0004223410346405	-0.0011506171976121	0.0091089662523517	-0.0099235985839058	-2.1380948408726216e-05	-0.0003870754454445	0.0102913513234302	-0.0226595554083151	-0.0080267069710447	-0.0068565589043327	0.015094911576378	0.0082316944075446	0.0094913053881179	-0.001917650961282	0.0162985073231646	0.0119112521597635	0.0099934609431422	0.0074414713074094	-0.0027845342736917	-0.0021784181798331	-0.0067883494306805	-0.0050024398367753	-0.0216604355774419	-0.0151663251720808	0.0042431216935096	-0.0059459578940487	0.0087604254365305	0.0046064343923865	0.0188251020768289	0.0146608496883243	-0.0157805351887797	-0.0020660231505827	0.0125882538476931
towel3	-0.0350305947098452	-0.0269408257284377	-0.0779251320736898	-0.0436147553377518	0.0174869287721087	0.0664238626412834	-0.0370194619413156	-0.0060868781668221	0.0533943024407986	-0.0056428966009926	-0.0465577595075124	-0.0572876041760287	-0.0397483116181027	0.0003003373614252	-0.0072360293844476	0.0033272517197003	-0.0252188725201143	0.0438684080935205	-0.0036434383690783	0.059026381154791	0.0656039823389817	0.0225841674646401	0.0755593953389953	0.0015986183558479	0.0457776020792385	0.0326034643240581	0.0056519288190617	-0.0433818812513432	-0.0261948875773122	0.0099345685968085	-0.0523046971287186	0.0146608496883243	0.0477101419312225	-0.0217003943460115	0.040869794690345	-0.0354875903660285
tree1	0.0324007264835071	0.035043171631592	0.0614795294008572	-0.0119288819758264	-0.0423185336368404	-0.0804987922857383	0.0121682677978903	-0.0120754296435167	-0.0578124603454294	-0.0120514876523635	0.0578244453480676	0.0577893799630882	0.022090769918959	-0.0169220707208253	-0.0102865159216365	-0.0181672318402348	0.0181032067968011	-0.0524032606983004	0.0044128072915708	-0.0506835925019587	-0.0457622998450769	-0.0043650174864143	-0.0698062489314337	0.0053440124712528	-0.0107606210376676	-0.0179480047273126	0.0055998587184455	0.047067093636998	0.0241430550936047	0.0063405199334699	0.0526361113935073	-0.0157805351887797	-0.0217003943460115	0.0530243325066045	-0.0241588261570267	0.0516392131196502
tree2	-0.0335965079507638	-0.0321838305153705	-0.0862738842978536	-0.0421130622025099	0.0448846551735952	0.0670843414737497	-0.0479455433870236	-0.0154518883442498	0.0661796918666413	-0.0323100642520748	-0.0518942936953824	-0.0509682358653143	-0.0611640079459558	-0.0237367581876295	-0.0722393939934593	0.0047306432483974	-0.0095842726044092	0.0423880773026842	-0.0118625062330621	0.0501274998923644	0.0711378653323981	0.0519421221020728	0.0805722563980246	0.0350617211877041	0.0821576072411713	0.0783545984055608	0.0406741971731582	-0.037732051005736	-0.0134880947591509	-0.0038909117123792	-0.1044848095327111	-0.0020660231505827	0.040869794690345	-0.0241588261570267	0.0788147708391752	-0.0592367953498981
tree3	0.0433083803083664	0.078153526432121	0.0681502099573835	0.0124755503036329	-0.0536298542082892	-0.0943330547022921	0.0253904067089805	-0.0128005704323622	-0.0806396736558397	-0.0007009613224442	0.0453442055423449	0.0786170430264854	0.0424524886939315	0.007686392841655	0.0283374874948392	-0.0199594019065306	0.0218375514668094	-0.0545627976795145	0.0111762648423437	-0.0671471760485503	-0.0641176999308102	-0.0443926823687212	-0.1240800272989094	-0.0104717793865624	-0.0420981108582615	-0.0653617032246138	-0.0192681043952502	0.0742215553682348	0.0336092616782138	0.013148071246198	0.0957052137937268	0.0125882538476931	-0.0354875903660285	0.0516392131196502	-0.0592367953498981	0.0934344600537787
