# Supplementary material for: Infants have rich visual categories in ventrotemporal cortex at 2 months of age
Source: Nat Neurosci. 2026 Feb 2;29(3):693–702. doi: 10.1038/s41593-025-02187-8 (PMC12971487; doi:10.1038/s41593-025-02187-8)
Supplement: Supplementary file 10 — One .csv file for each RSM plot. Only the group average RSMs are provided for each ROI/age group. The full set of RSMs is available at OpenNeuro (OpenNeuro accession number: ds006883, https://doi.org/10.18112/openneuro.ds006883.v1.0.0) under derivatives/foundcog_rdms/. [file 41593_2025_2187_MOESM10_ESM.zip › ODoherty_ED_Fig1/twomonth_both_LOCla_exemplar_correlation_acrosssub_rdm.csv]

	cat1	cat2	cat3	crab1	crab2	crab3	seabird1	seabird2	seabird3	squirrel1	squirrel2	squirrel3	rubberduck1	rubberduck2	rubberduck3	dishware1	dishware2	dishware3	fence1	fence2	fence3	food1	food2	food3	shelves1	shelves2	shelves3	shoppingcart1	shoppingcart2	shoppingcart3	towel1	towel2	towel3	tree1	tree2	tree3
cat1	0.0020046240208524	0.0009928482944735	-0.0010155731500079	-0.0021663390742944	0.0013651837585565	-0.0008632365996958	-0.0025280278027899	-0.0010208344921829	0.0001474420063385	0.0014474661877509	0.000641739371529	0.0018368162723865	-6.567253401570034e-06	-0.0020862398163336	0.002323750826793	-0.0001248139351571	-0.00051249563747	-0.000910509807017	0.0022360151055392	-0.0006044820206617	0.0004514685227066	0.0002310028327359	0.0038042275018522	3.170248951632148e-05	0.0016020949625503	0.0020047267907269	0.0013672532548419	-0.0005150315271496	0.0014056624232004	-0.001398597055926	0.0020819821601881	-9.75636663509701e-06	-0.0016763017112642	-0.0006845003595461	0.0023267720188386	-0.000365559824868
cat2	0.0009928482944735	-0.000280221153812	-0.003150703484466	-0.0027765616725843	-0.0011674015233436	0.0010914910465527	-0.0002485196015723	-0.0014581511644952	0.0011720682319702	-0.0003276927158306	-0.0001896301337114	0.0013405004728811	5.7660355595564327e-05	-0.0012512720003328	0.0007390784219749	0.0004417879778518	-0.0011261328046449	-0.0011009608897509	0.0016646512747045	-0.0008826391686168	-0.0002036799829656	1.5535966890612537e-05	0.0005720165094272	-0.0004222440809206	0.0018278383833136	0.0010840522015226	0.0008556804602645	0.0005185384947231	-0.0014315688111451	0.000178675736299	-0.000775944194849	0.0007733522406311	-0.0012813151364355	0.0014994867948919	0.0032223391864364	0.0003937708614709
cat3	-0.0010155731500079	-0.003150703484466	0.0021496764217082	0.0017970291766927	-0.0017356357005302	-0.0007937732398911	0.0022462468997377	-5.134033864107156e-05	-0.0020503305142366	0.0006795800904094	0.0019709755323024	-0.0007892794191547	-0.0005854441713132	0.0009313498453565	0.0002005923248033	-0.0023300699189456	0.0014447827135346	0.0018995263380895	0.0002679542768694	0.000115669256732	0.0004272106847252	0.0003469858113716	-0.0006579565156353	0.0004042382464613	-0.0012845062039567	-0.0015547154853038	-0.0006536105119463	0.0017487799346584	0.0001883048611532	-0.0006653302008067	0.0031995806733272	0.0005154964459942	0.0005572827359471	-0.0003122025096691	-0.0040140793109416	-0.0007947542243599
crab1	-0.0021663390742944	-0.0027765616725843	0.0017970291766927	0.0014586784814187	0.0006413546673492	0.0009808834390732	0.0020623873010034	0.0023242936851498	0.0007853348366391	-0.0010428521546903	-0.0009649111665401	-0.0018131660191363	0.0001262049408742	0.0005987202413194	-0.0027325377847974	0.0012581739137664	-0.0002429219327621	-0.0005026496267019	-0.0022453029199195	0.0021529712151581	-0.0010958381479605	-0.0011958565183713	-0.0024217200166903	0.0020119429387784	-0.0021431005415118	-0.0005657714295227	-0.0009042965711173	-0.0014909090974096	0.0017413007504213	-0.0001624260722751	-0.0019151918386641	0.0001086843743491	0.0033925619609245	-0.000570973451289	-0.002157634878866	-0.0008612332928214
crab2	0.0013651837585565	-0.0011674015233436	-0.0017356357005302	0.0006413546673492	0.0027145487916232	-3.592794444253828e-05	0.0018550489686592	0.0020543460436993	0.0002029458539552	-0.0005239939111017	-0.0010933420006755	-0.0014489692438275	0.002028534591628	0.0002326735466002	0.0006842186046065	0.0014703077457471	0.0038597093505875	-0.0014498549484175	0.0006423120258094	0.0007562270109579	-0.0019853882570308	0.0004349068788691	-0.0015783386388035	0.0018115044890418	-0.0002206049521528	-0.0001273894023028	0.0003606499914106	-0.0008461947799346	0.001073087544391	-0.0012000959461416	0.0019816534719993	-0.0005117536452823	0.0002723955867321	0.0003972158740301	-0.0018343955287553	-0.000957303682142
crab3	-0.0008632365996958	0.0010914910465527	-0.0007937732398911	0.0009808834390732	-3.592794444253828e-05	0.0008509355885591	0.0011759151548444	0.0001156461465815	5.822413088703572e-05	0.0010841312761629	-0.0015604343933534	-0.0009207383616722	0.0026273201758686	-0.0006986488178979	0.0005315131728399	-0.0008872841695367	-0.0020313401314681	0.000668802296108	-0.0037349541884784	0.00110475607294	0.0017066341081119	-0.0010451219261338	-0.0004501450253732	0.0004672686601582	0.0001738749534932	-0.0009302320092749	-0.0009629015036296	0.0003299511876531	0.0003817680660788	0.0019263174182136	-0.002250395962983	0.001628327586388	-0.0001466505636293	1.6200095710370816e-05	0.0006098646719848	0.0003183551509364
seabird1	-0.0025280278027899	-0.0002485196015723	0.0022462468997377	0.0020623873010034	0.0018550489686592	0.0011759151548444	0.0031109904448991	0.0008180451027076	-0.0003986678049202	-0.0002794300772899	0.0003006540032568	-0.003590974648252	0.0018553447230273	0.0013357174150364	-0.0001463867337635	0.0003675083645215	0.0045333637672057	-0.001060107758347	0.0011137571472009	0.0009654281133227	-0.0016148322639476	0.0003806827868913	-0.0040642775158198	0.0031538934431986	-0.0024158677155142	-0.0020461657006534	0.0006526460393046	0.0001377218705429	-0.0002822860277889	-0.0016194139497431	0.0017197237396548	0.0002346547397054	0.000259647191168	0.0020536793584236	-0.0043025808528626	-0.0020525631199345
seabird2	-0.0010208344921829	-0.0014581511644952	-5.134033864107156e-05	0.0023242936851498	0.0020543460436993	0.0001156461465815	0.0008180451027076	0.0005893272513503	0.0012148868091926	-0.0009202813483386	-0.0028276287205737	-0.0006550601175887	0.0025726732055952	0.0007725344363987	-0.0016285051582493	0.0004714742204182	0.0002427186443371	-0.0006671798382796	-0.0020509283853807	0.0012141272097144	0.000318232704754	-0.0019785979471896	-0.0023246017757744	0.0014607150147541	-0.0004801063107101	0.0004711417587697	-0.0009251536757295	-0.0006407187219629	0.000763358026893	0.0011791082473959	-0.0019065718827285	-0.0009429725415064	0.0024160880011114	-0.0002998842976629	-0.0015630603429794	-0.0002908364565056
seabird3	0.0001474420063385	0.0011720682319702	-0.0020503305142366	0.0007853348366391	0.0002029458539552	5.822413088703572e-05	-0.0003986678049202	0.0012148868091926	0.0011129564212248	-0.0002319343259844	-0.0004662575040848	0.0004413870442115	0.0004463713116719	-0.0009786461176352	-0.0022234260576855	0.0016990161016577	-0.0009765213578707	-0.0014544560827935	0.0012634054353204	-0.0001548101051076	-0.0017565470968694	-0.0016364074075305	-0.0007438141437117	0.0003697929403924	0.0002876447448086	0.0012407878426909	-0.0009241720607192	-0.0009255650958599	0.000259376573089	1.8377849289305648e-05	-0.0012089177550943	0.0001423367715535	7.993325873004647e-05	0.0014365515852608	0.002322633095969	0.0001463559962919
squirrel1	0.0014474661877509	-0.0003276927158306	0.0006795800904094	-0.0010428521546903	-0.0005239939111017	0.0010841312761629	-0.0002794300772899	-0.0009202813483386	-0.0002319343259844	-1.944669503758522e-05	0.0023225533117797	0.0014607864947197	0.0004474985821035	-0.0010791156702163	0.0009281152878959	-0.0004362988832519	-0.000972089078967	0.0006543563104218	-0.0031364896488303	-0.000365976200126	0.0001588438385067	-0.000861277534623	0.0027519129359496	-0.0005942222679875	0.0002004426235131	0.0002827947068194	-0.0019100986279021	0.0004895228943474	0.0018232838684879	-0.0015038817210452	0.0001294583371559	0.000337588078747	-0.0001301716730936	-0.0008703513541588	2.8879043439002428e-05	0.0009577144974402
squirrel2	0.000641739371529	-0.0001896301337114	0.0019709755323024	-0.0009649111665401	-0.0010933420006755	-0.0015604343933534	0.0003006540032568	-0.0028276287205737	-0.0004662575040848	0.0023225533117797	0.0011035465213524	0.0009903750507441	-0.0011928401992492	0.0007166503430447	0.0003250179595426	-0.0007619093877558	0.0029087390676174	0.0002277054951142	0.0003265575119799	-0.0023472690995647	-0.000750771628217	0.0025741113355894	0.001883344557432	-0.000393295926513	0.0005686488039335	-0.0010313823689286	0.0001369476257894	0.0013198949058368	-0.000551721328088	-0.0022822903207858	0.0032155176927144	0.0009975253812754	-0.002211449764549	-0.0008579150288292	-0.0022915905282217	-0.0006100137634773
squirrel3	0.0018368162723865	0.0013405004728811	-0.0007892794191547	-0.0018131660191363	-0.0014489692438275	-0.0009207383616722	-0.003590974648252	-0.0006550601175887	0.0004413870442115	0.0014607864947197	0.0009903750507441	-0.000144763757116	-0.0019629895726977	-0.0019609379191789	0.0011082694883148	0.0004178616386467	-0.0026770689939935	-0.0001127762597057	0.0004636953139024	-0.0011592493075376	0.0015954324827386	0.0002991602607815	0.0024960827802492	-0.0013768715004526	0.0014794478231458	0.000953795272406	-2.9506395984514616e-05	0.000509010272939	0.0002280713634431	-0.0011063601450614	-0.0002285892447688	-0.0004073841443988	-0.0003429064980112	-0.001521706325415	0.0021263560079657	0.0011876123757963
rubberduck1	-6.567253401570034e-06	5.7660355595564327e-05	-0.0005854441713132	0.0001262049408742	0.002028534591628	0.0026273201758686	0.0018553447230273	0.0025726732055952	0.0004463713116719	0.0004474985821035	-0.0011928401992492	-0.0019629895726977	0.0014391809555168	0.001284794804025	2.269634951139769e-05	-0.0017454997001999	0.0023629115325562	-0.0010298683860833	-0.0020053302333561	0.0008776316786515	0.0001160456285331	-0.0008784321119269	-0.0016186706531926	0.0009662248628361	0.0009576349501963	-0.0002850416096027	-0.0005615036131816	-2.0750255395074676e-05	0.0011887693989243	0.0003410669226251	0.0008753516215936	0.0016258354126645	9.588112930055652e-05	-0.0017714672086159	-0.0018363033649154	-0.0007044992940885
rubberduck2	-0.0020862398163336	-0.0012512720003328	0.0009313498453565	0.0005987202413194	0.0002326735466002	-0.0006986488178979	0.0013357174150364	0.0007725344363987	-0.0009786461176352	-0.0010791156702163	0.0007166503430447	-0.0019609379191789	0.001284794804025	0.0013889802061094	-0.000327148980435	0.0006851347258833	0.0004048191044673	0.0016263843662937	-0.002200935323073	0.0010567937320599	0.000182317982656	0.0006420153222114	-0.0002443190305019	0.0008904483088216	-0.0009951083513507	-0.0023743106185215	-4.384899475915861e-07	0.0008251477247642	-0.0007856062077745	0.0015809562760301	0.0008615605608048	-0.002028674794149	0.0009555692181755	0.000674361032471	-0.004188745680329	4.7126781738966274e-05
rubberduck3	0.002323750826793	0.0007390784219749	0.0002005923248033	-0.0027325377847974	0.0006842186046065	0.0005315131728399	-0.0001463867337635	-0.0016285051582493	-0.0022234260576855	0.0009281152878959	0.0003250179595426	0.0011082694883148	2.269634951139769e-05	-0.000327148980435	-0.0002663590312161	-0.0014579565033493	0.0012814718308419	0.000308109316026	0.001489644312932	-0.0001659849893728	0.0001553231914734	0.0019118564595054	0.0009449860159573	0.0003784003854505	4.651926222439934e-05	0.0008183527484843	-0.000179463455121	0.0007992725002743	0.0005392430322591	-0.0012671995637114	0.0023785990756745	0.0003391297402113	-0.0016184239842521	-0.000384668940865	0.0007307921305823	0.0002491179146474
dishware1	-0.0001248139351571	0.0004417879778518	-0.0023300699189456	0.0012581739137664	0.0014703077457471	-0.0008872841695367	0.0003675083645215	0.0004714742204182	0.0016990161016577	-0.0004362988832519	-0.0007619093877558	0.0004178616386467	-0.0017454997001999	0.0006851347258833	-0.0014579565033493	0.0009389927848413	-0.0003688070291576	-0.00081127764693	-0.000490761906946	0.000671959305502	-0.0020340134262642	-0.0004679003613526	-0.0018569382155207	0.0002278616103066	-0.0017440511336647	0.0001125942735408	-0.0016196275267141	-0.0012269782035303	8.934050169914361e-07	-0.0010922045280561	-0.0016021595757416	-0.0013625538405908	0.0012506921202665	0.003542766148692	0.0011962458854028	0.000892247370451
dishware2	-0.00051249563747	-0.0011261328046449	0.0014447827135346	-0.0002429219327621	0.0038597093505875	-0.0020313401314681	0.0045333637672057	0.0002427186443371	-0.0009765213578707	-0.000972089078967	0.0029087390676174	-0.0026770689939935	0.0023629115325562	0.0004048191044673	0.0012814718308419	-0.0003688070291576	0.0062929339982583	-0.0010030621173912	0.0020830887774937	-0.0006985782099172	-0.002012010439544	0.003051802653866	-0.0031926024521028	0.0022235762070709	-0.0040489030837432	-0.0012709525585349	0.0011790233205183	0.000309732923016	-0.0004480738886075	-0.0022369255872099	0.0047919364666777	-0.0001246051359092	-0.0013177681242142	-0.000787792394871	-0.0060577833077091	-0.0011409134315414
dishware3	-0.000910509807017	-0.0011009608897509	0.0018995263380895	-0.0005026496267019	-0.0014498549484175	0.000668802296108	-0.001060107758347	-0.0006671798382796	-0.0014544560827935	0.0006543563104218	0.0002277054951142	-0.0001127762597057	-0.0010298683860833	0.0016263843662937	0.000308109316026	-0.00081127764693	-0.0010030621173912	-3.9042889200346535e-06	-0.002575660275002	-0.0002492049694041	0.0006444888241331	-0.0003209837590552	0.002975786942526	-0.0005136442108254	0.0003443396305355	-0.0008894808071617	7.071475583149357e-05	0.000447995782846	0.0012761733455535	0.0016443046849805	-0.0003212585723205	-0.0010587325804451	0.0015721619267197	-0.0004002610525994	-0.0008744910324259	0.0001407361157121
fence1	0.0022360151055392	0.0016646512747045	0.0002679542768694	-0.0022453029199195	0.0006423120258094	-0.0037349541884784	0.0011137571472009	-0.0020509283853807	0.0012634054353204	-0.0031364896488303	0.0003265575119799	0.0004636953139024	-0.0020053302333561	-0.002200935323073	0.001489644312932	-0.000490761906946	0.0020830887774937	-0.002575660275002	0.0073346025708342	0.000536444249834	-0.0025299955644985	0.0031690654399527	-0.0010604003233885	0.0003922455682369	1.5662742003556288e-05	0.0014509810946658	0.0031172036165091	-0.001805939386954	-0.0026597952094594	-0.0017447444378077	0.002640041617392	0.0011020479243696	-0.0028738706450131	0.0030212454959565	0.0026061907918279	-0.0006052523674107
fence2	-0.0006044820206617	-0.0008826391686168	0.000115669256732	0.0021529712151581	0.0007562270109579	0.00110475607294	0.0009654281133227	0.0012141272097144	-0.0001548101051076	-0.000365976200126	-0.0023472690995647	-0.0011592493075376	0.0008776316786515	0.0010567937320599	-0.0001659849893728	0.000671959305502	-0.0006985782099172	-0.0002492049694041	0.000536444249834	0.0007345433963028	-0.000753914473142	-0.0016628857762906	-0.0024775104175346	0.0014223679183925	5.040773908589412e-05	0.001060399396694	-0.001290762346685	-0.0015581198779128	-0.000139531122026	-0.000461714813081	-0.0017647292950234	0.0004932592041198	0.0003894090989049	0.0018834551797717	0.0018886882402876	-0.0004012627130449
fence3	0.0004514685227066	-0.0002036799829656	0.0004272106847252	-0.0010958381479605	-0.0019853882570308	0.0017066341081119	-0.0016148322639476	0.000318232704754	-0.0017565470968694	0.0001588438385067	-0.000750771628217	0.0015954324827386	0.0001160456285331	0.000182317982656	0.0001553231914734	-0.0020340134262642	-0.002012010439544	0.0006444888241331	-0.0025299955644985	-0.000753914473142	0.0009869076613567	-0.0012667909059478	0.0023866457332669	-0.0020449206060371	0.0016167990836102	-0.0002499400771248	0.0006991346037544	0.0016614417613445	0.0001951912062542	0.0024003698029188	-0.0004624980617739	0.0003198519917508	0.0011515514592681	-0.0027887439739397	-0.0003528181296946	0.0010669772877374
food1	0.0002310028327359	1.5535966890612537e-05	0.0003469858113716	-0.0011958565183713	0.0004349068788691	-0.0010451219261338	0.0003806827868913	-0.0019785979471896	-0.0016364074075305	-0.000861277534623	0.0025741113355894	0.0002991602607815	-0.0008784321119269	0.0006420153222114	0.0019118564595054	-0.0004679003613526	0.003051802653866	-0.0003209837590552	0.0031690654399527	-0.0016628857762906	-0.0012667909059478	-0.0006682927817098	0.0011657091718829	0.0006520838988515	-5.81125548019375e-05	-0.0013786244076754	0.0026929809061663	0.0017480388400048	-0.0016394560109482	-0.0010461336027776	0.0021873990832668	-0.0008877019508959	-0.00134539162985	0.0005477745111069	-0.0011245676134735	-0.0008257203425709
food2	0.0038042275018522	0.0005720165094272	-0.0006579565156353	-0.0024217200166903	-0.0015783386388035	-0.0004501450253732	-0.0040642775158198	-0.0023246017757744	-0.0007438141437117	0.0027519129359496	0.001883344557432	0.0024960827802492	-0.0016186706531926	-0.0002443190305019	0.0009449860159573	-0.0018569382155207	-0.0031926024521028	0.002975786942526	-0.0010604003233885	-0.0024775104175346	0.0023866457332669	0.0011657091718829	0.0036952530548863	-0.0021889846402882	0.0039896549922526	0.0019775492933254	0.0008987076522295	-0.0004100368836046	0.0005982943120446	0.0011350633439182	0.0004390926172971	0.0002910687486624	-0.0002452797518984	-0.0027128060053445	0.0011860416067164	0.000770131094903
food3	3.170248951632148e-05	-0.0004222440809206	0.0004042382464613	0.0020119429387784	0.0018115044890418	0.0004672686601582	0.0031538934431986	0.0014607150147541	0.0003697929403924	-0.0005942222679875	-0.000393295926513	-0.0013768715004526	0.0009662248628361	0.0008904483088216	0.0003784003854505	0.0002278616103066	0.0022235762070709	-0.0005136442108254	0.0003922455682369	0.0014223679183925	-0.0020449206060371	0.0006520838988515	-0.0021889846402882	-0.0010212670154971	-0.001877811554538	-0.0007043322970059	-0.0009993339026985	-0.0008252913364673	0.0005402494675035	-0.0017712506136134	0.0010469395640863	-0.000555113002569	-0.0005195484338897	0.0012123138479601	-0.00198978435024	-0.0014581569045963
shelves1	0.0016020949625503	0.0018278383833136	-0.0012845062039567	-0.0021431005415118	-0.0002206049521528	0.0001738749534932	-0.0024158677155142	-0.0004801063107101	0.0002876447448086	0.0002004426235131	0.0005686488039335	0.0014794478231458	0.0009576349501963	-0.0009951083513507	4.651926222439934e-05	-0.0017440511336647	-0.0040489030837432	0.0003443396305355	1.5662742003556288e-05	5.040773908589412e-05	0.0016167990836102	-5.81125548019375e-05	0.0039896549922526	-0.001877811554538	0.0006770726900805	5.9727971929057355e-06	0.0008089579428953	-0.0005388353961783	-0.000151025708539	0.0010417149608978	-0.0004653509288422	0.0007764198193423	-0.001143724047621	-0.0011090954471923	0.0025745261553831	0.0012272778957757
shelves2	0.0020047267907269	0.0010840522015226	-0.0015547154853038	-0.0005657714295227	-0.0001273894023028	-0.0009302320092749	-0.0020461657006534	0.0004711417587697	0.0012407878426909	0.0002827947068194	-0.0010313823689286	0.000953795272406	-0.0002850416096027	-0.0023743106185215	0.0008183527484843	0.0001125942735408	-0.0012709525585349	-0.0008894808071617	0.0014509810946658	0.001060399396694	-0.0002499400771248	-0.0013786244076754	0.0019775492933254	-0.0007043322970059	5.9727971929057355e-06	0.0002987177329362	7.223871039465588e-05	-0.0015207583348158	-0.0004023471134017	0.0001561830487664	-0.0007557387558692	0.000689677641152	-3.805478789815481e-05	0.0005090329852554	0.0042946699438735	0.0005425414746125
shelves3	0.0013672532548419	0.0008556804602645	-0.0006536105119463	-0.0009042965711173	0.0003606499914106	-0.0009629015036296	0.0006526460393046	-0.0009251536757295	-0.0009241720607192	-0.0019100986279021	0.0001369476257894	-2.9506395984514616e-05	-0.0005615036131816	-4.384899475915861e-07	-0.000179463455121	-0.0016196275267141	0.0011790233205183	7.071475583149357e-05	0.0031172036165091	-0.001290762346685	0.0006991346037544	0.0026929809061663	0.0008987076522295	-0.0009993339026985	0.0008089579428953	7.223871039465588e-05	0.0016534063927149	2.109401400860047e-05	-0.0011353766471696	0.0012163469691314	0.001809467346714	3.885915163745975e-05	-0.0007977946839924	0.0003829594640349	0.0012369467374573	-0.001017375883649
shoppingcart1	-0.0005150315271496	0.0005185384947231	0.0017487799346584	-0.0014909090974096	-0.0008461947799346	0.0003299511876531	0.0001377218705429	-0.0006407187219629	-0.0009255650958599	0.0004895228943474	0.0013198949058368	0.000509010272939	-2.0750255395074676e-05	0.0008251477247642	0.0007992725002743	-0.0012269782035303	0.000309732923016	0.000447995782846	-0.001805939386954	-0.0015581198779128	0.0016614417613445	0.0017480388400048	-0.0004100368836046	-0.0008252913364673	-0.0005388353961783	-0.0015207583348158	2.109401400860047e-05	0.0018060167575374	0.0006667215459492	0.0001312241082946	0.0018122005683989	-0.0001368129869641	-0.000855916988284	0.0008712057305706	-0.001218222667533	7.788946369850532e-05
shoppingcart2	0.0014056624232004	-0.0014315688111451	0.0001883048611532	0.0017413007504213	0.001073087544391	0.0003817680660788	-0.0002822860277889	0.000763358026893	0.000259376573089	0.0018232838684879	-0.000551721328088	0.0002280713634431	0.0011887693989243	-0.0007856062077745	0.0005392430322591	8.934050169914361e-07	-0.0004480738886075	0.0012761733455535	-0.0026597952094594	-0.000139531122026	0.0001951912062542	-0.0016394560109482	0.0005982943120446	0.0005402494675035	-0.000151025708539	-0.0004023471134017	-0.0011353766471696	0.0006667215459492	-0.0004365471379242	-0.0004204108749225	-0.0002806215295837	-0.0002566509319675	0.001232362414923	-0.0017341546904629	-0.0010195272644968	0.0001126275692659
shoppingcart3	-0.001398597055926	0.000178675736299	-0.0006653302008067	-0.0001624260722751	-0.0012000959461416	0.0019263174182136	-0.0016194139497431	0.0011791082473959	1.8377849289305648e-05	-0.0015038817210452	-0.0022822903207858	-0.0011063601450614	0.0003410669226251	0.0015809562760301	-0.0012671995637114	-0.0010922045280561	-0.0022369255872099	0.0016443046849805	-0.0017447444378077	-0.000461714813081	0.0024003698029188	-0.0010461336027776	0.0011350633439182	-0.0017712506136134	0.0010417149608978	0.0001561830487664	0.0012163469691314	0.0001312241082946	-0.0004204108749225	0.0014369791443483	-0.0028166318013727	0.0001022335007548	0.0007627069982987	-0.0004407397256499	0.0018999828506716	-0.0003338782141824
towel1	0.0020819821601881	-0.000775944194849	0.0031995806733272	-0.0019151918386641	0.0019816534719993	-0.002250395962983	0.0017197237396548	-0.0019065718827285	-0.0012089177550943	0.0001294583371559	0.0032155176927144	-0.0002285892447688	0.0008753516215936	0.0008615605608048	0.0023785990756745	-0.0016021595757416	0.0047919364666777	-0.0003212585723205	0.002640041617392	-0.0017647292950234	-0.0004624980617739	0.0021873990832668	0.0004390926172971	0.0010469395640863	-0.0004653509288422	-0.0007557387558692	0.001809467346714	0.0018122005683989	-0.0002806215295837	-0.0028166318013727	0.0032777135087954	-0.0001835227372447	-0.0026773264611992	-0.0001581232881879	-0.0031277989658552	-0.0009429409147917
towel2	-9.75636663509701e-06	0.0007733522406311	0.0005154964459942	0.0001086843743491	-0.0005117536452823	0.001628327586388	0.0002346547397054	-0.0009429725415064	0.0001423367715535	0.000337588078747	0.0009975253812754	-0.0004073841443988	0.0016258354126645	-0.002028674794149	0.0003391297402113	-0.0013625538405908	-0.0001246051359092	-0.0010587325804451	0.0011020479243696	0.0004932592041198	0.0003198519917508	-0.0008877019508959	0.0002910687486624	-0.000555113002569	0.0007764198193423	0.000689677641152	3.885915163745975e-05	-0.0001368129869641	-0.0002566509319675	0.0001022335007548	-0.0001835227372447	-8.633161828001734e-05	-1.9659926071084115e-05	0.0005282938105739	0.0008038302267204	-0.0005587307012173
towel3	-0.0016763017112642	-0.0012813151364355	0.0005572827359471	0.0033925619609245	0.0002723955867321	-0.0001466505636293	0.000259647191168	0.0024160880011114	7.993325873004647e-05	-0.0001301716730936	-0.002211449764549	-0.0003429064980112	9.588112930055652e-05	0.0009555692181755	-0.0016184239842521	0.0012506921202665	-0.0013177681242142	0.0015721619267197	-0.0028738706450131	0.0003894090989049	0.0011515514592681	-0.00134539162985	-0.0002452797518984	-0.0005195484338897	-0.001143724047621	-3.805478789815481e-05	-0.0007977946839924	-0.000855916988284	0.001232362414923	0.0007627069982987	-0.0026773264611992	-1.9659926071084115e-05	-0.0004568280228098	-0.0001106651443717	-0.0015707696984643	0.0003266852932303
tree1	-0.0006845003595461	0.0014994867948919	-0.0003122025096691	-0.000570973451289	0.0003972158740301	1.6200095710370816e-05	0.0020536793584236	-0.0002998842976629	0.0014365515852608	-0.0008703513541588	-0.0008579150288292	-0.001521706325415	-0.0017714672086159	0.000674361032471	-0.000384668940865	0.003542766148692	-0.000787792394871	-0.0004002610525994	0.0030212454959565	0.0018834551797717	-0.0027887439739397	0.0005477745111069	-0.0027128060053445	0.0012123138479601	-0.0011090954471923	0.0005090329852554	0.0003829594640349	0.0008712057305706	-0.0017341546904629	-0.0004407397256499	-0.0001581232881879	0.0005282938105739	-0.0001106651443717	0.0030505759561248	0.0042857908138465	-0.0006350843813879
tree2	0.0023267720188386	0.0032223391864364	-0.0040140793109416	-0.002157634878866	-0.0018343955287553	0.0006098646719848	-0.0043025808528626	-0.0015630603429794	0.002322633095969	2.8879043439002428e-05	-0.0022915905282217	0.0021263560079657	-0.0018363033649154	-0.004188745680329	0.0007307921305823	0.0011962458854028	-0.0060577833077091	-0.0008744910324259	0.0026061907918279	0.0018886882402876	-0.0003528181296946	-0.0011245676134735	0.0011860416067164	-0.00198978435024	0.0025745261553831	0.0042946699438735	0.0012369467374573	-0.001218222667533	-0.0010195272644968	0.0018999828506716	-0.0031277989658552	0.0008038302267204	-0.0015707696984643	0.0042857908138465	0.0061419750564857	0.0014636678899472
tree3	-0.000365559824868	0.0003937708614709	-0.0007947542243599	-0.0008612332928214	-0.000957303682142	0.0003183551509364	-0.0020525631199345	-0.0002908364565056	0.0001463559962919	0.0009577144974402	-0.0006100137634773	0.0011876123757963	-0.0007044992940885	4.7126781738966274e-05	0.0002491179146474	0.000892247370451	-0.0011409134315414	0.0001407361157121	-0.0006052523674107	-0.0004012627130449	0.0010669772877374	-0.0008257203425709	0.000770131094903	-0.0014581569045963	0.0012272778957757	0.0005425414746125	-0.001017375883649	7.788946369850532e-05	0.0001126275692659	-0.0003338782141824	-0.0009429409147917	-0.0005587307012173	0.0003266852932303	-0.0006350843813879	0.0014636678899472	-0.001034597284002
