# Supplementary material for: Infants have rich visual categories in ventrotemporal cortex at 2 months of age
Source: Nat Neurosci. 2026 Feb 2;29(3):693–702. doi: 10.1038/s41593-025-02187-8 (PMC12971487; doi:10.1038/s41593-025-02187-8)
Supplement: Supplementary file 10 — One .csv file for each RSM plot. Only the group average RSMs are provided for each ROI/age group. The full set of RSMs is available at OpenNeuro (OpenNeuro accession number: ds006883, https://doi.org/10.18112/openneuro.ds006883.v1.0.0) under derivatives/foundcog_rdms/. [file 41593_2025_2187_MOESM10_ESM.zip › ODoherty_ED_Fig1/ninemonth_both_V1_exemplar_correlation_acrosssub_rdm.csv]

	cat1	cat2	cat3	crab1	crab2	crab3	seabird1	seabird2	seabird3	squirrel1	squirrel2	squirrel3	rubberduck1	rubberduck2	rubberduck3	dishware1	dishware2	dishware3	fence1	fence2	fence3	food1	food2	food3	shelves1	shelves2	shelves3	shoppingcart1	shoppingcart2	shoppingcart3	towel1	towel2	towel3	tree1	tree2	tree3
cat1	0.0322867305849087	0.0156582699116082	-0.0029584753579528	-0.0148685409915493	-0.0042200971727122	-0.0149449646721611	-0.0245794662113493	-0.0148828766359896	-0.0054005870170111	-0.0050268684822361	0.00723645730738	0.0250103610401169	-0.0058026018001308	-0.007122286986537	-0.0121793186472932	-0.0025670731377807	0.0080694681028817	0.0016386070991116	0.0042207958190743	-0.0251946698234572	-0.0064361150585832	0.0178718607605906	-0.0032044563333498	0.011114490912355	0.0109023185659463	0.0043338366423268	0.0132536669062768	0.0142771209863201	-0.0043611748927679	-0.0016833905935701	-0.0127381091405304	-0.0086802868510143	-0.0055524085192603	0.0053147229459874	-0.0064658087296814	0.0037577873318034
cat2	0.0156582699116082	0.0638957129080302	0.0083056031260542	0.0247951345594286	-0.0240735665139947	-0.0181720824810927	0.0113487885688581	-0.0108540702842662	0.0192020852681107	-0.0028731257730629	0.0038201736454718	0.0388862825603549	0.0233101578507979	0.0258002841704761	0.0043204434976327	-0.0094105650809219	0.0051218588871967	-0.0285147997671487	-0.0260274832241962	-0.0352195021458153	-0.0322441873377481	-0.0147539608388384	-0.0262268163905366	0.0075211059624718	-0.0222244368683779	-0.0323988348899741	-0.0163074321197968	0.0083579524380999	0.0011503987745791	-0.0004265563433808	0.0324169474516627	-0.0042181552925998	-0.0223357455695575	0.0043194571577512	-0.025221979987344	0.009393699746904
cat3	-0.0029584753579528	0.0083056031260542	0.0558068870710476	0.0113186319717651	-0.0239196949029274	-0.0248312262808866	0.0396574703607181	0.0322290111867978	-0.0113370102683211	-0.0077262919917365	0.0272511771951126	0.0097490366577078	0.0217085497045173	0.0079582128675952	0.0096352841712235	-0.0038830083494444	0.0093732217440167	-0.031272403909212	-0.0261244257411713	-0.0227006064760392	-0.0161389154778269	-0.0331859069818323	-0.0239677288778275	-0.0014812752067799	-0.0427684122010778	-0.030720861632082	-0.0294393258887393	0.0264948009243406	0.0085612143899089	0.0175152290114977	0.0525253210298824	-0.0045227039744868	-0.0243958845141739	0.0020638737971744	-0.0309724566990377	0.0177734949072464
crab1	-0.0148685409915493	0.0247951345594286	0.0113186319717651	0.0296041391234951	-0.0129488861480401	-0.0058078099644516	0.0227251376212269	0.0039861155301077	0.0094860556621263	0.0037284449805113	0.0052119103213254	0.0099931357609626	0.0182533260098698	0.0174377421275151	0.0048469600955289	0.0010356087444445	-0.0004233979936653	-0.0186319928388782	-0.0159130272420469	-0.0126481059018283	-0.0151355473939308	-0.0217754289637044	-0.016550961893704	-0.0034761330121336	-0.0215082354440945	-0.0253362882798119	-0.0211342022301052	0.0001705966859043	0.0043679850802639	0.0058710969726861	0.0276349254576377	0.0003161140481945	-0.0141800670112977	0.0061991125598438	-0.0177553279919095	0.0085150163694777
crab2	-0.0042200971727122	-0.0240735665139947	-0.0239196949029274	-0.0129488861480401	0.0277711787502477	0.0161857012910075	-0.0181022887506946	-0.0061533716789794	0.0023281139366499	0.0056983740126836	-0.0087125916313505	-0.0217136960397663	-0.0191530543725481	-0.0152752529734215	-0.0111231070557513	0.0042036511428348	-0.0056775095558879	0.0166321587937804	0.016381674922461	0.0170844116345002	0.0183703284517678	0.0166950156934292	0.0148356634173372	0.0043859273236465	0.0282109249514213	0.0228146719762699	0.0180018393058902	-0.0151039139504853	-0.0053750371198051	-0.0070030549965368	-0.0300973457462343	0.0023415169990527	0.0192163396810045	-0.0144098884819254	0.0257445489196716	-0.0122659770469474
crab3	-0.0149449646721611	-0.0181720824810927	-0.0248312262808866	-0.0058078099644516	0.0161857012910075	0.0267149458168746	-0.003037212470105	0.0045813387822518	0.0101991464038505	0.0031794009165069	-0.0230178015795803	-0.0297915870540945	-0.008446102276895	-0.0049951070941701	0.0057886897521579	0.0052074461374696	-0.0121258967867052	0.0147986943533169	0.0064095577776666	0.0334511838440943	0.0235662250381294	0.0088798390654085	0.0230911081752507	-0.0022239388412827	0.0152076681471627	0.0162786973222985	0.0005092089474583	-0.0232527105640738	-0.007094382883019	-0.0091650934348115	-0.0163445661103766	0.0070148391950735	0.0203110425438009	-0.0091307252523922	0.0200785484578924	-0.0173570782927563
seabird1	-0.0245794662113493	0.0113487885688581	0.0396574703607181	0.0227251376212269	-0.0181022887506946	-0.003037212470105	0.0536437697141829	0.0401079653846298	0.0006969806706979	0.0033460708236099	0.0076425653272512	-0.0129743922013626	0.0226858411019294	0.0218348700016179	0.0168450618908321	0.0004033230403622	-0.0032699800786036	-0.0255703772031524	-0.0311674101953759	0.0040444752011364	-0.0049826505193994	-0.0396314346380293	-0.0206788569649431	-0.0125233783168076	-0.0474785183299181	-0.036113556425469	-0.051416373137383	0.0094855338081445	0.0108767360001178	0.0205288144495163	0.060684755026491	0.0051522072637513	-0.0139350175165749	-0.0007078154028732	-0.023443280328457	0.0047142186381155
seabird2	-0.0148828766359896	-0.0108540702842662	0.0322290111867978	0.0039861155301077	-0.0061533716789794	0.0045813387822518	0.0401079653846298	0.0399586687363705	-0.0055351601618956	-0.0031902296561221	0.0059152950507417	-0.0182305674428036	0.0079497948610907	0.0045335207080484	0.0115221442102678	0.0047372329875108	-0.0062655321071911	-0.0171020567036363	-0.0188484100400427	0.0068916072552066	0.0060727054594279	-0.0197746609389295	-0.0107837077348219	-0.0070289407230741	-0.0300024491013742	-0.0183010263333761	-0.0351709394914832	0.0099122232793776	0.0045401499074564	0.0136828580156721	0.0402365519595099	0.0013588271165038	-0.0045977875382263	-0.0055580487607644	-0.0139098706394728	0.0036441438498504
seabird3	-0.0054005870170111	0.0192020852681107	-0.0113370102683211	0.0094860556621263	0.0023281139366499	0.0101991464038505	0.0006969806706979	-0.0055351601618956	0.0239973832797149	-0.000838352175112	-0.011848391391313	-0.0007798014215507	0.0132067187829053	0.0093443535900019	0.0089935059392413	-0.0053712508101463	-0.0051849405878841	-0.0058424972737927	-0.0049485729228812	0.0033706517381179	-0.0019587067438437	-0.0011810721257515	0.0029509814218621	0.0146995069615579	0.005300762372329	-0.006689608150744	0.0040717404298915	-0.0152650062401967	-0.0079414109821005	-0.0175050233270414	-0.0047431917107776	-0.0036925783710707	0.006152010818708	-0.0147695269631093	0.0009787587887954	-0.0097136248279512
squirrel1	-0.0050268684822361	-0.0028731257730629	-0.0077262919917365	0.0037284449805113	0.0056983740126836	0.0031794009165069	0.0033460708236099	-0.0031902296561221	-0.000838352175112	0.0063858607801432	-0.0009486201585767	-0.0088410302858383	-0.004382311470062	0.0028240944945487	-0.0062943213150236	0.0022940497827486	-0.0002977862835527	0.005231574090531	0.0012505483040882	0.0070538866816479	0.003927443112289	-0.0045634183629166	-0.0013436562168423	-0.0071222104304878	0.001091640006595	0.0001583488391094	-0.0068301904729225	-0.0034695090466186	0.0067863075469546	0.0064880746671161	0.0002056978498839	0.0039218851192908	0.0024250541997784	0.0033981175410344	0.0060259919925265	-0.0035097101218611
squirrel2	0.00723645730738	0.0038201736454718	0.0272511771951126	0.0052119103213254	-0.0087125916313505	-0.0230178015795803	0.0076425653272512	0.0059152950507417	-0.011848391391313	-0.0009486201585767	0.0199338808721938	0.0176111807213135	0.0047967733380235	0.0004432120430083	-0.008757337309658	0.0006783746128527	0.0107899849874867	-0.0140157062331834	-0.0062380731110574	-0.0250202848427019	-0.0156220704062524	-0.0083179834265782	-0.0196852358765969	0.0050193035946117	-0.0153644603446663	-0.0158233416512735	-0.0068728595179349	0.0206507615316325	0.0046208646506599	0.0132307812622923	0.0187873292301831	-0.004156656679163	-0.019847258122804	0.0058172284948654	-0.0155347883081233	0.0147923549706538
squirrel3	0.0250103610401169	0.0388862825603549	0.0097490366577078	0.0099931357609626	-0.0217136960397663	-0.0297915870540945	-0.0129743922013626	-0.0182305674428036	-0.0007798014215507	-0.0088410302858383	0.0176111807213135	0.0453178508148858	0.0084339081416717	0.0033354995521432	-0.0031240703333961	-0.005949762728822	0.0129981532140184	-0.0160375302634571	-0.0058921711506225	-0.0413878889424899	-0.0312302143152105	0.0043305945399466	-0.0210777902090717	0.0084908473896645	-0.0059715711394097	-0.0133768379559926	0.0115498237594785	0.0189302146019275	-0.0004933985058201	-0.0039654911779866	0.0046281650359202	-0.0082818517214659	-0.0224141366934554	0.0141602646321331	-0.0191897813917313	0.0182551118486621
rubberduck1	-0.0058026018001308	0.0233101578507979	0.0217085497045173	0.0182533260098698	-0.0191530543725481	-0.008446102276895	0.0226858411019294	0.0079497948610907	0.0132067187829053	-0.004382311470062	0.0047967733380235	0.0084339081416717	0.0275065369537646	0.022133100355963	0.0180884344062068	-0.0091831459423228	0.003616435510728	-0.0173275173094255	-0.0161410340187345	-0.013398830502356	-0.0182557796193699	-0.0204552599620299	-0.0099475407900929	0.0088630479241236	-0.0249225092681325	-0.0227980813061874	-0.0158892515460788	0.0026493920935406	-0.0008362740435336	-0.0035127895687064	0.0213935964877725	-0.003186075477399	-0.0120925428403615	-0.0043024892425384	-0.0199402234073227	0.0051482033308735
rubberduck2	-0.007122286986537	0.0258002841704761	0.0079582128675952	0.0174377421275151	-0.0152752529734215	-0.0049951070941701	0.0218348700016179	0.0045335207080484	0.0093443535900019	0.0028240944945487	0.0004432120430083	0.0033354995521432	0.022133100355963	0.0215487569613087	0.0132467011435104	-0.0055460068001448	0.001947215931773	-0.0118399250345518	-0.0167551311904967	-0.0069684078454012	-0.0144950349070068	-0.0185103866060831	-0.0121297299035482	-0.0021688397707537	-0.0247220719262217	-0.0243738450591553	-0.0234206610861853	0.0016396969340711	0.006343351506185	0.0065848043534731	0.0245143990269823	0.0043823916224194	-0.0100493083307484	0.0046742868795532	-0.0163968392355497	0.0001795222362108
rubberduck3	-0.0121793186472932	0.0043204434976327	0.0096352841712235	0.0048469600955289	-0.0111231070557513	0.0057886897521579	0.0168450618908321	0.0115221442102678	0.0089935059392413	-0.0062943213150236	-0.008757337309658	-0.0031240703333961	0.0180884344062068	0.0132467011435104	0.0235917146526064	-0.0076249082885072	-0.0055402282255238	-0.0079715940222052	-0.0081022853422902	0.0065072120298555	-0.0053179502664401	-0.0094144493290216	0.0003816996386585	-0.0043399445505232	-0.0166294792104744	-0.0077026758266228	-0.0102291121134291	-0.0007879647707787	-0.0005544913193729	-0.0071809735742186	0.0106560169444172	0.0014888434008624	0.0027051904753699	-0.0026731128226316	-0.0076244377226996	0.0005664254916358
dishware1	-0.0025670731377807	-0.0094105650809219	-0.0038830083494444	0.0010356087444445	0.0042036511428348	0.0052074461374696	0.0004033230403622	0.0047372329875108	-0.0053712508101463	0.0022940497827486	0.0006783746128527	-0.005949762728822	-0.0091831459423228	-0.0055460068001448	-0.0076249082885072	0.0037119825843679	0.00038854051048	0.0013825967818925	0.0029563910948659	0.0051897209148719	0.0076390274464021	-0.0001135444957895	-5.973094159311096e-05	-0.0012657816823037	0.0016789487214601	0.0035237047472113	-0.0028343002944207	-0.0003628388843296	0.0009504773967351	0.0057857273430926	0.0009242481691032	0.001543004572772	-0.0005999151903707	0.0012374056488702	0.0042300579647192	0.0005620892257629
dishware2	0.0080694681028817	0.0051218588871967	0.0093732217440167	-0.0004233979936653	-0.0056775095558879	-0.0121258967867052	-0.0032699800786036	-0.0062655321071911	-0.0051849405878841	-0.0002977862835527	0.0107899849874867	0.0129981532140184	0.003616435510728	0.001947215931773	-0.0055402282255238	0.00038854051048	0.003703764902419	-0.0034618469864656	0.0010131176439584	-0.0151263081544539	-0.0091889798419959	-0.0024826412562772	-0.0076463615469165	0.0056117064595096	-0.0040639194717036	-0.0057901101446739	0.0040166731281958	0.009723609861467	0.0028506059339221	0.0018207392430755	0.0016678774792721	-0.0025586234967455	-0.0097185103880216	0.0056836686307452	-0.0067815907764961	0.0053308089067203
dishware3	0.0016386070991116	-0.0285147997671487	-0.031272403909212	-0.0186319928388782	0.0166321587937804	0.0147986943533169	-0.0255703772031524	-0.0171020567036363	-0.0058424972737927	0.005231574090531	-0.0140157062331834	-0.0160375302634571	-0.0173275173094255	-0.0118399250345518	-0.0079715940222052	0.0013825967818925	-0.0034618469864656	0.0266286138273878	0.0219496746979235	0.0227043489429131	0.0187664036690637	0.0234221834715858	0.0265197454712761	-8.052838045151675e-05	0.0287861025853224	0.0276621562028515	0.0242685603430237	-0.0149162100204153	-0.0034441172325765	-0.0075136271307475	-0.0396661508068842	0.0042952655356953	0.0191443839212083	-0.0012650420498768	0.0229478790418464	-0.0119760955578517
fence1	0.0042207958190743	-0.0260274832241962	-0.0261244257411713	-0.0159130272420469	0.016381674922461	0.0064095577776666	-0.0311674101953759	-0.0188484100400427	-0.0049485729228812	0.0012505483040882	-0.0062380731110574	-0.0058921711506225	-0.0161410340187345	-0.0167551311904967	-0.0081022853422902	0.0029563910948659	0.0010131176439584	0.0219496746979235	0.0257269469715056	0.0106963700332075	0.0094078644454012	0.0220105136863841	0.0165099565910594	0.0002144559960541	0.0320228022453114	0.0315877786229511	0.0330658408612932	-0.0103173707583391	-0.003748405658003	-0.0127496501170475	-0.0432890741481367	-0.0003660605087532	0.015542985020109	-0.0017397968877653	0.0221211099077326	-0.0057250670069477
fence2	-0.0251946698234572	-0.0352195021458153	-0.0227006064760392	-0.0126481059018283	0.0170844116345002	0.0334511838440943	0.0040444752011364	0.0068916072552066	0.0033706517381179	0.0070538866816479	-0.0250202848427019	-0.0413878889424899	-0.013398830502356	-0.0069684078454012	0.0065072120298555	0.0051897209148719	-0.0151263081544539	0.0227043489429131	0.0106963700332075	0.0436094186368013	0.032360394895659	0.0064460098175981	0.0268464362179308	-0.0111805373025956	0.0147290205223798	0.02143192805603	-0.0017638208636234	-0.0225322177806917	-0.0007747765165046	-0.0025907144927384	-0.0147415154499313	0.0103842004704026	0.0269829830229085	-0.009540723234521	0.0276457928928066	-0.0213959698222529
fence3	-0.0064361150585832	-0.0322441873377481	-0.0161389154778269	-0.0151355473939308	0.0183703284517678	0.0235662250381294	-0.0049826505193994	0.0060727054594279	-0.0019587067438437	0.003927443112289	-0.0156220704062524	-0.0312302143152105	-0.0182557796193699	-0.0144950349070068	-0.0053179502664401	0.0076390274464021	-0.0091889798419959	0.0187664036690637	0.0094078644454012	0.032360394895659	0.0261016716189394	0.0090575167125223	0.0225679316830919	-0.0035321787604634	0.0179893314033381	0.020635072507618	0.0032755891556064	-0.0161811830637567	-0.0048186821972065	0.0002976017098593	-0.0169290650556968	0.0062674165705097	0.020203357551395	-0.0087331298591383	0.0219438199774712	-0.0172569324076662
food1	0.0178718607605906	-0.0147539608388384	-0.0331859069818323	-0.0217754289637044	0.0166950156934292	0.0088798390654085	-0.0396314346380293	-0.0197746609389295	-0.0011810721257515	-0.0045634183629166	-0.0083179834265782	0.0043305945399466	-0.0204552599620299	-0.0185103866060831	-0.0094144493290216	-0.0001135444957895	-0.0024826412562772	0.0234221834715858	0.0220105136863841	0.0064460098175981	0.0090575167125223	0.0338604812658023	0.0202880889404271	0.0073001754160906	0.0347073760113815	0.0283430618441384	0.0338399185795194	-0.0064463522526571	-0.010060718894131	-0.0167311429793074	-0.0471156929569455	-0.0026147952109358	0.01619103752099	-0.0014022517382373	0.0187573735700843	-0.0065868970984568
food2	-0.0032044563333498	-0.0262268163905366	-0.0239677288778275	-0.016550961893704	0.0148356634173372	0.0230911081752507	-0.0206788569649431	-0.0107837077348219	0.0029509814218621	-0.0013436562168423	-0.0196852358765969	-0.0210777902090717	-0.0099475407900929	-0.0121297299035482	0.0003816996386585	-5.973094159311096e-05	-0.0076463615469165	0.0265197454712761	0.0165099565910594	0.0268464362179308	0.0225679316830919	0.0202880889404271	0.028414691616603	0.0062469207985694	0.0277594269064648	0.0277811859672772	0.0224683052974683	-0.0204662820377415	-0.0108009441057075	-0.0151513455852023	-0.0355909169599028	0.0007251722007125	0.0217050349821058	-0.0068912266945641	0.0215189346123534	-0.0137687458692029
food3	0.011114490912355	0.0075211059624718	-0.0014812752067799	-0.0034761330121336	0.0043859273236465	-0.0022239388412827	-0.0125233783168076	-0.0070289407230741	0.0146995069615579	-0.0071222104304878	0.0050193035946117	0.0084908473896645	0.0088630479241236	-0.0021688397707537	-0.0043399445505232	-0.0012657816823037	0.0056117064595096	-8.052838045151675e-05	0.0002144559960541	-0.0111805373025956	-0.0035321787604634	0.0073001754160906	0.0062469207985694	0.0217167460976929	0.0121938448063947	-0.0008201186956931	0.0150777140643702	-0.00835669312196	-0.0141633072746701	-0.0158031371377758	-0.0137635304522573	-0.0045044342557492	-0.0027947043530554	-0.0146896500301376	-0.0009201022063716	-0.0037214809397352
shelves1	0.0109023185659463	-0.0222244368683779	-0.0427684122010778	-0.0215082354440945	0.0282109249514213	0.0152076681471627	-0.0474785183299181	-0.0300024491013742	0.005300762372329	0.001091640006595	-0.0153644603446663	-0.0059715711394097	-0.0249225092681325	-0.0247220719262217	-0.0166294792104744	0.0016789487214601	-0.0040639194717036	0.0287861025853224	0.0320228022453114	0.0147290205223798	0.0179893314033381	0.0347073760113815	0.0277594269064648	0.0121938448063947	0.0473179593440335	0.043151886257939	0.0461343105487864	-0.0227057549139847	-0.0130094496328249	-0.021567440591474	-0.0586678734633478	-0.0011035763767176	0.0238393037970077	-0.0108734536599783	0.0325291720433797	-0.0127467028785494
shelves2	0.0043338366423268	-0.0323988348899741	-0.030720861632082	-0.0253362882798119	0.0228146719762699	0.0162786973222985	-0.036113556425469	-0.0183010263333761	-0.006689608150744	0.0001583488391094	-0.0158233416512735	-0.0133768379559926	-0.0227980813061874	-0.0243738450591553	-0.0077026758266228	0.0035237047472113	-0.0057901101446739	0.0276621562028515	0.0315877786229511	0.02143192805603	0.020635072507618	0.0283430618441384	0.0277811859672772	-0.0008201186956931	0.043151886257939	0.0371895264179849	0.0357515347419828	-0.0170107743896897	-0.0070554176711117	-0.0140143804776688	-0.0501292124314641	0.0008217249950566	0.0272811038468856	-0.0076205227075038	0.0310805501788316	-0.0110653700190445
shelves3	0.0132536669062768	-0.0163074321197968	-0.0294393258887393	-0.0211342022301052	0.0180018393058902	0.0005092089474583	-0.051416373137383	-0.0351709394914832	0.0040717404298915	-0.0068301904729225	-0.0068728595179349	0.0115498237594785	-0.0158892515460788	-0.0234206610861853	-0.0102291121134291	-0.0028343002944207	0.0040166731281958	0.0242685603430237	0.0330658408612932	-0.0017638208636234	0.0032755891556064	0.0338399185795194	0.0224683052974683	0.0150777140643702	0.0461343105487864	0.0357515347419828	0.0530683759157912	-0.0143370921536331	-0.0121908726092345	-0.0270412916990022	-0.058558814758014	-0.0036614676191699	0.0155331910417562	-0.0071169126182849	0.0231889252049522	-0.0014619552347749
shoppingcart1	0.0142771209863201	0.0083579524380999	0.0264948009243406	0.0001705966859043	-0.0151039139504853	-0.0232527105640738	0.0094855338081445	0.0099122232793776	-0.0152650062401967	-0.0034695090466186	0.0206507615316325	0.0189302146019275	0.0026493920935406	0.0016396969340711	-0.0007879647707787	-0.0003628388843296	0.009723609861467	-0.0149162100204153	-0.0103173707583391	-0.0225322177806917	-0.0161811830637567	-0.0064463522526571	-0.0204662820377415	-0.00835669312196	-0.0227057549139847	-0.0170107743896897	-0.0143370921536331	0.0260621692578389	0.0100314394502045	0.0176172687567599	0.021284169261171	-0.004167154949522	-0.0185411314824298	0.0170659150532839	-0.020318800672178	0.0165191311490286
shoppingcart2	-0.0043611748927679	0.0011503987745791	0.0085612143899089	0.0043679850802639	-0.0053750371198051	-0.007094382883019	0.0108767360001178	0.0045401499074564	-0.0079414109821005	0.0067863075469546	0.0046208646506599	-0.0004933985058201	-0.0008362740435336	0.006343351506185	-0.0005544913193729	0.0009504773967351	0.0028506059339221	-0.0034441172325765	-0.003748405658003	-0.0007747765165046	-0.0048186821972065	-0.010060718894131	-0.0108009441057075	-0.0141633072746701	-0.0130094496328249	-0.0070554176711117	-0.0121908726092345	0.0100314394502045	0.0059074908906197	0.0128864062794321	0.0157787429119013	0.0034084544386052	-0.0039667988384355	0.0088596874551099	-0.0061933737647875	0.0057149039139186
shoppingcart3	-0.0016833905935701	-0.0004265563433808	0.0175152290114977	0.0058710969726861	-0.0070030549965368	-0.0091650934348115	0.0205288144495163	0.0136828580156721	-0.0175050233270414	0.0064880746671161	0.0132307812622923	-0.0039654911779866	-0.0035127895687064	0.0065848043534731	-0.0071809735742186	0.0057857273430926	0.0018207392430755	-0.0075136271307475	-0.0127496501170475	-0.0025907144927384	0.0002976017098593	-0.0167311429793074	-0.0151513455852023	-0.0158031371377758	-0.021567440591474	-0.0140143804776688	-0.0270412916990022	0.0176172687567599	0.0128864062794321	0.0253494602657077	0.0333594710574243	6.575900179334464e-05	-0.0127140046310026	0.0164383567593143	-0.0107104832825422	0.0076363471083517
towel1	-0.0127381091405304	0.0324169474516627	0.0525253210298824	0.0276349254576377	-0.0300973457462343	-0.0163445661103766	0.060684755026491	0.0402365519595099	-0.0047431917107776	0.0002056978498839	0.0187873292301831	0.0046281650359202	0.0213935964877725	0.0245143990269823	0.0106560169444172	0.0009242481691032	0.0016678774792721	-0.0396661508068842	-0.0432890741481367	-0.0147415154499313	-0.0169290650556968	-0.0471156929569455	-0.0355909169599028	-0.0137635304522573	-0.0586678734633478	-0.0501292124314641	-0.058558814758014	0.021284169261171	0.0157787429119013	0.0333594710574243	0.0816913501716094	0.0033148036459514	-0.0294286765953764	0.0083646878547721	-0.0377037988765754	0.0148668675791656
towel2	-0.0086802868510143	-0.0042181552925998	-0.0045227039744868	0.0003161140481945	0.0023415169990527	0.0070148391950735	0.0051522072637513	0.0013588271165038	-0.0036925783710707	0.0039218851192908	-0.004156656679163	-0.0082818517214659	-0.003186075477399	0.0043823916224194	0.0014888434008624	0.001543004572772	-0.0025586234967455	0.0042952655356953	-0.0003660605087532	0.0103842004704026	0.0062674165705097	-0.0026147952109358	0.0007251722007125	-0.0045044342557492	-0.0011035763767176	0.0008217249950566	-0.0036614676191699	-0.004167154949522	0.0034084544386052	6.575900179334464e-05	0.0033148036459514	0.0009810681066816	0.0049504385700312	-0.0005223785077855	0.0071029659933756	-0.0056170931600776
towel3	-0.0055524085192603	-0.0223357455695575	-0.0243958845141739	-0.0141800670112977	0.0192163396810045	0.0203110425438009	-0.0139350175165749	-0.0045977875382263	0.006152010818708	0.0024250541997784	-0.019847258122804	-0.0224141366934554	-0.0120925428403615	-0.0100493083307484	0.0027051904753699	-0.0005999151903707	-0.0097185103880216	0.0191443839212083	0.015542985020109	0.0269829830229085	0.020203357551395	0.01619103752099	0.0217050349821058	-0.0027947043530554	0.0238393037970077	0.0272811038468856	0.0155331910417562	-0.0185411314824298	-0.0039667988384355	-0.0127140046310026	-0.0294286765953764	0.0049504385700312	0.0191992641257337	-0.0108269071297264	0.0229543445467795	-0.0142130333995448
tree1	0.0053147229459874	0.0043194571577512	0.0020638737971744	0.0061991125598438	-0.0144098884819254	-0.0091307252523922	-0.0007078154028732	-0.0055580487607644	-0.0147695269631093	0.0033981175410344	0.0058172284948654	0.0141602646321331	-0.0043024892425384	0.0046742868795532	-0.0026731128226316	0.0012374056488702	0.0056836686307452	-0.0012650420498768	-0.0017397968877653	-0.009540723234521	-0.0087331298591383	-0.0014022517382373	-0.0068912266945641	-0.0146896500301376	-0.0108734536599783	-0.0076205227075038	-0.0071169126182849	0.0170659150532839	0.0088596874551099	0.0164383567593143	0.0083646878547721	-0.0005223785077855	-0.0108269071297264	0.0216805703442573	-0.0106312476908386	0.0111355929974477
tree2	-0.0064658087296814	-0.025221979987344	-0.0309724566990377	-0.0177553279919095	0.0257445489196716	0.0200785484578924	-0.023443280328457	-0.0139098706394728	0.0009787587887954	0.0060259919925265	-0.0155347883081233	-0.0191897813917313	-0.0199402234073227	-0.0163968392355497	-0.0076244377226996	0.0042300579647192	-0.0067815907764961	0.0229478790418464	0.0221211099077326	0.0276457928928066	0.0219438199774712	0.0187573735700843	0.0215189346123534	-0.0009201022063716	0.0325291720433797	0.0310805501788316	0.0231889252049522	-0.020318800672178	-0.0061933737647875	-0.0107104832825422	-0.0377037988765754	0.0071029659933756	0.0229543445467795	-0.0106312476908386	0.0253426903735025	-0.0141391894363085
tree3	0.0037577873318034	0.009393699746904	0.0177734949072464	0.0085150163694777	-0.0122659770469474	-0.0173570782927563	0.0047142186381155	0.0036441438498504	-0.0097136248279512	-0.0035097101218611	0.0147923549706538	0.0182551118486621	0.0051482033308735	0.0001795222362108	0.0005664254916358	0.0005620892257629	0.0053308089067203	-0.0119760955578517	-0.0057250670069477	-0.0213959698222529	-0.0172569324076662	-0.0065868970984568	-0.0137687458692029	-0.0037214809397352	-0.0127467028785494	-0.0110653700190445	-0.0014619552347749	0.0165191311490286	0.0057149039139186	0.0076363471083517	0.0148668675791656	-0.0056170931600776	-0.0142130333995448	0.0111355929974477	-0.0141391894363085	0.0128624754002191
