# Supplementary material for: Infants have rich visual categories in ventrotemporal cortex at 2 months of age
Source: Nat Neurosci. 2026 Feb 2;29(3):693–702. doi: 10.1038/s41593-025-02187-8 (PMC12971487; doi:10.1038/s41593-025-02187-8)
Supplement: Supplementary file 10 — One .csv file for each RSM plot. Only the group average RSMs are provided for each ROI/age group. The full set of RSMs is available at OpenNeuro (OpenNeuro accession number: ds006883, https://doi.org/10.18112/openneuro.ds006883.v1.0.0) under derivatives/foundcog_rdms/. [file 41593_2025_2187_MOESM10_ESM.zip › ODoherty_ED_Fig1/twomonth_both_FG4_exemplar_correlation_acrosssub_rdm.csv]

	cat1	cat2	cat3	crab1	crab2	crab3	seabird1	seabird2	seabird3	squirrel1	squirrel2	squirrel3	rubberduck1	rubberduck2	rubberduck3	dishware1	dishware2	dishware3	fence1	fence2	fence3	food1	food2	food3	shelves1	shelves2	shelves3	shoppingcart1	shoppingcart2	shoppingcart3	towel1	towel2	towel3	tree1	tree2	tree3
cat1	0.00082955909354	0.0007641805107661	-0.0011693974718193	-0.0003273628165486	-0.0006784214577722	0.0011263360699879	0.0002689846515015	0.0001837799606145	-0.0011245625497292	0.0011023860194922	-0.0024298691298616	-0.0002419366330126	-0.0008113863516473	-0.0019717952757707	-0.0005534894877663	0.0026988654900093	-0.0004107703834012	-0.0018737677862324	0.0003144255825491	0.0008290759533008	0.0008001900144789	-0.0015115262086249	-0.0018093396854848	0.0003148104466352	0.000787618113199	0.002400471314828	0.0004225023682213	0.0007885745506339	0.0020976905921863	-0.0011002288711905	0.0012159371162216	-0.0006637398708347	-0.0001460262135695	0.0002865549484221	0.0014628956690262	0.0005136196639499
cat2	0.0007641805107661	0.0025462777278827	-0.001849062604117	-0.0011699567605771	-0.0004255112193705	-0.0006666845291192	-0.0007903982529859	-0.000625965473019	-0.0005246294384623	-0.001078206708142	-0.0005127591106083	-0.00050989143567	-0.0004841535269838	-0.0033449889539761	0.0008681462624054	0.0011365234120812	-0.0007882097353491	-0.0029676986721802	0.0022101540139352	0.0026725220664761	7.569902763655856e-05	-0.0012457499410552	-0.0016798484590668	3.1189832204660194e-05	-0.0023091471969964	0.0006143922788006	0.001438206219807	0.0008379627477442	-6.999289868517222e-05	-0.0006471588197769	0.0031268669962398	-0.0004625644782308	0.00021712546053	-0.0012774477303276	0.0007618253359656	0.0001264645508687
cat3	-0.0011693974718193	-0.001849062604117	0.0007899571862793	0.0021456637690141	-0.0005222010463798	-0.0004659217430147	0.0013077230759567	-0.0009398471203034	0.0003695718880736	0.000359599412566	0.0026495633620247	0.0016194292616954	0.0015353690028837	0.0026979298464485	0.0006326437870485	-0.0023905175509788	-0.0003694841566048	0.0017506616453286	-0.0028360131790887	-0.0011865013702152	0.0002587466777511	0.0004417699377681	0.0012384150048034	0.0002447788296039	-0.0018437589933263	-0.0024369045527163	-0.0027656259502367	-0.0004938075728182	0.0003523652720999	8.710009942372415e-05	-0.0006578349020851	0.0019156352678181	-0.0002205322005304	-2.406642107452801e-05	-0.0020479528598326	0.0001077382388091
crab1	-0.0003273628165486	-0.0011699567605771	0.0021456637690141	0.0030957574329473	-0.0001903782257048	-1.863532767789164e-06	0.0010513741158514	-0.0005890663876285	-0.0012644623981215	0.0004585545176044	0.0001660672435974	6.455650021463794e-05	0.0017340126385171	0.0013497673713581	-0.0003113320165221	0.0002449694291067	-0.0011950001836843	0.0003946565629546	-0.0020893909470076	-0.0014223833143915	0.001179641171183	-0.0034713623375505	-0.0005379881873244	-0.0002367311467003	-0.0012727603944429	-0.0014947427620266	-0.0032850573023661	0.0022241230022456	0.0006446171732474	-0.000178355053834	-0.000550655249122	0.0002498455799495	-0.0004563214602719	-0.0002448241312889	-0.0032318683288562	-0.0005831868026545
crab2	-0.0006784214577722	-0.0004255112193705	-0.0005222010463798	-0.0001903782257048	-0.0005925649417094	0.000378074015394	-0.0001572802262887	0.0006329021838864	0.0010350077448202	-0.0001832981123053	-0.0006158998922542	0.0005996609658975	0.0010096155374986	0.0006895498663235	0.0021749320814442	-0.0006894442857899	0.0008956086988809	0.0003669495185305	0.0004304880927846	9.925062966488366e-05	-0.0020460570999118	0.0012317889570592	0.0001612812831311	0.0001052499880744	0.0002000223846869	0.0010938602969313	0.0013480927543605	-0.0009614149394834	-0.0003121596980224	-0.0002155771034411	0.0001408454547107	-0.0006901822201945	-0.0003313687994779	-0.0001096148409172	-6.688590660770858e-05	-0.0004649713402075
crab3	0.0011263360699879	-0.0006666845291192	-0.0004659217430147	-1.863532767789164e-06	0.000378074015394	0.0020552364894297	-0.0016007027690479	0.0003142117631112	0.0018836530421537	-0.000220806811542	-0.0022894272734911	-0.0008375786507779	0.0001737512884509	-0.0010033589746156	-0.0013152986926404	-0.0001330133745972	-0.0002352837312015	0.0017990928245672	-0.0008002465335639	-0.000301681407044	0.0023938041218046	0.0014128973644369	0.000116898761611	-0.00236634418885	0.0029295090198122	0.0015261684525897	-0.0002504044511825	-0.0012274934353293	-0.0005399286954934	-0.0005570637437067	-0.0008272290753528	0.0002078029435123	0.0006635909313244	-0.0005580603903006	0.0023225463807318	-0.0002614405475397
seabird1	0.0002689846515015	-0.0007903982529859	0.0013077230759567	0.0010513741158514	-0.0001572802262887	-0.0016007027690479	-0.0011317168531824	0.0002537298024256	0.0004811188981246	0.0013059437871839	0.0018795222973884	0.0006282164902844	0.0020204135848104	0.0015963541970034	0.0007656583712947	-0.0002781800588971	0.0003603362040192	0.0005582553073897	-0.001808774219254	-1.2765956326633229e-05	-0.001626442955287	0.0001161175098341	0.0003106146967795	0.0003393842530155	-0.0019873850203918	-0.0013382374480594	-0.0026230861414986	0.0004441855952368	0.0009599855253473	-0.0002034033215432	0.0002007691730333	-0.0002168838092002	-0.0009346093124229	0.0007886600256519	-0.000840598315168	0.0011153820659907
seabird2	0.0001837799606145	-0.000625965473019	-0.0009398471203034	-0.0005890663876285	0.0006329021838864	0.0003142117631112	0.0002537298024256	-0.0013256997940142	0.0013304531554634	-0.000202548839941	-0.0016221916940772	-0.0006984226326821	-0.0001867220509764	-0.0004836732057514	8.039366064091627e-05	-0.0005100621561059	-8.596608803940801e-05	0.0001010529498561	-0.0001160144731126	2.1202708834422017e-05	-0.0002504656175245	-0.0010963538235987	0.0004654766853465	4.443924994107146e-05	-0.0003195971257621	0.001298719134253	0.0003932645045271	0.0006870857425376	0.0001799621549884	-5.107527967812915e-05	0.0012648553798485	0.0001702507828183	0.0004272638239146	0.0011269695517334	-0.000391019025032	0.0001029025549164
seabird3	-0.0011245625497292	-0.0005246294384623	0.0003695718880736	-0.0012644623981215	0.0010350077448202	0.0018836530421537	0.0004811188981246	0.0013304531554634	-0.0001985318013248	-3.9810453993448466e-05	-0.0008126919868017	5.346220275691155e-05	0.0007202365734919	8.578786159246908e-05	0.0016342210974463	-0.0019316340052074	0.0021833274209348	0.0019396531465388	-0.0014865005284529	0.0004093125916868	-0.0012425950773601	0.0015029722727906	0.0017051077288118	-0.0008996676475427	-0.0007831674247784	-0.0002630975404626	-0.0006125442544436	-0.001247524534731	-0.0008051859529673	-0.0005358815006469	-0.0010045121065479	0.0005323207931313	-0.000355748075678	0.000217832123542	0.0003454579314636	-0.000919878574319
squirrel1	0.0011023860194922	-0.001078206708142	0.000359599412566	0.0004585545176044	-0.0001832981123053	-0.000220806811542	0.0013059437871839	-0.000202548839941	-3.9810453993448466e-05	-0.0008430481529819	0.0002594677327226	0.0008757631572048	-0.0006133399834606	0.000345814592626	0.0008217098253467	0.0001421946629314	-0.000644943502474	0.000271006127003	8.073333110442369e-05	-0.0006513189651185	0.0005868592761968	0.0005190238148539	0.0002890485019131	-0.0003427109782038	0.0002338922339067	-0.0002659566273409	-0.0018767475255794	-0.0001167941502585	0.0004484626736875	6.009026697618513e-06	-0.0001721441169301	2.067539556691675e-05	0.0002396025152933	0.0005021033477758	0.0003426593587585	-0.000448080086348
squirrel2	-0.0024298691298616	-0.0005127591106083	0.0026495633620247	0.0001660672435974	-0.0006158998922542	-0.0022894272734911	0.0018795222973884	-0.0016221916940772	-0.0008126919868017	0.0002594677327226	0.0038588166464876	0.000163843948229	0.003042729332309	0.0032949338066718	0.0027622536673371	-0.0011266622482792	0.0010396206352252	0.0003661960062596	-0.0011832197407229	-0.0007369627747411	-0.0022047193367469	0.0011923325471045	0.0004035198685483	0.0010718822008408	-0.0028239021466897	-0.0033314486992745	-0.001433330393042	-0.0003934201716189	-0.0004357125880769	0.0015872812849341	0.0003182601366412	0.0004379636842365	-0.0014536090008424	0.0003257070148639	-0.0017113337563317	0.0021141036338157
squirrel3	-0.0002419366330126	-0.00050989143567	0.0016194292616954	6.455650021463794e-05	0.0005996609658975	-0.0008375786507779	0.0006282164902844	-0.0006984226326821	5.346220275691155e-05	0.0008757631572048	0.000163843948229	-0.0019839674711365	0.0003232024880476	0.0015809045678058	0.0007865543495909	-2.391960713173288e-06	0.0003361257365402	-0.0001357495531405	-0.0012402969812368	-0.0003019451298882	3.9559086569993245e-05	-0.0005877458022422	-0.0001660844304393	0.0008976358131599	-0.0008312078828916	-0.0002225891414127	-0.0014989907958918	6.446875555581699e-05	0.0009269218498665	-0.000643906971381	0.0004434297837029	0.0007395951429063	-0.0007082991936701	0.0003086598231768	-0.0005910528607418	7.849414295751716e-05
rubberduck1	-0.0008113863516473	-0.0004841535269838	0.0015353690028837	0.0017340126385171	0.0010096155374986	0.0001737512884509	0.0020204135848104	-0.0001867220509764	0.0007202365734919	-0.0006133399834606	0.003042729332309	0.0003232024880476	0.0014901288441207	0.0027872856131674	0.0016475345077131	-0.0013584404307667	7.869572222031414e-05	0.0021663211871093	-0.0032983641918597	-0.0009094970350025	-0.0019860818297118	0.0003547808076819	0.0007312405316481	-0.0012191016653389	-0.0026945151860295	-0.0020787564425693	-0.0020253593021273	0.0006688997206242	-0.001454149402278	0.0008124921987017	0.0008517983917435	0.0005692927486096	-0.001477443302392	0.0002271349156518	-0.001793168449014	0.000956905570678
rubberduck2	-0.0019717952757707	-0.0033449889539761	0.0026979298464485	0.0013497673713581	0.0006895498663235	-0.0010033589746156	0.0015963541970034	-0.0004836732057514	8.578786159246908e-05	0.000345814592626	0.0032949338066718	0.0015809045678058	0.0027872856131674	0.0041053450391225	0.0018467126783006	-0.0002735334825745	0.0004599223907322	0.0023055694397186	-0.0015193140898138	-0.0024677423336706	-0.0018769403672117	0.0027053036438334	0.0012251852719777	-2.475327123334288e-05	-0.0013424640483764	-0.0008865127033399	-0.0005349114182052	-0.0005815895906486	-0.0006110839233728	0.0018797312912295	-0.0021626873858303	0.0013619835987423	-0.000528942024972	0.0005044720524726	-0.0031035680745698	0.0005638518839769
rubberduck3	-0.0005534894877663	0.0008681462624054	0.0006326437870485	-0.0003113320165221	0.0021749320814442	-0.0013152986926404	0.0007656583712947	8.039366064091627e-05	0.0016342210974463	0.0008217098253467	0.0027622536673371	0.0007865543495909	0.0016475345077131	0.0018467126783006	0.0020353472637842	-0.0011625876894738	0.0012522026706336	-0.0004054828692447	-0.001310322336967	-0.0002001681311356	-0.0027368812472317	0.0020551246278283	-0.0002296159150148	-0.0004912440773595	-0.0030944595686565	-0.0008536016538009	-0.0002944450888804	-0.000744999431484	-0.000986308042431	0.0001559925722614	-0.0008957937417278	0.0003330732115584	-0.0001195969117845	0.0004454948884265	-0.0006537747436288	0.0006351028338958
dishware1	0.0026988654900093	0.0011365234120812	-0.0023905175509788	0.0002449694291067	-0.0006894442857899	-0.0001330133745972	-0.0002781800588971	-0.0005100621561059	-0.0019316340052074	0.0001421946629314	-0.0011266622482792	-2.391960713173288e-06	-0.0013584404307667	-0.0002735334825745	-0.0011625876894738	0.001417544605597	1.540596660605286e-05	-0.0011717053532625	0.0017566960880238	0.0005754481303094	0.0007130279912602	-0.0016453680693638	-0.0009648209897064	0.0003233856874354	0.0021155285591748	0.0021854598216401	0.0007862578112918	0.0020753229649704	0.0002571618350813	0.0001686252183483	-0.0003162349748602	-0.0008918786235066	-0.0006607236628922	-0.0006019194280194	-9.773033170836256e-05	0.0001411754043746
dishware2	-0.0004107703834012	-0.0007882097353491	-0.0003694841566048	-0.0011950001836843	0.0008956086988809	-0.0002352837312015	0.0003603362040192	-8.596608803940801e-05	0.0021833274209348	-0.000644943502474	0.0010396206352252	0.0003361257365402	7.869572222031414e-05	0.0004599223907322	0.0012522026706336	1.540596660605286e-05	-0.0013010317599452	0.0007164647752742	-0.0001434609671993	-0.0003056208153853	-0.0022140695781914	0.0018054952820415	0.0004656804783831	0.0005750638032305	-0.0004496781115509	5.6245184346401216e-05	-0.0003250627023858	-0.0008722094522741	-0.000916156594583	0.0001749577619363	-0.0005887368527971	-9.18683305033789e-05	-0.0002818310935367	0.0002503090506777	-0.0006663937397517	-9.572285468809404e-05
dishware3	-0.0018737677862324	-0.0029676986721802	0.0017506616453286	0.0003946565629546	0.0003669495185305	0.0017990928245672	0.0005582553073897	0.0001010529498561	0.0019396531465388	0.000271006127003	0.0003661960062596	-0.0001357495531405	0.0021663211871093	0.0023055694397186	-0.0004054828692447	-0.0011717053532625	0.0007164647752742	0.0006169968367801	-0.001720257361344	-0.0017750200255316	0.0002339281561363	0.001601971631442	0.0022269493781213	-0.0006631703546718	0.000948504757158	-0.0006663574366127	-0.0023124551005521	-0.0007691599656465	-0.0005179764456431	0.0005465044587248	-0.0018666595111714	0.0005365434660624	-0.0006438638076318	0.0002266466315439	0.0002448470239337	-7.679416801649328e-05
fence1	0.0003144255825491	0.0022101540139352	-0.0028360131790887	-0.0020893909470076	0.0004304880927846	-0.0008002465335639	-0.001808774219254	-0.0001160144731126	-0.0014865005284529	8.073333110442369e-05	-0.0011832197407229	-0.0012402969812368	-0.0032983641918597	-0.0015193140898138	-0.001310322336967	0.0017566960880238	-0.0001434609671993	-0.001720257361344	0.0021318440392947	0.0011097053438535	0.0009282484965318	0.0003214005029046	0.0002994006848162	0.0016031785282806	0.0020800785436592	0.0026914156494047	0.0027623017908642	-0.0012105575238828	-0.0005258004031249	0.0003962063841223	-0.0003324513925639	-0.0010223276600834	0.0021857240158184	-0.0008487095996541	0.000335981116858	-0.0012011186096341
fence2	0.0008290759533008	0.0026725220664761	-0.0011865013702152	-0.0014223833143915	9.925062966488366e-05	-0.000301681407044	-1.2765956326633229e-05	2.1202708834422017e-05	0.0004093125916868	-0.0006513189651185	-0.0007369627747411	-0.0003019451298882	-0.0009094970350025	-0.0024677423336706	-0.0002001681311356	0.0005754481303094	-0.0003056208153853	-0.0017750200255316	0.0011097053438535	0.0013224258102035	-0.0007530376582824	-0.0019631991722764	-0.001145947887902	0.0011391522820007	-0.0001757323436602	0.0013939565271993	0.0027883143889568	0.0005477803449141	0.0010837173258162	-0.0014606421032294	0.003209916450563	-0.0008745543363269	0.000834925039954	-0.0011620099629778	0.0010073935528898	-0.0005514117461868
fence3	0.0008001900144789	7.569902763655856e-05	0.0002587466777511	0.001179641171183	-0.0020460570999118	0.0023938041218046	-0.001626442955287	-0.0002504656175245	-0.0012425950773601	0.0005868592761968	-0.0022047193367469	3.9559086569993245e-05	-0.0019860818297118	-0.0018769403672117	-0.0027368812472317	0.0007130279912602	-0.0022140695781914	0.0002339281561363	0.0009282484965318	-0.0007530376582824	0.0018538307890139	-0.0025178289035262	-0.0009886911349297	-0.001414527969596	0.002912860082449	0.000467260401763	-0.000543199881562	0.000982906983965	0.0004386013113494	0.0001070565134965	-0.0018295885896616	0.0003478484250851	0.0004687991278121	-0.0007456996207758	0.0022756089050599	0.0003448751625875
food1	-0.0015115262086249	-0.0012457499410552	0.0004417699377681	-0.0034713623375505	0.0012317889570592	0.0014128973644369	0.0001161175098341	-0.0010963538235987	0.0015029722727906	0.0005190238148539	0.0011923325471045	-0.0005877458022422	0.0003547808076819	0.0027053036438334	0.0020551246278283	-0.0016453680693638	0.0018054952820415	0.001601971631442	0.0003214005029046	-0.0019631991722764	-0.0025178289035262	0.0046495686329747	0.0013406472838124	0.0002979446465759	0.0001777599283404	-0.0002174807070459	0.0027641812346953	-0.0051219202836083	-0.0012908606011264	0.0014677635056751	-0.0011984435768536	-0.0006652289095049	0.0010542735182668	0.0002486076044501	0.0008668596012783	0.0007219924442096
food2	-0.0018093396854848	-0.0016798484590668	0.0012384150048034	-0.0005379881873244	0.0001612812831311	0.000116898761611	0.0003106146967795	0.0004654766853465	0.0017051077288118	0.0002890485019131	0.0004035198685483	-0.0001660844304393	0.0007312405316481	0.0012251852719777	-0.0002296159150148	-0.0009648209897064	0.0004656804783831	0.0022269493781213	0.0002994006848162	-0.001145947887902	-0.0009886911349297	0.0013406472838124	-0.0015948333443663	0.0002400271304299	-8.105790270088169e-05	-0.0007411130876678	-0.0005251142061476	-0.0012115903039613	-0.0006236761678322	0.0008216340007509	-0.0004856824292916	0.0003114946389963	0.0004621480214377	0.0007700765709327	-0.0009783595980109	0.0002610819327062
food3	0.0003148104466352	3.1189832204660194e-05	0.0002447788296039	-0.0002367311467003	0.0001052499880744	-0.00236634418885	0.0003393842530155	4.443924994107146e-05	-0.0008996676475427	-0.0003427109782038	0.0010718822008408	0.0008976358131599	-0.0012191016653389	-2.475327123334288e-05	-0.0004912440773595	0.0003233856874354	0.0005750638032305	-0.0006631703546718	0.0016031785282806	0.0011391522820007	-0.001414527969596	0.0002979446465759	0.0002400271304299	-0.0006027173237498	0.0004235185582177	0.0004468986615778	-0.000263307195978	0.0006250178540695	0.0015053106620277	6.433996313088763e-05	0.0019941519794631	-0.0004104140838923	-0.0004977829131588	-6.435929515336709e-05	-0.0003478767850072	-0.0007374135960189
shelves1	0.000787618113199	-0.0023091471969964	-0.0018437589933263	-0.0012727603944429	0.0002000223846869	0.0029295090198122	-0.0019873850203918	-0.0003195971257621	-0.0007831674247784	0.0002338922339067	-0.0028239021466897	-0.0008312078828916	-0.0026945151860295	-0.0013424640483764	-0.0030944595686565	0.0021155285591748	-0.0004496781115509	0.000948504757158	0.0020800785436592	-0.0001757323436602	0.002912860082449	0.0001777599283404	-8.105790270088169e-05	0.0004235185582177	0.0025889248078599	0.0026841904751734	0.0033148990776742	0.0001472972850642	0.0002393234487317	2.1291945501767585e-05	-0.0020723677159677	-0.0002185563037741	0.0014418309604279	-0.0007310750796092	0.0022814684300846	-0.0007403038229887
shelves2	0.002400471314828	0.0006143922788006	-0.0024369045527163	-0.0014947427620266	0.0010938602969313	0.0015261684525897	-0.0013382374480594	0.001298719134253	-0.0002630975404626	-0.0002659566273409	-0.0033314486992745	-0.0002225891414127	-0.0020787564425693	-0.0008865127033399	-0.0008536016538009	0.0021854598216401	5.6245184346401216e-05	-0.0006663574366127	0.0026914156494047	0.0013939565271993	0.000467260401763	-0.0002174807070459	-0.0007411130876678	0.0004468986615778	0.0026841904751734	0.0027786436857957	0.0030557060582527	-0.0004928494380287	0.0015669858183451	-0.0002613876218236	-0.0002317635809216	-0.0017498796574068	0.0004916308881175	-0.0011081341323809	0.0030398113580155	-0.0010744031929108
shelves3	0.0004225023682213	0.001438206219807	-0.0027656259502367	-0.0032850573023661	0.0013480927543605	-0.0002504044511825	-0.0026230861414986	0.0003932645045271	-0.0006125442544436	-0.0018767475255794	-0.001433330393042	-0.0014989907958918	-0.0020253593021273	-0.0005349114182052	-0.0002944450888804	0.0007862578112918	-0.0003250627023858	-0.0023124551005521	0.0027623017908642	0.0027883143889568	-0.000543199881562	0.0027641812346953	-0.0005251142061476	-0.000263307195978	0.0033148990776742	0.0030557060582527	0.0058421634902801	-0.0014515679537369	-0.0012504993780849	0.0004702213662285	-0.0001221477821894	-0.0008320540541917	0.002627549158085	-0.0005836885272022	0.000911924589749	-0.0009342694124949
shoppingcart1	0.0007885745506339	0.0008379627477442	-0.0004938075728182	0.0022241230022456	-0.0009614149394834	-0.0012274934353293	0.0004441855952368	0.0006870857425376	-0.001247524534731	-0.0001167941502585	-0.0003934201716189	6.446875555581699e-05	0.0006688997206242	-0.0005815895906486	-0.000744999431484	0.0020753229649704	-0.0008722094522741	-0.0007691599656465	-0.0012105575238828	0.0005477803449141	0.000982906983965	-0.0051219202836083	-0.0012115903039613	0.0006250178540695	0.0001472972850642	-0.0004928494380287	-0.0014515679537369	0.0002167340468975	-0.0001721113596535	0.0002221925012549	0.0009743941287167	0.0007524094903058	-0.0001410194278721	-0.0003446301179515	-0.0004799041464438	-0.0001336114382295
shoppingcart2	0.0020976905921863	-6.999289868517222e-05	0.0003523652720999	0.0006446171732474	-0.0003121596980224	-0.0005399286954934	0.0009599855253473	0.0001799621549884	-0.0008051859529673	0.0004484626736875	-0.0004357125880769	0.0009269218498665	-0.001454149402278	-0.0006110839233728	-0.000986308042431	0.0002571618350813	-0.000916156594583	-0.0005179764456431	-0.0005258004031249	0.0010837173258162	0.0004386013113494	-0.0012908606011264	-0.0006236761678322	0.0015053106620277	0.0002393234487317	0.0015669858183451	-0.0012504993780849	-0.0001721113596535	-0.0004732185948246	-0.000479118051331	0.0009990784656813	-0.000309332561897	0.0002071094921228	0.0007351582429571	0.0004933446754767	2.6225167941360386e-06
shoppingcart3	-0.0011002288711905	-0.0006471588197769	8.710009942372415e-05	-0.000178355053834	-0.0002155771034411	-0.0005570637437067	-0.0002034033215432	-5.107527967812915e-05	-0.0005358815006469	6.009026697618513e-06	0.0015872812849341	-0.000643906971381	0.0008124921987017	0.0018797312912295	0.0001559925722614	0.0001686252183483	0.0001749577619363	0.0005465044587248	0.0003962063841223	-0.0014606421032294	0.0001070565134965	0.0014677635056751	0.0008216340007509	6.433996313088763e-05	2.1291945501767585e-05	-0.0002613876218236	0.0004702213662285	0.0002221925012549	-0.000479118051331	-0.0012147390339741	-0.0002156125230019	-0.0005386258680831	0.0002768354624785	-0.0004333899359888	5.614053293192449e-06	0.0007985207659481
towel1	0.0012159371162216	0.0031268669962398	-0.0006578349020851	-0.000550655249122	0.0001408454547107	-0.0008272290753528	0.0002007691730333	0.0012648553798485	-0.0010045121065479	-0.0001721441169301	0.0003182601366412	0.0004434297837029	0.0008517983917435	-0.0021626873858303	-0.0008957937417278	-0.0003162349748602	-0.0005887368527971	-0.0018666595111714	-0.0003324513925639	0.003209916450563	-0.0018295885896616	-0.0011984435768536	-0.0004856824292916	0.0019941519794631	-0.0020723677159677	-0.0002317635809216	-0.0001221477821894	0.0009743941287167	0.0009990784656813	-0.0002156125230019	0.0011102222627658	-0.0001780102657126	-4.027235178855869e-06	0.0005038219156793	0.0007182555844948	7.463036885451445e-05
towel2	-0.0006637398708347	-0.0004625644782308	0.0019156352678181	0.0002498455799495	-0.0006901822201945	0.0002078029435123	-0.0002168838092002	0.0001702507828183	0.0005323207931313	2.067539556691675e-05	0.0004379636842365	0.0007395951429063	0.0005692927486096	0.0013619835987423	0.0003330732115584	-0.0008918786235066	-9.18683305033789e-05	0.0005365434660624	-0.0010223276600834	-0.0008745543363269	0.0003478484250851	-0.0006652289095049	0.0003114946389963	-0.0004104140838923	-0.0002185563037741	-0.0017498796574068	-0.0008320540541917	0.0007524094903058	-0.000309332561897	-0.0005386258680831	-0.0001780102657126	-0.0001671429778497	0.000371785671534	0.001422988376033	-0.0017724279234659	-0.0005641470719869
towel3	-0.0001460262135695	0.00021712546053	-0.0002205322005304	-0.0004563214602719	-0.0003313687994779	0.0006635909313244	-0.0009346093124229	0.0004272638239146	-0.000355748075678	0.0002396025152933	-0.0014536090008424	-0.0007082991936701	-0.001477443302392	-0.000528942024972	-0.0001195969117845	-0.0006607236628922	-0.0002818310935367	-0.0006438638076318	0.0021857240158184	0.000834925039954	0.0004687991278121	0.0010542735182668	0.0004621480214377	-0.0004977829131588	0.0014418309604279	0.0004916308881175	0.002627549158085	-0.0001410194278721	0.0002071094921228	0.0002768354624785	-4.027235178855869e-06	0.000371785671534	-0.0024240105766911	0.0001008543487714	-0.0003243413954176	-0.0011889873915841
tree1	0.0002865549484221	-0.0012774477303276	-2.406642107452801e-05	-0.0002448241312889	-0.0001096148409172	-0.0005580603903006	0.0007886600256519	0.0011269695517334	0.000217832123542	0.0005021033477758	0.0003257070148639	0.0003086598231768	0.0002271349156518	0.0005044720524726	0.0004454948884265	-0.0006019194280194	0.0002503090506777	0.0002266466315439	-0.0008487095996541	-0.0011620099629778	-0.0007456996207758	0.0002486076044501	0.0007700765709327	-6.435929515336709e-05	-0.0007310750796092	-0.0011081341323809	-0.0005836885272022	-0.0003446301179515	0.0007351582429571	-0.0004333899359888	0.0005038219156793	0.001422988376033	0.0001008543487714	-0.0008499076851535	-0.0018403159531491	0.0008826645170163
tree2	0.0014628956690262	0.0007618253359656	-0.0020479528598326	-0.0032318683288562	-6.688590660770858e-05	0.0023225463807318	-0.000840598315168	-0.000391019025032	0.0003454579314636	0.0003426593587585	-0.0017113337563317	-0.0005910528607418	-0.001793168449014	-0.0031035680745698	-0.0006537747436288	-9.773033170836256e-05	-0.0006663937397517	0.0002448470239337	0.000335981116858	0.0010073935528898	0.0022756089050599	0.0008668596012783	-0.0009783595980109	-0.0003478767850072	0.0022814684300846	0.0030398113580155	0.000911924589749	-0.0004799041464438	0.0004933446754767	5.614053293192449e-06	0.0007182555844948	-0.0017724279234659	-0.0003243413954176	-0.0018403159531491	0.001869921805725	-2.07521920424375e-05
tree3	0.0005136196639499	0.0001264645508687	0.0001077382388091	-0.0005831868026545	-0.0004649713402075	-0.0002614405475397	0.0011153820659907	0.0001029025549164	-0.000919878574319	-0.000448080086348	0.0021141036338157	7.849414295751716e-05	0.000956905570678	0.0005638518839769	0.0006351028338958	0.0001411754043746	-9.572285468809404e-05	-7.679416801649328e-05	-0.0012011186096341	-0.0005514117461868	0.0003448751625875	0.0007219924442096	0.0002610819327062	-0.0007374135960189	-0.0007403038229887	-0.0010744031929108	-0.0009342694124949	-0.0001336114382295	2.6225167941360386e-06	0.0007985207659481	7.463036885451445e-05	-0.0005641470719869	-0.0011889873915841	0.0008826645170163	-2.07521920424375e-05	-0.0014665600227284
