# Supplementary material for: Infants have rich visual categories in ventrotemporal cortex at 2 months of age
Source: Nat Neurosci. 2026 Feb 2;29(3):693–702. doi: 10.1038/s41593-025-02187-8 (PMC12971487; doi:10.1038/s41593-025-02187-8)
Supplement: Supplementary file 10 — One .csv file for each RSM plot. Only the group average RSMs are provided for each ROI/age group. The full set of RSMs is available at OpenNeuro (OpenNeuro accession number: ds006883, https://doi.org/10.18112/openneuro.ds006883.v1.0.0) under derivatives/foundcog_rdms/. [file 41593_2025_2187_MOESM10_ESM.zip › ODoherty_ED_Fig1/adult_both_V1_exemplar_correlation_acrosssub_rdm.csv]

	cat1	cat2	cat3	crab1	crab2	crab3	seabird1	seabird2	seabird3	squirrel1	squirrel2	squirrel3	rubberduck1	rubberduck2	rubberduck3	dishware1	dishware2	dishware3	fence1	fence2	fence3	food1	food2	food3	shelves1	shelves2	shelves3	shoppingcart1	shoppingcart2	shoppingcart3	towel1	towel2	towel3	tree1	tree2	tree3
cat1	0.04888917781951	0.0298548891173007	0.0262070600058664	0.0099127583491487	-0.0239688627659838	-0.0230002807447205	-0.0129210811804127	-0.0267428097924787	-0.0150587674812124	-0.0013378954900701	0.0387803624881986	0.0370665377635515	0.008050676471496	-0.0236411345967683	-0.0145445963460055	-0.0217709757402519	0.0073292725542685	-0.0326569215553915	-0.0121324279353527	-0.0423220196120555	-0.0193324199118731	0.015095690379738	-0.0473327903032958	0.014250459883864	0.0008100296735547	-0.0244174870340703	0.0106137945769512	0.0580164271307798	0.0127896251077161	-0.0153955045547727	0.02965244474995	-0.0072874588580811	-0.020211999692906	0.0180501992811155	-0.0161105249872902	0.0336286268797632
cat2	0.0298548891173007	0.0833548772611752	0.0132050929658583	0.0175303822886734	-0.0466317076714759	-0.0337742939014745	-0.0032916475485757	0.0188015305533397	0.011984180402302	-0.016380408544392	-0.0054811522777211	0.0699003708303802	0.0300523697410146	0.0253481563054044	0.0217524499986882	-0.0243579044782923	0.01193323473392	-0.0316505379815992	-0.0039477804268358	-0.0364391867884872	-0.0362629077753324	-0.0231339997959415	-0.0690152647481069	0.0097362736416306	-0.0325963838366935	-0.0515152086918631	-0.0215965285830388	0.0356908857096791	0.010605333474909	0.0089637512184556	0.0528525008726961	0.0076417958129866	-0.028442276354542	0.01983740268766	-0.0378536313056357	0.0273465795261576
cat3	0.0262070600058664	0.0132050929658583	0.0725193541514666	0.0190306078332337	-0.0306795363162922	-0.0640980485135968	0.0234999177461761	-0.01152064099993	-0.0319433414331962	-0.0014942164028301	0.0495510974885727	0.04687613964754	0.0248247308387976	-0.0079260626263154	0.0100369186467809	-0.0264696713273603	0.031607716954704	-0.0433273280744245	-0.0159077235621863	-0.0347526353424662	-0.0425698628766442	-0.0297102767506444	-0.0609899771889303	-0.0146877143909331	-0.0187084892486912	-0.0268268647853584	-0.0077459068090844	0.0546920630292371	0.0073775639153216	-0.0242051844399439	0.0493768621152016	-0.0004264413635023	-0.0296982733433815	0.0442985426621553	-0.0287586147503895	0.0500526498844709
crab1	0.0099127583491487	0.0175303822886734	0.0190306078332337	0.0576673466916757	-0.0205914222339616	-0.0239023861335556	0.0193700245141027	-0.0015024462268714	-0.0254033396916924	0.0007436759554017	0.0064385658530741	0.0406603730150438	0.0239256758382397	0.0098217215072006	0.016626610804325	-0.0105669250360721	0.015367575778914	-0.0274242768877078	-0.0018273519444453	-0.0502707220120394	-0.0457368610811716	-0.0220217185743828	-0.0503457738576856	0.0125665218333795	-0.0162076214494197	-0.0367726986623272	-0.0065951569542373	0.0311420350718576	0.0136685542641756	0.0097844671442232	0.0313233695942012	-0.0068320858953057	-0.0339335987723451	0.0092902831017378	-0.0244005388619592	0.047242407806836
crab2	-0.0239688627659838	-0.0466317076714759	-0.0306795363162922	-0.0205914222339616	0.0393498622506145	0.0541071809421796	-0.0055578170302949	-0.0078808889420182	0.0244804357172549	0.0153375855082551	-0.0199672241129262	-0.0587191729075119	-0.0099070961351269	-0.0076618692752659	-0.0157368524133904	0.0177287671064801	-0.0319086270287954	0.0332994273023767	0.0076093663915305	0.04634691809995	0.0381569296350016	0.0304914374737866	0.0641119020043978	-0.0013688914261505	0.0268078163213586	0.0383229235243036	0.0102122468951387	-0.053793555112367	-0.0194787331849292	-0.0083707619849995	-0.0455588372516855	-0.0043643880308997	0.0253644674512792	-0.0367086029956733	0.0317158130073949	-0.0485213538190003
crab3	-0.0230002807447205	-0.0337742939014745	-0.0640980485135968	-0.0239023861335556	0.0541071809421796	0.0864691027332258	-0.0204996981729794	0.0060579741686517	0.0474626106196099	0.0122588414038502	-0.0405596359184563	-0.0746998356966382	-0.0216377768437622	-0.0027673413121218	-0.002794675698514	0.0206114957282594	-0.0567201951410798	0.0415837188787999	0.0082725174769019	0.0497351080624887	0.0469907036981084	0.038953195954479	0.0998328433238769	0.010272752936753	0.0298055300694678	0.0577074679331227	0.0125798986011266	-0.0699901641993131	-0.0297058639914772	-0.0082036408322009	-0.0553671229134277	-0.0113628343121249	0.038152255841494	-0.0656037992592233	0.0363408289766424	-0.0737866056526486
seabird1	-0.0129210811804127	-0.0032916475485757	0.0234999177461761	0.0193700245141027	-0.0055578170302949	-0.0204996981729794	0.0546311630056175	0.0256987724458436	-0.0166040262717845	0.0280725113255038	0.0014715762152205	-0.0251724909891287	0.0275854832935299	0.0321711311990791	0.0504144596310093	0.0236127941840822	0.001559725906147	-0.0141349331121508	-0.0072445309754207	0.0053374330526269	-0.0172655352353648	-0.0450812142752944	-0.0277961690229269	-0.0468858251435479	-0.0517520580188356	-0.0459843091198636	-0.0611820274698826	-0.0064123429021306	0.0108006025914024	0.0320201260197116	0.0636220190513904	0.0254137159508082	-0.0371947564491257	0.024041826680076	-0.0575819206387243	0.0315707729499416
seabird2	-0.0267428097924787	0.0188015305533397	-0.01152064099993	-0.0015024462268714	-0.0078808889420182	0.0060579741686517	0.0256987724458436	0.0351740836622466	0.0203267051086124	0.0026604726312591	-0.0235589776300021	-0.0254082848865524	0.0209009361778042	0.0369682104009871	0.0392322463939515	0.0235657982827122	-0.0054075985276105	0.0088805453231393	0.003298438267673	0.0276896397685213	-0.0057872027017604	-0.0301687495778132	0.0112526566493999	-0.0288145641520897	-0.0447041552131357	-0.0164775681777665	-0.0355789671624049	-0.0296714621673187	-0.0039183854527291	0.0253164455898826	0.0282594508654094	0.0100757318004751	-0.0106029629881445	0.0018855741754056	-0.0330687495119024	-0.0084575239712043
seabird3	-0.0150587674812124	0.011984180402302	-0.0319433414331962	-0.0254033396916924	0.0244804357172549	0.0474626106196099	-0.0166040262717845	0.0203267051086124	0.064187363619249	-0.0080622131401503	-0.0307869675485655	-0.0301414809589082	-0.0055891352581018	0.0066451192119253	0.0018142280216981	-0.0038593330600193	-0.0432698292981199	0.0210476298009165	0.0106553994627112	0.0299071392777597	0.0179321776339824	0.0139076287182007	0.0550415900058374	0.0107202045397332	0.017539754445076	0.0392838498555516	0.0143640797767466	-0.0548217102559236	-0.0287073947452881	-0.0088965450119854	-0.0350291210375294	-0.0044649568425284	0.0315432775648491	-0.0454904322655219	0.0329860811054845	-0.067217814372668
squirrel1	-0.0013378954900701	-0.016380408544392	-0.0014942164028301	0.0007436759554017	0.0153375855082551	0.0122588414038502	0.0280725113255038	0.0026604726312591	-0.0080622131401503	0.0250537287628589	0.0010106187796649	-0.027327790164847	0.005215063523868	0.0049901788609375	0.0118201967489916	0.0206530197299376	-0.0108748874339504	0.0012814338415399	-0.0193675131042831	0.0088670921032008	0.0160415444850381	-0.0056039633602998	0.0061822449113044	-0.017935974770663	-0.0192454475005102	-0.0174691047985102	-0.0328151838264237	-0.0081641709474596	0.0126646513300806	0.0250226385488005	0.0181674464772876	0.0058691722923937	-0.0181701141747756	-0.0023953393688045	-0.0298603479063855	0.007626726294676
squirrel2	0.0387803624881986	-0.0054811522777211	0.0495510974885727	0.0064385658530741	-0.0199672241129262	-0.0405596359184563	0.0014715762152205	-0.0235589776300021	-0.0307869675485655	0.0010106187796649	0.0371661338388708	0.0320409961177586	0.0008728564090952	-0.0303776424820578	-0.0149924630913358	-0.0129496876353565	0.0223792451549831	-0.0178922225636186	-0.0129685750782118	-0.0275370345650401	-0.0203033147026225	-0.0016807047894984	-0.0395170546933211	0.0094553455248125	-0.0008388653376767	-0.009680053997252	0.011712465334082	0.0547014145628588	0.0129675362709315	-0.0121812685299155	0.0110223789808166	-0.0051039199744732	-0.015464474273295	0.0200356231265007	-0.006112673156526	0.0318667777747316
squirrel3	0.0370665377635515	0.0699003708303802	0.04687613964754	0.0406603730150438	-0.0587191729075119	-0.0746998356966382	-0.0251724909891287	-0.0254082848865524	-0.0301414809589082	-0.027327790164847	0.0320409961177586	0.1223946585705619	0.0115527616089774	-0.0060699082058258	-0.0189828534398005	-0.0550616166631118	0.055738164695766	-0.0553828974680992	-0.0065963190191321	-0.0767263705926107	-0.05934389484805	-0.0172849375377295	-0.1030210101883141	0.0264601562405746	0.0053679675891139	-0.044931027225541	0.0224093645689213	0.0855761334338226	0.0310161604922088	-0.0138903157179971	0.0307529993351389	-0.0095013100866204	-0.0280795470903159	0.0438367841387275	-0.0065195152094754	0.0656139491334433
rubberduck1	0.008050676471496	0.0300523697410146	0.0248247308387976	0.0239256758382397	-0.0099070961351269	-0.0216377768437622	0.0275854832935299	0.0209009361778042	-0.0055891352581018	0.005215063523868	0.0008728564090952	0.0115527616089774	0.018527637245337	0.020549686281313	0.0331311076036106	0.0004143470676787	0.0031116371502579	-0.0199881813357931	-0.0113292725358275	-0.0122840464106992	-0.0315180083459448	-0.0222228059005406	-0.0346330270032346	-0.0184134106742687	-0.0356618300581896	-0.0448537856551018	-0.0379996925407295	0.0112780583039175	-0.0002708386483383	0.0106997099649979	0.0558333243793612	0.0091530721824361	-0.0269539559011463	0.0125699578748491	-0.0403244655766089	0.0309190758487142
rubberduck2	-0.0236411345967683	0.0253481563054044	-0.0079260626263154	0.0098217215072006	-0.0076618692752659	-0.0027673413121218	0.0321711311990791	0.0369682104009871	0.0066451192119253	0.0049901788609375	-0.0303776424820578	-0.0060699082058258	0.020549686281313	0.0350354426587417	0.0445978616534611	0.0106938107009871	-0.0003317169709263	0.0034580314231286	-0.0024248021086368	0.0080662562544192	-0.017057140532483	-0.0318090697475059	-0.0084276059293458	-0.0229104702945013	-0.0352113992278858	-0.033186159046491	-0.0461908180206212	-0.0152725098419737	-0.003910693739116	0.0243321944143134	0.0406396560095161	0.0244540905243864	-0.0137097270890174	-0.0002107720312056	-0.0344106242883699	0.0081312390677808
rubberduck3	-0.0145445963460055	0.0217524499986882	0.0100369186467809	0.016626610804325	-0.0157368524133904	-0.002794675698514	0.0504144596310093	0.0392322463939515	0.0018142280216981	0.0118201967489916	-0.0149924630913358	-0.0189828534398005	0.0331311076036106	0.0445978616534611	0.0588544509307663	0.0232562446015931	0.0006354886081727	-0.0047548066039475	-0.0070172109133527	0.0023693883027988	-0.0277825858085571	-0.0496684385707965	-0.0175731808111331	-0.036137138479451	-0.0582821824382573	-0.0542287082055158	-0.063998993493385	-0.0109780234028926	-0.0042275340674661	0.0277270289363233	0.0682267820430071	0.0206993751896994	-0.0221138962218704	0.0119141617596902	-0.0580288731414924	0.0215820583985468
dishware1	-0.0217709757402519	-0.0243579044782923	-0.0264696713273603	-0.0105669250360721	0.0177287671064801	0.0206114957282594	0.0236127941840822	0.0235657982827122	-0.0038593330600193	0.0206530197299376	-0.0129496876353565	-0.0550616166631118	0.0004143470676787	0.0106938107009871	0.0232562446015931	0.0393182115357828	-0.0140398265884416	0.0265793053491777	0.000786635119891	0.0329716281618213	0.0204034146846217	-0.0102980543728912	0.0305640548928197	-0.0195109933789245	-0.035512251202081	-0.008575406359705	-0.0352846510390036	-0.0313084267158341	0.0084760962471684	0.032357035445262	0.0113763048038173	0.0179794173182939	-0.0020203448507532	-0.0003672965141074	-0.0329138063691802	-0.0124867977728839
dishware2	0.0073292725542685	0.01193323473392	0.031607716954704	0.015367575778914	-0.0319086270287954	-0.0567201951410798	0.001559725906147	-0.0054075985276105	-0.0432698292981199	-0.0108748874339504	0.0223792451549831	0.055738164695766	0.0031116371502579	-0.0003317169709263	0.0006354886081727	-0.0140398265884416	0.0553283321531968	-0.0294402068576766	-0.0106313306841472	-0.0339398973432453	-0.0317297129046368	-0.0309572169736515	-0.0646004767528711	-0.0055518809231653	-0.009150152185474	-0.0310643877679036	0.0013034210371731	0.0529692625340136	0.0252096589763175	0.0071855081771021	0.0290230724739547	0.0098166426465536	-0.0161301250429801	0.0459985814425802	-0.0190174896633897	0.0507042520890608
dishware3	-0.0326569215553915	-0.0316505379815992	-0.0433273280744245	-0.0274242768877078	0.0332994273023767	0.0415837188787999	-0.0141349331121508	0.0088805453231393	0.0210476298009165	0.0012814338415399	-0.0178922225636186	-0.0553828974680992	-0.0199881813357931	0.0034580314231286	-0.0047548066039475	0.0265793053491777	-0.0294402068576766	0.0371993310621993	0.0125122582508329	0.0468581417865875	0.0358520076524716	0.0209936339651768	0.0667155737081335	0.0067667278024485	0.013405577494936	0.0380832687009479	0.0148220912876687	-0.0489890735769095	-0.0193771910652195	0.0069791985346571	-0.0519415847286314	0.0017157954307891	0.028438517669069	-0.0328291580270492	0.0287121241375359	-0.0510034090489028
fence1	-0.0121324279353527	-0.0039477804268358	-0.0159077235621863	-0.0018273519444453	0.0076093663915305	0.0082725174769019	-0.0072445309754207	0.003298438267673	0.0106553994627112	-0.0193675131042831	-0.0129685750782118	-0.0065963190191321	-0.0113292725358275	-0.0024248021086368	-0.0070172109133527	0.000786635119891	-0.0106313306841472	0.0125122582508329	0.0103471252052267	0.0065537238955384	0.0108226975118914	0.008392905174574	0.0099753254849949	0.0169431786823821	0.015293733959076	0.0185387543692581	0.0238580899315834	-0.0129202080435368	-0.0076305287324444	-0.0060457797104286	-0.023437732901424	-0.0002763057833695	0.0191442195855354	-0.0073200471061513	0.0223010693733504	-0.0252172156694975
fence2	-0.0423220196120555	-0.0364391867884872	-0.0347526353424662	-0.0502707220120394	0.04634691809995	0.0497351080624887	0.0053374330526269	0.0276896397685213	0.0299071392777597	0.0088670921032008	-0.0275370345650401	-0.0767263705926107	-0.0122840464106992	0.0080662562544192	0.0023693883027988	0.0329716281618213	-0.0339398973432453	0.0468581417865875	0.0065537238955384	0.0576653048776523	0.0555227455152072	0.0124560451050401	0.0836502450938839	-0.0245485954913002	0.0016775063712098	0.041528129758576	-0.0125649089077	-0.0714502620989033	-0.0231577822365455	0.0021202230946235	-0.034013308079544	0.0110237870221534	0.0328248335095885	-0.028970124595313	0.0185808893893547	-0.0574941241442478
fence3	-0.0193324199118731	-0.0362629077753324	-0.0425698628766442	-0.0457368610811716	0.0381569296350016	0.0469907036981084	-0.0172655352353648	-0.0057872027017604	0.0179321776339824	0.0160415444850381	-0.0203033147026225	-0.05934389484805	-0.0315180083459448	-0.017057140532483	-0.0277825858085571	0.0204034146846217	-0.0317297129046368	0.0358520076524716	0.0108226975118914	0.0555227455152072	0.052913293934258	0.0376826934012762	0.0685925512637106	-0.0059192327566058	0.0337639293815605	0.0444609156010606	0.0106879512086508	-0.0565715610184755	-0.0112783082618556	0.0080745459810246	-0.0460332285422852	0.0031155738534565	0.0363431379728109	-0.024851545503384	0.0333614039352334	-0.0505962166769906
food1	0.015095690379738	-0.0231339997959415	-0.0297102767506444	-0.0220217185743828	0.0304914374737866	0.038953195954479	-0.0450812142752944	-0.0301687495778132	0.0139076287182007	-0.0056039633602998	-0.0016807047894984	-0.0172849375377295	-0.0222228059005406	-0.0318090697475059	-0.0496684385707965	-0.0102980543728912	-0.0309572169736515	0.0209936339651768	0.008392905174574	0.0124560451050401	0.0376826934012762	0.058674398594723	0.0524213366791124	0.0344520218024002	0.0541043716957102	0.0534123544038382	0.0507631468801869	-0.0187516015090059	-0.0164692154561122	-0.0285455980593691	-0.0650231274410279	-0.0196061946328169	0.0332268579852643	-0.0386913199495694	0.0597210569675229	-0.0469350312748449
food2	-0.0473327903032958	-0.0690152647481069	-0.0609899771889303	-0.0503457738576856	0.0641119020043978	0.0998328433238769	-0.0277961690229269	0.0112526566493999	0.0550415900058374	0.0061822449113044	-0.0395170546933211	-0.1030210101883141	-0.0346330270032346	-0.0084276059293458	-0.0175731808111331	0.0305640548928197	-0.0646004767528711	0.0667155737081335	0.0099753254849949	0.0836502450938839	0.0685925512637106	0.0524213366791124	0.1323468596131414	0.0105261286083339	0.0439575389413242	0.0912050377754642	0.0299258912030903	-0.0908537579300401	-0.037672354342084	-0.0149921178409374	-0.0938706214192513	-0.0166342510630307	0.0592861863023858	-0.0723045608248277	0.0644789200518065	-0.1064307189189776
food3	0.014250459883864	0.0097362736416306	-0.0146877143909331	0.0125665218333795	-0.0013688914261505	0.010272752936753	-0.0468858251435479	-0.0288145641520897	0.0107202045397332	-0.017935974770663	0.0094553455248125	0.0264601562405746	-0.0184134106742687	-0.0229104702945013	-0.036137138479451	-0.0195109933789245	-0.0055518809231653	0.0067667278024485	0.0169431786823821	-0.0245485954913002	-0.0059192327566058	0.0344520218024002	0.0105261286083339	0.0465555554825113	0.0348369553413178	0.0329980494817485	0.0590335873194124	0.0150350608775325	0.0040623524760176	-0.0231737415528242	-0.0551694638814493	-0.0286578957257893	0.0165433295537629	-0.028486865479856	0.0469889915357989	-0.0208676089446049
shelves1	0.0008100296735547	-0.0325963838366935	-0.0187084892486912	-0.0162076214494197	0.0268078163213586	0.0298055300694678	-0.0517520580188356	-0.0447041552131357	0.017539754445076	-0.0192454475005102	-0.0008388653376767	0.0053679675891139	-0.0356618300581896	-0.0352113992278858	-0.0582821824382573	-0.035512251202081	-0.009150152185474	0.013405577494936	0.015293733959076	0.0016775063712098	0.0337639293815605	0.0541043716957102	0.0439575389413242	0.0348369553413178	0.077169669657631	0.0714386016592271	0.0746597907128292	-0.0104101753880377	-0.0194291320819894	-0.0385470375270179	-0.0909963319832771	-0.0298869228020317	0.0452532447840183	-0.0311877893107821	0.084336318309458	-0.0396251099840396
shelves2	-0.0244174870340703	-0.0515152086918631	-0.0268268647853584	-0.0367726986623272	0.0383229235243036	0.0577074679331227	-0.0459843091198636	-0.0164775681777665	0.0392838498555516	-0.0174691047985102	-0.009680053997252	-0.044931027225541	-0.0448537856551018	-0.033186159046491	-0.0542287082055158	-0.008575406359705	-0.0310643877679036	0.0380832687009479	0.0185387543692581	0.041528129758576	0.0444609156010606	0.0534123544038382	0.0912050377754642	0.0329980494817485	0.0714386016592271	0.0972586465247167	0.075220162560744	-0.0467879345800596	-0.0280625151116036	-0.0455293536631536	-0.1059469578925188	-0.0235870200872066	0.0602335251697429	-0.0464022920085578	0.0833763961964613	-0.0825226202654054
shelves3	0.0106137945769512	-0.0215965285830388	-0.0077459068090844	-0.0065951569542373	0.0102122468951387	0.0125798986011266	-0.0611820274698826	-0.0355789671624049	0.0143640797767466	-0.0328151838264237	0.011712465334082	0.0224093645689213	-0.0379996925407295	-0.0461908180206212	-0.063998993493385	-0.0352846510390036	0.0013034210371731	0.0148220912876687	0.0238580899315834	-0.0125649089077	0.0106879512086508	0.0507631468801869	0.0299258912030903	0.0590335873194124	0.0746597907128292	0.075220162560744	0.0906849043721704	0.0058992277323736	-0.0126773299795749	-0.0533293307554876	-0.0953238997517222	-0.0351332717868809	0.0401203755563598	-0.0265214291349287	0.0856529595462136	-0.0383655489317026
shoppingcart1	0.0580164271307798	0.0356908857096791	0.0546920630292371	0.0311420350718576	-0.053793555112367	-0.0699901641993131	-0.0064123429021306	-0.0296714621673187	-0.0548217102559236	-0.0081641709474596	0.0547014145628588	0.0855761334338226	0.0112780583039175	-0.0152725098419737	-0.0109780234028926	-0.0313084267158341	0.0529692625340136	-0.0489890735769095	-0.0129202080435368	-0.0714502620989033	-0.0565715610184755	-0.0187516015090059	-0.0908537579300401	0.0150350608775325	-0.0104101753880377	-0.0467879345800596	0.0058992277323736	0.0912407487555938	0.036974721373249	-0.0073776232787598	0.0416511279891955	-0.0069882504282742	-0.0355734334491718	0.0489232311189664	-0.0268811769311836	0.0750622845111092
shoppingcart2	0.0127896251077161	0.010605333474909	0.0073775639153216	0.0136685542641756	-0.0194787331849292	-0.0297058639914772	0.0108006025914024	-0.0039183854527291	-0.0287073947452881	0.0126646513300806	0.0129675362709315	0.0310161604922088	-0.0002708386483383	-0.003910693739116	-0.0042275340674661	0.0084760962471684	0.0252096589763175	-0.0193771910652195	-0.0076305287324444	-0.0231577822365455	-0.0112783082618556	-0.0164692154561122	-0.037672354342084	0.0040623524760176	-0.0194291320819894	-0.0280625151116036	-0.0126773299795749	0.036974721373249	0.0213194257106441	0.024924046974994	0.0209112214336207	0.0069320556378598	-0.0288830852158655	0.0252722187424337	-0.0270184225722358	0.0341653341833958
shoppingcart3	-0.0153955045547727	0.0089637512184556	-0.0242051844399439	0.0097844671442232	-0.0083707619849995	-0.0082036408322009	0.0320201260197116	0.0253164455898826	-0.0088965450119854	0.0250226385488005	-0.0121812685299155	-0.0138903157179971	0.0106997099649979	0.0243321944143134	0.0277270289363233	0.032357035445262	0.0071855081771021	0.0069791985346571	-0.0060457797104286	0.0021202230946235	0.0080745459810246	-0.0285455980593691	-0.0149921178409374	-0.0231737415528242	-0.0385470375270179	-0.0455293536631536	-0.0533293307554876	-0.0073776232787598	0.024924046974994	0.0470920390516282	0.0332060022468339	0.024327902537133	-0.0282368651748048	0.0095515286707385	-0.0404474296307862	0.0183167642403253
towel1	0.02965244474995	0.0528525008726961	0.0493768621152016	0.0313233695942012	-0.0455588372516855	-0.0553671229134277	0.0636220190513904	0.0282594508654094	-0.0350291210375294	0.0181674464772876	0.0110223789808166	0.0307529993351389	0.0558333243793612	0.0406396560095161	0.0682267820430071	0.0113763048038173	0.0290230724739547	-0.0519415847286314	-0.023437732901424	-0.034013308079544	-0.0460332285422852	-0.0650231274410279	-0.0938706214192513	-0.0551694638814493	-0.0909963319832771	-0.1059469578925188	-0.0953238997517222	0.0416511279891955	0.0209112214336207	0.0332060022468339	0.1376638460431822	0.0406758526995176	-0.0615975259507645	0.0531723441681512	-0.1075569447816259	0.0903184397670214
towel2	-0.0072874588580811	0.0076417958129866	-0.0004264413635023	-0.0068320858953057	-0.0043643880308997	-0.0113628343121249	0.0254137159508082	0.0100757318004751	-0.0044649568425284	0.0058691722923937	-0.0051039199744732	-0.0095013100866204	0.0091530721824361	0.0244540905243864	0.0206993751896994	0.0179794173182939	0.0098166426465536	0.0017157954307891	-0.0002763057833695	0.0110237870221534	0.0031155738534565	-0.0196061946328169	-0.0166342510630307	-0.0286578957257893	-0.0298869228020317	-0.0235870200872066	-0.0351332717868809	-0.0069882504282742	0.0069320556378598	0.024327902537133	0.0406758526995176	0.0090650462087006	-0.0099368998030717	0.0119843242653038	-0.0377156680702893	0.0135337914512747
towel3	-0.020211999692906	-0.028442276354542	-0.0296982733433815	-0.0339335987723451	0.0253644674512792	0.038152255841494	-0.0371947564491257	-0.0106029629881445	0.0315432775648491	-0.0181701141747756	-0.015464474273295	-0.0280795470903159	-0.0269539559011463	-0.0137097270890174	-0.0221138962218704	-0.0020203448507532	-0.0161301250429801	0.028438517669069	0.0191442195855354	0.0328248335095885	0.0363431379728109	0.0332268579852643	0.0592861863023858	0.0165433295537629	0.0452532447840183	0.0602335251697429	0.0401203755563598	-0.0355734334491718	-0.0288830852158655	-0.0282368651748048	-0.0615975259507645	-0.0099368998030717	0.0429045842530214	-0.0291207551823471	0.0573107734348309	-0.0564763133537706
tree1	0.0180501992811155	0.01983740268766	0.0442985426621553	0.0092902831017378	-0.0367086029956733	-0.0656037992592233	0.024041826680076	0.0018855741754056	-0.0454904322655219	-0.0023953393688045	0.0200356231265007	0.0438367841387275	0.0125699578748491	-0.0002107720312056	0.0119141617596902	-0.0003672965141074	0.0459985814425802	-0.0328291580270492	-0.0073200471061513	-0.028970124595313	-0.024851545503384	-0.0386913199495694	-0.0723045608248277	-0.028486865479856	-0.0311877893107821	-0.0464022920085578	-0.0265214291349287	0.0489232311189664	0.0252722187424337	0.0095515286707385	0.0531723441681512	0.0119843242653038	-0.0291207551823471	0.0626534753322385	-0.0345766257181492	0.0743955917075301
tree2	-0.0161105249872902	-0.0378536313056357	-0.0287586147503895	-0.0244005388619592	0.0317158130073949	0.0363408289766424	-0.0575819206387243	-0.0330687495119024	0.0329860811054845	-0.0298603479063855	-0.006112673156526	-0.0065195152094754	-0.0403244655766089	-0.0344106242883699	-0.0580288731414924	-0.0329138063691802	-0.0190174896633897	0.0287121241375359	0.0223010693733504	0.0185808893893547	0.0333614039352334	0.0597210569675229	0.0644789200518065	0.0469889915357989	0.084336318309458	0.0833763961964613	0.0856529595462136	-0.0268811769311836	-0.0270184225722358	-0.0404474296307862	-0.1075569447816259	-0.0377156680702893	0.0573107734348309	-0.0345766257181492	0.0942596284760018	-0.0656178772914354
tree3	0.0336286268797632	0.0273465795261576	0.0500526498844709	0.047242407806836	-0.0485213538190003	-0.0737866056526486	0.0315707729499416	-0.0084575239712043	-0.067217814372668	0.007626726294676	0.0318667777747316	0.0656139491334433	0.0309190758487142	0.0081312390677808	0.0215820583985468	-0.0124867977728839	0.0507042520890608	-0.0510034090489028	-0.0252172156694975	-0.0574941241442478	-0.0505962166769906	-0.0469350312748449	-0.1064307189189776	-0.0208676089446049	-0.0396251099840396	-0.0825226202654054	-0.0383655489317026	0.0750622845111092	0.0341653341833958	0.0183167642403253	0.0903184397670214	0.0135337914512747	-0.0564763133537706	0.0743955917075301	-0.0656178772914354	0.1065721693790453
