# Supplementary material for: Infants have rich visual categories in ventrotemporal cortex at 2 months of age
Source: Nat Neurosci. 2026 Feb 2;29(3):693–702. doi: 10.1038/s41593-025-02187-8 (PMC12971487; doi:10.1038/s41593-025-02187-8)
Supplement: Supplementary file 10 — One .csv file for each RSM plot. Only the group average RSMs are provided for each ROI/age group. The full set of RSMs is available at OpenNeuro (OpenNeuro accession number: ds006883, https://doi.org/10.18112/openneuro.ds006883.v1.0.0) under derivatives/foundcog_rdms/. [file 41593_2025_2187_MOESM10_ESM.zip › ODoherty_ED_Fig1/adult_both_LOC_exemplar_correlation_acrosssub_rdm.csv]

	cat1	cat2	cat3	crab1	crab2	crab3	seabird1	seabird2	seabird3	squirrel1	squirrel2	squirrel3	rubberduck1	rubberduck2	rubberduck3	dishware1	dishware2	dishware3	fence1	fence2	fence3	food1	food2	food3	shelves1	shelves2	shelves3	shoppingcart1	shoppingcart2	shoppingcart3	towel1	towel2	towel3	tree1	tree2	tree3
cat1	0.0043958573387837	0.0082435439452604	0.0135372222602593	0.01891450730721	0.0270944615773131	0.0020535237807676	-0.006924332314134	0.009649398864081	-0.0031431631157415	-0.0044878930773824	-0.0026496524691253	0.0208567339611974	0.0222644320598699	0.0206872416513793	0.013365513909406	-0.0135903270240754	0.0169700079784013	0.0021890644915646	-0.002478645204396	-0.0248892740329273	-0.0123200415187972	-0.0073672654498819	-0.00788085134157	-0.0101881573716622	-0.0106932184499754	-0.0152583379090291	-0.0107010283923244	0.0130166077526359	-0.0003430247935694	-0.0171174561105121	-0.0010084775898625	-0.0091395714364744	-0.0294095248096977	0.0083383029419551	0.0033017827932732	-0.0191304601039944
cat2	0.0082435439452604	-0.0031696029483162	0.0051305523997422	0.0161392188652074	0.0228221714105189	-0.0114986227274767	0.014463412862188	-0.0051363088357281	-0.0017613880066343	-0.0003879464854956	0.0094087554066811	0.0507191414750545	0.0230239723889648	0.0437207331062269	0.0220691014288686	-0.0298852830963113	0.0083659266360273	0.0074976519104737	-0.0096212258278513	-0.0437856951398242	0.0013072006435937	-0.0191482484306786	0.0106839422806759	-0.005269015571292	-0.0028783792219459	-0.0113441076046309	-0.0193991326433087	0.0061174192145323	0.0128986268253089	0.0011444142822852	-0.0156908433526821	-0.0296855307493251	-0.0247400793255916	0.0077748134915305	0.0074195250135609	-0.0082346689248792
cat3	0.0135372222602593	0.0051305523997422	-0.0081928025878806	0.0071459202036384	0.0107796024239602	-0.0020851746684166	0.0023621063848726	0.0076289011906301	0.0036595567460911	0.0020617789043941	-0.0075980657562773	0.005001441652351	0.0149274451006827	0.0089430376122958	0.0028417037341648	-0.0010050502647025	-0.0057635934662895	0.0018496695570102	-0.0026368790992931	-0.0157597987017084	-0.0023344108666455	-0.000987116654521	-0.0191720971543269	-0.0113358886980985	-0.002186760083108	0.0009539135567972	0.0107396197511378	0.0157415599814546	-0.0049509144085896	-0.0132864395459704	-0.0061082523576907	-0.0046907232968767	-0.0144027754141447	0.0087424501031454	-0.0031531053520914	-0.0092997046912018
crab1	0.01891450730721	0.0161392188652074	0.0071459202036384	0.0448362594399825	0.0495836318965724	-0.0266856270778216	-0.0090799476016533	-0.0103030623852179	-0.0313013647049556	0.0041940242962808	0.0064966196766994	0.0333795465173422	0.057388507803678	0.0554137289197848	0.0519007891393244	-0.0247032946332625	0.0284665981757273	0.0227698324551801	-0.0076293376446541	-0.0568724426761096	-0.0229992111876046	-0.019527936095537	-0.0022740681161258	0.0153532754013731	-0.0245673461420509	-0.0570081459941942	-0.0172626210206036	0.0295816358308227	0.0093898946846816	-0.0253032612714877	0.0036473098422528	-0.0354157144391932	-0.0355058713704519	0.0210017439017361	-0.0370736585556832	-0.0134778340110418
crab2	0.0270944615773131	0.0228221714105189	0.0107796024239602	0.0495836318965724	0.0431206178817063	-0.0251750048929022	0.0072910396929588	-0.0141125844375381	-0.0253788466109629	0.0281821386320909	0.0095843548127226	0.0525399004162385	0.0469364580420549	0.0901014083979212	0.027546881774551	-0.0173420026654776	0.0223043932081538	0.0308537495710791	-0.010809703121906	-0.0748724821501011	-0.0195426821923057	-0.041308318710005	-0.0163056873274237	0.021297538073274	-0.0248635059036452	-0.0647486193632102	-0.0318013675403413	0.0305741154788905	0.0196603783386137	-0.0207057911833739	-0.0053090824625088	-0.0434040952930937	-0.0526727505739761	0.024682322749057	-0.0376250030579893	-0.0232080337461143
crab3	0.0020535237807676	-0.0114986227274767	-0.0020851746684166	-0.0266856270778216	-0.0251750048929022	0.0192916006262983	0.0012068352913329	0.0289267983582387	0.0073724612093905	-0.0289098905100887	-0.0147506352716302	-0.03481832150385	-0.0143342734017818	-0.052445966720782	-0.0126681670249834	0.0251376283688206	0.0117025726785133	-0.0303319456009606	0.0085622290155647	0.0368518395363736	0.0005139184752735	0.0176613446782358	0.0027494550473891	-0.0154037670430452	-0.0078380935911413	0.0368479087412248	0.0030019247035235	-0.018981622796447	-0.0088549770876832	-0.000977240392257	0.0012845980174975	0.0284876559982542	0.0296378101793131	-0.0076559839469063	0.021294304581716	-0.0077202645758927
seabird1	-0.006924332314134	0.014463412862188	0.0023621063848726	-0.0090799476016533	0.0072910396929588	0.0012068352913329	-0.0277995765604633	0.0076305478361989	0.0057429265404684	0.0007666889151933	-0.0006322680407398	-0.0080200751047196	-0.0009360435900246	0.0098857402999196	0.0072122319053955	-0.0041015483952178	0.0063280634058885	3.696991750842032e-05	-0.0001981667133658	-0.0032825512960516	0.0062488876828628	0.0063967398020636	0.0046291590140615	-0.0115436420728014	-0.0002636272524395	0.0050433335995825	-0.0015073601901202	-0.0099870829505556	0.0061750957489233	0.0058531582420345	0.0028255431339259	-0.0058026220232625	-0.0103201890384585	0.0091585755885667	-0.0031179712720524	-0.0046282458058729
seabird2	0.009649398864081	-0.0051363088357281	0.0076289011906301	-0.0103030623852179	-0.0141125844375381	0.0289267983582387	0.0076305478361989	0.0218013468421722	0.0256764317691311	-0.0035786621897979	-0.0094899071975453	-0.021252103587966	-0.0214267397053575	-0.0337121920633968	-0.0252727359249746	0.0195886289707793	-0.005047274675846	-0.0358575940050087	0.0030582497635735	0.0243531800093309	-0.0016989095825415	0.0078878750092329	-0.0108753792032023	-0.0290765530760918	-0.0034891951070302	0.0384939043732849	0.0220167857565571	-0.0339238236723367	-0.0080584981644791	-0.0274628086445465	-0.0004790806953545	0.0066546520340971	0.020305532026583	0.0045349842767748	-0.0048621946711931	-0.0087714837261311
seabird3	-0.0031431631157415	-0.0017613880066343	0.0036595567460911	-0.0313013647049556	-0.0253788466109629	0.0073724612093905	0.0057429265404684	0.0256764317691311	0.0252774860263912	-0.01956559926063	-0.0036848033031596	-0.0212274458175947	-0.0401982515474638	-0.0419301485893924	-0.0369006110770512	-0.0049421899494158	-0.0198741527071082	-0.0174297983878671	0.0138418829684621	0.0411368691459259	0.0306252778127232	0.009734805466496	-0.0054477512551807	-0.026194984459287	0.0023955491445184	0.0463899193206506	0.0181729338742656	-0.0384243523499928	-0.0252673925900296	0.0090304382651576	-0.0051344072591024	0.0172697091573926	0.0282543579407303	0.0294779656140423	0.016517043749774	0.0070225652019672
squirrel1	-0.0044878930773824	-0.0003879464854956	0.0020617789043941	0.0041940242962808	0.0281821386320909	-0.0289098905100887	0.0007666889151933	-0.0035786621897979	-0.01956559926063	0.0071188906879537	0.0220978944292861	0.0322320407870695	0.0074210317029802	0.0420286612868911	-0.0012154256174535	0.0054928348001452	-0.0008326218644804	0.0062343880140406	-0.0070526182867605	-0.0217291238589559	-0.0133522899449923	-0.0276514787969475	-0.0078755115548923	0.0244726036621801	-0.0035964928214646	-0.0098226796445447	-0.0047375530913049	0.0178246906757412	0.0008578038095574	-0.0054632902272995	-0.0027330782578712	-0.0238490623882118	-0.0203604112869032	0.0146557593760674	-0.0099875928251283	-0.0043502323028278
squirrel2	-0.0026496524691253	0.0094087554066811	-0.0075980657562773	0.0064966196766994	0.0095843548127226	-0.0147506352716302	-0.0006322680407398	-0.0094899071975453	-0.0036848033031596	0.0220978944292861	-0.0018460360527495	0.0106128816164387	0.0171341868483652	0.0042549177248854	0.0042763374992901	-0.0016838449621848	0.0115115522799997	-0.0082737832301497	0.0161150626921022	-0.0067402718156361	-0.0030726911805215	-0.0195839984651545	0.0112600160259864	-0.0028376485765333	0.0012168811236617	-0.0073888221157503	-0.0127813571464958	-0.0119615608215911	0.0039772503281195	-0.0034944066843064	-0.0035910446818294	-0.0052773110364833	-0.0029231883567978	0.0037724684768109	0.0072369696259424	-0.0145077835920602
squirrel3	0.0208567339611974	0.0507191414750545	0.005001441652351	0.0333795465173422	0.0525399004162385	-0.03481832150385	-0.0080200751047196	-0.021252103587966	-0.0212274458175947	0.0322320407870695	0.0106128816164387	0.0526644779968214	0.0552049251060645	0.0891334334341817	0.031187155109511	-0.0319696696888284	0.0260979842317167	0.0016453961428178	-0.0185227049552023	-0.0702508197836636	-0.0224229853454339	-0.0466747781797368	-0.0043938398489141	0.015949489240272	-0.0103366117535219	-0.036798224804349	-0.0331293338362595	0.0409828982829599	0.0159210164612114	-0.0152115146940796	-0.0061337276775235	-0.0484852271369363	-0.0558922600918873	0.011552687537168	-0.001807780574269	-0.0279381197477264
rubberduck1	0.0222644320598699	0.0230239723889648	0.0149274451006827	0.057388507803678	0.0469364580420549	-0.0143342734017818	-0.0009360435900246	-0.0214267397053575	-0.0401982515474638	0.0074210317029802	0.0171341868483652	0.0552049251060645	0.0346676322724788	0.0573778162712043	0.0445558796077931	-0.012746576852316	0.023588454470457	0.0034171928775577	-0.0168547938705799	-0.0801354131147075	-0.0178102837139697	-0.0175984396919323	0.0022677981831327	0.0092660543072792	-0.0143464085180785	-0.0493827361282998	-0.0252629244071338	0.0539471163145603	0.0271595673591087	-0.0174914698126075	-0.0098745295045335	-0.0374926545145849	-0.0318798931173683	-0.0060437343380608	-0.0248703896020518	-0.0252325081878541
rubberduck2	0.0206872416513793	0.0437207331062269	0.0089430376122958	0.0554137289197848	0.0901014083979212	-0.052445966720782	0.0098857402999196	-0.0337121920633968	-0.0419301485893924	0.0420286612868911	0.0042549177248854	0.0891334334341817	0.0573778162712043	0.1034266767471772	0.0463624706074182	-0.0264502422860283	0.03460010155311	0.0340203078021315	-0.0335892435661297	-0.10285318232869	-0.0384115577787586	-0.0423964197173579	-0.0216569299351182	0.0391729924517875	-0.0202416973464817	-0.0656896687358214	-0.0342689308362438	0.0593947948111515	0.0158358415296582	-0.0054301799664717	-0.0180104942479772	-0.0604146465713527	-0.0775155570101791	0.0057605871174928	-0.023518406439847	-0.0159329629963746
rubberduck3	0.013365513909406	0.0220691014288686	0.0028417037341648	0.0519007891393244	0.027546881774551	-0.0126681670249834	0.0072122319053955	-0.0252727359249746	-0.0369006110770512	-0.0012154256174535	0.0042763374992901	0.031187155109511	0.0445558796077931	0.0463624706074182	0.0278395174667544	-0.0238038876674452	0.0308623864862009	0.0273167781672481	-0.02306960065397	-0.0604180847677987	-0.0168060571261721	0.0068908738800065	0.0132808221600056	0.0197494383781693	-0.0059537817762761	-0.0472717372647964	-0.0215624976364412	0.0408024423700972	0.0315541698287731	-0.0011741496410599	-0.0040292684955711	-0.0253101839174366	-0.0425703535917272	-0.0174952352158992	-0.0211276819497882	-0.0141602166879563
dishware1	-0.0135903270240754	-0.0298852830963113	-0.0010050502647025	-0.0247032946332625	-0.0173420026654776	0.0251376283688206	-0.0041015483952178	0.0195886289707793	-0.0049421899494158	0.0054928348001452	-0.0016838449621848	-0.0319696696888284	-0.012746576852316	-0.0264502422860283	-0.0238038876674452	0.0192268706878876	-0.0075692941212156	-0.0085992986973692	0.0030637788817364	0.0330016262615406	-0.0103074516097515	0.0154861289713239	-0.0078957381693712	0.0103029102482168	0.001180711979657	0.0196665539646595	0.0066622026148602	-0.0087923220461315	0.0075851674762327	0.0048942586111307	0.0006720942175041	0.020607114655713	0.0242154470958075	-0.0137927326119365	-0.00971582146489	0.0026092785406627
dishware2	0.0169700079784013	0.0083659266360273	-0.0057635934662895	0.0284665981757273	0.0223043932081538	0.0117025726785133	0.0063280634058885	-0.005047274675846	-0.0198741527071082	-0.0008326218644804	0.0115115522799997	0.0260979842317167	0.023588454470457	0.03460010155311	0.0308623864862009	-0.0075692941212156	0.0163192971653298	0.0101294078087996	-0.0263870204217745	-0.0211994713153502	-0.0177918577448191	-0.0088813544578108	0.0030052205917646	0.0203547357227167	-0.025803283276733	-0.0409269450762542	-0.0243209409783165	0.0142276512910506	0.020392122946299	0.0134712183463325	0.0011448312212876	-0.0263070221887072	-0.017691880068407	-0.0104237640840903	-0.0170597588092547	-0.0159955276075798
dishware3	0.0021890644915646	0.0074976519104737	0.0018496695570102	0.0227698324551801	0.0308537495710791	-0.0303319456009606	3.696991750842032e-05	-0.0358575940050087	-0.0174297983878671	0.0062343880140406	-0.0082737832301497	0.0016453961428178	0.0034171928775577	0.0340203078021315	0.0273167781672481	-0.0085992986973692	0.0101294078087996	0.0155674149351086	-0.0103871252705534	-0.0221625015315444	-0.0044562482951345	0.012885397549438	-0.0150907544367209	0.023058003383111	-0.00445383457257	-0.0399186133978081	-0.0118815343134807	0.0319824502969723	0.0042806460838704	0.028745096611225	0.0097643048567285	-0.0029799174011526	-0.0289109692380221	0.0003727511768132	-0.0129328527096259	0.015050725280517
fence1	-0.002478645204396	-0.0096212258278513	-0.0026368790992931	-0.0076293376446541	-0.010809703121906	0.0085622290155647	-0.0001981667133658	0.0030582497635735	0.0138418829684621	-0.0070526182867605	0.0161150626921022	-0.0185227049552023	-0.0168547938705799	-0.0335892435661297	-0.02306960065397	0.0030637788817364	-0.0263870204217745	-0.0103871252705534	-0.0050368258878406	0.0260537526885206	0.0067505120373178	-0.0073975290911305	0.0100796803878444	-0.0024865801519143	0.0059622381123201	0.0155889522936239	0.009775135375626	-0.0299267743101812	-0.0177988358809571	0.0041699290427713	0.0075639408787367	0.0239909402265293	0.0285127114431471	0.009270994226044	0.010739720740831	0.0103672882942441
fence2	-0.0248892740329273	-0.0437856951398242	-0.0157597987017084	-0.0568724426761096	-0.0748724821501011	0.0368518395363736	-0.0032825512960516	0.0243531800093309	0.0411368691459259	-0.0217291238589559	-0.0067402718156361	-0.0702508197836636	-0.0801354131147075	-0.10285318232869	-0.0604180847677987	0.0330016262615406	-0.0211994713153502	-0.0221625015315444	0.0260537526885206	0.0926793709829637	0.0202681160404031	0.0229007022669229	0.0044784334912341	-0.0103306368619048	0.0134882301261031	0.0654212698577402	0.0339708797914235	-0.0572322609118425	-0.0308072883197252	0.0189085365272227	0.0105914516958086	0.0574830319882402	0.0804596157445004	0.0058824729618979	0.0232151944136811	0.0291254597847481
fence3	-0.0123200415187972	0.0013072006435937	-0.0023344108666455	-0.0229992111876046	-0.0195426821923057	0.0005139184752735	0.0062488876828628	-0.0016989095825415	0.0306252778127232	-0.0133522899449923	-0.0030726911805215	-0.0224229853454339	-0.0178102837139697	-0.0384115577787586	-0.0168060571261721	-0.0103074516097515	-0.0177918577448191	-0.0044562482951345	0.0067505120373178	0.0202681160404031	-0.0060368970630473	0.0237547101273497	0.0034911426372021	-0.0148595017238531	0.0246047434472757	0.0277300330954473	0.0145824429908278	-0.0212723134130821	-0.0084023831917243	0.0151639313223742	0.0098575453887684	0.021193049748619	0.0111778259100413	0.0018382459365497	0.0212983954707386	0.0164504893928125
food1	-0.0073672654498819	-0.0191482484306786	-0.000987116654521	-0.019527936095537	-0.041308318710005	0.0176613446782358	0.0063967398020636	0.0078878750092329	0.009734805466496	-0.0276514787969475	-0.0195839984651545	-0.0466747781797368	-0.0175984396919323	-0.0423964197173579	0.0068908738800065	0.0154861289713239	-0.0088813544578108	0.012885397549438	-0.0073975290911305	0.0229007022669229	0.0237547101273497	0.0277166949559531	0.0087786672221656	-0.0080728758362467	0.0135107162570747	0.006984226335718	0.0222272455703859	0.0006420347323431	0.0148764117876015	0.0193460819968108	0.0116323456176105	0.0358135957706381	0.0136416081286602	-0.02890180796504	0.0051773033379629	0.0141979277930405
food2	-0.00788085134157	0.0106839422806759	-0.0191720971543269	-0.0022740681161258	-0.0163056873274237	0.0027494550473891	0.0046291590140615	-0.0108753792032023	-0.0054477512551807	-0.0078755115548923	0.0112600160259864	-0.0043938398489141	0.0022677981831327	-0.0216569299351182	0.0132808221600056	-0.0078957381693712	0.0030052205917646	-0.0150907544367209	0.0100796803878444	0.0044784334912341	0.0034911426372021	0.0087786672221656	0.000587538385825	0.0032048740588341	0.0027666636570097	0.0022891328641534	-0.0100709994374802	-0.0093771432788825	0.0084600010071186	0.0254411928551555	0.0177161540581426	0.0061150810779191	0.006867430715299	-0.0124707334485412	0.0144798556285009	0.0033456414046415
food3	-0.0101881573716622	-0.005269015571292	-0.0113358886980985	0.0153532754013731	0.021297538073274	-0.0154037670430452	-0.0115436420728014	-0.0290765530760918	-0.026194984459287	0.0244726036621801	-0.0028376485765333	0.015949489240272	0.0092660543072792	0.0391729924517875	0.0197494383781693	0.0103029102482168	0.0203547357227167	0.023058003383111	-0.0024865801519143	-0.0103306368619048	-0.0148595017238531	-0.0080728758362467	0.0032048740588341	0.0243971159062511	-0.0106051174910434	-0.040325968233432	-0.0138616046156911	0.0268122285964366	0.0128481853489019	-0.0035032059966837	0.0046784725999244	-0.0039587026378091	-0.010319089452945	-0.0078250466262956	-0.0220372312124847	-0.0049786526883725
shelves1	-0.0106932184499754	-0.0028783792219459	-0.002186760083108	-0.0245673461420509	-0.0248635059036452	-0.0078380935911413	-0.0002636272524395	-0.0034891951070302	0.0023955491445184	-0.0035964928214646	0.0012168811236617	-0.0103366117535219	-0.0143464085180785	-0.0202416973464817	-0.0059537817762761	0.001180711979657	-0.025803283276733	-0.00445383457257	0.0059622381123201	0.0134882301261031	0.0246047434472757	0.0135107162570747	0.0027666636570097	-0.0106051174910434	0.0058799568714515	0.0216913803855418	0.0165823696859693	0.0125704642092402	-0.0037382056079131	0.0061281464129706	0.0124864120574829	0.0211597719129501	0.0142667615695291	-0.0263637772273909	0.0252205763185913	0.0144790351318303
shelves2	-0.0152583379090291	-0.0113441076046309	0.0009539135567972	-0.0570081459941942	-0.0647486193632102	0.0368479087412248	0.0050433335995825	0.0384939043732849	0.0463899193206506	-0.0098226796445447	-0.0073888221157503	-0.036798224804349	-0.0493827361282998	-0.0656896687358214	-0.0472717372647964	0.0196665539646595	-0.0409269450762542	-0.0399186133978081	0.0155889522936239	0.0654212698577402	0.0277300330954473	0.006984226335718	0.0022891328641534	-0.040325968233432	0.0216913803855418	0.052719624630309	0.0360052979674028	-0.0417117490695362	-0.0166414291967728	0.0037673774708427	-0.0082006350621931	0.0321627505016391	0.0618914721308066	-0.0037749480838918	0.0296019226708095	0.0194307951185268
shelves3	-0.0107010283923244	-0.0193991326433087	0.0107396197511378	-0.0172626210206036	-0.0318013675403413	0.0030019247035235	-0.0015073601901202	0.0220167857565571	0.0181729338742656	-0.0047375530913049	-0.0127813571464958	-0.0331293338362595	-0.0252629244071338	-0.0342689308362438	-0.0215624976364412	0.0066622026148602	-0.0243209409783165	-0.0118815343134807	0.009775135375626	0.0339708797914235	0.0145824429908278	0.0222272455703859	-0.0100709994374802	-0.0138616046156911	0.0165823696859693	0.0360052979674028	-0.0096692220987032	-0.0025850172766032	-0.0148307306766303	-0.006532751261428	0.0104625699338114	0.0276526210404111	0.0275440197631953	-0.0093390287275953	0.0078876399467184	0.0232950231128986
shoppingcart1	0.0130166077526359	0.0061174192145323	0.0157415599814546	0.0295816358308227	0.0305741154788905	-0.018981622796447	-0.0099870829505556	-0.0339238236723367	-0.0384243523499928	0.0178246906757412	-0.0119615608215911	0.0409828982829599	0.0539471163145603	0.0593947948111515	0.0408024423700972	-0.0087923220461315	0.0142276512910506	0.0319824502969723	-0.0299267743101812	-0.0572322609118425	-0.0212723134130821	0.0006420347323431	-0.0093771432788825	0.0268122285964366	0.0125704642092402	-0.0417117490695362	-0.0025850172766032	0.0436641957554892	0.0257242420619228	-0.0233120974831018	-0.0060808732040867	-0.0244030171498847	-0.0388320184037631	-0.0275579742974819	-0.0179236468869273	0.0027874940906796
shoppingcart2	-0.0003430247935694	0.0128986268253089	-0.0049509144085896	0.0093898946846816	0.0196603783386137	-0.0088549770876832	0.0061750957489233	-0.0080584981644791	-0.0252673925900296	0.0008578038095574	0.0039772503281195	0.0159210164612114	0.0271595673591087	0.0158358415296582	0.0315541698287731	0.0075851674762327	0.020392122946299	0.0042806460838704	-0.0177988358809571	-0.0308072883197252	-0.0084023831917243	0.0148764117876015	0.0084600010071186	0.0128481853489019	-0.0037382056079131	-0.0166414291967728	-0.0148307306766303	0.0257242420619228	-0.0072038007987612	-0.0007024111065564	0.0003884952145423	-0.0094226468353473	-0.0213510768888897	-0.0384776445113597	0.0005316081922617	-0.0088711802201922
shoppingcart3	-0.0171174561105121	0.0011444142822852	-0.0132864395459704	-0.0253032612714877	-0.0207057911833739	-0.000977240392257	0.0058531582420345	-0.0274628086445465	0.0090304382651576	-0.0054632902272995	-0.0034944066843064	-0.0152115146940796	-0.0174914698126075	-0.0054301799664717	-0.0011741496410599	0.0048942586111307	0.0134712183463325	0.028745096611225	0.0041699290427713	0.0189085365272227	0.0151639313223742	0.0193460819968108	0.0254411928551555	-0.0035032059966837	0.0061281464129706	0.0037673774708427	-0.006532751261428	-0.0233120974831018	-0.0007024111065564	0.0009168510568619	0.0018672256850793	0.0189685845912959	0.0033382845420151	0.0004793528895028	0.0225726882243024	0.018084645083713
towel1	-0.0010084775898625	-0.0156908433526821	-0.0061082523576907	0.0036473098422528	-0.0053090824625088	0.0012845980174975	0.0028255431339259	-0.0004790806953545	-0.0051344072591024	-0.0027330782578712	-0.0035910446818294	-0.0061337276775235	-0.0098745295045335	-0.0180104942479772	-0.0040292684955711	0.0006720942175041	0.0011448312212876	0.0097643048567285	0.0075639408787367	0.0105914516958086	0.0098575453887684	0.0116323456176105	0.0177161540581426	0.0046784725999244	0.0124864120574829	-0.0082006350621931	0.0104625699338114	-0.0060808732040867	0.0003884952145423	0.0018672256850793	-0.0188179094169421	0.0033326798208648	0.0001497908523229	0.0021846871683841	-0.0034644574429816	0.0105660266548792
towel2	-0.0091395714364744	-0.0296855307493251	-0.0046907232968767	-0.0354157144391932	-0.0434040952930937	0.0284876559982542	-0.0058026220232625	0.0066546520340971	0.0172697091573926	-0.0238490623882118	-0.0052773110364833	-0.0484852271369363	-0.0374926545145849	-0.0604146465713527	-0.0253101839174366	0.020607114655713	-0.0263070221887072	-0.0029799174011526	0.0239909402265293	0.0574830319882402	0.021193049748619	0.0358135957706381	0.0061150810779191	-0.0039587026378091	0.0211597719129501	0.0321627505016391	0.0276526210404111	-0.0244030171498847	-0.0094226468353473	0.0189685845912959	0.0033326798208648	0.0119559030283067	0.0359293394134623	-0.0139369205059444	0.020174852413668	0.0141758953021809
towel3	-0.0294095248096977	-0.0247400793255916	-0.0144027754141447	-0.0355058713704519	-0.0526727505739761	0.0296378101793131	-0.0103201890384585	0.020305532026583	0.0282543579407303	-0.0203604112869032	-0.0029231883567978	-0.0558922600918873	-0.0318798931173683	-0.0775155570101791	-0.0425703535917272	0.0242154470958075	-0.017691880068407	-0.0289109692380221	0.0285127114431471	0.0804596157445004	0.0111778259100413	0.0136416081286602	0.006867430715299	-0.010319089452945	0.0142667615695291	0.0618914721308066	0.0275440197631953	-0.0388320184037631	-0.0213510768888897	0.0033382845420151	0.0001497908523229	0.0359293394134623	0.039331577394847	-0.0030196240353469	0.0137545415819353	0.0204391648267279
tree1	0.0083383029419551	0.0077748134915305	0.0087424501031454	0.0210017439017361	0.024682322749057	-0.0076559839469063	0.0091585755885667	0.0045349842767748	0.0294779656140423	0.0146557593760674	0.0037724684768109	0.011552687537168	-0.0060437343380608	0.0057605871174928	-0.0174952352158992	-0.0137927326119365	-0.0104237640840903	0.0003727511768132	0.009270994226044	0.0058824729618979	0.0018382459365497	-0.02890180796504	-0.0124707334485412	-0.0078250466262956	-0.0263637772273909	-0.0037749480838918	-0.0093390287275953	-0.0275579742974819	-0.0384776445113597	0.0004793528895028	0.0021846871683841	-0.0139369205059444	-0.0030196240353469	0.0335202935747614	0.0058422030610471	-0.0060329004564468
tree2	0.0033017827932732	0.0074195250135609	-0.0031531053520914	-0.0370736585556832	-0.0376250030579893	0.021294304581716	-0.0031179712720524	-0.0048621946711931	0.016517043749774	-0.0099875928251283	0.0072369696259424	-0.001807780574269	-0.0248703896020518	-0.023518406439847	-0.0211276819497882	-0.00971582146489	-0.0170597588092547	-0.0129328527096259	0.010739720740831	0.0232151944136811	0.0212983954707386	0.0051773033379629	0.0144798556285009	-0.0220372312124847	0.0252205763185913	0.0296019226708095	0.0078876399467184	-0.0179236468869273	0.0005316081922617	0.0225726882243024	-0.0034644574429816	0.020174852413668	0.0137545415819353	0.0058422030610471	0.0019665660239747	0.0146557581434934
tree3	-0.0191304601039944	-0.0082346689248792	-0.0092997046912018	-0.0134778340110418	-0.0232080337461143	-0.0077202645758927	-0.0046282458058729	-0.0087714837261311	0.0070225652019672	-0.0043502323028278	-0.0145077835920602	-0.0279381197477264	-0.0252325081878541	-0.0159329629963746	-0.0141602166879563	0.0026092785406627	-0.0159955276075798	0.015050725280517	0.0103672882942441	0.0291254597847481	0.0164504893928125	0.0141979277930405	0.0033456414046415	-0.0049786526883725	0.0144790351318303	0.0194307951185268	0.0232950231128986	0.0027874940906796	-0.0088711802201922	0.018084645083713	0.0105660266548792	0.0141758953021809	0.0204391648267279	-0.0060329004564468	0.0146557581434934	-0.0020417188741481
