# Supplementary material for: Infants have rich visual categories in ventrotemporal cortex at 2 months of age
Source: Nat Neurosci. 2026 Feb 2;29(3):693–702. doi: 10.1038/s41593-025-02187-8 (PMC12971487; doi:10.1038/s41593-025-02187-8)
Supplement: Supplementary file 10 — One .csv file for each RSM plot. Only the group average RSMs are provided for each ROI/age group. The full set of RSMs is available at OpenNeuro (OpenNeuro accession number: ds006883, https://doi.org/10.18112/openneuro.ds006883.v1.0.0) under derivatives/foundcog_rdms/. [file 41593_2025_2187_MOESM10_ESM.zip › ODoherty_ED_Fig1/twomonth_both_LOClp_exemplar_correlation_acrosssub_rdm.csv]

	cat1	cat2	cat3	crab1	crab2	crab3	seabird1	seabird2	seabird3	squirrel1	squirrel2	squirrel3	rubberduck1	rubberduck2	rubberduck3	dishware1	dishware2	dishware3	fence1	fence2	fence3	food1	food2	food3	shelves1	shelves2	shelves3	shoppingcart1	shoppingcart2	shoppingcart3	towel1	towel2	towel3	tree1	tree2	tree3
cat1	-0.0001650955131939	0.0019488909155932	-0.0003422999009857	-0.0009715848375517	0.0002128470338106	-0.0003315509305089	0.0002848647896715	-0.0013995672073131	-0.0003355771480653	-0.0006453890029827	2.2771104043545902e-06	0.0001754906057166	0.0009503553553841	-0.0001942947259349	0.0008424047139615	-0.0011132747762673	0.0016740902690987	-0.0010881907302616	0.0005642671897767	-0.0021577028372847	-0.0003863371641615	0.0018676180274562	5.965080103599935e-05	0.0007065804725871	0.0008909214465243	0.0004550322646318	0.00179669850438	0.0002392425242166	0.0014484022714103	-0.0014734364505663	0.0005214097217037	-0.0013793322875091	-0.0017592142643601	-0.0001349911332807	-0.0004957715264338	-0.000363905813715
cat2	0.0019488909155932	-0.001725868655451	-0.0005304877898848	-0.0002788677919613	-0.0004433605295148	0.0015151366941672	0.0014797469755637	-0.0008561457649028	-6.262238857245426e-06	0.0002895046978991	0.0011386363709206	0.0007629357924355	0.0012525975625447	0.0003086153017417	0.0012511631603254	-0.0006402795247745	0.0009365330150302	0.0002344760623036	0.0001897686441901	0.00057127304113	-0.0007969878045119	0.0001259663881793	-0.0002941599141673	0.0005611507015717	0.0002577730948436	-4.494463744539968e-05	0.000318483831424	0.0011842241124453	7.460193099230388e-05	-0.0024382014609206	0.0010890147112101	-9.808023134867448e-05	-0.0005785466316826	-0.0003617011342547	-0.0011709557867898	-0.0001799528715706
cat3	-0.0003422999009857	-0.0005304877898848	-0.0007173113036397	-0.0008110741941986	-0.0015511060474232	0.0006001315752635	0.0030770077536248	0.0002575859318089	-5.632322292728986e-05	-0.000290586222912	0.0010911348013995	-0.0001817064320837	-0.0006872571728593	0.0004668526989084	0.0012544538230039	0.0003298168223821	0.0005364309206886	0.0015797845119043	0.0015416924654391	-0.0019592296871932	-0.0012053335456713	-0.0006012212607449	-0.0002683412471207	-0.0005582665948043	-0.0017674651744185	-0.0004858477790695	-0.0001639710367742	-5.4066045273123534e-05	0.0004586942431785	-0.0013906254414253	0.002811572683052	0.000301661192796	-0.000357566893099	-0.0010998389747153	-0.0030204108734168	0.0004386039761289
crab1	-0.0009715848375517	-0.0002788677919613	-0.0008110741941986	0.0002560512978123	-0.0001676273986482	-0.000514669292464	0.0010333507191595	0.0014726324129936	-0.0002017789214941	-0.0010459283844485	-9.8936967593825e-05	-5.3659250009210555e-05	-0.0005905402065394	0.0010902434973921	-0.0003748044660565	0.001818106802792	-0.0012870504903772	-0.000543471014503	0.0007802503561284	0.0011045934198529	-0.0005957619503062	-0.001714942730786	-0.0006611675989535	0.0006358384426083	-0.0004788157384179	0.0024132760305984	-0.0025940551482875	-0.0021610646929375	-0.0004087726693201	0.0016450332447833	-0.0023841992004704	-0.0019200600946994	0.0024401655369251	0.000750995715182	-0.0009483837017736	0.0008447226164714
crab2	0.0002128470338106	-0.0004433605295148	-0.0015511060474232	-0.0001676273986482	0.001423951783504	-0.0002593641249401	-0.0003410695335735	0.0010299819772952	-0.0007253471380782	-0.0009535983971166	-0.0013031194311053	0.0004195234202664	0.0009202316612204	-0.0003652092353949	-0.0003029022597639	-0.0001107368751787	-0.0013911097203042	-0.0009525981526081	-0.0002601804888296	0.0005668812249217	0.0012187372594528	-0.0002985925079004	0.0011866262814197	-0.0002749073603864	0.0004236865381489	-0.0011841716929105	0.0028602035857524	-0.0008803803413051	0.0003664449750265	0.0008102384557984	-0.0006040516115331	0.0003037186578747	0.0017463447672828	0.001007101170468	0.0013817319973336	-0.000236977280378
crab3	-0.0003315509305089	0.0015151366941672	0.0006001315752635	-0.000514669292464	-0.0002593641249401	-0.0025664264748734	0.0009605233524257	-8.133176294945964e-05	0.0002323828388288	0.0002719589940087	0.001153171095937	0.0001810204630267	-0.0002066037924761	-0.0004543920938863	0.0006737643452148	-0.0008985358008026	0.000584709675466	0.0007984961990729	-0.001548321472996	0.0009335187923834	0.0002273580266623	0.000801540778439	0.0004026096533829	-0.0004353619373376	-0.0007735431180309	-0.0008720214905741	0.0003382760082325	0.0012806091148222	-0.0006574861974139	-0.0003335960421389	0.0011691870676085	0.0005663840197728	-0.0014193855637906	-0.0009976365140246	0.0002106657665432	-0.0005316198763189
seabird1	0.0002848647896715	0.0014797469755637	0.0030770077536248	0.0010333507191595	-0.0003410695335735	0.0009605233524257	0.0030093842026792	0.0009580061108766	-0.0019391946229528	-0.0016111952067439	-0.0003881451494768	0.0011596154454123	0.0006556917211286	0.0017749813645061	0.0035882786058161	-0.0003179353267705	-0.0002942787592404	0.001487690487736	0.0001323589542335	-0.0015410146564297	-0.0019902592937713	0.0014539019793797	-0.0003899154878128	-0.0009880494552424	-0.0020491798822245	0.0004632683211903	-0.0011500797566237	-0.0011037917185661	2.5872317648990704e-05	-0.0004067754655693	0.0025095944081665	-0.001816382744658	0.0019529650013449	-0.0008151988302915	-0.0063081616429847	-0.0013111510694062
seabird2	-0.0013995672073131	-0.0008561457649028	0.0002575859318089	0.0014726324129936	0.0010299819772952	-8.133176294945964e-05	0.0009580061108766	0.0041078628103093	9.868068200729684e-06	0.000755625499877	-0.0026756938081765	-0.0014745739787058	-0.0018641996067061	0.0011509408653717	-6.830944982126783e-05	-0.0003116288525085	-0.0021729299665032	-0.0001667779643705	-0.0036790470007801	-0.0010752132842842	0.0023450777943802	-0.0018740010033636	-0.0002671478593402	-0.000869362113637	-0.0006163831423643	0.0013332115664999	-0.0015919721211908	-0.0016004451624297	0.0005951418703806	0.0038852133486305	-0.0018693919463621	-0.0019251395050293	0.0011255454180205	-0.0006789678042691	-0.0006227017257534	0.0004785522675721
seabird3	-0.0003355771480653	-6.262238857245426e-06	-5.632322292728986e-05	-0.0002017789214941	-0.0007253471380782	0.0002323828388288	-0.0019391946229528	9.868068200729684e-06	-0.0005922988048054	0.0008413653416475	-0.0001547297455981	0.0002029665434145	-0.0012700363014527	-0.001762497264302	-0.0021298229546115	0.0001707170641732	-0.0004195923278113	0.0006180767180289	0.0006108423309993	-0.0001854838126649	-0.0004756194694559	-0.0010291985983696	0.0002596313097073	-0.000434118002356	0.0017586389745626	-0.0009848526369805	0.0003476855693041	-9.327073821825688e-06	0.0003141385427928	0.0004381525082292	-0.0010186988677596	0.0010837926613547	0.000578177756205	0.000393940620911	0.0008522451617195	0.0007333511328679
squirrel1	-0.0006453890029827	0.0002895046978991	-0.000290586222912	-0.0010459283844485	-0.0009535983971166	0.0002719589940087	-0.0016111952067439	0.000755625499877	0.0008413653416475	-0.0017212993934972	0.0016622795030233	-0.0001412512608674	-0.0012086731221094	-0.001088007674255	-0.002175268159245	0.000165487466664	0.0002005665869949	-0.0001747361370175	0.0001456438302651	0.0001953426597056	-0.0001837822181276	-0.0001821814981782	0.000946454486175	-0.0006931611408778	0.0012216767251768	-0.0008980790569742	0.001395464740852	0.0005276932951332	-0.000765281802991	4.9545924066314015e-05	0.0005706519204665	0.000277735708292	-0.0014979192341161	-0.0004658679923642	0.0022086918951791	-9.796799923621102e-06
squirrel2	2.2771104043545902e-06	0.0011386363709206	0.0010911348013995	-9.8936967593825e-05	-0.0013031194311053	0.001153171095937	-0.0003881451494768	-0.0026756938081765	-0.0001547297455981	0.0016622795030233	-0.0007528636938962	0.0008560659013279	0.0010970385645632	-0.0016892195306502	-0.0002583062340546	0.0007548585893388	0.0014277697836308	-0.0002227578093961	0.0014604171185497	0.0009375583495023	-0.0003898626122594	0.0014079101730689	0.0008987651378533	0.0003450322095672	0.0013183469727842	-0.0010864707244879	0.0012713930973421	0.0013111010951104	-0.0007980677207371	-0.0027021262663153	0.0015118997782285	0.0018489556408458	-0.0021950721534203	0.0004098271896731	0.0001398304264	-7.856908174711706e-05
squirrel3	0.0001754906057166	0.0007629357924355	-0.0001817064320837	-5.3659250009210555e-05	0.0004195234202664	0.0001810204630267	0.0011596154454123	-0.0014745739787058	0.0002029665434145	-0.0001412512608674	0.0008560659013279	-0.0023048174667847	0.0007440025314529	0.0005656458155051	0.0010960025361964	-0.0006187270609646	-3.634533035997229e-05	0.0004589531119282	0.0004716312369097	0.0012887725326991	-2.3348578436332463e-05	0.0003932906583995	-0.0001550896396099	0.0007702913612017	0.0003804960842375	0.0008074624210271	0.0002097461208419	-0.0003317233599618	-0.0002972177912543	-0.0006319036192612	0.0004015696632037	0.0001811090761286	0.0016272043154743	0.0011349800336103	0.0008358912317277	-0.0006126904121123
rubberduck1	0.0009503553553841	0.0012525975625447	-0.0006872571728593	-0.0005905402065394	0.0009202316612204	-0.0002066037924761	0.0006556917211286	-0.0018641996067061	-0.0012700363014527	-0.0012086731221094	0.0010970385645632	0.0007440025314529	0.0019533477488101	0.0021025208247053	0.0033787986710446	0.0003387329346216	0.0008309370364024	-7.62231239511432e-05	-0.000594274055134	0.0010853331195308	0.0002454390294505	0.0026504523233369	-0.0003637146023443	0.0022132963085498	-0.0007997174462607	-0.0019066265534043	-0.0004763871288544	0.0017344089060367	0.0008933039227319	-0.0027600019435346	0.0012672115699395	-0.0003829585987219	-0.0005609093763296	-0.0001450398591569	-0.0022296115110976	0.0005474016054525
rubberduck2	-0.0001942947259349	0.0003086153017417	0.0004668526989084	0.0010902434973921	-0.0003652092353949	-0.0004543920938863	0.0017749813645061	0.0011509408653717	-0.001762497264302	-0.001088007674255	-0.0016892195306502	0.0005656458155051	0.0021025208247053	0.000730618893823	0.0030807701049613	-0.0004926821728819	0.0001496298172143	0.0014697160199986	-0.0013101392398433	0.0005501912215209	-0.0013912304360395	0.0013238435605986	-0.0010997732443503	0.0009757105549142	-0.0017633476325259	0.0019259556107441	-0.0035938604236677	0.0006899157687447	0.0001482823746215	-0.0006578528733782	0.0005286323339619	-0.0016066837532957	0.0013356802544914	0.0006395359239427	-0.0031195136705838	-0.0009365769925699
rubberduck3	0.0008424047139615	0.0012511631603254	0.0012544538230039	-0.0003748044660565	-0.0003029022597639	0.0006737643452148	0.0035882786058161	-6.830944982126783e-05	-0.0021298229546115	-0.002175268159245	-0.0002583062340546	0.0010960025361964	0.0033787986710446	0.0030807701049613	0.0032651498160781	-0.0003843427799328	0.0004014023539523	0.0020505366142323	-0.0004516677748516	0.0014752375778419	-0.0016989694869562	0.0014254144991677	-0.0005465564050906	0.0011661500750524	-0.0021920812354022	0.0008860059095741	-0.0025744736887249	0.0005483420323919	0.0002383386761925	-0.0033231331585242	0.0026437567800656	-0.0013945639167854	0.0014904987843179	0.0005355821197084	-0.0042047950474701	-0.0010269596545706
dishware1	-0.0011132747762673	-0.0006402795247745	0.0003298168223821	0.001818106802792	-0.0001107368751787	-0.0008985358008026	-0.0003179353267705	-0.0003116288525085	0.0001707170641732	0.000165487466664	0.0007548585893388	-0.0006187270609646	0.0003387329346216	-0.0004926821728819	-0.0003843427799328	8.50909599980101e-05	-0.0003501388179317	-0.000393097031878	0.0013355267850722	0.000947836497631	-0.0002331421282702	-0.0005855916174755	-0.0004780658772341	0.0001933421987995	-7.1829197695295645e-06	-0.0012219534479124	-0.0008305615754018	-0.0010993088096662	-0.0001130569602508	-0.0011729609393244	-0.0003666912327341	-0.0004227139340859	0.0013176356212671	0.0007980842978169	-0.0003130680998881	0.0021982950132049
dishware2	0.0016740902690987	0.0009365330150302	0.0005364309206886	-0.0012870504903772	-0.0013911097203042	0.000584709675466	-0.0002942787592404	-0.0021729299665032	-0.0004195923278113	0.0002005665869949	0.0014277697836308	-3.634533035997229e-05	0.0008309370364024	0.0001496298172143	0.0004014023539523	-0.0003501388179317	0.0009952913406567	0.000248166592523	0.0019169542731259	-0.0010343626671693	-0.0016171579968922	0.0026748871246473	-0.0015117547619878	0.0020685227889925	0.0002066150325649	0.0005559915871809	0.0008494083522148	0.0016066678771891	0.0005332837282095	-0.0037277074228941	0.0019540263359563	-0.0003419912498396	-0.0032128745625448	-0.0008570643003771	-0.0021719680076311	-0.0002852430815094
dishware3	-0.0010881907302616	0.0002344760623036	0.0015797845119043	-0.000543471014503	-0.0009525981526081	0.0007984961990729	0.001487690487736	-0.0001667779643705	0.0006180767180289	-0.0001747361370175	-0.0002227578093961	0.0004589531119282	-7.62231239511432e-05	0.0014697160199986	0.0020505366142323	-0.000393097031878	0.000248166592523	-0.0004736208661507	-0.0005478471407761	-0.0001289369263179	-0.0015053724995779	6.37099792800775e-06	2.5513794656454955e-05	-0.0012047455228487	-0.001358656187292	0.0001462670260208	-0.0003739998509363	0.0004688467507223	-0.0006160264842388	-0.0007766029528628	0.0007912817804084	-0.0005445678891047	0.0015623130551632	0.0003854406734206	-0.0015128399348626	-0.0008980738754519
fence1	0.0005642671897767	0.0001897686441901	0.0015416924654391	0.0007802503561284	-0.0002601804888296	-0.001548321472996	0.0001323589542335	-0.0036790470007801	0.0006108423309993	0.0001456438302651	0.0014604171185497	0.0004716312369097	-0.000594274055134	-0.0013101392398433	-0.0004516677748516	0.0013355267850722	0.0019169542731259	-0.0005478471407761	0.0048459209371003	0.0001193312393527	-0.0022797182680475	0.0006640286616078	-0.000506991734057	0.0004342721304923	0.0026231519143564	0.0003852187348649	0.0012419487415264	-0.0009508549268588	-0.0009186873897619	-0.0022790524087993	0.0007594721362022	0.0020989163120272	0.0011854489992349	0.0016440007589945	-0.0001100323180991	-0.0002338496065996
fence2	-0.0021577028372847	0.00057127304113	-0.0019592296871932	0.0011045934198529	0.0005668812249217	0.0009335187923834	-0.0015410146564297	-0.0010752132842842	-0.0001854838126649	0.0001953426597056	0.0009375583495023	0.0012887725326991	0.0010853331195308	0.0005501912215209	0.0014752375778419	0.000947836497631	-0.0010343626671693	-0.0001289369263179	0.0001193312393527	0.0008639589368584	1.2711009470577713e-05	-0.0002395329857457	8.982583314708903e-05	0.000993445659928	0.0003474332167171	0.0001919904695222	-0.0004952591620827	-0.0003711676022543	-0.0021456560288267	-0.0010323267366375	-0.0003452605131823	0.0014793897386481	0.0003661861508949	0.0023022202323266	0.0020936387226511	-0.0007257687279236
fence3	-0.0003863371641615	-0.0007969878045119	-0.0012053335456713	-0.0005957619503062	0.0012187372594528	0.0002273580266623	-0.0019902592937713	0.0023450777943802	-0.0004756194694559	-0.0001837822181276	-0.0003898626122594	-2.3348578436332463e-05	0.0002454390294505	-0.0013912304360395	-0.0016989694869562	-0.0002331421282702	-0.0016171579968922	-0.0015053724995779	-0.0022797182680475	1.2711009470577713e-05	-2.227171334066127e-05	-0.0009390447061423	0.0013749595438764	-0.0004620179398297	0.000562792437855	-0.0008413737818942	-0.0003071364531561	-0.0004096151581084	-0.0003285889040644	0.0024220890728304	-0.0012609097187652	0.0007694014087836	-0.0017136522547825	-0.0002905314210196	0.0035798199087558	-7.461677723309665e-05
food1	0.0018676180274562	0.0001259663881793	-0.0006012212607449	-0.001714942730786	-0.0002985925079004	0.000801540778439	0.0014539019793797	-0.0018740010033636	-0.0010291985983696	-0.0001821814981782	0.0014079101730689	0.0003932906583995	0.0026504523233369	0.0013238435605986	0.0014254144991677	-0.0005855916174755	0.0026748871246473	6.37099792800775e-06	0.0006640286616078	-0.0002395329857457	-0.0009390447061423	-0.0013151029101496	0.0009727409036042	0.0017962650623091	0.000592571969545	-5.268984412801801e-05	0.000174008618377	0.0025114862322707	-3.2738338528443244e-06	-0.0031719565211588	0.0023091919381203	-0.0010380700484033	-0.0020200859075602	0.0001277792731086	-0.0018405765808861	-0.0010495062729542
food2	5.965080103599935e-05	-0.0002941599141673	-0.0002683412471207	-0.0006611675989535	0.0011866262814197	0.0004026096533829	-0.0003899154878128	-0.0002671478593402	0.0002596313097073	0.000946454486175	0.0008987651378533	-0.0001550896396099	-0.0003637146023443	-0.0010997732443503	-0.0005465564050906	-0.0004780658772341	-0.0015117547619878	2.5513794656454955e-05	-0.000506991734057	8.982583314708903e-05	0.0013749595438764	0.0009727409036042	-0.0018658135612551	-0.0007295684447319	0.0008908192233726	-0.0014863908941781	0.0012771120943443	-0.0001420897383127	0.0003270641700628	-1.428932904952338e-05	0.0003088683649941	0.0017961940811829	-0.000390997103902	0.0006921645711876	0.0018590437855962	6.234056006259774e-05
food3	0.0007065804725871	0.0005611507015717	-0.0005582665948043	0.0006358384426083	-0.0002749073603864	-0.0004353619373376	-0.0009880494552424	-0.000869362113637	-0.000434118002356	-0.0006931611408778	0.0003450322095672	0.0007702913612017	0.0022132963085498	0.0009757105549142	0.0011661500750524	0.0001933421987995	0.0020685227889925	-0.0012047455228487	0.0004342721304923	0.000993445659928	-0.0004620179398297	0.0017962650623091	-0.0007295684447319	-0.0010549163015311	-0.000653947156872	0.0010389296263657	-0.0006585869055578	0.0019425698437163	0.0002871024456689	-0.0016386662071338	0.0003452499026604	-0.0009455446215459	-0.0017684298836383	0.0003300148942602	-0.0015703270075635	0.0001218963341284
shelves1	0.0008909214465243	0.0002577730948436	-0.0017674651744185	-0.0004788157384179	0.0004236865381489	-0.0007735431180309	-0.0020491798822245	-0.0006163831423643	0.0017586389745626	0.0012216767251768	0.0013183469727842	0.0003804960842375	-0.0007997174462607	-0.0017633476325259	-0.0021920812354022	-7.1829197695295645e-06	0.0002066150325649	-0.001358656187292	0.0026231519143564	0.0003474332167171	0.000562792437855	0.000592571969545	0.0008908192233726	-0.000653947156872	0.001585041901378	0.0001402530577493	0.001144879876906	-0.00131978512577	-0.0002559278991651	-0.0005815557218871	-0.0010585374406374	0.0002052245515867	-0.0007583876439553	0.0012170606895249	0.0032212775212767	-0.0003088734947489
shelves2	0.0004550322646318	-4.494463744539968e-05	-0.0004858477790695	0.0024132760305984	-0.0011841716929105	-0.0008720214905741	0.0004632683211903	0.0013332115664999	-0.0009848526369805	-0.0008980790569742	-0.0010864707244879	0.0008074624210271	-0.0019066265534043	0.0019259556107441	0.0008860059095741	-0.0012219534479124	0.0005559915871809	0.0001462670260208	0.0003852187348649	0.0001919904695222	-0.0008413737818942	-5.268984412801801e-05	-0.0014863908941781	0.0010389296263657	0.0001402530577493	0.0014157985009518	-0.0015896757341782	-0.0015662948813107	-0.0006330940093723	0.0009907370511814	-0.0005044844779355	-0.0002374366792499	0.0016827154118895	9.746576976791208e-05	1.2736831003205248e-05	0.000153486701037
shelves3	0.00179669850438	0.000318483831424	-0.0001639710367742	-0.0025940551482875	0.0028602035857524	0.0003382760082325	-0.0011500797566237	-0.0015919721211908	0.0003476855693041	0.001395464740852	0.0012713930973421	0.0002097461208419	-0.0004763871288544	-0.0035938604236677	-0.0025744736887249	-0.0008305615754018	0.0008494083522148	-0.0003739998509363	0.0012419487415264	-0.0004952591620827	-0.0003071364531561	0.000174008618377	0.0012771120943443	-0.0006585869055578	0.001144879876906	-0.0015896757341782	0.0026622109468769	0.0005381943713092	0.0005047164189868	-0.0007001224273265	0.0003755994550454	0.001851184704773	-0.0022969841711153	0.0005463511904785	0.0033594532187178	-0.0004500921827875
shoppingcart1	0.0002392425242166	0.0011842241124453	-5.4066045273123534e-05	-0.0021610646929375	-0.0008803803413051	0.0012806091148222	-0.0011037917185661	-0.0016004451624297	-9.327073821825688e-06	0.0005276932951332	0.0013111010951104	-0.0003317233599618	0.0017344089060367	0.0006899157687447	0.0005483420323919	-0.0010993088096662	0.0016066678771891	0.0004688467507223	-0.0009508549268588	-0.0003711676022543	-0.0004096151581084	0.0025114862322707	-0.0001420897383127	0.0019425698437163	-0.00131978512577	-0.0015662948813107	0.0005381943713092	0.0015264495615594	0.0013071020690218	-0.0019965024175478	0.0022447171141955	0.0014117262884862	-0.0037448302966909	-0.0008089765410028	-0.0003923154216842	-0.0005551930995383
shoppingcart2	0.0014484022714103	7.460193099230388e-05	0.0004586942431785	-0.0004087726693201	0.0003664449750265	-0.0006574861974139	2.5872317648990704e-05	0.0005951418703806	0.0003141385427928	-0.000765281802991	-0.0007980677207371	-0.0002972177912543	0.0008933039227319	0.0001482823746215	0.0002383386761925	-0.0001130569602508	0.0005332837282095	-0.0006160264842388	-0.0009186873897619	-0.0021456560288267	-0.0003285889040644	-3.2738338528443244e-06	0.0003270641700628	0.0002871024456689	-0.0002559278991651	-0.0006330940093723	0.0005047164189868	0.0013071020690218	-0.0015651430585357	-0.0002049645491387	0.0003654634358749	-0.0001507487603936	-0.0005076442895256	-0.0011518643222322	-0.0013418450846297	0.0009331721577783
shoppingcart3	-0.0014734364505663	-0.0024382014609206	-0.0013906254414253	0.0016450332447833	0.0008102384557984	-0.0003335960421389	-0.0004067754655693	0.0038852133486305	0.0004381525082292	4.9545924066314015e-05	-0.0027021262663153	-0.0006319036192612	-0.0027600019435346	-0.0006578528733782	-0.0033231331585242	-0.0011729609393244	-0.0037277074228941	-0.0007766029528628	-0.0022790524087993	-0.0010323267366375	0.0024220890728304	-0.0031719565211588	-1.428932904952338e-05	-0.0016386662071338	-0.0005815557218871	0.0009907370511814	-0.0007001224273265	-0.0019965024175478	-0.0002049645491387	0.0044675522451265	-0.0048685282539359	-0.0004997272626107	0.0021107618600387	-0.000404291393514	0.002807906801072	0.0005087983050322
towel1	0.0005214097217037	0.0010890147112101	0.002811572683052	-0.0023841992004704	-0.0006040516115331	0.0011691870676085	0.0025095944081665	-0.0018693919463621	-0.0010186988677596	0.0005706519204665	0.0015118997782285	0.0004015696632037	0.0012672115699395	0.0005286323339619	0.0026437567800656	-0.0003666912327341	0.0019540263359563	0.0007912817804084	0.0007594721362022	-0.0003452605131823	-0.0012609097187652	0.0023091919381203	0.0003088683649941	0.0003452499026604	-0.0010585374406374	-0.0005044844779355	0.0003755994550454	0.0022447171141955	0.0003654634358749	-0.0048685282539359	0.0016229908813696	0.0009090694785916	-0.0014059131321438	-0.0011272901764375	-0.0025059429389577	-0.0014111467648352
towel2	-0.0013793322875091	-9.808023134867448e-05	0.000301661192796	-0.0019200600946994	0.0003037186578747	0.0005663840197728	-0.001816382744658	-0.0019251395050293	0.0010837926613547	0.000277735708292	0.0018489556408458	0.0001811090761286	-0.0003829585987219	-0.0016066837532957	-0.0013945639167854	-0.0004227139340859	-0.0003419912498396	-0.0005445678891047	0.0020989163120272	0.0014793897386481	0.0007694014087836	-0.0010380700484033	0.0017961940811829	-0.0009455446215459	0.0002052245515867	-0.0002374366792499	0.001851184704773	0.0014117262884862	-0.0001507487603936	-0.0004997272626107	0.0009090694785916	0.0024913894243165	-0.0010170093331914	0.0006544178844754	0.0047296032416625	-0.00093365071309
towel3	-0.0017592142643601	-0.0005785466316826	-0.000357566893099	0.0024401655369251	0.0017463447672828	-0.0014193855637906	0.0019529650013449	0.0011255454180205	0.000578177756205	-0.0014979192341161	-0.0021950721534203	0.0016272043154743	-0.0005609093763296	0.0013356802544914	0.0014904987843179	0.0013176356212671	-0.0032128745625448	0.0015623130551632	0.0011854489992349	0.0003661861508949	-0.0017136522547825	-0.0020200859075602	-0.000390997103902	-0.0017684298836383	-0.0007583876439553	0.0016827154118895	-0.0022969841711153	-0.0037448302966909	-0.0005076442895256	0.0021107618600387	-0.0014059131321438	-0.0010170093331914	0.0036829319856805	0.0014492641068427	-0.0007699864779069	0.0006817961466908
tree1	-0.0001349911332807	-0.0003617011342547	-0.0010998389747153	0.000750995715182	0.001007101170468	-0.0009976365140246	-0.0008151988302915	-0.0006789678042691	0.000393940620911	-0.0004658679923642	0.0004098271896731	0.0011349800336103	-0.0001450398591569	0.0006395359239427	0.0005355821197084	0.0007980842978169	-0.0008570643003771	0.0003854406734206	0.0016440007589945	0.0023022202323266	-0.0002905314210196	0.0001277792731086	0.0006921645711876	0.0003300148942602	0.0012170606895249	9.746576976791208e-05	0.0005463511904785	-0.0008089765410028	-0.0011518643222322	-0.000404291393514	-0.0011272901764375	0.0006544178844754	0.0014492641068427	-0.0007570784398677	0.0024449864299987	-0.0013781678093986
tree2	-0.0004957715264338	-0.0011709557867898	-0.0030204108734168	-0.0009483837017736	0.0013817319973336	0.0002106657665432	-0.0063081616429847	-0.0006227017257534	0.0008522451617195	0.0022086918951791	0.0001398304264	0.0008358912317277	-0.0022296115110976	-0.0031195136705838	-0.0042047950474701	-0.0003130680998881	-0.0021719680076311	-0.0015128399348626	-0.0001100323180991	0.0020936387226511	0.0035798199087558	-0.0018405765808861	0.0018590437855962	-0.0015703270075635	0.0032212775212767	1.2736831003205248e-05	0.0033594532187178	-0.0003923154216842	-0.0013418450846297	0.002807906801072	-0.0025059429389577	0.0047296032416625	-0.0007699864779069	0.0024449864299987	0.0051826209165612	-0.0001101835648302
tree3	-0.000363905813715	-0.0001799528715706	0.0004386039761289	0.0008447226164714	-0.000236977280378	-0.0005316198763189	-0.0013111510694062	0.0004785522675721	0.0007333511328679	-9.796799923621102e-06	-7.856908174711706e-05	-0.0006126904121123	0.0005474016054525	-0.0009365769925699	-0.0010269596545706	0.0021982950132049	-0.0002852430815094	-0.0008980738754519	-0.0002338496065996	-0.0007257687279236	-7.461677723309665e-05	-0.0010495062729542	6.234056006259774e-05	0.0001218963341284	-0.0003088734947489	0.000153486701037	-0.0004500921827875	-0.0005551930995383	0.0009331721577783	0.0005087983050322	-0.0014111467648352	-0.00093365071309	0.0006817961466908	-0.0013781678093986	-0.0001101835648302	-0.001090921806629
