# Supplementary material for: Infants have rich visual categories in ventrotemporal cortex at 2 months of age
Source: Nat Neurosci. 2026 Feb 2;29(3):693–702. doi: 10.1038/s41593-025-02187-8 (PMC12971487; doi:10.1038/s41593-025-02187-8)
Supplement: Supplementary file 10 — One .csv file for each RSM plot. Only the group average RSMs are provided for each ROI/age group. The full set of RSMs is available at OpenNeuro (OpenNeuro accession number: ds006883, https://doi.org/10.18112/openneuro.ds006883.v1.0.0) under derivatives/foundcog_rdms/. [file 41593_2025_2187_MOESM10_ESM.zip › ODoherty_ED_Fig1/ninemonth_both_FG4_exemplar_correlation_acrosssub_rdm.csv]

	cat1	cat2	cat3	crab1	crab2	crab3	seabird1	seabird2	seabird3	squirrel1	squirrel2	squirrel3	rubberduck1	rubberduck2	rubberduck3	dishware1	dishware2	dishware3	fence1	fence2	fence3	food1	food2	food3	shelves1	shelves2	shelves3	shoppingcart1	shoppingcart2	shoppingcart3	towel1	towel2	towel3	tree1	tree2	tree3
cat1	0.0136263147658083	0.0049734894538668	0.0074616458461451	0.0027336852613779	0.0052495503440807	-0.0047896939729099	-0.0015184756996968	0.007069569319459	0.004534844574675	0.0079086512835518	0.0034170528026649	-0.0021532119970354	0.0047256724228937	0.0153905484642869	0.0065058040040536	-0.0001027303395732	0.000733595423199	0.0033521575075765	-0.0130661804137992	-0.0148055330703095	-0.0072404885237729	-0.0024818094932613	-0.0018705726950493	-0.0019976295705863	-0.0063759583358477	-0.0117221723407983	-0.0113095792247552	-0.0037581175293707	0.0005231536290489	-0.0003442147707054	0.0020360004054786	0.0028260807632818	-0.0066024034626776	-0.0004188445510714	-0.0092036235792057	-0.0027805350686066
cat2	0.0049734894538668	0.000653178514486	0.0069882059727614	-0.0017219463689238	0.0015383288083826	0.0011269166669851	0.003931613240056	-0.000811171436929	0.0044536067822692	0.0036139827506817	-0.0018910720405614	0.003243237912177	0.0025846608413232	0.0060487584574075	0.0010516116705118	0.0011677760967491	-0.0017306733299012	0.0033304586326958	-0.0074811692208663	-0.0049282924854059	-0.0034390228034439	-0.000325806748199	0.0006173032251154	-0.0040703586161891	-0.0057371276114553	-0.0067880240409515	-0.0049099790654168	-0.0017651739208311	0.0009264675060268	-0.0025006215479869	0.0017217717281908	-0.0009340172572839	-0.0012935157005748	-0.0004834165704281	-0.0035898544409856	0.0004130268349789
cat3	0.0074616458461451	0.0069882059727614	0.0089585400626294	-0.0012655199934768	0.0027938440559905	-0.0012163968900572	0.0006625452210128	0.0008074380305642	0.0079840434003238	0.0019680669389052	0.0069134009112396	0.0079296839707404	-0.0001582567393956	0.0109784642110023	-0.0018018754873367	0.0064439154372948	-0.0022297727413243	0.001416023324567	-0.0129313943528318	-0.0097834314259902	-0.0044105435578898	-0.0005082549104838	-0.0021980756079355	-0.0058799712834736	-0.0058294657361402	-0.0050210331391486	-0.001426117582208	0.0015552048261946	-0.0023842837204478	-0.0038238772491791	0.0018100213394494	-0.0010051479433314	-0.0024646715734246	-0.0057687576088309	-0.0083969889477202	0.0018035886073078
crab1	0.0027336852613779	-0.0017219463689238	-0.0012655199934768	-0.0036968180665858	0.0020810828271601	-0.001853292656116	0.0003321941061255	0.0004630069846136	-0.0004915458832494	0.0006087336260913	0.000131745901431	-0.000524007767325	0.0045747508144569	0.0007485887062381	0.0008540184746819	-0.0004307884829016	0.000837972327471	0.0021146253411518	0.0004982353103731	-0.0006472660833329	3.306289815690196e-05	-0.0003992141446256	0.0004669892039459	-0.0017225384062486	-0.0012450421887717	-0.0025960966046454	-0.0013646307242742	0.0004000920564328	-0.0001146018459112	0.0007072087178306	0.0025464142756162	0.0023300691501849	-0.0015109717248331	-0.0002909016031398	-0.0036940987449716	0.0006747297547727
crab2	0.0052495503440807	0.0015383288083826	0.0027938440559905	0.0020810828271601	0.0013138854946444	0.0017141885146545	0.0007442658312385	0.0010247690102511	0.0035033422783728	0.0035300714225801	0.0026690257236343	0.0032299660783085	0.0034709207135936	0.0038611104046144	0.0027512449876538	0.0025468818577922	0.0010089697444713	-0.0017430434179429	-0.0078492862918233	-0.0059233083746689	-0.0075914374690753	0.0008480045915275	-0.000737068011372	-0.0004313733866438	-0.0033287703039401	-0.009927026274959	-0.0027054794861037	-0.0020752875379456	0.0007893604347221	3.134487962076568e-05	-0.000426365878262	-6.952813383385829e-05	-0.002942031090903	-0.0019565710445392	-0.0059728666889263	0.0049576709788879
crab3	-0.0047896939729099	0.0011269166669851	-0.0012163968900572	-0.001853292656116	0.0017141885146545	0.0078995946103447	0.000722672628789	-0.0021026848552996	0.0003074697842601	-0.0008753966153867	-0.0009968055155342	0.002949859344414	-0.0006985472890477	-0.0045770444203706	-0.0035472397596577	0.0006445341805143	0.0008380084948934	-0.0064313737883122	0.0053189362447577	0.0016390171014043	0.0030511992522694	-0.0030657164683939	0.0021531762587841	-0.0035285131566046	-0.0005994919295981	0.0016695278371944	0.003847785417306	-0.001498435959752	0.0010043325742348	-0.0020459780325074	-0.0062037058018672	0.0007524806275809	0.0014954458049226	-0.0044169171919337	0.0016838581697725	0.0019576921273746
seabird1	-0.0015184756996968	0.003931613240056	0.0006625452210128	0.0003321941061255	0.0007442658312385	0.000722672628789	0.0005320385209208	-0.000951053726397	0.0052673247612707	-0.0039168172786752	-0.0028408406979298	0.0074839795591461	0.0037994928183419	0.0014650595628032	-0.0012017219902223	0.0046536533542408	0.0016862581694353	-0.0014866480090829	-0.0019495609652938	-0.0040938900293205	-0.0069039101520017	-0.0023315398353406	-0.0034989405548629	0.0011468531363922	-0.0017672033010006	-0.003103973097275	0.0007360720710917	0.0030950295897576	-0.0006286598472721	-0.0043976107911119	0.0022194513172364	4.033535785877306e-05	-0.0024027034607667	0.0003625651906962	-0.0036963589399368	0.0028378333746957
seabird2	0.007069569319459	-0.000811171436929	0.0008074380305642	0.0004630069846136	0.0010247690102511	-0.0021026848552996	-0.000951053726397	0.0007106617991361	6.967476467484525e-05	0.0037517383304706	0.0041944955121851	0.0017656774504176	-0.0024097710465618	-0.0006805773885631	0.0063682870426259	0.0005743990238242	0.0009039271312071	0.0049277374104567	-0.0062235178415555	-0.0057389914215531	0.0032140929887309	0.0019220535721952	0.0011906428438688	-0.0022550811199572	-0.0043267479103798	-0.0038309364761593	-0.0008442383208149	0.0029358906342046	-0.0032824106251475	0.0038410828845836	0.002489034768982	-0.0005961168460705	-0.004017036111538	-0.0019835396919582	-0.0044282367385928	-0.0018454492468366
seabird3	0.004534844574675	0.0044536067822692	0.0079840434003238	-0.0004915458832494	0.0035033422783728	0.0003074697842601	0.0052673247612707	6.967476467484525e-05	0.0013701139266839	0.0012550535182694	0.0033606484290732	0.0058341070034472	0.0016716444425276	0.0056466145360187	0.0005935178409254	0.0051387545445396	-0.0008661245000918	-0.0021771181810128	-0.0095296942504151	-0.0080017275036685	-0.0090815178488746	0.0008413102376571	-0.0034198248482744	-0.0028855616080183	-0.0027371862680781	-0.0043638312751067	-0.0036352381800229	-0.0005572937308543	0.0009019428412198	-0.004298918316086	0.0046605761925772	4.973061576774951e-05	-0.0043523258392753	-0.0016376571001426	-0.0061375566132731	0.0015973012272718
squirrel1	0.0079086512835518	0.0036139827506817	0.0019680669389052	0.0006087336260913	0.0035300714225801	-0.0008753966153867	-0.0039168172786752	0.0037517383304706	0.0012550535182694	0.0013579393983951	-8.313990143485404e-05	-0.0032053740961249	0.0026746145614716	0.0023817139585916	0.0032435375802716	-0.0018111976834617	-0.0011831811946813	0.0015053280059764	-0.0070922727783887	-0.0028720386344505	0.0007317738291317	-8.160430885046606e-05	0.0038245147734113	-0.0016627591169529	-0.0019050399226564	-0.006648719897533	-0.0030653139652871	0.0021604127324285	0.0017207639843364	-0.0035557454801485	-0.0012104576305792	0.0023272920041498	-0.0026349266113075	0.0045944251394128	-0.0031527525411532	-0.0027608718185716
squirrel2	0.0034170528026649	-0.0018910720405614	0.0069134009112396	0.000131745901431	0.0026690257236343	-0.0009968055155342	-0.0028408406979298	0.0041944955121851	0.0033606484290732	-8.313990143485404e-05	0.007288703604267	0.0017881592546426	-0.002210429671766	0.0026995546696462	0.0015296065702776	0.0037570732320971	3.198969160639835e-05	-0.000138958905834	-0.0083168228819797	-0.0056048772771339	0.0004269969890655	-0.002798249427785	-0.0028243125462139	-0.0003217757658543	-0.0020109894370513	0.0039439106207076	0.0003814916681079	0.0012675614559496	-0.0048381231273688	0.0001512252621255	0.0049856760497377	0.0001545169443064	-0.001397013088299	-0.0077537347400205	-0.0032063410833237	0.0008186153877746
squirrel3	-0.0021532119970354	0.003243237912177	0.0079296839707404	-0.000524007767325	0.0032299660783085	0.002949859344414	0.0074839795591461	0.0017656774504176	0.0058341070034472	-0.0032053740961249	0.0017881592546426	0.0167607236093321	0.0019050812715874	0.0043919651005885	-0.0018651080344856	0.0082477441305707	0.0050310194430768	-0.0011545404504573	-0.0088277824290193	-0.0120025667642691	-0.0046802805078034	-0.005748209119666	-0.0049275962487799	-0.0020030975231985	-0.0069988880043405	-0.0054728837307052	0.0026014829453411	0.0057225016020205	-0.0066015598837466	-0.0047353446438538	0.0064381889596036	-0.0055045452764444	-0.0051006583335641	-0.0023819761170268	-0.0054502883599191	0.0032774598550115
rubberduck1	0.0047256724228937	0.0025846608413232	-0.0001582567393956	0.0045747508144569	0.0034709207135936	-0.0006985472890477	0.0037994928183419	-0.0024097710465618	0.0016716444425276	0.0026746145614716	-0.002210429671766	0.0019050812715874	0.0022213470598497	0.0086928345328362	0.0010487167046832	-0.0025230151382447	0.0035021245904217	-0.0004226393212697	-0.0013954981815592	-0.0058274072962303	-0.0043352028693665	-0.0055213649155121	-0.0026673138787309	0.001434836959899	-0.0022133386920496	-0.0053323025750368	-0.0060930347273892	-0.0017767241778571	0.0005429028438082	-0.0059318316121871	0.0027910856750121	0.0037824567770333	-0.002685935910769	0.0021540375823429	-0.0051978984944369	0.0001512920389943
rubberduck2	0.0153905484642869	0.0060487584574075	0.0109784642110023	0.0007485887062381	0.0038611104046144	-0.0045770444203706	0.0014650595628032	-0.0006805773885631	0.0056466145360187	0.0023817139585916	0.0026995546696462	0.0043919651005885	0.0086928345328362	0.0137753779579272	0.006798497168592	0.003417281448351	-0.0009402718759848	0.0017923526827869	-0.0121756387637713	-0.0144228274691716	-0.0098299841666264	-0.0063715446609168	-0.0069555171700258	-0.0037152434555883	-0.0059684158784975	-0.0104942655828627	-0.0109624510117912	-0.0028164129352167	-0.001529879158008	-0.0065572752498043	0.0070578823184815	0.0037067208311642	-0.0054629410173896	-0.0021078564663939	-0.0087518998719094	0.0012534595514886
rubberduck3	0.0065058040040536	0.0010516116705118	-0.0018018754873367	0.0008540184746819	0.0027512449876538	-0.0035472397596577	-0.0012017219902223	0.0063682870426259	0.0005935178409254	0.0032435375802716	0.0015296065702776	-0.0018651080344856	0.0010487167046832	0.006798497168592	0.007370115357036	0.0022836071944279	0.0043446675465999	0.00631420855053	-0.0053945023152016	-0.0072830542411042	0.0008949365734355	0.0004767499002503	0.0042932778259854	-0.0001012428041402	-0.0046145981332301	-0.0095926261122188	-0.0028175325783937	-0.0036679830257714	-0.0043184544323298	0.0005014678221663	0.0041788346350618	0.0018284630965141	-0.0033597458192152	-0.0005328910664044	-0.0058882941055714	-0.001169451390789
dishware1	-0.0001027303395732	0.0011677760967491	0.0064439154372948	-0.0004307884829016	0.0025468818577922	0.0006445341805143	0.0046536533542408	0.0005743990238242	0.0051387545445396	-0.0018111976834617	0.0037570732320971	0.0082477441305707	-0.0025230151382447	0.003417281448351	0.0022836071944279	0.0041271242677144	0.0016426657184226	0.0011405829191625	-0.0095227957467523	-0.0058924602499503	-0.0039816979369669	-0.0003902364406971	-0.0051257839833322	-0.0030968773623349	-0.0009072602854792	-0.0031595717962711	0.0029906533636444	0.0021083250361909	-0.0020256879526641	0.0005896537430877	0.0060874459091948	-0.0039177843249	-0.0050023250676461	-0.0033774764602449	-0.0047244803603657	0.0037452725835305
dishware2	0.000733595423199	-0.0017306733299012	-0.0022297727413243	0.000837972327471	0.0010089697444713	0.0008380084948934	0.0016862581694353	0.0009039271312071	-0.0008661245000918	-0.0011831811946813	3.198969160639835e-05	0.0050310194430768	0.0035021245904217	-0.0009402718759848	0.0043446675465999	0.0016426657184226	0.0018254384913882	0.0010519650358601	0.0001989996188849	-0.0028400373024806	-0.0007462006055426	-0.0054589877938008	-0.0007823478379392	0.0005894996485077	-0.0033128060766583	0.0007997599977164	0.0016247177748337	-0.0006894809455591	-0.0046212539686884	-0.0005643657368034	0.0035907876163407	-0.0012653154153436	-0.002491902574754	-0.0007080062324559	-0.0022880331040121	0.0002396620577253
dishware3	0.0033521575075765	0.0033304586326958	0.001416023324567	0.0021146253411518	-0.0017430434179429	-0.0064313737883122	-0.0014866480090829	0.0049277374104567	-0.0021771181810128	0.0015053280059764	-0.000138958905834	-0.0011545404504573	-0.0004226393212697	0.0017923526827869	0.00631420855053	0.0011405829191625	0.0010519650358601	-0.0011842305900034	-0.0014331762245907	-1.3687441213802975e-05	0.0023298243910073	-0.0002339051633713	0.0036353900058462	-0.0010049850230731	-0.0030120226180243	-0.0017860574624877	-0.0006758869325165	-0.0012439699873017	-0.0024078528447938	1.9505684534966932e-05	-3.811209449561799e-05	0.0014682945202136	0.0036888491197203	-0.001192022094172	-0.0012465787859456	-0.0035567632374467
fence1	-0.0130661804137992	-0.0074811692208663	-0.0129313943528318	0.0004982353103731	-0.0078492862918233	0.0053189362447577	-0.0019495609652938	-0.0062235178415555	-0.0095296942504151	-0.0070922727783887	-0.0083168228819797	-0.0088277824290193	-0.0013954981815592	-0.0121756387637713	-0.0053945023152016	-0.0095227957467523	0.0001989996188849	-0.0014331762245907	0.0202185160708786	0.0172208249015578	0.0085740425209296	0.0012338456937918	0.0039604448489617	0.0067628095696935	0.0074268934221315	0.0140665465627497	0.0065147901443884	-0.0011747772666747	0.0043266247367473	0.0013700048736501	-0.0113485772346447	0.0015754849162518	0.0094771859979249	0.0049665217835892	0.0147410203066173	-0.0021735407650406
fence2	-0.0148055330703095	-0.0049282924854059	-0.0097834314259902	-0.0006472660833329	-0.0059233083746689	0.0016390171014043	-0.0040938900293205	-0.0057389914215531	-0.0080017275036685	-0.0028720386344505	-0.0056048772771339	-0.0120025667642691	-0.0058274072962303	-0.0144228274691716	-0.0072830542411042	-0.0058924602499503	-0.0028400373024806	-1.3687441213802975e-05	0.0172208249015578	0.0144131611254672	0.0096051603636345	0.0058348441794799	0.0050741281627294	0.005823719087651	0.0095006316178885	0.0146713828347526	0.0067596054486428	0.0005266011329723	0.0034584415293806	0.0072106837881512	-0.0076520202137445	-0.0011258835744751	0.008169610716587	0.007248913982249	0.0160919134778298	-0.0008966356003269
fence3	-0.0072404885237729	-0.0034390228034439	-0.0044105435578898	3.306289815690196e-05	-0.0075914374690753	0.0030511992522694	-0.0069039101520017	0.0032140929887309	-0.0090815178488746	0.0007317738291317	0.0004269969890655	-0.0046802805078034	-0.0043352028693665	-0.0098299841666264	0.0008949365734355	-0.0039816979369669	-0.0007462006055426	0.0023298243910073	0.0085740425209296	0.0096051603636345	0.0067550924132432	0.0037308410625927	0.0109947536095085	-0.0009816603201031	0.0006312183582878	0.0051748291799259	0.0088306699595472	0.0005194857058199	-0.0019953795189526	0.0048615710932236	-0.0063893450615574	-0.0016429498674038	0.0088009106770521	-5.1705574736721106e-05	0.0051551497602792	-0.0026855300967092
food1	-0.0024818094932613	-0.000325806748199	-0.0005082549104838	-0.0003992141446256	0.0008480045915275	-0.0030657164683939	-0.0023315398353406	0.0019220535721952	0.0008413102376571	-8.160430885046606e-05	-0.002798249427785	-0.005748209119666	-0.0055213649155121	-0.0063715446609168	0.0004767499002503	-0.0003902364406971	-0.0054589877938008	-0.0002339051633713	0.0012338456937918	0.0058348441794799	0.0037308410625927	0.0026530286783265	0.0046619954929159	0.002486211994866	0.0027940793244329	0.001227157653209	0.0018710396151102	-0.000506236186676	0.0004077273796645	0.0060050980467876	-0.005025054864099	-0.000896100315054	0.0008268448283128	-0.0011391886465974	0.0029228118977411	0.0021280902356618
food2	-0.0018705726950493	0.0006173032251154	-0.0021980756079355	0.0004669892039459	-0.000737068011372	0.0021531762587841	-0.0034989405548629	0.0011906428438688	-0.0034198248482744	0.0038245147734113	-0.0028243125462139	-0.0049275962487799	-0.0026673138787309	-0.0069555171700258	0.0042932778259854	-0.0051257839833322	-0.0007823478379392	0.0036353900058462	0.0039604448489617	0.0050741281627294	0.0109947536095085	0.0046619954929159	0.003978360496555	0.0003057611945406	0.0001552294800057	-0.0004126349187067	0.0012226860267599	-0.003232336256162	0.0008804812676475	0.0033861160577421	-0.0062279439277394	0.001490689863088	0.0034827305217361	-0.0008538963446173	-0.0002447114329142	-0.0015588678070649
food3	-0.0019976295705863	-0.0040703586161891	-0.0058799712834736	-0.0017225384062486	-0.0004313733866438	-0.0035285131566046	0.0011468531363922	-0.0022550811199572	-0.0028855616080183	-0.0016627591169529	-0.0003217757658543	-0.0020030975231985	0.001434836959899	-0.0037152434555883	-0.0001012428041402	-0.0030968773623349	0.0005894996485077	-0.0010049850230731	0.0067628095696935	0.005823719087651	-0.0009816603201031	0.002486211994866	0.0003057611945406	-0.0031840246691475	0.0044949897952701	0.0038594440909949	0.0002212117268201	0.0017287072485757	0.0021568092985032	0.0008130518115149	-0.0002667107914244	-0.0003184041259729	0.0023110637309325	0.0025830416763202	0.0038374330060077	-0.0011033495789082
shelves1	-0.0063759583358477	-0.0057371276114553	-0.0058294657361402	-0.0012450421887717	-0.0033287703039401	-0.0005994919295981	-0.0017672033010006	-0.0043267479103798	-0.0027371862680781	-0.0019050399226564	-0.0020109894370513	-0.0069988880043405	-0.0022133386920496	-0.0059684158784975	-0.0046145981332301	-0.0009072602854792	-0.0033128060766583	-0.0030120226180243	0.0074268934221315	0.0095006316178885	0.0006312183582878	0.0027940793244329	0.0001552294800057	0.0044949897952701	0.0040840006025893	0.0086726885670871	0.0033973998637534	0.0026289184094566	0.0050867085351653	0.0028324358035176	-0.0008149480142717	0.0005150423353656	0.0051323668699613	0.0037162430154454	0.0077379580731335	-0.0006253291012221
shelves2	-0.0117221723407983	-0.0067880240409515	-0.0050210331391486	-0.0025960966046454	-0.009927026274959	0.0016695278371944	-0.003103973097275	-0.0038309364761593	-0.0043638312751067	-0.006648719897533	0.0039439106207076	-0.0054728837307052	-0.0053323025750368	-0.0104942655828627	-0.0095926261122188	-0.0031595717962711	0.0007997599977164	-0.0017860574624877	0.0140665465627497	0.0146713828347526	0.0051748291799259	0.001227157653209	-0.0004126349187067	0.0038594440909949	0.0086726885670871	0.0133782494836062	0.0063957055946183	0.0021988148120926	0.0011584682672283	0.0006591448970155	-0.0020365304499855	-0.0015051826958204	0.0083667298251047	0.0034191997450353	0.0136784308579938	-0.0030577410110664
shelves3	-0.0113095792247552	-0.0049099790654168	-0.001426117582208	-0.0013646307242742	-0.0027054794861037	0.003847785417306	0.0007360720710917	-0.0008442383208149	-0.0036352381800229	-0.0030653139652871	0.0003814916681079	0.0026014829453411	-0.0060930347273892	-0.0109624510117912	-0.0028175325783937	0.0029906533636444	0.0016247177748337	-0.0006758869325165	0.0065147901443884	0.0067596054486428	0.0088306699595472	0.0018710396151102	0.0012226860267599	0.0002212117268201	0.0033973998637534	0.0063957055946183	0.0042147106713322	0.001513849520397	-0.0024979321746328	0.0011526028453264	-0.0019061743719633	-0.0036198084092638	0.0059707129816303	-0.0027497181854122	0.0039421362690233	0.0013138044365377
shoppingcart1	-0.0037581175293707	-0.0017651739208311	0.0015552048261946	0.0004000920564328	-0.0020752875379456	-0.001498435959752	0.0030950295897576	0.0029358906342046	-0.0005572937308543	0.0021604127324285	0.0012675614559496	0.0057225016020205	-0.0017767241778571	-0.0028164129352167	-0.0036679830257714	0.0021083250361909	-0.0006894809455591	-0.0012439699873017	-0.0011747772666747	0.0005266011329723	0.0005194857058199	-0.000506236186676	-0.003232336256162	0.0017287072485757	0.0026289184094566	0.0021988148120926	0.001513849520397	0.0005577158058792	0.0015718134536694	-0.0008910263451213	0.0005598170416413	-0.0044118004580328	0.0004977449376626	0.0034537801249068	-0.0009446031050915	-0.000604892406898
shoppingcart2	0.0005231536290489	0.0009264675060268	-0.0023842837204478	-0.0001146018459112	0.0007893604347221	0.0010043325742348	-0.0006286598472721	-0.0032824106251475	0.0009019428412198	0.0017207639843364	-0.0048381231273688	-0.0066015598837466	0.0005429028438082	-0.001529879158008	-0.0043184544323298	-0.0020256879526641	-0.0046212539686884	-0.0024078528447938	0.0043266247367473	0.0034584415293806	-0.0019953795189526	0.0004077273796645	0.0008804812676475	0.0021568092985032	0.0050867085351653	0.0011584682672283	-0.0024979321746328	0.0015718134536694	0.0014972303975084	0.0026124050817729	-0.005144385316681	0.0016763853416112	0.0003041536819871	0.0035012793616522	0.0013145148849622	0.0020781905748715
shoppingcart3	-0.0003442147707054	-0.0025006215479869	-0.0038238772491791	0.0007072087178306	3.134487962076568e-05	-0.0020459780325074	-0.0043976107911119	0.0038410828845836	-0.004298918316086	-0.0035557454801485	0.0001512252621255	-0.0047353446438538	-0.0059318316121871	-0.0065572752498043	0.0005014678221663	0.0005896537430877	-0.0005643657368034	1.9505684534966932e-05	0.0013700048736501	0.0072106837881512	0.0048615710932236	0.0060050980467876	0.0033861160577421	0.0008130518115149	0.0028324358035176	0.0006591448970155	0.0011526028453264	-0.0008910263451213	0.0026124050817729	0.0040373607794788	-0.0028052055873387	0.0002271175147651	0.0013028763461329	-0.0017451753803369	0.0043071315769145	0.0026143437793423
towel1	0.0020360004054786	0.0017217717281908	0.0018100213394494	0.0025464142756162	-0.000426365878262	-0.0062037058018672	0.0022194513172364	0.002489034768982	0.0046605761925772	-0.0012104576305792	0.0049856760497377	0.0064381889596036	0.0027910856750121	0.0070578823184815	0.0041788346350618	0.0060874459091948	0.0035907876163407	-3.811209449561799e-05	-0.0113485772346447	-0.0076520202137445	-0.0063893450615574	-0.005025054864099	-0.0062279439277394	-0.0002667107914244	-0.0008149480142717	-0.0020365304499855	-0.0019061743719633	0.0005598170416413	-0.005144385316681	-0.0028052055873387	0.0081084388308557	0.0010037341106898	-0.0040024067113824	0.0011452890562522	-0.0035143038381389	-0.0013109488101087
towel2	0.0028260807632818	-0.0009340172572839	-0.0010051479433314	0.0023300691501849	-6.952813383385829e-05	0.0007524806275809	4.033535785877306e-05	-0.0005961168460705	4.973061576774951e-05	0.0023272920041498	0.0001545169443064	-0.0055045452764444	0.0037824567770333	0.0037067208311642	0.0018284630965141	-0.0039177843249	-0.0012653154153436	0.0014682945202136	0.0015754849162518	-0.0011258835744751	-0.0016429498674038	-0.000896100315054	0.001490689863088	-0.0003184041259729	0.0005150423353656	-0.0015051826958204	-0.0036198084092638	-0.0044118004580328	0.0016763853416112	0.0002271175147651	0.0010037341106898	-0.0009061164005595	-0.0007678533845025	0.0013507866025366	-0.0009836063209555	-0.0006655726941607
towel3	-0.0066024034626776	-0.0012935157005748	-0.0024646715734246	-0.0015109717248331	-0.002942031090903	0.0014954458049226	-0.0024027034607667	-0.004017036111538	-0.0043523258392753	-0.0026349266113075	-0.001397013088299	-0.0051006583335641	-0.002685935910769	-0.0054629410173896	-0.0033597458192152	-0.0050023250676461	-0.002491902574754	0.0036888491197203	0.0094771859979249	0.008169610716587	0.0088009106770521	0.0008268448283128	0.0034827305217361	0.0023110637309325	0.0051323668699613	0.0083667298251047	0.0059707129816303	0.0004977449376626	0.0003041536819871	0.0013028763461329	-0.0040024067113824	-0.0007678533845025	-0.0018456996172705	0.0006189906051404	0.0057588576776816	-0.0023884255304163
tree1	-0.0004188445510714	-0.0004834165704281	-0.0057687576088309	-0.0002909016031398	-0.0019565710445392	-0.0044169171919337	0.0003625651906962	-0.0019835396919582	-0.0016376571001426	0.0045944251394128	-0.0077537347400205	-0.0023819761170268	0.0021540375823429	-0.0021078564663939	-0.0005328910664044	-0.0033774764602449	-0.0007080062324559	-0.001192022094172	0.0049665217835892	0.007248913982249	-5.1705574736721106e-05	-0.0011391886465974	-0.0008538963446173	0.0025830416763202	0.0037162430154454	0.0034191997450353	-0.0027497181854122	0.0034537801249068	0.0035012793616522	-0.0017451753803369	0.0011452890562522	0.0013507866025366	0.0006189906051404	0.0001852788335102	0.0049890873212987	-0.0004732462000732
tree2	-0.0092036235792057	-0.0035898544409856	-0.0083969889477202	-0.0036940987449716	-0.0059728666889263	0.0016838581697725	-0.0036963589399368	-0.0044282367385928	-0.0061375566132731	-0.0031527525411532	-0.0032063410833237	-0.0054502883599191	-0.0051978984944369	-0.0087518998719094	-0.0058882941055714	-0.0047244803603657	-0.0022880331040121	-0.0012465787859456	0.0147410203066173	0.0160919134778298	0.0051551497602792	0.0029228118977411	-0.0002447114329142	0.0038374330060077	0.0077379580731335	0.0136784308579938	0.0039421362690233	-0.0009446031050915	0.0013145148849622	0.0043071315769145	-0.0035143038381389	-0.0009836063209555	0.0057588576776816	0.0049890873212987	0.0060397894524638	-0.0001062314542685
tree3	-0.0027805350686066	0.0004130268349789	0.0018035886073078	0.0006747297547727	0.0049576709788879	0.0019576921273746	0.0028378333746957	-0.0018454492468366	0.0015973012272718	-0.0027608718185716	0.0008186153877746	0.0032774598550115	0.0001512920389943	0.0012534595514886	-0.001169451390789	0.0037452725835305	0.0002396620577253	-0.0035567632374467	-0.0021735407650406	-0.0008966356003269	-0.0026855300967092	0.0021280902356618	-0.0015588678070649	-0.0011033495789082	-0.0006253291012221	-0.0030577410110664	0.0013138044365377	-0.000604892406898	0.0020781905748715	0.0026143437793423	-0.0013109488101087	-0.0006655726941607	-0.0023884255304163	-0.0004732462000732	-0.0001062314542685	-0.0011720589713967
