# Supplementary material for: Infants have rich visual categories in ventrotemporal cortex at 2 months of age
Source: Nat Neurosci. 2026 Feb 2;29(3):693–702. doi: 10.1038/s41593-025-02187-8 (PMC12971487; doi:10.1038/s41593-025-02187-8)
Supplement: Supplementary file 10 — One .csv file for each RSM plot. Only the group average RSMs are provided for each ROI/age group. The full set of RSMs is available at OpenNeuro (OpenNeuro accession number: ds006883, https://doi.org/10.18112/openneuro.ds006883.v1.0.0) under derivatives/foundcog_rdms/. [file 41593_2025_2187_MOESM10_ESM.zip › ODoherty_ED_Fig1/ninemonth_both_FG2_exemplar_correlation_acrosssub_rdm.csv]

	cat1	cat2	cat3	crab1	crab2	crab3	seabird1	seabird2	seabird3	squirrel1	squirrel2	squirrel3	rubberduck1	rubberduck2	rubberduck3	dishware1	dishware2	dishware3	fence1	fence2	fence3	food1	food2	food3	shelves1	shelves2	shelves3	shoppingcart1	shoppingcart2	shoppingcart3	towel1	towel2	towel3	tree1	tree2	tree3
cat1	0.0072903428528567	0.0034985775489121	0.003399133861888	0.0085615942613958	0.0016356797121992	-0.00619334304023	0.0016176822442039	-0.0014947863201786	0.0018855425084919	-0.0011359469120397	0.0004955933573492	-0.0009686999344021	0.0049969910260897	0.0012643983777451	0.0018327123446575	0.0049266059804664	0.0046977147855644	-0.0048351396266159	-0.0081570659002923	-0.0068111324388629	-0.0045091895060837	-0.0002269035889269	-0.0028640693024294	-0.001797367213337	-0.002186643091491	-0.0036063947756272	-0.0099987100515038	0.0030571009760937	0.0032847497942813	0.0025312634799421	0.0011597515189738	0.0014688231460184	-0.0035913919529161	-0.0060146992578348	0.0015484286162713	-0.0030776694174259
cat2	0.0034985775489121	0.0125033538353381	0.0030690614755919	0.0054773831080138	0.0054163371188503	0.0011507523418128	0.0014339894098345	-0.0089197766470639	0.0024039033161471	0.0114446751657969	-0.0042561583152766	0.0063416945381138	0.0145460869302451	0.0064905074085619	-5.329441113898534e-05	-0.0017338862278581	-0.0065422262937096	-0.0019244814032626	-0.0019621715445664	-0.014168793675219	-0.0096745034488806	0.0042719458416276	0.0069297812734428	0.0042357869681904	-0.001104705084098	-0.008905241349649	0.0013304520238917	-0.0072129871615696	0.005629002347456	-0.0036912961012711	-0.0136819018640159	-0.0027258385759446	-0.0034953076801178	0.0001501991026928	-0.0032684885664216	-0.0118865138418845
cat3	0.003399133861888	0.0030690614755919	0.0125031186578738	0.0042564246169733	0.0015557971028528	0.0024107754275833	0.0042069848089479	-0.0003187704775053	0.0091964421068125	-0.0063842694881055	0.0039111199846322	-0.0022876690505143	-0.0021651252229134	-0.0013615037421324	0.0017736363070525	0.0007062547108585	-0.0020585412591401	0.0022137881758736	-0.0121347105604307	0.0006920736644768	-0.0007832712837901	-0.0052770903076421	-0.0045422763266058	-0.0057238953830993	0.0012295473401681	-0.0001770952846755	-0.0093627613443895	0.0093782428959042	-0.0021125441081329	-0.0008101446309035	0.003400697011488	-0.0021124425698162	-0.0016419819454262	-0.0012010119141115	-0.0078692985186521	0.0064019098077472
crab1	0.0085615942613958	0.0054773831080138	0.0042564246169733	0.0009216721124173	0.0067010343619991	0.0017310878769282	0.0023455665408363	-0.0048113267714194	0.0015139605079077	0.0014166449594471	0.0002484346562357	0.0062065683360966	0.0097131230044843	0.0081429206186294	-0.0015935249368669	0.0030987877731035	0.0010805434254476	-0.0030879362780119	-0.0066879497880816	-0.0122101120800315	-0.0126294076124774	0.0064929192947372	0.0007408666076974	-8.786997534737591e-05	-0.0002169062817021	-0.0056945125443413	-0.0069424716321958	-0.0002002374465569	0.0082380087688975	-0.0009118681172204	-0.0021033343582092	-0.001980146077853	-0.0060279391183715	-0.00684092748309	-0.0031024630820862	-0.0045376644837352
crab2	0.0016356797121992	0.0054163371188503	0.0015557971028528	0.0067010343619991	0.0037918341006299	0.0059413342087941	-0.002768101684503	-0.0043060623212442	-0.0002400716226074	0.0021565538054736	-0.002980249386316	0.0054263811022184	0.0101101092635806	0.0103883977679586	-0.0016441056689701	-0.0016164606080631	0.0027014062676981	-0.0008317048178975	0.0013631685306174	-0.0115734663086167	-0.0085567195450149	0.0075659999253586	0.006384421566558	0.0043755927340947	-0.0041495339245118	-0.0041157645544524	-0.0012557305572587	-0.0062083014090146	0.0013273775944745	-0.0054349997648956	-0.0058726073682663	-0.0039023279989888	-0.0035008411262385	-0.0022896471862601	-0.0017102617036635	-0.0090751099797882
crab3	-0.00619334304023	0.0011507523418128	0.0024107754275833	0.0017310878769282	0.0059413342087941	0.00489042221058	-0.0043355371600886	-0.0026351487418217	0.0030666973163622	0.0022379034110716	-0.0016126854094935	0.0038058849045144	0.0040001571231187	0.0043882442066817	-0.0033685177372629	-0.0084359780892813	-0.0033311649463253	0.0014326246985718	0.0046407320312565	0.0003857863729951	-0.004122765062839	-0.0017012904977375	0.004994466567924	0.0036782211111707	0.0003925223872912	-0.0019968102590655	0.0006662909193462	-0.0041744870670627	0.000196271009733	-0.0052114137346005	-0.004969523103701	-0.0022146938443179	-0.0003215293874096	0.0015979820273122	0.000675156588957	-0.0038906406420247
seabird1	0.0016176822442039	0.0014339894098345	0.0042069848089479	0.0023455665408363	-0.002768101684503	-0.0043355371600886	-0.0009441744756319	0.000735118873553	0.0002169132881025	-0.0002519215754	0.0052312656518589	-0.0010072170416952	0.0023104723153677	-0.0024193193132084	0.0043562464728695	0.0044898938518693	0.002440562683551	-0.001793282119027	-0.0067963623751264	0.0033808757151646	0.002919093610851	-0.0043154477220853	-0.0066364221592854	-0.0057374482065654	-0.0011527847694655	-0.0054290204129601	-0.0035402429777262	0.0049840868760068	-0.0037718979051025	0.002947866075707	0.004938172910355	0.0035992628385539	-0.0008812644648246	0.0011290239049421	-0.0036800993978874	0.0035482348476512
seabird2	-0.0014947863201786	-0.0089197766470639	-0.0003187704775053	-0.0048113267714194	-0.0043060623212442	-0.0026351487418217	0.000735118873553	0.0033133211666373	0.0007799919657996	-0.0093697052812564	0.0076847779153215	-0.005569041566467	-0.0098382676425547	-0.0099203972714385	0.0015924322248214	0.0021529615476423	0.0046865260721929	0.0049641837187188	0.002306875039893	0.0059877923106616	0.0064698151243962	-0.0013216693884235	-0.0041508163468423	0.0005115272085625	-0.0017216871170907	0.0117053286267034	-0.0021060562606187	0.0073556285787993	-0.0042795947135168	0.0049423076358868	0.0052706504031935	-0.0020188445308182	-0.0005170642461138	0.00063719110322	0.0001609576821809	0.0060408243116708
seabird3	0.0018855425084919	0.0024039033161471	0.0091964421068125	0.0015139605079077	-0.0002400716226074	0.0030666973163622	0.0002169132881025	0.0007799919657996	-0.0018371700678321	-0.0035521394975975	0.0029183026632933	-0.0019577296328616	-0.0037536854021756	-0.0050158896814625	-0.0006945393620381	-0.001314706666071	-0.0042631139406757	0.0016186586474575	-0.0051465481632833	-0.0010271369192035	-0.0019405162974779	-0.0030344690600131	-0.0010078774270225	0.0050461569243078	-0.0008114184769107	0.0056341309879316	-0.0016277955515377	0.0062240398869059	0.0015281526407128	-0.0001207117020678	0.0012378028361938	-0.0036812180201472	-0.0009044553963131	-0.0022194801947406	-0.0056100219673492	0.0019764930194168
squirrel1	-0.0011359469120397	0.0114446751657969	-0.0063842694881055	0.0014166449594471	0.0021565538054736	0.0022379034110716	-0.0002519215754	-0.0093697052812564	-0.0035521394975975	0.0058095624241504	-0.006575472127796	0.0096696785717146	0.0152128055225826	0.0105286106398111	-0.0027843802976108	-0.0013509113045158	-0.0049382833583434	-0.0033441411044274	0.005191890202438	-0.0077756172784459	-0.0050318693027193	0.0017064904473011	0.0074172048254191	0.0017887880452369	-0.0004954605388031	-0.0101623255009337	0.0037711333615283	-0.0119919008654058	0.0066347328906105	-0.0034693061703444	-0.0080933990716697	-0.0004142796022128	-0.0017129918396834	0.0004805937123646	0.0041171108499518	-0.0079504101101895
squirrel2	0.0004955933573492	-0.0042561583152766	0.0039111199846322	0.0002484346562357	-0.002980249386316	-0.0016126854094935	0.0052312656518589	0.0076847779153215	0.0029183026632933	-0.006575472127796	0.0011196010315467	-0.0038085543935226	-0.0079893606389671	-0.0087384547097297	-0.0008016131167434	0.0026414929355761	0.0020973960673434	0.0040660202494134	-0.0040609956293397	0.0058141914876353	0.0037885369372147	-0.0023898932785924	-0.0054933775763004	0.0010310606302778	-0.0012460174271214	0.0052895339165723	-0.0036434373656676	0.0097785132115442	-0.0054096552872977	0.0050255859944057	0.0051416265838719	-0.0047958484082936	0.0007923203421778	-0.001360055440841	-0.003692427995566	0.0061649346032637
squirrel3	-0.0009686999344021	0.0063416945381138	-0.0022876690505143	0.0062065683360966	0.0054263811022184	0.0038058849045144	-0.0010072170416952	-0.005569041566467	-0.0019577296328616	0.0096696785717146	-0.0038085543935226	0.0011157823588996	0.0089873539426422	0.0116336516443875	-0.0012380626964853	-0.0007417025745772	0.0008841993119533	-0.0019832502699261	0.004426410316282	-0.0075833083011442	-0.0041645736236291	0.0036514684359528	0.0032406155864153	0.0007597183169897	-0.0011930016153091	-0.0082614314885627	-0.0016917577430245	-0.0081186273035049	0.0003121267841867	-0.0038670951923873	-0.0026592909924613	-0.0021792288763553	-0.0029455796860231	-0.0006353802505407	0.0005274149782187	-0.0068223164691141
rubberduck1	0.0049969910260897	0.0145460869302451	-0.0021651252229134	0.0097131230044843	0.0101101092635806	0.0040001571231187	0.0023104723153677	-0.0098382676425547	-0.0037536854021756	0.0152128055225826	-0.0079893606389671	0.0089873539426422	0.0127654130876008	0.0157453226599345	0.0014977917105306	-0.001505621771151	-0.0011213471210703	-0.0060291122519989	-0.0037289899056892	-0.0167705931420441	-0.0103867090129815	0.0050451559072282	0.006050203181893	0.0013053836050321	-0.00207521249694	-0.0158877826090336	-0.0037233832135179	-0.0113333667912879	0.0076272373848805	-0.0036192768850109	-0.0066702383507575	0.0009673393835604	-0.0064842189822266	-0.0018069057692467	0.0005116579236753	-0.0105108275455076
rubberduck2	0.0012643983777451	0.0064905074085619	-0.0013615037421324	0.0081429206186294	0.0103883977679586	0.0043882442066817	-0.0024193193132084	-0.0099203972714385	-0.0050158896814625	0.0105286106398111	-0.0087384547097297	0.0116336516443875	0.0157453226599345	0.0114268243218755	8.14659909943935e-05	-0.000554669795149	0.0010964793144405	-0.004897882920136	-0.0015920357125675	-0.0115475088568321	-0.009284176056728	0.0089428964966395	0.0068846837979868	-0.0003372306820441	-0.000350101384111	-0.0145627442266755	-0.0001006020107027	-0.010584157658835	0.0054578936813749	-0.0058027609961062	-0.0063522160277801	-0.0015816839395105	-0.0013520277960879	-0.0033340936171108	0.0034285098201214	-0.0069199419834202
rubberduck3	0.0018327123446575	-5.329441113898534e-05	0.0017736363070525	-0.0015935249368669	-0.0016441056689701	-0.0033685177372629	0.0043562464728695	0.0015924322248214	-0.0006945393620381	-0.0027843802976108	-0.0008016131167434	-0.0012380626964853	0.0014977917105306	8.14659909943935e-05	0.0012630298081718	0.0045663731978016	0.0013179537475062	-0.0018115299129291	-0.0030799480665558	0.0029828297218724	0.0046305223373596	-0.0041620446346683	-0.0067680491502362	-0.0031667032786205	0.0016707738752883	-0.000988992495311	-0.0013508111932287	0.0021319669813607	-0.001394665532545	0.0013432855100943	0.0043514321502972	0.0033502177266058	-0.0014102651110287	0.0007962321636862	-0.002899388061931	0.0016962032909083
dishware1	0.0049266059804664	-0.0017338862278581	0.0007062547108585	0.0030987877731035	-0.0016164606080631	-0.0084359780892813	0.0044898938518693	0.0021529615476423	-0.001314706666071	-0.0013509113045158	0.0026414929355761	-0.0007417025745772	-0.001505621771151	-0.000554669795149	0.0045663731978016	0.0017820680190806	0.0013560515998067	-0.0008222941462974	-0.0052926090453051	0.0002179421322371	-0.0001892689676686	0.0029632226574481	-0.0047768772166233	-0.0043042145250007	0.0003196645534931	0.0030273252849575	-0.0005824457094608	0.0041661033437329	0.0011813611286156	0.0037813830868687	0.0043487103473917	-0.0012411057495184	-0.000455349564281	-0.0049533965479841	-0.0028550076688881	0.0047663545389388
dishware2	0.0046977147855644	-0.0065422262937096	-0.0020585412591401	0.0010805434254476	0.0027014062676981	-0.0033311649463253	0.002440562683551	0.0046865260721929	-0.0042631139406757	-0.0049382833583434	0.0020973960673434	0.0008841993119533	-0.0011213471210703	0.0010964793144405	0.0013179537475062	0.0013560515998067	0.0027888065729404	0.0006696751331037	0.0012745829607064	0.0002217775884181	0.0006394902685061	0.003623731174094	-0.0051338162309007	-0.0030862714554195	0.0006896663340231	-0.0005164895477693	-0.0061617694907637	0.0018071256740185	0.00052256518739	0.0014026116617374	0.0073162904777556	0.0007627213223998	-0.0004565525409086	-0.0034131544230149	0.0048281392290714	-0.0001899090365205
dishware3	-0.0048351396266159	-0.0019244814032626	0.0022137881758736	-0.0030879362780119	-0.0008317048178975	0.0014326246985718	-0.001793282119027	0.0049641837187188	0.0016186586474575	-0.0033441411044274	0.0040660202494134	-0.0019832502699261	-0.0060291122519989	-0.004897882920136	-0.0018115299129291	-0.0008222941462974	0.0006696751331037	-0.0060908946123086	0.0026604026046337	0.0043675807469039	0.0027539035635653	0.0001379342592786	-0.0003184179591398	0.0016050083902853	0.0007665542603602	0.0076862047240366	0.0024848468605054	0.0032794597645858	-0.0006707682215668	0.0001342891447147	0.0007051548105224	-0.0030083935491117	0.0034400016415488	-0.0011122537873957	0.001122433388686	0.0029074889017829
fence1	-0.0081570659002923	-0.0019621715445664	-0.0121347105604307	-0.0066879497880816	0.0013631685306174	0.0046407320312565	-0.0067963623751264	0.002306875039893	-0.0051465481632833	0.005191890202438	-0.0040609956293397	0.004426410316282	-0.0037289899056892	-0.0015920357125675	-0.0030799480665558	-0.0052926090453051	0.0012745829607064	0.0026604026046337	0.0120697115229107	0.0006880873726153	0.0036594332707588	0.00192049584786	0.0040326308323181	0.0049102482510045	-0.0011994730677717	0.0081952903965197	0.0090503732471988	-0.0078327018645743	-7.33091721874409e-05	-0.0051664349987651	-0.00396502130223	-0.0031677688656787	0.0041370051887553	0.0028712311092564	0.0062969068658211	-0.0024047072398402
fence2	-0.0068111324388629	-0.014168793675219	0.0006920736644768	-0.0122101120800315	-0.0115734663086167	0.0003857863729951	0.0033808757151646	0.0059877923106616	-0.0010271369192035	-0.0077756172784459	0.0058141914876353	-0.0075833083011442	-0.0167705931420441	-0.0115475088568321	0.0029828297218724	0.0002179421322371	0.0002217775884181	0.0043675807469039	0.0006880873726153	0.0128351104284251	0.0148189143842184	-0.0082199060815162	-0.0034335986215577	-0.00376398523271	0.0046264749567077	0.005179760852622	0.0050054798690094	0.0068472146356093	-0.0110185563211697	0.0037327846097532	0.0086779132029634	0.0014030259626268	0.0116559214336925	0.005850013118519	0.0038841835515215	0.0120361822303188
fence3	-0.0045091895060837	-0.0096745034488806	-0.0007832712837901	-0.0126294076124774	-0.0085567195450149	-0.004122765062839	0.002919093610851	0.0064698151243962	-0.0019405162974779	-0.0050318693027193	0.0037885369372147	-0.0041645736236291	-0.0103867090129815	-0.009284176056728	0.0046305223373596	-0.0001892689676686	0.0006394902685061	0.0027539035635653	0.0036594332707588	0.0148189143842184	0.0065855675755658	-0.0083218108272855	-0.0059180960380725	-0.0037448270013546	-0.0007545210651271	0.0036914656795443	0.0061997378765684	0.0036072756603973	-0.0077727701672735	0.0053091624021736	0.0051516178416854	0.0039994169108972	0.0064247076350916	0.0072564972713106	0.0012426994171528	0.0094178225686988
food1	-0.0002269035889269	0.0042719458416276	-0.0052770903076421	0.0064929192947372	0.0075659999253586	-0.0017012904977375	-0.0043154477220853	-0.0013216693884235	-0.0030344690600131	0.0017064904473011	-0.0023898932785924	0.0036514684359528	0.0050451559072282	0.0089428964966395	-0.0041620446346683	0.0029632226574481	0.003623731174094	0.0001379342592786	0.00192049584786	-0.0082199060815162	-0.0083218108272855	0.0042686866878549	0.0063461724472008	0.0045730180314903	0.0002813515009582	0.0009324788993328	0.0009332093762085	-0.0040542869647895	0.002389587680264	-0.0024694062392869	-0.0045871855954521	-0.0018364243801777	-0.0005473958043467	-0.0059203564173892	0.0010702447639102	-0.0066202829162987
food2	-0.0028640693024294	0.0069297812734428	-0.0045422763266058	0.0007408666076974	0.006384421566558	0.004994466567924	-0.0066364221592854	-0.0041508163468423	-0.0010078774270225	0.0074172048254191	-0.0054933775763004	0.0032406155864153	0.006050203181893	0.0068846837979868	-0.0067680491502362	-0.0047768772166233	-0.0051338162309007	-0.0003184179591398	0.0040326308323181	-0.0034335986215577	-0.0059180960380725	0.0063461724472008	0.0016276323997107	0.0062647695654712	0.0018616390693566	-0.0012678768103214	0.004552867306223	-0.006999673476263	0.0051195549194741	-0.0029824801423356	-0.0099718397083348	-0.0010647219402275	-0.0009291968085215	-0.0006324772910742	0.0025041597493906	-0.0070928679884492
food3	-0.001797367213337	0.0042357869681904	-0.0057238953830993	-8.786997534737591e-05	0.0043755927340947	0.0036782211111707	-0.0057374482065654	0.0005115272085625	0.0050461569243078	0.0017887880452369	0.0010310606302778	0.0007597183169897	0.0013053836050321	-0.0003372306820441	-0.0031667032786205	-0.0043042145250007	-0.0030862714554195	0.0016050083902853	0.0049102482510045	-0.00376398523271	-0.0037448270013546	0.0045730180314903	0.0062647695654712	0.0006405416064432	-0.0002138006053461	0.0058453871555887	0.0035084962041024	-0.0022448851714452	0.001674609566441	-0.0024935503533931	-0.0057155817495633	-0.0025181106812136	-1.6421301930695334e-05	7.835192789131222e-05	-0.0019761581531347	-0.0069944393865808
shelves1	-0.002186643091491	-0.001104705084098	0.0012295473401681	-0.0002169062817021	-0.0041495339245118	0.0003925223872912	-0.0011527847694655	-0.0017216871170907	-0.0008114184769107	-0.0004954605388031	-0.0012460174271214	-0.0011930016153091	-0.00207521249694	-0.000350101384111	0.0016707738752883	0.0003196645534931	0.0006896663340231	0.0007665542603602	-0.0011994730677717	0.0046264749567077	-0.0007545210651271	0.0002813515009582	0.0018616390693566	-0.0002138006053461	-0.0044091602786733	-0.0004627288409428	0.0022021810608462	0.0005343851293022	0.0010736792532874	0.0006987541862407	0.0021225089113774	0.0055271420469242	0.0009348048146183	0.0011520797940067	0.0007324301368391	0.0011217517368789
shelves2	-0.0036063947756272	-0.008905241349649	-0.0001770952846755	-0.0056945125443413	-0.0041157645544524	-0.0019968102590655	-0.0054290204129601	0.0117053286267034	0.0056341309879316	-0.0101623255009337	0.0052895339165723	-0.0082614314885627	-0.0158877826090336	-0.0145627442266755	-0.000988992495311	0.0030273252849575	-0.0005164895477693	0.0076862047240366	0.0081952903965197	0.005179760852622	0.0036914656795443	0.0009324788993328	-0.0012678768103214	0.0058453871555887	-0.0004627288409428	0.01598835802531	0.0052376355691274	0.0073496454937673	-0.0022407246663385	0.0016742782264432	0.0017364562357622	-0.00631533947996	0.004543857407619	-0.0015642066845993	-2.111228577547929e-05	0.0048606526943914
shelves3	-0.0099987100515038	0.0013304520238917	-0.0093627613443895	-0.0069424716321958	-0.0012557305572587	0.0006662909193462	-0.0035402429777262	-0.0021060562606187	-0.0016277955515377	0.0037711333615283	-0.0036434373656676	-0.0016917577430245	-0.0037233832135179	-0.0001006020107027	-0.0013508111932287	-0.0005824457094608	-0.0061617694907637	0.0024848468605054	0.0090503732471988	0.0050054798690094	0.0061997378765684	0.0009332093762085	0.004552867306223	0.0035084962041024	0.0022021810608462	0.0052376355691274	0.0044448161627331	-0.0060478631976053	-0.0003256580765915	-0.001080825620402	-0.0034249897778744	0.0021799959583589	0.0055051811491341	0.0056862508238063	0.0020493306541044	-0.0006139803424216
shoppingcart1	0.0030571009760937	-0.0072129871615696	0.0093782428959042	-0.0002002374465569	-0.0062083014090146	-0.0041744870670627	0.0049840868760068	0.0073556285787993	0.0062240398869059	-0.0119919008654058	0.0097785132115442	-0.0081186273035049	-0.0113333667912879	-0.010584157658835	0.0021319669813607	0.0041661033437329	0.0018071256740185	0.0032794597645858	-0.0078327018645743	0.0068472146356093	0.0036072756603973	-0.0040542869647895	-0.006999673476263	-0.0022448851714452	0.0005343851293022	0.0073496454937673	-0.0060478631976053	0.0040551050519393	-0.0026162807043451	0.0058237757455289	0.0072604296225929	-0.0007722132739311	0.002927587415242	-0.0023870544343266	-0.0036355846693215	0.0109449067701928
shoppingcart2	0.0032847497942813	0.005629002347456	-0.0021125441081329	0.0082380087688975	0.0013273775944745	0.000196271009733	-0.0037718979051025	-0.0042795947135168	0.0015281526407128	0.0066347328906105	-0.0054096552872977	0.0003121267841867	0.0076272373848805	0.0054578936813749	-0.001394665532545	0.0011813611286156	0.00052256518739	-0.0006707682215668	-7.33091721874409e-05	-0.0110185563211697	-0.0077727701672735	0.002389587680264	0.0051195549194741	0.001674609566441	0.0010736792532874	-0.0022407246663385	-0.0003256580765915	-0.0026162807043451	-0.0012891901965623	-0.0006821726940062	-0.0025932042731625	0.0003072815338274	-0.0030288778359673	-0.0028449416886497	0.0007391560362943	-0.0034746062046695
shoppingcart3	0.0025312634799421	-0.0036912961012711	-0.0008101446309035	-0.0009118681172204	-0.0054349997648956	-0.0052114137346005	0.002947866075707	0.0049423076358868	-0.0001207117020678	-0.0034693061703444	0.0050255859944057	-0.0038670951923873	-0.0036192768850109	-0.0058027609961062	0.0013432855100943	0.0037813830868687	0.0014026116617374	0.0001342891447147	-0.0051664349987651	0.0037327846097532	0.0053091624021736	-0.0024694062392869	-0.0029824801423356	-0.0024935503533931	0.0006987541862407	0.0016742782264432	-0.001080825620402	0.0058237757455289	-0.0006821726940062	-0.0007716013418116	0.0034939049909361	0.0030416791801897	-0.0019323139075779	-0.0006564938977497	-0.0018462818173765	0.0062576448175165
towel1	0.0011597515189738	-0.0136819018640159	0.003400697011488	-0.0021033343582092	-0.0058726073682663	-0.004969523103701	0.004938172910355	0.0052706504031935	0.0012378028361938	-0.0080933990716697	0.0051416265838719	-0.0026592909924613	-0.0066702383507575	-0.0063522160277801	0.0043514321502972	0.0043487103473917	0.0073162904777556	0.0007051548105224	-0.00396502130223	0.0086779132029634	0.0051516178416854	-0.0045871855954521	-0.0099718397083348	-0.0057155817495633	0.0021225089113774	0.0017364562357622	-0.0034249897778744	0.0072604296225929	-0.0025932042731625	0.0034939049909361	0.0057202901031144	0.0018059575932404	0.0018064996791625	-0.0008623843880364	0.0011012981771258	0.0112946630659822
towel2	0.0014688231460184	-0.0027258385759446	-0.0021124425698162	-0.001980146077853	-0.0039023279989888	-0.0022146938443179	0.0035992628385539	-0.0020188445308182	-0.0036812180201472	-0.0004142796022128	-0.0047958484082936	-0.0021792288763553	0.0009673393835604	-0.0015816839395105	0.0033502177266058	-0.0012411057495184	0.0007627213223998	-0.0030083935491117	-0.0031677688656787	0.0014030259626268	0.0039994169108972	-0.0018364243801777	-0.0010647219402275	-0.0025181106812136	0.0055271420469242	-0.00631533947996	0.0021799959583589	-0.0007722132739311	0.0003072815338274	0.0030416791801897	0.0018059575932404	0.0033242039220366	0.0002074302884685	0.0071428673929613	0.0030559459435983	0.000243580744273
towel3	-0.0035913919529161	-0.0034953076801178	-0.0016419819454262	-0.0060279391183715	-0.0035008411262385	-0.0003215293874096	-0.0008812644648246	-0.0005170642461138	-0.0009044553963131	-0.0017129918396834	0.0007923203421778	-0.0029455796860231	-0.0064842189822266	-0.0013520277960879	-0.0014102651110287	-0.000455349564281	-0.0004565525409086	0.0034400016415488	0.0041370051887553	0.0116559214336925	0.0064247076350916	-0.0005473958043467	-0.0009291968085215	-1.6421301930695334e-05	0.0009348048146183	0.004543857407619	0.0055051811491341	0.002927587415242	-0.0030288778359673	-0.0019323139075779	0.0018064996791625	0.0002074302884685	-0.0008742553755553	0.0006152601179364	0.002355598086938	0.0045191944717485
tree1	-0.0060146992578348	0.0001501991026928	-0.0012010119141115	-0.00684092748309	-0.0022896471862601	0.0015979820273122	0.0011290239049421	0.00063719110322	-0.0022194801947406	0.0004805937123646	-0.001360055440841	-0.0006353802505407	-0.0018069057692467	-0.0033340936171108	0.0007962321636862	-0.0049533965479841	-0.0034131544230149	-0.0011122537873957	0.0028712311092564	0.005850013118519	0.0072564972713106	-0.0059203564173892	-0.0006324772910742	7.835192789131222e-05	0.0011520797940067	-0.0015642066845993	0.0056862508238063	-0.0023870544343266	-0.0028449416886497	-0.0006564938977497	-0.0008623843880364	0.0071428673929613	0.0006152601179364	0.0052930194382436	-0.0019832858673896	0.0005167088118084
tree2	0.0015484286162713	-0.0032684885664216	-0.0078692985186521	-0.0031024630820862	-0.0017102617036635	0.000675156588957	-0.0036800993978874	0.0001609576821809	-0.0056100219673492	0.0041171108499518	-0.003692427995566	0.0005274149782187	0.0005116579236753	0.0034285098201214	-0.002899388061931	-0.0028550076688881	0.0048281392290714	0.001122433388686	0.0062969068658211	0.0038841835515215	0.0012426994171528	0.0010702447639102	0.0025041597493906	-0.0019761581531347	0.0007324301368391	-2.111228577547929e-05	0.0020493306541044	-0.0036355846693215	0.0007391560362943	-0.0018462818173765	0.0011012981771258	0.0030559459435983	0.002355598086938	-0.0019832858673896	0.0017113424518954	0.0001768405074241
tree3	-0.0030776694174259	-0.0118865138418845	0.0064019098077472	-0.0045376644837352	-0.0090751099797882	-0.0038906406420247	0.0035482348476512	0.0060408243116708	0.0019764930194168	-0.0079504101101895	0.0061649346032637	-0.0068223164691141	-0.0105108275455076	-0.0069199419834202	0.0016962032909083	0.0047663545389388	-0.0001899090365205	0.0029074889017829	-0.0024047072398402	0.0120361822303188	0.0094178225686988	-0.0066202829162987	-0.0070928679884492	-0.0069944393865808	0.0011217517368789	0.0048606526943914	-0.0006139803424216	0.0109449067701928	-0.0034746062046695	0.0062576448175165	0.0112946630659822	0.000243580744273	0.0045191944717485	0.0005167088118084	0.0001768405074241	0.0043290576608675
