# Supplementary material for: Infants have rich visual categories in ventrotemporal cortex at 2 months of age
Source: Nat Neurosci. 2026 Feb 2;29(3):693–702. doi: 10.1038/s41593-025-02187-8 (PMC12971487; doi:10.1038/s41593-025-02187-8)
Supplement: Supplementary file 10 — One .csv file for each RSM plot. Only the group average RSMs are provided for each ROI/age group. The full set of RSMs is available at OpenNeuro (OpenNeuro accession number: ds006883, https://doi.org/10.18112/openneuro.ds006883.v1.0.0) under derivatives/foundcog_rdms/. [file 41593_2025_2187_MOESM10_ESM.zip › ODoherty_ED_Fig1/ninemonth_both_PHC_exemplar_correlation_acrosssub_rdm.csv]

	cat1	cat2	cat3	crab1	crab2	crab3	seabird1	seabird2	seabird3	squirrel1	squirrel2	squirrel3	rubberduck1	rubberduck2	rubberduck3	dishware1	dishware2	dishware3	fence1	fence2	fence3	food1	food2	food3	shelves1	shelves2	shelves3	shoppingcart1	shoppingcart2	shoppingcart3	towel1	towel2	towel3	tree1	tree2	tree3
cat1	0.0069944180912431	0.0107639354391443	0.009115676906215	0.0023997383109184	0.0027747047356898	0.004536381459125	0.0061294701108719	0.0061646335179298	0.002363425579489	0.007025258825451	0.0077461532063444	0.0072075584455815	0.0046876674951016	0.0090594891159946	0.0066898657112109	0.0043265749415424	0.0002389991960481	-0.0017249531362293	-0.0155958282230194	-0.0119930244872482	-0.0084026034630356	-0.0041387164172978	0.0033644832844263	-0.0096487915132686	-0.0094401877637021	-0.0117370201616971	-0.0018632079025844	-0.003464951321144	-0.0045552644802226	-0.0058439498491266	0.00310966100747	-0.0025879458180109	-0.0024805429288224	-0.0015689992002414	-0.0102672928970849	-0.0044831481093162
cat2	0.0107639354391443	0.0195667491235006	0.0235888971369089	0.0051624461938321	0.0062949458469165	0.005445026846961	0.0166917583549329	0.0080058482414682	0.0079110085272693	0.0125212438195289	0.010902450875246	0.018076139629429	0.0108258358285719	0.0173185063477384	0.0057742843263051	0.0033939821437603	0.0032591460464591	0.0017605842843121	-0.0317863048439166	-0.0216055445660572	-0.0100695106713436	-0.0069104990404052	-0.003125550905487	-0.0189355672260958	-0.0184548428343608	-0.0209210750829754	-0.0123503733496266	0.0028575236706583	-0.0115467352276842	-0.0097601687956671	0.0130085116869306	-0.0044872656543307	-0.0040557662550925	-0.0093996161438676	-0.0136877823112831	-0.0051384675155862
cat3	0.009115676906215	0.0235888971369089	0.0293305208118656	0.0072742255397509	0.0080905607849515	0.0077686644191344	0.0109065261749425	0.0038563171013081	0.0096715994024389	0.0132694576325447	0.0183040988302984	0.0239695722725224	0.0090014427205582	0.0203880986494778	-0.0032407432131739	0.0026339648631802	0.0009673321451445	0.0011113653005334	-0.0336535244692178	-0.0218878419292001	-0.004977605280766	-0.0099174650535595	-0.0051042380820687	-0.0237295086952295	-0.0162275883463844	-0.0189679336184781	-0.0081114625218123	0.0014592886718793	-0.0123723858128943	-0.0112568282107326	0.0079947610342533	-0.0087355523449099	0.0001454216108693	-0.0102903251368104	-0.0164844214955124	0.0021773723897443
crab1	0.0023997383109184	0.0051624461938321	0.0072742255397509	0.0003324107401604	0.0080244185893482	0.0011975540620901	-0.0005179378184825	-0.0006143557863646	0.0022670815315206	0.0032441931860096	0.0019415349281561	0.0107183023365122	0.0066088765781157	0.0064105194082691	0.002730689569094	-0.0006064735247994	0.0022422494639077	0.0008770997536422	-0.0078199039787975	-0.0090066077176314	-0.005377070743169	0.0008810173483111	-0.0005586079460148	-0.0089164598395879	-0.0027840487269228	-0.0073373170882787	-0.0032494100483007	-0.0030990711966611	-0.0013969280611106	-0.0088565280361806	0.0032154401594545	0.0023643344478337	-0.002720743611324	-0.0033102818284674	-0.0051726811842297	0.0001656455257627
crab2	0.0027747047356898	0.0062949458469165	0.0080905607849515	0.0080244185893482	0.0079001702380365	-0.000379636621292	0.0006091813581815	-0.0069408486973275	0.000847563774736	0.0070802268564907	0.0046695737943675	0.0058066820872845	0.011196716508741	0.0150505746230383	0.0059139110477613	-0.0044159073968215	0.0026121329945838	0.0034098061657125	-0.0102653574329923	-0.011507112210787	-0.0098622031072328	0.0056956215439661	0.0020902214431202	-0.0055780064875855	-0.0071086079401753	-0.011308760137349	-0.0043976030697293	-0.0087918592745733	-0.0038207340842038	-0.0055077487758127	0.0035507647465299	0.0038499135028257	-0.003220326886291	-0.0025192586634233	-0.0093483131615498	-0.0010223441619467
crab3	0.004536381459125	0.005445026846961	0.0077686644191344	0.0011975540620901	-0.000379636621292	0.001433180408387	0.0008073692771466	0.0029456330543811	0.0037137511908773	-0.0006269297393252	0.0067923946466263	0.0078780911953139	-0.0027860040931964	0.0006204663081497	0.0020619664728214	0.0063666715057197	0.0003623137625152	-0.0046886977286953	-0.0074623302939286	-0.0017372563640747	8.27671935384888e-06	0.0007233341216642	0.0047692214042373	-0.006035176904247	-0.0030577284084984	-0.0051096828274566	0.0044650738325917	-0.0015613790761762	-0.0058642177754974	-0.0001801357564593	-0.004619048786436	-0.0037586804920469	-0.0006869448256502	-0.0085426113115244	-0.0022807176470875	-0.0001494949844998
seabird1	0.0061294701108719	0.0166917583549329	0.0109065261749425	-0.0005179378184825	0.0006091813581815	0.0008073692771466	0.0056144706776207	0.0067658062861399	0.0035068815830534	0.0061910078849842	0.0055062753783194	0.0094352388303985	0.0107465100863394	0.0123528890061429	0.0045068062418762	0.0024676854660111	0.0031921307239987	0.0041985642651612	-0.0192316958189724	-0.0129112031124205	-0.0062508362119288	-0.0077573546174896	-0.0005982404782829	-0.0084007260039354	-0.0126737346543062	-0.011905718977618	-0.0080698014337721	0.0034402545341876	-0.0071551435219289	-0.0036716130410689	0.0102896224345939	-0.0027103904209727	-0.0022188598156644	-0.0059216436527915	-0.0075199121161305	-0.0061032168255393
seabird2	0.0061646335179298	0.0080058482414682	0.0038563171013081	-0.0006143557863646	-0.0069408486973275	0.0029456330543811	0.0067658062861399	0.00429568245585	0.0024434282546587	0.0026634625960923	-0.0014040251655853	0.0028384347335319	0.0020059153162547	0.0023613210834581	0.0015768278436959	0.0040404920569643	-0.0020785625560212	0.0008273530417619	-0.0054773349181866	-0.0063939014395643	0.0001840737705911	-0.0046828520700008	-0.0014290898677625	-0.0023026350343164	-0.0088988971586654	-0.003899525366765	-0.0006515400601871	0.0031644108725369	0.0010639502839962	0.0001141176717749	0.0039118382427173	0.0003232332602252	-0.0024637382111544	-0.0021663546550591	-0.00361836773232	-0.0069616749590667
seabird3	0.002363425579489	0.0079110085272693	0.0096715994024389	0.0022670815315206	0.000847563774736	0.0037137511908773	0.0035068815830534	0.0024434282546587	0.0002773256203994	0.0021339714011222	0.0061082114099667	0.0081909367356823	0.0003631851097787	0.0060604506594322	-0.0055493388470528	0.0025244793764815	-0.0008029725674541	-0.0020555850062267	-0.0068013183410232	-0.0043916990965415	-0.0039932614422483	-0.0030995876046116	-0.0038574787275658	-0.0099267014412321	-0.0031149865711252	-0.0031338692135974	-0.0001283626648105	0.0023258545863167	-0.0025254320915846	-0.004078716815147	0.0029557121111181	-0.0030437087970617	0.0011185153376604	-0.0027074194842948	-0.0050887327298361	-0.0007105651505767
squirrel1	0.007025258825451	0.0125212438195289	0.0132694576325447	0.0032441931860096	0.0070802268564907	-0.0006269297393252	0.0061910078849842	0.0026634625960923	0.0021339714011222	0.0030418096861833	0.0061139834545337	0.0083917668544098	0.0091680684742676	0.0116254436184782	0.0033813032177886	0.0017292783386357	0.00182557282467	-0.0009795705442502	-0.0184315438292134	-0.0116193587140993	-0.0052722894789345	-0.0048180350471373	-0.0024281958047396	-0.0124738928893726	-0.0099068004524146	-0.0122809817439662	-0.0070730101860825	-0.0018234479669992	-0.0055696399496871	-0.0066232259958452	0.0095739195009665	-0.0011668741972126	-0.0015691844459739	-0.0003414308479406	-0.0079244866760374	-0.0005971595112124
squirrel2	0.0077461532063444	0.010902450875246	0.0183040988302984	0.0019415349281561	0.0046695737943675	0.0067923946466263	0.0055062753783194	-0.0014040251655853	0.0061082114099667	0.0061139834545337	0.0092952201936702	0.010670249802336	0.0019641578680505	0.0073227027352949	-0.0036044971002281	0.0030212434345029	-0.0009970824352923	-0.0008191244674658	-0.017512862057081	-0.0065339166429438	-0.0037650851346581	-0.0083242225639189	-0.002951655702946	-0.0116726595804166	-0.0063070337968224	-0.0037908257623469	-0.0020295941406128	0.0035385915549379	-0.0089131734236125	-0.002993820113806	-0.0018453242347384	-0.0060186202873049	-0.0001471090972168	-0.0116320359395902	-0.0050475439837883	0.0031321679800398
squirrel3	0.0072075584455815	0.018076139629429	0.0239695722725224	0.0107183023365122	0.0058066820872845	0.0078780911953139	0.0094352388303985	0.0028384347335319	0.0081909367356823	0.0083917668544098	0.010670249802336	0.0193944663349954	0.0072657642739195	0.0120264546939978	-0.0013572254135478	0.0031842390258968	0.0045851915746282	-0.0051689163718472	-0.0252449466953209	-0.0160925201938047	-0.0078011270724619	-0.0069668269379336	-0.0066427086319628	-0.0212894287234751	-0.012972106675039	-0.0143979895819839	-0.009588270575693	0.0009060725333381	-0.0089160599374115	-0.0113623502370838	0.0071210839065702	-0.0081175583414333	0.002306872163874	-0.0075450253724571	-0.0082339993351926	0.0012755247233098
rubberduck1	0.0046876674951016	0.0108258358285719	0.0090014427205582	0.0066088765781157	0.011196716508741	-0.0027860040931964	0.0107465100863394	0.0020059153162547	0.0003631851097787	0.0091680684742676	0.0019641578680505	0.0072657642739195	0.0148865093838545	0.0199255184562706	0.0063275774742848	-0.0010011080726258	0.0022299610654114	0.0072639235399624	-0.0175201656659617	-0.0216589065726535	-0.013204595542872	-0.006579447457413	-0.0021302439274846	-0.0090102839932335	-0.0129255642914	-0.0079217808395977	-0.0101149954386681	-0.008117745343325	-0.0088969894609066	-0.0085915231595966	0.0136376199338263	0.0089389070827192	-0.0068984534547369	-0.0013663671040592	-0.0111982122316442	-0.0053482091870701
rubberduck2	0.0090594891159946	0.0173185063477384	0.0203880986494778	0.0064105194082691	0.0150505746230383	0.0006204663081497	0.0123528890061429	0.0023613210834581	0.0060604506594322	0.0116254436184782	0.0073227027352949	0.0120264546939978	0.0199255184562706	0.0231457462052084	0.0098600209497374	-0.0002431080563908	0.0028053870353745	0.0070146912861866	-0.0269276903559117	-0.0259857811024708	-0.0144089388361361	-0.0062744978053044	-0.004151786313767	-0.0150293079554893	-0.0204665564778251	-0.0168513914806963	-0.0108213948181521	-0.0065798786709041	-0.0094306351274943	-0.0136364758470434	0.015385982110616	0.0037602623257806	-0.0060941705130576	-0.0055162111120524	-0.0175959036101452	-0.0051948652387698
rubberduck3	0.0066898657112109	0.0057742843263051	-0.0032407432131739	0.002730689569094	0.0059139110477613	0.0020619664728214	0.0045068062418762	0.0015768278436959	-0.0055493388470528	0.0033813032177886	-0.0036044971002281	-0.0013572254135478	0.0063275774742848	0.0098600209497374	0.0101113857855771	0.0011431587578506	0.0029106171284101	0.0037463609705822	-0.0053428751502008	-0.0102726247234356	-0.0063045710847426	0.0071158797688482	0.0081407534856019	-9.428668001576226e-05	-0.0130312433313866	-0.0122933808991921	-0.0033047666210197	-0.005744140818723	-0.0045259533941414	-0.003883034690594	0.002936875152248	0.00281723848776	-0.0061684225634813	-0.0022210349412002	-0.0045324090070647	-0.0038868161649196
dishware1	0.0043265749415424	0.0033939821437603	0.0026339648631802	-0.0006064735247994	-0.0044159073968215	0.0063666715057197	0.0024676854660111	0.0040404920569643	0.0025244793764815	0.0017292783386357	0.0030212434345029	0.0031842390258968	-0.0010011080726258	-0.0002431080563908	0.0011431587578506	0.0002289600658458	-0.0010060655625775	-0.0013768725879665	-0.007335942082619	-0.0031103999855017	0.0006307022318124	-0.0039297358102408	-0.0009086228937273	-0.0039721671816749	0.0001203963749811	0.002393022215411	0.0033557010714129	0.0040066665054361	-0.0021543869588579	-0.0037952611257874	0.0005182751642476	-0.0041309827422853	-0.0042732544532856	-0.0040131588064734	-0.0011357681266473	-0.0028075392607111
dishware2	0.0002389991960481	0.0032591460464591	0.0009673321451445	0.0022422494639077	0.0026121329945838	0.0003623137625152	0.0031921307239987	-0.0020785625560212	-0.0008029725674541	0.00182557282467	-0.0009970824352923	0.0045851915746282	0.0022299610654114	0.0028053870353745	0.0029106171284101	-0.0010060655625775	-0.0066754861458865	0.0015767929383862	-0.0038523371752466	-0.0036189500255563	-0.0045417051777148	0.0006023167567064	0.0004790847148028	-0.001395687674082	-0.0025065092785266	-0.002954791811609	0.0001000784035344	-0.0016057326289512	0.0001590739431056	-0.0022796884268637	0.0019851774832685	-0.0006753910874208	-0.0012869603136141	-0.0007790164596663	0.0001268797119901	0.0003387180067367
dishware3	-0.0017249531362293	0.0017605842843121	0.0011113653005334	0.0008770997536422	0.0034098061657125	-0.0046886977286953	0.0041985642651612	0.0008273530417619	-0.0020555850062267	-0.0009795705442502	-0.0008191244674658	-0.0051689163718472	0.0072639235399624	0.0070146912861866	0.0037463609705822	-0.0013768725879665	0.0015767929383862	0.0019166110338583	-0.0042113482053451	-0.008457809827472	-0.0018024953103837	-0.0004780738869632	0.0029151903198122	0.0049246170411308	-0.0049218306319365	0.0003460490986535	-0.0068430499599671	-0.0010996053555764	-0.0012197887994264	0.0022617527119977	0.0073901211839796	0.0094269033483565	-0.0059430109106854	0.0005699036061942	-0.0031170600491493	-0.0039463157217647
fence1	-0.0155958282230194	-0.0317863048439166	-0.0336535244692178	-0.0078199039787975	-0.0102653574329923	-0.0074623302939286	-0.0192316958189724	-0.0054773349181866	-0.0068013183410232	-0.0184315438292134	-0.017512862057081	-0.0252449466953209	-0.0175201656659617	-0.0269276903559117	-0.0053428751502008	-0.007335942082619	-0.0038523371752466	-0.0042113482053451	0.0418294186038779	0.0337714030207822	0.0152556488424313	0.008903999145587	0.0040247690609835	0.0287664950983028	0.0241480620584129	0.0245130732345016	0.0175113316554851	-0.0013203521899039	0.0177403588709039	0.0146528226018656	-0.02024774992889	0.0056239915365479	0.007908649230034	0.0138200040022876	0.0216949495485359	0.0052858519964701
fence2	-0.0119930244872482	-0.0216055445660572	-0.0218878419292001	-0.0090066077176314	-0.011507112210787	-0.0017372563640747	-0.0129112031124205	-0.0063939014395643	-0.0043916990965415	-0.0116193587140993	-0.0065339166429438	-0.0160925201938047	-0.0216589065726535	-0.0259857811024708	-0.0102726247234356	-0.0031103999855017	-0.0036189500255563	-0.008457809827472	0.0337714030207822	0.0271974443656225	0.0179067968354912	0.0082975946709805	0.0033483968334772	0.0158304071120211	0.0216068753360599	0.0186996909065519	0.0144077439363177	0.0055924365442484	0.0115265578310902	0.015027074689988	-0.0181057254591483	-0.0057264305139266	0.0105761535105782	0.005720585916523	0.0211532593510691	0.0073110307596855
fence3	-0.0084026034630356	-0.0100695106713436	-0.004977605280766	-0.005377070743169	-0.0098622031072328	8.27671935384888e-06	-0.0062508362119288	0.0001840737705911	-0.0039932614422483	-0.0052722894789345	-0.0037650851346581	-0.0078011270724619	-0.013204595542872	-0.0144089388361361	-0.0063045710847426	0.0006307022318124	-0.0045417051777148	-0.0018024953103837	0.0152556488424313	0.0179067968354912	0.0081965512545215	0.0035473250038707	0.0017104010584302	0.0075469144808329	0.0082713258751447	0.0080658570377677	0.0055458233224892	0.008239132796748	0.006362572369572	0.0107091367307038	-0.0095977737542537	-0.0040375904378703	0.006280636293236	0.0005117275000988	0.0093497453811435	0.006216475304775
food1	-0.0041387164172978	-0.0069104990404052	-0.0099174650535595	0.0008810173483111	0.0056956215439661	0.0007233341216642	-0.0077573546174896	-0.0046828520700008	-0.0030995876046116	-0.0048180350471373	-0.0083242225639189	-0.0069668269379336	-0.006579447457413	-0.0062744978053044	0.0071158797688482	-0.0039297358102408	0.0006023167567064	-0.0004780738869632	0.008903999145587	0.0082975946709805	0.0035473250038707	0.0060474499460131	0.007628398541214	0.0097753695588674	0.0050259330095133	0.0004569413836192	0.0040951038506985	-0.0023615478505573	0.0036749976757167	0.0057816933642029	-0.0072735053984014	-0.0003557867417002	-0.0026811170401368	-1.5021869315423986e-05	0.0038962505357875	0.0035061676189968
food2	0.0033644832844263	-0.003125550905487	-0.0051042380820687	-0.0005586079460148	0.0020902214431202	0.0047692214042373	-0.0005982404782829	-0.0014290898677625	-0.0038574787275658	-0.0024281958047396	-0.002951655702946	-0.0066427086319628	-0.0021302439274846	-0.004151786313767	0.0081407534856019	-0.0009086228937273	0.0004790847148028	0.0029151903198122	0.0040247690609835	0.0033483968334772	0.0017104010584302	0.007628398541214	0.0009568078760168	0.0055617343447111	0.0017956584221338	-0.0020112857218079	0.0020290557745896	-0.0037225647227602	-0.0011673090894073	0.0030478889475314	-0.0044243400905067	0.0029153013077062	-0.0074442851593366	-0.0016010971535003	0.0024849058404619	-0.0030392363714211
food3	-0.0096487915132686	-0.0189355672260958	-0.0237295086952295	-0.0089164598395879	-0.0055780064875855	-0.006035176904247	-0.0084007260039354	-0.0023026350343164	-0.0099267014412321	-0.0124738928893726	-0.0116726595804166	-0.0212894287234751	-0.0090102839932335	-0.0150293079554893	-9.428668001576226e-05	-0.0039721671816749	-0.001395687674082	0.0049246170411308	0.0287664950983028	0.0158304071120211	0.0075469144808329	0.0097753695588674	0.0055617343447111	0.0128374795385606	0.0150591431357581	0.016196537688588	0.0096055303473274	-0.0004707869613165	0.0086070677287681	0.0116737734309573	-0.0061172630624266	0.008859021823409	-2.9181570715117672e-05	0.0082571868364019	0.0128945232775257	-0.0015653097322697
shelves1	-0.0094401877637021	-0.0184548428343608	-0.0162275883463844	-0.0027840487269228	-0.0071086079401753	-0.0030577284084984	-0.0126737346543062	-0.0088988971586654	-0.0031149865711252	-0.0099068004524146	-0.0063070337968224	-0.012972106675039	-0.0129255642914	-0.0204665564778251	-0.0130312433313866	0.0001203963749811	-0.0025065092785266	-0.0049218306319365	0.0241480620584129	0.0216068753360599	0.0082713258751447	0.0050259330095133	0.0017956584221338	0.0150591431357581	0.0190876836578781	0.0210441867022932	0.0117496323096165	0.003974609661051	0.0090577007419361	0.0078046206334803	-0.009725075896044	-0.0004323529593258	0.0050764463121915	0.0073552094929579	0.0122241892103423	0.0037601291223919
shelves2	-0.0117370201616971	-0.0209210750829754	-0.0189679336184781	-0.0073373170882787	-0.011308760137349	-0.0051096828274566	-0.011905718977618	-0.003899525366765	-0.0031338692135974	-0.0122809817439662	-0.0037908257623469	-0.0143979895819839	-0.0079217808395977	-0.0168513914806963	-0.0122933808991921	0.002393022215411	-0.002954791811609	0.0003460490986535	0.0245130732345016	0.0186996909065519	0.0080658570377677	0.0004569413836192	-0.0020112857218079	0.016196537688588	0.0210441867022932	0.0197053967642175	0.0086231918915745	0.005287862729981	0.0081062324916189	0.0101074195226087	-0.0056325529528523	0.0044315068576968	0.0034368811628018	0.0062296915474065	0.0126528608740361	0.0021872908512029
shelves3	-0.0018632079025844	-0.0123503733496266	-0.0081114625218123	-0.0032494100483007	-0.0043976030697293	0.0044650738325917	-0.0080698014337721	-0.0006515400601871	-0.0001283626648105	-0.0070730101860825	-0.0020295941406128	-0.009588270575693	-0.0101149954386681	-0.0108213948181521	-0.0033047666210197	0.0033557010714129	0.0001000784035344	-0.0068430499599671	0.0175113316554851	0.0144077439363177	0.0055458233224892	0.0040951038506985	0.0020290557745896	0.0096055303473274	0.0117496323096165	0.0086231918915745	0.0028875144478804	-0.0001388728362498	0.0020836815464434	0.0040946557389941	-0.0122009001167602	-0.001239191333304	0.0030311010662166	0.0020333460328227	0.0062369857133489	0.001317604490278
shoppingcart1	-0.003464951321144	0.0028575236706583	0.0014592886718793	-0.0030990711966611	-0.0087918592745733	-0.0015613790761762	0.0034402545341876	0.0031644108725369	0.0023258545863167	-0.0018234479669992	0.0035385915549379	0.0009060725333381	-0.008117745343325	-0.0065798786709041	-0.005744140818723	0.0040066665054361	-0.0016057326289512	-0.0010996053555764	-0.0013203521899039	0.0055924365442484	0.008239132796748	-0.0023615478505573	-0.0037225647227602	-0.0004707869613165	0.003974609661051	0.005287862729981	-0.0001388728362498	0.0032435582091188	0.0004987580706249	0.0036063684416798	0.0003407176672618	-0.0066538136387987	0.0033388651080367	-0.0034358674197898	0.005428875936067	0.0033462186573682
shoppingcart2	-0.0045552644802226	-0.0115467352276842	-0.0123723858128943	-0.0013969280611106	-0.0038207340842038	-0.0058642177754974	-0.0071551435219289	0.0010639502839962	-0.0025254320915846	-0.0055696399496871	-0.0089131734236125	-0.0089160599374115	-0.0088969894609066	-0.0094306351274943	-0.0045259533941414	-0.0021543869588579	0.0001590739431056	-0.0012197887994264	0.0177403588709039	0.0115265578310902	0.006362572369572	0.0036749976757167	-0.0011673090894073	0.0086070677287681	0.0090577007419361	0.0081062324916189	0.0020836815464434	0.0004987580706249	0.0046114977624281	0.005353526792401	-0.0054172316014124	0.0038727239476677	0.0036462862150827	0.0083705821653726	0.0058319459699408	0.0033547519277591
shoppingcart3	-0.0058439498491266	-0.0097601687956671	-0.0112568282107326	-0.0088565280361806	-0.0055077487758127	-0.0001801357564593	-0.0036716130410689	0.0001141176717749	-0.004078716815147	-0.0066232259958452	-0.002993820113806	-0.0113623502370838	-0.0085915231595966	-0.0136364758470434	-0.003883034690594	-0.0037952611257874	-0.0022796884268637	0.0022617527119977	0.0146528226018656	0.015027074689988	0.0107091367307038	0.0057816933642029	0.0030478889475314	0.0116737734309573	0.0078046206334803	0.0101074195226087	0.0040946557389941	0.0036063684416798	0.005353526792401	0.0067029154348065	-0.0063011366585785	-0.0006715014557793	0.0043143302472957	0.0013678894101949	0.006727894379895	0.0019478683087801
towel1	0.00310966100747	0.0130085116869306	0.0079947610342533	0.0032154401594545	0.0035507647465299	-0.004619048786436	0.0102896224345939	0.0039118382427173	0.0029557121111181	0.0095739195009665	-0.0018453242347384	0.0071210839065702	0.0136376199338263	0.015385982110616	0.002936875152248	0.0005182751642476	0.0019851774832685	0.0073901211839796	-0.02024774992889	-0.0181057254591483	-0.0095977737542537	-0.0072735053984014	-0.0044243400905067	-0.0061172630624266	-0.009725075896044	-0.0056325529528523	-0.0122009001167602	0.0003407176672618	-0.0054172316014124	-0.0063011366585785	0.0119389507192832	0.0054065426431622	-0.0050343076530114	0.0042847191322946	-0.008126913777812	-0.0064450111426037
towel2	-0.0025879458180109	-0.0044872656543307	-0.0087355523449099	0.0023643344478337	0.0038499135028257	-0.0037586804920469	-0.0027103904209727	0.0003232332602252	-0.0030437087970617	-0.0011668741972126	-0.0060186202873049	-0.0081175583414333	0.0089389070827192	0.0037602623257806	0.00281723848776	-0.0041309827422853	-0.0006753910874208	0.0094269033483565	0.0056239915365479	-0.0057264305139266	-0.0040375904378703	-0.0003557867417002	0.0029153013077062	0.008859021823409	-0.0004323529593258	0.0044315068576968	-0.001239191333304	-0.0066538136387987	0.0038727239476677	-0.0006715014557793	0.0054065426431622	0.007341144187396	-0.0056680374876184	0.0042360313365804	-0.0018318445073429	-0.0052783564357042
towel3	-0.0024805429288224	-0.0040557662550925	0.0001454216108693	-0.002720743611324	-0.003220326886291	-0.0006869448256502	-0.0022188598156644	-0.0024637382111544	0.0011185153376604	-0.0015691844459739	-0.0001471090972168	0.002306872163874	-0.0068984534547369	-0.0060941705130576	-0.0061684225634813	-0.0042732544532856	-0.0012869603136141	-0.0059430109106854	0.007908649230034	0.0105761535105782	0.006280636293236	-0.0026811170401368	-0.0074442851593366	-2.9181570715117672e-05	0.0050764463121915	0.0034368811628018	0.0030311010662166	0.0033388651080367	0.0036462862150827	0.0043143302472957	-0.0050343076530114	-0.0056680374876184	0.0041095968531092	0.0060051534563843	0.0036131285991573	0.004558311444674
tree1	-0.0015689992002414	-0.0093996161438676	-0.0102903251368104	-0.0033102818284674	-0.0025192586634233	-0.0085426113115244	-0.0059216436527915	-0.0021663546550591	-0.0027074194842948	-0.0003414308479406	-0.0116320359395902	-0.0075450253724571	-0.0013663671040592	-0.0055162111120524	-0.0022210349412002	-0.0040131588064734	-0.0007790164596663	0.0005699036061942	0.0138200040022876	0.005720585916523	0.0005117275000988	-1.5021869315423986e-05	-0.0016010971535003	0.0082571868364019	0.0073552094929579	0.0062296915474065	0.0020333460328227	-0.0034358674197898	0.0083705821653726	0.0013678894101949	0.0042847191322946	0.0042360313365804	0.0060051534563843	0.0083077214734014	0.0043223527525628	0.0028726693251676
tree2	-0.0102672928970849	-0.0136877823112831	-0.0164844214955124	-0.0051726811842297	-0.0093483131615498	-0.0022807176470875	-0.0075199121161305	-0.00361836773232	-0.0050887327298361	-0.0079244866760374	-0.0050475439837883	-0.0082339993351926	-0.0111982122316442	-0.0175959036101452	-0.0045324090070647	-0.0011357681266473	0.0001268797119901	-0.0031170600491493	0.0216949495485359	0.0211532593510691	0.0093497453811435	0.0038962505357875	0.0024849058404619	0.0128945232775257	0.0122241892103423	0.0126528608740361	0.0062369857133489	0.005428875936067	0.0058319459699408	0.006727894379895	-0.008126913777812	-0.0018318445073429	0.0036131285991573	0.0043223527525628	0.0084763387578738	0.0065993481040422
tree3	-0.0044831481093162	-0.0051384675155862	0.0021773723897443	0.0001656455257627	-0.0010223441619467	-0.0001494949844998	-0.0061032168255393	-0.0069616749590667	-0.0007105651505767	-0.0005971595112124	0.0031321679800398	0.0012755247233098	-0.0053482091870701	-0.0051948652387698	-0.0038868161649196	-0.0028075392607111	0.0003387180067367	-0.0039463157217647	0.0052858519964701	0.0073110307596855	0.006216475304775	0.0035061676189968	-0.0030392363714211	-0.0015653097322697	0.0037601291223919	0.0021872908512029	0.001317604490278	0.0033462186573682	0.0033547519277591	0.0019478683087801	-0.0064450111426037	-0.0052783564357042	0.004558311444674	0.0028726693251676	0.0065993481040422	0.0022329820144821
