# Supplementary material for: Infants have rich visual categories in ventrotemporal cortex at 2 months of age
Source: Nat Neurosci. 2026 Feb 2;29(3):693–702. doi: 10.1038/s41593-025-02187-8 (PMC12971487; doi:10.1038/s41593-025-02187-8)
Supplement: Supplementary file 10 — One .csv file for each RSM plot. Only the group average RSMs are provided for each ROI/age group. The full set of RSMs is available at OpenNeuro (OpenNeuro accession number: ds006883, https://doi.org/10.18112/openneuro.ds006883.v1.0.0) under derivatives/foundcog_rdms/. [file 41593_2025_2187_MOESM10_ESM.zip › ODoherty_ED_Fig1/twomonth_both_hV4_exemplar_correlation_acrosssub_rdm.csv]

	cat1	cat2	cat3	crab1	crab2	crab3	seabird1	seabird2	seabird3	squirrel1	squirrel2	squirrel3	rubberduck1	rubberduck2	rubberduck3	dishware1	dishware2	dishware3	fence1	fence2	fence3	food1	food2	food3	shelves1	shelves2	shelves3	shoppingcart1	shoppingcart2	shoppingcart3	towel1	towel2	towel3	tree1	tree2	tree3
cat1	0.0034943820611556	0.0049777164721352	-0.0040940958072415	-0.0035278173929006	-0.0033182662332362	0.0010737731437622	-0.0033188906613535	-0.0043910050615795	-0.001335486387221	-0.0014817017446926	-0.0006605869601175	0.0001203815625126	0.0004499500333625	0.0012058480246465	0.0008334872036445	0.0025745588839211	-0.0018299753457924	0.001756172415986	3.348936474182955e-05	0.0023440730677856	0.0001741833702044	0.0007425702696501	0.0007298659445183	0.0014496523167748	0.0010043099741545	0.0027623910558048	0.0005640238119159	-0.0002448221857995	0.0008711003216558	-0.0019312522631072	-0.000991883638372	0.0021117059076968	0.0008085291110597	-0.0015208554067599	0.0042071115545419	-0.0008578996802364
cat2	0.0049777164721352	0.0111645386593711	-0.0047100848201689	-0.0069840590685414	-0.0082327497390172	0.0009537280358271	-0.0031681499196561	-0.005979491976861	-0.0061170128519828	-0.0008299348585652	-0.0013019925005663	0.0027261511466918	-0.0008349713464447	0.0037950127875628	0.0025787674707344	0.0028735305976228	-0.0013410301068812	0.0016587321199163	-0.0035858789260532	0.0020795244055113	-0.000418055536986	0.0037128960844587	-0.0010035646919333	0.003213158452362	0.0003713816759248	0.0008438802743322	0.0009313999836515	0.0008112429495146	0.0002959500243519	-0.0005234107380185	-0.0009514309338202	0.0011520093627928	-0.0006354292521618	-0.0012418241005697	0.0008071513252391	0.0042512908732641
cat3	-0.0040940958072415	-0.0047100848201689	0.0252846278255827	0.0143586259634957	0.0071081009244311	-0.0119513258460022	0.0166294661436705	0.0095005241996347	-0.0053161543057499	-0.0021502866035451	0.0147633905634313	0.0061328131781072	0.0147349952924167	0.0096497047929456	0.0019396139072178	-0.0106391330636046	0.0039491637749597	-0.0077790183179883	-0.0065894473021107	-0.0150214704015551	-0.0143229990541544	-0.0068302968603108	-0.0193393194110122	-0.0014658804037017	-0.0184970395590002	-0.0122341964499734	-0.0055406491700041	0.0037835470562579	-0.0016950150345778	0.0065175360102974	0.0207056939110192	-0.00668974922166	-0.0023772215210777	-0.0021056785466046	-0.0158356843631056	0.0053612576050968
crab1	-0.0035278173929006	-0.0069840590685414	0.0143586259634957	0.0078246283203805	0.0048062782827666	-0.0054154420883298	0.0103761304254147	0.0067891488684588	-0.0010551868786363	4.870789330409748e-05	0.0082189133289826	0.0025078914508535	0.0083570531468138	0.0050139922797887	-0.0011706435965242	-0.0074018601928126	0.0052020377568567	-0.0033677113638823	-0.0016305008315809	-0.0093995580265682	-0.0078970569516597	-0.0034936112484927	-0.0088778596003412	-0.0002228006386582	-0.0067941411900433	-0.0055153740482833	-0.0015914494035266	0.0027447492733491	-0.0020654742565655	0.0030551385919272	0.008935482537587	-0.0029889413909543	-0.0036331330061986	-0.0005301419009288	-0.0074013437392624	0.0010709221827602
crab2	-0.0033182662332362	-0.0082327497390172	0.0071081009244311	0.0048062782827666	0.0063922034579265	-0.0018842589499532	0.002845635601672	0.0056745718269669	0.0038305261731237	0.0018676558559014	0.0029873860747127	-0.0005528205520677	0.0020374781908887	-0.0026437292651189	-0.0020884363607094	-0.0042559684589603	0.0026050315611434	-0.0014273287679907	0.0021361836744727	-0.0051352771976969	-0.000725451846928	-0.0041459990710211	-0.0014376958895428	-0.0014983618192215	-0.0020025728435161	-0.0021294512183562	-0.000656336971343	-0.0001922232997601	-0.0004416058758123	0.0004087294049161	0.0019887431356264	-0.0017418265740178	-0.0036323207448757	0.0027831423259687	-0.0025819837056229	-0.0018059158963582
crab3	0.0010737731437622	0.0009537280358271	-0.0119513258460022	-0.0054154420883298	-0.0018842589499532	0.0050037647173843	-0.0083974420091121	-0.0038426954851033	0.0027376457330857	0.0006448786425848	-0.0077476069118374	-0.0025642329649255	-0.0085039442051516	-0.0050144406322079	0.0006008546815815	0.0037489268207598	-0.0013823857534477	0.0042339366108496	0.0030339490303839	0.0076226126491756	0.0058495142579222	0.0044516404418951	0.0104761635106064	-0.0006598284372283	0.0104115149490181	0.0051925752432453	0.0035925618905172	-0.0037231028592802	-0.0001562296191257	-0.0033156743749795	-0.0096378961271415	0.0029800159688106	0.0007800452588523	0.0017548428616924	0.0081852954426186	-0.0039350849293207
seabird1	-0.0033188906613535	-0.0031681499196561	0.0166294661436705	0.0103761304254147	0.002845635601672	-0.0083974420091121	0.0109378101625355	0.0064191347329685	-0.0009880897267542	0.0004020647850657	0.0110956187984595	0.0025350711327515	0.0073797268770678	0.0068991732815936	7.455433400476973e-05	-0.0067754112279401	0.0037352887563276	-0.0048565194557155	-0.0043633541929652	-0.0093880828430279	-0.007330586449241	-0.0058505387748959	-0.0131604390919605	-0.0003204974178842	-0.0120865609407724	-0.0064263439645903	-0.0026119883953761	0.0026565275012293	-0.0009292592648178	0.0046064156833972	0.0140417071197866	-0.0050591527837846	-0.0017871220555703	-0.0024280234266618	-0.0101755217068548	0.0044185476545659
seabird2	-0.0043910050615795	-0.005979491976861	0.0095005241996347	0.0067891488684588	0.0056745718269669	-0.0038426954851033	0.0064191347329685	0.0059500799086301	0.0021133438618113	0.0009713702847448	0.0020025460069701	-0.0015253218808347	0.0020236608146057	-0.0013381436102999	-0.0014263046371539	-0.0028422298105199	0.00183888818106	-0.0025510300939266	-0.0007515852456173	-0.0036673284065467	-0.0024524799827241	-0.0041355298371368	-0.0026721931373647	-0.002509604117433	-0.0046187261231398	-0.0039104084550594	-0.0014496373099084	0.001329194023765	-0.0017528772905836	0.0007440264308758	0.0057132379758019	-0.0012335575825068	2.6606927389044633e-05	0.0008946279714554	-0.0044187201461375	-0.000414398337459
seabird3	-0.001335486387221	-0.0061170128519828	-0.0053161543057499	-0.0010551868786363	0.0038305261731237	0.0027376457330857	-0.0009880897267542	0.0021133438618113	0.0054498042584181	0.0023140321630429	-0.0037911688640479	-0.0055829020304642	-0.0049868827862899	-0.005761404068032	-0.0042925476855392	0.0051674215992651	-0.000272887881793	0.0008920617052628	0.0042214892483804	0.0039522319613219	0.0048419345467946	-0.0032494678404807	0.0052536761908554	-0.0035572553310502	0.0037861209715351	0.0014383470139205	0.0001962178989184	-0.0021246208238209	0.0011432629877985	-0.0010201160816478	-0.0039667272910809	0.0030915510118751	0.0012360364846733	0.0013624837413439	0.0045522964741281	-0.0032107731240438
squirrel1	-0.0014817017446926	-0.0008299348585652	-0.0021502866035451	4.870789330409748e-05	0.0018676558559014	0.0006448786425848	0.0004020647850657	0.0009713702847448	0.0023140321630429	0.0001781749769992	0.0012719153082212	-0.0007866957076423	-0.0015820432633625	-0.0013661636069642	-0.001146678016625	0.0009078918925051	0.0017547603241717	0.0005083936652069	0.0003861001003042	0.0004412682690415	0.0025448056901799	-0.0003275611558765	0.000491588681708	0.0004307117592805	0.0022915817914509	0.0001124478400344	0.0004629992572993	-0.0011603423119039	-0.0007693028996469	-0.00163019452935	-9.17344077406316e-05	-0.0004262986915525	-0.001526175684429	0.001158013629673	0.0005026722253981	0.0012126151777191
squirrel2	-0.0006605869601175	-0.0013019925005663	0.0147633905634313	0.0082189133289826	0.0029873860747127	-0.0077476069118374	0.0110956187984595	0.0020025460069701	-0.0037911688640479	0.0012719153082212	0.0125768040741283	0.0074392544349402	0.0114881349386469	0.0080546154793236	-0.0006269568753032	-0.0089946685096615	0.0064460525451365	-0.0037071355755693	-0.0055949641885924	-0.0152164936007519	-0.0076932864308489	-0.001499385101326	-0.0155616889625861	0.002615309931961	-0.0105104983961285	-0.0079929786206351	0.0004656841419242	0.0023780759289713	-0.0015230527931059	0.0047523386309658	0.0129511005416439	-0.0058752625866666	-0.0086848902603898	-0.0017673373555555	-0.0109981714083986	0.0077881155357214
squirrel3	0.0001203815625126	0.0027261511466918	0.0061328131781072	0.0025078914508535	-0.0005528205520677	-0.0025642329649255	0.0025350711327515	-0.0015253218808347	-0.0055829020304642	-0.0007866957076423	0.0074392544349402	0.0052596140712634	0.0069097670304747	0.0051576047267886	-0.0002189888936077	-0.0059129622906695	0.0031345747605671	-0.0015602877850454	-0.0029591226064391	-0.0090209091344518	-0.0050409631219601	0.0011844073501187	-0.0061641174522379	0.0036733099379781	-0.0027190192378958	-0.0024223346891832	0.0012348098997442	0.0023398265388407	-0.0014347617427892	0.0007494566217609	0.0044017931711217	-0.0034544001117087	-0.0069043893338356	0.0001546214974288	-0.0023919918833345	0.0043577234705453
rubberduck1	0.0004499500333625	-0.0008349713464447	0.0147349952924167	0.0083570531468138	0.0020374781908887	-0.0085039442051516	0.0073797268770678	0.0020236608146057	-0.0049868827862899	-0.0015820432633625	0.0114881349386469	0.0069097670304747	0.0110196177932685	0.0097206527153058	-0.0002503727190842	-0.0087096356796426	0.006046756016879	-0.0019063782715953	-0.0031819071222239	-0.0148107555600448	-0.0094487598480951	-0.001370146842105	-0.0120680220801341	0.0026128448900382	-0.0108728483649259	-0.0056824377972925	-0.001712107877457	0.0033150029340478	-0.0009391551409951	0.0040446333143487	0.0098698994328209	-0.0039520818500666	-0.0072634408073426	-0.0019873020896978	-0.0092056604022088	0.0046175063408077
rubberduck2	0.0012058480246465	0.0037950127875628	0.0096497047929456	0.0050139922797887	-0.0026437292651189	-0.0050144406322079	0.0068991732815936	-0.0013381436102999	-0.005761404068032	-0.0013661636069642	0.0080546154793236	0.0051576047267886	0.0097206527153058	0.0080848838399858	0.0032800806992627	-0.0051097191137989	0.0023533313305494	-0.0013739190389752	-0.0030013622096176	-0.0097459912903938	-0.009048722334329	0.0010543391236279	-0.0093895554385781	0.0024251253768068	-0.0089603843238602	-0.0035705448865319	-0.0009882869548474	0.0014512860861158	0.0002028271571915	0.003878953262197	0.0092473566122793	-0.0043499093305046	-0.0020380313963822	-0.001398503667921	-0.008902042221548	0.0055227484214889
rubberduck3	0.0008334872036445	0.0025787674707344	0.0019396139072178	-0.0011706435965242	-0.0020884363607094	0.0006008546815815	7.455433400476973e-05	-0.0014263046371539	-0.0042925476855392	-0.001146678016625	-0.0006269568753032	-0.0002189888936077	-0.0002503727190842	0.0032800806992627	0.007035081896619	-0.0005628365739398	-0.0048360871892201	0.0012035381104423	-0.0028176663842072	0.0032029303482941	-0.0030061715198859	0.0027536607514431	0.0008053271326541	-0.000186022977803	-0.00097085019898	-0.0003786904953316	-0.0025509096637385	-0.0031224063107949	-0.0020568711644635	-0.0006168129521946	0.0034128126406526	-6.663745775274494e-05	0.0065131254451878	-0.0016392269716623	-0.0020629475672788	-0.0004983918382597
dishware1	0.0025745588839211	0.0028735305976228	-0.0106391330636046	-0.0074018601928126	-0.0042559684589603	0.0037489268207598	-0.0067754112279401	-0.0028422298105199	0.0051674215992651	0.0009078918925051	-0.0089946685096615	-0.0059129622906695	-0.0087096356796426	-0.0051097191137989	-0.0005628365739398	0.0080827408150748	-0.0041814365260473	0.0014382679752054	0.0022156065227503	0.0139815040740099	0.0063617739593649	-0.0003822584040277	0.0072571070909878	-0.0025955370400516	0.0062566104851157	0.0026852814720795	-0.0019349946964787	-0.0007424976773907	0.0019396594153317	-0.002602701196948	-0.0055984891408396	0.0059153063493955	0.007050898459031	-0.0002492617144585	0.0076248383214083	-0.002348118502676
dishware2	-0.0018299753457924	-0.0013410301068812	0.0039491637749597	0.0052020377568567	0.0026050315611434	-0.0013823857534477	0.0037352887563276	0.00183888818106	-0.000272887881793	0.0017547603241717	0.0064460525451365	0.0031345747605671	0.006046756016879	0.0023533313305494	-0.0048360871892201	-0.0041814365260473	0.0033991377705499	-0.0002157934608196	0.0001269077947888	-0.0101716021678318	-0.0016711529125283	0.0002636340705785	-0.0052470658472103	0.0024514252703468	-0.0031674025506474	-0.0021863797135032	0.0026292711640282	0.0012768508594334	-0.0001926984470626	0.0008909136261328	0.002628688579983	-0.0028055613034425	-0.0087154015575917	0.0006236560588773	-0.0033781437099123	0.0031749369958298
dishware3	0.001756172415986	0.0016587321199163	-0.0077790183179883	-0.0033677113638823	-0.0014273287679907	0.0042339366108496	-0.0048565194557155	-0.0025510300939266	0.0008920617052628	0.0005083936652069	-0.0037071355755693	-0.0015602877850454	-0.0019063782715953	-0.0013739190389752	0.0012035381104423	0.0014382679752054	-0.0002157934608196	0.0008919084406912	0.0018300007920403	0.0010053634025436	0.0032326963989726	0.0034750909443975	0.0056945420221416	0.0014902770676456	0.0043333262201314	0.0033769319920113	0.0010314799263082	-0.0013356008625682	-0.0005918723719908	-0.0023187515646641	-0.0063587678927033	0.000967118463199	0.0005533146024596	0.001065556672652	0.0027139670866972	-0.0007875969078567
fence1	3.348936474182955e-05	-0.0035858789260532	-0.0065894473021107	-0.0016305008315809	0.0021361836744727	0.0030339490303839	-0.0043633541929652	-0.0007515852456173	0.0042214892483804	0.0003861001003042	-0.0055949641885924	-0.0029591226064391	-0.0031819071222239	-0.0030013622096176	-0.0028176663842072	0.0022156065227503	0.0001269077947888	0.0018300007920403	0.0024565872727434	0.0023242059742021	0.0033889115030611	0.001233782631991	0.0063948221996684	0.0004363035193311	0.0055318008774271	0.0035895400887195	0.0020761707966112	-0.0008844346433144	0.0007200257684793	-0.0009150938253083	-0.0068506363758788	0.0026441025953777	0.0012278981157417	0.0024613261850334	0.0035244918448932	-0.0036360513974826
fence2	0.0023440730677856	0.0020795244055113	-0.0150214704015551	-0.0093995580265682	-0.0051352771976969	0.0076226126491756	-0.0093880828430279	-0.0036673284065467	0.0039522319613219	0.0004412682690415	-0.0152164936007519	-0.0090209091344518	-0.0148107555600448	-0.0097459912903938	0.0032029303482941	0.0139815040740099	-0.0101716021678318	0.0010053634025436	0.0023242059742021	0.0234230357785766	0.009366907553661	-0.0016192470538752	0.0130591804067738	-0.0054351678384834	0.0096218859856172	0.00482699290996	-0.0042031505490129	-0.0033419718643268	0.0022227511200582	-0.0045035200576487	-0.0092146394914396	0.0092057325731447	0.015100059970424	-0.0001689266495341	0.0114801381661034	-0.0073965645599387
fence3	0.0001741833702044	-0.000418055536986	-0.0143229990541544	-0.0078970569516597	-0.000725451846928	0.0058495142579222	-0.007330586449241	-0.0024524799827241	0.0048419345467946	0.0025448056901799	-0.0076932864308489	-0.0050409631219601	-0.0094487598480951	-0.009048722334329	-0.0030061715198859	0.0063617739593649	-0.0016711529125283	0.0032326963989726	0.0033889115030611	0.009366907553661	0.008090692511066	0.0009972060995704	0.009674061663386	-0.0004203067003971	0.0072818765040892	0.0067921354927336	0.0018959468855289	-0.0021072336996017	0.0026092283329169	-0.0032450054200134	-0.0099337072637543	0.0023278947273448	0.0010473305683191	0.0018108092586813	0.0092365745340859	-0.0024178049066596
food1	0.0007425702696501	0.0037128960844587	-0.0068302968603108	-0.0034936112484927	-0.0041459990710211	0.0044516404418951	-0.0058505387748959	-0.0041355298371368	-0.0032494678404807	-0.0003275611558765	-0.001499385101326	0.0011844073501187	-0.001370146842105	0.0010543391236279	0.0027536607514431	-0.0003822584040277	0.0002636340705785	0.0034750909443975	0.001233782631991	-0.0016192470538752	0.0009972060995704	0.0050413881334374	0.0050787118706324	0.0025680985519559	0.0069114216861003	0.0037623117905518	0.0042778836341042	-0.0024464964419584	-0.0020749136619507	-0.0007388044478774	-0.0063368159945774	0.0001788318124426	-0.0027470038891664	0.001404954528314	0.0013274359876343	-0.0001330195052901
food2	0.0007298659445183	-0.0010035646919333	-0.0193393194110122	-0.0088778596003412	-0.0014376958895428	0.0104761635106064	-0.0131604390919605	-0.0026721931373647	0.0052536761908554	0.000491588681708	-0.0155616889625861	-0.0061641174522379	-0.0120680220801341	-0.0093895554385781	0.0008053271326541	0.0072571070909878	-0.0052470658472103	0.0056945420221416	0.0063948221996684	0.0130591804067738	0.009674061663386	0.0050787118706324	0.0161575087122178	-0.001137116226484	0.0160163434044962	0.0089651947652074	0.0028707219108108	-0.0043179107912352	-0.0002400542827401	-0.0060507805290658	-0.0160706658213042	0.0064191248579904	0.005881942123987	0.0031644510372825	0.0117906961716858	-0.0068144907912209
food3	0.0014496523167748	0.003213158452362	-0.0014658804037017	-0.0002228006386582	-0.0014983618192215	-0.0006598284372283	-0.0003204974178842	-0.002509604117433	-0.0035572553310502	0.0004307117592805	0.002615309931961	0.0036733099379781	0.0026128448900382	0.0024251253768068	-0.000186022977803	-0.0025955370400516	0.0024514252703468	0.0014902770676456	0.0004363035193311	-0.0054351678384834	-0.0004203067003971	0.0025680985519559	-0.001137116226484	0.0024328788295436	0.0010054309688693	0.0008576198171235	0.002196366947601	0.0018534637310186	-0.0008495279578257	-0.0001862966137237	4.0168896972824e-05	-0.0030726582554298	-0.0048436020969539	-0.0004551344961608	0.0005438238199655	0.0026047525568282
shelves1	0.0010043099741545	0.0003713816759248	-0.0184970395590002	-0.0067941411900433	-0.0020025728435161	0.0104115149490181	-0.0120865609407724	-0.0046187261231398	0.0037861209715351	0.0022915817914509	-0.0105104983961285	-0.0027190192378958	-0.0108728483649259	-0.0089603843238602	-0.00097085019898	0.0062566104851157	-0.0031674025506474	0.0043333262201314	0.0055318008774271	0.0096218859856172	0.0072818765040892	0.0069114216861003	0.0160163434044962	0.0010054309688693	0.0146164636269617	0.0081010174930876	0.0060918053735925	-0.0035235834643849	-0.0016776788153212	-0.0060698443408289	-0.0138455244567685	0.0042063155703769	0.0013969444967959	0.002535286280573	0.0124984924441333	-0.005119443477004
shelves2	0.0027623910558048	0.0008438802743322	-0.0122341964499734	-0.0055153740482833	-0.0021294512183562	0.0051925752432453	-0.0064263439645903	-0.0039104084550594	0.0014383470139205	0.0001124478400344	-0.0079929786206351	-0.0024223346891832	-0.0056824377972925	-0.0035705448865319	-0.0003786904953316	0.0026852814720795	-0.0021863797135032	0.0033769319920113	0.0035895400887195	0.00482699290996	0.0067921354927336	0.0037623117905518	0.0089651947652074	0.0008576198171235	0.0081010174930876	0.0048753063116055	0.0033038009686484	-0.0018888324738887	0.0013808402860945	-0.0023301095618365	-0.0097312953040938	0.0023983265613488	0.000595894421704	0.000910440218537	0.0069756801508605	-0.0039586243012385
shelves3	0.0005640238119159	0.0009313999836515	-0.0055406491700041	-0.0015914494035266	-0.000656336971343	0.0035925618905172	-0.0026119883953761	-0.0014496373099084	0.0001962178989184	0.0004629992572993	0.0004656841419242	0.0012348098997442	-0.001712107877457	-0.0009882869548474	-0.0025509096637385	-0.0019349946964787	0.0026292711640282	0.0010314799263082	0.0020761707966112	-0.0042031505490129	0.0018959468855289	0.0042778836341042	0.0028707219108108	0.002196366947601	0.0060918053735925	0.0033038009686484	0.0020258973407353	-0.0002045496388266	0.0001170663840692	-0.0009034431358002	-0.0046746380648997	-0.0006628297818324	-0.0057255556732051	0.0007133011208205	0.0027011673533749	-0.000148089455502
shoppingcart1	-0.0002448221857995	0.0008112429495146	0.0037835470562579	0.0027447492733491	-0.0001922232997601	-0.0037231028592802	0.0026565275012293	0.001329194023765	-0.0021246208238209	-0.0011603423119039	0.0023780759289713	0.0023398265388407	0.0033150029340478	0.0014512860861158	-0.0031224063107949	-0.0007424976773907	0.0012768508594334	-0.0013356008625682	-0.0008844346433144	-0.0033419718643268	-0.0021072336996017	-0.0024464964419584	-0.0043179107912352	0.0018534637310186	-0.0035235834643849	-0.0018888324738887	-0.0002045496388266	0.001173304899272	0.0011158201427804	0.0019546635579502	0.0021279092713714	-0.001364809337219	-0.0024012545416178	0.0003418663511343	-0.0015965331680345	0.0015240777051103
shoppingcart2	0.0008711003216558	0.0002959500243519	-0.0016950150345778	-0.0020654742565655	-0.0004416058758123	-0.0001562296191257	-0.0009292592648178	-0.0017528772905836	0.0011432629877985	-0.0007693028996469	-0.0015230527931059	-0.0014347617427892	-0.0009391551409951	0.0002028271571915	-0.0020568711644635	0.0019396594153317	-0.0001926984470626	-0.0005918723719908	0.0007200257684793	0.0022227511200582	0.0026092283329169	-0.0020749136619507	-0.0002400542827401	-0.0008495279578257	-0.0016776788153212	0.0013808402860945	0.0001170663840692	0.0011158201427804	2.0824859521701655e-05	0.0020142548060654	-0.002494146473534	0.0005953186747477	0.0020643545034517	-0.0005483084611524	0.0010393071486259	-0.0001731695505302
shoppingcart3	-0.0019312522631072	-0.0005234107380185	0.0065175360102974	0.0030551385919272	0.0004087294049161	-0.0033156743749795	0.0046064156833972	0.0007440264308758	-0.0010201160816478	-0.00163019452935	0.0047523386309658	0.0007494566217609	0.0040446333143487	0.003878953262197	-0.0006168129521946	-0.002602701196948	0.0008909136261328	-0.0023187515646641	-0.0009150938253083	-0.0045035200576487	-0.0032450054200134	-0.0007388044478774	-0.0060507805290658	-0.0001862966137237	-0.0060698443408289	-0.0023301095618365	-0.0009034431358002	0.0019546635579502	0.0020142548060654	0.001083251622268	0.0039453266896628	-0.0019048005310091	4.796345956020935e-05	-0.0012982981107457	-0.0056981567079949	0.0018812799675912
towel1	-0.000991883638372	-0.0009514309338202	0.0207056939110192	0.008935482537587	0.0019887431356264	-0.0096378961271415	0.0140417071197866	0.0057132379758019	-0.0039667272910809	-9.17344077406316e-05	0.0129511005416439	0.0044017931711217	0.0098698994328209	0.0092473566122793	0.0034128126406526	-0.0055984891408396	0.002628688579983	-0.0063587678927033	-0.0068506363758788	-0.0092146394914396	-0.0099337072637543	-0.0063368159945774	-0.0160706658213042	4.0168896972824e-05	-0.0138455244567685	-0.0097312953040938	-0.0046746380648997	0.0021279092713714	-0.002494146473534	0.0039453266896628	0.0161115527013348	-0.0046801716894673	-0.0010146829896391	-0.0040927699362536	-0.011071952148695	0.0057470621239818
towel2	0.0021117059076968	0.0011520093627928	-0.00668974922166	-0.0029889413909543	-0.0017418265740178	0.0029800159688106	-0.0050591527837846	-0.0012335575825068	0.0030915510118751	-0.0004262986915525	-0.0058752625866666	-0.0034544001117087	-0.0039520818500666	-0.0043499093305046	-6.663745775274494e-05	0.0059153063493955	-0.0028055613034425	0.000967118463199	0.0026441025953777	0.0092057325731447	0.0023278947273448	0.0001788318124426	0.0064191248579904	-0.0030726582554298	0.0042063155703769	0.0023983265613488	-0.0006628297818324	-0.001364809337219	0.0005953186747477	-0.0019048005310091	-0.0046801716894673	0.0020644358845935	0.004884157408025	0.000271742610095	0.0061708519813147	-0.0041945195974421
towel3	0.0008085291110597	-0.0006354292521618	-0.0023772215210777	-0.0036331330061986	-0.0036323207448757	0.0007800452588523	-0.0017871220555703	2.6606927389044633e-05	0.0012360364846733	-0.001526175684429	-0.0086848902603898	-0.0069043893338356	-0.0072634408073426	-0.0020380313963822	0.0065131254451878	0.007050898459031	-0.0087154015575917	0.0005533146024596	0.0012278981157417	0.015100059970424	0.0010473305683191	-0.0027470038891664	0.005881942123987	-0.0048436020969539	0.0013969444967959	0.000595894421704	-0.0057255556732051	-0.0024012545416178	0.0020643545034517	4.796345956020935e-05	-0.0010146829896391	0.004884157408025	0.0126593391470178	-0.0011777845314349	0.0001892531433081	-0.0044121090221348
tree1	-0.0015208554067599	-0.0012418241005697	-0.0021056785466046	-0.0005301419009288	0.0027831423259687	0.0017548428616924	-0.0024280234266618	0.0008946279714554	0.0013624837413439	0.001158013629673	-0.0017673373555555	0.0001546214974288	-0.0019873020896978	-0.001398503667921	-0.0016392269716623	-0.0002492617144585	0.0006236560588773	0.001065556672652	0.0024613261850334	-0.0001689266495341	0.0018108092586813	0.001404954528314	0.0031644510372825	-0.0004551344961608	0.002535286280573	0.000910440218537	0.0007133011208205	0.0003418663511343	-0.0005483084611524	-0.0012982981107457	-0.0040927699362536	0.000271742610095	-0.0011777845314349	0.0004567146369572	9.910362643438568e-05	-0.0004576838637359
tree2	0.0042071115545419	0.0008071513252391	-0.0158356843631056	-0.0074013437392624	-0.0025819837056229	0.0081852954426186	-0.0101755217068548	-0.0044187201461375	0.0045522964741281	0.0005026722253981	-0.0109981714083986	-0.0023919918833345	-0.0092056604022088	-0.008902042221548	-0.0020629475672788	0.0076248383214083	-0.0033781437099123	0.0027139670866972	0.0035244918448932	0.0114801381661034	0.0092365745340859	0.0013274359876343	0.0117906961716858	0.0005438238199655	0.0124984924441333	0.0069756801508605	0.0027011673533749	-0.0015965331680345	0.0010393071486259	-0.0056981567079949	-0.011071952148695	0.0061708519813147	0.0001892531433081	9.910362643438568e-05	0.0124166389196289	-0.0040155300633943
tree3	-0.0008578996802364	0.0042512908732641	0.0053612576050968	0.0010709221827602	-0.0018059158963582	-0.0039350849293207	0.0044185476545659	-0.000414398337459	-0.0032107731240438	0.0012126151777191	0.0077881155357214	0.0043577234705453	0.0046175063408077	0.0055227484214889	-0.0004983918382597	-0.002348118502676	0.0031749369958298	-0.0007875969078567	-0.0036360513974826	-0.0073965645599387	-0.0024178049066596	-0.0001330195052901	-0.0068144907912209	0.0026047525568282	-0.005119443477004	-0.0039586243012385	-0.000148089455502	0.0015240777051103	-0.0001731695505302	0.0018812799675912	0.0057470621239818	-0.0041945195974421	-0.0044121090221348	-0.0004576838637359	-0.0040155300633943	0.0023098919330878
