# Supplementary material for: Infants have rich visual categories in ventrotemporal cortex at 2 months of age
Source: Nat Neurosci. 2026 Feb 2;29(3):693–702. doi: 10.1038/s41593-025-02187-8 (PMC12971487; doi:10.1038/s41593-025-02187-8)
Supplement: Supplementary file 10 — One .csv file for each RSM plot. Only the group average RSMs are provided for each ROI/age group. The full set of RSMs is available at OpenNeuro (OpenNeuro accession number: ds006883, https://doi.org/10.18112/openneuro.ds006883.v1.0.0) under derivatives/foundcog_rdms/. [file 41593_2025_2187_MOESM10_ESM.zip › ODoherty_ED_Fig1/adult_both_PHC_exemplar_correlation_acrosssub_rdm.csv]

	cat1	cat2	cat3	crab1	crab2	crab3	seabird1	seabird2	seabird3	squirrel1	squirrel2	squirrel3	rubberduck1	rubberduck2	rubberduck3	dishware1	dishware2	dishware3	fence1	fence2	fence3	food1	food2	food3	shelves1	shelves2	shelves3	shoppingcart1	shoppingcart2	shoppingcart3	towel1	towel2	towel3	tree1	tree2	tree3
cat1	0.0338332413530169	0.0284308858809621	0.0063725827633754	0.0316898305936701	0.0068585365001538	0.0251545937971308	0.0040287707300685	0.0111798048070149	-0.0057277659067498	0.0240889066401992	0.017456934124717	0.0185782063135678	0.0138053496299682	0.0072969514039326	0.014935444319177	-0.0011805203948866	0.0028332456097135	-0.0111004163404568	-0.0236897978917746	-0.0290853044983245	-0.0182113518828554	-0.0048195619079152	-0.0165609160992721	0.0012376997429816	-0.0016761111326324	-0.0173498719522939	-0.0113850098895858	-0.0222376276868297	-0.0238092774678373	-0.0296827520175715	0.0023053543424507	-0.0075515949921747	-0.0089079717823585	0.0097375555768315	-0.0308857511996682	-0.0025264803270233
cat2	0.0284308858809621	0.0377848149683624	0.0259865895704837	0.0408545910758015	0.0080190671198003	0.0196356056567007	0.0231341617076013	0.026333299560928	0.0069963002443551	0.0342008676532008	0.0268476266208603	0.0436641891399685	0.0238586835494779	0.0163259788295868	0.0122870790485295	-0.018496776166936	-0.0153346161722633	-0.033594711731444	-0.0078590199229605	-0.0331582213772844	-0.0322208241950555	-0.0331028001122716	-0.0436413944343506	-0.0258003639689606	-0.0221776939743146	-0.0371054673963866	-0.0224302453072596	0.0004156376666935	-0.0333699890910538	-0.0320266657695266	0.0205067426906396	-0.0014778540713337	-0.0054696388607021	0.0106723537250669	-0.0306581244047333	0.0189445801472948
cat3	0.0063725827633754	0.0259865895704837	0.0284643002899629	0.0219038757187033	0.0138150366088669	-0.0106273778223179	0.0403984597400638	0.0307647797744205	0.0103107798759312	0.0233509280700159	0.0398127940256589	0.0308332281265622	0.0269475623575897	0.0216372661536479	0.0129772914997872	-0.0192965141577958	-0.0028879341792225	-0.02116666432461	-0.0092060714575131	-0.0337461429266491	-0.0439283349160196	-0.0112360022294004	-0.0123057658063727	-0.0256221246562275	-0.0328416932612835	-0.0276827872194843	-0.0142779956837539	-0.0307855908390722	-0.0362541828185072	-0.0281870125032895	0.0157725957689848	-0.0087466051397451	-0.0039552545374227	0.0054379340350672	-0.0028906174216704	0.0088576638711865
crab1	0.0316898305936701	0.0408545910758015	0.0219038757187033	0.022029990131617	-0.005613458435661	0.0143022161810202	0.0315802061975522	0.0240226817103596	0.0067314755963748	0.0320546284955526	0.0252085048351226	0.0413593987848536	0.0027047667258728	0.0072375924811629	-0.002700697627077	-0.0148025483502424	-0.0069954150775681	-0.0186502092401798	-0.0154100336681128	-0.0147753714952831	-0.0162816379269988	-0.0300141309649478	-0.0335834801359512	-0.0287981417795999	-0.0223477074714027	-0.0394013013963567	-0.0263288139445265	-0.0009065518139016	-0.0188741536009322	-0.0321956404724784	0.01985226168314	-0.0017363562034952	0.0066716021813036	0.0109831852944395	-0.0272577473919964	0.0226422736981624
crab2	0.0068585365001538	0.0080190671198003	0.0138150366088669	-0.005613458435661	0.0008905041745231	0.0035887202302057	0.0014848754862505	0.0135528521198379	0.0036741675507566	0.009297699070206	0.0144806955766094	0.0075391123887626	0.0217613199135633	0.0150939836940566	0.0113460013955498	-0.0153255545768321	0.0084417393788503	0.0091153976741189	-0.0081645753384467	-0.0111532884451644	-0.010415626304796	0.00459681096171	0.0067430403418444	-0.0187606488203356	-0.0071970121725099	-0.0149077169367096	-0.0010006974596349	-0.0179488640200711	-0.0110392763170355	-0.0162775288682488	0.0030531813836569	-0.010384544491228	-0.0021509844013153	0.0010223675743928	0.0032445604413723	-0.012312408558682
crab3	0.0251545937971308	0.0196356056567007	-0.0106273778223179	0.0143022161810202	0.0035887202302057	0.0329559240184763	-0.00010880991965	-0.0002038357953079	-0.014602756549579	0.0132421635848526	0.0031787327711477	0.0209504970974608	-0.0054314317100083	0.0003635544356888	0.0048687955318545	0.0014681759470406	-0.0056740065474267	0.0043623401896878	-0.0055954325293339	-0.0111494533560671	-0.0011842953922915	-0.00787341324625	0.0008912966023583	0.0010573002022381	0.0036762354780575	-0.0024374308006021	-0.0070227242518417	-0.0089507940993283	-0.0060309926078768	-0.0124836392111819	-0.0073366772999422	-0.0068683703837922	-0.0045788934788666	0.0011109245753719	-0.0192426194622733	-0.0127832991045844
seabird1	0.0040287707300685	0.0231341617076013	0.0403984597400638	0.0315802061975522	0.0014848754862505	-0.00010880991965	0.0400750772935373	0.0326737034911667	0.0179833678297156	0.0258242769175439	0.037201708802302	0.0328767305621959	-0.0030687171953634	0.0153488636851856	0.000590388648757	-0.0307727698239183	-0.0186290348932486	-0.032096343062108	0.0073670833818648	-0.0229550355453111	-0.0315042300838994	-0.028508199696437	-0.0346646763862465	-0.0279019339735343	-0.0318275641592054	-0.049621982960355	-0.031397639771572	0.0194230771012777	-0.0134565072518136	-0.0169926215512872	0.0219899580619617	0.0070651295977342	0.0028708139359807	0.0054909459501214	-0.0112577387764143	0.0249561102181487
seabird2	0.0111798048070149	0.026333299560928	0.0307647797744205	0.0240226817103596	0.0135528521198379	-0.0002038357953079	0.0326737034911667	0.0216521572076504	0.0061537368729629	0.0134569911786364	0.0252127289153207	0.022229778967378	0.0215423161206119	0.0089930155253373	-0.0034585909645177	-0.0294673702247541	-0.0016861905920338	-0.0167898322241704	-0.0018795211915197	-0.013844601664534	-0.0339551361657035	-0.0103952249244166	-0.0146888489289569	-0.0117947353749113	-0.0225452960659831	-0.0303339108194093	-0.0074854585571876	-0.0206143480203191	-0.0223065936065386	-0.025037839098033	0.0017488094799421	-0.0095550387550302	0.0031542572427033	0.0128984053067578	-0.0099241934424633	0.0026930043310467
seabird3	-0.0057277659067498	0.0069963002443551	0.0103107798759312	0.0067314755963748	0.0036741675507566	-0.014602756549579	0.0179833678297156	0.0061537368729629	0.0076769849834999	0.0094910306855593	0.0175670442825657	0.0001236244817887	0.0054026012409636	0.0084714100549728	0.0070612461266317	-0.0126881560424311	0.0030187257364653	-0.0153128702775583	0.0043507536943189	-0.0138014597756892	-0.0169480178058926	0.0071531005089729	-0.0084797685768996	-0.0065208612958937	-0.0179607351995691	-0.0007303685517602	-0.0063678867007451	-0.0147773501612117	-0.0136211613798491	-0.0052105362442494	0.0133238689536824	0.0002614997794666	-0.0118089240715686	0.0038688099417612	0.003887138348865	0.0190530891345819
squirrel1	0.0240889066401992	0.0342008676532008	0.0233509280700159	0.0320546284955526	0.009297699070206	0.0132421635848526	0.0258242769175439	0.0134569911786364	0.0094910306855593	0.0419946392576387	0.0154803220666485	0.0295345229325695	0.0021498667507421	0.0224245610813716	0.0114573101792491	-0.0081534876750146	-0.0198792987479792	-0.0208202504779005	-0.0145637481533464	-0.0305538222641596	-0.0274520233706684	-0.0258283716706466	-0.0340552874707248	-0.0227067915406546	-0.0174157410573984	-0.0329314870487129	-0.0279528202668853	0.0131203649704344	-0.012880071184184	-0.0102129631904025	0.0171989413720999	0.0055022202477009	-0.0121238680881469	-0.011421135370576	-0.0334817943052471	0.0101744308140788
squirrel2	0.017456934124717	0.0268476266208603	0.0398127940256589	0.0252085048351226	0.0144806955766094	0.0031787327711477	0.037201708802302	0.0252127289153207	0.0175670442825657	0.0154803220666485	0.0373304764116735	0.0363620182518521	0.0232743664527986	0.0247810982711375	0.0050993086974447	-0.0266808159810139	-0.000583592940957	-0.0211620610164369	-0.0113343444547289	-0.0210684419885186	-0.0499027877192009	-0.0108734261764827	-0.0208627549966027	-0.0370942497606426	-0.0269645592639528	-0.038153784460605	-0.0181100333543609	-0.0307927860301151	-0.0331474746599044	-0.0460682327985125	0.0194743367485286	-0.0116692870425931	0.008633781229786	0.0136949999281577	-0.0057363118103647	0.0108065758375708
squirrel3	0.0185782063135678	0.0436641891399685	0.0308332281265622	0.0413593987848536	0.0075391123887626	0.0209504970974608	0.0328767305621959	0.022229778967378	0.0001236244817887	0.0295345229325695	0.0363620182518521	0.0421304794696243	0.0157610981827759	0.0217204801055963	0.0085514565186203	-0.0177866040958371	-0.0181328906670061	-0.019295045130222	-0.011684817816765	-0.0275651541646943	-0.0336178388751594	-0.0247396369594388	-0.0225858646538821	-0.0295082377316467	-0.0196091465968473	-0.0411115758401231	-0.0292706480947921	-0.0079005741877346	-0.0305728031012471	-0.0262037179375224	0.0215680113396293	-0.0028646711697965	-0.0015245232485263	-0.0006768267531876	-0.0308165234740655	0.0075326900730833
rubberduck1	0.0138053496299682	0.0238586835494779	0.0269475623575897	0.0027047667258728	0.0217613199135633	-0.0054314317100083	-0.0030687171953634	0.0215423161206119	0.0054026012409636	0.0021498667507421	0.0232743664527986	0.0157610981827759	0.0376279986259282	0.0168668963742146	0.0130336092956701	-0.0146178980434162	0.0116223192249184	-0.0065850437332974	-0.0173331549898177	-0.0332485850199901	-0.0432800750659298	0.0022500093581131	0.0013080117767329	-0.004731053431587	-0.0122832372573085	-0.0068598169277697	0.0116626077215135	-0.0512626504405241	-0.0326134068112478	-0.0378176395816335	0.0113052277613237	-0.0091018094372547	-0.0126994051464697	0.019146755365205	-0.0045908457198543	-0.0021381173250411
rubberduck2	0.0072969514039326	0.0163259788295868	0.0216372661536479	0.0072375924811629	0.0150939836940566	0.0003635544356888	0.0153488636851856	0.0089930155253373	0.0084714100549728	0.0224245610813716	0.0247810982711375	0.0217204801055963	0.0168668963742146	0.0040201227907849	0.0017731848970826	-0.0188190639132371	0.0001977136528602	-0.0097710789523096	-0.0099323067010788	-0.0231764162052361	-0.0322081653166052	-0.0044885687514249	-0.0135331323243397	-0.0116409751964051	-0.0159229715587875	-0.0166033322472265	-0.0022861941301234	-0.0133440926461589	-0.0117570555961991	-0.0238734918808104	0.0141712744867095	0.0048156551367691	-0.0144537192460647	0.0080739288232436	-0.0051876464820545	-0.0006793896693541
rubberduck3	0.014935444319177	0.0122870790485295	0.0129772914997872	-0.002700697627077	0.0113460013955498	0.0048687955318545	0.000590388648757	-0.0034585909645177	0.0070612461266317	0.0114573101792491	0.0050993086974447	0.0085514565186203	0.0130336092956701	0.0017731848970826	0.0035960655764994	-0.0084394348825759	0.0036508346153474	0.0017255434939956	-0.0146325962614929	-0.0273906124633271	-0.0190656366578006	0.0099559664959819	0.0025476649827519	0.0031221841753433	-0.0059255688824004	-0.0016021756307725	0.0031313320057534	-0.0281129053373314	-0.0070788261080686	-0.0148268859665632	0.0039777463965695	-0.0006370531715763	-0.0127227925679216	0.0029233332083637	-0.0061095156823286	0.0045245813162627
dishware1	-0.0011805203948866	-0.018496776166936	-0.0192965141577958	-0.0148025483502424	-0.0153255545768321	0.0014681759470406	-0.0307727698239183	-0.0294673702247541	-0.0126881560424311	-0.0081534876750146	-0.0266808159810139	-0.0177866040958371	-0.0146178980434162	-0.0188190639132371	-0.0084394348825759	0.016523547990543	-0.0005295166780711	0.0075031490778444	-0.0001671488490751	0.0271600325385985	0.0326333764233118	0.0098369841560257	0.0157286787516822	0.0223498379599882	0.0238051060756551	0.0304692920408163	0.0156686554733609	0.0134457616763472	0.0144166578681821	0.0291532586356417	-0.0147841547826816	0.0053876405371753	0.0047282836088796	-0.0132747001639451	0.0042398263135028	-0.0078402802471921
dishware2	0.0028332456097135	-0.0153346161722633	-0.0028879341792225	-0.0069954150775681	0.0084417393788503	-0.0056740065474267	-0.0186290348932486	-0.0016861905920338	0.0030187257364653	-0.0198792987479792	-0.000583592940957	-0.0181328906670061	0.0116223192249184	0.0001977136528602	0.0036508346153474	-0.0005295166780711	0.0034882719832409	-0.0013799791594109	-0.0005359016080519	-0.0051871691232114	-0.0005438646666325	0.0269630383891247	0.0136364290784506	0.0123966177484658	0.0040134892160418	0.0164320275095116	0.017260829036329	-0.0263543324529681	0.0013977301435166	-0.0100493138825092	-0.00888198304625	-0.0043013069468187	0.0038771587992425	0.0090611299870237	0.0164510819037389	-0.0156124704186398
dishware3	-0.0111004163404568	-0.033594711731444	-0.02116666432461	-0.0186502092401798	0.0091153976741189	0.0043623401896878	-0.032096343062108	-0.0167898322241704	-0.0153128702775583	-0.0208202504779005	-0.0211620610164369	-0.019295045130222	-0.0065850437332974	-0.0097710789523096	0.0017255434939956	0.0075031490778444	-0.0013799791594109	0.0228221119586532	-0.0029641983719337	0.0164999607540509	0.0174830184968975	0.0280177634940631	0.0363315423965369	0.0174255089768433	0.0135995954458776	0.0207913201386816	0.016874658864979	-0.0055578469458293	0.0189537018859594	0.0203038007873013	-0.0168017214159334	0.001941091012185	0.0032748378318812	-0.0041748162028366	0.0115814219855807	-0.0206545709809825
fence1	-0.0236897978917746	-0.0078590199229605	-0.0092060714575131	-0.0154100336681128	-0.0081645753384467	-0.0055954325293339	0.0073670833818648	-0.0018795211915197	0.0043507536943189	-0.0145637481533464	-0.0113343444547289	-0.011684817816765	-0.0173331549898177	-0.0099323067010788	-0.0146325962614929	-0.0001671488490751	-0.0005359016080519	-0.0029641983719337	0.0121488613791298	0.0148193655099802	0.0089063242744924	-0.0029728909924944	-0.0002714672394555	0.0024273046845446	0.0073465904065687	0.0048683338229852	0.0029897679675858	0.0258038394766268	0.0259689354841168	0.0191540628399232	0.0065409250016682	0.0088719100240535	0.0005434364926791	-0.0107122778990259	0.018381988264095	0.0128429121736019
fence2	-0.0290853044983245	-0.0331582213772844	-0.0337461429266491	-0.0147753714952831	-0.0111532884451644	-0.0111494533560671	-0.0229550355453111	-0.013844601664534	-0.0138014597756892	-0.0305538222641596	-0.0210684419885186	-0.0275651541646943	-0.0332485850199901	-0.0231764162052361	-0.0273906124633271	0.0271600325385985	-0.0051871691232114	0.0164999607540509	0.0148193655099802	0.0475714021650983	0.0442688616674872	0.0047925245596729	0.0053560312729472	0.0101151676576138	0.0287075297918792	0.0264613072058517	0.0016007874520462	0.0415220749819053	0.0291731841756149	0.0399265481986577	-0.0071490685087461	0.0008093720007169	0.0302363460791049	-0.0079140711222235	0.0225359897166479	0.0024791971705718
fence3	-0.0182113518828554	-0.0322208241950555	-0.0439283349160196	-0.0162816379269988	-0.010415626304796	-0.0011842953922915	-0.0315042300838994	-0.0339551361657035	-0.0169480178058926	-0.0274520233706684	-0.0499027877192009	-0.0336178388751594	-0.0432800750659298	-0.0322081653166052	-0.0190656366578006	0.0326333764233118	-0.0005438646666325	0.0174830184968975	0.0089063242744924	0.0442688616674872	0.05381210413068	0.0114386068050826	0.0240672717172373	0.029105221656476	0.0319152060538025	0.0390877486780663	0.0063521060710304	0.040900166505792	0.0362444674100807	0.0541054094267413	-0.0284069002444839	0.0088600568986945	0.0166028332671538	-0.0104087497030995	0.0202073956852089	-0.0168636523437924
food1	-0.0048195619079152	-0.0331028001122716	-0.0112360022294004	-0.0300141309649478	0.00459681096171	-0.00787341324625	-0.028508199696437	-0.0103952249244166	0.0071531005089729	-0.0258283716706466	-0.0108734261764827	-0.0247396369594388	0.0022500093581131	-0.0044885687514249	0.0099559664959819	0.0098369841560257	0.0269630383891247	0.0280177634940631	-0.0029728909924944	0.0047925245596729	0.0114386068050826	0.0213273666965005	0.0314017587740264	0.0181060403847425	0.0035906261740965	0.0286614287206179	0.0322712352711077	-0.0281739739277586	0.0081640885587284	0.007773695340826	-0.0176478067615083	-0.0016824166506707	-0.0007973857425219	0.0065858017437237	0.0155150108785679	-0.0306159363767193
food2	-0.0165609160992721	-0.0436413944343506	-0.0123057658063727	-0.0335834801359512	0.0067430403418444	0.0008912966023583	-0.0346646763862465	-0.0146888489289569	-0.0084797685768996	-0.0340552874707248	-0.0208627549966027	-0.0225858646538821	0.0013080117767329	-0.0135331323243397	0.0025476649827519	0.0157286787516822	0.0136364290784506	0.0363315423965369	-0.0002714672394555	0.0053560312729472	0.0240672717172373	0.0314017587740264	0.0405279362499135	0.0190781856804624	0.0122744599336879	0.0417933070462735	0.0301990982190801	-0.0163161501500209	0.0232485255948668	0.0204290280468689	-0.0344853953234589	-0.0103596648077863	-0.0034179438648879	-0.0026514976323658	0.0253384083034091	-0.0315514544153893
food3	0.0012376997429816	-0.0258003639689606	-0.0256221246562275	-0.0287981417795999	-0.0187606488203356	0.0010573002022381	-0.0279019339735343	-0.0117947353749113	-0.0065208612958937	-0.0227067915406546	-0.0370942497606426	-0.0295082377316467	-0.004731053431587	-0.0116409751964051	0.0031221841753433	0.0223498379599882	0.0123966177484658	0.0174255089768433	0.0024273046845446	0.0101151676576138	0.029105221656476	0.0181060403847425	0.0190781856804624	0.0161621334403017	0.0217902809465078	0.0319181851591168	0.0243016267939616	0.0001650963306625	0.0212230200585892	0.0145397147236216	-0.0125741577452714	0.008899708287261	-0.0022251301730238	-0.0066151588267327	0.0018638061593695	-0.0024964409531703
shelves1	-0.0016761111326324	-0.0221776939743146	-0.0328416932612835	-0.0223477074714027	-0.0071970121725099	0.0036762354780575	-0.0318275641592054	-0.0225452960659831	-0.0179607351995691	-0.0174157410573984	-0.0269645592639528	-0.0196091465968473	-0.0122832372573085	-0.0159229715587875	-0.0059255688824004	0.0238051060756551	0.0040134892160418	0.0135995954458776	0.0073465904065687	0.0287075297918792	0.0319152060538025	0.0035906261740965	0.0122744599336879	0.0217902809465078	0.0178048769047878	0.0319817658051427	0.0194507163938041	0.0222671324430729	0.0207361783668565	0.0300396979599752	-0.0227068918285144	0.0002126445385721	0.001928707436723	-0.0082394993658099	0.0080614054519513	-0.0177909345599671
shelves2	-0.0173498719522939	-0.0371054673963866	-0.0276827872194843	-0.0394013013963567	-0.0149077169367096	-0.0024374308006021	-0.049621982960355	-0.0303339108194093	-0.0007303685517602	-0.0329314870487129	-0.038153784460605	-0.0411115758401231	-0.0068598169277697	-0.0166033322472265	-0.0016021756307725	0.0304692920408163	0.0164320275095116	0.0207913201386816	0.0048683338229852	0.0264613072058517	0.0390877486780663	0.0286614287206179	0.0417933070462735	0.0319181851591168	0.0319817658051427	0.0573127789211708	0.0431464402631345	-0.0092265644456894	0.0097168507234591	0.0309790384636433	-0.0396927508227251	-0.0079593044895511	-0.0044160056851634	0.0035251470785638	0.0208824340172976	-0.0291607710620403
shelves3	-0.0113850098895858	-0.0224302453072596	-0.0142779956837539	-0.0263288139445265	-0.0010006974596349	-0.0070227242518417	-0.031397639771572	-0.0074854585571876	-0.0063678867007451	-0.0279528202668853	-0.0181100333543609	-0.0292706480947921	0.0116626077215135	-0.0022861941301234	0.0031313320057534	0.0156686554733609	0.017260829036329	0.016874658864979	0.0029897679675858	0.0016007874520462	0.0063521060710304	0.0322712352711077	0.0301990982190801	0.0243016267939616	0.0194507163938041	0.0431464402631345	0.0279063912094193	-0.0328760354104291	-0.0011448838181817	0.0062506971850943	-0.0188216082780566	-0.0093033910818778	-0.0127620106971988	0.0045861665008219	0.0220535211794718	-0.0211440384962406
shoppingcart1	-0.0222376276868297	0.0004156376666935	-0.0307855908390722	-0.0009065518139016	-0.0179488640200711	-0.0089507940993283	0.0194230771012777	-0.0206143480203191	-0.0147773501612117	0.0131203649704344	-0.0307927860301151	-0.0079005741877346	-0.0512626504405241	-0.0133440926461589	-0.0281129053373314	0.0134457616763472	-0.0263543324529681	-0.0055578469458293	0.0258038394766268	0.0415220749819053	0.040900166505792	-0.0281739739277586	-0.0163161501500209	0.0001650963306625	0.0222671324430729	-0.0092265644456894	-0.0328760354104291	0.0724196780662527	0.0463711037668333	0.0473658728922714	0.0159698193563592	0.0231845924928101	0.0081381464825865	-0.0190606684575901	-0.002334895788863	0.0183343943210371
shoppingcart2	-0.0238092774678373	-0.0333699890910538	-0.0362541828185072	-0.0188741536009322	-0.0110392763170355	-0.0060309926078768	-0.0134565072518136	-0.0223065936065386	-0.0136211613798491	-0.012880071184184	-0.0331474746599044	-0.0305728031012471	-0.0326134068112478	-0.0117570555961991	-0.0070788261080686	0.0144166578681821	0.0013977301435166	0.0189537018859594	0.0259689354841168	0.0291731841756149	0.0362444674100807	0.0081640885587284	0.0232485255948668	0.0212230200585892	0.0207361783668565	0.0097168507234591	-0.0011448838181817	0.0463711037668333	0.03196814034951	0.0377928138188802	-0.004525651695919	0.0032545593133618	0.0059422149680443	-0.0263434613722594	0.0165432639534874	-0.0099549580770273
shoppingcart3	-0.0296827520175715	-0.0320266657695266	-0.0281870125032895	-0.0321956404724784	-0.0162775288682488	-0.0124836392111819	-0.0169926215512872	-0.025037839098033	-0.0052105362442494	-0.0102129631904025	-0.0460682327985125	-0.0262037179375224	-0.0378176395816335	-0.0238734918808104	-0.0148268859665632	0.0291532586356417	-0.0100493138825092	0.0203038007873013	0.0191540628399232	0.0399265481986577	0.0541054094267413	0.007773695340826	0.0204290280468689	0.0145397147236216	0.0300396979599752	0.0309790384636433	0.0062506971850943	0.0473658728922714	0.0377928138188802	0.0344837109611275	-0.0203941130779504	0.0083046123736497	0.0088689288551657	-0.0223861053448493	0.0138872382496539	-0.0090151973154669
towel1	0.0023053543424507	0.0205067426906396	0.0157725957689848	0.01985226168314	0.0030531813836569	-0.0073366772999422	0.0219899580619617	0.0017488094799421	0.0133238689536824	0.0171989413720999	0.0194743367485286	0.0215680113396293	0.0113052277613237	0.0141712744867095	0.0039777463965695	-0.0147841547826816	-0.00888198304625	-0.0168017214159334	0.0065409250016682	-0.0071490685087461	-0.0284069002444839	-0.0176478067615083	-0.0344853953234589	-0.0125741577452714	-0.0227068918285144	-0.0396927508227251	-0.0188216082780566	0.0159698193563592	-0.004525651695919	-0.0203941130779504	0.0286159462476319	0.013974698035958	-0.0032839614227816	-0.002333142078561	-0.0122054283540971	0.0303079880066592
towel2	-0.0075515949921747	-0.0014778540713337	-0.0087466051397451	-0.0017363562034952	-0.010384544491228	-0.0068683703837922	0.0070651295977342	-0.0095550387550302	0.0002614997794666	0.0055022202477009	-0.0116692870425931	-0.0028646711697965	-0.0091018094372547	0.0048156551367691	-0.0006370531715763	0.0053876405371753	-0.0043013069468187	0.001941091012185	0.0088719100240535	0.0008093720007169	0.0088600568986945	-0.0016824166506707	-0.0103596648077863	0.008899708287261	0.0002126445385721	-0.0079593044895511	-0.0093033910818778	0.0231845924928101	0.0032545593133618	0.0083046123736497	0.013974698035958	0.0099169912032488	-0.0030166481543094	-0.0008829928124935	-0.0099886410143936	0.0173016614325124
towel3	-0.0089079717823585	-0.0054696388607021	-0.0039552545374227	0.0066716021813036	-0.0021509844013153	-0.0045788934788666	0.0028708139359807	0.0031542572427033	-0.0118089240715686	-0.0121238680881469	0.008633781229786	-0.0015245232485263	-0.0126994051464697	-0.0144537192460647	-0.0127227925679216	0.0047282836088796	0.0038771587992425	0.0032748378318812	0.0005434364926791	0.0302363460791049	0.0166028332671538	-0.0007973857425219	-0.0034179438648879	-0.0022251301730238	0.001928707436723	-0.0044160056851634	-0.0127620106971988	0.0081381464825865	0.0059422149680443	0.0088689288551657	-0.0032839614227816	-0.0030166481543094	0.0158989361616918	-0.0019588417199573	-0.0010171994633327	0.0130453955605176
tree1	0.0097375555768315	0.0106723537250669	0.0054379340350672	0.0109831852944395	0.0010223675743928	0.0011109245753719	0.0054909459501214	0.0128984053067578	0.0038688099417612	-0.011421135370576	0.0136949999281577	-0.0006768267531876	0.019146755365205	0.0080739288232436	0.0029233332083637	-0.0132747001639451	0.0090611299870237	-0.0041748162028366	-0.0107122778990259	-0.0079140711222235	-0.0104087497030995	0.0065858017437237	-0.0026514976323658	-0.0066151588267327	-0.0082394993658099	0.0035251470785638	0.0045861665008219	-0.0190606684575901	-0.0263434613722594	-0.0223861053448493	-0.002333142078561	-0.0008829928124935	-0.0019588417199573	0.0034140707980619	0.0065957351539937	0.0047392187779211
tree2	-0.0308857511996682	-0.0306581244047333	-0.0028906174216704	-0.0272577473919964	0.0032445604413723	-0.0192426194622733	-0.0112577387764143	-0.0099241934424633	0.003887138348865	-0.0334817943052471	-0.0057363118103647	-0.0308165234740655	-0.0045908457198543	-0.0051876464820545	-0.0061095156823286	0.0042398263135028	0.0164510819037389	0.0115814219855807	0.018381988264095	0.0225359897166479	0.0202073956852089	0.0155150108785679	0.0253384083034091	0.0018638061593695	0.0080614054519513	0.0208824340172976	0.0220535211794718	-0.002334895788863	0.0165432639534874	0.0138872382496539	-0.0122054283540971	-0.0099886410143936	-0.0010171994633327	0.0065957351539937	0.0305910449494097	-0.0165127447724686
tree3	-0.0025264803270233	0.0189445801472948	0.0088576638711865	0.0226422736981624	-0.012312408558682	-0.0127832991045844	0.0249561102181487	0.0026930043310467	0.0190530891345819	0.0101744308140788	0.0108065758375708	0.0075326900730833	-0.0021381173250411	-0.0006793896693541	0.0045245813162627	-0.0078402802471921	-0.0156124704186398	-0.0206545709809825	0.0128429121736019	0.0024791971705718	-0.0168636523437924	-0.0306159363767193	-0.0315514544153893	-0.0024964409531703	-0.0177909345599671	-0.0291607710620403	-0.0211440384962406	0.0183343943210371	-0.0099549580770273	-0.0090151973154669	0.0303079880066592	0.0173016614325124	0.0130453955605176	0.0047392187779211	-0.0165127447724686	0.037202358217774
