# Supplementary material for: Infants have rich visual categories in ventrotemporal cortex at 2 months of age
Source: Nat Neurosci. 2026 Feb 2;29(3):693–702. doi: 10.1038/s41593-025-02187-8 (PMC12971487; doi:10.1038/s41593-025-02187-8)
Supplement: Supplementary file 10 — One .csv file for each RSM plot. Only the group average RSMs are provided for each ROI/age group. The full set of RSMs is available at OpenNeuro (OpenNeuro accession number: ds006883, https://doi.org/10.18112/openneuro.ds006883.v1.0.0) under derivatives/foundcog_rdms/. [file 41593_2025_2187_MOESM10_ESM.zip › ODoherty_ED_Fig1/adult_both_LOCla_exemplar_correlation_acrosssub_rdm.csv]

	cat1	cat2	cat3	crab1	crab2	crab3	seabird1	seabird2	seabird3	squirrel1	squirrel2	squirrel3	rubberduck1	rubberduck2	rubberduck3	dishware1	dishware2	dishware3	fence1	fence2	fence3	food1	food2	food3	shelves1	shelves2	shelves3	shoppingcart1	shoppingcart2	shoppingcart3	towel1	towel2	towel3	tree1	tree2	tree3
cat1	0.0206759896998398	0.0211245217587242	0.0100038563635607	0.0045728308450661	0.0218814005699936	0.0168508287262773	-0.0043976627841299	0.0023796426255131	-0.0086415727355526	0.0242858671291749	0.0068964356568655	0.0131873731446895	-0.0016359840071749	0.0027176472953692	-0.0051332636811784	-0.0066752111212543	-0.0086079219858857	-0.0158378668927988	-0.0060131905901263	-0.0043784395039237	-0.0019317140596567	-0.0119405297235481	-0.011094340871905	-0.0127561788966762	-0.0011961060144605	-0.006359749944543	-0.0076074652944868	-0.0062553797600986	0.0119081861952595	0.0092736664347023	-0.0056073541670265	-0.0178528572516048	-0.0127123036058625	-0.0051692947954291	-0.0099743765565115	-0.0021861838261075
cat2	0.0211245217587242	0.0172703162756602	0.0285429841892195	0.010735979920569	0.0172433202748167	0.0119420261895279	0.0048704184842704	0.0211380090645376	-0.0037387361584617	0.0106794953197182	0.0259130786048718	0.0192616488054756	0.0035310034316686	0.007633135563975	0.0077271680857231	-0.0109589768588261	-0.0084568977116491	-0.0080975198595624	-0.0105387977493321	-0.008270903404191	-0.0097255156478063	-0.0150972327270601	-0.0178589270083365	-0.0216576859029899	-0.0150070078713375	-0.0094053658894158	-0.020362489737659	0.0015247341037899	-0.0081452979992603	0.0020548228367203	-0.0015786632552132	-0.0199153478109328	-0.0062711092225143	-0.0005419337629447	-0.012173398262842	-0.0027591028583547
cat3	0.0100038563635607	0.0285429841892195	0.0277359171690226	0.0316265034554568	0.0139083374421653	0.0127099473723013	0.0295652209380687	0.0338273691277596	0.0111179429335301	0.0018669470133751	0.0341708678282804	0.0340096270825368	0.0190880101788722	0.013468745346858	0.0165930843953973	-0.0231045570004531	0.0055883611450388	-0.0187302917925433	-0.0278105072501077	-0.0307665098094644	-0.0271112749261388	-0.0142143084364672	-0.0012765469288453	-0.028625697710485	-0.0196051735383582	-0.0139565078811025	0.0011906320442018	0.0088278068233517	-0.0162741971040958	-0.017176748515632	-0.0020914941809217	-0.0325943008997774	-0.0257847007152628	-0.0078890161280271	-0.0121911773675976	-0.0092662134754081
crab1	0.0045728308450661	0.010735979920569	0.0316265034554568	0.0382172236373011	0.0089882461270446	-0.0018855808620597	0.0285061590172399	0.0180030812848363	-0.0027520660057267	0.000652203767671	0.0273082154812013	0.0383706418667535	0.0183099072750269	0.0103546500820023	0.0239106601875453	-0.0280157895938368	0.0118039815098934	-0.0082315632147874	-0.0134794009419585	-0.0281925814939681	-0.0259157129037339	-0.0025847870285433	-0.0046331097864631	-0.0247264721235218	-0.016150326951424	-0.0215620584861442	0.0081112647098449	0.0082457596854392	-0.0103296064244296	-0.0241901534733038	0.0143876750490596	-0.0291826224559123	-0.0304230448105655	0.0004304356892381	-0.0164114850385666	-0.0037117119905435
crab2	0.0218814005699936	0.0172433202748167	0.0139083374421653	0.0089882461270446	0.0089575504749199	0.0173186300179146	0.0055149703615274	0.006414321404183	-0.0018374577345781	0.0149841187510362	0.0197154571196682	0.0066562216534138	0.0102818138791726	0.0098387880384963	0.0107753265522508	-0.0054697272380903	0.0038363557472374	0.0055621668443278	-0.011477839308308	-0.0112241450056699	-0.0114855884946494	-0.0099966058895584	-0.005322638232188	-0.0191309441442685	-0.0111586414279325	-0.0174415691341639	-0.0111200293857094	-0.0063773924570931	-0.0044929857274337	0.0028234292146137	0.0045018228296533	-0.0196491884169772	-0.0128057239559806	-0.008369935703178	-0.0105816544285332	-0.0077517568995007
crab3	0.0168508287262773	0.0119420261895279	0.0127099473723013	-0.0018855808620597	0.0173186300179146	0.0255055994334237	0.0018822489934016	0.0070105368630095	-0.0183402082702815	0.0249454612705824	0.0092289677624503	0.0023574508721722	-0.0007581450079306	0.0014867938658601	-0.008204293289182	-0.0032840818354263	-0.0028931513311714	-0.0033774813674652	-0.0109813385411966	-0.0061553522277854	-0.0064849131381425	-0.0015726773023566	0.0005566606645024	-0.0153782799746728	-0.0043002131209252	-0.0046993084095727	-0.01452333026616	-0.0177415488716104	0.014780634695865	0.0066951307024188	0.0038339832204844	-0.0058943552681779	-0.019634286922053	-0.0072372897069231	-0.0031078854286894	-0.0016597394557741
seabird1	-0.0043976627841299	0.0048704184842704	0.0295652209380687	0.0285061590172399	0.0055149703615274	0.0018822489934016	0.040208221746825	0.0398350521272787	0.0255081316875584	-0.0033722270590231	0.0253859367083862	0.0233668063280137	0.0166330839756306	0.0015329359822565	0.0145195590486181	-0.0127546179504781	-0.0079261324216468	-0.0257077994082865	-0.0185042878038543	-0.0209577586880564	-0.0224064421153127	-0.0113595314351044	-0.0042385380013282	-0.0267883184952836	-0.0259312115017672	-0.0169021677339595	-0.0144575872996502	0.0141120501079411	-0.0115403013056378	-0.0124651092246331	0.006296213908523	-0.0138799582629352	-0.0085231869645667	-0.0018150323547137	-0.0005541692695477	-0.0009978607170739
seabird2	0.0023796426255131	0.0211380090645376	0.0338273691277596	0.0180030812848363	0.006414321404183	0.0070105368630095	0.0398350521272787	0.0367937093914802	0.0147896068760035	-0.0063385812995438	0.0287640984694406	0.0331360057166375	0.0112114270109343	0.0177726349767881	0.0141245049390353	-0.0161636962628006	-0.0067955783514976	-0.0283854256266995	-0.0167109141204734	-0.0218472066237543	-0.024207948033073	-0.0124899644853801	-0.0025905531338291	-0.0180583779037771	-0.0185612384692797	-0.0019602100497892	-0.0074858340110781	0.0095123501604308	-0.0143896629174471	-0.0247286434107122	-0.0058303754030595	-0.0255243901702566	-0.0151229222883054	-0.0033909885907781	-0.0161783531012578	0.0029047915860189
seabird3	-0.0086415727355526	-0.0037387361584617	0.0111179429335301	-0.0027520660057267	-0.0018374577345781	-0.0183402082702815	0.0255081316875584	0.0147896068760035	0.0144381840142881	-0.0084044192848808	0.0027798046770404	0.0010405475855068	-7.091499901685366e-05	-0.0085447063033626	-0.0150439636527232	-0.0165442460848161	0.0003534890471151	-0.0144095361088397	0.001245667680005	-0.0009651412380638	0.000443447536837	-0.0060140878661528	0.0052921768599939	-0.0053690715990402	-0.0110683396072385	-0.0018339630409931	0.0050877169570566	0.0172199516558351	-0.0023567015397085	-0.0103011706182396	-0.006258409738333	0.0028010158027069	0.0053673100790195	0.0059388100315193	0.0154852211454268	0.002185322615031
squirrel1	0.0242858671291749	0.0106794953197182	0.0018669470133751	0.000652203767671	0.0149841187510362	0.0249454612705824	-0.0033722270590231	-0.0063385812995438	-0.0084044192848808	0.0338347825308599	0.0046993937164444	-0.0004713853248112	-0.0013997858918178	-0.0107260957843072	-0.0151473050533367	-0.0038166959853761	-0.0176562473228409	-0.008546389109274	-0.0088838307090509	0.0073766297764316	0.00326202476012	-0.0197202993953219	-0.0131885831448959	-0.0114654325750511	-0.0090098160053719	-0.0095036763269359	-0.0232512799538816	-0.0168640366301087	0.0166054709006407	0.0224542551763611	0.0138219381985904	-0.0006037636086567	-0.0144844695266914	-0.0056594470308071	0.0032406171224514	0.0171070442960145
squirrel2	0.0068964356568655	0.0259130786048718	0.0341708678282804	0.0273082154812013	0.0197154571196682	0.0092289677624503	0.0253859367083862	0.0287640984694406	0.0027798046770404	0.0046993937164444	0.0263512095482529	0.0244274868430769	0.0147409255207146	0.009400599424672	0.0139857419762799	-0.0205609264047795	0.0053397267824255	-0.0102281663630103	-0.0211498807002704	-0.0235795688075964	-0.0274334101225875	-0.0053314613222213	-0.0087128241483208	-0.0257158802225564	-0.0147400664060647	-0.0147946632643372	-0.0088451037272281	0.0100435070204015	-0.0130476670911218	-0.0175405703753007	0.0063856600496733	-0.0184407313460169	-0.0280247362684996	0.0006563196905579	-0.0125579526525077	-0.00777044079165
squirrel3	0.0131873731446895	0.0192616488054756	0.0340096270825368	0.0383706418667535	0.0066562216534138	0.0023574508721722	0.0233668063280137	0.0331360057166375	0.0010405475855068	-0.0004713853248112	0.0244274868430769	0.0364600845968366	0.0259389287484418	0.0137466188988642	0.0175980266564027	-0.0242541326192112	-0.0034010045046055	-0.0258980631654158	-0.0108012384317672	-0.0362370135739241	-0.0169614836484052	-0.0024851380037064	-0.0066136901552086	-0.0244152504279408	-0.0089745682825444	-0.0087227532453282	0.0092967626930314	0.0159035209251103	-0.0073219120406062	-0.0228756785922533	-0.012903868478679	-0.0328694141667666	-0.0290239416911727	-0.0003996743498486	-0.0167150256870387	-0.0012594201570056
rubberduck1	-0.0016359840071749	0.0035310034316686	0.0190880101788722	0.0183099072750269	0.0102818138791726	-0.0007581450079306	0.0166330839756306	0.0112114270109343	-7.091499901685366e-05	-0.0013997858918178	0.0147409255207146	0.0259389287484418	0.0096392663437644	0.0050605719411374	0.0172299503017088	-0.0133862400574677	0.0015193313350337	-0.000942742138578	-0.010301248616222	-0.0210503064088146	-0.0137978777417446	-0.0068366685134484	-0.0106166049202862	-0.0127165605864236	-0.0096157495774752	-0.0027240044967697	0.0127702919721971	0.0185491055529515	-0.0058961134183107	-0.0136890790249634	-0.0057696847978649	-0.0185188901957762	-0.0217055807896676	0.0019226699437469	-0.0092688213556702	0.0093880605852462
rubberduck2	0.0027176472953692	0.007633135563975	0.013468745346858	0.0103546500820023	0.0098387880384963	0.0014867938658601	0.0015329359822565	0.0177726349767881	-0.0085447063033626	-0.0107260957843072	0.009400599424672	0.0137466188988642	0.0050605719411374	0.0017137754782598	0.0145748962497294	0.0004286551335734	0.0091480908915777	-0.0055733425084409	-0.0052598359465586	-0.0111726187317035	-0.0129852255658386	-0.0039169841611791	-0.0008306569290448	-0.0067571374679159	-0.0037318696548925	0.0026463664557018	0.0077151194413343	0.0009909129017167	-0.0038621650227958	-0.0126903526109929	-0.0057545407584259	-0.010235742671611	-0.0053639951001803	-0.0007736581728018	-0.0066759696657308	-0.010032016100282
rubberduck3	-0.0051332636811784	0.0077271680857231	0.0165930843953973	0.0239106601875453	0.0107753265522508	-0.008204293289182	0.0145195590486181	0.0141245049390353	-0.0150439636527232	-0.0151473050533367	0.0139857419762799	0.0175980266564027	0.0172299503017088	0.0145748962497294	0.0137735649079377	-0.0067074465799023	0.0144710766457528	0.0109701164056678	-0.0150527785315184	-0.0167249063016541	-0.0224271505661161	-0.0008394812407735	0.0032794325553197	-0.0008997000630261	0.0002228764724315	-0.0063332983131931	0.0040533300237843	0.0075793998590845	-0.0115102611578022	-0.013644686006975	0.0010182211213001	-0.0162573719641498	-0.0202013862871391	-0.0037558421590166	-0.0093195163306848	-0.0070453421217253
dishware1	-0.0066752111212543	-0.0109589768588261	-0.0231045570004531	-0.0280157895938368	-0.0054697272380903	-0.0032840818354263	-0.0127546179504781	-0.0161636962628006	-0.0165442460848161	-0.0038166959853761	-0.0205609264047795	-0.0242541326192112	-0.0133862400574677	0.0004286551335734	-0.0067074465799023	0.0190490603690269	0.0040831115554779	0.0125840734506835	0.0094530494578263	0.020443682681888	0.0121096955507858	0.0041687527953419	0.0086120074722223	0.0285598315926452	0.0203623699856972	0.01308671661432	-0.0017520534979809	-0.0194476418826927	0.0087049392819733	0.0127899488016821	-0.0051282904686465	0.0169989213389797	0.0140223534939701	-3.905701106674956e-05	0.0007006262040235	0.0016197423005198
dishware2	-0.0086079219858857	-0.0084568977116491	0.0055883611450388	0.0118039815098934	0.0038363557472374	-0.0028931513311714	-0.0079261324216468	-0.0067955783514976	0.0003534890471151	-0.0176562473228409	0.0053397267824255	-0.0034010045046055	0.0015193313350337	0.0091480908915777	0.0144710766457528	0.0040831115554779	0.0072791441192316	0.0212903613517831	-0.0114543820085685	-0.0036298453378154	-0.0025276229288264	0.0018293033278794	0.0030666303772396	0.0135323842871878	-0.0017196777133516	-0.0051178063579188	0.0003885757843442	0.0052374313364845	-0.006382478637031	-0.0026352380587824	0.0001676015347585	-0.0037793646276704	0.0016453268219029	-0.0054120773247907	-0.0064472698138633	-0.0145988898295394
dishware3	-0.0158378668927988	-0.0080975198595624	-0.0187302917925433	-0.0082315632147874	0.0055621668443278	-0.0033774813674652	-0.0257077994082865	-0.0283854256266995	-0.0144095361088397	-0.008546389109274	-0.0102281663630103	-0.0258980631654158	-0.000942742138578	-0.0055733425084409	0.0109701164056678	0.0125840734506835	0.0212903613517831	0.011564918063386	0.0074881589100554	0.0130945452918273	0.0066610881054711	0.0135417575994749	0.0119151478416364	0.0160550919391906	0.0103313761872357	0.004126700818353	0.0059670056696722	-0.0073641015708348	0.0026037400240655	0.0145648327783292	-0.0045625265906161	0.0065843814387802	0.0058451419799114	-0.0043255843074123	0.0102676883168642	-0.0126531471979441
fence1	-0.0060131905901263	-0.0105387977493321	-0.0278105072501077	-0.0134794009419585	-0.011477839308308	-0.0109813385411966	-0.0185042878038543	-0.0167109141204734	0.001245667680005	-0.0088838307090509	-0.0211498807002704	-0.0108012384317672	-0.010301248616222	-0.0052598359465586	-0.0150527785315184	0.0094530494578263	-0.0114543820085685	0.0074881589100554	0.0152978241820917	0.0245735496608423	0.0204757186038599	0.0171782844373563	8.513673205024844e-05	0.0135154414022312	0.0116226845235108	0.0103391070037882	0.0094973763454734	-0.0035055791767083	-0.0008742618890695	0.0067884034845194	-0.0038337062363982	0.028806426510649	0.0170046502061674	0.004595811041416	0.0062125928028536	0.0118312388362448
fence2	-0.0043784395039237	-0.008270903404191	-0.0307665098094644	-0.0281925814939681	-0.0112241450056699	-0.0061553522277854	-0.0209577586880564	-0.0218472066237543	-0.0009651412380638	0.0073766297764316	-0.0235795688075964	-0.0362370135739241	-0.0210503064088146	-0.0111726187317035	-0.0167249063016541	0.020443682681888	-0.0036298453378154	0.0130945452918273	0.0245735496608423	0.016232641074718	0.019424204374183	0.0069543151167708	0.0108792876484295	0.0204031883434915	0.011527942244919	0.0084058005775723	-0.0088712138004225	-0.0149417000155411	0.006580102340971	0.0203502922969922	0.0011980161455081	0.0246332670416178	0.0287918230408033	0.0094560417209115	0.0104139930108444	0.0074050144027141
fence3	-0.0019317140596567	-0.0097255156478063	-0.0271112749261388	-0.0259157129037339	-0.0114855884946494	-0.0064849131381425	-0.0224064421153127	-0.024207948033073	0.000443447536837	0.00326202476012	-0.0274334101225875	-0.0169614836484052	-0.0137978777417446	-0.0129852255658386	-0.0224271505661161	0.0121096955507858	-0.0025276229288264	0.0066610881054711	0.0204757186038599	0.019424204374183	0.0216536738740026	0.009572300432448	0.007549363018147	0.0061886488755131	0.0094830397923843	0.0023085260992482	0.0022423752727805	-0.0062197870067794	0.0134999387771173	0.0172409800226821	4.791324496309053e-05	0.0222110164342304	0.0251438013634411	0.0072043636611688	0.0156799822158555	0.0064153912383474
food1	-0.0119405297235481	-0.0150972327270601	-0.0142143084364672	-0.0025847870285433	-0.0099966058895584	-0.0015726773023566	-0.0113595314351044	-0.0124899644853801	-0.0060140878661528	-0.0197202993953219	-0.0053314613222213	-0.0024851380037064	-0.0068366685134484	-0.0039169841611791	-0.0008394812407735	0.0041687527953419	0.0018293033278794	0.0135417575994749	0.0171782844373563	0.0069543151167708	0.009572300432448	0.0136480688703558	0.0027243261863761	0.010631389088304	0.0068609934395015	0.0019811225304194	0.0193073534562316	0.0091461985009266	-0.0054787333375343	0.0020462598636691	0.0012237453216706	0.0105800433228725	0.002813616930981	0.0027968994367219	-0.0007339053921235	0.0027386779174564
food2	-0.011094340871905	-0.0178589270083365	-0.0012765469288453	-0.0046331097864631	-0.005322638232188	0.0005566606645024	-0.0042385380013282	-0.0025905531338291	0.0052921768599939	-0.0131885831448959	-0.0087128241483208	-0.0066136901552086	-0.0106166049202862	-0.0008306569290448	0.0032794325553197	0.0086120074722223	0.0030666303772396	0.0119151478416364	8.513673205024844e-05	0.0108792876484295	0.007549363018147	0.0027243261863761	-0.0015483447430376	0.0065460569799169	0.0048865234450685	0.0076338906047685	0.0006159896391776	-0.0017078134053091	0.0033109755200134	-0.0074332532243593	-0.0009167562818493	0.0132328243269822	0.0057702487769133	-0.0081011546170542	0.0100851388854098	-0.0052358116698778
food3	-0.0127561788966762	-0.0216576859029899	-0.028625697710485	-0.0247264721235218	-0.0191309441442685	-0.0153782799746728	-0.0267883184952836	-0.0180583779037771	-0.0053690715990402	-0.0114654325750511	-0.0257158802225564	-0.0244152504279408	-0.0127165605864236	-0.0067571374679159	-0.0008997000630261	0.0285598315926452	0.0135323842871878	0.0160550919391906	0.0135154414022312	0.0204031883434915	0.0061886488755131	0.010631389088304	0.0065460569799169	0.016561957218606	0.0191932165336552	0.0230233975657287	0.0090480688296087	-0.003845687552966	0.006870735220768	0.0022783383029529	0.0011977024397471	0.0170579371354072	0.0276141759638752	0.0043038149746587	0.0089120818140809	-0.0063470140666723
shelves1	-0.0011961060144605	-0.0150070078713375	-0.0196051735383582	-0.016150326951424	-0.0111586414279325	-0.0043002131209252	-0.0259312115017672	-0.0185612384692797	-0.0110683396072385	-0.0090098160053719	-0.0147400664060647	-0.0089745682825444	-0.0096157495774752	-0.0037318696548925	0.0002228764724315	0.0203623699856972	-0.0017196777133516	0.0103313761872357	0.0116226845235108	0.011527942244919	0.0094830397923843	0.0068609934395015	0.0048865234450685	0.0191932165336552	0.0103687769836204	0.0130450811922098	0.0117860267425153	-0.0076226332418519	0.013457622492035	0.0114687884493236	-0.0078687128800496	0.0051314400358417	0.0149715882434454	0.0118989736762649	-0.0012879220892633	-0.008898399778067
shelves2	-0.006359749944543	-0.0094053658894158	-0.0139565078811025	-0.0215620584861442	-0.0174415691341639	-0.0046993084095727	-0.0169021677339595	-0.0019602100497892	-0.0018339630409931	-0.0095036763269359	-0.0147946632643372	-0.0087227532453282	-0.0027240044967697	0.0026463664557018	-0.0063332983131931	0.01308671661432	-0.0051178063579188	0.004126700818353	0.0103391070037882	0.0084058005775723	0.0023085260992482	0.0019811225304194	0.0076338906047685	0.0230233975657287	0.0130450811922098	0.0107225817145566	0.0164179554525903	0.0006651204417961	-0.0020515768473997	6.814668318104198e-05	-0.0153930997805301	0.0047057052272313	0.0156028267596892	0.0145213273982257	-0.007135723579196	0.0023945099726103
shelves3	-0.0076074652944868	-0.020362489737659	0.0011906320442018	0.0081112647098449	-0.0111200293857094	-0.01452333026616	-0.0144575872996502	-0.0074858340110781	0.0050877169570566	-0.0232512799538816	-0.0088451037272281	0.0092967626930314	0.0127702919721971	0.0077151194413343	0.0040533300237843	-0.0017520534979809	0.0003885757843442	0.0059670056696722	0.0094973763454734	-0.0088712138004225	0.0022423752727805	0.0193073534562316	0.0006159896391776	0.0090480688296087	0.0117860267425153	0.0164179554525903	0.0270411140451602	0.017207139495268	-0.0024057208819923	-0.0112690576941426	-0.0165950138217802	0.0024999705553738	-0.0093564176447093	0.004255581207813	-0.0065501485608372	-0.0011235040404052
shoppingcart1	-0.0062553797600986	0.0015247341037899	0.0088278068233517	0.0082457596854392	-0.0063773924570931	-0.0177415488716104	0.0141120501079411	0.0095123501604308	0.0172199516558351	-0.0168640366301087	0.0100435070204015	0.0159035209251103	0.0185491055529515	0.0009909129017167	0.0075793998590845	-0.0194476418826927	0.0052374313364845	-0.0073641015708348	-0.0035055791767083	-0.0149417000155411	-0.0062197870067794	0.0091461985009266	-0.0017078134053091	-0.003845687552966	-0.0076226332418519	0.0006651204417961	0.017207139495268	0.0135978896011279	-0.0053651432489045	-0.0222057651252088	-0.003166115583209	-0.0067813665790444	0.0031422169851928	0.0043403675182067	0.0011224281106061	-0.0076347912601537
shoppingcart2	0.0119081861952595	-0.0081452979992603	-0.0162741971040958	-0.0103296064244296	-0.0044929857274337	0.014780634695865	-0.0115403013056378	-0.0143896629174471	-0.0023567015397085	0.0166054709006407	-0.0130476670911218	-0.0073219120406062	-0.0058961134183107	-0.0038621650227958	-0.0115102611578022	0.0087049392819733	-0.006382478637031	0.0026037400240655	-0.0008742618890695	0.006580102340971	0.0134999387771173	-0.0054787333375343	0.0033109755200134	0.006870735220768	0.013457622492035	-0.0020515768473997	-0.0024057208819923	-0.0053651432489045	0.0182765604702247	0.006912515623975	-0.0006959997485484	0.0095105628926629	-0.0033720016450561	-0.0144563496716286	0.0134975890123128	-0.0063005081829816
shoppingcart3	0.0092736664347023	0.0020548228367203	-0.017176748515632	-0.0241901534733038	0.0028234292146137	0.0066951307024188	-0.0124651092246331	-0.0247286434107122	-0.0103011706182396	0.0224542551763611	-0.0175405703753007	-0.0228756785922533	-0.0136890790249634	-0.0126903526109929	-0.013644686006975	0.0127899488016821	-0.0026352380587824	0.0145648327783292	0.0067884034845194	0.0203502922969922	0.0172409800226821	0.0020462598636691	-0.0074332532243593	0.0022783383029529	0.0114687884493236	6.814668318104198e-05	-0.0112690576941426	-0.0222057651252088	0.006912515623975	0.0165103635813096	0.0094697430449645	0.0123194732290885	0.0111897000050663	-0.0039447011089568	0.0073680581227714	0.0150763972956815
towel1	-0.0056073541670265	-0.0015786632552132	-0.0020914941809217	0.0143876750490596	0.0045018228296533	0.0038339832204844	0.006296213908523	-0.0058303754030595	-0.006258409738333	0.0138219381985904	0.0063856600496733	-0.012903868478679	-0.0057696847978649	-0.0057545407584259	0.0010182211213001	-0.0051282904686465	0.0001676015347585	-0.0045625265906161	-0.0038337062363982	0.0011980161455081	4.791324496309053e-05	0.0012237453216706	-0.0009167562818493	0.0011977024397471	-0.0078687128800496	-0.0153930997805301	-0.0165950138217802	-0.003166115583209	-0.0006959997485484	0.0094697430449645	0.0158593276205062	0.0089132567099564	0.0027852176239737	-0.0061015454192263	0.0037010674443399	0.0137854967374964
towel2	-0.0178528572516048	-0.0199153478109328	-0.0325943008997774	-0.0291826224559123	-0.0196491884169772	-0.0058943552681779	-0.0138799582629352	-0.0255243901702566	0.0028010158027069	-0.0006037636086567	-0.0184407313460169	-0.0328694141667666	-0.0185188901957762	-0.010235742671611	-0.0162573719641498	0.0169989213389797	-0.0037793646276704	0.0065843814387802	0.028806426510649	0.0246332670416178	0.0222110164342304	0.0105800433228725	0.0132328243269822	0.0170579371354072	0.0051314400358417	0.0047057052272313	0.0024999705553738	-0.0067813665790444	0.0095105628926629	0.0123194732290885	0.0089132567099564	0.0207089072059243	0.0312667598793686	0.0071266815618324	0.0228109747449551	0.000384395624732
towel3	-0.0127123036058625	-0.0062711092225143	-0.0257847007152628	-0.0304230448105655	-0.0128057239559806	-0.019634286922053	-0.0085231869645667	-0.0151229222883054	0.0053673100790195	-0.0144844695266914	-0.0280247362684996	-0.0290239416911727	-0.0217055807896676	-0.0053639951001803	-0.0202013862871391	0.0140223534939701	0.0016453268219029	0.0058451419799114	0.0170046502061674	0.0287918230408033	0.0251438013634411	0.002813616930981	0.0057702487769133	0.0276141759638752	0.0149715882434454	0.0156028267596892	-0.0093564176447093	0.0031422169851928	-0.0033720016450561	0.0111897000050663	0.0027852176239737	0.0312667598793686	0.0178893855142161	0.0086461714423454	0.0129615284564035	0.0002094107125798
tree1	-0.0051692947954291	-0.0005419337629447	-0.0078890161280271	0.0004304356892381	-0.008369935703178	-0.0072372897069231	-0.0018150323547137	-0.0033909885907781	0.0059388100315193	-0.0056594470308071	0.0006563196905579	-0.0003996743498486	0.0019226699437469	-0.0007736581728018	-0.0037558421590166	-3.905701106674956e-05	-0.0054120773247907	-0.0043255843074123	0.004595811041416	0.0094560417209115	0.0072043636611688	0.0027968994367219	-0.0081011546170542	0.0043038149746587	0.0118989736762649	0.0145213273982257	0.004255581207813	0.0043403675182067	-0.0144563496716286	-0.0039447011089568	-0.0061015454192263	0.0071266815618324	0.0086461714423454	-0.0014592933669786	-0.0020955595541235	0.0002978423518149
tree2	-0.0099743765565115	-0.012173398262842	-0.0121911773675976	-0.0164114850385666	-0.0105816544285332	-0.0031078854286894	-0.0005541692695477	-0.0161783531012578	0.0154852211454268	0.0032406171224514	-0.0125579526525077	-0.0167150256870387	-0.0092688213556702	-0.0066759696657308	-0.0093195163306848	0.0007006262040235	-0.0064472698138633	0.0102676883168642	0.0062125928028536	0.0104139930108444	0.0156799822158555	-0.0007339053921235	0.0100851388854098	0.0089120818140809	-0.0012879220892633	-0.007135723579196	-0.0065501485608372	0.0011224281106061	0.0134975890123128	0.0073680581227714	0.0037010674443399	0.0228109747449551	0.0129615284564035	-0.0020955595541235	-0.0007448209534889	0.0125115151831627
tree3	-0.0021861838261075	-0.0027591028583547	-0.0092662134754081	-0.0037117119905435	-0.0077517568995007	-0.0016597394557741	-0.0009978607170739	0.0029047915860189	0.002185322615031	0.0171070442960145	-0.00777044079165	-0.0012594201570056	0.0093880605852462	-0.010032016100282	-0.0070453421217253	0.0016197423005198	-0.0145988898295394	-0.0126531471979441	0.0118312388362448	0.0074050144027141	0.0064153912383474	0.0027386779174564	-0.0052358116698778	-0.0063470140666723	-0.008898399778067	0.0023945099726103	-0.0011235040404052	-0.0076347912601537	-0.0063005081829816	0.0150763972956815	0.0137854967374964	0.000384395624732	0.0002094107125798	0.0002978423518149	0.0125115151831627	0.0113886922157908
