# Supplementary material for: Infants have rich visual categories in ventrotemporal cortex at 2 months of age
Source: Nat Neurosci. 2026 Feb 2;29(3):693–702. doi: 10.1038/s41593-025-02187-8 (PMC12971487; doi:10.1038/s41593-025-02187-8)
Supplement: Supplementary file 10 — One .csv file for each RSM plot. Only the group average RSMs are provided for each ROI/age group. The full set of RSMs is available at OpenNeuro (OpenNeuro accession number: ds006883, https://doi.org/10.18112/openneuro.ds006883.v1.0.0) under derivatives/foundcog_rdms/. [file 41593_2025_2187_MOESM10_ESM.zip › ODoherty_ED_Fig1/twomonth_both_VO1_exemplar_correlation_acrosssub_rdm.csv]

	cat1	cat2	cat3	crab1	crab2	crab3	seabird1	seabird2	seabird3	squirrel1	squirrel2	squirrel3	rubberduck1	rubberduck2	rubberduck3	dishware1	dishware2	dishware3	fence1	fence2	fence3	food1	food2	food3	shelves1	shelves2	shelves3	shoppingcart1	shoppingcart2	shoppingcart3	towel1	towel2	towel3	tree1	tree2	tree3
cat1	-0.000893954081336	0.0031933918088389	-0.0008868329971847	0.0009028495931093	-0.0012852684987466	0.0001764001261444	0.0005391906815961	-0.0007046322210467	-0.0020222952370947	-0.0004256286356585	0.0006731913576856	0.002000978467741	0.0002038787779271	0.0016053601986726	0.004693825856001	-0.0011756538326447	-0.0009741419195625	0.0022252402680727	-0.0014332641179855	-0.0023310682413818	-0.0024953791673013	0.0016653968402284	-0.0021631981258345	0.0010441223311946	-0.0010580232927255	-0.001060970843387	-2.3186110206451283e-05	0.0011433972003896	-0.0009407502241402	-0.0021541424599976	0.0002253219293305	-0.00033841321053	0.0007298216184236	0.0005829702923489	-0.0015432538240765	0.0015196638055454
cat2	0.0031933918088389	0.0078272721887493	-0.0038036115514032	-0.005485659092982	-0.0075359907834678	0.0007405440648545	-0.0026798061154173	-0.0058725821646443	-0.0045318125991965	-0.0010883362256356	0.0017991661256539	0.0021787676457749	-0.0017533482025768	0.0054432402536103	0.0023750935929356	0.00194690167368	-0.0022440834780568	0.0011301917309486	-0.0033543618258869	0.0034499537036614	0.00150826152267	0.0035691356133261	-0.0035243689305114	0.0025983626483771	-0.0050143484432556	-0.0017038662499386	-0.0027381889667387	0.006268520252558	0.0008667193923265	-0.0017900551462677	0.0008131326586262	-0.000709680219756	0.0017237685961146	-0.0013166411531765	-0.001387722839411	0.0052795159233474
cat3	-0.0008868329971847	-0.0038036115514032	0.0101632497004121	0.0110945832063717	0.0084984436553713	-0.0055724512989038	0.004720446800586	0.0066674263970949	0.0046753910351678	0.0009318396050556	0.0037247648935946	0.0026461017575316	0.0073058529922919	0.0019141228144334	0.0072117811029494	-0.0063263168727707	-0.0016346892967559	-0.0019619655385699	-0.004820031015023	-0.0045937894978316	-0.0074589609434284	-0.0090530699846773	-0.0041734113757878	-0.0034514464649347	-0.0072637531666797	-0.0045405835830731	-0.0048166764124738	-0.0045971269690966	-0.0051770371828062	0.0002625767139624	0.0090148929756759	0.0032835791380979	0.0029652205299028	0.0022738656054402	-0.0021965588635796	-0.0011868810927148
crab1	0.0009028495931093	-0.005485659092982	0.0110945832063717	0.0102191572833258	0.0081528511743134	-0.0021992338842589	0.0032133471495134	0.0074839721486627	0.0046517828137193	-0.0002811507105292	0.0028793536492329	0.0017158395545866	0.0045489052097393	-0.0002614245916948	0.0044869430804625	-0.0049725236449197	-0.0007924315588477	-0.0020282287756912	-0.0027476217337891	-0.0027055112417603	-0.005538871891782	-0.0095990262238178	-0.0027172053554509	-0.0027410297922389	-0.0064271657402567	-0.0032128882077099	-0.0048303812626969	-0.0033513101309197	-0.0040256350165109	0.0007852212869271	0.0060777114432135	0.00178978685117	0.0035621702797711	-0.0012967660981099	-0.0039097683833274	-0.0020736478257832
crab2	-0.0012852684987466	-0.0075359907834678	0.0084984436553713	0.0081528511743134	0.0057196116147401	-0.0024842359851001	0.002587073614596	0.0065847229310868	0.0060450828332131	0.0026551061958744	-0.0002948683696794	-0.001460867394831	0.0024741169111964	-0.0030152230156059	0.0002267213141929	-0.0010927141939251	-0.0007807940930408	-0.0026683864608186	4.1735906576581186e-05	-0.0016000865105728	-0.0049974115699303	-0.008453583168606	0.0001913839239351	-0.0033372933936929	-0.0008001377195402	-0.001095526706085	-0.0021142749834755	-0.005840172030596	-0.0018707336678027	-0.0001548763970524	0.0024841090064336	0.002916098308041	0.0034912989416679	0.0023550067343663	0.0001199790223954	-0.0045940832728303
crab3	0.0001764001261444	0.0007405440648545	-0.0055724512989038	-0.0021992338842589	-0.0024842359851001	0.0013512417598677	-0.0036694281063562	-0.0034052011396264	0.0007764826031107	-0.0002526126845328	-0.004083210812698	-0.0021655522702584	-0.0047749648783448	-0.001982311070894	-0.0026253564248037	0.0041081827005907	0.0003432539656981	0.0010546232896087	0.0042255771560239	0.0030387391455054	0.0038659285214079	0.0024632977361459	0.0042084793304818	0.0004505534367602	0.0026875926096255	0.0035275436527166	0.0016631106537033	0.0007834542282275	0.0009614858350871	0.0008114923927545	-0.005198020663598	-0.0010548391457058	7.437930513299477e-05	-0.0009892448609186	0.0026831821641523	-0.0023249228746513
seabird1	0.0005391906815961	-0.0026798061154173	0.004720446800586	0.0032133471495134	0.002587073614596	-0.0036694281063562	0.0025507287132401	0.0029752229217959	0.0010920136055692	-0.000392722652954	0.0039081670052105	0.002688995689525	0.0042336846980296	0.0018868022912957	0.0056418402656138	-0.003901548888113	0.0003432105342467	-0.0002816418091448	-0.0042037784065946	-0.0048262976088048	-0.0051530292897192	-0.001906025931922	-0.0027306670024099	-0.0026527952118781	-0.0004595531767537	-0.0031896680053759	0.000512564621973	-0.0029618434211972	-0.0016984329323609	-0.0002514689114142	0.0046478357035816	0.001079037116822	0.0003479575254724	0.0020709230331824	-0.0027400751525289	0.0019358522696506
seabird2	-0.0007046322210467	-0.0058725821646443	0.0066674263970949	0.0074839721486627	0.0065847229310868	-0.0034052011396264	0.0029752229217959	0.0035643428639772	0.0030381896661398	0.000559193798088	0.0010292160439468	2.68954170545648e-05	0.0030631175246734	-0.0028538597384424	0.0004858746157432	-0.0031965690648835	0.0006453812756025	-0.0012117854408919	-3.8287108971546665e-05	-0.002556370345633	-0.0040071388034937	-0.0056648931765923	-0.0017117062332028	-0.0018328152022605	0.0001502895986867	-0.0011024929750792	-0.0005871462973789	-0.0023590600284707	-0.0025780724117671	-4.8583277843445414e-05	0.0053932663869771	0.0021005193569554	0.0007903693106631	0.0015157569883576	-0.0009028903291362	-0.0019856777298384
seabird3	-0.0020222952370947	-0.0045318125991965	0.0046753910351678	0.0046517828137193	0.0060450828332131	0.0007764826031107	0.0010920136055692	0.0030381896661398	0.0044885393679887	0.0021353877862367	-0.0006902017293056	-0.0028143221889536	-0.0007242718746966	-0.003314494694808	-0.0002855382382391	0.0017716363003295	-0.0009652604184032	-0.0018390810513328	-0.0002034379127667	-0.00019055507267	-0.0012619135510288	-0.0073442031348946	0.0020055418426609	-0.0030251479493572	-0.0016502420847285	8.444984708527981e-05	-0.0017467375625515	-0.0033218421997044	-0.0012566251200941	0.0016308245087304	-0.0001528103228521	0.0022985844826982	0.002450194625796	0.0012806603811982	0.0010236150310801	-0.0038723389029076
squirrel1	-0.0004256286356585	-0.0010883362256356	0.0009318396050556	-0.0002811507105292	0.0026551061958744	-0.0002526126845328	-0.000392722652954	0.000559193798088	0.0021353877862367	-0.0001207886261834	0.0002635257260489	-0.0019707791995517	0.0003389669324753	-6.0774277997975725e-05	-0.0003767090062232	0.0018705948783311	0.0001488299451445	-0.001292407708283	-0.0003388919508676	0.0010484105071482	0.0006933668295414	-0.0035320345204034	0.0013375208466887	-0.0001920399344332	-0.0009345800116248	-0.0021830201838276	-0.0018123319770273	-0.0006099571987318	0.0003727373515623	-0.0010589580098185	-0.0007405715186319	0.0011880677479146	0.0008710380279053	0.0009030608622771	0.002056189036066	-0.0018301655438611
squirrel2	0.0006731913576856	0.0017991661256539	0.0037247648935946	0.0028793536492329	-0.0002948683696794	-0.004083210812698	0.0039081670052105	0.0010292160439468	-0.0006902017293056	0.0002635257260489	0.0035140102196526	0.0033364535461401	0.0055867949702054	0.0034189103440969	0.002835895059632	-0.0043172477298386	-0.000667940589166	-0.0010278937406515	-0.0059477434727599	-0.0036345718487797	-0.0042538781868115	-0.0007818327368312	-0.0051788167313249	0.0005268942573281	-0.004543753163228	-0.0048341111791761	-0.0020606243419905	0.0007416765438355	-0.0008508000155536	-0.0001550392787325	0.0058591748832345	0.0007821123577877	-0.0015691794640073	0.000990538890976	-0.0050337875432784	0.0035728268502255
squirrel3	0.002000978467741	0.0021787676457749	0.0026461017575316	0.0017158395545866	-0.001460867394831	-0.0021655522702584	0.002688995689525	2.68954170545648e-05	-0.0028143221889536	-0.0019707791995517	0.0033364535461401	0.001556315949492	0.0016331642753127	0.0028190339840155	0.0052358180581383	-0.0046459252775492	-0.002636103746918	0.0017130688683941	-0.0038702317935237	-0.0019297270012368	-0.0035592605864005	-0.0001376164847156	-0.0040864073230719	-0.0001322436490523	-0.0030838405342084	-0.0030811828660812	-0.0010799198946761	0.0011361632659467	-0.0022567113405744	-0.0006457557384882	0.0049751745419542	-7.184543690440058e-05	0.0003269481378866	0.0006672800738942	-0.0035860736553312	0.0030488302120563
rubberduck1	0.0002038787779271	-0.0017533482025768	0.0073058529922919	0.0045489052097393	0.0024741169111964	-0.0047749648783448	0.0042336846980296	0.0030631175246734	-0.0007242718746966	0.0003389669324753	0.0055867949702054	0.0016331642753127	0.0041616539064663	0.0034358379344206	0.0039446536546582	-0.0055533944333524	0.0009056729244641	0.0002041546604934	-0.0042284317713252	-0.0056554144162566	-0.0049030911399079	-0.0017963245285337	-0.0037088820738281	-0.0001911956212844	-0.0038089572562217	-0.0039611860980271	-0.0029768896319227	-0.0023021819057675	-0.0031366033818523	2.9130466336330527e-05	0.0062543214214215	-0.0001995609298136	0.0005011678767811	0.0013116657140125	-0.0054407297049923	0.0030576966313793
rubberduck2	0.0016053601986726	0.0054432402536103	0.0019141228144334	-0.0002614245916948	-0.0030152230156059	-0.001982311070894	0.0018868022912957	-0.0028538597384424	-0.003314494694808	-6.0774277997975725e-05	0.0034189103440969	0.0028190339840155	0.0034358379344206	0.006623182336713	0.0062707744291656	-0.0012839886168272	-2.944147165028743e-05	0.0025316700182338	-0.0054754062582614	-0.00319342390932	-0.0043235053244235	0.0025636787217628	-0.003315815929016	-0.0001873229613015	-0.0036978243912597	-0.0021652140841735	-0.0009696770048661	0.0005127879970692	-0.0025969706637869	-0.001243893513323	0.0020640972741773	0.0002483154126343	0.0008935293346115	0.000153772522572	-0.0024340923970597	0.004748552321581
rubberduck3	0.004693825856001	0.0023750935929356	0.0072117811029494	0.0044869430804625	0.0002267213141929	-0.0026253564248037	0.0056418402656138	0.0004858746157432	-0.0002855382382391	-0.0003767090062232	0.002835895059632	0.0052358180581383	0.0039446536546582	0.0062707744291656	0.0085213493871168	-0.0058540707560542	-0.0019499720112181	0.0046953670576634	-0.0047267298793794	-0.007653704611267	-0.0094902924896874	-0.0001650693092967	-0.0050345465747845	-0.0008175297114892	-0.0028107093061613	-0.0048862488700626	-0.0014598434552462	-0.0019361608033083	-0.005657579287303	-0.0030348666470384	0.0039406587464721	0.0022785522149643	0.0029273679086477	0.0025893631822975	-0.0055974855471904	0.0026150997174803
dishware1	-0.0011756538326447	0.00194690167368	-0.0063263168727707	-0.0049725236449197	-0.0010927141939251	0.0041081827005907	-0.003901548888113	-0.0031965690648835	0.0017716363003295	0.0018705948783311	-0.0043172477298386	-0.0046459252775492	-0.0055533944333524	-0.0012839886168272	-0.0058540707560542	0.0032585703092235	0.0009304574983831	-0.0015097824017539	0.0028533895327992	0.0065787873238078	0.0052876331724662	-0.0001503999757743	0.0054558649277222	0.0001136806502334	0.0010642403429436	0.0029142572004206	0.0005207524104406	0.0010696821993045	0.0038368586254843	0.000603199418406	-0.0062925470253176	0.0003016409796229	0.0025280712297416	-0.0016524307405472	0.0039265978388739	-0.0026207692131673
dishware2	-0.0009741419195625	-0.0022440834780568	-0.0016346892967559	-0.0007924315588477	-0.0007807940930408	0.0003432539656981	0.0003432105342467	0.0006453812756025	-0.0009652604184032	0.0001488299451445	-0.000667940589166	-0.002636103746918	0.0009056729244641	-2.944147165028743e-05	-0.0019499720112181	0.0009304574983831	-0.0011261407587227	0.0003369303933698	0.0028519385504943	-0.0018804090395459	0.0020293232572047	0.0031082836988055	0.0009491356796407	0.0013635585089569	0.0036213764899053	0.0014358858869051	0.0027429172292696	0.0005760615869482	0.0006718666468609	0.000820917189494	-0.0012747253613967	-0.0007248173070513	-0.0028852842465847	-0.0011658245449739	0.0013106369181797	-0.0011229389948
dishware3	0.0022252402680727	0.0011301917309486	-0.0019619655385699	-0.0020282287756912	-0.0026683864608186	0.0010546232896087	-0.0002816418091448	-0.0012117854408919	-0.0018390810513328	-0.001292407708283	-0.0010278937406515	0.0017130688683941	0.0002041546604934	0.0025316700182338	0.0046953670576634	-0.0015097824017539	0.0003369303933698	0.0011423045869049	-0.0006411240726525	-0.0043116615522013	-0.0020835875474939	0.0058102284263357	0.0013819636884584	0.0012328771873712	0.0034209057667497	0.0024149834202068	0.0022072153234745	0.0006479473348125	-0.0016074836261682	-0.0029250622589163	-0.0011199423889849	-0.000292566938672	-0.0007731238230091	0.0009980029700803	-0.0019988765336002	0.0026709949278014
fence1	-0.0014332641179855	-0.0033543618258869	-0.004820031015023	-0.0027476217337891	4.1735906576581186e-05	0.0042255771560239	-0.0042037784065946	-3.8287108971546665e-05	-0.0002034379127667	-0.0003388919508676	-0.0059477434727599	-0.0038702317935237	-0.0042284317713252	-0.0054754062582614	-0.0047267298793794	0.0028533895327992	0.0028519385504943	-0.0006411240726525	0.0045598177827454	0.0028388014826406	0.0059280426815698	0.0027500989094625	0.00403284131918	0.0025909988309766	0.0068918076937049	0.0057512595669977	0.0042201070424443	0.0001846903086	0.0021668627881843	0.0017943385658546	-0.0068359590013646	-0.0009733923477501	-0.0033588717027796	-0.0013401654452426	0.0050482611699126	-0.0040605071225746
fence2	-0.0023310682413818	0.0034499537036614	-0.0045937894978316	-0.0027055112417603	-0.0016000865105728	0.0030387391455054	-0.0048262976088048	-0.002556370345633	-0.00019055507267	0.0010484105071482	-0.0036345718487797	-0.0019297270012368	-0.0056554144162566	-0.00319342390932	-0.007653704611267	0.0065787873238078	-0.0018804090395459	-0.0043116615522013	0.0028388014826406	0.0082545821678364	0.0084039939537543	-0.0031867659364912	0.003393320174691	-0.0006593569457811	-0.0002979411025061	0.0015314712773166	-0.0017565205489045	0.003256590174368	0.0035783527374394	0.0014764365537693	-0.0019598541985069	-0.0005112922104039	0.0018531108207422	-0.001967959409706	0.0064031387363278	-0.0024884342059708
fence3	-0.0024953791673013	0.00150826152267	-0.0074589609434284	-0.005538871891782	-0.0049974115699303	0.0038659285214079	-0.0051530292897192	-0.0040071388034937	-0.0012619135510288	0.0006933668295414	-0.0042538781868115	-0.0035592605864005	-0.0049030911399079	-0.0043235053244235	-0.0094902924896874	0.0052876331724662	0.0020293232572047	-0.0020835875474939	0.0059280426815698	0.0084039939537543	0.0079021972309191	0.0022934610977461	0.0040000090825783	0.0022633708689813	0.003479934702785	0.004417796841954	0.0010369031516437	0.005249996078255	0.0052409631269152	0.002875080422004	-0.0046517446236423	-0.0034956042314259	-0.0028919226057128	-0.0038903928509489	0.0057735020298752	-0.0013815146462182
food1	0.0016653968402284	0.0035691356133261	-0.0090530699846773	-0.0095990262238178	-0.008453583168606	0.0024632977361459	-0.001906025931922	-0.0056648931765923	-0.0073442031348946	-0.0035320345204034	-0.0007818327368312	-0.0001376164847156	-0.0017963245285337	0.0025636787217628	-0.0001650693092967	-0.0001503999757743	0.0031082836988055	0.0058102284263357	0.0027500989094625	-0.0031867659364912	0.0022934610977461	0.0089267366252567	2.8114125904062077e-05	0.0040193454033905	0.0064350141780807	0.0038280509489352	0.0066465338948326	0.0026355838338578	0.0010917720478174	-0.000585393828811	-0.0046119239669635	-0.003832340955563	-0.0047873237112791	-0.0009585394946017	-0.0015368326733759	0.0055697609513548
food2	-0.0021631981258345	-0.0035243689305114	-0.0041734113757878	-0.0027172053554509	0.0001913839239351	0.0042084793304818	-0.0027306670024099	-0.0017117062332028	0.0020055418426609	0.0013375208466887	-0.0051788167313249	-0.0040864073230719	-0.0037088820738281	-0.003315815929016	-0.0050345465747845	0.0054558649277222	0.0009491356796407	0.0013819636884584	0.00403284131918	0.003393320174691	0.0040000090825783	2.8114125904062077e-05	0.0037247434177366	-0.0003362052634831	0.0046697879963928	0.0044819926743151	0.0016004794250364	-0.0017476753311501	0.0013794381654206	0.0002771291098193	-0.0060191256831386	-8.139311341402214e-05	0.0009494955144048	0.0001998679425181	0.0034754317813257	-0.0034196862162724
food3	0.0010441223311946	0.0025983626483771	-0.0034514464649347	-0.0027410297922389	-0.0033372933936929	0.0004505534367602	-0.0026527952118781	-0.0018328152022605	-0.0030251479493572	-0.0001920399344332	0.0005268942573281	-0.0001322436490523	-0.0001911956212844	-0.0001873229613015	-0.0008175297114892	0.0001136806502334	0.0013635585089569	0.0012328771873712	0.0025909988309766	-0.0006593569457811	0.0022633708689813	0.0040193454033905	-0.0003362052634831	-0.0009023957499587	0.0016070649491004	0.0011093090943543	0.0005763789184538	0.0027609555497538	0.0017194584759488	0.0001125700146819	-0.0010640057772902	-0.0018233763910564	-0.0030557270631009	-0.0012682494373454	-0.0007308736781461	0.0017406094542195
shelves1	-0.0010580232927255	-0.0050143484432556	-0.0072637531666797	-0.0064271657402567	-0.0008001377195402	0.0026875926096255	-0.0004595531767537	0.0001502895986867	-0.0016502420847285	-0.0009345800116248	-0.004543753163228	-0.0030838405342084	-0.0038089572562217	-0.0036978243912597	-0.0028107093061613	0.0010642403429436	0.0036213764899053	0.0034209057667497	0.0068918076937049	-0.0002979411025061	0.003479934702785	0.0064350141780807	0.0046697879963928	0.0016070649491004	0.0110962018618639	0.0053174287840087	0.0085078204706061	7.082992601304899e-05	0.0017883465577308	0.0001740915349775	-0.0066559147793885	-0.0016888771863999	-0.0052431352857212	0.0004217969063228	0.0041481341925668	-0.0034342060843553
shelves2	-0.001060970843387	-0.0017038662499386	-0.0045405835830731	-0.0032128882077099	-0.001095526706085	0.0035275436527166	-0.0031896680053759	-0.0011024929750792	8.444984708527981e-05	-0.0021830201838276	-0.0048341111791761	-0.0030811828660812	-0.0039611860980271	-0.0021652140841735	-0.0048862488700626	0.0029142572004206	0.0014358858869051	0.0024149834202068	0.0057512595669977	0.0015314712773166	0.004417796841954	0.0038280509489352	0.0044819926743151	0.0011093090943543	0.0053174287840087	0.0040431849186338	0.0037343527917293	-0.0004819958836759	0.0008931890810813	0.0006697989647152	-0.004774171426942	-0.0006256038787175	-0.0015221841881844	-0.0010100947398601	0.0023162507630614	-0.001697882880106
shelves3	-2.3186110206451283e-05	-0.0027381889667387	-0.0048166764124738	-0.0048303812626969	-0.0021142749834755	0.0016631106537033	0.000512564621973	-0.0005871462973789	-0.0017467375625515	-0.0018123319770273	-0.0020606243419905	-0.0010799198946761	-0.0029768896319227	-0.0009696770048661	-0.0014598434552462	0.0005207524104406	0.0027429172292696	0.0022072153234745	0.0042201070424443	-0.0017565205489045	0.0010369031516437	0.0066465338948326	0.0016004794250364	0.0005763789184538	0.0085078204706061	0.0037343527917293	0.0027838743576299	0.0009186523364315	0.001030058630902	-0.0005734570151616	-0.0034301676258836	-0.0006748415525665	-0.0041857971201879	-0.0002418798329639	0.0020463576174679	-0.001167865565971
shoppingcart1	0.0011433972003896	0.006268520252558	-0.0045971269690966	-0.0033513101309197	-0.005840172030596	0.0007834542282275	-0.0029618434211972	-0.0023590600284707	-0.0033218421997044	-0.0006099571987318	0.0007416765438355	0.0011361632659467	-0.0023021819057675	0.0005127879970692	-0.0019361608033083	0.0010696821993045	0.0005760615869482	0.0006479473348125	0.0001846903086	0.003256590174368	0.005249996078255	0.0026355838338578	-0.0017476753311501	0.0027609555497538	7.082992601304899e-05	-0.0004819958836759	0.0009186523364315	0.0048128642345848	0.0026312543683119	0.0001345400391836	8.731380936307184e-05	-0.0023807487105399	-0.0036291834732479	-0.0025951285859262	0.0015093659080192	0.0011150010991472
shoppingcart2	-0.0009407502241402	0.0008667193923265	-0.0051770371828062	-0.0040256350165109	-0.0018707336678027	0.0009614858350871	-0.0016984329323609	-0.0025780724117671	-0.0012566251200941	0.0003727373515623	-0.0008508000155536	-0.0022567113405744	-0.0031366033818523	-0.0025969706637869	-0.005657579287303	0.0038368586254843	0.0006718666468609	-0.0016074836261682	0.0021668627881843	0.0035783527374394	0.0052409631269152	0.0010917720478174	0.0013794381654206	0.0017194584759488	0.0017883465577308	0.0008931890810813	0.001030058630902	0.0026312543683119	0.0003704992505958	0.0014367499680323	-0.0035928021189115	-0.0017514332802138	-0.0014832158136336	-0.000902973423871	0.0026299270987386	-0.0005632210350801
shoppingcart3	-0.0021541424599976	-0.0017900551462677	0.0002625767139624	0.0007852212869271	-0.0001548763970524	0.0008114923927545	-0.0002514689114142	-4.8583277843445414e-05	0.0016308245087304	-0.0010589580098185	-0.0001550392787325	-0.0006457557384882	2.9130466336330527e-05	-0.001243893513323	-0.0030348666470384	0.000603199418406	0.000820917189494	-0.0029250622589163	0.0017943385658546	0.0014764365537693	0.002875080422004	-0.000585393828811	0.0002771291098193	0.0001125700146819	0.0001740915349775	0.0006697989647152	-0.0005734570151616	0.0001345400391836	0.0014367499680323	-0.0001228117481414	-0.0011071069697173	-0.0007830437283704	-0.0008775492748298	-0.000723147234195	0.0017208167952991	-0.0008484451631635
towel1	0.0002253219293305	0.0008131326586262	0.0090148929756759	0.0060777114432135	0.0024841090064336	-0.005198020663598	0.0046478357035816	0.0053932663869771	-0.0001528103228521	-0.0007405715186319	0.0058591748832345	0.0049751745419542	0.0062543214214215	0.0020640972741773	0.0039406587464721	-0.0062925470253176	-0.0012747253613967	-0.0011199423889849	-0.0068359590013646	-0.0019598541985069	-0.0046517446236423	-0.0046119239669635	-0.0060191256831386	-0.0010640057772902	-0.0066559147793885	-0.004774171426942	-0.0034301676258836	8.731380936307184e-05	-0.0035928021189115	-0.0011071069697173	0.0074840236010195	0.0022558761929138	0.0016733205804226	0.0008856372262207	-0.0034331897725509	0.0026900300945636
towel2	-0.00033841321053	-0.000709680219756	0.0032835791380979	0.00178978685117	0.002916098308041	-0.0010548391457058	0.001079037116822	0.0021005193569554	0.0022985844826982	0.0011880677479146	0.0007821123577877	-7.184543690440058e-05	-0.0001995609298136	0.0002483154126343	0.0022785522149643	0.0003016409796229	-0.0007248173070513	-0.000292566938672	-0.0009733923477501	-0.0005112922104039	-0.0034956042314259	-0.003832340955563	-8.139311341402214e-05	-0.0018233763910564	-0.0016888771863999	-0.0006256038787175	-0.0006748415525665	-0.0023807487105399	-0.0017514332802138	-0.0007830437283704	0.0022558761929138	-0.0018033047043165	0.0018262547646149	0.0009623486855005	0.0007908620138397	-0.0010741199937897
towel3	0.0007298216184236	0.0017237685961146	0.0029652205299028	0.0035621702797711	0.0034912989416679	7.437930513299477e-05	0.0003479575254724	0.0007903693106631	0.002450194625796	0.0008710380279053	-0.0015691794640073	0.0003269481378866	0.0005011678767811	0.0008935293346115	0.0029273679086477	0.0025280712297416	-0.0028852842465847	-0.0007731238230091	-0.0033588717027796	0.0018531108207422	-0.0028919226057128	-0.0047873237112791	0.0009494955144048	-0.0030557270631009	-0.0052431352857212	-0.0015221841881844	-0.0041857971201879	-0.0036291834732479	-0.0014832158136336	-0.0008775492748298	0.0016733205804226	0.0018262547646149	0.0025167978975106	0.0006887672051738	-0.0012855519240651	-0.0003321586474451
tree1	0.0005829702923489	-0.0013166411531765	0.0022738656054402	-0.0012967660981099	0.0023550067343663	-0.0009892448609186	0.0020709230331824	0.0015157569883576	0.0012806603811982	0.0009030608622771	0.000990538890976	0.0006672800738942	0.0013116657140125	0.000153772522572	0.0025893631822975	-0.0016524307405472	-0.0011658245449739	0.0009980029700803	-0.0013401654452426	-0.001967959409706	-0.0038903928509489	-0.0009585394946017	0.0001998679425181	-0.0012682494373454	0.0004217969063228	-0.0010100947398601	-0.0002418798329639	-0.0025951285859262	-0.000902973423871	-0.000723147234195	0.0008856372262207	0.0009623486855005	0.0006887672051738	-0.0010519982301145	0.0003831693844705	0.0004273191134232
tree2	-0.0015432538240765	-0.001387722839411	-0.0021965588635796	-0.0039097683833274	0.0001199790223954	0.0026831821641523	-0.0027400751525289	-0.0009028903291362	0.0010236150310801	0.002056189036066	-0.0050337875432784	-0.0035860736553312	-0.0054407297049923	-0.0024340923970597	-0.0055974855471904	0.0039265978388739	0.0013106369181797	-0.0019988765336002	0.0050482611699126	0.0064031387363278	0.0057735020298752	-0.0015368326733759	0.0034754317813257	-0.0007308736781461	0.0041481341925668	0.0023162507630614	0.0020463576174679	0.0015093659080192	0.0026299270987386	0.0017208167952991	-0.0034331897725509	0.0007908620138397	-0.0012855519240651	0.0003831693844705	0.0031104820596431	-0.0040139279661288
tree3	0.0015196638055454	0.0052795159233474	-0.0011868810927148	-0.0020736478257832	-0.0045940832728303	-0.0023249228746513	0.0019358522696506	-0.0019856777298384	-0.0038723389029076	-0.0018301655438611	0.0035728268502255	0.0030488302120563	0.0030576966313793	0.004748552321581	0.0026150997174803	-0.0026207692131673	-0.0011229389948	0.0026709949278014	-0.0040605071225746	-0.0024884342059708	-0.0013815146462182	0.0055697609513548	-0.0034196862162724	0.0017406094542195	-0.0034342060843553	-0.001697882880106	-0.001167865565971	0.0011150010991472	-0.0005632210350801	-0.0008484451631635	0.0026900300945636	-0.0010741199937897	-0.0003321586474451	0.0004273191134232	-0.0040139279661288	0.0024892298555174
