# Supplementary material for: Infants have rich visual categories in ventrotemporal cortex at 2 months of age
Source: Nat Neurosci. 2026 Feb 2;29(3):693–702. doi: 10.1038/s41593-025-02187-8 (PMC12971487; doi:10.1038/s41593-025-02187-8)
Supplement: Supplementary file 10 — One .csv file for each RSM plot. Only the group average RSMs are provided for each ROI/age group. The full set of RSMs is available at OpenNeuro (OpenNeuro accession number: ds006883, https://doi.org/10.18112/openneuro.ds006883.v1.0.0) under derivatives/foundcog_rdms/. [file 41593_2025_2187_MOESM10_ESM.zip › ODoherty_ED_Fig1/adult_both_FG2_exemplar_correlation_acrosssub_rdm.csv]

	cat1	cat2	cat3	crab1	crab2	crab3	seabird1	seabird2	seabird3	squirrel1	squirrel2	squirrel3	rubberduck1	rubberduck2	rubberduck3	dishware1	dishware2	dishware3	fence1	fence2	fence3	food1	food2	food3	shelves1	shelves2	shelves3	shoppingcart1	shoppingcart2	shoppingcart3	towel1	towel2	towel3	tree1	tree2	tree3
cat1	-0.0167896803278538	-0.0104411552682192	0.0058543126966681	0.0011984062953559	-0.0106008869454658	0.0064164566112433	-0.0101925448911509	-0.0211933115778263	0.0146966262364333	-0.0044021951588659	-0.0145538202132883	0.0048684355580454	-0.0102594453194661	0.009382864926203	-0.0109256647079966	0.0008885701356301	0.0054508683708518	-0.0153143959842742	0.0100215940273557	0.001315426194429	-0.0043069494577457	0.005474913004121	0.0008779244917877	0.0040147522511067	0.0186573193550648	0.0266362983188887	0.0045096492514391	-0.0049577375592733	0.0057012990633537	-0.0052822875121678	-0.003170373850792	0.0052059705973595	-0.003831237056158	0.0076536944878516	0.0102393119651985	-0.0107734101447362
cat2	-0.0104411552682192	7.71346615745357e-05	0.0105421560469894	0.0016484754898475	-0.0026475617424544	-0.0067378683516669	-0.0035610423253731	0.0142303974203651	0.0073329877012385	-0.0070946673225902	0.0062190771466124	0.0093750918577926	-0.0032625897222822	0.0018682033444876	0.0095095780472267	-0.0018765415322598	0.0031409804997968	-0.0033809330565173	0.0098112495790961	-0.0007256725761376	-0.0102015368463519	-0.0050589046178093	-0.0086582474734156	0.0004479902282117	-0.0149291423712611	-0.0059967212959173	-0.0021766348143294	0.0068792255536013	-0.0034773038750489	-0.0045698342812094	0.0068353611285094	0.0043166453055452	0.0053232836215382	0.0056923307990347	-0.0107422586038614	0.0026514006836392
cat3	0.0058543126966681	0.0105421560469894	-0.0009245888556213	0.002870857724474	0.0043990695564282	0.0082247188936003	0.0109740159262575	0.0006634515035671	0.0032819784800173	-0.0066343544267825	-0.0009922985772442	0.0112077650911052	0.0162284630704261	0.0106224939741503	0.0096927100587254	0.004767640986465	0.0070591588085802	-0.0089506041808971	0.0037995873655739	-0.0073555145880348	-0.0060867769192036	-0.0009665660360328	-0.0044374699799744	-0.0067475798908871	0.0177263979023135	0.0074103871109674	0.0058316953269259	-0.0235513444834543	-0.0218287241745181	-0.0235643759306704	-0.0010956032011143	-0.0166779968528465	-0.003687389556132	-0.0020978425183469	-0.0019534444935001	-0.0121615309274313
crab1	0.0011984062953559	0.0016484754898475	0.002870857724474	-0.0026823233560166	-0.005677472078104	-0.0005817158873904	0.010975528902852	0.0184170178352528	0.0049543459691627	-0.0035305644870452	0.0063276814594925	0.0113004861761011	0.010270046270764	-0.0010775597825396	0.0092914898032252	0.0118750614346066	-0.0086260766365182	0.0082405215748236	-0.0053923948041062	0.0027368462840809	0.00198494552796	-0.0072730341602108	-0.0129152902945791	-0.0032879343919922	-0.0049230148963277	-0.019958129627326	-0.0164771743244264	-0.0018826809760689	0.0106071485470755	-0.0087838477433433	0.0047483614109335	-0.0027972345049268	0.0048274969465581	-0.0068883828492882	-0.0056436599872582	0.0073638448838924
crab2	-0.0106008869454658	-0.0026475617424544	0.0043990695564282	-0.005677472078104	-0.007653945559112	0.0055466991588046	0.0092834887553146	0.0090289691711059	0.0004974480352327	-0.0027007474982952	0.0083437501554103	0.0034765910254305	0.0080295473418227	0.0159241735195844	-0.0031291388910851	-0.0044288273153401	0.0141703188547899	0.0032700461892244	-0.0050196999505557	0.0102662193005172	-0.0009981146199729	0.0092925596384705	-0.0094264399554277	-0.0144860649018031	0.0028544418719672	0.002923529377015	-0.0046810257798733	-0.0186206066810521	-0.0151207873986044	-0.0161703872669454	0.0075050089618746	-0.0200342347029806	0.0038455248923302	0.0018923230541095	0.0012124262836044	-0.0084839593766338
crab3	0.0064164566112433	-0.0067378683516669	0.0082247188936003	-0.0005817158873904	0.0055466991588046	0.0081252011435293	-0.010717897003525	-0.0256527241562243	-0.0032855329327778	-0.0098561785778882	0.0049717943807277	0.0039196582461039	-0.0042393057691752	0.0202502751747304	-0.0017104623448572	-0.007174700940419	-0.0025643901616308	0.000973821932541	-0.0013050486054328	-0.004390435264989	0.0032239163703033	0.016599210373664	-0.0005333148207042	0.0051124580899788	0.0079328919468378	0.0182953153836121	0.0047325578190667	-0.0131659826496339	-0.0019816694257376	-0.0159998181758021	-0.0027265504306658	0.0049665748284687	-0.0130978754838654	0.007256984574457	0.009989897979227	-0.0141934355666516
seabird1	-0.0101925448911509	-0.0035610423253731	0.0109740159262575	0.010975528902852	0.0092834887553146	-0.010717897003525	0.0169967523989107	0.0284526262425245	-0.0073607461423198	-0.0040786021830547	0.0151729480474231	0.0048070969764718	0.015439994920514	-0.0035354330878251	0.010004592441358	-0.0053164582640816	-0.0020869750793618	0.0045301263865408	0.0015191464447425	-0.0070450007146184	-0.0145284094701061	-0.0077033425898039	0.0035816474790324	-0.0083800402981226	-0.003785570640847	-0.0260148644295886	-0.0287933722409517	-0.0019541959560036	0.0036807816608728	0.0080830269045004	0.0117496406811015	-0.0001022872104139	0.0048158242139566	0.0073750266763763	-0.0167850202784599	0.0015251528424533
seabird2	-0.0211933115778263	0.0142303974203651	0.0006634515035671	0.0184170178352528	0.0090289691711059	-0.0256527241562243	0.0284526262425245	0.0448113762496882	0.0048370815535802	-0.0032609177601738	0.0122639850233232	0.0015161513332663	0.0144182087147279	-0.0011174666417388	0.0073975601812357	-0.0047428825167771	-0.0042739490022688	-0.0074707434992151	-0.0026490554829271	-0.0072788712540349	-0.0016174055034431	-0.0154558262127366	-0.0327952209790549	5.2542175138828264e-05	-0.0321251339768949	-0.0418434693995004	-0.0252585766572799	0.0166951459768282	0.0020183470827923	0.0080427065394304	0.0208059060351703	-0.0039058937422314	0.0288890909822988	-0.0068488855157388	-0.0151994963736215	0.0206019619940144
seabird3	0.0146966262364333	0.0073329877012385	0.0032819784800173	0.0049543459691627	0.0004974480352327	-0.0032855329327778	-0.0073607461423198	0.0048370815535802	-0.0031869058860504	0.0044311382803097	0.003453019582664	0.0068025410857086	0.0056301164932932	0.0064461020355672	0.0063997766349322	0.0100585514420555	0.0060684415323428	-0.0049421845398031	-0.0011778351065753	-0.0072593684990071	0.0012628471612967	-0.0043348089113527	-0.0157166763570283	-0.0009221311815231	0.0008545861379338	-0.0058967385011603	0.0029029214259847	0.0065009538592067	-0.0186138877093292	-0.0085575055128115	0.0040843427774314	0.0054816318437789	-0.0113740261456934	0.0079445875882482	-0.0118765470151385	-0.0015486978834906
squirrel1	-0.0044021951588659	-0.0070946673225902	-0.0066343544267825	-0.0035305644870452	-0.0027007474982952	-0.0098561785778882	-0.0040786021830547	-0.0032609177601738	0.0044311382803097	0.0037317198708261	-0.0090017141245793	-0.0048404562584092	-0.011504880334835	-0.0150492528417217	-0.0121191254274889	0.011001233908942	-0.0072762036457721	0.0075393691844791	0.0089535283978299	0.0169727869406625	0.0034613348175136	-0.0148590321051986	-0.0062459625287177	0.0018432414857959	-0.0028842512685707	-0.0258803068518338	-0.0150634586190977	0.0174834761125007	0.0216637305251675	0.0346339554159193	0.0179049097015641	0.0300135199558984	0.003168135394121	-0.0075902358406221	-0.0064761590029466	0.0148499022380651
squirrel2	-0.0145538202132883	0.0062190771466124	-0.0009922985772442	0.0063276814594925	0.0083437501554103	0.0049717943807277	0.0151729480474231	0.0122639850233232	0.003453019582664	-0.0090017141245793	0.0091978630500168	0.0025771505429707	0.0130551011656154	0.014361005338048	0.0149305532864205	0.0073933971208526	0.0123028926579856	0.0109187354921375	-0.0044649754467576	0.0069549560144847	-0.0030939900705541	-0.0004935225391202	-0.0148031987039134	-0.0210042676643967	-0.0194934284359714	-0.0154342851265825	-0.0195188021589481	0.0019498126848784	-0.0015482714226905	-0.0092656058465216	0.0165460274074872	-0.0030766527703197	-0.0018375233399821	-0.0074769187535235	-0.0009597587878552	-0.0049101116614904
squirrel3	0.0048684355580454	0.0093750918577926	0.0112077650911052	0.0113004861761011	0.0034765910254305	0.0039196582461039	0.0048070969764718	0.0015161513332663	0.0068025410857086	-0.0048404562584092	0.0025771505429707	0.0143552095643683	0.0100825550124171	0.0030213566262266	0.0074571249303841	0.0049731563194266	0.0081106489759107	-0.0077573364548252	-0.0018523406231967	0.0072327735781205	-0.0117848202455589	0.0030674543106643	-0.0145171932020811	-0.0132331410996942	0.0122463827172781	0.0071275833992627	0.0043558592382207	-0.0187571468791114	-0.0187303244639649	-0.0177588596318766	-0.0044896891166704	-0.0184978618286183	0.0003405019586163	0.0031214561590345	-0.0093863656593636	-0.0093818791976798
rubberduck1	-0.0102594453194661	-0.0032625897222822	0.0162284630704261	0.010270046270764	0.0080295473418227	-0.0042393057691752	0.015439994920514	0.0144182087147279	0.0056301164932932	-0.011504880334835	0.0130551011656154	0.0100825550124171	-0.0079345455666676	0.0214400039093617	0.0177223215900975	0.0007000910199523	0.0060259614971678	-0.0006945157141687	0.0023667406261191	0.0004232599251902	-0.0009988563867583	-0.0027745669620333	-0.0082112828478678	-0.0162010955611807	-0.0002014574912605	-0.0050961138622005	-0.0082586885099519	-0.0136691877077971	-0.0031935605541442	-0.0200541044489468	0.0106576094616363	-0.0123831020740444	0.0004554010254038	0.006870832275784	-0.0151198745644238	-0.0103430195872824
rubberduck2	0.009382864926203	0.0018682033444876	0.0106224939741503	-0.0010775597825396	0.0159241735195844	0.0202502751747304	-0.0035354330878251	-0.0011174666417388	0.0064461020355672	-0.0150492528417217	0.014361005338048	0.0030213566262266	0.0214400039093617	0.0074182913849663	0.0151571903761192	0.0054890937789186	0.0055257398952037	-1.298438083469333e-05	-0.0117176013005565	-0.0022232613353722	-0.0020408060986059	0.0117251588073575	-0.0035706102934732	-0.0212023109330705	-0.0071035567135916	0.0120647115647339	-0.0062308305139618	-0.0273075384668693	-0.0068045043412954	-0.0250312678217448	0.0053164589784392	-0.0075022205396117	-0.019147955006484	0.0003492841471093	-0.0001103562106108	-0.0141243835719162
rubberduck3	-0.0109256647079966	0.0095095780472267	0.0096927100587254	0.0092914898032252	-0.0031291388910851	-0.0017104623448572	0.010004592441358	0.0073975601812357	0.0063997766349322	-0.0121191254274889	0.0149305532864205	0.0074571249303841	0.0177223215900975	0.0151571903761192	0.0124973187046483	0.0048975147442612	-0.0031965449376332	0.0043824116507563	-0.005577813474705	-0.0020512984809486	0.0009828235425089	-0.0086656387364633	-0.0077813169974335	-0.0127620653482609	-0.0064158665476743	-0.013100120657744	-0.009070027192978	0.0081366637823912	-0.0060293676826346	-0.015211170933374	0.0027392859203393	0.0014353484930934	-0.0015759481384753	0.0026947386789296	-0.0104094778694677	0.0034781396167682
dishware1	0.0008885701356301	-0.0018765415322598	0.004767640986465	0.0118750614346066	-0.0044288273153401	-0.007174700940419	-0.0053164582640816	-0.0047428825167771	0.0100585514420555	0.011001233908942	0.0073933971208526	0.0049731563194266	0.0007000910199523	0.0054890937789186	0.0048975147442612	-0.0066341808562213	-0.007416704734099	0.014088501892876	-0.0116394228958808	0.0177816770289548	0.0149567730712615	-0.0099148245925213	-0.0002472560715686	-0.0009557959256835	-0.0223901026677634	-0.0189562531913317	-0.0142903116402872	0.0083375685878924	0.012054136366816	8.333788751760772e-05	0.0117273894372758	0.0139708859387184	-0.0093281218349765	-0.0029490938027029	-0.0167696137600171	0.0072434358934179
dishware2	0.0054508683708518	0.0031409804997968	0.0070591588085802	-0.0086260766365182	0.0141703188547899	-0.0025643901616308	-0.0020869750793618	-0.0042739490022688	0.0060684415323428	-0.0072762036457721	0.0123028926579856	0.0081106489759107	0.0060259614971678	0.0055257398952037	-0.0031965449376332	-0.007416704734099	-0.0092208272126934	0.0060215482171599	-0.0027887100247888	-0.0051838861297437	-1.6938603248212098e-05	0.0041630148359343	0.0081290827585557	0.0012055877183088	0.006709780791137	0.0156609548257714	0.0147749617881137	-0.0146876350817876	-0.0074021865478076	-0.0101649193458501	-0.0168695413686519	-0.0077475288113969	-0.015332299494701	0.0058832611957013	-0.0015527243526555	-0.0102538751998321
dishware3	-0.0153143959842742	-0.0033809330565173	-0.0089506041808971	0.0082405215748236	0.0032700461892244	0.000973821932541	0.0045301263865408	-0.0074707434992151	-0.0049421845398031	0.0075393691844791	0.0109187354921375	-0.0077573364548252	-0.0006945157141687	-1.298438083469333e-05	0.0043824116507563	0.014088501892876	0.0060215482171599	-0.011759034983437	-0.0087690915993036	0.011732872596175	0.013175438531193	-0.0011744557300056	-0.0077271291678127	-0.0100159350818849	-0.017092079838911	-0.0039701959192551	-0.0050304933587226	0.0074768950023507	0.005967180200673	0.0014469210095513	0.0086142048987944	0.0090187425577654	-0.0002900779610229	-0.0037011448048011	0.007410651195065	0.0030767086963371
fence1	0.0100215940273557	0.0098112495790961	0.0037995873655739	-0.0053923948041062	-0.0050196999505557	-0.0013050486054328	0.0015191464447425	-0.0026490554829271	-0.0011778351065753	0.0089535283978299	-0.0044649754467576	-0.0018523406231967	0.0023667406261191	-0.0117176013005565	-0.005577813474705	-0.0116394228958808	-0.0027887100247888	-0.0087690915993036	-0.0003193956346646	-0.0101958472286293	0.0003623355344388	-0.0007017040572338	0.0044820786678219	0.0089925718673883	-0.0028481333139087	0.0100906873935425	0.0062095057239707	-0.0024084747519455	-0.0031539537773925	0.0022752816059396	0.0020259152023243	0.0035512041598717	-0.003655202341341	0.0004237403901108	-0.0002467308211953	0.001023612298603
fence2	0.001315426194429	-0.0007256725761376	-0.0073555145880348	0.0027368462840809	0.0102662193005172	-0.004390435264989	-0.0070450007146184	-0.0072788712540349	-0.0072593684990071	0.0169727869406625	0.0069549560144847	0.0072327735781205	0.0004232599251902	-0.0022232613353722	-0.0020512984809486	0.0177816770289548	-0.0051838861297437	0.011732872596175	-0.0101958472286293	0.016865873834775	0.0063929315788341	-0.0157406583282134	-0.0011489000536497	-0.0029403300148008	-0.0074103971280603	-0.0076903102657629	-0.0155456322513901	0.0010896371049224	0.0034952825986166	0.0101204857704463	0.0015428656189152	0.0132948316437126	-0.0056860727188826	0.0040773397175492	-0.0063708785624578	0.003748305139766
fence3	-0.0043069494577457	-0.0102015368463519	-0.0060867769192036	0.00198494552796	-0.0009981146199729	0.0032239163703033	-0.0145284094701061	-0.0016174055034431	0.0012628471612967	0.0034613348175136	-0.0030939900705541	-0.0117848202455589	-0.0009988563867583	-0.0020408060986059	0.0009828235425089	0.0149567730712615	-1.6938603248212098e-05	0.013175438531193	0.0003623355344388	0.0063929315788341	0.0002785292055392	-0.0017649169971032	0.0030188038992274	-0.0010563652857629	-0.0206058539299361	-0.0102067387641072	-0.0057372916658375	0.0112913766053257	0.0169715586203733	0.005449949614077	0.0058348885960266	0.0120552007191063	-0.0012530042314422	-0.0060070677292783	0.0044593736251096	0.0071318348978752
food1	0.005474913004121	-0.0050589046178093	-0.0009665660360328	-0.0072730341602108	0.0092925596384705	0.016599210373664	-0.0077033425898039	-0.0154558262127366	-0.0043348089113527	-0.0148590321051986	-0.0004935225391202	0.0030674543106643	-0.0027745669620333	0.0117251588073575	-0.0086656387364633	-0.0099148245925213	0.0041630148359343	-0.0011744557300056	-0.0007017040572338	-0.0157406583282134	-0.0017649169971032	0.0045042143334963	0.0271405964039693	0.0021669516155785	0.0288465384426365	0.0303205343898409	0.0263277639755285	-0.0201235817528362	-0.0144373690643923	-0.0223898593750026	-0.0257880762320667	-0.0171586555522766	0.0004020477595884	0.0125592665342027	0.0136174979224141	-0.022867488437821
food2	0.0008779244917877	-0.0086582474734156	-0.0044374699799744	-0.0129152902945791	-0.0094264399554277	-0.0005333148207042	0.0035816474790324	-0.0327952209790549	-0.0157166763570283	-0.0062459625287177	-0.0148031987039134	-0.0145171932020811	-0.0082112828478678	-0.0035706102934732	-0.0077813169974335	-0.0002472560715686	0.0081290827585557	-0.0077271291678127	0.0044820786678219	-0.0011489000536497	0.0030188038992274	0.0271405964039693	0.0350797037757501	0.0108500134837047	0.0334109068410916	0.0376558200342624	0.0161137933748576	-0.0184418042651252	0.0137324933831258	-0.0015371509942319	-0.0241676738161135	-0.0037219751375194	-0.0050756448897285	0.0075297633152917	0.018294166757681	-0.0185545059126705
food3	0.0040147522511067	0.0004479902282117	-0.0067475798908871	-0.0032879343919922	-0.0144860649018031	0.0051124580899788	-0.0083800402981226	5.2542175138828264e-05	-0.0009221311815231	0.0018432414857959	-0.0210042676643967	-0.0132331410996942	-0.0162010955611807	-0.0212023109330705	-0.0127620653482609	-0.0009557959256835	0.0012055877183088	-0.0100159350818849	0.0089925718673883	-0.0029403300148008	-0.0010563652857629	0.0021669516155785	0.0108500134837047	0.0037567245139557	0.0075049875345078	0.0142369151132942	0.0222726397024366	0.0129308073354538	-0.0023483680313641	0.0066598727564946	-0.0127171543268881	0.0075425681232463	0.0077231218636192	-0.0022212649534397	0.0193898102369407	0.0051839067363258
shelves1	0.0186573193550648	-0.0149291423712611	0.0177263979023135	-0.0049230148963277	0.0028544418719672	0.0079328919468378	-0.003785570640847	-0.0321251339768949	0.0008545861379338	-0.0028842512685707	-0.0194934284359714	0.0122463827172781	-0.0002014574912605	-0.0071035567135916	-0.0064158665476743	-0.0223901026677634	0.006709780791137	-0.017092079838911	-0.0028481333139087	-0.0074103971280603	-0.0206058539299361	0.0288465384426365	0.0334109068410916	0.0075049875345078	0.0248186619380387	0.0486814857037896	0.0345181739352196	-0.0212597533684508	-0.015867285901771	-0.0069745016657168	-0.0338218889516973	-0.0238190759973241	-0.0144281324269161	0.0136477175448729	0.0137656973074176	-0.0291340178898501
shelves2	0.0266362983188887	-0.0059967212959173	0.0074103871109674	-0.019958129627326	0.002923529377015	0.0182953153836121	-0.0260148644295886	-0.0418434693995004	-0.0058967385011603	-0.0258803068518338	-0.0154342851265825	0.0071275833992627	-0.0050961138622005	0.0120647115647339	-0.013100120657744	-0.0189562531913317	0.0156609548257714	-0.0039701959192551	0.0100906873935425	-0.0076903102657629	-0.0102067387641072	0.0303205343898409	0.0376558200342624	0.0142369151132942	0.0486814857037896	0.05317990145731	0.052588942633508	-0.0322829913488547	-0.0179697534056143	-0.0280515469781053	-0.0350065730902546	-0.0358975522875341	-0.0243576600132228	0.0242247643740895	0.0185815932635855	-0.0394297021633424
shelves3	0.0045096492514391	-0.0021766348143294	0.0058316953269259	-0.0164771743244264	-0.0046810257798733	0.0047325578190667	-0.0287933722409517	-0.0252585766572799	0.0029029214259847	-0.0150634586190977	-0.0195188021589481	0.0043558592382207	-0.0082586885099519	-0.0062308305139618	-0.009070027192978	-0.0142903116402872	0.0147749617881137	-0.0050304933587226	0.0062095057239707	-0.0155456322513901	-0.0057372916658375	0.0263277639755285	0.0161137933748576	0.0222726397024366	0.0345181739352196	0.052588942633508	0.0411204183040144	-0.0036034761230154	-0.0301566420217003	-0.0167481792490054	-0.0368123612955793	-0.0199470480070579	-0.001491537475099	0.0085298153107842	0.0274201627759057	-0.0131187699321516
shoppingcart1	-0.0049577375592733	0.0068792255536013	-0.0235513444834543	-0.0018826809760689	-0.0186206066810521	-0.0131659826496339	-0.0019541959560036	0.0166951459768282	0.0065009538592067	0.0174834761125007	0.0019498126848784	-0.0187571468791114	-0.0136691877077971	-0.0273075384668693	0.0081366637823912	0.0083375685878924	-0.0146876350817876	0.0074768950023507	-0.0024084747519455	0.0010896371049224	0.0112913766053257	-0.0201235817528362	-0.0184418042651252	0.0129308073354538	-0.0212597533684508	-0.0322829913488547	-0.0036034761230154	0.0345824828956617	0.0041722859573252	0.0205435924388863	0.0226261950638437	0.0289521537058487	0.0280951199528282	-0.007423309950613	-0.0055587573956801	0.0342220965374679
shoppingcart2	0.0057012990633537	-0.0034773038750489	-0.0218287241745181	0.0106071485470755	-0.0151207873986044	-0.0019816694257376	0.0036807816608728	0.0020183470827923	-0.0186138877093292	0.0216637305251675	-0.0015482714226905	-0.0187303244639649	-0.0031935605541442	-0.0068045043412954	-0.0060293676826346	0.012054136366816	-0.0074021865478076	0.005967180200673	-0.0031539537773925	0.0034952825986166	0.0169715586203733	-0.0144373690643923	0.0137324933831258	-0.0023483680313641	-0.015867285901771	-0.0179697534056143	-0.0301566420217003	0.0041722859573252	0.0213115852100863	0.0362744828622204	0.0180268489061286	0.0224541298029942	0.0010577002141496	-0.0171735635727057	0.0010408143481795	0.0211229745158346
shoppingcart3	-0.0052822875121678	-0.0045698342812094	-0.0235643759306704	-0.0087838477433433	-0.0161703872669454	-0.0159998181758021	0.0080830269045004	0.0080427065394304	-0.0085575055128115	0.0346339554159193	-0.0092656058465216	-0.0177588596318766	-0.0200541044489468	-0.0250312678217448	-0.015211170933374	8.333788751760772e-05	-0.0101649193458501	0.0014469210095513	0.0022752816059396	0.0101204857704463	0.005449949614077	-0.0223898593750026	-0.0015371509942319	0.0066598727564946	-0.0069745016657168	-0.0280515469781053	-0.0167481792490054	0.0205435924388863	0.0362744828622204	0.0291685377933728	0.0216022489976236	0.0346956633310425	0.0183772595592958	-0.0143566783481159	0.0028204385579857	0.0329055182788518
towel1	-0.003170373850792	0.0068353611285094	-0.0010956032011143	0.0047483614109335	0.0075050089618746	-0.0027265504306658	0.0117496406811015	0.0208059060351703	0.0040843427774314	0.0179049097015641	0.0165460274074872	-0.0044896891166704	0.0106576094616363	0.0053164589784392	0.0027392859203393	0.0117273894372758	-0.0168695413686519	0.0086142048987944	0.0020259152023243	0.0015428656189152	0.0058348885960266	-0.0257880762320667	-0.0241676738161135	-0.0127171543268881	-0.0338218889516973	-0.0350065730902546	-0.0368123612955793	0.0226261950638437	0.0180268489061286	0.0216022489976236	0.0098713582480606	0.0180844867390908	0.001707534057171	-0.0162077640686039	-0.0244786405952301	0.022843808442638
towel2	0.0052059705973595	0.0043166453055452	-0.0166779968528465	-0.0027972345049268	-0.0200342347029806	0.0049665748284687	-0.0001022872104139	-0.0039058937422314	0.0054816318437789	0.0300135199558984	-0.0030766527703197	-0.0184978618286183	-0.0123831020740444	-0.0075022205396117	0.0014353484930934	0.0139708859387184	-0.0077475288113969	0.0090187425577654	0.0035512041598717	0.0132948316437126	0.0120552007191063	-0.0171586555522766	-0.0037219751375194	0.0075425681232463	-0.0238190759973241	-0.0358975522875341	-0.0199470480070579	0.0289521537058487	0.0224541298029942	0.0346956633310425	0.0180844867390908	0.0236349138341296	0.0079964340851667	-0.021445270676793	-0.0110919596701029	0.0211079180886315
towel3	-0.003831237056158	0.0053232836215382	-0.003687389556132	0.0048274969465581	0.0038455248923302	-0.0130978754838654	0.0048158242139566	0.0288890909822988	-0.0113740261456934	0.003168135394121	-0.0018375233399821	0.0003405019586163	0.0004554010254038	-0.019147955006484	-0.0015759481384753	-0.0093281218349765	-0.015332299494701	-0.0002900779610229	-0.003655202341341	-0.0056860727188826	-0.0012530042314422	0.0004020477595884	-0.0050756448897285	0.0077231218636192	-0.0144281324269161	-0.0243576600132228	-0.001491537475099	0.0280951199528282	0.0010577002141496	0.0183772595592958	0.001707534057171	0.0079964340851667	0.0082626502629476	0.0050528321381104	-0.0035054931791285	0.0199778912165776
tree1	0.0076536944878516	0.0056923307990347	-0.0020978425183469	-0.0068883828492882	0.0018923230541095	0.007256984574457	0.0073750266763763	-0.0068488855157388	0.0079445875882482	-0.0075902358406221	-0.0074769187535235	0.0031214561590345	0.006870832275784	0.0003492841471093	0.0026947386789296	-0.0029490938027029	0.0058832611957013	-0.0037011448048011	0.0004237403901108	0.0040773397175492	-0.0060070677292783	0.0125592665342027	0.0075297633152917	-0.0022212649534397	0.0136477175448729	0.0242247643740895	0.0085298153107842	-0.007423309950613	-0.0171735635727057	-0.0143566783481159	-0.0162077640686039	-0.021445270676793	0.0050528321381104	-0.016604558861912	0.0071361437740582	-0.0128727922395965
tree2	0.0102393119651985	-0.0107422586038614	-0.0019534444935001	-0.0056436599872582	0.0012124262836044	0.009989897979227	-0.0167850202784599	-0.0151994963736215	-0.0118765470151385	-0.0064761590029466	-0.0009597587878552	-0.0093863656593636	-0.0151198745644238	-0.0001103562106108	-0.0104094778694677	-0.0167696137600171	-0.0015527243526555	0.007410651195065	-0.0002467308211953	-0.0063708785624578	0.0044593736251096	0.0136174979224141	0.018294166757681	0.0193898102369407	0.0137656973074176	0.0185815932635855	0.0274201627759057	-0.0055587573956801	0.0010408143481795	0.0028204385579857	-0.0244786405952301	-0.0110919596701029	-0.0035054931791285	0.0071361437740582	0.003470483355068	-0.0042444021977767
tree3	-0.0107734101447362	0.0026514006836392	-0.0121615309274313	0.0073638448838924	-0.0084839593766338	-0.0141934355666516	0.0015251528424533	0.0206019619940144	-0.0015486978834906	0.0148499022380651	-0.0049101116614904	-0.0093818791976798	-0.0103430195872824	-0.0141243835719162	0.0034781396167682	0.0072434358934179	-0.0102538751998321	0.0030767086963371	0.001023612298603	0.003748305139766	0.0071318348978752	-0.022867488437821	-0.0185545059126705	0.0051839067363258	-0.0291340178898501	-0.0394297021633424	-0.0131187699321516	0.0342220965374679	0.0211229745158346	0.0329055182788518	0.022843808442638	0.0211079180886315	0.0199778912165776	-0.0128727922395965	-0.0042444021977767	0.0159452468673939
