# Supplementary material for: Infants have rich visual categories in ventrotemporal cortex at 2 months of age
Source: Nat Neurosci. 2026 Feb 2;29(3):693–702. doi: 10.1038/s41593-025-02187-8 (PMC12971487; doi:10.1038/s41593-025-02187-8)
Supplement: Supplementary file 10 — One .csv file for each RSM plot. Only the group average RSMs are provided for each ROI/age group. The full set of RSMs is available at OpenNeuro (OpenNeuro accession number: ds006883, https://doi.org/10.18112/openneuro.ds006883.v1.0.0) under derivatives/foundcog_rdms/. [file 41593_2025_2187_MOESM10_ESM.zip › ODoherty_ED_Fig1/twomonth_both_V3v_exemplar_correlation_acrosssub_rdm.csv]

	cat1	cat2	cat3	crab1	crab2	crab3	seabird1	seabird2	seabird3	squirrel1	squirrel2	squirrel3	rubberduck1	rubberduck2	rubberduck3	dishware1	dishware2	dishware3	fence1	fence2	fence3	food1	food2	food3	shelves1	shelves2	shelves3	shoppingcart1	shoppingcart2	shoppingcart3	towel1	towel2	towel3	tree1	tree2	tree3
cat1	0.0101680012202961	0.0141140796577299	-0.0047300806993526	-0.0059060854290707	-0.0085803055589076	0.0004404525291706	-0.009040054585792	-0.0098493320150088	-0.0089207138339059	-0.0028095365526915	0.001727872176746	0.0073347488322053	0.0008572465563244	0.0036157135475526	-0.0008753638231256	-0.0045136972181401	-0.0008696011873361	0.0042560770837033	-0.0003822502584852	-0.0033501297055562	-0.0037004754753672	0.0089891535898333	0.0006908232405363	0.0078747579534093	0.0030955515611424	0.0030748348531223	0.0039572630677574	0.000259581734875	0.0009442262844289	-0.0034219488464299	-0.0024628456386985	-0.000976637963716	-0.0024089938657037	0.0021566955742524	0.0011112814694213	0.0022012633281658
cat2	0.0141140796577299	0.0232737974069623	0.0008545937589185	-0.0075146785982603	-0.0128952679768316	-0.0022012412584788	-0.0061986930412432	-0.0097292450622686	-0.0129605725020779	-0.0044165099449306	0.0034643698326641	0.0094349557337836	0.0012256179132016	0.0085364128801235	0.001261916423845	-0.0047237570654323	-0.0013918912550312	0.0034516585765525	-0.0045670109051751	-0.0015336449822037	-0.0058868836513089	0.0075327931128231	-0.0024202345340395	0.0094174658967261	-0.0019229669489375	-0.0006281710753714	0.0013805240621626	0.0001446566439909	7.894120671588859e-05	-0.0027427548209955	0.0046739620684527	-0.0001543316837082	-0.0032222847024555	-0.0020684591102283	-0.0039686083474162	0.0048682965628124
cat3	-0.0047300806993526	0.0008545937589185	0.0372362678976202	0.0211145033321578	-0.0005714487903635	-0.0162584668416224	0.0290250103206503	0.0170025779315676	-0.0093875688520931	-0.0061218864847056	0.0247410700110793	0.0122113951045521	0.0155730077249998	0.0129396983946558	0.0086038561679593	-0.0163064306383518	0.0050220773819732	-0.0165319264239028	-0.014482380145585	-0.0136214559536622	-0.0177156564956076	-0.016782203402158	-0.0284026529469083	0.0042234037195681	-0.0299428740124171	-0.0216409594700357	-0.0079814770569533	0.0138153090886018	0.0021622552407613	0.0112066537438149	0.0320925577858679	-0.0076757654866844	-0.0108925480185712	-0.0119991967231313	-0.0222405888579216	0.0097125158007204
crab1	-0.0059060854290707	-0.0075146785982603	0.0211145033321578	0.0180878235506699	0.0050436767762083	-0.0100329143765074	0.0200732173253766	0.0153472460994152	0.004396768529967	0.0008752031366172	0.0159080842017052	0.0046616523230792	0.0076846425509746	0.0043061966689815	0.0002510205564129	-0.0114539391207382	0.0092784761717496	-0.0139725443097446	-0.0096611471977823	-0.0097508664699847	-0.011384160229457	-0.0111475084191856	-0.0162539937380114	0.0031815547922355	-0.015361551903797	-0.0140418973765031	-0.0042409733710896	0.0087492749153007	0.004041089556854	0.004366294947246	0.0159704371170215	-0.0075093570429781	-0.0092810455565688	-0.0083165414250448	-0.0132375954726428	0.0063246158323034
crab2	-0.0085803055589076	-0.0128952679768316	-0.0005714487903635	0.0050436767762083	0.0074148050554044	0.0009583996545891	0.0028938320035335	0.0056411807131916	0.010937880619228	0.0038626348244924	0.0004292749309405	-0.0058323523973699	-0.0004549338675176	-0.0042226889834481	-0.0043242442694528	0.0022509353610837	0.0026494444881701	-0.0034609013683591	0.00309000835228	-0.0002269557696017	0.0035025500819326	-0.0059579407349459	0.0015333590401343	-0.0049595590627317	0.0019471138988705	0.0008519332370281	0.0001901788058866	-0.0013119286167345	0.0004965275332598	-0.000383854938472	-0.0042050842376755	-0.0002995330796527	-0.0005495636204811	0.0008333631786076	0.0023767969255465	-0.0014386352242593
crab3	0.0004404525291706	-0.0022012412584788	-0.0162584668416224	-0.0100329143765074	0.0009583996545891	0.0077397209584233	-0.0133357426036285	-0.005876523350367	0.0040820181601126	0.0007785531651333	-0.0141767311839044	-0.0071698801697693	-0.007999505125463	-0.0061564396035148	-0.0011656386513294	0.0105326182591296	-0.0056786569373721	0.0078888385988686	0.0069926241122942	0.009809349329464	0.0098623177890428	0.0059754574305568	0.0142590936949031	-0.0046040800622562	0.0120656538177816	0.0109074261532231	0.0020679798961452	-0.0072963226763349	-0.0025142711238779	-0.0046407947730549	-0.0132929694069948	0.0063264013969264	0.0081994633608307	0.0050708878793949	0.0116380550064993	-0.0064085219533564
seabird1	-0.009040054585792	-0.0061986930412432	0.0290250103206503	0.0200732173253766	0.0028938320035335	-0.0133357426036285	0.0262727604456093	0.0196651977852098	0.0013916551251738	-0.0009512638123529	0.0201425853106304	0.0047706197306519	0.0097338704621576	0.0042000941421329	0.0030069364571778	-0.0093998573715626	0.0055184762545099	-0.0147514511263619	-0.0114580768561826	-0.0082372700477682	-0.009000361028543	-0.0190734338654256	-0.0238664852661676	-0.0008750610212856	-0.0253685518703449	-0.0186820441509081	-0.0087506109726603	0.0114244329271557	0.0022484297073608	0.009636769603361	0.0258801452033767	-0.0061732038522883	-0.0072069294755768	-0.0103696903492767	-0.0168584870737255	0.0065586250462614
seabird2	-0.0098493320150088	-0.0097292450622686	0.0170025779315676	0.0153472460994152	0.0056411807131916	-0.005876523350367	0.0196651977852098	0.0154963737035911	0.006459677007695	0.0013661095352397	0.0085113512768466	-0.0022084022860369	0.0034860359778414	-0.000156809898794	0.0030197868224571	-0.0020387595705311	0.002341623881916	-0.0117187353408932	-0.0057606744180743	-0.0011531507289754	-0.0045907293115605	-0.0150512281885073	-0.0100777772554494	-0.0046253931630632	-0.0143662666684517	-0.012646391791217	-0.0070732179264406	0.0053020397128285	0.0010310013158405	0.0073954834439128	0.016098777447821	-0.0008788997028582	-0.0020882314026818	-0.0079966636256834	-0.0109748319260114	0.0025999928909116
seabird3	-0.0089207138339059	-0.0129605725020779	-0.0093875688520931	0.004396768529967	0.010937880619228	0.0040820181601126	0.0013916551251738	0.006459677007695	0.0164635805346007	0.0083351397778712	-0.0042735818885537	-0.0112875661381109	-0.0062915236568099	-0.0102385389676757	-0.007557255670547	0.0081714699393806	0.000697535371531	-0.0018697486855722	0.0045287047550554	0.0079315828476905	0.0085487204967111	-0.0055081247447131	0.0075657061986214	-0.0073679529272625	0.0071429582448454	0.003178081125646	-0.0012186755050902	-0.0055427031144108	-1.1371084099095037e-05	-0.00385141745098	-0.0078068978040072	0.0024267045482898	0.0011110526420966	-0.0017141974703759	0.0083174742615119	-0.002038495832695
squirrel1	-0.0028095365526915	-0.0044165099449306	-0.0061218864847056	0.0008752031366172	0.0038626348244924	0.0007785531651333	-0.0009512638123529	0.0013661095352397	0.0083351397778712	0.0035106052860205	-2.8034211592345387e-05	-0.0041618204662723	-0.0020889933299806	-0.007522797023917	-0.008695044002536	0.001717979647179	0.0008224443398469	-0.0009988955077803	0.0016641921665118	0.0010265187921613	0.00435184356594	-0.0006069923733782	0.0029706614618776	-0.0016625839789732	0.0067433038586104	0.0030642832528486	0.0010367273145928	-0.0004220414362211	0.0004192699673815	-0.0024144476611592	-0.004788280827456	-0.0012812377777637	6.902948575666256e-05	0.0011024978100987	0.0036174522183167	0.0014625402526433
squirrel2	0.001727872176746	0.0034643698326641	0.0247410700110793	0.0159080842017052	0.0004292749309405	-0.0141767311839044	0.0201425853106304	0.0085113512768466	-0.0042735818885537	-2.8034211592345387e-05	0.0241864181274262	0.0135854447241263	0.0129552269619356	0.0069724041550059	-0.004018366335804	-0.0202521291633136	0.0116057652682216	-0.0143372428865395	-0.0123721681806759	-0.0217530387156021	-0.0150520786418754	-0.0095469849179876	-0.0246285574325595	0.0095598368098031	-0.0176418871985751	-0.0151733232163141	0.0007550837564873	0.0140272200436675	0.0042405015389493	0.0052102675820345	0.0184112545152314	-0.0129569616467821	-0.016572437861859	-0.0063499699649152	-0.0176807421842989	0.012775572096149
squirrel3	0.0073347488322053	0.0094349557337836	0.0122113951045521	0.0046616523230792	-0.0058323523973699	-0.0071698801697693	0.0047706197306519	-0.0022084022860369	-0.0112875661381109	-0.0041618204662723	0.0135854447241263	0.0103800901130377	0.0081445611447794	0.0090020743923386	0.0003330531567894	-0.0125881260605429	0.005368686025856	-0.002938600522249	-0.0064098152056665	-0.0144815328524078	-0.0109472970002742	0.0018296164559041	-0.0138211409777602	0.0100454900514061	-0.0083300586878781	-0.0063043048698022	0.0023996458786737	0.0075153581044763	0.0033276203998327	0.0026033789080406	0.0085159631624486	-0.006202507692183	-0.0098328599224044	-0.0002685719705679	-0.0094824413325471	0.0062717742110428
rubberduck1	0.0008572465563244	0.0012256179132016	0.0155730077249998	0.0076846425509746	-0.0004549338675176	-0.007999505125463	0.0097338704621576	0.0034860359778414	-0.0062915236568099	-0.0020889933299806	0.0129552269619356	0.0081445611447794	0.0078486096877653	0.0070889099851479	0.0021910580193083	-0.0100780848173894	0.0050595699563379	-0.0061116190894762	-0.0062426554542816	-0.0130462069440072	-0.010043669141019	-0.0027836733452124	-0.0143433663003817	0.005303782546825	-0.0115094072892782	-0.0093868565390888	-0.0011357487773418	0.0071997733314343	0.0025730617811748	0.0056377037128939	0.0111623226955916	-0.0035662126286066	-0.0085415506780301	-0.0014814219363579	-0.0120262394537127	0.0051907693764699
rubberduck2	0.0036157135475526	0.0085364128801235	0.0129396983946558	0.0043061966689815	-0.0042226889834481	-0.0061564396035148	0.0042000941421329	-0.000156809898794	-0.0102385389676757	-0.007522797023917	0.0069724041550059	0.0090020743923386	0.0070889099851479	0.0103064082319328	0.007745731381427	-0.0082620289334243	0.0044352297967466	-0.0014868289694993	-0.0050687223687262	-0.0086972703420836	-0.0112628216924423	0.0008217719508416	-0.0088500526539892	0.0061018741723872	-0.012160244257582	-0.0080787682049147	0.0002781696188404	0.0030266004885813	0.0031883529884713	0.0043470242171	0.0102523499386754	-0.0028051789467362	-0.0064728022195047	-0.0033112331130553	-0.0107223596994189	0.0017991539663653
rubberduck3	-0.0008753638231256	0.001261916423845	0.0086038561679593	0.0002510205564129	-0.0043242442694528	-0.0011656386513294	0.0030069364571778	0.0030197868224571	-0.007557255670547	-0.008695044002536	-0.004018366335804	0.0003330531567894	0.0021910580193083	0.007745731381427	0.0195399904684928	0.0021784780222505	-0.005457362481204	0.002060906265504	-0.0027765519773553	0.0063141976556562	-0.0031029752475502	0.0004369857621566	-0.0009397542651664	-0.0021461232285421	-0.0106249937157922	-0.005971341130621	-0.0059174888575317	-0.0006387313836394	-0.0021902768903627	0.0033515017049176	0.0108562691061501	0.0053379057479146	0.0033763965314572	-0.0043715392197461	-0.0053618589456374	-0.0051514563050617
dishware1	-0.0045136972181401	-0.0047237570654323	-0.0163064306383518	-0.0114539391207382	0.0022509353610837	0.0105326182591296	-0.0093998573715626	-0.0020387595705311	0.0081714699393806	0.001717979647179	-0.0202521291633136	-0.0125881260605429	-0.0100780848173894	-0.0082620289334243	0.0021784780222505	0.0210735601254704	-0.011508622862221	0.0100592390518166	0.0087565396776751	0.0239421053030794	0.0135045110008274	0.0011531531288235	0.0173836887766876	-0.0148563178519973	0.009751755155367	0.0083078668423843	-0.0049501125064565	-0.0127508994362696	-0.0049472085286321	-0.0017817045556201	-0.0077751801883315	0.0142817085747734	0.0139819568308208	0.0019121876545769	0.0134086513413499	-0.0108135270305392
dishware2	-0.0008696011873361	-0.0013918912550312	0.0050220773819732	0.0092784761717496	0.0026494444881701	-0.0056786569373721	0.0055184762545099	0.002341623881916	0.000697535371531	0.0008224443398469	0.0116057652682216	0.005368686025856	0.0050595699563379	0.0044352297967466	-0.005457362481204	-0.011508622862221	0.0127486067127699	-0.0053099010215602	-0.0043272300941528	-0.0178335435370955	-0.0053087893392169	-0.0013325907607767	-0.0086553867860603	0.0082842567062053	-0.0031470325271813	-0.0055357058372683	0.0050368513432308	0.0073179360695425	0.0050170741932846	-0.0012576063685768	-1.177861160272849e-05	-0.0100681200471322	-0.0126592999008565	0.0007563434669393	-0.0054118576964669	0.005598513817966
dishware3	0.0042560770837033	0.0034516585765525	-0.0165319264239028	-0.0139725443097446	-0.0034609013683591	0.0078888385988686	-0.0147514511263619	-0.0117187353408932	-0.0018697486855722	-0.0009988955077803	-0.0143372428865395	-0.002938600522249	-0.0061116190894762	-0.0014868289694993	0.002060906265504	0.0100592390518166	-0.0053099010215602	0.0088665203729424	0.0074205055619632	0.0080140967343541	0.0074034482106272	0.0105778745298026	0.013329534651455	-0.0015476543437732	0.0108904253853467	0.0108196969140473	0.0032952868521716	-0.0074213291534847	-0.0018983353838691	-0.004330193658166	-0.0129442276396295	0.0061708548333924	0.0070869286119295	0.005671898227102	0.0100176438910736	-0.0062869634893167
fence1	-0.0003822502584852	-0.0045670109051751	-0.014482380145585	-0.0096611471977823	0.00309000835228	0.0069926241122942	-0.0114580768561826	-0.0057606744180743	0.0045287047550554	0.0016641921665118	-0.0123721681806759	-0.0064098152056665	-0.0062426554542816	-0.0050687223687262	-0.0027765519773553	0.0087565396776751	-0.0043272300941528	0.0074205055619632	0.0057533728408646	0.0089315213503019	0.0087074347082353	0.0050185194472763	0.0133270573520431	-0.0043797173839379	0.0121730208081758	0.0097430132272581	0.0030677241175716	-0.0077324092900821	-0.0015508928465617	-0.0028120956661862	-0.0127656187928331	0.0051208776515665	0.0076337729393137	0.0056686840759779	0.0109524520675486	-0.0057917252910295
fence2	-0.0033501297055562	-0.0015336449822037	-0.0136214559536622	-0.0097508664699847	-0.0002269557696017	0.009809349329464	-0.0082372700477682	-0.0011531507289754	0.0079315828476905	0.0010265187921613	-0.0217530387156021	-0.0144815328524078	-0.0130462069440072	-0.0086972703420836	0.0063141976556562	0.0239421053030794	-0.0178335435370955	0.0080140967343541	0.0089315213503019	0.0303306046135269	0.0132364730921467	-0.0021095984694593	0.0173291514010015	-0.0145783441345966	0.0081952044618388	0.0082423249016623	-0.0076690391288978	-0.0137036158177325	-0.005403978555901	-0.0023562807459803	-0.0055086859456413	0.0145546122344863	0.0210078667429839	-0.0021339584575607	0.0140693170412465	-0.0108227979366473
fence3	-0.0037004754753672	-0.0058868836513089	-0.0177156564956076	-0.011384160229457	0.0035025500819326	0.0098623177890428	-0.009000361028543	-0.0045907293115605	0.0085487204967111	0.00435184356594	-0.0150520786418754	-0.0109472970002742	-0.010043669141019	-0.0112628216924423	-0.0031029752475502	0.0135045110008274	-0.0053087893392169	0.0074034482106272	0.0087074347082353	0.0132364730921467	0.0129810718988861	0.0027137940612236	0.0156689424965622	-0.0082791718209858	0.0141056754332435	0.0125317854308468	0.0006772100015306	-0.0080457959055533	-0.0038583752570396	-0.0047660568087917	-0.0142715200608963	0.0059810334965353	0.009641781947225	0.004573247470662	0.015161064871242	-0.0067456741645628
food1	0.0089891535898333	0.0075327931128231	-0.016782203402158	-0.0111475084191856	-0.0059579407349459	0.0059754574305568	-0.0190734338654256	-0.0150512281885073	-0.0055081247447131	-0.0006069923733782	-0.0095469849179876	0.0018296164559041	-0.0027836733452124	0.0008217719508416	0.0004369857621566	0.0011531531288235	-0.0013325907607767	0.0105778745298026	0.0050185194472763	-0.0021095984694593	0.0027137940612236	0.0143300748459047	0.0121351221240427	0.0057969836257285	0.012376544472496	0.0099168446114588	0.0073754534140489	-0.0039390273701651	0.0002474394799464	-0.0059979209081108	-0.0151973493931752	0.0010733843172795	0.0011126084487224	0.0077774971964902	0.0055177971433645	-0.001457610598294
food2	0.0006908232405363	-0.0024202345340395	-0.0284026529469083	-0.0162539937380114	0.0015333590401343	0.0142590936949031	-0.0238664852661676	-0.0100777772554494	0.0075657061986214	0.0029706614618776	-0.0246285574325595	-0.0138211409777602	-0.0143433663003817	-0.0088500526539892	-0.0009397542651664	0.0173836887766876	-0.0086553867860603	0.013329534651455	0.0133270573520431	0.0173291514010015	0.0156689424965622	0.0121351221240427	0.0254243867537689	-0.0060038374503762	0.0236833184401099	0.0158685666703761	0.003080588710638	-0.0143674590860919	-0.0038029446336432	-0.0091710722926776	-0.0237606054357302	0.0094254737913077	0.0149966651228004	0.0076277104470842	0.0189609150905895	-0.0096271274995021
food3	0.0078747579534093	0.0094174658967261	0.0042234037195681	0.0031815547922355	-0.0049595590627317	-0.0046040800622562	-0.0008750610212856	-0.0046253931630632	-0.0073679529272625	-0.0016625839789732	0.0095598368098031	0.0100454900514061	0.005303782546825	0.0061018741723872	-0.0021461232285421	-0.0148563178519973	0.0082842567062053	-0.0015476543437732	-0.0043797173839379	-0.0145783441345966	-0.0082791718209858	0.0057969836257285	-0.0060038374503762	0.0096197995141191	-0.0015730262922277	-0.001264327899328	0.0059905125906898	0.0063572559902972	0.0034797952857604	-0.0023722934175742	0.000994268528083	-0.0086196710990526	-0.0095394712122267	0.0010046210942547	-0.0051723262412206	0.0061509694224371
shelves1	0.0030955515611424	-0.0019229669489375	-0.0299428740124171	-0.015361551903797	0.0019471138988705	0.0120656538177816	-0.0253685518703449	-0.0143662666684517	0.0071429582448454	0.0067433038586104	-0.0176418871985751	-0.0083300586878781	-0.0115094072892782	-0.012160244257582	-0.0106249937157922	0.009751755155367	-0.0031470325271813	0.0108904253853467	0.0121730208081758	0.0081952044618388	0.0141056754332435	0.012376544472496	0.0236833184401099	-0.0015730262922277	0.0250808230890651	0.0192627619001052	0.0084809863988415	-0.009961630690966	-0.0030505676398115	-0.0098118191811658	-0.0271251239378579	0.0038547549771903	0.0080888599499844	0.010795446091227	0.0190937937330294	-0.0031786392051953
shelves2	0.0030748348531223	-0.0006281710753714	-0.0216409594700357	-0.0140418973765031	0.0008519332370281	0.0109074261532231	-0.0186820441509081	-0.012646391791217	0.003178081125646	0.0030642832528486	-0.0151733232163141	-0.0063043048698022	-0.0093868565390888	-0.0080787682049147	-0.005971341130621	0.0083078668423843	-0.0055357058372683	0.0108196969140473	0.0097430132272581	0.0082423249016623	0.0125317854308468	0.0099168446114588	0.0158685666703761	-0.001264327899328	0.0192627619001052	0.0136431768721455	0.0069902967330746	-0.007372601250941	-0.0012978173831829	-0.0071556658873114	-0.0209709362297061	0.0049841090857079	0.0079012525356829	0.0084919664038159	0.0160316778285949	-0.0052672095474705
shelves3	0.0039572630677574	0.0013805240621626	-0.0079814770569533	-0.0042409733710896	0.0001901788058866	0.0020679798961452	-0.0087506109726603	-0.0070732179264406	-0.0012186755050902	0.0010367273145928	0.0007550837564873	0.0023996458786737	-0.0011357487773418	0.0002781696188404	-0.0059174888575317	-0.0049501125064565	0.0050368513432308	0.0032952868521716	0.0030677241175716	-0.0076690391288978	0.0006772100015306	0.0073754534140489	0.003080588710638	0.0059905125906898	0.0084809863988415	0.0069902967330746	0.0044533528798309	0.001074273049103	0.0016749943923475	-0.005089594680401	-0.010850356884174	-0.0043337894271044	-0.0042393770348518	0.0049502186762582	0.0041050596988967	0.0008631323101566
shoppingcart1	0.000259581734875	0.0001446566439909	0.0138153090886018	0.0087492749153007	-0.0013119286167345	-0.0072963226763349	0.0114244329271557	0.0053020397128285	-0.0055427031144108	-0.0004220414362211	0.0140272200436675	0.0075153581044763	0.0071997733314343	0.0030266004885813	-0.0006387313836394	-0.0127508994362696	0.0073179360695425	-0.0074213291534847	-0.0077324092900821	-0.0137036158177325	-0.0080457959055533	-0.0039390273701651	-0.0143674590860919	0.0063572559902972	-0.009961630690966	-0.007372601250941	0.001074273049103	0.0071718194562196	0.0030381619144793	0.003773325806633	0.0105834592855619	-0.0074303256721496	-0.0088720902073727	-0.0016744687086487	-0.0098387657056049	0.0072763081179091
shoppingcart2	0.0009442262844289	7.894120671588859e-05	0.0021622552407613	0.004041089556854	0.0004965275332598	-0.0025142711238779	0.0022484297073608	0.0010310013158405	-1.1371084099095037e-05	0.0004192699673815	0.0042405015389493	0.0033276203998327	0.0025730617811748	0.0031883529884713	-0.0021902768903627	-0.0049472085286321	0.0050170741932846	-0.0018983353838691	-0.0015508928465617	-0.005403978555901	-0.0038583752570396	0.0002474394799464	-0.0038029446336432	0.0034797952857604	-0.0030505676398115	-0.0012978173831829	0.0016749943923475	0.0030381619144793	-0.0001034617540504	0.0012638059526253	0.0008420200652837	-0.0027206491526908	-0.0035633931763291	-0.0008638138940488	-0.0034910422129951	0.0020122683069435
shoppingcart3	-0.0034219488464299	-0.0027427548209955	0.0112066537438149	0.004366294947246	-0.000383854938472	-0.0046407947730549	0.009636769603361	0.0073954834439128	-0.00385141745098	-0.0024144476611592	0.0052102675820345	0.0026033789080406	0.0056377037128939	0.0043470242171	0.0033515017049176	-0.0017817045556201	-0.0012576063685768	-0.004330193658166	-0.0028120956661862	-0.0023562807459803	-0.0047660568087917	-0.0059979209081108	-0.0091710722926776	-0.0023722934175742	-0.0098118191811658	-0.0071556658873114	-0.005089594680401	0.003773325806633	0.0012638059526253	0.0059800185106021	0.0110298926663528	0.0006989312192562	5.345155607847824e-05	-0.0022703983776288	-0.0078241947401204	0.0010636997853534
towel1	-0.0024628456386985	0.0046739620684527	0.0320925577858679	0.0159704371170215	-0.0042050842376755	-0.0132929694069948	0.0258801452033767	0.016098777447821	-0.0078068978040072	-0.004788280827456	0.0184112545152314	0.0085159631624486	0.0111623226955916	0.0102523499386754	0.0108562691061501	-0.0077751801883315	-1.177861160272849e-05	-0.0129442276396295	-0.0127656187928331	-0.0055086859456413	-0.0142715200608963	-0.0151973493931752	-0.0237606054357302	0.000994268528083	-0.0271251239378579	-0.0209709362297061	-0.010850356884174	0.0105834592855619	0.0008420200652837	0.0110298926663528	0.0273237715992292	-0.0027902569430042	-0.0057771858609555	-0.0122555008841028	-0.0203262162497825	0.00541437360642
towel2	-0.000976637963716	-0.0001543316837082	-0.0076757654866844	-0.0075093570429781	-0.0002995330796527	0.0063264013969264	-0.0061732038522883	-0.0008788997028582	0.0024267045482898	-0.0012812377777637	-0.0129569616467821	-0.006202507692183	-0.0035662126286066	-0.0028051789467362	0.0053379057479146	0.0142817085747734	-0.0100681200471322	0.0061708548333924	0.0051208776515665	0.0145546122344863	0.0059810334965353	0.0010733843172795	0.0094254737913077	-0.0086196710990526	0.0038547549771903	0.0049841090857079	-0.0043337894271044	-0.0074303256721496	-0.0027206491526908	0.0006989312192562	-0.0027902569430042	0.0069904300051258	0.0098382050847177	0.0006319398287128	0.0055525517969515	-0.0069011136485539
towel3	-0.0024089938657037	-0.0032222847024555	-0.0108925480185712	-0.0092810455565688	-0.0005495636204811	0.0081994633608307	-0.0072069294755768	-0.0020882314026818	0.0011110526420966	6.902948575666256e-05	-0.016572437861859	-0.0098328599224044	-0.0085415506780301	-0.0064728022195047	0.0033763965314572	0.0139819568308208	-0.0126592999008565	0.0070869286119295	0.0076337729393137	0.0210078667429839	0.009641781947225	0.0011126084487224	0.0149966651228004	-0.0095394712122267	0.0080888599499844	0.0079012525356829	-0.0042393770348518	-0.0088720902073727	-0.0035633931763291	5.345155607847824e-05	-0.0057771858609555	0.0098382050847177	0.0146907280073652	0.0014356890294066	0.008997737287521	-0.0083516157975586
tree1	0.0021566955742524	-0.0020684591102283	-0.0119991967231313	-0.0083165414250448	0.0008333631786076	0.0050708878793949	-0.0103696903492767	-0.0079966636256834	-0.0017141974703759	0.0011024978100987	-0.0063499699649152	-0.0002685719705679	-0.0014814219363579	-0.0033112331130553	-0.0043715392197461	0.0019121876545769	0.0007563434669393	0.005671898227102	0.0056686840759779	-0.0021339584575607	0.004573247470662	0.0077774971964902	0.0076277104470842	0.0010046210942547	0.010795446091227	0.0084919664038159	0.0049502186762582	-0.0016744687086487	-0.0008638138940488	-0.0022703983776288	-0.0122555008841028	0.0006319398287128	0.0014356890294066	0.0053034485863004	0.0063253979232986	-0.0013718788491314
tree2	0.0011112814694213	-0.0039686083474162	-0.0222405888579216	-0.0132375954726428	0.0023767969255465	0.0116380550064993	-0.0168584870737255	-0.0109748319260114	0.0083174742615119	0.0036174522183167	-0.0176807421842989	-0.0094824413325471	-0.0120262394537127	-0.0107223596994189	-0.0053618589456374	0.0134086513413499	-0.0054118576964669	0.0100176438910736	0.0109524520675486	0.0140693170412465	0.015161064871242	0.0055177971433645	0.0189609150905895	-0.0051723262412206	0.0190937937330294	0.0160316778285949	0.0041050596988967	-0.0098387657056049	-0.0034910422129951	-0.0078241947401204	-0.0203262162497825	0.0055525517969515	0.008997737287521	0.0063253979232986	0.0171385411904848	-0.0068093052302055
tree3	0.0022012633281658	0.0048682965628124	0.0097125158007204	0.0063246158323034	-0.0014386352242593	-0.0064085219533564	0.0065586250462614	0.0025999928909116	-0.002038495832695	0.0014625402526433	0.012775572096149	0.0062717742110428	0.0051907693764699	0.0017991539663653	-0.0051514563050617	-0.0108135270305392	0.005598513817966	-0.0062869634893167	-0.0057917252910295	-0.0108227979366473	-0.0067456741645628	-0.001457610598294	-0.0096271274995021	0.0061509694224371	-0.0031786392051953	-0.0052672095474705	0.0008631323101566	0.0072763081179091	0.0020122683069435	0.0010636997853534	0.00541437360642	-0.0069011136485539	-0.0083516157975586	-0.0013718788491314	-0.0068093052302055	0.0061100819336805
