# Supplementary material for: Infants have rich visual categories in ventrotemporal cortex at 2 months of age
Source: Nat Neurosci. 2026 Feb 2;29(3):693–702. doi: 10.1038/s41593-025-02187-8 (PMC12971487; doi:10.1038/s41593-025-02187-8)
Supplement: Supplementary file 10 — One .csv file for each RSM plot. Only the group average RSMs are provided for each ROI/age group. The full set of RSMs is available at OpenNeuro (OpenNeuro accession number: ds006883, https://doi.org/10.18112/openneuro.ds006883.v1.0.0) under derivatives/foundcog_rdms/. [file 41593_2025_2187_MOESM10_ESM.zip › ODoherty_ED_Fig1/adult_both_LOClp_exemplar_correlation_acrosssub_rdm.csv]

	cat1	cat2	cat3	crab1	crab2	crab3	seabird1	seabird2	seabird3	squirrel1	squirrel2	squirrel3	rubberduck1	rubberduck2	rubberduck3	dishware1	dishware2	dishware3	fence1	fence2	fence3	food1	food2	food3	shelves1	shelves2	shelves3	shoppingcart1	shoppingcart2	shoppingcart3	towel1	towel2	towel3	tree1	tree2	tree3
cat1	0.0337566740754736	0.0458959750759628	0.0484688678936652	0.0388477188734204	0.0292894088174257	0.0256675479800968	0.0039424429686584	0.0328641794100544	-0.0213384944567398	0.0363618665367027	0.0273966797470748	0.0420809597678596	0.011315115013933	0.0112019575100731	0.0335982507871433	-0.0463569965919251	-0.0210637365873666	-0.0326865401095112	-0.0090226630482393	-0.0045440292233524	-0.0406299215724673	-0.0124330610898464	-0.0499951583607954	-0.0300435354689724	-0.0098673800111086	-0.0113453115077727	-0.0042080399006084	-0.0233551662073628	-0.0380461130966809	-0.0213441072341643	0.0241808358682892	-0.0271208333477023	-0.0253959128569776	-0.0040272003412522	-0.0362538086470046	0.0124356410775507
cat2	0.0458959750759628	0.0437422767416932	0.0552059511389477	0.0431655828185716	0.0158110629980852	0.0345406098552529	0.007426266260828	0.0360898261253065	0.0005314041854912	0.0295644368239941	0.0344062226832058	0.0629445245277297	0.0333017886590468	0.0225897692415916	0.0348607978609065	-0.0475493294715696	-0.0264511183014391	-0.0315264915592569	-0.0130243714113228	-0.0252795497205225	-0.0619523603211405	-0.0216939443304069	-0.0447201510189286	-0.0286390326828563	-0.0265040642975496	-0.0178331504518792	0.0066552767377261	-0.0168095421958112	-0.0339678543562198	-0.0356348228641696	0.0188572559305808	-0.0423894192771288	-0.0160610672307411	0.0043692822871234	-0.0481444717316608	0.0130645564949092
cat3	0.0484688678936652	0.0552059511389477	0.0725657244821667	0.0550759886108498	0.0294286509123525	0.0303883411109517	0.0084489031149889	0.0369095641649389	-0.0151150726025789	0.037729211757512	0.0455037960457582	0.0646394757869811	0.0443323728014447	0.0370048059314454	0.0384429650255	-0.0565891751777849	-0.0255829066226079	-0.0397768581455816	-0.0060907987314189	-0.0192382181119547	-0.0628064673239406	-0.0169839071443677	-0.0485383447563161	-0.0495424781016225	-0.0252524082673647	-0.0164506436544597	0.0092471666158591	-0.026902463853357	-0.0348693772240086	-0.0420652550512079	0.0165710950190687	-0.0425978928989759	-0.0314682246288266	-0.0173371108222921	-0.0584929572361289	0.0057543734249734
crab1	0.0388477188734204	0.0431655828185716	0.0550759886108498	0.0453236530892085	0.0174267795647322	0.0208532102991429	0.0086450943934225	0.0340668896306076	-0.0068263700021837	0.0282790427460287	0.0417611670997393	0.0542596815781926	0.0398359765887369	0.0295602513087139	0.0369524659103032	-0.0462430509013118	-0.0173102571243074	-0.0310014794501393	-0.0120143412262131	-0.0299734588121849	-0.0469334703562782	-0.0145217335747146	-0.0454681885834359	-0.0335627544104441	-0.0181946164031475	-0.0112385996462997	0.0157125775604971	-0.0203397074738389	-0.0281243996177325	-0.0422627839236621	0.0144128412224175	-0.0404961223334836	-0.0252033794638327	-0.0086164796242911	-0.0484049217127461	0.0056054480808359
crab2	0.0292894088174257	0.0158110629980852	0.0294286509123525	0.0174267795647322	0.0123193796946141	0.0203768571030824	-0.0033807548478857	0.0022046268904909	-0.0179755958963744	0.0189997479001396	0.021876188160548	0.0210069953336395	0.0186563015133425	0.004607012975021	0.0093783989533514	-0.0196153103368393	-0.0168426424520353	-0.0113500041762875	-0.001603814332047	-0.0031958592662418	-0.0307574383821432	0.0034081393844969	-0.0250586392700279	-0.0115114232082306	-0.0041216829641509	0.001813416754369	-0.0003468983837181	-0.0054993427813104	-0.015981821621563	-0.0081085741799651	0.008691033384934	-0.0223841437285381	-0.0155047392646749	-0.0066217385141934	-0.0240795496413558	0.0100467736512073
crab3	0.0256675479800968	0.0345406098552529	0.0303883411109517	0.0208532102991429	0.0203768571030824	0.0306896697836676	0.0139656753094906	0.0237737888088523	-0.0085617152887732	0.0166054641326942	0.0171735605584682	0.0288245736322312	0.0193329998916182	0.0111190184678429	0.0162035297492212	-0.0283710626063305	-0.0028665881233996	-0.0143029820638254	-0.0128569474622199	-0.0156333078032396	-0.0317108892014321	-0.0055010588615999	-0.0280294677475463	-0.0193966554131948	-0.0108792092279148	-0.013215529656375	-0.0069648789512465	-0.0074251028779613	-0.0151683668503111	-0.0191110131802156	0.0136307561502194	-0.030627481622104	-0.0145658014815163	0.0038063477923432	-0.0306204342570393	-0.0035604089078465
seabird1	0.0039424429686584	0.007426266260828	0.0084489031149889	0.0086450943934225	-0.0033807548478857	0.0139656753094906	0.0163128842702628	0.0257115056552316	0.0252821715901734	-0.0054118544737659	0.0108401427380495	0.0118406905760471	0.0259864200389776	0.0211440305433674	0.0182208427240213	0.0040738633444537	0.0057373524297809	0.0012933767984694	-0.0134128632484468	-0.0147092240603996	-0.0086466235101428	-0.0189800545985201	0.0068938480923856	-0.0066879537320049	-0.0317044151141398	-0.0165208166880087	-0.026041880307253	-0.0069985193396155	0.0090037687894441	-0.0014147807611592	0.0013451905869808	-0.0004718569789591	-0.0061352435206884	-0.0104602843398581	-0.0255616401215417	-0.0197286394249061
seabird2	0.0328641794100544	0.0360898261253065	0.0369095641649389	0.0340668896306076	0.0022046268904909	0.0237737888088523	0.0257115056552316	0.0263844844552023	0.0150491457848836	0.0240855580294514	0.0306746451111965	0.0420849506809254	0.039433291305008	0.0318525922679255	0.0327284604016234	-0.035655421942996	-0.0098968922082633	-0.0259036525359335	-0.0148010858177067	-0.0237503981319263	-0.0454154804550835	-0.0247440169951996	-0.0257164665806496	-0.0203709148774497	-0.0302157071248197	-0.0206499621459411	-0.0061558077949944	-0.0197189948760444	-0.0194048077270937	-0.0213466486664072	0.0100872251647595	-0.0245451134216057	-0.0194739928426362	-0.0086249087288163	-0.0444699424374283	-0.0074761655432406
seabird3	-0.0213384944567398	0.0005314041854912	-0.0151150726025789	-0.0068263700021837	-0.0179755958963744	-0.0085617152887732	0.0252821715901734	0.0150491457848836	0.0442253669016969	-0.0123343083106628	-0.0044189445946401	0.0026851984672019	0.0189086463685323	0.0227359942928032	-0.0015060656937917	0.0159849137805221	0.0081365525933459	0.0063366554924483	-0.0084240959882178	-0.0103627000269604	0.007933007395124	-0.0158212505437866	0.0219350652525998	0.0011455221748834	-0.0375428439126611	-0.0182895177957184	-0.0181209530869976	0.0052439884412663	0.0171802248068807	0.0018144698495022	0.0016799890414448	0.0146906924670894	0.0173881057791412	0.0061648329095966	-0.0050511489307282	-0.0268476962789699
squirrel1	0.0363618665367027	0.0295644368239941	0.037729211757512	0.0282790427460287	0.0189997479001396	0.0166054641326942	-0.0054118544737659	0.0240855580294514	-0.0123343083106628	0.0328807008742043	0.0195454548411674	0.0284350673383885	0.0194892685565091	0.0217222644926801	0.0246296309191582	-0.0268603421354342	-0.0264998599561022	-0.0190019271085876	-0.0083052885825083	0.0060125978053376	-0.0351323964321166	-0.0236256304700294	-0.0410003611573349	-0.0197610188421822	-0.0114480631822139	-0.0107640351332574	-0.0235143845343518	-0.0274349342444664	-0.0282644888631709	-0.0084949429619524	0.0244292842997047	-0.0070730607499388	-0.0146840266819511	-0.0084412441141577	-0.0311240149152664	0.016832008570512
squirrel2	0.0273966797470748	0.0344062226832058	0.0455037960457582	0.0417611670997393	0.021876188160548	0.0171735605584682	0.0108401427380495	0.0306746451111965	-0.0044189445946401	0.0195454548411674	0.0247440327672694	0.0536914757074606	0.0361677459681083	0.0290587161281644	0.0294390524925201	-0.0354759853381617	-0.0126971385521728	-0.0297642519343087	-0.005084919695047	-0.0239738956128123	-0.0508050248048808	-0.0109914550721233	-0.0225779194673844	-0.0255609043510832	-0.021542073108102	-0.009508637017488	0.0061385394267152	-0.0233792810519776	-0.0220518330133904	-0.0351053139587752	0.0114644035109167	-0.0305959208557161	-0.0268588624020118	0.0014397416356024	-0.0419161935699309	-0.003252499108648
squirrel3	0.0420809597678596	0.0629445245277297	0.0646394757869811	0.0542596815781926	0.0210069953336395	0.0288245736322312	0.0118406905760471	0.0420849506809254	0.0026851984672019	0.0284350673383885	0.0536914757074606	0.066146351102027	0.0354675675052016	0.0325664935456743	0.0279379644193188	-0.0553711720429994	-0.0299438454490976	-0.0375802337645689	-0.0097273204902899	-0.0238622914912443	-0.062600424109126	-0.0315926537291504	-0.0592266856984591	-0.0395068718952223	-0.031012671022552	-0.013710844616701	0.0019481185986289	-0.0151955660871028	-0.0329020501292337	-0.0430748171762586	0.0187373889592965	-0.039158795051099	-0.0220964143248312	-0.004874724405261	-0.048392314147178	0.0186779896966408
rubberduck1	0.011315115013933	0.0333017886590468	0.0443323728014447	0.0398359765887369	0.0186563015133425	0.0193329998916182	0.0259864200389776	0.039433291305008	0.0189086463685323	0.0194892685565091	0.0361677459681083	0.0354675675052016	0.0480159516859086	0.038943040313214	0.0438201911548099	-0.0243630253894395	-0.0079526708874931	-0.0217237228684281	-0.0241500222207259	-0.0324842639245334	-0.0397322972064643	-0.0150037862212897	-0.0174055918669593	-0.0194052674782564	-0.0411667588704241	-0.0212129943348969	-0.0048278492464582	-0.017898057612472	-0.015756862348409	-0.0295077636887162	0.0034717279983753	-0.0291682133295697	-0.0171906892574112	-0.0130118768635297	-0.050488634386729	-0.0241062266671368
rubberduck2	0.0112019575100731	0.0225897692415916	0.0370048059314454	0.0295602513087139	0.004607012975021	0.0111190184678429	0.0211440305433674	0.0318525922679255	0.0227359942928032	0.0217222644926801	0.0290587161281644	0.0325664935456743	0.038943040313214	0.0243365276211985	0.032473747068289	-0.0156274367654099	-0.0055477533603339	-0.0175289370037139	-0.0217899684357554	-0.0162935522835059	-0.0293564167074578	-0.0176536153600093	-0.0112523947955229	-0.028673958244495	-0.039788776144098	-0.0220775880445916	-0.0156692997989199	-0.0227384051425769	-0.0028476700785697	-0.0197789919337687	0.0146265722731697	-0.0181772391011895	-0.0082363885651485	-0.0069204565294941	-0.0338894992800876	-0.0178848142482712
rubberduck3	0.0335982507871433	0.0348607978609065	0.0384429650255	0.0369524659103032	0.0093783989533514	0.0162035297492212	0.0182208427240213	0.0327284604016234	-0.0015060656937917	0.0246296309191582	0.0294390524925201	0.0279379644193188	0.0438201911548099	0.032473747068289	0.0307543886282506	-0.0262875232085335	-0.0140822393538598	-0.0246662918450927	-0.015602503899187	-0.0174274519277796	-0.0337235742678943	-0.0171731734717501	-0.0236644024746897	-0.021148797572657	-0.0324763580763792	-0.0176208490684933	-0.007157766377704	-0.0259237683141625	-0.0252464941542713	-0.0202935603818104	0.0160389712229616	-0.0214959524680352	-0.0229164177966549	-0.0139415890114715	-0.044877498180107	-0.0084331772616108
dishware1	-0.0463569965919251	-0.0475493294715696	-0.0565891751777849	-0.0462430509013118	-0.0196153103368393	-0.0283710626063305	0.0040738633444537	-0.035655421942996	0.0159849137805221	-0.0268603421354342	-0.0354759853381617	-0.0553711720429994	-0.0243630253894395	-0.0156274367654099	-0.0262875232085335	0.0417261085085816	0.0285435015471576	0.0433931412789157	0.0064739254706723	0.0201338882697085	0.0467192546214834	0.0163244788796678	0.0490586872266393	0.0295431945151915	0.0105344363703993	0.0001072547029002	-0.0155235502913367	0.017417254281101	0.0289920180394923	0.0361950349956993	-0.0187616706527845	0.0368747548611516	0.0260262006026976	0.0059845322149477	0.047289495131527	-0.0230523431493756
dishware2	-0.0210637365873666	-0.0264511183014391	-0.0255829066226079	-0.0173102571243074	-0.0168426424520353	-0.0028665881233996	0.0057373524297809	-0.0098968922082633	0.0081365525933459	-0.0264998599561022	-0.0126971385521728	-0.0299438454490976	-0.0079526708874931	-0.0055477533603339	-0.0140822393538598	0.0285435015471576	0.0032364227445175	0.0228577041791487	0.0025153247185579	0.0066147966672297	0.0235874385597862	0.007052201705114	0.032121385514036	0.0189466266839046	0.002415686187608	0.0081201329622026	-0.0015237449965062	0.0090421235910469	0.0240224808748234	0.0120329491031987	-0.0118558802904769	0.0131233484913008	0.0112561879500339	0.0011736394179491	0.0133934902296075	-0.0219872595063117
dishware3	-0.0326865401095112	-0.0315264915592569	-0.0397768581455816	-0.0310014794501393	-0.0113500041762875	-0.0143029820638254	0.0012933767984694	-0.0259036525359335	0.0063366554924483	-0.0190019271085876	-0.0297642519343087	-0.0375802337645689	-0.0217237228684281	-0.0175289370037139	-0.0246662918450927	0.0433931412789157	0.0228577041791487	0.0218648117168279	-0.0034839456640185	0.0169142756915405	0.0441233194279701	0.0119881252031443	0.0322327082198516	0.0277050661026219	0.0083121983794595	-0.0007295275356844	-0.0178557177658304	0.0179253700445854	0.0251183190185259	0.028856556796737	-0.0073189828225202	0.0255014732368948	0.0186882423770296	-0.0008540453358767	0.0270731069719773	-0.0077913182637662
fence1	-0.0090226630482393	-0.0130243714113228	-0.0060907987314189	-0.0120143412262131	-0.001603814332047	-0.0128569474622199	-0.0134128632484468	-0.0148010858177067	-0.0084240959882178	-0.0083052885825083	-0.005084919695047	-0.0097273204902899	-0.0241500222207259	-0.0217899684357554	-0.015602503899187	0.0064739254706723	0.0025153247185579	-0.0034839456640185	0.0115186906294017	0.0126449469170923	0.009651300272148	0.0078916097570499	0.0011018713075132	-0.0022134500289006	0.0164212360444637	0.0194125011024307	0.0139920580378413	0.0073638629437433	0.0070366149998446	0.0042244348593139	-0.005317301561442	0.0139609531672601	-0.0017316643140201	0.0070202461648179	0.026535127934061	0.0137687137479942
fence2	-0.0045440292233524	-0.0252795497205225	-0.0192382181119547	-0.0299734588121849	-0.0031958592662418	-0.0156333078032396	-0.0147092240603996	-0.0237503981319263	-0.0103627000269604	0.0060125978053376	-0.0239738956128123	-0.0238622914912443	-0.0324842639245334	-0.0162935522835059	-0.0174274519277796	0.0201338882697085	0.0066147966672297	0.0169142756915405	0.0126449469170923	0.0136300134681907	0.0208457558553106	0.0045815518016422	0.0072949913256527	0.0090925292745669	0.0182476149042969	0.0036868120533441	-0.0171885833142276	0.0010691036440843	0.0118264173716475	0.0282618532853587	0.0060668331321575	0.0231223181439299	0.0069154895870498	0.0018191314241276	0.0217831692639877	0.0193620017510812
fence3	-0.0406299215724673	-0.0619523603211405	-0.0628064673239406	-0.0469334703562782	-0.0307574383821432	-0.0317108892014321	-0.0086466235101428	-0.0454154804550835	0.007933007395124	-0.0351323964321166	-0.0508050248048808	-0.062600424109126	-0.0397322972064643	-0.0293564167074578	-0.0337235742678943	0.0467192546214834	0.0235874385597862	0.0441233194279701	0.009651300272148	0.0208457558553106	0.0707597550309188	0.0281063429985105	0.06000283164362	0.0316324076564789	0.0294543027512645	0.0114161501529784	-0.0086977560942054	0.026621623911899	0.0378568290694996	0.0417360115823154	-0.0201296015141832	0.0507872757816146	0.026445259459155	-0.0001133123336609	0.0528117968460893	-0.0063426133102527
food1	-0.0124330610898464	-0.0216939443304069	-0.0169839071443677	-0.0145217335747146	0.0034081393844969	-0.0055010588615999	-0.0189800545985201	-0.0247440169951996	-0.0158212505437866	-0.0236256304700294	-0.0109914550721233	-0.0315926537291504	-0.0150037862212897	-0.0176536153600093	-0.0171731734717501	0.0163244788796678	0.007052201705114	0.0119881252031443	0.0078916097570499	0.0045815518016422	0.0281063429985105	0.0158729542274078	0.0188578570373519	0.0225988281596352	0.0280205593969491	0.0178679409485776	0.022497156940027	0.013720048823688	0.0147115887881444	0.0104284964749547	-0.0197728773775395	0.0111313420164938	0.0024318795401548	0.0015340379520233	0.0200160003304218	-0.0131634646651592
food2	-0.0499951583607954	-0.0447201510189286	-0.0485383447563161	-0.0454681885834359	-0.0250586392700279	-0.0280294677475463	0.0068938480923856	-0.0257164665806496	0.0219350652525998	-0.0410003611573349	-0.0225779194673844	-0.0592266856984591	-0.0174055918669593	-0.0112523947955229	-0.0236644024746897	0.0490586872266393	0.032121385514036	0.0322327082198516	0.0011018713075132	0.0072949913256527	0.06000283164362	0.0188578570373519	0.0674308871013806	0.0366787421188324	-0.0007790751037604	-0.0018309994073029	-0.0001444025271815	0.0137593407218444	0.0380118625145441	0.033456186580576	-0.0267343295771866	0.0386125479695673	0.0266590086573507	-0.0042531370098712	0.0342151926785906	-0.040641729947342
food3	-0.0300435354689724	-0.0286390326828563	-0.0495424781016225	-0.0335627544104441	-0.0115114232082306	-0.0193966554131948	-0.0066879537320049	-0.0203709148774497	0.0011455221748834	-0.0197610188421822	-0.0255609043510832	-0.0395068718952223	-0.0194052674782564	-0.028673958244495	-0.021148797572657	0.0295431945151915	0.0189466266839046	0.0277050661026219	-0.0022134500289006	0.0090925292745669	0.0316324076564789	0.0225988281596352	0.0366787421188324	0.0260042018985528	0.0207920023979027	0.0094744611484185	0.0092354424512695	0.0242061431309509	0.0156631050197738	0.0271608580857801	-0.0248244227427351	0.0188258004560873	0.0218305796033783	0.0060490095885591	0.0290594989571632	-0.0032377962301688
shelves1	-0.0098673800111086	-0.0265040642975496	-0.0252524082673647	-0.0181946164031475	-0.0041216829641509	-0.0108792092279148	-0.0317044151141398	-0.0302157071248197	-0.0375428439126611	-0.0114480631822139	-0.021542073108102	-0.031012671022552	-0.0411667588704241	-0.039788776144098	-0.0324763580763792	0.0105344363703993	0.002415686187608	0.0083121983794595	0.0164212360444637	0.0182476149042969	0.0294543027512645	0.0280205593969491	-0.0007790751037604	0.0207920023979027	0.0423190938006839	0.0329465269659013	0.0301779560470002	0.0106219121974608	0.0070068092824399	0.0196069726435434	-0.012047435456397	0.0096235456828373	0.0032095113655463	0.0091199730884784	0.0420263565519935	0.0253310765335421
shelves2	-0.0113453115077727	-0.0178331504518792	-0.0164506436544597	-0.0112385996462997	0.001813416754369	-0.013215529656375	-0.0165208166880087	-0.0206499621459411	-0.0182895177957184	-0.0107640351332574	-0.009508637017488	-0.013710844616701	-0.0212129943348969	-0.0220775880445916	-0.0176208490684933	0.0001072547029002	0.0081201329622026	-0.0007295275356844	0.0194125011024307	0.0036868120533441	0.0114161501529784	0.0178679409485776	-0.0018309994073029	0.0094744611484185	0.0329465269659013	0.0102936049568326	0.0263424947709899	0.0172015975571556	0.0055664732403015	-0.0026237608012333	-0.0111954333090503	0.0003409647382598	-0.0017785062385438	0.0109750313193815	0.0326956165514469	0.0186225698538249
shelves3	-0.0042080399006084	0.0066552767377261	0.0092471666158591	0.0157125775604971	-0.0003468983837181	-0.0069648789512465	-0.026041880307253	-0.0061558077949944	-0.0181209530869976	-0.0235143845343518	0.0061385394267152	0.0019481185986289	-0.0048278492464582	-0.0156692997989199	-0.007157766377704	-0.0155235502913367	-0.0015237449965062	-0.0178557177658304	0.0139920580378413	-0.0171885833142276	-0.0086977560942054	0.022497156940027	-0.0001444025271815	0.0092354424512695	0.0301779560470002	0.0263424947709899	0.0542772038243953	0.014268483621264	-0.0071194262922725	-0.0251102194581689	-0.0140695694184641	-0.0274490104593966	-0.0030939789780155	0.0088632575020591	0.0182644376404418	0.0131198696815667
shoppingcart1	-0.0233551662073628	-0.0168095421958112	-0.026902463853357	-0.0203397074738389	-0.0054993427813104	-0.0074251028779613	-0.0069985193396155	-0.0197189948760444	0.0052439884412663	-0.0274349342444664	-0.0233792810519776	-0.0151955660871028	-0.017898057612472	-0.0227384051425769	-0.0259237683141625	0.017417254281101	0.0090421235910469	0.0179253700445854	0.0073638629437433	0.0010691036440843	0.026621623911899	0.013720048823688	0.0137593407218444	0.0242061431309509	0.0106219121974608	0.0172015975571556	0.014268483621264	0.0135293939215159	0.0160471085803925	0.0052274404854212	-0.0123498821034057	0.0031844546733464	0.023389883491037	0.0074091434156457	0.0264346474882958	0.0100233820600467
shoppingcart2	-0.0380461130966809	-0.0339678543562198	-0.0348693772240086	-0.0281243996177325	-0.015981821621563	-0.0151683668503111	0.0090037687894441	-0.0194048077270937	0.0171802248068807	-0.0282644888631709	-0.0220518330133904	-0.0329020501292337	-0.015756862348409	-0.0028476700785697	-0.0252464941542713	0.0289920180394923	0.0240224808748234	0.0251183190185259	0.0070366149998446	0.0118264173716475	0.0378568290694996	0.0147115887881444	0.0380118625145441	0.0156631050197738	0.0070068092824399	0.0055664732403015	-0.0071194262922725	0.0160471085803925	0.0126777519278376	0.0197163999900839	-0.0145437514445386	0.0227278482799257	0.0187862323780887	-0.0034329592374464	0.0285773335133522	-0.0158716584501324
shoppingcart3	-0.0213441072341643	-0.0356348228641696	-0.0420652550512079	-0.0422627839236621	-0.0081085741799651	-0.0191110131802156	-0.0014147807611592	-0.0213466486664072	0.0018144698495022	-0.0084949429619524	-0.0351053139587752	-0.0430748171762586	-0.0295077636887162	-0.0197789919337687	-0.0202935603818104	0.0361950349956993	0.0120329491031987	0.028856556796737	0.0042244348593139	0.0282618532853587	0.0417360115823154	0.0104284964749547	0.033456186580576	0.0271608580857801	0.0196069726435434	-0.0026237608012333	-0.0251102194581689	0.0052274404854212	0.0197163999900839	0.0236087592465147	-0.0069183035524621	0.0387347005381307	0.0206907569618248	-0.0004981933910306	0.0309685254483115	-0.0037184294167801
towel1	0.0241808358682892	0.0188572559305808	0.0165710950190687	0.0144128412224175	0.008691033384934	0.0136307561502194	0.0013451905869808	0.0100872251647595	0.0016799890414448	0.0244292842997047	0.0114644035109167	0.0187373889592965	0.0034717279983753	0.0146265722731697	0.0160389712229616	-0.0187616706527845	-0.0118558802904769	-0.0073189828225202	-0.005317301561442	0.0060668331321575	-0.0201296015141832	-0.0197728773775395	-0.0267343295771866	-0.0248244227427351	-0.012047435456397	-0.0111954333090503	-0.0140695694184641	-0.0123498821034057	-0.0145437514445386	-0.0069183035524621	0.0071706654378892	-0.0031511104703128	-0.0079463019791511	-0.0044568079824326	-0.0154927684450444	0.0181590025602271
towel2	-0.0271208333477023	-0.0423894192771288	-0.0425978928989759	-0.0404961223334836	-0.0223841437285381	-0.030627481622104	-0.0004718569789591	-0.0245451134216057	0.0146906924670894	-0.0070730607499388	-0.0305959208557161	-0.039158795051099	-0.0291682133295697	-0.0181772391011895	-0.0214959524680352	0.0368747548611516	0.0131233484913008	0.0255014732368948	0.0139609531672601	0.0231223181439299	0.0507872757816146	0.0111313420164938	0.0386125479695673	0.0188258004560873	0.0096235456828373	0.0003409647382598	-0.0274490104593966	0.0031844546733464	0.0227278482799257	0.0387347005381307	-0.0031511104703128	0.0344337185232224	0.0206003360569534	-0.0002427380137094	0.0375073597936126	-0.0084646938745122
towel3	-0.0253959128569776	-0.0160610672307411	-0.0314682246288266	-0.0252033794638327	-0.0155047392646749	-0.0145658014815163	-0.0061352435206884	-0.0194739928426362	0.0173881057791412	-0.0146840266819511	-0.0268588624020118	-0.0220964143248312	-0.0171906892574112	-0.0082363885651485	-0.0229164177966549	0.0260262006026976	0.0112561879500339	0.0186882423770296	-0.0017316643140201	0.0069154895870498	0.026445259459155	0.0024318795401548	0.0266590086573507	0.0218305796033783	0.0032095113655463	-0.0017785062385438	-0.0030939789780155	0.023389883491037	0.0187862323780887	0.0206907569618248	-0.0079463019791511	0.0206003360569534	0.0063487611712324	0.0131409786765377	0.0233456725225004	-0.0054658076132023
tree1	-0.0040272003412522	0.0043692822871234	-0.0173371108222921	-0.0086164796242911	-0.0066217385141934	0.0038063477923432	-0.0104602843398581	-0.0086249087288163	0.0061648329095966	-0.0084412441141577	0.0014397416356024	-0.004874724405261	-0.0130118768635297	-0.0069204565294941	-0.0139415890114715	0.0059845322149477	0.0011736394179491	-0.0008540453358767	0.0070202461648179	0.0018191314241276	-0.0001133123336609	0.0015340379520233	-0.0042531370098712	0.0060490095885591	0.0091199730884784	0.0109750313193815	0.0088632575020591	0.0074091434156457	-0.0034329592374464	-0.0004981933910306	-0.0044568079824326	-0.0002427380137094	0.0131409786765377	0.007687224833506	0.0072171706898513	0.007544169798142
tree2	-0.0362538086470046	-0.0481444717316608	-0.0584929572361289	-0.0484049217127461	-0.0240795496413558	-0.0306204342570393	-0.0255616401215417	-0.0444699424374283	-0.0050511489307282	-0.0311240149152664	-0.0419161935699309	-0.048392314147178	-0.050488634386729	-0.0338894992800876	-0.044877498180107	0.047289495131527	0.0133934902296075	0.0270731069719773	0.026535127934061	0.0217831692639877	0.0528117968460893	0.0200160003304218	0.0342151926785906	0.0290594989571632	0.0420263565519935	0.0326956165514469	0.0182644376404418	0.0264346474882958	0.0285773335133522	0.0309685254483115	-0.0154927684450444	0.0375073597936126	0.0233456725225004	0.0072171706898513	0.0471898853549689	0.0117354515778747
tree3	0.0124356410775507	0.0130645564949092	0.0057543734249734	0.0056054480808359	0.0100467736512073	-0.0035604089078465	-0.0197286394249061	-0.0074761655432406	-0.0268476962789699	0.016832008570512	-0.003252499108648	0.0186779896966408	-0.0241062266671368	-0.0178848142482712	-0.0084331772616108	-0.0230523431493756	-0.0219872595063117	-0.0077913182637662	0.0137687137479942	0.0193620017510812	-0.0063426133102527	-0.0131634646651592	-0.040641729947342	-0.0032377962301688	0.0253310765335421	0.0186225698538249	0.0131198696815667	0.0100233820600467	-0.0158716584501324	-0.0037184294167801	0.0181590025602271	-0.0084646938745122	-0.0054658076132023	0.007544169798142	0.0117354515778747	0.0377691683811551
