# Supplementary material for: Infants have rich visual categories in ventrotemporal cortex at 2 months of age
Source: Nat Neurosci. 2026 Feb 2;29(3):693–702. doi: 10.1038/s41593-025-02187-8 (PMC12971487; doi:10.1038/s41593-025-02187-8)
Supplement: Supplementary file 10 — One .csv file for each RSM plot. Only the group average RSMs are provided for each ROI/age group. The full set of RSMs is available at OpenNeuro (OpenNeuro accession number: ds006883, https://doi.org/10.18112/openneuro.ds006883.v1.0.0) under derivatives/foundcog_rdms/. [file 41593_2025_2187_MOESM10_ESM.zip › ODoherty_ED_Fig1/adult_both_FG4_exemplar_correlation_acrosssub_rdm.csv]

	cat1	cat2	cat3	crab1	crab2	crab3	seabird1	seabird2	seabird3	squirrel1	squirrel2	squirrel3	rubberduck1	rubberduck2	rubberduck3	dishware1	dishware2	dishware3	fence1	fence2	fence3	food1	food2	food3	shelves1	shelves2	shelves3	shoppingcart1	shoppingcart2	shoppingcart3	towel1	towel2	towel3	tree1	tree2	tree3
cat1	0.0295251948148374	0.0202154313211389	0.0093510744591217	0.0191424965013082	0.0168401657507331	0.0093794121557958	0.0063576909011041	0.0166202615899819	-0.0029580216604505	0.0206556222816089	0.0236251170214324	0.0251147859372986	0.0171509912751466	0.0140526797973501	0.0122779349639889	-0.005613186550166	0.0111473306602801	-0.0100815903210187	-0.0194707129498906	-0.0149063709636462	-0.0153486251691888	-0.0098287058117116	-0.0165936791759989	-0.0153273068078982	-0.0094539751781831	-0.0224794617864357	-0.0208162901188342	-0.0171375059064569	-0.0201224029628293	-0.0176985678076341	-0.0148186711402007	-0.0173880760491307	0.0022340328043059	0.0050968988524747	-0.0105698852783651	-0.0109893013073582
cat2	0.0202154313211389	0.0061596876119528	0.0045864425830369	0.014922235975148	0.0105547763196343	0.0103433776228482	0.0021889377034418	0.0057732488650503	-0.0052716420653271	0.0144318680721747	0.0012180440680598	0.0209725075258449	0.0117799008630343	0.0051059479211111	0.0063547682450623	-0.0061297415376323	-0.0098950604424684	-0.0107880556544125	-0.0070663574737362	-0.0008786149859344	-0.0119414719974625	-0.0085826021193435	-0.0079519449497965	-0.0114735832981491	-0.0025671477728668	-0.0077027570165501	-0.0195492668396346	-0.007675336661139	-0.005984973392882	-0.0003867207590262	-0.0051527111687226	0.0010274645538648	-0.0005031656434925	-0.00193134395179	-0.0100355964046539	-0.0023496402686042
cat3	0.0093510744591217	0.0045864425830369	0.0100152716241935	0.0102230780046022	-0.0023608614159091	0.0039287284722092	0.0074391646513921	0.0140509945645727	0.0007031207215778	0.0046358829891842	0.0242072808737303	0.0111271246151357	0.0104931709280758	0.0121983946716966	0.0095878535043143	-0.0091228733279823	-0.0049953280085191	-0.0020034683526017	-0.0085226776813027	-0.0029447229624986	-0.012350752967087	-0.003451764056777	-0.0035884377245193	-0.0139822774212295	-0.0043167093315618	-0.0165720699834934	-0.0014177270234845	-0.0040394945653115	-0.0136511744948988	-0.0035746689006828	-0.0080503659692127	-0.0126087021613557	0.0033553577835805	-0.0003334968759224	-0.0062534882242885	5.478087285233165e-05
crab1	0.0191424965013082	0.014922235975148	0.0102230780046022	0.0023653824822569	0.0047830923564341	0.0071420098681041	0.0060281881401348	0.0101492911965358	0.001784268080348	0.0158802424399761	0.0122923768875326	0.0161154829853986	0.0055871998744759	0.0039394965957613	0.0089983040967468	-0.0034685838221119	-0.0052188893258685	-0.0059091568952676	-0.01412062357077	-0.0009011786861027	-0.0102990113164443	-0.0064519978527759	-0.0122805033926196	-0.0171819173906598	-0.0060762504404446	-0.0190352989116102	-0.0127721673361398	0.0018308162203736	-0.0024739324681045	-0.0039895810851039	-0.0005468169031061	-0.0067068295481942	0.0021966295953491	-0.0117209738857268	-0.0069322426953928	0.0010415456155544
crab2	0.0168401657507331	0.0105547763196343	-0.0023608614159091	0.0047830923564341	0.0092619505375995	0.0075891546834373	-0.0034992889823895	-0.0006884822690914	0.0002935360817899	0.0050748685501725	-0.006494655882733	0.0079866160906627	0.0005948949103615	0.004531686889384	0.0097881634263908	0.0087158426080141	0.0065955021438068	-0.0045241866740486	-0.0068907410566601	-0.0057650954085545	-0.0014166574962015	-0.0009117451812972	0.0050546436114541	-0.0115653338163386	0.0050643883910895	-0.0080323164962875	-0.0073367207303324	-0.0151421837616229	0.0018839699710169	-0.0014905798779114	-0.0075406713624798	-0.01134764272826	-0.0051406209558161	-0.0010010133872583	-0.0013929979399753	-0.0085603776308173
crab3	0.0093794121557958	0.0103433776228482	0.0039287284722092	0.0071420098681041	0.0075891546834373	-0.0015218131808746	0.0028591270941574	0.0053116174354836	0.0003183294027098	0.0117739195864439	0.0085913840015681	0.0240093835545376	0.0017462096227121	0.0030322922584746	0.0029383092942023	-0.004608933419446	0.005768666544226	-0.012432766532016	-0.0050598585285114	-6.515934872012357e-05	-0.0070435484150212	-0.011712560175273	-0.0130960850588282	-0.006836873643253	-0.0085402053605769	-0.0090040291523236	-0.0114019419404981	0.0030339955074852	-0.0099789301194275	0.0016606917425539	-0.0023747192891948	-0.0021293201990678	-0.002622393940818	0.0027837478725441	-0.006431124707028	-0.0025623548676812
seabird1	0.0063576909011041	0.0021889377034418	0.0074391646513921	0.0060281881401348	-0.0034992889823895	0.0028591270941574	-0.0032896975893743	0.0056623464391677	0.0096003926938368	0.0072974687945432	-0.001005911692401	0.0057373358659161	0.0024574851543643	0.0124995370078862	0.0093333847974998	0.0008475968337883	-0.0046056883330262	-0.0053636205681593	-0.0025942212109995	-0.0006131932702375	-0.0033985794795211	-0.0190348288453246	-0.0057899013858317	-0.0052245102546795	-0.0015322687408943	-0.0097394657061388	-0.0150605497642151	0.0078932277079822	-0.0030924998510831	-0.0057579549273839	-0.0046701022898475	-0.0008821611550688	0.0046517693415635	-0.0027738613548581	0.0021320752974326	-0.0014020526903732
seabird2	0.0166202615899819	0.0057732488650503	0.0140509945645727	0.0101492911965358	-0.0006884822690914	0.0053116174354836	0.0056623464391677	0.0052863356227215	-0.0042508968270046	0.0069751458753477	0.0228751923266166	0.0162558559455341	0.0186376686998011	0.010054226650612	0.0056052888640501	-0.0096241081826136	0.000119668176105	-0.0063738188488305	-0.0133091699422464	-0.0092643830835034	-0.0155687832990713	-5.707550644296281e-05	-0.0084756413503423	-0.005817325857122	-0.0071688522945177	-0.0112770017266096	0.000255916643161	-0.008897754436877	-0.0078316503643052	-0.0107086999269817	-0.0077052095189711	-0.0116293129636627	-0.003589633638776	0.009276986901087	-0.0099254681886193	-0.0022544919678379
seabird3	-0.0029580216604505	-0.0052716420653271	0.0007031207215778	0.001784268080348	0.0002935360817899	0.0003183294027098	0.0096003926938368	-0.0042508968270046	-0.0036935856593999	-0.0008270917074819	-0.0059111782578661	-0.0023435156315691	-0.0130230176824459	-2.9247710071365465e-05	0.0008757123338333	0.0021311289680146	0.0047069968889511	0.0029620542141648	0.0008622659886304	0.0062171907223123	0.0104309392966331	0.0007943578393171	-0.0015002849762413	-0.0027917477774174	0.0006471079913517	-0.0063482713039725	6.156470863713851e-05	-7.131166448788199e-05	-0.0015882208878016	0.0041590760404563	0.0064621320368631	-0.0013523327786611	0.000772464725266	0.001464661569053	8.50388085325239e-05	0.0032995138478124
squirrel1	0.0206556222816089	0.0144318680721747	0.0046358829891842	0.0158802424399761	0.0050748685501725	0.0117739195864439	0.0072974687945432	0.0069751458753477	-0.0008270917074819	0.0138890225968018	0.0104457839797914	0.0203232259283819	0.0053903127643244	0.0067700469560423	0.0036775685704601	-0.0084440083601122	0.0002422864606846	-0.0068688121302023	-0.0133467046916888	-0.0051485204469059	-0.0020631445609449	-0.0117069365085978	-0.0102919682100654	-0.0042538221886154	0.0007469653631316	-0.0177070172324092	-0.0236501878551202	-0.0013682174658859	-0.0046123384072085	-0.0121415790242892	-0.0020174103235438	0.0024070795507518	-0.0005986850865986	-0.0050799428357141	-0.0108582491679547	-0.0064047740969193
squirrel2	0.0236251170214324	0.0012180440680598	0.0242072808737303	0.0122923768875326	-0.006494655882733	0.0085913840015681	-0.001005911692401	0.0228751923266166	-0.0059111782578661	0.0104457839797914	0.0265210886501888	0.0167830043749966	0.0167749518987293	0.0099297767218417	0.0091972287064655	-0.0125627126720158	-0.0019268621880866	-0.0062137261108256	-0.0146417015701748	-0.0113219785413779	-0.0210530338082979	3.4587218452969296e-05	-0.0096775522688692	-0.0116148261612983	-0.012244915529372	-0.0060835355065981	-0.0072710964160076	-0.015068614278452	-0.012605978217007	-0.0052109973588999	-0.011334740573357	-0.0132948805370019	-0.0042471930149618	0.004313137065262	-0.0054504072863686	-0.0041548828798115
squirrel3	0.0251147859372986	0.0209725075258449	0.0111271246151357	0.0161154829853986	0.0079866160906627	0.0240093835545376	0.0057373358659161	0.0162558559455341	-0.0023435156315691	0.0203232259283819	0.0167830043749966	0.0252698432654187	0.0206879031994094	0.0081036268853997	0.0076825594432459	-0.0068122168898408	-0.0003743090161642	-0.0150685197565596	-0.0129423044002227	-0.0046349055504314	-0.0220070536531054	-0.0149395479072024	-0.0142007998963971	-0.0186770744990158	-0.0079277983552418	-0.0154933514661126	-0.0189104265238728	-0.006624355209497	-0.0138943074708668	-0.0094611520278249	-0.0069534138686516	-0.0088660766184295	-0.0047351285928631	-0.0012100383134336	-0.0106794394645502	-0.0051893602359029
rubberduck1	0.0171509912751466	0.0117799008630343	0.0104931709280758	0.0055871998744759	0.0005948949103615	0.0017462096227121	0.0024574851543643	0.0186376686998011	-0.0130230176824459	0.0053903127643244	0.0167749518987293	0.0206879031994094	0.0197057246138314	0.0111240934702488	0.0016448701440415	-0.0043960460732211	0.0076822096720238	0.0024995470483476	-0.0028276110167963	-0.0194484019859303	-0.0209541071312164	0.0042708594185405	-0.0060744315463361	-0.0097772108777651	-0.0046873196060408	-0.0034442349217054	8.043632419762545e-05	-0.0158812450316623	-0.0091768636824081	-0.0236684093420652	-0.0138535031744836	-0.0156059804243342	-0.0022180986767657	0.0064784847382386	6.399877152444498e-05	-0.0061533253430018
rubberduck2	0.0140526797973501	0.0051059479211111	0.0121983946716966	0.0039394965957613	0.004531686889384	0.0030322922584746	0.0124995370078862	0.010054226650612	-2.9247710071365465e-05	0.0067700469560423	0.0099297767218417	0.0081036268853997	0.0111240934702488	-0.0072717646505119	0.0083770221368546	-0.0054134758373619	-0.0009968803389489	-0.0004298538210501	-0.0057368209219344	-0.0067527788596889	-0.0092759131672722	-0.0047779157025944	-0.0016444707983879	-0.0111493976531464	-0.0024839188167711	-0.0167729243166824	-0.0012910632722046	0.0039471647366924	-0.0051639601584911	-0.0046983868357567	-0.00893004710558	-0.0080767074158582	-0.0069662459703945	0.005325249610228	-0.0043150255387374	-0.0031799585245853
rubberduck3	0.0122779349639889	0.0063547682450623	0.0095878535043143	0.0089983040967468	0.0097881634263908	0.0029383092942023	0.0093333847974998	0.0056052888640501	0.0008757123338333	0.0036775685704601	0.0091972287064655	0.0076825594432459	0.0016448701440415	0.0083770221368546	-0.0021341874234787	-0.0110211960315146	0.0066252538660077	0.00190937667432	-0.0135315327549357	-0.0018241861863547	-0.0040661588359254	-0.0010895991676522	-7.11106520579957e-05	-0.0015094906628752	-0.0012909064837945	-0.0102502790384107	-0.0078862967781004	-0.0116746498710118	-0.0073667085459582	-0.0100531911322752	0.0017135462503289	-0.009734726822246	-0.0032522207365657	0.0052517174383619	-0.0081861715236373	-0.0065251425355744
dishware1	-0.005613186550166	-0.0061297415376323	-0.0091228733279823	-0.0034685838221119	0.0087158426080141	-0.004608933419446	0.0008475968337883	-0.0096241081826136	0.0021311289680146	-0.0084440083601122	-0.0125627126720158	-0.0068122168898408	-0.0043960460732211	-0.0054134758373619	-0.0110211960315146	-0.0003934000146142	-0.0038124002191068	0.0027384507418818	0.0088245821300458	0.0034775966429559	0.0061148895579928	0.0004887487254233	-0.0036417124684247	0.0085782906801477	0.0005284246637968	0.0019652291976727	0.0075932619629637	0.0098048412508732	0.0082657752030364	0.0093808922856876	0.0005660215731757	0.0088868727699427	-0.0042297946315158	0.00328026776667	0.0046907800896851	0.0042205851651285
dishware2	0.0111473306602801	-0.0098950604424684	-0.0049953280085191	-0.0052188893258685	0.0065955021438068	0.005768666544226	-0.0046056883330262	0.000119668176105	0.0047069968889511	0.0002422864606846	-0.0019268621880866	-0.0003743090161642	0.0076822096720238	-0.0009968803389489	0.0066252538660077	-0.0038124002191068	0.0117251403059867	0.00173574698698	-0.0051065392722312	-0.0126168889310703	0.0011782575419539	0.0167079756016554	0.0051035852590971	-0.0020729128863531	0.0007176500345579	0.0097826067100235	0.0089884094528261	-0.0155217544986396	-0.0045825631631409	-0.0055810238097104	-0.0028264940923994	-0.0013969476013973	-0.0033931009254952	0.0005889937565756	-0.0064036835641805	-0.0064957433089286
dishware3	-0.0100815903210187	-0.0107880556544125	-0.0020034683526017	-0.0059091568952676	-0.0045241866740486	-0.012432766532016	-0.0053636205681593	-0.0063738188488305	0.0029620542141648	-0.0068688121302023	-0.0062137261108256	-0.0150685197565596	0.0024995470483476	-0.0004298538210501	0.00190937667432	0.0027384507418818	0.00173574698698	0.0060943455271787	0.0071038057573763	-0.004727398630943	0.0061631212803525	0.0117712729007179	0.0116889843102197	0.0052850655495088	0.0013758916364759	0.0027052617204916	0.0152853756872226	-0.0025747442803484	0.0032195145443092	-0.0020790998625365	0.0052730616224806	-0.0065558869903427	0.0008614316150617	0.0009628272312911	0.0064956394864348	-0.0003357035405157
fence1	-0.0194707129498906	-0.0070663574737362	-0.0085226776813027	-0.01412062357077	-0.0068907410566601	-0.0050598585285114	-0.0025942212109995	-0.0133091699422464	0.0008622659886304	-0.0133467046916888	-0.0146417015701748	-0.0129423044002227	-0.0028276110167963	-0.0057368209219344	-0.0135315327549357	0.0088245821300458	-0.0051065392722312	0.0071038057573763	0.0042762890604614	0.011783704521156	0.0055507401469144	0.0034860005782274	0.0144458402294291	0.0117098939860076	0.0002342043102341	0.0156182521333212	0.0129711474655072	0.0100091581177692	0.0151032247373453	0.0098547005282626	0.0100074983296594	0.0054438622908187	-0.0056834074910515	0.002564786467032	0.0074224505248623	0.0006148393689449
fence2	-0.0149063709636462	-0.0008786149859344	-0.0029447229624986	-0.0009011786861027	-0.0057650954085545	-6.515934872012357e-05	-0.0006131932702375	-0.0092643830835034	0.0062171907223123	-0.0051485204469059	-0.0113219785413779	-0.0046349055504314	-0.0194484019859303	-0.0067527788596889	-0.0018241861863547	0.0034775966429559	-0.0126168889310703	-0.004727398630943	0.011783704521156	0.0232029419649162	0.0125185137001179	-0.0012042976860331	-0.0060187122929156	0.0013707949004845	0.0070927291508235	0.0026438084241232	-0.0055584703285202	0.0249745072028935	-0.0004495839446459	0.0150873387823706	0.010479630936231	0.0055864765289376	0.0070307241898233	-0.0102902245420849	-0.0022084657305743	0.0060506197374959
fence3	-0.0153486251691888	-0.0119414719974625	-0.012350752967087	-0.0102990113164443	-0.0014166574962015	-0.0070435484150212	-0.0033985794795211	-0.0155687832990713	0.0104309392966331	-0.0020631445609449	-0.0210530338082979	-0.0220070536531054	-0.0209541071312164	-0.0092759131672722	-0.0040661588359254	0.0061148895579928	0.0011782575419539	0.0061631212803525	0.0055507401469144	0.0125185137001179	0.0174111175213673	0.0037243262608632	-0.0001489512232257	0.0107061539233775	0.0026111749299364	0.0096401423259333	0.0078697573903565	0.0064130162104114	0.012663052329197	0.0056978667559673	0.0128252437771872	0.0153238201167423	0.0092779231469391	-0.0028116157088176	0.0081924059882618	0.0024646403953438
food1	-0.0098287058117116	-0.0085826021193435	-0.003451764056777	-0.0064519978527759	-0.0009117451812972	-0.011712560175273	-0.0190348288453246	-5.707550644296281e-05	0.0007943578393171	-0.0117069365085978	3.4587218452969296e-05	-0.0149395479072024	0.0042708594185405	-0.0047779157025944	-0.0010895991676522	0.0004887487254233	0.0167079756016554	0.0117712729007179	0.0034860005782274	-0.0012042976860331	0.0037243262608632	0.0154411358673869	0.0076171987947325	0.0034278920420619	0.0066024689239418	0.015563513892022	0.0191829996174791	-0.0078766533379947	0.0015544501860938	-0.0057952123239596	-0.0115570490832495	-0.0009330526481312	0.0059716307995223	-0.001235681242108	0.0036904708497416	-0.0086675191914373
food2	-0.0165936791759989	-0.0079519449497965	-0.0035884377245193	-0.0122805033926196	0.0050546436114541	-0.0130960850588282	-0.0057899013858317	-0.0084756413503423	-0.0015002849762413	-0.0102919682100654	-0.0096775522688692	-0.0142007998963971	-0.0060744315463361	-0.0016444707983879	-7.11106520579957e-05	-0.0036417124684247	0.0051035852590971	0.0116889843102197	0.0144458402294291	-0.0060187122929156	-0.0001489512232257	0.0076171987947325	0.0182765543128436	0.0133135254945187	-0.0001569760074116	0.0164044817009986	0.0075968883968178	0.0012914935422356	0.007166336495267	0.0034776285361961	-0.0032456611842318	0.0010013927306776	-0.0025256315109903	0.0038302754269626	0.0070592153634645	-0.0006040585793478
food3	-0.0153273068078982	-0.0114735832981491	-0.0139822774212295	-0.0171819173906598	-0.0115653338163386	-0.006836873643253	-0.0052245102546795	-0.005817325857122	-0.0027917477774174	-0.0042538221886154	-0.0116148261612983	-0.0186770744990158	-0.0097772108777651	-0.0111493976531464	-0.0015094906628752	0.0085782906801477	-0.0020729128863531	0.0052850655495088	0.0117098939860076	0.0013707949004845	0.0107061539233775	0.0034278920420619	0.0133135254945187	0.0060230446844303	0.0117059196857519	0.0197716125279746	0.015813922694515	0.0029110420567159	0.0087971486479862	0.0039354391852711	0.0143026326018261	0.0103440595161103	-0.0050184804975339	-0.0075315913872193	0.0126248733464522	0.0066322304966708
shelves1	-0.0094539751781831	-0.0025671477728668	-0.0043167093315618	-0.0060762504404446	0.0050643883910895	-0.0085402053605769	-0.0015322687408943	-0.0071688522945177	0.0006471079913517	0.0007469653631316	-0.012244915529372	-0.0079277983552418	-0.0046873196060408	-0.0024839188167711	-0.0012909064837945	0.0005284246637968	0.0007176500345579	0.0013758916364759	0.0002342043102341	0.0070927291508235	0.0026111749299364	0.0066024689239418	-0.0001569760074116	0.0117059196857519	0.0043867325833315	0.0160335624861489	0.0021879366436128	0.0105273793695411	-0.0072644351434082	0.0049274717736159	0.001179057618201	0.000458891537497	-0.0025664348696123	-0.0108069316217977	0.0028273217508858	0.0059749703113543
shelves2	-0.0224794617864357	-0.0077027570165501	-0.0165720699834934	-0.0190352989116102	-0.0080323164962875	-0.0090040291523236	-0.0097394657061388	-0.0112770017266096	-0.0063482713039725	-0.0177070172324092	-0.0060835355065981	-0.0154933514661126	-0.0034442349217054	-0.0167729243166824	-0.0102502790384107	0.0019652291976727	0.0097826067100235	0.0027052617204916	0.0156182521333212	0.0026438084241232	0.0096401423259333	0.015563513892022	0.0164044817009986	0.0197716125279746	0.0160335624861489	0.0266013118091283	0.0259031412661613	0.0055243881331621	0.0064994830687279	0.0070208607454664	0.0014664559843192	0.0009091171874862	-0.0020740444032517	-0.0002247563419482	0.0076836770745827	-0.0017179994741564
shelves3	-0.0208162901188342	-0.0195492668396346	-0.0014177270234845	-0.0127721673361398	-0.0073367207303324	-0.0114019419404981	-0.0150605497642151	0.000255916643161	6.156470863713851e-05	-0.0236501878551202	-0.0072710964160076	-0.0189104265238728	8.043632419762545e-05	-0.0012910632722046	-0.0078862967781004	0.0075932619629637	0.0089884094528261	0.0152853756872226	0.0129711474655072	-0.0055584703285202	0.0078697573903565	0.0191829996174791	0.0075968883968178	0.015813922694515	0.0021879366436128	0.0259031412661613	0.0261289731510094	-0.0150168793497244	0.0030688440105617	-0.0043969343267101	-0.0053107180610533	-0.0010864041994107	0.0008502146626347	0.0141198168736626	0.0079217465130458	0.0026154033889704
shoppingcart1	-0.0171375059064569	-0.007675336661139	-0.0040394945653115	0.0018308162203736	-0.0151421837616229	0.0030339955074852	0.0078932277079822	-0.008897754436877	-7.131166448788199e-05	-0.0013682174658859	-0.015068614278452	-0.006624355209497	-0.0158812450316623	0.0039471647366924	-0.0116746498710118	0.0098048412508732	-0.0155217544986396	-0.0025747442803484	0.0100091581177692	0.0249745072028935	0.0064130162104114	-0.0078766533379947	0.0012914935422356	0.0029110420567159	0.0105273793695411	0.0055243881331621	-0.0150168793497244	0.0106247606008883	0.0113982321571633	0.0156835062666373	0.0115712105031235	0.0060200802126534	0.0019983008278867	-0.0120232585844936	-0.0005433092547828	0.0149396724713406
shoppingcart2	-0.0201224029628293	-0.005984973392882	-0.0136511744948988	-0.0024739324681045	0.0018839699710169	-0.0099789301194275	-0.0030924998510831	-0.0078316503643052	-0.0015882208878016	-0.0046123384072085	-0.012605978217007	-0.0138943074708668	-0.0091768636824081	-0.0051639601584911	-0.0073667085459582	0.0082657752030364	-0.0045825631631409	0.0032195145443092	0.0151032247373453	-0.0004495839446459	0.012663052329197	0.0015544501860938	0.007166336495267	0.0087971486479862	-0.0072644351434082	0.0064994830687279	0.0030688440105617	0.0113982321571633	0.0044916773297963	0.0084766725321354	0.0120050954188999	0.0138589668425918	-0.0062209514709979	-0.0009284088205358	0.0125233108111509	0.0055552190071922
shoppingcart3	-0.0176985678076341	-0.0003867207590262	-0.0035746689006828	-0.0039895810851039	-0.0014905798779114	0.0016606917425539	-0.0057579549273839	-0.0107086999269817	0.0041590760404563	-0.0121415790242892	-0.0052109973588999	-0.0094611520278249	-0.0236684093420652	-0.0046983868357567	-0.0100531911322752	0.0093808922856876	-0.0055810238097104	-0.0020790998625365	0.0098547005282626	0.0150873387823706	0.0056978667559673	-0.0057952123239596	0.0034776285361961	0.0039354391852711	0.0049274717736159	0.0070208607454664	-0.0043969343267101	0.0156835062666373	0.0084766725321354	0.0107875129025069	0.0071340008142651	0.0069416435774122	0.0023460913845038	-0.0048576394333472	0.0069401284983263	0.0076897503765836
towel1	-0.0148186711402007	-0.0051527111687226	-0.0080503659692127	-0.0005468169031061	-0.0075406713624798	-0.0023747192891948	-0.0046701022898475	-0.0077052095189711	0.0064621320368631	-0.0020174103235438	-0.011334740573357	-0.0069534138686516	-0.0138535031744836	-0.00893004710558	0.0017135462503289	0.0005660215731757	-0.0028264940923994	0.0052730616224806	0.0100074983296594	0.010479630936231	0.0128252437771872	-0.0115570490832495	-0.0032456611842318	0.0143026326018261	0.001179057618201	0.0014664559843192	-0.0053107180610533	0.0115712105031235	0.0120050954188999	0.0071340008142651	0.0056768222159217	0.0093325409923137	-0.0012777280834239	-0.0054258547794839	0.0053809974733668	0.0052018109492557
towel2	-0.0173880760491307	0.0010274645538648	-0.0126087021613557	-0.0067068295481942	-0.01134764272826	-0.0021293201990678	-0.0008821611550688	-0.0116293129636627	-0.0013523327786611	0.0024070795507518	-0.0132948805370019	-0.0088660766184295	-0.0156059804243342	-0.0080767074158582	-0.009734726822246	0.0088868727699427	-0.0013969476013973	-0.0065558869903427	0.0054438622908187	0.0055864765289376	0.0153238201167423	-0.0009330526481312	0.0010013927306776	0.0103440595161103	0.000458891537497	0.0009091171874862	-0.0010864041994107	0.0060200802126534	0.0138589668425918	0.0069416435774122	0.0093325409923137	0.0133254537941378	0.0118125873890764	0.0014024431265773	0.005850843162733	0.0102983078613789
towel3	0.0022340328043059	-0.0005031656434925	0.0033553577835805	0.0021966295953491	-0.0051406209558161	-0.002622393940818	0.0046517693415635	-0.003589633638776	0.000772464725266	-0.0005986850865986	-0.0042471930149618	-0.0047351285928631	-0.0022180986767657	-0.0069662459703945	-0.0032522207365657	-0.0042297946315158	-0.0033931009254952	0.0008614316150617	-0.0056834074910515	0.0070307241898233	0.0092779231469391	0.0059716307995223	-0.0025256315109903	-0.0050184804975339	-0.0025664348696123	-0.0020740444032517	0.0008502146626347	0.0019983008278867	-0.0062209514709979	0.0023460913845038	-0.0012777280834239	0.0118125873890764	-0.0017416586974574	0.0003705338202949	-0.0008282306405787	0.010408291470452
tree1	0.0050968988524747	-0.00193134395179	-0.0003334968759224	-0.0117209738857268	-0.0010010133872583	0.0027837478725441	-0.0027738613548581	0.009276986901087	0.001464661569053	-0.0050799428357141	0.004313137065262	-0.0012100383134336	0.0064784847382386	0.005325249610228	0.0052517174383619	0.00328026776667	0.0005889937565756	0.0009628272312911	0.002564786467032	-0.0102902245420849	-0.0028116157088176	-0.001235681242108	0.0038302754269626	-0.0075315913872193	-0.0108069316217977	-0.0002247563419482	0.0141198168736626	-0.0120232585844936	-0.0009284088205358	-0.0048576394333472	-0.0054258547794839	0.0014024431265773	0.0003705338202949	0.0083979054173813	0.0082358059308634	-0.0042588939923877
tree2	-0.0105698852783651	-0.0100355964046539	-0.0062534882242885	-0.0069322426953928	-0.0013929979399753	-0.006431124707028	0.0021320752974326	-0.0099254681886193	8.50388085325239e-05	-0.0108582491679547	-0.0054504072863686	-0.0106794394645502	6.399877152444498e-05	-0.0043150255387374	-0.0081861715236373	0.0046907800896851	-0.0064036835641805	0.0064956394864348	0.0074224505248623	-0.0022084657305743	0.0081924059882618	0.0036904708497416	0.0070592153634645	0.0126248733464522	0.0028273217508858	0.0076836770745827	0.0079217465130458	-0.0005433092547828	0.0125233108111509	0.0069401284983263	0.0053809974733668	0.005850843162733	-0.0008282306405787	0.0082358059308634	-0.0038047078916087	-0.0016914893843286
tree3	-0.0109893013073582	-0.0023496402686042	5.478087285233165e-05	0.0010415456155544	-0.0085603776308173	-0.0025623548676812	-0.0014020526903732	-0.0022544919678379	0.0032995138478124	-0.0064047740969193	-0.0041548828798115	-0.0051893602359029	-0.0061533253430018	-0.0031799585245853	-0.0065251425355744	0.0042205851651285	-0.0064957433089286	-0.0003357035405157	0.0006148393689449	0.0060506197374959	0.0024646403953438	-0.0086675191914373	-0.0006040585793478	0.0066322304966708	0.0059749703113543	-0.0017179994741564	0.0026154033889704	0.0149396724713406	0.0055552190071922	0.0076897503765836	0.0052018109492557	0.0102983078613789	0.010408291470452	-0.0042588939923877	-0.0016914893843286	-0.0021306264351575
