# Supplementary material for: Infants have rich visual categories in ventrotemporal cortex at 2 months of age
Source: Nat Neurosci. 2026 Feb 2;29(3):693–702. doi: 10.1038/s41593-025-02187-8 (PMC12971487; doi:10.1038/s41593-025-02187-8)
Supplement: Supplementary file 10 — One .csv file for each RSM plot. Only the group average RSMs are provided for each ROI/age group. The full set of RSMs is available at OpenNeuro (OpenNeuro accession number: ds006883, https://doi.org/10.18112/openneuro.ds006883.v1.0.0) under derivatives/foundcog_rdms/. [file 41593_2025_2187_MOESM10_ESM.zip › ODoherty_ED_Fig1/twomonth_both_LOC_exemplar_correlation_acrosssub_rdm.csv]

	cat1	cat2	cat3	crab1	crab2	crab3	seabird1	seabird2	seabird3	squirrel1	squirrel2	squirrel3	rubberduck1	rubberduck2	rubberduck3	dishware1	dishware2	dishware3	fence1	fence2	fence3	food1	food2	food3	shelves1	shelves2	shelves3	shoppingcart1	shoppingcart2	shoppingcart3	towel1	towel2	towel3	tree1	tree2	tree3
cat1	-0.000596990659432	-0.0008328628279016	-0.0001480342157794	0.0007625362470694	0.0016606694130508	0.0004652874116766	-0.001374116372784	9.50652513120394e-05	0.0005851700745406	-0.0001226891671646	-0.0026415378561838	-0.0018927935118638	-0.0016669356821496	-0.002178501502856	0.0011415837490623	-0.004119679285521	0.0003574096572716	0.0026993121626025	0.0023365049559826	-0.000845666011922	0.0007697674163594	-0.0010547068899681	0.0020725263341996	0.0010966707467516	0.000810449453207	0.0017130525467941	3.695479845821189e-05	-0.0010198633838525	0.0015067323519404	-0.000941863400218	-0.0017970939578563	0.0027775347767598	0.0004651149934765	-0.0002698617900166	0.0021763159461782	-0.0025253338558462
cat2	-0.0008328628279016	-0.0014678689696622	-0.0028602317926291	-0.0018621030818987	-0.0011650143128207	0.000448036315595	0.0024725078629709	0.0012495237677836	0.0008071360415245	-0.0010807777995964	0.0009746130628218	-0.0016855182973211	-0.0015870061952245	0.0014762797727213	-0.0005167655232924	0.0021325727165909	0.0021346166591689	-0.0003413386069168	0.0007033641559638	-0.001960492707907	-0.0008061177002324	0.0028633993797393	-0.0002117681575676	-0.0001070246317605	-6.620287645569173e-05	-0.0011639233070202	0.0018919131338451	0.0005817019407686	-0.0009885481242857	0.0009240340455017	0.0012476595595301	-0.0016159797289706	-0.0006072667932298	-0.0012623052645533	-0.0006355050037028	0.0004721079822566
cat3	-0.0001480342157794	-0.0028602317926291	0.0032798270058926	0.0003969944279735	-0.0003880652262743	-0.0009652376703525	-0.0006626019020016	-0.0003990313692678	-0.0006420169346187	0.0024772274555785	0.001927756305129	0.005180900739766	0.0025425875306096	-0.0030815305586444	-0.0025310374027088	0.0002736434920408	-0.0065409972444379	-0.0023539548711723	-0.002404277908392	0.0037193065326568	0.0019206254480554	-0.0061990138055868	-0.0016287142358434	-0.0019401490784366	-0.0016657621179397	0.0017200649684374	-0.0021933496175393	0.0003577309311737	0.0003959716463324	-0.0008517546106547	-0.0010194365866096	0.0039109358858104	0.0037395316039641	0.0005618029212218	0.0018785390019737	-0.0004848850202636
crab1	0.0007625362470694	-0.0018621030818987	0.0003969944279735	-0.0024097352069758	0.00109452209709	0.0014060690872996	-0.0010234851776545	0.0011696061788076	0.0001619282082032	0.0014829559888264	-0.0015201825582542	0.001176658379202	0.0028124916581769	-0.0013472510959047	0.0009560733792781	-0.0006952348080066	-0.0014423210561298	0.0006873523145347	-0.0028379415359492	0.0015306098464	0.0013798040327303	4.2690783030802056e-05	0.0004244585279121	2.107553002482662e-05	0.001123503968068	0.0014421876179003	-0.0013551734801483	-0.000190787489213	0.0012013312171724	-0.0006023797945073	3.472643187467973e-05	0.0003848520738987	0.0005926324719912	0.0004085413912315	0.0003263134409555	-0.0004873764904335
crab2	0.0016606694130508	-0.0011650143128207	-0.0003880652262743	0.00109452209709	-0.002655317660699	-0.0002858973544365	-0.0017579797439773	-0.0011763406525908	-0.0017718061587335	0.0004805417451625	-0.0010061328382152	-0.0011305475935696	-0.0038515749467655	0.0011200607155294	0.0024217245887492	-0.0005990087972725	0.0030144197577289	0.0029342642440425	0.0022316537913896	0.0003918857530402	-0.0014630792013236	0.0005328910020531	0.0013300810278656	0.0005685823401246	0.0019304691053882	-3.621466408248057e-05	0.0009165233937519	4.424904733227866e-05	0.0002189505886421	-0.0022188356022947	0.0006608880520147	-0.0021576932948169	-0.0024789785251087	-0.0002002124479803	-0.0006557207640879	0.0007247483818598
crab3	0.0004652874116766	0.000448036315595	-0.0009652376703525	0.0014060690872996	-0.0002858973544365	-0.0027991910625417	-3.405426089288102e-05	0.0012884465399775	0.0002048398993303	-0.0001328250967212	-0.0018780267238107	0.0025029256528591	0.001564474212573	-0.0008262215116988	-0.0019228120994115	0.0014669536837941	-0.0003824121483258	-0.0001816731549015	-0.0007580048698475	0.0017782934054319	-0.0008034870404446	-0.0015473081134681	-0.0011643238982538	-4.6542346920422615e-05	-0.0001600324815652	0.0009174591307852	-0.0019724542305135	-0.0025198789121254	0.0006763996915063	0.0009625723955219	0.0007912353274553	-0.0002226978495277	0.001470029823051	0.0039852468757311	0.0009925019395912	-0.0018567970301287
seabird1	-0.001374116372784	0.0024725078629709	-0.0006626019020016	-0.0010234851776545	-0.0017579797439773	-3.405426089288102e-05	0.0009674068809779	0.0016373987645153	0.0009202288261859	-0.0015488564849801	0.0002530357871602	-0.0028083141205297	0.0022689127407535	0.0012418927106769	-0.0028962709128969	0.002407865945001	0.0005971547025916	-0.0014872928472201	0.0006281771609303	-0.0021022735048107	0.0013616456978468	0.0010913669041843	-0.0011973976101433	-0.000347093043599	-0.0021726704356544	-0.0024005691464953	0.0026190949803271	0.0010593530270349	0.0009198136178465	0.0019972238325413	0.0009843831506764	0.0013541083340701	-0.0004036667548881	-0.0017259683749473	-0.0022116918039217	-0.0006510416282357
seabird2	9.50652513120394e-05	0.0012495237677836	-0.0003990313692678	0.0011696061788076	-0.0011763406525908	0.0012884465399775	0.0016373987645153	-0.0001781467696813	6.344244611363324e-05	0.0011737376248517	0.0014305519663976	0.0001073267205254	0.0015018027778811	0.0002928939695255	-0.0027151906926779	0.0015048388846324	-0.0001633086041906	-0.000439027385095	-0.0022109060655769	-0.0002946909317847	-0.0013279897409623	-0.0013372755681739	-0.0023852964224639	-0.0019636977783508	0.0006412076539036	0.0005906801708963	3.3989289131009136e-05	-0.0016228562062211	-0.0027102792885326	0.0006055073944431	0.0021357971128873	0.0013927438701618	0.0009471039504033	0.0010495038098503	-0.0006042230713058	-0.0010261436846335
seabird3	0.0005851700745406	0.0008071360415245	-0.0006420169346187	0.0001619282082032	-0.0017718061587335	0.0002048398993303	0.0009202288261859	6.344244611363324e-05	0.0009200889227616	-0.0010719154674734	0.0013924569076165	0.0009860423752503	0.0016517784787826	-0.0021441998502863	-0.0034973067172115	-0.0008382304103051	-0.0048565522824314	-0.0024285578837972	-0.0011738552371659	-0.0004039547643774	0.0022682351661207	-0.0011730342465952	-0.0008446850823455	-0.0020396143264278	-0.0004064310185829	0.0011955363834773	-0.0004281454843113	0.0008823368395572	-0.0008418883289338	0.0032271164011926	-0.0023268048427504	0.0047038095439118	0.0045125203875677	0.0014240388546725	-0.0008062543526335	-0.0007440990779569
squirrel1	-0.0001226891671646	-0.0010807777995964	0.0024772274555785	0.0014829559888264	0.0004805417451625	-0.0001328250967212	-0.0015488564849801	0.0011737376248517	-0.0010719154674734	-0.000376147947694	0.0015897010412036	0.0027469512237278	0.0010744730742899	-0.0006856654470889	0.0016008879817972	-0.0009906159919242	-0.0033979729161008	0.00010523329928	-0.003915418039256	0.003156357130651	0.0012664786162455	-0.0021993349816407	-0.00021514357162	-0.0007082613586257	0.000813449131962	0.0010720247590912	-0.0018550934005147	0.0001535305082769	-0.0009936877752025	-0.0027078362007966	-0.0002068040008847	-0.0005815991268821	-0.00025196680236	0.001184554945246	0.0015583313754361	0.0002236901732003
squirrel2	-0.0026415378561838	0.0009746130628218	0.001927756305129	-0.0015201825582542	-0.0010061328382152	-0.0018780267238107	0.0002530357871602	0.0014305519663976	0.0013924569076165	0.0015897010412036	0.0013478772150545	5.325537270449587e-05	-0.0013285653143545	0.0008105395342008	-0.0014610520733479	0.0013220151592979	-0.0009502993771134	-0.0022475049499589	-0.0008871939533091	-0.0001437784268694	-0.0010906767642412	-0.0005117488780001	-0.0012410424647192	-0.001043371439679	-0.0010789149030971	0.0007391689896941	0.0011771924011009	0.0016183603321432	-0.004632436038237	0.0011828301225374	0.0005770899074005	0.0006350187607786	0.0022872340930225	-0.0010097601729535	-0.0005230581186056	0.0022141188621063
squirrel3	-0.0018927935118638	-0.0016855182973211	0.005180900739766	0.001176658379202	-0.0011305475935696	0.0025029256528591	-0.0028083141205297	0.0001073267205254	0.0009860423752503	0.0027469512237278	5.325537270449587e-05	0.0058995468398176	0.0042516126875928	-0.0025606005967023	-0.0031560097312783	0.0032756852148572	-0.0071150219510529	-0.0041946144148351	-0.0067939944283463	0.0083399518856986	-0.0013768168858553	-0.0069413248908969	-0.0032329139954991	-0.0012339183668904	-0.0010154867336854	0.0013127341662205	-0.0039266749739337	-0.0008440422499104	0.0002705495842828	-0.000798069834787	-0.0003521006830285	7.034368010636616e-05	0.0049927417357319	0.0030826314878279	0.0014682015088122	-0.0008458060726189
rubberduck1	-0.0016669356821496	-0.0015870061952245	0.0025425875306096	0.0028124916581769	-0.0038515749467655	0.001564474212573	0.0022689127407535	0.0015018027778811	0.0016517784787826	0.0010744730742899	-0.0013285653143545	0.0042516126875928	0.0029122138445025	-0.0010099180393585	-0.002788406928101	0.0019181670013119	-0.0053295252539167	-0.0039386865952119	-0.0050280523372267	0.0017722409304163	0.0043597185413564	-0.0042927858749472	-0.0029189249160964	-0.0011725516381833	-7.118371593645035e-05	-8.913491733965265e-05	-0.0032342060371516	4.963686663117442e-05	0.0018017547481154	0.0028627109098619	-8.019404768914408e-05	0.0033405470258007	0.0020056043131125	0.0019190778880345	0.0011143515306072	-0.0012203978965631
rubberduck2	-0.002178501502856	0.0014762797727213	-0.0030815305586444	-0.0013472510959047	0.0011200607155294	-0.0008262215116988	0.0012418927106769	0.0002928939695255	-0.0021441998502863	-0.0006856654470889	0.0008105395342008	-0.0025606005967023	-0.0010099180393585	-0.0003769470277197	0.004120852792495	0.0015354403402284	0.0050003904545978	0.0008255073844058	0.0003876295520185	-0.0010166696149886	-0.0015362200648375	0.0035356164203858	0.0014026050308735	0.0012156300306298	0.00117404565353	-0.0013848970237077	0.0023016317519071	0.0009650716249036	-0.0002985663467685	0.0005686735574788	0.0016343467234093	-0.004203647975006	-0.0038699867799399	-0.0019836138232056	-0.0016346885162338	0.0029209949361997
rubberduck3	0.0011415837490623	-0.0005167655232924	-0.0025310374027088	0.0009560733792781	0.0024217245887492	-0.0019228120994115	-0.0028962709128969	-0.0027151906926779	-0.0034973067172115	0.0016008879817972	-0.0014610520733479	-0.0031560097312783	-0.002788406928101	0.004120852792495	0.0040289565485523	-0.0031294671689421	0.0054841527098815	0.0044899839979599	0.0017302771989982	-0.0004722747742022	0.0001879095329174	0.0036873935312857	0.0039698824224167	0.0032458560203927	0.0026725519124556	-0.0002501383537295	0.0023498418239463	0.0015294365264141	0.0002291692022796	-0.002325516607742	-0.0005925927501741	-0.005156643840285	-0.0056218771334013	-0.0030838006757976	0.0015147399346279	0.002504349996551
dishware1	-0.004119679285521	0.0021325727165909	0.0002736434920408	-0.0006952348080066	-0.0005990087972725	0.0014669536837941	0.002407865945001	0.0015048388846324	-0.0008382304103051	-0.0009906159919242	0.0013220151592979	0.0032756852148572	0.0019181670013119	0.0015354403402284	-0.0031294671689421	0.000666205932753	0.0006252359135503	-0.0021262116425856	-0.0028868182109155	0.0011917708087275	-0.0023565772402265	-0.0001019151181866	-0.0021013539889784	-0.0003270029401724	-0.0012446071489776	-0.0016796484408066	0.0009567458474403	-0.0002285328808962	0.0002213878008733	0.000889842689841	0.0023233084191561	-0.0027913340814735	0.0006319107714673	0.0015828472589136	-0.0026325891814426	0.0020592373960034
dishware2	0.0003574096572716	0.0021346166591689	-0.0065409972444379	-0.0014423210561298	0.0030144197577289	-0.0003824121483258	0.0005971547025916	-0.0001633086041906	-0.0048565522824314	-0.0033979729161008	-0.0009502993771134	-0.0071150219510529	-0.0053295252539167	0.0050003904545978	0.0054841527098815	0.0006252359135503	0.0077773544714736	0.0056490033349222	0.0049963457257321	-0.0054746165562989	-0.0022872762706929	0.0089394687458661	0.0023624178729003	0.0027867095677079	0.0025065464939706	-0.0021981787811684	0.0041353044826385	0.0002351524193348	0.0007060010707238	-0.0007574248790186	0.0040010324404835	-0.0058474523655423	-0.0072802881555801	-0.0023391827951612	-0.0029355557019635	0.0028795694342051
dishware3	0.0026993121626025	-0.0003413386069168	-0.0023539548711723	0.0006873523145347	0.0029342642440425	-0.0001816731549015	-0.0014872928472201	-0.000439027385095	-0.0024285578837972	0.00010523329928	-0.0022475049499589	-0.0041946144148351	-0.0039386865952119	0.0008255073844058	0.0044899839979599	-0.0021262116425856	0.0056490033349222	0.0023137716308119	0.0038218953625685	-0.0006989639477299	-0.001682815773452	0.0015451521579685	0.0031169629056538	0.0021547420950593	0.0019146490439538	0.0002796919710852	0.0019896960559352	0.0003255294637829	0.0016398130237193	-0.0036955214816595	0.0006269340692748	-0.0038947167543225	-0.0056687658087297	-0.0023189298617056	0.0003811930524845	0.0014795382244256
fence1	0.0023365049559826	0.0007033641559638	-0.002404277908392	-0.0028379415359492	0.0022316537913896	-0.0007580048698475	0.0006281771609303	-0.0022109060655769	-0.0011738552371659	-0.003915418039256	-0.0008871939533091	-0.0067939944283463	-0.0050280523372267	0.0003876295520185	0.0017302771989982	-0.0028868182109155	0.0049963457257321	0.0038218953625685	0.0053174922654043	-0.0044441698007019	-0.0005654340299871	0.0047743295488778	0.0024973299349693	0.0031893566306646	-0.0001830416130038	-0.000424020612511	0.0033868471276429	0.0006135227698442	0.0024023078428764	-0.0001439496136283	-0.0004305158450162	0.0006148236281467	-0.0007711824755163	-0.0035998125543991	-0.0021683458130555	0.0004751091159499
fence2	-0.000845666011922	-0.001960492707907	0.0037193065326568	0.0015306098464	0.0003918857530402	0.0017782934054319	-0.0021022735048107	-0.0002946909317847	-0.0004039547643774	0.003156357130651	-0.0001437784268694	0.0083399518856986	0.0017722409304163	-0.0010166696149886	-0.0004722747742022	0.0011917708087275	-0.0054746165562989	-0.0006989639477299	-0.0044441698007019	0.0030592450400053	-0.0010473608181295	-0.0045797671039532	-0.0015246569561502	-0.0003693790515371	-6.0228421902724955e-05	0.002257680768605	-0.0035129191611903	-0.0013739145243734	0.0019817291093824	-0.0014379282499447	-0.0014032520215946	-0.001560827222824	0.002827826728841	0.003808282166857	0.001904956239388	-0.000406504005658
fence3	0.0007697674163594	-0.0008061177002324	0.0019206254480554	0.0013798040327303	-0.0014630792013236	-0.0008034870404446	0.0013616456978468	-0.0013279897409623	0.0022682351661207	0.0012664786162455	-0.0010906767642412	-0.0013768168858553	0.0043597185413564	-0.0015362200648375	0.0001879095329174	-0.0023565772402265	-0.0022872762706929	-0.001682815773452	-0.0005654340299871	-0.0010473608181295	0.000955093715612	-0.0014463539590258	-0.0014066778118631	-8.029317317432275e-05	9.029592479007892e-05	-0.0010958542452268	-0.0018027354636454	0.0010268107339157	-3.730857382599114e-05	0.0026953203722622	-0.0010536112169548	0.0036879570368625	-0.0008389640420564	-0.000909776346695	0.0020221991888638	-0.0009274617468572
food1	-0.0010547068899681	0.0028633993797393	-0.0061990138055868	4.2690783030802056e-05	0.0005328910020531	-0.0015473081134681	0.0010913669041843	-0.0013372755681739	-0.0011730342465952	-0.0021993349816407	-0.0005117488780001	-0.0069413248908969	-0.0042927858749472	0.0035356164203858	0.0036873935312857	-0.0001019151181866	0.0089394687458661	0.0015451521579685	0.0047743295488778	-0.0045797671039532	-0.0014463539590258	0.0019090286935329	0.0014661498525575	0.0017883521903428	0.0024214080672744	-0.002601626966735	0.0042498410862041	0.0006611169848904	-0.0006857626405699	0.0006765021942142	0.0022498530228893	-0.0040101681976901	-0.0039342743440225	-0.0030255487755349	-0.0022369768690972	0.0028855259315615
food2	0.0020725263341996	-0.0002117681575676	-0.0016287142358434	0.0004244585279121	0.0013300810278656	-0.0011643238982538	-0.0011973976101433	-0.0023852964224639	-0.0008446850823455	-0.00021514357162	-0.0012410424647192	-0.0032329139954991	-0.0029189249160964	0.0014026050308735	0.0039698824224167	-0.0021013539889784	0.0023624178729003	0.0031169629056538	0.0024973299349693	-0.0015246569561502	-0.0014066778118631	0.0014661498525575	-0.0003986900307569	0.0018747764857878	0.0011534434194447	0.0012921796945959	0.0025493300898438	0.0011442063141117	0.0011938858707636	-0.0016305043871826	-0.0004585209090001	-0.0017660455465162	-0.002149354863476	-0.001908836586479	7.617071866852164e-05	0.0027704099794423
food3	0.0010966707467516	-0.0001070246317605	-0.0019401490784366	2.107553002482662e-05	0.0005685823401246	-4.6542346920422615e-05	-0.000347093043599	-0.0019636977783508	-0.0020396143264278	-0.0007082613586257	-0.001043371439679	-0.0012339183668904	-0.0011725516381833	0.0012156300306298	0.0032458560203927	-0.0003270029401724	0.0027867095677079	0.0021547420950593	0.0031893566306646	-0.0003693790515371	-8.029317317432275e-05	0.0017883521903428	0.0018747764857878	-0.0013494616227191	0.0007955406411858	-0.0007153608741183	0.0001544799992671	-0.000400644086887	0.0026687800512722	-0.000611449451341	-0.0006120128441541	-0.0019375169170052	-0.001986611188532	-0.0008929725524517	0.0012978334435543	0.0005115629118485
shelves1	0.000810449453207	-6.620287645569173e-05	-0.0016657621179397	0.001123503968068	0.0019304691053882	-0.0001600324815652	-0.0021726704356544	0.0006412076539036	-0.0004064310185829	0.000813449131962	-0.0010789149030971	-0.0010154867336854	-7.118371593645035e-05	0.00117404565353	0.0026725519124556	-0.0012446071489776	0.0025065464939706	0.0019146490439538	-0.0001830416130038	-6.0228421902724955e-05	9.029592479007892e-05	0.0024214080672744	0.0011534434194447	0.0007955406411858	-0.0024831247059324	-0.0002070887636004	-0.0007991010881206	3.007764566191674e-05	-0.0010380619302301	-0.0002412691600247	0.0003819650915568	-0.0017844916888941	-0.0010338935146009	0.0004211339092212	0.0012897802122605	4.001304205766183e-05
shelves2	0.0017130525467941	-0.0011639233070202	0.0017200649684374	0.0014421876179003	-3.621466408248057e-05	0.0009174591307852	-0.0024005691464953	0.0005906801708963	0.0011955363834773	0.0010720247590912	0.0007391689896941	0.0013127341662205	-8.913491733965265e-05	-0.0013848970237077	-0.0002501383537295	-0.0016796484408066	-0.0021981787811684	0.0002796919710852	-0.000424020612511	0.002257680768605	-0.0010958542452268	-0.002601626966735	0.0012921796945959	-0.0007153608741183	-0.0002070887636004	-0.0005671046664057	-0.0011802365477778	-0.0011598213840329	0.0010404996553294	-0.0008710637596629	-0.00070045638005	0.0014033530723017	0.0023568757687288	0.0021968166138033	0.0013735422615786	-0.0006003330138857
shelves3	3.695479845821189e-05	0.0018919131338451	-0.0021933496175393	-0.0013551734801483	0.0009165233937519	-0.0019724542305135	0.0026190949803271	3.3989289131009136e-05	-0.0004281454843113	-0.0018550934005147	0.0011771924011009	-0.0039266749739337	-0.0032342060371516	0.0023016317519071	0.0023498418239463	0.0009567458474403	0.0041353044826385	0.0019896960559352	0.0033868471276429	-0.0035129191611903	-0.0018027354636454	0.0042498410862041	0.0025493300898438	0.0001544799992671	-0.0007991010881206	-0.0011802365477778	0.0007567085005009	0.0019062396303605	-0.0005110318090851	-0.0007939149115054	0.0002674292174083	-0.0022778950914034	-0.002212201493179	-0.0052451694002219	-0.0033285867998162	0.0024008126661064
shoppingcart1	-0.0010198633838525	0.0005817019407686	0.0003577309311737	-0.000190787489213	4.424904733227866e-05	-0.0025198789121254	0.0010593530270349	-0.0016228562062211	0.0008823368395572	0.0001535305082769	0.0016183603321432	-0.0008440422499104	4.963686663117442e-05	0.0009650716249036	0.0015294365264141	-0.0002285328808962	0.0002351524193348	0.0003255294637829	0.0006135227698442	-0.0013739145243734	0.0010268107339157	0.0006611169848904	0.0011442063141117	-0.000400644086887	3.007764566191674e-05	-0.0011598213840329	0.0019062396303605	-0.0021653093165699	-0.0019372362524566	0.0008888114385999	-0.0004066701855698	0.0006521820634488	-0.0014734266416759	-0.0036412460197771	-0.0002194065449731	0.0012526075839084
shoppingcart2	0.0015067323519404	-0.0009885481242857	0.0003959716463324	0.0012013312171724	0.0002189505886421	0.0006763996915063	0.0009198136178465	-0.0027102792885326	-0.0008418883289338	-0.0009936877752025	-0.004632436038237	0.0002705495842828	0.0018017547481154	-0.0002985663467685	0.0002291692022796	0.0002213878008733	0.0007060010707238	0.0016398130237193	0.0024023078428764	0.0019817291093824	-3.730857382599114e-05	-0.0006857626405699	0.0011938858707636	0.0026687800512722	-0.0010380619302301	0.0010404996553294	-0.0005110318090851	-0.0019372362524566	0.0018825094499937	-0.0002950972505268	0.0002741389853995	-0.0010444408660032	-0.0013271850048966	0.0013930706519313	0.0001221821661004	-0.00045806022085
shoppingcart3	-0.000941863400218	0.0009240340455017	-0.0008517546106547	-0.0006023797945073	-0.0022188356022947	0.0009625723955219	0.0019972238325413	0.0006055073944431	0.0032271164011926	-0.0027078362007966	0.0011828301225374	-0.000798069834787	0.0028627109098619	0.0005686735574788	-0.002325516607742	0.000889842689841	-0.0007574248790186	-0.0036955214816595	-0.0001439496136283	-0.0014379282499447	0.0026953203722622	0.0006765021942142	-0.0016305043871826	-0.000611449451341	-0.0002412691600247	-0.0008710637596629	-0.0007939149115054	0.0008888114385999	-0.0002950972505268	-0.0010887189710382	0.000405937219415	0.0026596580312585	0.0017772089937138	0.000467578095539	-0.0005756619753558	-0.0010699377557383
towel1	-0.0017970939578563	0.0012476595595301	-0.0010194365866096	3.472643187467973e-05	0.0006608880520147	0.0007912353274553	0.0009843831506764	0.0021357971128873	-0.0023268048427504	-0.0002068040008847	0.0005770899074005	-0.0003521006830285	-8.019404768914408e-05	0.0016343467234093	-0.0005925927501741	0.0023233084191561	0.0040010324404835	0.0006269340692748	-0.0004305158450162	-0.0014032520215946	-0.0010536112169548	0.0022498530228893	-0.0004585209090001	-0.0006120128441541	0.0003819650915568	-0.00070045638005	0.0002674292174083	-0.0004066701855698	0.0002741389853995	0.000405937219415	-0.0015210238815518	-0.0024644158965859	-0.0022751948657735	9.835448204152304e-05	-0.000963008104225	0.001142100808273
towel2	0.0027775347767598	-0.0016159797289706	0.0039109358858104	0.0003848520738987	-0.0021576932948169	-0.0002226978495277	0.0013541083340701	0.0013927438701618	0.0047038095439118	-0.0005815991268821	0.0006350187607786	7.034368010636616e-05	0.0033405470258007	-0.004203647975006	-0.005156643840285	-0.0027913340814735	-0.0058474523655423	-0.0038947167543225	0.0006148236281467	-0.001560827222824	0.0036879570368625	-0.0040101681976901	-0.0017660455465162	-0.0019375169170052	-0.0017844916888941	0.0014033530723017	-0.0022778950914034	0.0006521820634488	-0.0010444408660032	0.0026596580312585	-0.0024644158965859	0.0053835277855871	0.0064131889182884	0.0001977302689438	0.0008349276294614	-0.0031922989859906
towel3	0.0004651149934765	-0.0006072667932298	0.0037395316039641	0.0005926324719912	-0.0024789785251087	0.001470029823051	-0.0004036667548881	0.0009471039504033	0.0045125203875677	-0.00025196680236	0.0022872340930225	0.0049927417357319	0.0020056043131125	-0.0038699867799399	-0.0056218771334013	0.0006319107714673	-0.0072802881555801	-0.0056687658087297	-0.0007711824755163	0.002827826728841	-0.0008389640420564	-0.0039342743440225	-0.002149354863476	-0.001986611188532	-0.0010338935146009	0.0023568757687288	-0.002212201493179	-0.0014734266416759	-0.0013271850048966	0.0017772089937138	-0.0022751948657735	0.0064131889182884	0.0031012616727549	0.0033851088847809	0.0003505161974884	-0.0033414374389529
tree1	-0.0002698617900166	-0.0012623052645533	0.0005618029212218	0.0004085413912315	-0.0002002124479803	0.0039852468757311	-0.0017259683749473	0.0010495038098503	0.0014240388546725	0.001184554945246	-0.0010097601729535	0.0030826314878279	0.0019190778880345	-0.0019836138232056	-0.0030838006757976	0.0015828472589136	-0.0023391827951612	-0.0023189298617056	-0.0035998125543991	0.003808282166857	-0.000909776346695	-0.0030255487755349	-0.001908836586479	-0.0008929725524517	0.0004211339092212	0.0021968166138033	-0.0052451694002219	-0.0036412460197771	0.0013930706519313	0.000467578095539	9.835448204152304e-05	0.0001977302689438	0.0033851088847809	0.0014080708637631	0.0013855744459188	-0.0019930425680871
tree2	0.0021763159461782	-0.0006355050037028	0.0018785390019737	0.0003263134409555	-0.0006557207640879	0.0009925019395912	-0.0022116918039217	-0.0006042230713058	-0.0008062543526335	0.0015583313754361	-0.0005230581186056	0.0014682015088122	0.0011143515306072	-0.0016346885162338	0.0015147399346279	-0.0026325891814426	-0.0029355557019635	0.0003811930524845	-0.0021683458130555	0.001904956239388	0.0020221991888638	-0.0022369768690972	7.617071866852164e-05	0.0012978334435543	0.0012897802122605	0.0013735422615786	-0.0033285867998162	-0.0002194065449731	0.0001221821661004	-0.0005756619753558	-0.000963008104225	0.0008349276294614	0.0003505161974884	0.0013855744459188	0.0002198373551702	-0.0011867934009142
tree3	-0.0025253338558462	0.0004721079822566	-0.0004848850202636	-0.0004873764904335	0.0007247483818598	-0.0018567970301287	-0.0006510416282357	-0.0010261436846335	-0.0007440990779569	0.0002236901732003	0.0022141188621063	-0.0008458060726189	-0.0012203978965631	0.0029209949361997	0.002504349996551	0.0020592373960034	0.0028795694342051	0.0014795382244256	0.0004751091159499	-0.000406504005658	-0.0009274617468572	0.0028855259315615	0.0027704099794423	0.0005115629118485	4.001304205766183e-05	-0.0006003330138857	0.0024008126661064	0.0012526075839084	-0.00045806022085	-0.0010699377557383	0.001142100808273	-0.0031922989859906	-0.0033414374389529	-0.0019930425680871	-0.0011867934009142	-0.0008520894358744
