# Supplementary material for: Infants have rich visual categories in ventrotemporal cortex at 2 months of age
Source: Nat Neurosci. 2026 Feb 2;29(3):693–702. doi: 10.1038/s41593-025-02187-8 (PMC12971487; doi:10.1038/s41593-025-02187-8)
Supplement: Supplementary file 10 — One .csv file for each RSM plot. Only the group average RSMs are provided for each ROI/age group. The full set of RSMs is available at OpenNeuro (OpenNeuro accession number: ds006883, https://doi.org/10.18112/openneuro.ds006883.v1.0.0) under derivatives/foundcog_rdms/. [file 41593_2025_2187_MOESM10_ESM.zip › ODoherty_ED_Fig1/adult_both_V2dv_exemplar_correlation_acrosssub_rdm.csv]

	cat1	cat2	cat3	crab1	crab2	crab3	seabird1	seabird2	seabird3	squirrel1	squirrel2	squirrel3	rubberduck1	rubberduck2	rubberduck3	dishware1	dishware2	dishware3	fence1	fence2	fence3	food1	food2	food3	shelves1	shelves2	shelves3	shoppingcart1	shoppingcart2	shoppingcart3	towel1	towel2	towel3	tree1	tree2	tree3
cat1	0.0493023478353881	0.0413088692038263	0.0257617155744879	-0.0374068491339759	-0.0033647975957181	-0.0081856248116905	-0.0212501619931131	-0.0131675184754833	-0.012163345558853	-0.0039680458430188	0.0223350843580063	0.0210617486124517	-0.0132106709744225	-0.0105099029667375	-0.0201762337480967	-0.009990479607647	-0.013272411956956	-0.0052540367782852	0.0091177464617737	-0.0206693019183947	-0.0127792675656875	0.0244855726014207	-0.0156331926204712	0.0241662924489459	0.0013384902664589	-0.0003504564846806	0.0189700518135208	0.0341260990490705	-0.0089568508995844	-0.0233251046463224	0.0063190740504511	-0.0068364167228736	0.0064228488769885	-0.0117375354297798	-0.0003268891082186	0.0033778776459741
cat2	0.0413088692038263	0.0883012613453777	0.065694277284569	0.0147000002150421	-0.0575602495205374	-0.0474378604052898	-0.0113129848005534	0.000100430702521	-0.0122275832638825	-0.0219497556497013	0.0173581778410769	0.0966923315007421	0.0091493004798441	0.0091307024907669	-0.0015476662433071	-0.0280072342930437	0.0143720099198399	-0.0278837159423505	0.01336851655871	-0.052649226277473	-0.0555966196617188	-0.015161016722828	-0.0666912938149057	0.026216557061024	-0.0260379639158284	-0.0382415445773362	0.0081324775176424	0.0563147376807457	0.0048765452285031	-0.0135537157163329	0.0422661014258048	0.0057839840567857	-0.0218754221990283	0.0010823024484444	-0.0277411859111306	0.0161258947550823
cat3	0.0257617155744879	0.065694277284569	0.0719515132123334	0.0192221862867998	-0.0584545400651274	-0.0666700827199265	0.0106458377856057	-0.0006651723996336	-0.0173104981936695	-0.0403953316268665	0.0341747410281619	0.0875938309236764	0.0174102368795989	0.0035428105507631	0.0065388850000628	-0.0354649739443442	0.0305988602838159	-0.0353498164063518	0.0029463653686686	-0.0524811797045771	-0.0685225799640859	-0.0202940449494355	-0.0669417397806931	0.0097627911629094	-0.0248784785736273	-0.0255517611811409	0.0217400146944986	0.064088636533165	0.0071256860863179	-0.0298207823954438	0.0321637525258887	-0.0137593528846931	-0.0224444562826484	0.0262284477306506	-0.0195830181346981	0.0359138524250089
crab1	-0.0374068491339759	0.0147000002150421	0.0192221862867998	0.164262578057158	-0.0784976322370231	-0.0744866812628471	0.0203046518859662	0.0217826230182221	-0.0524346216732421	0.0001316041227046	-0.0059673847905224	0.0763638119047023	0.0355081562412117	0.0254180939698927	0.0538143064330165	-0.0228050865953154	0.0837537857901484	-0.0595522519880883	-0.0030595484303904	-0.0741469636061121	-0.0912139946268145	-0.0734310936274963	-0.1135628785636963	-0.0201338776173266	-0.067644634603429	-0.0979041205883152	-0.0381694918430978	0.0716355646853718	0.0652262190269744	0.0336123826969059	0.0949835307156629	-0.0033534611459669	-0.0747582590127325	0.0701990475312242	-0.0882984023056812	0.1249896485018015
crab2	-0.0033647975957181	-0.0575602495205374	-0.0584545400651274	-0.0784976322370231	0.0867773134758192	0.0799128432381905	-0.0056443578465471	-0.0095028129161775	0.0327740230398329	0.0304289925637899	-0.0274172845655143	-0.1005260319122796	-0.0231614911909134	-0.0102163579897696	-0.0245138766073211	0.0435332212484854	-0.0563814243778168	0.044813233585141	-0.0087213391376731	0.0674078011355997	0.0736581565651375	0.0433003716263951	0.0960283193346926	-0.001558800688531	0.0453185825317995	0.0601730599209831	0.000410666205475	-0.0762873277545474	-0.0282234668702338	-0.0061782538933556	-0.0653423350408277	0.0027614162411176	0.0422699545242898	-0.0450964471725113	0.0488483422393256	-0.062419740882421
crab3	-0.0081856248116905	-0.0474378604052898	-0.0666700827199265	-0.0744866812628471	0.0799128432381905	0.0800999128434888	-0.0223935930827104	-0.0221088322203075	0.0339582894810808	0.0324513137074681	-0.0211342697123276	-0.0831124774277476	-0.0353736563550716	-0.0171720048507885	-0.038108119750378	0.0312685280763554	-0.0588378356959433	0.0447661258970012	-0.0009431834079945	0.0606066886465509	0.0845599604845936	0.0459308865320293	0.0919201401821633	0.005374068239023	0.0525084267284512	0.0605245619173006	0.0018166173156228	-0.0665580440377285	-0.0192632885535019	0.0071405851138698	-0.0555998102927526	0.0042367685054358	0.0427541875161142	-0.0572544924742278	0.0508297050912004	-0.0725537596135045
seabird1	-0.0212501619931131	-0.0113129848005534	0.0106458377856057	0.0203046518859662	-0.0056443578465471	-0.0223935930827104	0.0262904623852791	0.0152030753893458	-0.0202910584773914	0.0128135314695732	-0.0116984920450441	-0.0068278141019184	0.0259247489437987	0.0239467431343577	0.0321583045467842	0.012948673189852	0.0102079199154233	-0.014976575101464	-0.0073763371871376	-0.0011830118456534	-0.0248119624042319	-0.0332224339439537	-0.0165770139156202	-0.0197447921826036	-0.0280479066097429	-0.0192267201355408	-0.0258391278988533	0.0098408109799738	0.0051121706580094	0.0025978506418164	0.0159668072171481	0.0226195619213623	-0.0152761372891245	0.0347580861337991	-0.0274227928469029	0.0317007505715438
seabird2	-0.0131675184754833	0.000100430702521	-0.0006651723996336	0.0217826230182221	-0.0095028129161775	-0.0221088322203075	0.0152030753893458	0.0166589639218398	-0.0098496919836316	-0.0117119007888612	-0.0136163610833512	0.0046872888011825	0.0300727348960485	0.024566000491462	0.0325478840403375	0.0049693938792418	0.0161187348511482	-0.0063756888461159	0.0053159880015197	-0.0021631339408102	-0.0147028981987785	-0.0212338072987727	-0.0114678394614991	-0.0148989367204023	-0.0175929472311645	-0.0144022034509156	-0.0188516107863015	-0.009061910076646	-0.0015699119259789	0.0067813828357174	0.0149113955612709	0.0122184760738525	-0.0097434381563593	0.00980090586863	-0.0093057008336446	0.0122694011368945
seabird3	-0.012163345558853	-0.0122275832638825	-0.0173104981936695	-0.0524346216732421	0.0327740230398329	0.0339582894810808	-0.0202910584773914	-0.0098496919836316	0.0470463688772527	0.0051157811360685	-0.0033128289913125	-0.0252902263952475	-0.0278335456333802	-0.0216302541470046	-0.0365121960830076	0.0026846669945462	-0.027389304143659	0.0425067981661851	0.0028792098969255	0.0427319950999472	0.0573412922735072	0.0289920383872953	0.0616425947881713	0.0128362379449062	0.0442266622071607	0.0509575968051465	0.0160296069220189	-0.0639452526703757	-0.020812074371247	-0.0051709611203379	-0.0487429050813072	-0.0001697227690122	0.0322666195864837	-0.0383908654215175	0.0481070607819513	-0.0772475713181964
squirrel1	-0.0039680458430188	-0.0219497556497013	-0.0403953316268665	0.0001316041227046	0.0304289925637899	0.0324513137074681	0.0128135314695732	-0.0117119007888612	0.0051157811360685	0.0621597709168776	-0.0201496071689274	-0.041559071287651	-0.0146660751398599	0.0001450941982299	-0.0041873432430926	0.0227932007782019	-0.0291178227933592	0.0161702791612256	-0.011914881009164	0.0098752712259821	0.0254197100598726	0.0056729316131388	0.0115450351551121	0.0005579211807213	-0.0087971424402081	-0.0100454906081587	-0.0338713527670781	0.0011139925649018	0.0042754848237937	0.033786390462448	0.0010279113510173	0.0117470135980525	-0.0109142108170567	-0.0034657661486461	-0.0260059456888397	0.0080863584091
squirrel2	0.0223350843580063	0.0173581778410769	0.0341747410281619	-0.0059673847905224	-0.0274172845655143	-0.0211342697123276	-0.0116984920450441	-0.0136163610833512	-0.0033128289913125	-0.0201496071689274	0.0178773815570139	0.0366430313379263	-0.0090836416387024	-0.0193073352731314	-0.0182669240080166	-0.0265657064283655	0.0211181661564836	-0.0117228387228911	0.0010990023318858	-0.020944194362705	-0.0222666872006735	0.0090196239741194	-0.0262975099005442	0.0210212540953019	0.001246658352804	-0.0005792143760664	0.0272297756165372	0.0393305337433564	0.0093445624630036	-0.0177402761668632	-0.0006888476830881	-0.0160928185433664	-0.0022988797127339	0.0159037792432234	0.0071697200441203	0.0129822852115857
squirrel3	0.0210617486124517	0.0966923315007421	0.0875938309236764	0.0763638119047023	-0.1005260319122796	-0.0831124774277476	-0.0068278141019184	0.0046872888011825	-0.0252902263952475	-0.041559071287651	0.0366430313379263	0.1362900949609779	0.0198892906968491	0.0103605798383918	0.0148484059775734	-0.058683336572795	0.0552145955895299	-0.0566654530926653	0.0162100683277005	-0.0850271250668735	-0.0958793450077667	-0.0449950863174198	-0.1147876552652754	0.0203622459991313	-0.0358482531208469	-0.0685444512072094	0.0191608341001818	0.0874166429479922	0.0308730290238691	-0.020908316020612	0.0673204330528119	-0.0093477096057549	-0.0385289765337378	0.0220299247896108	-0.0411900007325191	0.0651428937977564
rubberduck1	-0.0132106709744225	0.0091493004798441	0.0174102368795989	0.0355081562412117	-0.0231614911909134	-0.0353736563550716	0.0259247489437987	0.0300727348960485	-0.0278335456333802	-0.0146660751398599	-0.0090836416387024	0.0198892906968491	0.0336546124321162	0.0442579276586275	0.0524120654164325	0.0001614547447812	0.0190325724035782	-0.0201901736691098	-0.0012400094611477	-0.0174294848900575	-0.0416087331202478	-0.0379806018608615	-0.0400610338470394	-0.0234550754864536	-0.033455939434978	-0.0295299804847517	-0.0223027500984329	0.010527823686575	0.0045107540558593	-0.0008343700369681	0.0341185538673017	0.0157453128259504	-0.0156873796440267	0.0192708740539503	-0.027896139179727	0.0412155674667547
rubberduck2	-0.0105099029667375	0.0091307024907669	0.0035428105507631	0.0254180939698927	-0.0102163579897696	-0.0171720048507885	0.0239467431343577	0.024566000491462	-0.0216302541470046	0.0001450941982299	-0.0193073352731314	0.0103605798383918	0.0442579276586275	0.034240488417597	0.0460371991346258	0.0066753334860796	0.0035069266956894	-0.0074674988435645	-0.0036143003725429	-0.0156078727669502	-0.0227970083668858	-0.039208728539065	-0.0282171322742145	-0.0148547837768353	-0.0355252428296674	-0.0299711253265958	-0.0230964477756032	0.0069060516273703	0.0012770703881809	0.0106151268398823	0.0313420758044473	0.030324201253212	-0.0180980085267677	0.0027557592000077	-0.0268725232488073	0.0249109245830363
rubberduck3	-0.0201762337480967	-0.0015476662433071	0.0065388850000628	0.0538143064330165	-0.0245138766073211	-0.038108119750378	0.0321583045467842	0.0325478840403375	-0.0365121960830076	-0.0041873432430926	-0.0182669240080166	0.0148484059775734	0.0524120654164325	0.0460371991346258	0.055880938850021	0.0081029982383584	0.0253985960554934	-0.0157644898345761	-0.0004958495518639	-0.0186266828262964	-0.035341299536903	-0.0419208347650174	-0.0437295199084052	-0.0324989006224213	-0.0466789907634221	-0.0503843399796185	-0.0418747711925421	0.0032253514530808	0.0094221951227917	0.0072723476905947	0.0489761886448894	0.0213281319553594	-0.0205549671404116	0.0320478498175079	-0.0402400625451082	0.0487511784250501
dishware1	-0.009990479607647	-0.0280072342930437	-0.0354649739443442	-0.0228050865953154	0.0435332212484854	0.0312685280763554	0.012948673189852	0.0049693938792418	0.0026846669945462	0.0227932007782019	-0.0265657064283655	-0.058683336572795	0.0001614547447812	0.0066753334860796	0.0081029982383584	0.0263358758573165	-0.0265441489432069	0.0129428691549127	-0.0033097985743002	0.0375015055909115	0.035886286771094	0.0072793825041984	0.0360325724656514	-0.012414072453015	0.0028932443823744	0.0131215812117388	-0.0245764461815404	-0.0349793010679847	-0.0138464152874256	0.0111064095536285	-0.0125364444147764	0.0192490174441018	0.0133424392436378	-0.0102937047546069	0.0055030397287117	-0.0207573000991594
dishware2	-0.013272411956956	0.0143720099198399	0.0305988602838159	0.0837537857901484	-0.0563814243778168	-0.0588378356959433	0.0102079199154233	0.0161187348511482	-0.027389304143659	-0.0291178227933592	0.0211181661564836	0.0552145955895299	0.0190325724035782	0.0035069266956894	0.0253985960554934	-0.0265441489432069	0.0479180932949405	-0.0373462229314535	-0.0082377180505035	-0.042012534358114	-0.0545448663468995	-0.0352834915210176	-0.067362088272248	-0.0080017735580778	-0.0387232268162648	-0.046602704919445	0.0063276907736829	0.0560666182319497	0.030612906012755	0.0088012983703356	0.0423630748715992	-0.0138335891589803	-0.0319091215109728	0.0469250028854345	-0.0362827685226805	0.0650191555108864
dishware3	-0.0052540367782852	-0.0278837159423505	-0.0353498164063518	-0.0595522519880883	0.044813233585141	0.0447661258970012	-0.014976575101464	-0.0063756888461159	0.0425067981661851	0.0161702791612256	-0.0117228387228911	-0.0566654530926653	-0.0201901736691098	-0.0074674988435645	-0.0157644898345761	0.0129428691549127	-0.0373462229314535	0.0354295687648905	8.103639397924181e-05	0.0489292221977517	0.0616539045449094	0.0266595724435475	0.0741413739042664	0.011895767797713	0.0355058386874067	0.0473630166680797	0.0007991748149981	-0.064029468228369	-0.0251528314309267	0.0069203359914012	-0.0470968466472748	0.0098010352054174	0.0326182021330683	-0.0445614453703625	0.0438125333642018	-0.0679852740618018
fence1	0.0091177464617737	0.01336851655871	0.0029463653686686	-0.0030595484303904	-0.0087213391376731	-0.0009431834079945	-0.0073763371871376	0.0053159880015197	0.0028792098969255	-0.011914881009164	0.0010990023318858	0.0162100683277005	-0.0012400094611477	-0.0036143003725429	-0.0004958495518639	-0.0033097985743002	-0.0082377180505035	8.103639397924181e-05	-0.0039967507966076	-0.0079635750594928	-0.0083236735885116	0.0011063149430498	-0.0039257742227281	0.0053298546867156	-0.0004422899535433	-0.0018759484220271	0.011144997572512	0.0093920275936869	0.0045402401160606	-0.003391668292148	0.0004448465475605	-0.0031883841959721	0.0051837875406174	-0.0063979193918705	0.0043072091699865	-0.0043991835702329
fence2	-0.0206693019183947	-0.052649226277473	-0.0524811797045771	-0.0741469636061121	0.0674078011355997	0.0606066886465509	-0.0011830118456534	-0.0021631339408102	0.0427319950999472	0.0098752712259821	-0.020944194362705	-0.0850271250668735	-0.0174294848900575	-0.0156078727669502	-0.0186266828262964	0.0375015055909115	-0.042012534358114	0.0489292221977517	-0.0079635750594928	0.0700040955672561	0.0849619918239731	0.0337659246489843	0.0941728264777921	-0.0127802155041803	0.0399216127867095	0.058567277585391	-0.0027980566119368	-0.0786870887213708	-0.0370386318888689	0.0005025346588694	-0.0526313206265331	0.0054042956358988	0.0433906174361399	-0.0315900481782057	0.0500805084378282	-0.0762932943011077
fence3	-0.0127792675656875	-0.0555966196617188	-0.0685225799640859	-0.0912139946268145	0.0736581565651375	0.0845599604845936	-0.0248119624042319	-0.0147028981987785	0.0573412922735072	0.0254197100598726	-0.0222666872006735	-0.0958793450077667	-0.0416087331202478	-0.0227970083668858	-0.035341299536903	0.035886286771094	-0.0545448663468995	0.0616539045449094	-0.0083236735885116	0.0849619918239731	0.1101172630439589	0.0568232133782708	0.1152203430088922	-0.0052510676948263	0.0662277110432054	0.0761569485290308	-0.0011893757369154	-0.102476130242882	-0.0404579642514483	0.0124172453794153	-0.0706903745981682	0.0102724462664126	0.060562684645039	-0.0609319537075003	0.067971209882169	-0.1017472322567628
food1	0.0244855726014207	-0.015161016722828	-0.0202940449494355	-0.0734310936274963	0.0433003716263951	0.0459308865320293	-0.0332224339439537	-0.0212338072987727	0.0289920383872953	0.0056729316131388	0.0090196239741194	-0.0449950863174198	-0.0379806018608615	-0.039208728539065	-0.0419208347650174	0.0072793825041984	-0.0352834915210176	0.0266595724435475	0.0011063149430498	0.0337659246489843	0.0568232133782708	0.051741828037497	0.0649562704753539	0.0130762887842035	0.0485670108710656	0.0563697547239927	0.0295468935600014	-0.0328411387648835	-0.0236152415520298	-0.0076675765710315	-0.0481688209599574	-0.0186584835576881	0.0325620160019851	-0.0320565494311532	0.0417091948265318	-0.0586783509840548
food2	-0.0156331926204712	-0.0666912938149057	-0.0669417397806931	-0.1135628785636963	0.0960283193346926	0.0919201401821633	-0.0165770139156202	-0.0114678394614991	0.0616425947881713	0.0115450351551121	-0.0262975099005442	-0.1147876552652754	-0.0400610338470394	-0.0282171322742145	-0.0437295199084052	0.0360325724656514	-0.067362088272248	0.0741413739042664	-0.0039257742227281	0.0941728264777921	0.1152203430088922	0.0649562704753539	0.1385730023378163	0.0047812205855011	0.0770194869811385	0.1025332710120084	0.0130762711262372	-0.1149478481782773	-0.0470093426646489	-0.0039809075887618	-0.09940856982883	-0.0007648237105407	0.0660920775364626	-0.0638007878233505	0.0923925551508469	-0.1227496181028355
food3	0.0241662924489459	0.026216557061024	0.0097627911629094	-0.0201338776173266	-0.001558800688531	0.005374068239023	-0.0197447921826036	-0.0148989367204023	0.0128362379449062	0.0005579211807213	0.0210212540953019	0.0203622459991313	-0.0234550754864536	-0.0148547837768353	-0.0324989006224213	-0.012414072453015	-0.0080017735580778	0.011895767797713	0.0053298546867156	-0.0127802155041803	-0.0052510676948263	0.0130762887842035	0.0047812205855011	0.0321593354898447	0.0152685901028285	0.0088977827512033	0.0216514972962194	0.0135464174645821	0.0122430098806409	0.0027212036221117	-0.0236012281478373	-0.0105735892791459	0.0014477187721568	-0.0247243249759139	0.0172179838965338	-0.0342153009832239
shelves1	0.0013384902664589	-0.0260379639158284	-0.0248784785736273	-0.067644634603429	0.0453185825317995	0.0525084267284512	-0.0280479066097429	-0.0175929472311645	0.0442266622071607	-0.0087971424402081	0.001246658352804	-0.0358482531208469	-0.033455939434978	-0.0355252428296674	-0.0466789907634221	0.0028932443823744	-0.0387232268162648	0.0355058386874067	-0.0004422899535433	0.0399216127867095	0.0662277110432054	0.0485670108710656	0.0770194869811385	0.0152685901028285	0.0531772421691373	0.0638948276518959	0.0252159009047231	-0.0580957659248966	-0.0230184979741301	-0.0112126939179398	-0.0586827096056152	-0.0153730364373641	0.0446210005221363	-0.043609536703263	0.0636082894852941	-0.0702632424951137
shelves2	-0.0003504564846806	-0.0382415445773362	-0.0255517611811409	-0.0979041205883152	0.0601730599209831	0.0605245619173006	-0.0192267201355408	-0.0144022034509156	0.0509575968051465	-0.0100454906081587	-0.0005792143760664	-0.0685444512072094	-0.0295299804847517	-0.0299711253265958	-0.0503843399796185	0.0131215812117388	-0.046602704919445	0.0473630166680797	-0.0018759484220271	0.058567277585391	0.0761569485290308	0.0563697547239927	0.1025332710120084	0.0088977827512033	0.0638948276518959	0.0870357725297109	0.0366736856413699	-0.073662611229235	-0.0368372219637442	-0.0142101389272205	-0.0857324566962521	-0.0168295818795513	0.049966523663919	-0.0356884971184641	0.0787446588021659	-0.099806405898944
shelves3	0.0189700518135208	0.0081324775176424	0.0217400146944986	-0.0381694918430978	0.000410666205475	0.0018166173156228	-0.0258391278988533	-0.0188516107863015	0.0160296069220189	-0.0338713527670781	0.0272297756165372	0.0191608341001818	-0.0223027500984329	-0.0230964477756032	-0.0418747711925421	-0.0245764461815404	0.0063276907736829	0.0007991748149981	0.011144997572512	-0.0027980566119368	-0.0011893757369154	0.0295468935600014	0.0130762711262372	0.0216514972962194	0.0252159009047231	0.0366736856413699	0.0531135187888475	0.0147344404849102	-0.0035871637862991	-0.0231264227608234	-0.0335530723723775	-0.0307465971084892	0.0077520597254289	-0.0102373169806554	0.0340540860519757	-0.0263051876340891
shoppingcart1	0.0341260990490705	0.0563147376807457	0.064088636533165	0.0716355646853718	-0.0762873277545474	-0.0665580440377285	0.0098408109799738	-0.009061910076646	-0.0639452526703757	0.0011139925649018	0.0393305337433564	0.0874166429479922	0.010527823686575	0.0069060516273703	0.0032253514530808	-0.0349793010679847	0.0560666182319497	-0.064029468228369	0.0093920275936869	-0.0786870887213708	-0.102476130242882	-0.0328411387648835	-0.1149478481782773	0.0135464174645821	-0.0580957659248966	-0.073662611229235	0.0147344404849102	0.1239972486458339	0.0516643907595489	-0.0084511960626754	0.0678941077093193	-0.0170595607515684	-0.0623651390776782	0.0611094045131899	-0.0707396728230035	0.1004079461356057
shoppingcart2	-0.0089568508995844	0.0048765452285031	0.0071256860863179	0.0652262190269744	-0.0282234668702338	-0.0192632885535019	0.0051121706580094	-0.0015699119259789	-0.020812074371247	0.0042754848237937	0.0093445624630036	0.0308730290238691	0.0045107540558593	0.0012770703881809	0.0094221951227917	-0.0138464152874256	0.030612906012755	-0.0251528314309267	0.0045402401160606	-0.0370386318888689	-0.0404579642514483	-0.0236152415520298	-0.0470093426646489	0.0122430098806409	-0.0230184979741301	-0.0368372219637442	-0.0035871637862991	0.0516643907595489	0.0308630094802994	0.0155156599783136	0.0203098006034855	-0.0132557011460764	-0.0378822072998824	0.0236262976872177	-0.0330783110070541	0.0462044806649681
shoppingcart3	-0.0233251046463224	-0.0135537157163329	-0.0298207823954438	0.0336123826969059	-0.0061782538933556	0.0071405851138698	0.0025978506418164	0.0067813828357174	-0.0051709611203379	0.033786390462448	-0.0177402761668632	-0.020908316020612	-0.0008343700369681	0.0106151268398823	0.0072723476905947	0.0111064095536285	0.0088012983703356	0.0069203359914012	-0.003391668292148	0.0005025346588694	0.0124172453794153	-0.0076675765710315	-0.0039809075887618	0.0027212036221117	-0.0112126939179398	-0.0142101389272205	-0.0231264227608234	-0.0084511960626754	0.0155156599783136	0.025324745500846	0.0050910878506775	0.0169833865290964	-0.0117588838771212	0.0063851206099086	-0.0135564174474393	0.0037425671943742
towel1	0.0063190740504511	0.0422661014258048	0.0321637525258887	0.0949835307156629	-0.0653423350408277	-0.0555998102927526	0.0159668072171481	0.0149113955612709	-0.0487429050813072	0.0010279113510173	-0.0006888476830881	0.0673204330528119	0.0341185538673017	0.0313420758044473	0.0489761886448894	-0.0125364444147764	0.0423630748715992	-0.0470968466472748	0.0004448465475605	-0.0526313206265331	-0.0706903745981682	-0.0481688209599574	-0.09940856982883	-0.0236012281478373	-0.0586827096056152	-0.0857324566962521	-0.0335530723723775	0.0678941077093193	0.0203098006034855	0.0050910878506775	0.0878917260124246	0.0109004021936063	-0.0400057716756346	0.043505019075752	-0.076737221775135	0.0978164672967426
towel2	-0.0068364167228736	0.0057839840567857	-0.0137593528846931	-0.0033534611459669	0.0027614162411176	0.0042367685054358	0.0226195619213623	0.0122184760738525	-0.0001697227690122	0.0117470135980525	-0.0160928185433664	-0.0093477096057549	0.0157453128259504	0.030324201253212	0.0213281319553594	0.0192490174441018	-0.0138335891589803	0.0098010352054174	-0.0031883841959721	0.0054042956358988	0.0102724462664126	-0.0186584835576881	-0.0007648237105407	-0.0105735892791459	-0.0153730364373641	-0.0168295818795513	-0.0307465971084892	-0.0170595607515684	-0.0132557011460764	0.0169833865290964	0.0109004021936063	0.0260162259976173	0.0031131396147508	-0.010138065994881	-0.0116787897668801	-0.0040562649464352
towel3	0.0064228488769885	-0.0218754221990283	-0.0224444562826484	-0.0747582590127325	0.0422699545242898	0.0427541875161142	-0.0152761372891245	-0.0097434381563593	0.0322666195864837	-0.0109142108170567	-0.0022988797127339	-0.0385289765337378	-0.0156873796440267	-0.0180980085267677	-0.0205549671404116	0.0133424392436378	-0.0319091215109728	0.0326182021330683	0.0051837875406174	0.0433906174361399	0.060562684645039	0.0325620160019851	0.0660920775364626	0.0014477187721568	0.0446210005221363	0.049966523663919	0.0077520597254289	-0.0623651390776782	-0.0378822072998824	-0.0117588838771212	-0.0400057716756346	0.0031131396147508	0.046606819680724	-0.0452240779253376	0.0536055875551317	-0.0674293931816284
tree1	-0.0117375354297798	0.0010823024484444	0.0262284477306506	0.0701990475312242	-0.0450964471725113	-0.0572544924742278	0.0347580861337991	0.00980090586863	-0.0383908654215175	-0.0034657661486461	0.0159037792432234	0.0220299247896108	0.0192708740539503	0.0027557592000077	0.0320478498175079	-0.0102937047546069	0.0469250028854345	-0.0445614453703625	-0.0063979193918705	-0.0315900481782057	-0.0609319537075003	-0.0320565494311532	-0.0638007878233505	-0.0247243249759139	-0.043609536703263	-0.0356884971184641	-0.0102373169806554	0.0611094045131899	0.0236262976872177	0.0063851206099086	0.043505019075752	-0.010138065994881	-0.0452240779253376	0.068453347103067	-0.048466873812283	0.082197619347094
tree2	-0.0003268891082186	-0.0277411859111306	-0.0195830181346981	-0.0882984023056812	0.0488483422393256	0.0508297050912004	-0.0274227928469029	-0.0093057008336446	0.0481070607819513	-0.0260059456888397	0.0071697200441203	-0.0411900007325191	-0.027896139179727	-0.0268725232488073	-0.0402400625451082	0.0055030397287117	-0.0362827685226805	0.0438125333642018	0.0043072091699865	0.0500805084378282	0.067971209882169	0.0417091948265318	0.0923925551508469	0.0172179838965338	0.0636082894852941	0.0787446588021659	0.0340540860519757	-0.0707396728230035	-0.0330783110070541	-0.0135564174474393	-0.076737221775135	-0.0116787897668801	0.0536055875551317	-0.048466873812283	0.0688691638554351	-0.0966176763008098
tree3	0.0033778776459741	0.0161258947550823	0.0359138524250089	0.1249896485018015	-0.062419740882421	-0.0725537596135045	0.0317007505715438	0.0122694011368945	-0.0772475713181964	0.0080863584091	0.0129822852115857	0.0651428937977564	0.0412155674667547	0.0249109245830363	0.0487511784250501	-0.0207573000991594	0.0650191555108864	-0.0679852740618018	-0.0043991835702329	-0.0762932943011077	-0.1017472322567628	-0.0586783509840548	-0.1227496181028355	-0.0342153009832239	-0.0702632424951137	-0.099806405898944	-0.0263051876340891	0.1004079461356057	0.0462044806649681	0.0037425671943742	0.0978164672967426	-0.0040562649464352	-0.0674293931816284	0.082197619347094	-0.0966176763008098	0.1502688067499541
