# Supplementary material for: Infants have rich visual categories in ventrotemporal cortex at 2 months of age
Source: Nat Neurosci. 2026 Feb 2;29(3):693–702. doi: 10.1038/s41593-025-02187-8 (PMC12971487; doi:10.1038/s41593-025-02187-8)
Supplement: Supplementary file 11 — .csv files calculated using the perceptual features for each of the images. One .csv file per categorical RSM is also included, but these were constructed during the analysis pipeline. [file 41593_2025_2187_MOESM11_ESM.zip]

Archive with 17 entries (16 files):
- ODoherty_ED_Fig2/
- ODoherty_ED_Fig2/perceptual-features_color_rdm.csv
- __MACOSX/ODoherty_ED_Fig2/._perceptual-features_color_rdm.csv
- ODoherty_ED_Fig2/.DS_Store
- __MACOSX/ODoherty_ED_Fig2/._.DS_Store
- ODoherty_ED_Fig2/perceptual-features_compactness_rdm.csv
- __MACOSX/ODoherty_ED_Fig2/._perceptual-features_compactness_rdm.csv
- ODoherty_ED_Fig2/semantic-features_animacy_rdm_weighted-zscore.csv
- __MACOSX/ODoherty_ED_Fig2/._semantic-features_animacy_rdm_weighted-zscore.csv
- ODoherty_ED_Fig2/semantic-features_category_rdm_weighted-zscore.csv
- __MACOSX/ODoherty_ED_Fig2/._semantic-features_category_rdm_weighted-zscore.csv
- ODoherty_ED_Fig2/semantic-features_exemplar_rdm_weighted-zscore.csv
- __MACOSX/ODoherty_ED_Fig2/._semantic-features_exemplar_rdm_weighted-zscore.csv
- ODoherty_ED_Fig2/perceptual-features_elongation_rdm.csv
- __MACOSX/ODoherty_ED_Fig2/._perceptual-features_elongation_rdm.csv
- ODoherty_ED_Fig2/perceptual-features_size_rdm.csv
- __MACOSX/ODoherty_ED_Fig2/._perceptual-features_size_rdm.csv
