# Supplementary material for: Infants have rich visual categories in ventrotemporal cortex at 2 months of age
Source: Nat Neurosci. 2026 Feb 2;29(3):693–702. doi: 10.1038/s41593-025-02187-8 (PMC12971487; doi:10.1038/s41593-025-02187-8)
Supplement: Supplementary file 11 — .csv files calculated using the perceptual features for each of the images. One .csv file per categorical RSM is also included, but these were constructed during the analysis pipeline. [file 41593_2025_2187_MOESM11_ESM.zip › ODoherty_ED_Fig2/perceptual-features_color_rdm.csv]

	cat1	cat2	cat3	crab1	crab2	crab3	dishware1	dishware2	dishware3	fence1	fence2	fence3	food1	food2	food3	rubberduck1	rubberduck2	rubberduck3	seabird1	seabird2	seabird3	shelves1	shelves2	shelves3	shoppingcart1	shoppingcart2	shoppingcart3	squirrel1	squirrel2	squirrel3	towel1	towel2	towel3	tree_1	tree_2	tree_3
cat1	-0.0	-0.06917060575856278	-0.12012270124249538	-0.07513745684201516	-0.10619054842470305	-0.04881558958351063	-0.06840781680935422	-0.13611669987647249	-0.0613473679691688	-0.1453952117552426	-0.0906520240978703	-0.03139243382365251	-0.12036766300759266	-0.13659127175734553	-0.2644929874773352	-0.10586241218339464	-0.09583128296002967	-0.08242347467623419	-0.03929041277472194	-0.06149339331986266	-0.2004913918321397	-0.09098235524528048	-0.043204170201740166	-0.09512149149586163	-0.1750428647077258	-0.023983402909713167	-0.13345801680413572	-0.0993746792494958	-0.2403968251741975	-0.26342234973405904	-0.2703617573979822	-0.15905600803834724	-0.1252690813702013	-0.18132837312084904	-0.1479055974015183	-0.2158970632928405
cat2	-0.06917060575856278	-0.0	-0.14608184499652777	-0.10846736710186947	-0.14781097668290957	-0.1007272179858346	-0.033659391987108295	-0.08988598037235736	-0.018282085082905998	-0.1838093200369658	-0.0831307798786693	-0.07248563234710306	-0.1868572236589205	-0.20452882833489502	-0.3172062565564945	-0.08278349738059204	-0.13077168249769278	-0.149275800421886	-0.08827428289281374	-0.12305106396358055	-0.22498736151163928	-0.06063598804076492	-0.10551836603786408	-0.1625916026151578	-0.22084833500561546	-0.060742192373537694	-0.12076452340834783	-0.09448790334266735	-0.26693689964836365	-0.277083699366982	-0.3275233894684689	-0.19973379181044482	-0.07485789444929283	-0.227156010345824	-0.20926194720102306	-0.2474683777686588
cat3	-0.12012270124249538	-0.14608184499652777	-0.0	-0.1828209765323552	-0.21437611313387375	-0.09183109305254153	-0.11501557770600197	-0.23537648727442484	-0.1537342241551401	-0.04569442445517947	-0.07157136964334991	-0.15098613842527092	-0.17688498446651013	-0.15913605630454325	-0.3466683989898774	-0.2174001652523451	-0.21002420558845677	-0.11743384651704314	-0.08425786216022318	-0.09764434122155875	-0.08161842022447942	-0.19630281623194398	-0.09514909339992908	-0.1196802934484944	-0.08717372688990319	-0.1394949505631249	-0.24896652920041082	-0.06369023664491472	-0.12438886413840598	-0.14378078799669736	-0.22394777707778446	-0.1647195599314074	-0.1564050310693859	-0.16552285939704892	-0.11508687763819204	-0.11612430918183754
crab1	-0.07513745684201516	-0.10846736710186947	-0.1828209765323552	-0.0	-0.04743779218867067	-0.09224930358635619	-0.12337075595508062	-0.13163602831725002	-0.0924600999260068	-0.1992335173440072	-0.15461709458545586	-0.06182953073320305	-0.1352987131576661	-0.16159103595613122	-0.24179897238710396	-0.09776065567661726	-0.039713798610588366	-0.10759518282756407	-0.11063774723193195	-0.09814570774158676	-0.25796753665487576	-0.10201508460262335	-0.093839282333296	-0.12872636707115814	-0.2218216352960233	-0.07484851982789131	-0.11672789381565506	-0.1632054071892999	-0.29271376084813266	-0.32234175776307605	-0.2817344046036833	-0.14718309614666178	-0.15083038170819765	-0.23951895979688964	-0.18449801820105868	-0.2821852751295137
crab2	-0.10619054842470305	-0.14781097668290957	-0.21437611313387375	-0.04743779218867067	-0.0	-0.12466167288375699	-0.1639298625415341	-0.1571726888911214	-0.1306013012051482	-0.22533084692249336	-0.19388856564252258	-0.08679776997685447	-0.11964020962737199	-0.1536729683091851	-0.19759104041355308	-0.11746623790195625	-0.02135681076602628	-0.11849543593488711	-0.13894669297591902	-0.12142356266544939	-0.28768129030783784	-0.12719707749062734	-0.11972511369341539	-0.13405951212154346	-0.2421319527579423	-0.10306415033868103	-0.12100482078941033	-0.20229617886406148	-0.3212049565257609	-0.3548431080672913	-0.2867069997279108	-0.169009725281475	-0.1972901601470455	-0.2414572148862174	-0.1926987269247865	-0.3028439181541693
crab3	-0.04881558958351063	-0.1007272179858346	-0.09183109305254153	-0.09224930358635619	-0.12466167288375699	-0.0	-0.08697073547866249	-0.17593440359682155	-0.09757364260545257	-0.1080503157281161	-0.08624220149620722	-0.0767083908414129	-0.12469755627401193	-0.1262123928469544	-0.2820746488093804	-0.14929042815637908	-0.12135659309218177	-0.05794464667861148	-0.04308345127437236	-0.026543465894081412	-0.16591947398607287	-0.13571958561294756	-0.02202860432222304	-0.07835735791699319	-0.1355374682761215	-0.0726338450761525	-0.17841805928814675	-0.09040255901257277	-0.20193193925524305	-0.23114849804736107	-0.22737642557010343	-0.11748170989956551	-0.13111587029680946	-0.18497245988952216	-0.11608996849465726	-0.19464694675205405
dishware1	-0.06840781680935422	-0.033659391987108295	-0.11501557770600197	-0.12337075595508062	-0.1639298625415341	-0.08697073547866249	-0.0	-0.12302764677430605	-0.04772643461793321	-0.15500064377160402	-0.04951524926612337	-0.0848118204682168	-0.18538536028558475	-0.19579890405850905	-0.32932985617346705	-0.11517162461692104	-0.1495749031791692	-0.13936802472440077	-0.07187194781143659	-0.11058584730754027	-0.1925253592158229	-0.09231668971668734	-0.09355109905447687	-0.1515517409323232	-0.1937808703323403	-0.07006269928216584	-0.15206166621956188	-0.0608521397288181	-0.23474977625370552	-0.24350686456611398	-0.30822182781541835	-0.18902221172208897	-0.07070740666347897	-0.21228805770475154	-0.19033291909167874	-0.21789974716099483
dishware2	-0.13611669987647249	-0.08988598037235736	-0.23537648727442484	-0.13163602831725002	-0.1571726888911214	-0.17593440359682155	-0.12302764677430605	-0.0	-0.08245504620702035	-0.27118931665939383	-0.17239346453517124	-0.11741555199098642	-0.2320746364918302	-0.2623333411888083	-0.31861224186204445	-0.044647585881593094	-0.13630512688521987	-0.21408417692232393	-0.16761204048383394	-0.19421807278579056	-0.31481076281553805	-0.05061733045727386	-0.17824386056251595	-0.22777391403404595	-0.3060443112739707	-0.11685765080163082	-0.06858093324291106	-0.1836600933018197	-0.35646522835120337	-0.3662061139315965	-0.39943256090669377	-0.25880946732208987	-0.1295078590892694	-0.2904243857413203	-0.2839300015410612	-0.33313934764109093
dishware3	-0.0613473679691688	-0.018282085082905998	-0.1537342241551401	-0.0924600999260068	-0.1306013012051482	-0.09757364260545257	-0.04772643461793321	-0.08245504620702035	-0.0	-0.1887347153922306	-0.09573143900831656	-0.05845013548531501	-0.17641046291802087	-0.19704892413549038	-0.30169602865933404	-0.06840884219517973	-0.11305584455138402	-0.14242178285887783	-0.08786658802720107	-0.11819599873102969	-0.23386788468699565	-0.04836342832847851	-0.10104517281459556	-0.15644052007603135	-0.22394601469731848	-0.04950097732045981	-0.10621631259381645	-0.10704602572148554	-0.2753512907586047	-0.28863084018091756	-0.3246885040409046	-0.19506179240649926	-0.08682328172059603	-0.22692674563449808	-0.2068234068895352	-0.25497812143867277
fence1	-0.1453952117552426	-0.1838093200369658	-0.04569442445517947	-0.1992335173440072	-0.22533084692249336	-0.1080503157281161	-0.15500064377160402	-0.27118931665939383	-0.1887347153922306	-0.0	-0.11528259484552263	-0.17561866542233534	-0.17372754561998013	-0.1459254308182206	-0.343580967598546	-0.248988463341589	-0.22521150188163344	-0.11399223550915571	-0.11062941044978195	-0.10396099155627829	-0.06495073463913795	-0.2301753580987447	-0.10973638101036168	-0.11353151564341009	-0.04174533309064449	-0.1672037699943624	-0.2783520029396458	-0.10796221391615937	-0.09858560556075574	-0.13495394561453714	-0.18120527540582262	-0.15226431762876935	-0.1940735458989471	-0.16511404720837222	-0.08556352519854674	-0.1041592278890734
fence2	-0.0906520240978703	-0.0831307798786693	-0.07157136964334991	-0.15461709458545586	-0.19388856564252258	-0.08624220149620722	-0.04951524926612337	-0.17239346453517124	-0.09573143900831656	-0.11528259484552263	-0.0	-0.11701204210633948	-0.19096860417953354	-0.18991772269034995	-0.3494382060251381	-0.16314817047179533	-0.18319034317606964	-0.136058744654646	-0.07055826992538719	-0.1069943985681407	-0.14478808975514215	-0.14004799281606606	-0.09387328016206484	-0.14507967421121365	-0.15638530940523665	-0.10205962732889207	-0.19864698316902496	-0.01150167026344639	-0.18749165649610713	-0.19409940042379717	-0.28244629576070346	-0.18213218717622576	-0.0927948136568002	-0.19609629783409238	-0.16793595753022758	-0.1753366267521542
fence3	-0.03139243382365251	-0.07248563234710306	-0.15098613842527092	-0.06182953073320305	-0.08679776997685447	-0.0767083908414129	-0.0848118204682168	-0.11741555199098642	-0.05845013548531501	-0.17561866542233534	-0.11701204210633948	-0.0	-0.11997500415891094	-0.14568407253929916	-0.24664367901191928	-0.0810448384669101	-0.07257240505480232	-0.09946202823409848	-0.06813273256885446	-0.08535226488592396	-0.23146227679591652	-0.07070387672274346	-0.06956400839337509	-0.11073168085557435	-0.2035238827706493	-0.016597772771460975	-0.10425637796047109	-0.12675005941807876	-0.27141969813457045	-0.2943633077612438	-0.29141462543834307	-0.17669782310539583	-0.13726309125357522	-0.19289507579822424	-0.16959199254579896	-0.2425021608354216
food1	-0.12036766300759266	-0.1868572236589205	-0.17688498446651013	-0.1352987131576661	-0.11964020962737199	-0.12469755627401193	-0.18538536028558475	-0.2320746364918302	-0.17641046291802087	-0.17372754561998013	-0.19096860417953354	-0.11997500415891094	-0.0	-0.04500812294527744	-0.17059312704828958	-0.18975511942292572	-0.12655055008590632	-0.0779419800682813	-0.12083616976482717	-0.10314599553812734	-0.23613129186655812	-0.18449952203114106	-0.1052013404188774	-0.06195328894679133	-0.17795283583246713	-0.12719925380732136	-0.1946853480521118	-0.19541322768955152	-0.26719466755206195	-0.3051304708923741	-0.23002732914374796	-0.18678092703206897	-0.24454002786865894	-0.13859768916699688	-0.11211375933359638	-0.22253637976857368
food2	-0.13659127175734553	-0.20452882833489502	-0.15913605630454325	-0.16159103595613122	-0.1536729683091851	-0.1262123928469544	-0.19579890405850905	-0.2623333411888083	-0.19704892413549038	-0.1459254308182206	-0.18991772269034995	-0.14568407253929916	-0.04500812294527744	-0.0	-0.20140724068827726	-0.22243523963257486	-0.1614672788173679	-0.0724861525620554	-0.1249903155409667	-0.10105451698724759	-0.20620449356982615	-0.21384991100539155	-0.10826203761077366	-0.048246574280062196	-0.1421523710800392	-0.14944501199745708	-0.2325027531683104	-0.19177530246999347	-0.23307855178468032	-0.2746522146238915	-0.1925088348573325	-0.17652874221910578	-0.25421138629401424	-0.12366102405145654	-0.0729242796919455	-0.19103650156596935
food3	-0.2644929874773352	-0.3172062565564945	-0.3466683989898774	-0.24179897238710396	-0.19759104041355308	-0.2820746488093804	-0.32932985617346705	-0.31861224186204445	-0.30169602865933404	-0.343580967598546	-0.3494382060251381	-0.24664367901191928	-0.17059312704828958	-0.20140724068827726	-0.0	-0.27567173139867107	-0.20827142736246274	-0.24030222393273798	-0.28004707796964273	-0.264271359205185	-0.4057470678747419	-0.28457435993387237	-0.2652872697825386	-0.2310765383026569	-0.3428513226667212	-0.2598041664024443	-0.2549059236872125	-0.35618982096260837	-0.43428103806139107	-0.4744321860558614	-0.35072273942261756	-0.3198131175006114	-0.38214650806492256	-0.26786553651585077	-0.272357013934949	-0.38276396192257267
rubberduck1	-0.10586241218339464	-0.08278349738059204	-0.2174001652523451	-0.09776065567661726	-0.11746623790195625	-0.14929042815637908	-0.11517162461692104	-0.044647585881593094	-0.06840884219517973	-0.248988463341589	-0.16314817047179533	-0.0810448384669101	-0.18975511942292572	-0.22243523963257486	-0.27567173139867107	-0.0	-0.09614092920532534	-0.17902152778221958	-0.14083995755508874	-0.16336251836184124	-0.2986883654977743	-0.026496152418142238	-0.14788325220795376	-0.19123009917669875	-0.28062806705344356	-0.08462109074729873	-0.03995834378328849	-0.1745598163371889	-0.34010490649846375	-0.3555748709285591	-0.36816867421953997	-0.23553990307528883	-0.14075653639313138	-0.2581267302513115	-0.2505973937108293	-0.3118389773343115
rubberduck2	-0.09583128296002967	-0.13077168249769278	-0.21002420558845677	-0.039713798610588366	-0.02135681076602628	-0.12135659309218177	-0.1495749031791692	-0.13630512688521987	-0.11305584455138402	-0.22521150188163344	-0.18319034317606964	-0.07257240505480232	-0.12655055008590632	-0.1614672788173679	-0.20827142736246274	-0.09614092920532534	-0.0	-0.1233128376135125	-0.13150269767948725	-0.12183365991712294	-0.28609946936355185	-0.10631736531328781	-0.11670387085352871	-0.13850954070070404	-0.2452970360681476	-0.08887937350453565	-0.1009017488087497	-0.19231825050353957	-0.32153750386874685	-0.35206350715091045	-0.2997485733410671	-0.17770463750466323	-0.18320423028591504	-0.23958161057171729	-0.19906172267075634	-0.30075504143444814
rubberduck3	-0.08242347467623419	-0.149275800421886	-0.11743384651704314	-0.10759518282756407	-0.11849543593488711	-0.05794464667861148	-0.13936802472440077	-0.21408417692232393	-0.14242178285887783	-0.11399223550915571	-0.136058744654646	-0.09946202823409848	-0.0779419800682813	-0.0724861525620554	-0.24030222393273798	-0.17902152778221958	-0.1233128376135125	-0.0	-0.07504029348500305	-0.03172128917336284	-0.1788449138367387	-0.16947633296400472	-0.045870911982635404	-0.028993520715707898	-0.1250693454673498	-0.1019992420292204	-0.19882754264650465	-0.1386998815203126	-0.2096859447584194	-0.2485990481418223	-0.19371232896338403	-0.11896069628467852	-0.18857856673838228	-0.1616057428818808	-0.07707383013962578	-0.1925059132524549
seabird1	-0.03929041277472194	-0.08827428289281374	-0.08425786216022318	-0.11063774723193195	-0.13894669297591902	-0.04308345127437236	-0.07187194781143659	-0.16761204048383394	-0.08786658802720107	-0.11062941044978195	-0.07055826992538719	-0.06813273256885446	-0.12083616976482717	-0.1249903155409667	-0.28004707796964273	-0.14083995755508874	-0.13150269767948725	-0.07504029348500305	-0.0	-0.05232277063131829	-0.1644791859329837	-0.1222583355327495	-0.033414930939823694	-0.08126248166592098	-0.14214560505193963	-0.05765314246370689	-0.16844330548867345	-0.07630406267524946	-0.20549372271430044	-0.22783318885172946	-0.25179203036631853	-0.15957099133966665	-0.13440995352601365	-0.1549961330679552	-0.12283388761995527	-0.17674015638244112
seabird2	-0.06149339331986266	-0.12305106396358055	-0.09764434122155875	-0.09814570774158676	-0.12142356266544939	-0.026543465894081412	-0.11058584730754027	-0.19421807278579056	-0.11819599873102969	-0.10396099155627829	-0.1069943985681407	-0.08535226488592396	-0.10314599553812734	-0.10105451698724759	-0.264271359205185	-0.16336251836184124	-0.12183365991712294	-0.03172128917336284	-0.05232277063131829	-0.0	-0.16653413266792744	-0.15139463711662154	-0.020505321853543416	-0.053416850284006785	-0.1246858130444835	-0.08435356048104757	-0.18839363166931233	-0.11004329509580209	-0.20044780170824467	-0.2346162179738495	-0.20888532601653756	-0.11412779418928908	-0.15764028013335574	-0.17136588872908518	-0.09387467317183111	-0.1888775154063289
seabird3	-0.2004913918321397	-0.22498736151163928	-0.08161842022447942	-0.25796753665487576	-0.28768129030783784	-0.16591947398607287	-0.1925253592158229	-0.31481076281553805	-0.23386788468699565	-0.06495073463913795	-0.14478808975514215	-0.23146227679591652	-0.23613129186655812	-0.20620449356982615	-0.4057470678747419	-0.2986883654977743	-0.28609946936355185	-0.1788449138367387	-0.1644791859329837	-0.16653413266792744	-0.0	-0.27748040942971186	-0.1700387917267177	-0.17744247650062203	-0.07622399394915705	-0.2207041753371945	-0.3305638916575183	-0.13426637111445133	-0.04529715871569794	-0.07009616176945549	-0.20756937263247716	-0.19959893039528245	-0.22101944584327549	-0.19971090994053076	-0.1422013056491356	-0.0884230999798312
shelves1	-0.09098235524528048	-0.06063598804076492	-0.19630281623194398	-0.10201508460262335	-0.12719707749062734	-0.13571958561294756	-0.09231668971668734	-0.05061733045727386	-0.04836342832847851	-0.2301753580987447	-0.14004799281606606	-0.07070387672274346	-0.18449952203114106	-0.21384991100539155	-0.28457435993387237	-0.026496152418142238	-0.10631736531328781	-0.16947633296400472	-0.1222583355327495	-0.15139463711662154	-0.27748040942971186	-0.0	-0.13412639772397356	-0.1803784971354838	-0.26348027209197444	-0.06930418984389546	-0.06096721135107233	-0.15153143552712361	-0.3197722925746764	-0.3329288263479438	-0.35928294708895686	-0.23086844132947779	-0.12517265817488973	-0.24081538180184922	-0.23751460206949776	-0.28947008045522993
shelves2	-0.043204170201740166	-0.10551836603786408	-0.09514909339992908	-0.093839282333296	-0.11972511369341539	-0.02202860432222304	-0.09355109905447687	-0.17824386056251595	-0.10104517281459556	-0.10973638101036168	-0.09387328016206484	-0.06956400839337509	-0.1052013404188774	-0.10826203761077366	-0.2652872697825386	-0.14788325220795376	-0.11670387085352871	-0.045870911982635404	-0.033414930939823694	-0.020505321853543416	-0.1700387917267177	-0.13412639772397356	-0.0	-0.06124028021266828	-0.1350165831250079	-0.06623946374675777	-0.17372087874757192	-0.09840753515482806	-0.20697146537021108	-0.2367889709617802	-0.22803422261448672	-0.13113857219135286	-0.14618150992602708	-0.16597094180366553	-0.10675869509145937	-0.18850952808530058
shelves3	-0.09512149149586163	-0.1625916026151578	-0.1196802934484944	-0.12872636707115814	-0.13405951212154346	-0.07835735791699319	-0.1515517409323232	-0.22777391403404595	-0.15644052007603135	-0.11353151564341009	-0.14507967421121365	-0.11073168085557435	-0.06195328894679133	-0.048246574280062196	-0.2310765383026569	-0.19123009917669875	-0.13850954070070404	-0.028993520715707898	-0.08126248166592098	-0.053416850284006785	-0.17744247650062203	-0.1803784971354838	-0.06124028021266828	-0.0	-0.12088236196083472	-0.1122280032575725	-0.20821205547360286	-0.14717030314577537	-0.2085784111557952	-0.24721995125166862	-0.19446699566024583	-0.14402953030126045	-0.20726364864843128	-0.13486056858124637	-0.06400721407709789	-0.1779101469138047
shoppingcart1	-0.1750428647077258	-0.22084833500561546	-0.08717372688990319	-0.2218216352960233	-0.2421319527579423	-0.1355374682761215	-0.1937808703323403	-0.3060443112739707	-0.22394601469731848	-0.04174533309064449	-0.15638530940523665	-0.2035238827706493	-0.17795283583246713	-0.1421523710800392	-0.3428513226667212	-0.28062806705344356	-0.2452970360681476	-0.1250693454673498	-0.14214560505193963	-0.1246858130444835	-0.07622399394915705	-0.26348027209197444	-0.1350165831250079	-0.12088236196083472	-0.0	-0.1973557017385692	-0.30758356673215803	-0.1494648811831192	-0.09240648554462517	-0.14146880940087495	-0.1457316693873323	-0.15641088787334154	-0.23283638822945288	-0.16935695138012546	-0.07124683790810876	-0.10546983657660879
shoppingcart2	-0.023983402909713167	-0.060742192373537694	-0.1394949505631249	-0.07484851982789131	-0.10306415033868103	-0.0726338450761525	-0.07006269928216584	-0.11685765080163082	-0.04950097732045981	-0.1672037699943624	-0.10205962732889207	-0.016597772771460975	-0.12719925380732136	-0.14944501199745708	-0.2598041664024443	-0.08462109074729873	-0.08887937350453565	-0.1019992420292204	-0.05765314246370689	-0.08435356048104757	-0.2207041753371945	-0.06930418984389546	-0.06623946374675777	-0.1122280032575725	-0.1973557017385692	-0.0	-0.11115889184612808	-0.11204041906058036	-0.2616744364826882	-0.28218308851777363	-0.2927519100442074	-0.17956169095721652	-0.12718532880811595	-0.18761907364830088	-0.16821340733516088	-0.23180905213547462
shoppingcart3	-0.13345801680413572	-0.12076452340834783	-0.24896652920041082	-0.11672789381565506	-0.12100482078941033	-0.17841805928814675	-0.15206166621956188	-0.06858093324291106	-0.10621631259381645	-0.2783520029396458	-0.19864698316902496	-0.10425637796047109	-0.1946853480521118	-0.2325027531683104	-0.2549059236872125	-0.03995834378328849	-0.1009017488087497	-0.19882754264650465	-0.16844330548867345	-0.18839363166931233	-0.3305638916575183	-0.06096721135107233	-0.17372087874757192	-0.20821205547360286	-0.30758356673215803	-0.11115889184612808	-0.0	-0.2100120242231473	-0.3721009279135778	-0.3892065637745437	-0.38914194133681357	-0.26204794772546847	-0.18057517494618772	-0.2682475986176111	-0.2705325221536338	-0.336978604957233
squirrel1	-0.0993746792494958	-0.09448790334266735	-0.06369023664491472	-0.1632054071892999	-0.20229617886406148	-0.09040255901257277	-0.0608521397288181	-0.1836600933018197	-0.10704602572148554	-0.10796221391615937	-0.01150167026344639	-0.12675005941807876	-0.19541322768955152	-0.19177530246999347	-0.35618982096260837	-0.1745598163371889	-0.19231825050353957	-0.1386998815203126	-0.07630406267524946	-0.11004329509580209	-0.13426637111445133	-0.15153143552712361	-0.09840753515482806	-0.14717030314577537	-0.1494648811831192	-0.11204041906058036	-0.2100120242231473	-0.0	-0.17687423996367083	-0.1827007684916846	-0.2777165447906603	-0.1818479059786668	-0.09914770456142957	-0.19605247013173258	-0.1655642911563164	-0.16742720340840891
squirrel2	-0.2403968251741975	-0.26693689964836365	-0.12438886413840598	-0.29271376084813266	-0.3212049565257609	-0.20193193925524305	-0.23474977625370552	-0.35646522835120337	-0.2753512907586047	-0.09858560556075574	-0.18749165649610713	-0.27141969813457045	-0.26719466755206195	-0.23307855178468032	-0.43428103806139107	-0.34010490649846375	-0.32153750386874685	-0.2096859447584194	-0.20549372271430044	-0.20044780170824467	-0.04529715871569794	-0.3197722925746764	-0.20697146537021108	-0.2085784111557952	-0.09240648554462517	-0.2616744364826882	-0.3721009279135778	-0.17687423996367083	-0.0	-0.05874959986140199	-0.19554308009490617	-0.21412298685766343	-0.257873689043586	-0.23161490709672938	-0.16346945121444373	-0.11078805290685502
squirrel3	-0.26342234973405904	-0.277083699366982	-0.14378078799669736	-0.32234175776307605	-0.3548431080672913	-0.23114849804736107	-0.24350686456611398	-0.3662061139315965	-0.28863084018091756	-0.13495394561453714	-0.19409940042379717	-0.2943633077612438	-0.3051304708923741	-0.2746522146238915	-0.4744321860558614	-0.3555748709285591	-0.35206350715091045	-0.2485990481418223	-0.22783318885172946	-0.2346162179738495	-0.07009616176945549	-0.3329288263479438	-0.2367889709617802	-0.24721995125166862	-0.14146880940087495	-0.28218308851777363	-0.3892065637745437	-0.1827007684916846	-0.05874959986140199	-0.0	-0.25424177465690995	-0.2581844133751137	-0.26161156617568804	-0.25255926883705826	-0.2100167618876065	-0.1209006965582534
towel1	-0.2703617573979822	-0.3275233894684689	-0.22394777707778446	-0.2817344046036833	-0.2867069997279108	-0.22737642557010343	-0.30822182781541835	-0.39943256090669377	-0.3246885040409046	-0.18120527540582262	-0.28244629576070346	-0.29141462543834307	-0.23002732914374796	-0.1925088348573325	-0.35072273942261756	-0.36816867421953997	-0.2997485733410671	-0.19371232896338403	-0.25179203036631853	-0.20888532601653756	-0.20756937263247716	-0.35928294708895686	-0.22803422261448672	-0.19446699566024583	-0.1457316693873323	-0.2927519100442074	-0.38914194133681357	-0.2777165447906603	-0.19554308009490617	-0.25424177465690995	-0.0	-0.16811695459458037	-0.33718666334747266	-0.2703817898935542	-0.1437487038239088	-0.235741238302781
towel2	-0.15905600803834724	-0.19973379181044482	-0.1647195599314074	-0.14718309614666178	-0.169009725281475	-0.11748170989956551	-0.18902221172208897	-0.25880946732208987	-0.19506179240649926	-0.15226431762876935	-0.18213218717622576	-0.17669782310539583	-0.18678092703206897	-0.17652874221910578	-0.3198131175006114	-0.23553990307528883	-0.17770463750466323	-0.11896069628467852	-0.15957099133966665	-0.11412779418928908	-0.19959893039528245	-0.23086844132947779	-0.13113857219135286	-0.14402953030126045	-0.15641088787334154	-0.17956169095721652	-0.26204794772546847	-0.1818479059786668	-0.21412298685766343	-0.2581844133751137	-0.16811695459458037	-0.0	-0.19702935042378544	-0.27171384954211286	-0.1468296911418528	-0.2547222175749305
towel3	-0.1252690813702013	-0.07485789444929283	-0.1564050310693859	-0.15083038170819765	-0.1972901601470455	-0.13111587029680946	-0.07070740666347897	-0.1295078590892694	-0.08682328172059603	-0.1940735458989471	-0.0927948136568002	-0.13726309125357522	-0.24454002786865894	-0.25421138629401424	-0.38214650806492256	-0.14075653639313138	-0.18320423028591504	-0.18857856673838228	-0.13440995352601365	-0.15764028013335574	-0.22101944584327549	-0.12517265817488973	-0.14618150992602708	-0.20726364864843128	-0.23283638822945288	-0.12718532880811595	-0.18057517494618772	-0.09914770456142957	-0.257873689043586	-0.26161156617568804	-0.33718666334747266	-0.19702935042378544	-0.0	-0.28074183417736487	-0.24027620437525657	-0.2662047857820691
tree_1	-0.18132837312084904	-0.227156010345824	-0.16552285939704892	-0.23951895979688964	-0.2414572148862174	-0.18497245988952216	-0.21228805770475154	-0.2904243857413203	-0.22692674563449808	-0.16511404720837222	-0.19609629783409238	-0.19289507579822424	-0.13859768916699688	-0.12366102405145654	-0.26786553651585077	-0.2581267302513115	-0.23958161057171729	-0.1616057428818808	-0.1549961330679552	-0.17136588872908518	-0.19971090994053076	-0.24081538180184922	-0.16597094180366553	-0.13486056858124637	-0.16935695138012546	-0.18761907364830088	-0.2682475986176111	-0.19605247013173258	-0.23161490709672938	-0.25255926883705826	-0.2703817898935542	-0.27171384954211286	-0.28074183417736487	-0.0	-0.13919893758635749	-0.1374564285873789
tree_2	-0.1479055974015183	-0.20926194720102306	-0.11508687763819204	-0.18449801820105868	-0.1926987269247865	-0.11608996849465726	-0.19033291909167874	-0.2839300015410612	-0.2068234068895352	-0.08556352519854674	-0.16793595753022758	-0.16959199254579896	-0.11211375933359638	-0.0729242796919455	-0.272357013934949	-0.2505973937108293	-0.19906172267075634	-0.07707383013962578	-0.12283388761995527	-0.09387467317183111	-0.1422013056491356	-0.23751460206949776	-0.10675869509145937	-0.06400721407709789	-0.07124683790810876	-0.16821340733516088	-0.2705325221536338	-0.1655642911563164	-0.16346945121444373	-0.2100167618876065	-0.1437487038239088	-0.1468296911418528	-0.24027620437525657	-0.13919893758635749	-0.0	-0.14360149544759926
tree_3	-0.2158970632928405	-0.2474683777686588	-0.11612430918183754	-0.2821852751295137	-0.3028439181541693	-0.19464694675205405	-0.21789974716099483	-0.33313934764109093	-0.25497812143867277	-0.1041592278890734	-0.1753366267521542	-0.2425021608354216	-0.22253637976857368	-0.19103650156596935	-0.38276396192257267	-0.3118389773343115	-0.30075504143444814	-0.1925059132524549	-0.17674015638244112	-0.1888775154063289	-0.0884230999798312	-0.28947008045522993	-0.18850952808530058	-0.1779101469138047	-0.10546983657660879	-0.23180905213547462	-0.336978604957233	-0.16742720340840891	-0.11078805290685502	-0.1209006965582534	-0.235741238302781	-0.2547222175749305	-0.2662047857820691	-0.1374564285873789	-0.14360149544759926	-0.0
