# Supplementary material for: Infants have rich visual categories in ventrotemporal cortex at 2 months of age
Source: Nat Neurosci. 2026 Feb 2;29(3):693–702. doi: 10.1038/s41593-025-02187-8 (PMC12971487; doi:10.1038/s41593-025-02187-8)
Supplement: Supplementary file 11 — .csv files calculated using the perceptual features for each of the images. One .csv file per categorical RSM is also included, but these were constructed during the analysis pipeline. [file 41593_2025_2187_MOESM11_ESM.zip › ODoherty_ED_Fig2/perceptual-features_compactness_rdm.csv]

	cat1	cat2	cat3	crab1	crab2	crab3	dishware1	dishware2	dishware3	fence1	fence2	fence3	food1	food2	food3	rubberduck1	rubberduck2	rubberduck3	seabird1	seabird2	seabird3	shelves1	shelves2	shelves3	shoppingcart1	shoppingcart2	shoppingcart3	squirrel1	squirrel2	squirrel3	towel1	towel2	towel3	tree_1	tree_2	tree_3
cat1	-0.0	-0.0012929756986282404	-0.00628935508368525	-0.10077427605140711	-0.060771945212590925	-0.10737833922613145	-0.08606361522122148	-0.12478976585287027	-0.016195667614484544	-1.3136240076566663e-05	-0.025202932394000704	-0.015744307004698893	-0.07186256471576466	-0.15051349073692105	-0.18372617848171424	-0.10929796225506955	-0.003962640003910778	-0.25012223194070876	-0.08410853728286886	-0.17173777694436237	-0.1330173951727295	-0.03396126222957299	-0.14539956304091362	-0.02303527473280989	-0.2065102262257663	-0.21148705913429267	-0.2100989105916231	-0.02082812219696406	-0.003438716268746589	-0.07001601047535802	-0.009259632403486734	-0.1938983298506609	-0.20164018503077608	-7.519151344700936e-05	-0.1535342308720663	-0.02899426368484062
cat2	-0.0012929756986282404	-0.0	-0.00758233078231349	-0.09948130035277887	-0.059478969513962685	-0.10608536352750321	-0.08477063952259324	-0.12349679015424203	-0.014902691915856303	-0.0012798394585516737	-0.026495908092628945	-0.014451331306070653	-0.0731555404143929	-0.1518064664355493	-0.18501915418034248	-0.11059093795369779	-0.005255615702539018	-0.251415207639337	-0.08281556158424062	-0.17303075264299062	-0.13172441947410127	-0.03266828653094475	-0.14669253873954186	-0.02432825043143813	-0.20780320192439455	-0.2127800348329209	-0.21139188629025135	-0.01953514649833582	-0.004731691967374829	-0.06872303477672978	-0.007966656704858494	-0.19519130554928915	-0.20293316072940432	-0.0013681672120752497	-0.15482720657069454	-0.02770128798621238
cat3	-0.00628935508368525	-0.00758233078231349	-0.0	-0.10706363113509236	-0.06706130029627617	-0.1136676943098167	-0.09235297030490673	-0.13107912093655552	-0.022485022698169793	-0.006302491323761816	-0.018913577310315455	-0.022033662088384143	-0.06557320963207941	-0.1442241356532358	-0.177436823398029	-0.1030086071713843	-0.002326715079774472	-0.2438328768570235	-0.09039789236655411	-0.16544842186067713	-0.13930675025641476	-0.04025061731325824	-0.13911020795722837	-0.01674591964912464	-0.20022087114208106	-0.20519770405060742	-0.20380955550793786	-0.02711747728064931	-0.0028506388149386608	-0.07630536555904327	-0.015548987487171984	-0.18760897476697566	-0.19535082994709083	-0.00621416357023824	-0.14724487578838105	-0.03528361876852587
crab1	-0.10077427605140711	-0.09948130035277887	-0.10706363113509236	-0.0	-0.040002330838816186	-0.0066040631747243395	-0.014710660830185629	-0.02401548980146316	-0.08457860843692257	-0.10076113981133054	-0.12597720844540783	-0.08502996904670822	-0.17263684076717178	-0.25128776678832815	-0.28450045453312134	-0.21007223830647664	-0.10473691605531789	-0.35089650799211586	-0.016665738768538246	-0.27251205299576947	-0.032243119121322404	-0.06681301382183412	-0.2461738390923207	-0.123809550784217	-0.3072845022771734	-0.31226133518569976	-0.3108731866430302	-0.07994615385444305	-0.1042129923201537	-0.03075826557604909	-0.09151464364792038	-0.294672605902068	-0.3024144610821832	-0.10084946756485412	-0.2543085069234734	-0.07178001236656649
crab2	-0.060771945212590925	-0.059478969513962685	-0.06706130029627617	-0.040002330838816186	-0.0	-0.046606394013540525	-0.025291670008630557	-0.06401782064027935	-0.04457627759810638	-0.06075880897251436	-0.08597487760659163	-0.04502763820789203	-0.13263450992835557	-0.211285435949512	-0.24449812369430518	-0.17006990746766049	-0.0647345852165017	-0.3108941771532997	-0.02333659207027794	-0.2325097221569533	-0.0722454499601386	-0.026810682983017933	-0.20617150825350455	-0.08380721994540082	-0.26728217143835725	-0.2722590043468836	-0.27087085580421405	-0.039943823015626864	-0.06421066148133751	-0.009244065262767096	-0.05151231280910419	-0.25467027506325185	-0.262412130243367	-0.060847136726037934	-0.21430617608465724	-0.031777681527750304
crab3	-0.10737833922613145	-0.10608536352750321	-0.1136676943098167	-0.0066040631747243395	-0.046606394013540525	-0.0	-0.02131472400490997	-0.01741142662673882	-0.0911826716116469	-0.10736520298605488	-0.13258127162013217	-0.09163403222143256	-0.17924090394189612	-0.2578918299630525	-0.2911045177078457	-0.21667630148120098	-0.11134097923004223	-0.3575005711668402	-0.023269801943262586	-0.2791161161704938	-0.025639055946598065	-0.07341707699655846	-0.25277790226704505	-0.13041361395894135	-0.31388856545189775	-0.3188653983604241	-0.31747724981775455	-0.08655021702916739	-0.11081705549487804	-0.03736232875077343	-0.09811870682264472	-0.30127666907679235	-0.3090185242569075	-0.10745353073957846	-0.26091257009819774	-0.07838407554129083
dishware1	-0.08606361522122148	-0.08477063952259324	-0.09235297030490673	-0.014710660830185629	-0.025291670008630557	-0.02131472400490997	-0.0	-0.03872615063164879	-0.06986794760673694	-0.08605047898114492	-0.11126654761522219	-0.07031930821652259	-0.15792617993698616	-0.23657710595814252	-0.2697897937029357	-0.19536157747629102	-0.09002625522513226	-0.33618584716193023	-0.0019550779383526173	-0.25780139216558384	-0.04695377995150803	-0.05210235299164849	-0.23146317826213508	-0.10909888995403137	-0.2925738414469878	-0.29755067435551413	-0.2961625258128446	-0.06523549302425742	-0.08950233148996807	-0.01604760474586346	-0.07680398281773475	-0.2799619450718824	-0.28770380025199754	-0.08613880673466849	-0.23959784609328777	-0.05706935153638086
dishware2	-0.12478976585287027	-0.12349679015424203	-0.13107912093655552	-0.02401548980146316	-0.06401782064027935	-0.01741142662673882	-0.03872615063164879	-0.0	-0.10859409823838573	-0.1247766296127937	-0.14999269824687098	-0.10904545884817138	-0.19665233056863493	-0.2753032565897913	-0.3085159443345845	-0.23408772810793982	-0.12875240585678105	-0.37491199779357903	-0.04068122857000141	-0.29652754279723265	-0.008227629319859243	-0.09082850362329728	-0.2701893288937839	-0.14782504058568016	-0.3312999920786366	-0.33627682498716294	-0.3348886764444934	-0.10396164365590621	-0.12822848212161686	-0.05477375537751225	-0.11553013344938354	-0.3186880957035312	-0.32642995088364635	-0.12486495736631728	-0.2783239967249366	-0.09579550216802965
dishware3	-0.016195667614484544	-0.014902691915856303	-0.022485022698169793	-0.08457860843692257	-0.04457627759810638	-0.0911826716116469	-0.06986794760673694	-0.10859409823838573	-0.0	-0.016182531374407977	-0.04139860000848525	-0.0004513606097856504	-0.0880582323302492	-0.1667091583514056	-0.19992184609619879	-0.1254936298695541	-0.02015830761839532	-0.2663178995551933	-0.06791286966838432	-0.18793344455884692	-0.11682172755824496	-0.017765594615088448	-0.16159523065539816	-0.039230942347294434	-0.22270589384025086	-0.2276827267487772	-0.22629457820610765	-0.004632454582479517	-0.019634383883231132	-0.05382034286087348	-0.00693603521099781	-0.21009399746514545	-0.21783585264526062	-0.016270859127931553	-0.16972989848655085	-0.012798596070356077
fence1	-1.3136240076566663e-05	-0.0012798394585516737	-0.006302491323761816	-0.10076113981133054	-0.06075880897251436	-0.10736520298605488	-0.08605047898114492	-0.1247766296127937	-0.016182531374407977	-0.0	-0.02521606863407727	-0.015731170764622326	-0.07187570095584123	-0.15052662697699762	-0.1837393147217908	-0.10931109849514611	-0.0039757762439873445	-0.2501353681807853	-0.0840954010427923	-0.17175091318443894	-0.13300425893265294	-0.033948125989496425	-0.14541269928099018	-0.023048410972886457	-0.20652336246584288	-0.21150019537436923	-0.21011204683169968	-0.020814985956887494	-0.0034518525088231555	-0.07000287423528145	-0.009246496163410167	-0.19391146609073748	-0.20165332127085264	-8.832775352357602e-05	-0.15354736711214287	-0.028981127444764054
fence2	-0.025202932394000704	-0.026495908092628945	-0.018913577310315455	-0.12597720844540783	-0.08597487760659163	-0.13258127162013217	-0.11126654761522219	-0.14999269824687098	-0.04139860000848525	-0.02521606863407727	-0.0	-0.0409472393986996	-0.046659632321763955	-0.12531055834292035	-0.15852324608771354	-0.08409502986106884	-0.021240292390089927	-0.22491929954670806	-0.10931146967686957	-0.14653484455036167	-0.1582203275667302	-0.059164194623573696	-0.12019663064691291	-0.002167657661190814	-0.1813072938317656	-0.18628412674029196	-0.1848959781976224	-0.046031054590964765	-0.021764216125254116	-0.09521894286935872	-0.03446256479748744	-0.1686953974566602	-0.17643725263677537	-0.025127740880553695	-0.1283312984780656	-0.054197196078841325
fence3	-0.015744307004698893	-0.014451331306070653	-0.022033662088384143	-0.08502996904670822	-0.04502763820789203	-0.09163403222143256	-0.07031930821652259	-0.10904545884817138	-0.0004513606097856504	-0.015731170764622326	-0.0409472393986996	-0.0	-0.08760687172046355	-0.16625779774161994	-0.19947048548641313	-0.12504226925976844	-0.01970694700860967	-0.2658665389454077	-0.06836423027816997	-0.18748208394906127	-0.11727308816803061	-0.0182169552248741	-0.1611438700456125	-0.038779581737508784	-0.2222545332304652	-0.22723136613899156	-0.225843217596322	-0.0050838151922651675	-0.019183023273445482	-0.05427170347065913	-0.006484674601212159	-0.2096426368553598	-0.21738449203547497	-0.015819498518145902	-0.1692785378767652	-0.013249956680141728
food1	-0.07186256471576466	-0.0731555404143929	-0.06557320963207941	-0.17263684076717178	-0.13263450992835557	-0.17924090394189612	-0.15792617993698616	-0.19665233056863493	-0.0880582323302492	-0.07187570095584123	-0.046659632321763955	-0.08760687172046355	-0.0	-0.07865092602115639	-0.11186361376594958	-0.03743539753930489	-0.06789992471185388	-0.1782596672249441	-0.1559711019986335	-0.09987521222859772	-0.20487995988849417	-0.10582382694533765	-0.07353699832514896	-0.04882728998295477	-0.13464766151000165	-0.139624494418528	-0.13823634587585845	-0.09269068691272872	-0.06842384844701807	-0.14187857519112268	-0.0811221971192514	-0.12203576513489625	-0.12977762031501142	-0.07178737320231765	-0.08167166615630164	-0.10085682840060528
food2	-0.15051349073692105	-0.1518064664355493	-0.1442241356532358	-0.25128776678832815	-0.211285435949512	-0.2578918299630525	-0.23657710595814252	-0.2753032565897913	-0.1667091583514056	-0.15052662697699762	-0.12531055834292035	-0.16625779774161994	-0.07865092602115639	-0.0	-0.03321268774479319	-0.041215528481851504	-0.14655085073301027	-0.09960874120378771	-0.23462202801978993	-0.021224286207441323	-0.2835308859096506	-0.18447475296649404	-0.0051139276960074365	-0.12747821600411116	-0.05599673548884526	-0.060973568397371614	-0.05958541985470206	-0.1713416129338851	-0.14707477446817446	-0.22052950121227907	-0.15977312314040779	-0.04338483911373986	-0.051126694293855024	-0.15043829922347404	-0.00302074013514525	-0.17950775442176167
food3	-0.18372617848171424	-0.18501915418034248	-0.177436823398029	-0.28450045453312134	-0.24449812369430518	-0.2911045177078457	-0.2697897937029357	-0.3085159443345845	-0.19992184609619879	-0.1837393147217908	-0.15852324608771354	-0.19947048548641313	-0.11186361376594958	-0.03321268774479319	-0.0	-0.0744282162266447	-0.17976353847780346	-0.06639605345899452	-0.2678347157645831	-0.011988401537351867	-0.3167435736544438	-0.21768744071128723	-0.03832661544080063	-0.16069090374890435	-0.02278404774405207	-0.027760880652578424	-0.02637273210990887	-0.2045543006786783	-0.18028746221296765	-0.25374218895707223	-0.19298581088520098	-0.01017215136894667	-0.017914006549061834	-0.18365098696826723	-0.03019194760964794	-0.21272044216655486
rubberduck1	-0.10929796225506955	-0.11059093795369779	-0.1030086071713843	-0.21007223830647664	-0.17006990746766049	-0.21667630148120098	-0.19536157747629102	-0.23408772810793982	-0.1254936298695541	-0.10931109849514611	-0.08409502986106884	-0.12504226925976844	-0.03743539753930489	-0.041215528481851504	-0.0744282162266447	-0.0	-0.10533532225115877	-0.14082426968563921	-0.19340649953793843	-0.06243981468929283	-0.24231535742779906	-0.14325922448464254	-0.03610160078584407	-0.08626268752225966	-0.09721226397069677	-0.10218909687922312	-0.10080094833655356	-0.1301260844520336	-0.10585924598632296	-0.17931397273042757	-0.11855759465855628	-0.08460036759559136	-0.09234222277570653	-0.10922277074162254	-0.044236268616996754	-0.13829222593991017
rubberduck2	-0.003962640003910778	-0.005255615702539018	-0.002326715079774472	-0.10473691605531789	-0.0647345852165017	-0.11134097923004223	-0.09002625522513226	-0.12875240585678105	-0.02015830761839532	-0.0039757762439873445	-0.021240292390089927	-0.01970694700860967	-0.06789992471185388	-0.14655085073301027	-0.17976353847780346	-0.10533532225115877	-0.0	-0.24615959193679798	-0.08807117728677964	-0.1677751369404516	-0.13698003517664029	-0.03792390223348377	-0.14143692303700284	-0.019072634728899113	-0.20254758622185554	-0.2075244191303819	-0.20613627058771233	-0.02479076220087484	-0.000523923735164189	-0.0739786504792688	-0.013222272407397512	-0.18993568984675013	-0.1976775450268653	-0.0038874484904637685	-0.14957159086815552	-0.0329569036887514
rubberduck3	-0.25012223194070876	-0.251415207639337	-0.2438328768570235	-0.35089650799211586	-0.3108941771532997	-0.3575005711668402	-0.33618584716193023	-0.37491199779357903	-0.2663178995551933	-0.2501353681807853	-0.22491929954670806	-0.2658665389454077	-0.1782596672249441	-0.09960874120378771	-0.06639605345899452	-0.14082426968563921	-0.24615959193679798	-0.0	-0.33423076922357764	-0.07838445499634639	-0.3831396271134383	-0.2840834941702818	-0.10472266889979515	-0.22708695720789887	-0.04361200571494245	-0.038635172806416096	-0.04002332134908565	-0.2709503541376728	-0.24668351567196217	-0.3201382424160668	-0.2593818643441955	-0.05622390209004785	-0.048482046909932686	-0.2500470404272618	-0.09658800106864246	-0.2791164956255494
seabird1	-0.08410853728286886	-0.08281556158424062	-0.09039789236655411	-0.016665738768538246	-0.02333659207027794	-0.023269801943262586	-0.0019550779383526173	-0.04068122857000141	-0.06791286966838432	-0.0840954010427923	-0.10931146967686957	-0.06836423027816997	-0.1559711019986335	-0.23462202801978993	-0.2678347157645831	-0.19340649953793843	-0.08807117728677964	-0.33423076922357764	-0.0	-0.25584631422723125	-0.04890885788986065	-0.05014727505329587	-0.2295081003237825	-0.10714381201567875	-0.2906187635086352	-0.29559559641716154	-0.294207447874492	-0.0632804150859048	-0.08754725355161545	-0.014092526807510844	-0.07484890487938213	-0.2780068671335298	-0.28574872231364495	-0.08418372879631587	-0.23764276815493518	-0.05511427359802824
seabird2	-0.17173777694436237	-0.17303075264299062	-0.16544842186067713	-0.27251205299576947	-0.2325097221569533	-0.2791161161704938	-0.25780139216558384	-0.29652754279723265	-0.18793344455884692	-0.17175091318443894	-0.14653484455036167	-0.18748208394906127	-0.09987521222859772	-0.021224286207441323	-0.011988401537351867	-0.06243981468929283	-0.1677751369404516	-0.07838445499634639	-0.25584631422723125	-0.0	-0.3047551721170919	-0.20569903917393537	-0.02633821390344876	-0.14870250221155248	-0.03477244928140394	-0.03974928218993029	-0.03836113364726074	-0.19256589914132644	-0.16829906067561579	-0.2417537874197204	-0.1809974093478491	-0.022160552906298536	-0.0299024080864137	-0.17166258543091537	-0.018203546072296073	-0.200732040629203
seabird3	-0.1330173951727295	-0.13172441947410127	-0.13930675025641476	-0.032243119121322404	-0.0722454499601386	-0.025639055946598065	-0.04695377995150803	-0.008227629319859243	-0.11682172755824496	-0.13300425893265294	-0.1582203275667302	-0.11727308816803061	-0.20487995988849417	-0.2835308859096506	-0.3167435736544438	-0.24231535742779906	-0.13698003517664029	-0.3831396271134383	-0.04890885788986065	-0.3047551721170919	-0.0	-0.09905613294315652	-0.27841695821364315	-0.1560526699055394	-0.33952762139849585	-0.3445044543070222	-0.34311630576435265	-0.11218927297576545	-0.1364561114414761	-0.06300138469737149	-0.12375776276924277	-0.32691572502339045	-0.3346575802035056	-0.13309258668617652	-0.28655162604479584	-0.10402313148788889
shelves1	-0.03396126222957299	-0.03266828653094475	-0.04025061731325824	-0.06681301382183412	-0.026810682983017933	-0.07341707699655846	-0.05210235299164849	-0.09082850362329728	-0.017765594615088448	-0.033948125989496425	-0.059164194623573696	-0.0182169552248741	-0.10582382694533765	-0.18447475296649404	-0.21768744071128723	-0.14325922448464254	-0.03792390223348377	-0.2840834941702818	-0.05014727505329587	-0.20569903917393537	-0.09905613294315652	-0.0	-0.1793608252704866	-0.05699653696238288	-0.2404714884553393	-0.24544832136386566	-0.2440601728211961	-0.013133140032608931	-0.03739997849831958	-0.03605474824578503	-0.024701629826086258	-0.2278595920802339	-0.23560144726034907	-0.03403645374302	-0.1874954931016393	-0.004966998544732371
shelves2	-0.14539956304091362	-0.14669253873954186	-0.13911020795722837	-0.2461738390923207	-0.20617150825350455	-0.25277790226704505	-0.23146317826213508	-0.2701893288937839	-0.16159523065539816	-0.14541269928099018	-0.12019663064691291	-0.1611438700456125	-0.07353699832514896	-0.0051139276960074365	-0.03832661544080063	-0.03610160078584407	-0.14143692303700284	-0.10472266889979515	-0.2295081003237825	-0.02633821390344876	-0.27841695821364315	-0.1793608252704866	-0.0	-0.12236428830810372	-0.0611106631848527	-0.06608749609337905	-0.0646993475507095	-0.16622768523787768	-0.14196084677216703	-0.21541557351627164	-0.15465919544440035	-0.048498766809747296	-0.05624062198986246	-0.1453243715274666	-0.008134667831152687	-0.17439382672575424
shelves3	-0.02303527473280989	-0.02432825043143813	-0.01674591964912464	-0.123809550784217	-0.08380721994540082	-0.13041361395894135	-0.10909888995403137	-0.14782504058568016	-0.039230942347294434	-0.023048410972886457	-0.002167657661190814	-0.038779581737508784	-0.04882728998295477	-0.12747821600411116	-0.16069090374890435	-0.08626268752225966	-0.019072634728899113	-0.22708695720789887	-0.10714381201567875	-0.14870250221155248	-0.1560526699055394	-0.05699653696238288	-0.12236428830810372	-0.0	-0.18347495149295642	-0.18845178440148277	-0.18706363585881322	-0.04386339692977395	-0.0195965584640633	-0.09305128520816791	-0.032294907136296624	-0.17086305511785102	-0.17860491029796619	-0.02296008321936288	-0.1304989561392564	-0.05202953841765051
shoppingcart1	-0.2065102262257663	-0.20780320192439455	-0.20022087114208106	-0.3072845022771734	-0.26728217143835725	-0.31388856545189775	-0.2925738414469878	-0.3312999920786366	-0.22270589384025086	-0.20652336246584288	-0.1813072938317656	-0.2222545332304652	-0.13464766151000165	-0.05599673548884526	-0.02278404774405207	-0.09721226397069677	-0.20254758622185554	-0.04361200571494245	-0.2906187635086352	-0.03477244928140394	-0.33952762139849585	-0.2404714884553393	-0.0611106631848527	-0.18347495149295642	-0.0	-0.004976832908526352	-0.003588684365856798	-0.22733834842273037	-0.20307150995701972	-0.2765262367011243	-0.21576985862925305	-0.012611896375105403	-0.004870041194990238	-0.2064350347123193	-0.05297599535370001	-0.23550448991060693
shoppingcart2	-0.21148705913429267	-0.2127800348329209	-0.20519770405060742	-0.31226133518569976	-0.2722590043468836	-0.3188653983604241	-0.29755067435551413	-0.33627682498716294	-0.2276827267487772	-0.21150019537436923	-0.18628412674029196	-0.22723136613899156	-0.139624494418528	-0.060973568397371614	-0.027760880652578424	-0.10218909687922312	-0.2075244191303819	-0.038635172806416096	-0.29559559641716154	-0.03974928218993029	-0.3445044543070222	-0.24544832136386566	-0.06608749609337905	-0.18845178440148277	-0.004976832908526352	-0.0	-0.001388148542669554	-0.23231518133125673	-0.20804834286554608	-0.28150306960965066	-0.2207466915377794	-0.017588729283631754	-0.00984687410351659	-0.21141186762084566	-0.057952828262226364	-0.2404813228191333
shoppingcart3	-0.2100989105916231	-0.21139188629025135	-0.20380955550793786	-0.3108731866430302	-0.27087085580421405	-0.31747724981775455	-0.2961625258128446	-0.3348886764444934	-0.22629457820610765	-0.21011204683169968	-0.1848959781976224	-0.225843217596322	-0.13823634587585845	-0.05958541985470206	-0.02637273210990887	-0.10080094833655356	-0.20613627058771233	-0.04002332134908565	-0.294207447874492	-0.03836113364726074	-0.34311630576435265	-0.2440601728211961	-0.0646993475507095	-0.18706363585881322	-0.003588684365856798	-0.001388148542669554	-0.0	-0.23092703278858717	-0.20666019432287652	-0.2801149210669811	-0.21935854299510985	-0.0162005807409622	-0.008458725560847036	-0.2100237190781761	-0.05656467971955681	-0.23909317427646373
squirrel1	-0.02082812219696406	-0.01953514649833582	-0.02711747728064931	-0.07994615385444305	-0.039943823015626864	-0.08655021702916739	-0.06523549302425742	-0.10396164365590621	-0.004632454582479517	-0.020814985956887494	-0.046031054590964765	-0.0050838151922651675	-0.09269068691272872	-0.1713416129338851	-0.2045543006786783	-0.1301260844520336	-0.02479076220087484	-0.2709503541376728	-0.0632804150859048	-0.19256589914132644	-0.11218927297576545	-0.013133140032608931	-0.16622768523787768	-0.04386339692977395	-0.22733834842273037	-0.23231518133125673	-0.23092703278858717	-0.0	-0.02426683846571065	-0.04918788827839396	-0.011568489793477327	-0.21472645204762497	-0.22246830722774014	-0.02090331371041107	-0.17436235306903036	-0.00816614148787656
squirrel2	-0.003438716268746589	-0.004731691967374829	-0.0028506388149386608	-0.1042129923201537	-0.06421066148133751	-0.11081705549487804	-0.08950233148996807	-0.12822848212161686	-0.019634383883231132	-0.0034518525088231555	-0.021764216125254116	-0.019183023273445482	-0.06842384844701807	-0.14707477446817446	-0.18028746221296765	-0.10585924598632296	-0.000523923735164189	-0.24668351567196217	-0.08754725355161545	-0.16829906067561579	-0.1364561114414761	-0.03739997849831958	-0.14196084677216703	-0.0195965584640633	-0.20307150995701972	-0.20804834286554608	-0.20666019432287652	-0.02426683846571065	-0.0	-0.07345472674410461	-0.012698348672233323	-0.19045961358191432	-0.1982014687620295	-0.0033635247552995795	-0.1500955146033197	-0.03243297995358721
squirrel3	-0.07001601047535802	-0.06872303477672978	-0.07630536555904327	-0.03075826557604909	-0.009244065262767096	-0.03736232875077343	-0.01604760474586346	-0.05477375537751225	-0.05382034286087348	-0.07000287423528145	-0.09521894286935872	-0.05427170347065913	-0.14187857519112268	-0.22052950121227907	-0.25374218895707223	-0.17931397273042757	-0.0739786504792688	-0.3201382424160668	-0.014092526807510844	-0.2417537874197204	-0.06300138469737149	-0.03605474824578503	-0.21541557351627164	-0.09305128520816791	-0.2765262367011243	-0.28150306960965066	-0.2801149210669811	-0.04918788827839396	-0.07345472674410461	-0.0	-0.060756378071871286	-0.2639143403260189	-0.27165619550613407	-0.07009120198880503	-0.22355024134742432	-0.0410217467905174
towel1	-0.009259632403486734	-0.007966656704858494	-0.015548987487171984	-0.09151464364792038	-0.05151231280910419	-0.09811870682264472	-0.07680398281773475	-0.11553013344938354	-0.00693603521099781	-0.009246496163410167	-0.03446256479748744	-0.006484674601212159	-0.0811221971192514	-0.15977312314040779	-0.19298581088520098	-0.11855759465855628	-0.013222272407397512	-0.2593818643441955	-0.07484890487938213	-0.1809974093478491	-0.12375776276924277	-0.024701629826086258	-0.15465919544440035	-0.032294907136296624	-0.21576985862925305	-0.2207466915377794	-0.21935854299510985	-0.011568489793477327	-0.012698348672233323	-0.060756378071871286	-0.0	-0.20315796225414764	-0.2108998174342628	-0.009334823916933743	-0.16279386327555304	-0.019734631281353887
towel2	-0.1938983298506609	-0.19519130554928915	-0.18760897476697566	-0.294672605902068	-0.25467027506325185	-0.30127666907679235	-0.2799619450718824	-0.3186880957035312	-0.21009399746514545	-0.19391146609073748	-0.1686953974566602	-0.2096426368553598	-0.12203576513489625	-0.04338483911373986	-0.01017215136894667	-0.08460036759559136	-0.18993568984675013	-0.05622390209004785	-0.2780068671335298	-0.022160552906298536	-0.32691572502339045	-0.2278595920802339	-0.048498766809747296	-0.17086305511785102	-0.012611896375105403	-0.017588729283631754	-0.0162005807409622	-0.21472645204762497	-0.19045961358191432	-0.2639143403260189	-0.20315796225414764	-0.0	-0.007741855180115165	-0.1938231383372139	-0.04036409897859461	-0.22289259353550153
towel3	-0.20164018503077608	-0.20293316072940432	-0.19535082994709083	-0.3024144610821832	-0.262412130243367	-0.3090185242569075	-0.28770380025199754	-0.32642995088364635	-0.21783585264526062	-0.20165332127085264	-0.17643725263677537	-0.21738449203547497	-0.12977762031501142	-0.051126694293855024	-0.017914006549061834	-0.09234222277570653	-0.1976775450268653	-0.048482046909932686	-0.28574872231364495	-0.0299024080864137	-0.3346575802035056	-0.23560144726034907	-0.05624062198986246	-0.17860491029796619	-0.004870041194990238	-0.00984687410351659	-0.008458725560847036	-0.22246830722774014	-0.1982014687620295	-0.27165619550613407	-0.2108998174342628	-0.007741855180115165	-0.0	-0.20156499351732907	-0.048105954158709774	-0.2306344487156167
tree_1	-7.519151344700936e-05	-0.0013681672120752497	-0.00621416357023824	-0.10084946756485412	-0.060847136726037934	-0.10745353073957846	-0.08613880673466849	-0.12486495736631728	-0.016270859127931553	-8.832775352357602e-05	-0.025127740880553695	-0.015819498518145902	-0.07178737320231765	-0.15043829922347404	-0.18365098696826723	-0.10922277074162254	-0.0038874484904637685	-0.2500470404272618	-0.08418372879631587	-0.17166258543091537	-0.13309258668617652	-0.03403645374302	-0.1453243715274666	-0.02296008321936288	-0.2064350347123193	-0.21141186762084566	-0.2100237190781761	-0.02090331371041107	-0.0033635247552995795	-0.07009120198880503	-0.009334823916933743	-0.1938231383372139	-0.20156499351732907	-0.0	-0.1534590393586193	-0.02906945519828763
tree_2	-0.1535342308720663	-0.15482720657069454	-0.14724487578838105	-0.2543085069234734	-0.21430617608465724	-0.26091257009819774	-0.23959784609328777	-0.2783239967249366	-0.16972989848655085	-0.15354736711214287	-0.1283312984780656	-0.1692785378767652	-0.08167166615630164	-0.00302074013514525	-0.03019194760964794	-0.044236268616996754	-0.14957159086815552	-0.09658800106864246	-0.23764276815493518	-0.018203546072296073	-0.28655162604479584	-0.1874954931016393	-0.008134667831152687	-0.1304989561392564	-0.05297599535370001	-0.057952828262226364	-0.05656467971955681	-0.17436235306903036	-0.1500955146033197	-0.22355024134742432	-0.16279386327555304	-0.04036409897859461	-0.048105954158709774	-0.1534590393586193	-0.0	-0.18252849455690692
tree_3	-0.02899426368484062	-0.02770128798621238	-0.03528361876852587	-0.07178001236656649	-0.031777681527750304	-0.07838407554129083	-0.05706935153638086	-0.09579550216802965	-0.012798596070356077	-0.028981127444764054	-0.054197196078841325	-0.013249956680141728	-0.10085682840060528	-0.17950775442176167	-0.21272044216655486	-0.13829222593991017	-0.0329569036887514	-0.2791164956255494	-0.05511427359802824	-0.200732040629203	-0.10402313148788889	-0.004966998544732371	-0.17439382672575424	-0.05202953841765051	-0.23550448991060693	-0.2404813228191333	-0.23909317427646373	-0.00816614148787656	-0.03243297995358721	-0.0410217467905174	-0.019734631281353887	-0.22289259353550153	-0.2306344487156167	-0.02906945519828763	-0.18252849455690692	-0.0
