# Supplementary material for: Infants have rich visual categories in ventrotemporal cortex at 2 months of age
Source: Nat Neurosci. 2026 Feb 2;29(3):693–702. doi: 10.1038/s41593-025-02187-8 (PMC12971487; doi:10.1038/s41593-025-02187-8)
Supplement: Supplementary file 11 — .csv files calculated using the perceptual features for each of the images. One .csv file per categorical RSM is also included, but these were constructed during the analysis pipeline. [file 41593_2025_2187_MOESM11_ESM.zip › ODoherty_ED_Fig2/semantic-features_category_rdm_weighted-zscore.csv]

	cat1	cat2	cat3	crab1	crab2	crab3	seabird1	seabird2	seabird3	squirrel1	squirrel2	squirrel3	rubberduck1	rubberduck2	rubberduck3	dishware1	dishware2	dishware3	fence1	fence2	fence3	food1	food2	food3	shelves1	shelves2	shelves3	shoppingcart1	shoppingcart2	shoppingcart3	towel1	towel2	towel3	tree1	tree2	tree3
cat1	-0.0	0.013888888888888888	0.013888888888888888	-0.0008417508417508417	-0.0008417508417508417	-0.0008417508417508417	-0.0008417508417508417	-0.0008417508417508417	-0.0008417508417508417	-0.0008417508417508417	-0.0008417508417508417	-0.0008417508417508417	-0.0008417508417508417	-0.0008417508417508417	-0.0008417508417508417	-0.0008417508417508417	-0.0008417508417508417	-0.0008417508417508417	-0.0008417508417508417	-0.0008417508417508417	-0.0008417508417508417	-0.0008417508417508417	-0.0008417508417508417	-0.0008417508417508417	-0.0008417508417508417	-0.0008417508417508417	-0.0008417508417508417	-0.0008417508417508417	-0.0008417508417508417	-0.0008417508417508417	-0.0008417508417508417	-0.0008417508417508417	-0.0008417508417508417	-0.0008417508417508417	-0.0008417508417508417	-0.0008417508417508417
cat2	0.013888888888888888	-0.0	0.013888888888888888	-0.0008417508417508417	-0.0008417508417508417	-0.0008417508417508417	-0.0008417508417508417	-0.0008417508417508417	-0.0008417508417508417	-0.0008417508417508417	-0.0008417508417508417	-0.0008417508417508417	-0.0008417508417508417	-0.0008417508417508417	-0.0008417508417508417	-0.0008417508417508417	-0.0008417508417508417	-0.0008417508417508417	-0.0008417508417508417	-0.0008417508417508417	-0.0008417508417508417	-0.0008417508417508417	-0.0008417508417508417	-0.0008417508417508417	-0.0008417508417508417	-0.0008417508417508417	-0.0008417508417508417	-0.0008417508417508417	-0.0008417508417508417	-0.0008417508417508417	-0.0008417508417508417	-0.0008417508417508417	-0.0008417508417508417	-0.0008417508417508417	-0.0008417508417508417	-0.0008417508417508417
cat3	0.013888888888888888	0.013888888888888888	-0.0	-0.0008417508417508417	-0.0008417508417508417	-0.0008417508417508417	-0.0008417508417508417	-0.0008417508417508417	-0.0008417508417508417	-0.0008417508417508417	-0.0008417508417508417	-0.0008417508417508417	-0.0008417508417508417	-0.0008417508417508417	-0.0008417508417508417	-0.0008417508417508417	-0.0008417508417508417	-0.0008417508417508417	-0.0008417508417508417	-0.0008417508417508417	-0.0008417508417508417	-0.0008417508417508417	-0.0008417508417508417	-0.0008417508417508417	-0.0008417508417508417	-0.0008417508417508417	-0.0008417508417508417	-0.0008417508417508417	-0.0008417508417508417	-0.0008417508417508417	-0.0008417508417508417	-0.0008417508417508417	-0.0008417508417508417	-0.0008417508417508417	-0.0008417508417508417	-0.0008417508417508417
crab1	-0.0008417508417508417	-0.0008417508417508417	-0.0008417508417508417	-0.0	0.013888888888888888	0.013888888888888888	-0.0008417508417508417	-0.0008417508417508417	-0.0008417508417508417	-0.0008417508417508417	-0.0008417508417508417	-0.0008417508417508417	-0.0008417508417508417	-0.0008417508417508417	-0.0008417508417508417	-0.0008417508417508417	-0.0008417508417508417	-0.0008417508417508417	-0.0008417508417508417	-0.0008417508417508417	-0.0008417508417508417	-0.0008417508417508417	-0.0008417508417508417	-0.0008417508417508417	-0.0008417508417508417	-0.0008417508417508417	-0.0008417508417508417	-0.0008417508417508417	-0.0008417508417508417	-0.0008417508417508417	-0.0008417508417508417	-0.0008417508417508417	-0.0008417508417508417	-0.0008417508417508417	-0.0008417508417508417	-0.0008417508417508417
crab2	-0.0008417508417508417	-0.0008417508417508417	-0.0008417508417508417	0.013888888888888888	-0.0	0.013888888888888888	-0.0008417508417508417	-0.0008417508417508417	-0.0008417508417508417	-0.0008417508417508417	-0.0008417508417508417	-0.0008417508417508417	-0.0008417508417508417	-0.0008417508417508417	-0.0008417508417508417	-0.0008417508417508417	-0.0008417508417508417	-0.0008417508417508417	-0.0008417508417508417	-0.0008417508417508417	-0.0008417508417508417	-0.0008417508417508417	-0.0008417508417508417	-0.0008417508417508417	-0.0008417508417508417	-0.0008417508417508417	-0.0008417508417508417	-0.0008417508417508417	-0.0008417508417508417	-0.0008417508417508417	-0.0008417508417508417	-0.0008417508417508417	-0.0008417508417508417	-0.0008417508417508417	-0.0008417508417508417	-0.0008417508417508417
crab3	-0.0008417508417508417	-0.0008417508417508417	-0.0008417508417508417	0.013888888888888888	0.013888888888888888	-0.0	-0.0008417508417508417	-0.0008417508417508417	-0.0008417508417508417	-0.0008417508417508417	-0.0008417508417508417	-0.0008417508417508417	-0.0008417508417508417	-0.0008417508417508417	-0.0008417508417508417	-0.0008417508417508417	-0.0008417508417508417	-0.0008417508417508417	-0.0008417508417508417	-0.0008417508417508417	-0.0008417508417508417	-0.0008417508417508417	-0.0008417508417508417	-0.0008417508417508417	-0.0008417508417508417	-0.0008417508417508417	-0.0008417508417508417	-0.0008417508417508417	-0.0008417508417508417	-0.0008417508417508417	-0.0008417508417508417	-0.0008417508417508417	-0.0008417508417508417	-0.0008417508417508417	-0.0008417508417508417	-0.0008417508417508417
seabird1	-0.0008417508417508417	-0.0008417508417508417	-0.0008417508417508417	-0.0008417508417508417	-0.0008417508417508417	-0.0008417508417508417	-0.0	0.013888888888888888	0.013888888888888888	-0.0008417508417508417	-0.0008417508417508417	-0.0008417508417508417	-0.0008417508417508417	-0.0008417508417508417	-0.0008417508417508417	-0.0008417508417508417	-0.0008417508417508417	-0.0008417508417508417	-0.0008417508417508417	-0.0008417508417508417	-0.0008417508417508417	-0.0008417508417508417	-0.0008417508417508417	-0.0008417508417508417	-0.0008417508417508417	-0.0008417508417508417	-0.0008417508417508417	-0.0008417508417508417	-0.0008417508417508417	-0.0008417508417508417	-0.0008417508417508417	-0.0008417508417508417	-0.0008417508417508417	-0.0008417508417508417	-0.0008417508417508417	-0.0008417508417508417
seabird2	-0.0008417508417508417	-0.0008417508417508417	-0.0008417508417508417	-0.0008417508417508417	-0.0008417508417508417	-0.0008417508417508417	0.013888888888888888	-0.0	0.013888888888888888	-0.0008417508417508417	-0.0008417508417508417	-0.0008417508417508417	-0.0008417508417508417	-0.0008417508417508417	-0.0008417508417508417	-0.0008417508417508417	-0.0008417508417508417	-0.0008417508417508417	-0.0008417508417508417	-0.0008417508417508417	-0.0008417508417508417	-0.0008417508417508417	-0.0008417508417508417	-0.0008417508417508417	-0.0008417508417508417	-0.0008417508417508417	-0.0008417508417508417	-0.0008417508417508417	-0.0008417508417508417	-0.0008417508417508417	-0.0008417508417508417	-0.0008417508417508417	-0.0008417508417508417	-0.0008417508417508417	-0.0008417508417508417	-0.0008417508417508417
seabird3	-0.0008417508417508417	-0.0008417508417508417	-0.0008417508417508417	-0.0008417508417508417	-0.0008417508417508417	-0.0008417508417508417	0.013888888888888888	0.013888888888888888	-0.0	-0.0008417508417508417	-0.0008417508417508417	-0.0008417508417508417	-0.0008417508417508417	-0.0008417508417508417	-0.0008417508417508417	-0.0008417508417508417	-0.0008417508417508417	-0.0008417508417508417	-0.0008417508417508417	-0.0008417508417508417	-0.0008417508417508417	-0.0008417508417508417	-0.0008417508417508417	-0.0008417508417508417	-0.0008417508417508417	-0.0008417508417508417	-0.0008417508417508417	-0.0008417508417508417	-0.0008417508417508417	-0.0008417508417508417	-0.0008417508417508417	-0.0008417508417508417	-0.0008417508417508417	-0.0008417508417508417	-0.0008417508417508417	-0.0008417508417508417
squirrel1	-0.0008417508417508417	-0.0008417508417508417	-0.0008417508417508417	-0.0008417508417508417	-0.0008417508417508417	-0.0008417508417508417	-0.0008417508417508417	-0.0008417508417508417	-0.0008417508417508417	-0.0	0.013888888888888888	0.013888888888888888	-0.0008417508417508417	-0.0008417508417508417	-0.0008417508417508417	-0.0008417508417508417	-0.0008417508417508417	-0.0008417508417508417	-0.0008417508417508417	-0.0008417508417508417	-0.0008417508417508417	-0.0008417508417508417	-0.0008417508417508417	-0.0008417508417508417	-0.0008417508417508417	-0.0008417508417508417	-0.0008417508417508417	-0.0008417508417508417	-0.0008417508417508417	-0.0008417508417508417	-0.0008417508417508417	-0.0008417508417508417	-0.0008417508417508417	-0.0008417508417508417	-0.0008417508417508417	-0.0008417508417508417
squirrel2	-0.0008417508417508417	-0.0008417508417508417	-0.0008417508417508417	-0.0008417508417508417	-0.0008417508417508417	-0.0008417508417508417	-0.0008417508417508417	-0.0008417508417508417	-0.0008417508417508417	0.013888888888888888	-0.0	0.013888888888888888	-0.0008417508417508417	-0.0008417508417508417	-0.0008417508417508417	-0.0008417508417508417	-0.0008417508417508417	-0.0008417508417508417	-0.0008417508417508417	-0.0008417508417508417	-0.0008417508417508417	-0.0008417508417508417	-0.0008417508417508417	-0.0008417508417508417	-0.0008417508417508417	-0.0008417508417508417	-0.0008417508417508417	-0.0008417508417508417	-0.0008417508417508417	-0.0008417508417508417	-0.0008417508417508417	-0.0008417508417508417	-0.0008417508417508417	-0.0008417508417508417	-0.0008417508417508417	-0.0008417508417508417
squirrel3	-0.0008417508417508417	-0.0008417508417508417	-0.0008417508417508417	-0.0008417508417508417	-0.0008417508417508417	-0.0008417508417508417	-0.0008417508417508417	-0.0008417508417508417	-0.0008417508417508417	0.013888888888888888	0.013888888888888888	-0.0	-0.0008417508417508417	-0.0008417508417508417	-0.0008417508417508417	-0.0008417508417508417	-0.0008417508417508417	-0.0008417508417508417	-0.0008417508417508417	-0.0008417508417508417	-0.0008417508417508417	-0.0008417508417508417	-0.0008417508417508417	-0.0008417508417508417	-0.0008417508417508417	-0.0008417508417508417	-0.0008417508417508417	-0.0008417508417508417	-0.0008417508417508417	-0.0008417508417508417	-0.0008417508417508417	-0.0008417508417508417	-0.0008417508417508417	-0.0008417508417508417	-0.0008417508417508417	-0.0008417508417508417
rubberduck1	-0.0008417508417508417	-0.0008417508417508417	-0.0008417508417508417	-0.0008417508417508417	-0.0008417508417508417	-0.0008417508417508417	-0.0008417508417508417	-0.0008417508417508417	-0.0008417508417508417	-0.0008417508417508417	-0.0008417508417508417	-0.0008417508417508417	-0.0	0.013888888888888888	0.013888888888888888	-0.0008417508417508417	-0.0008417508417508417	-0.0008417508417508417	-0.0008417508417508417	-0.0008417508417508417	-0.0008417508417508417	-0.0008417508417508417	-0.0008417508417508417	-0.0008417508417508417	-0.0008417508417508417	-0.0008417508417508417	-0.0008417508417508417	-0.0008417508417508417	-0.0008417508417508417	-0.0008417508417508417	-0.0008417508417508417	-0.0008417508417508417	-0.0008417508417508417	-0.0008417508417508417	-0.0008417508417508417	-0.0008417508417508417
rubberduck2	-0.0008417508417508417	-0.0008417508417508417	-0.0008417508417508417	-0.0008417508417508417	-0.0008417508417508417	-0.0008417508417508417	-0.0008417508417508417	-0.0008417508417508417	-0.0008417508417508417	-0.0008417508417508417	-0.0008417508417508417	-0.0008417508417508417	0.013888888888888888	-0.0	0.013888888888888888	-0.0008417508417508417	-0.0008417508417508417	-0.0008417508417508417	-0.0008417508417508417	-0.0008417508417508417	-0.0008417508417508417	-0.0008417508417508417	-0.0008417508417508417	-0.0008417508417508417	-0.0008417508417508417	-0.0008417508417508417	-0.0008417508417508417	-0.0008417508417508417	-0.0008417508417508417	-0.0008417508417508417	-0.0008417508417508417	-0.0008417508417508417	-0.0008417508417508417	-0.0008417508417508417	-0.0008417508417508417	-0.0008417508417508417
rubberduck3	-0.0008417508417508417	-0.0008417508417508417	-0.0008417508417508417	-0.0008417508417508417	-0.0008417508417508417	-0.0008417508417508417	-0.0008417508417508417	-0.0008417508417508417	-0.0008417508417508417	-0.0008417508417508417	-0.0008417508417508417	-0.0008417508417508417	0.013888888888888888	0.013888888888888888	-0.0	-0.0008417508417508417	-0.0008417508417508417	-0.0008417508417508417	-0.0008417508417508417	-0.0008417508417508417	-0.0008417508417508417	-0.0008417508417508417	-0.0008417508417508417	-0.0008417508417508417	-0.0008417508417508417	-0.0008417508417508417	-0.0008417508417508417	-0.0008417508417508417	-0.0008417508417508417	-0.0008417508417508417	-0.0008417508417508417	-0.0008417508417508417	-0.0008417508417508417	-0.0008417508417508417	-0.0008417508417508417	-0.0008417508417508417
dishware1	-0.0008417508417508417	-0.0008417508417508417	-0.0008417508417508417	-0.0008417508417508417	-0.0008417508417508417	-0.0008417508417508417	-0.0008417508417508417	-0.0008417508417508417	-0.0008417508417508417	-0.0008417508417508417	-0.0008417508417508417	-0.0008417508417508417	-0.0008417508417508417	-0.0008417508417508417	-0.0008417508417508417	-0.0	0.013888888888888888	0.013888888888888888	-0.0008417508417508417	-0.0008417508417508417	-0.0008417508417508417	-0.0008417508417508417	-0.0008417508417508417	-0.0008417508417508417	-0.0008417508417508417	-0.0008417508417508417	-0.0008417508417508417	-0.0008417508417508417	-0.0008417508417508417	-0.0008417508417508417	-0.0008417508417508417	-0.0008417508417508417	-0.0008417508417508417	-0.0008417508417508417	-0.0008417508417508417	-0.0008417508417508417
dishware2	-0.0008417508417508417	-0.0008417508417508417	-0.0008417508417508417	-0.0008417508417508417	-0.0008417508417508417	-0.0008417508417508417	-0.0008417508417508417	-0.0008417508417508417	-0.0008417508417508417	-0.0008417508417508417	-0.0008417508417508417	-0.0008417508417508417	-0.0008417508417508417	-0.0008417508417508417	-0.0008417508417508417	0.013888888888888888	-0.0	0.013888888888888888	-0.0008417508417508417	-0.0008417508417508417	-0.0008417508417508417	-0.0008417508417508417	-0.0008417508417508417	-0.0008417508417508417	-0.0008417508417508417	-0.0008417508417508417	-0.0008417508417508417	-0.0008417508417508417	-0.0008417508417508417	-0.0008417508417508417	-0.0008417508417508417	-0.0008417508417508417	-0.0008417508417508417	-0.0008417508417508417	-0.0008417508417508417	-0.0008417508417508417
dishware3	-0.0008417508417508417	-0.0008417508417508417	-0.0008417508417508417	-0.0008417508417508417	-0.0008417508417508417	-0.0008417508417508417	-0.0008417508417508417	-0.0008417508417508417	-0.0008417508417508417	-0.0008417508417508417	-0.0008417508417508417	-0.0008417508417508417	-0.0008417508417508417	-0.0008417508417508417	-0.0008417508417508417	0.013888888888888888	0.013888888888888888	-0.0	-0.0008417508417508417	-0.0008417508417508417	-0.0008417508417508417	-0.0008417508417508417	-0.0008417508417508417	-0.0008417508417508417	-0.0008417508417508417	-0.0008417508417508417	-0.0008417508417508417	-0.0008417508417508417	-0.0008417508417508417	-0.0008417508417508417	-0.0008417508417508417	-0.0008417508417508417	-0.0008417508417508417	-0.0008417508417508417	-0.0008417508417508417	-0.0008417508417508417
fence1	-0.0008417508417508417	-0.0008417508417508417	-0.0008417508417508417	-0.0008417508417508417	-0.0008417508417508417	-0.0008417508417508417	-0.0008417508417508417	-0.0008417508417508417	-0.0008417508417508417	-0.0008417508417508417	-0.0008417508417508417	-0.0008417508417508417	-0.0008417508417508417	-0.0008417508417508417	-0.0008417508417508417	-0.0008417508417508417	-0.0008417508417508417	-0.0008417508417508417	-0.0	0.013888888888888888	0.013888888888888888	-0.0008417508417508417	-0.0008417508417508417	-0.0008417508417508417	-0.0008417508417508417	-0.0008417508417508417	-0.0008417508417508417	-0.0008417508417508417	-0.0008417508417508417	-0.0008417508417508417	-0.0008417508417508417	-0.0008417508417508417	-0.0008417508417508417	-0.0008417508417508417	-0.0008417508417508417	-0.0008417508417508417
fence2	-0.0008417508417508417	-0.0008417508417508417	-0.0008417508417508417	-0.0008417508417508417	-0.0008417508417508417	-0.0008417508417508417	-0.0008417508417508417	-0.0008417508417508417	-0.0008417508417508417	-0.0008417508417508417	-0.0008417508417508417	-0.0008417508417508417	-0.0008417508417508417	-0.0008417508417508417	-0.0008417508417508417	-0.0008417508417508417	-0.0008417508417508417	-0.0008417508417508417	0.013888888888888888	-0.0	0.013888888888888888	-0.0008417508417508417	-0.0008417508417508417	-0.0008417508417508417	-0.0008417508417508417	-0.0008417508417508417	-0.0008417508417508417	-0.0008417508417508417	-0.0008417508417508417	-0.0008417508417508417	-0.0008417508417508417	-0.0008417508417508417	-0.0008417508417508417	-0.0008417508417508417	-0.0008417508417508417	-0.0008417508417508417
fence3	-0.0008417508417508417	-0.0008417508417508417	-0.0008417508417508417	-0.0008417508417508417	-0.0008417508417508417	-0.0008417508417508417	-0.0008417508417508417	-0.0008417508417508417	-0.0008417508417508417	-0.0008417508417508417	-0.0008417508417508417	-0.0008417508417508417	-0.0008417508417508417	-0.0008417508417508417	-0.0008417508417508417	-0.0008417508417508417	-0.0008417508417508417	-0.0008417508417508417	0.013888888888888888	0.013888888888888888	-0.0	-0.0008417508417508417	-0.0008417508417508417	-0.0008417508417508417	-0.0008417508417508417	-0.0008417508417508417	-0.0008417508417508417	-0.0008417508417508417	-0.0008417508417508417	-0.0008417508417508417	-0.0008417508417508417	-0.0008417508417508417	-0.0008417508417508417	-0.0008417508417508417	-0.0008417508417508417	-0.0008417508417508417
food1	-0.0008417508417508417	-0.0008417508417508417	-0.0008417508417508417	-0.0008417508417508417	-0.0008417508417508417	-0.0008417508417508417	-0.0008417508417508417	-0.0008417508417508417	-0.0008417508417508417	-0.0008417508417508417	-0.0008417508417508417	-0.0008417508417508417	-0.0008417508417508417	-0.0008417508417508417	-0.0008417508417508417	-0.0008417508417508417	-0.0008417508417508417	-0.0008417508417508417	-0.0008417508417508417	-0.0008417508417508417	-0.0008417508417508417	-0.0	0.013888888888888888	0.013888888888888888	-0.0008417508417508417	-0.0008417508417508417	-0.0008417508417508417	-0.0008417508417508417	-0.0008417508417508417	-0.0008417508417508417	-0.0008417508417508417	-0.0008417508417508417	-0.0008417508417508417	-0.0008417508417508417	-0.0008417508417508417	-0.0008417508417508417
food2	-0.0008417508417508417	-0.0008417508417508417	-0.0008417508417508417	-0.0008417508417508417	-0.0008417508417508417	-0.0008417508417508417	-0.0008417508417508417	-0.0008417508417508417	-0.0008417508417508417	-0.0008417508417508417	-0.0008417508417508417	-0.0008417508417508417	-0.0008417508417508417	-0.0008417508417508417	-0.0008417508417508417	-0.0008417508417508417	-0.0008417508417508417	-0.0008417508417508417	-0.0008417508417508417	-0.0008417508417508417	-0.0008417508417508417	0.013888888888888888	-0.0	0.013888888888888888	-0.0008417508417508417	-0.0008417508417508417	-0.0008417508417508417	-0.0008417508417508417	-0.0008417508417508417	-0.0008417508417508417	-0.0008417508417508417	-0.0008417508417508417	-0.0008417508417508417	-0.0008417508417508417	-0.0008417508417508417	-0.0008417508417508417
food3	-0.0008417508417508417	-0.0008417508417508417	-0.0008417508417508417	-0.0008417508417508417	-0.0008417508417508417	-0.0008417508417508417	-0.0008417508417508417	-0.0008417508417508417	-0.0008417508417508417	-0.0008417508417508417	-0.0008417508417508417	-0.0008417508417508417	-0.0008417508417508417	-0.0008417508417508417	-0.0008417508417508417	-0.0008417508417508417	-0.0008417508417508417	-0.0008417508417508417	-0.0008417508417508417	-0.0008417508417508417	-0.0008417508417508417	0.013888888888888888	0.013888888888888888	-0.0	-0.0008417508417508417	-0.0008417508417508417	-0.0008417508417508417	-0.0008417508417508417	-0.0008417508417508417	-0.0008417508417508417	-0.0008417508417508417	-0.0008417508417508417	-0.0008417508417508417	-0.0008417508417508417	-0.0008417508417508417	-0.0008417508417508417
shelves1	-0.0008417508417508417	-0.0008417508417508417	-0.0008417508417508417	-0.0008417508417508417	-0.0008417508417508417	-0.0008417508417508417	-0.0008417508417508417	-0.0008417508417508417	-0.0008417508417508417	-0.0008417508417508417	-0.0008417508417508417	-0.0008417508417508417	-0.0008417508417508417	-0.0008417508417508417	-0.0008417508417508417	-0.0008417508417508417	-0.0008417508417508417	-0.0008417508417508417	-0.0008417508417508417	-0.0008417508417508417	-0.0008417508417508417	-0.0008417508417508417	-0.0008417508417508417	-0.0008417508417508417	-0.0	0.013888888888888888	0.013888888888888888	-0.0008417508417508417	-0.0008417508417508417	-0.0008417508417508417	-0.0008417508417508417	-0.0008417508417508417	-0.0008417508417508417	-0.0008417508417508417	-0.0008417508417508417	-0.0008417508417508417
shelves2	-0.0008417508417508417	-0.0008417508417508417	-0.0008417508417508417	-0.0008417508417508417	-0.0008417508417508417	-0.0008417508417508417	-0.0008417508417508417	-0.0008417508417508417	-0.0008417508417508417	-0.0008417508417508417	-0.0008417508417508417	-0.0008417508417508417	-0.0008417508417508417	-0.0008417508417508417	-0.0008417508417508417	-0.0008417508417508417	-0.0008417508417508417	-0.0008417508417508417	-0.0008417508417508417	-0.0008417508417508417	-0.0008417508417508417	-0.0008417508417508417	-0.0008417508417508417	-0.0008417508417508417	0.013888888888888888	-0.0	0.013888888888888888	-0.0008417508417508417	-0.0008417508417508417	-0.0008417508417508417	-0.0008417508417508417	-0.0008417508417508417	-0.0008417508417508417	-0.0008417508417508417	-0.0008417508417508417	-0.0008417508417508417
shelves3	-0.0008417508417508417	-0.0008417508417508417	-0.0008417508417508417	-0.0008417508417508417	-0.0008417508417508417	-0.0008417508417508417	-0.0008417508417508417	-0.0008417508417508417	-0.0008417508417508417	-0.0008417508417508417	-0.0008417508417508417	-0.0008417508417508417	-0.0008417508417508417	-0.0008417508417508417	-0.0008417508417508417	-0.0008417508417508417	-0.0008417508417508417	-0.0008417508417508417	-0.0008417508417508417	-0.0008417508417508417	-0.0008417508417508417	-0.0008417508417508417	-0.0008417508417508417	-0.0008417508417508417	0.013888888888888888	0.013888888888888888	-0.0	-0.0008417508417508417	-0.0008417508417508417	-0.0008417508417508417	-0.0008417508417508417	-0.0008417508417508417	-0.0008417508417508417	-0.0008417508417508417	-0.0008417508417508417	-0.0008417508417508417
shoppingcart1	-0.0008417508417508417	-0.0008417508417508417	-0.0008417508417508417	-0.0008417508417508417	-0.0008417508417508417	-0.0008417508417508417	-0.0008417508417508417	-0.0008417508417508417	-0.0008417508417508417	-0.0008417508417508417	-0.0008417508417508417	-0.0008417508417508417	-0.0008417508417508417	-0.0008417508417508417	-0.0008417508417508417	-0.0008417508417508417	-0.0008417508417508417	-0.0008417508417508417	-0.0008417508417508417	-0.0008417508417508417	-0.0008417508417508417	-0.0008417508417508417	-0.0008417508417508417	-0.0008417508417508417	-0.0008417508417508417	-0.0008417508417508417	-0.0008417508417508417	-0.0	0.013888888888888888	0.013888888888888888	-0.0008417508417508417	-0.0008417508417508417	-0.0008417508417508417	-0.0008417508417508417	-0.0008417508417508417	-0.0008417508417508417
shoppingcart2	-0.0008417508417508417	-0.0008417508417508417	-0.0008417508417508417	-0.0008417508417508417	-0.0008417508417508417	-0.0008417508417508417	-0.0008417508417508417	-0.0008417508417508417	-0.0008417508417508417	-0.0008417508417508417	-0.0008417508417508417	-0.0008417508417508417	-0.0008417508417508417	-0.0008417508417508417	-0.0008417508417508417	-0.0008417508417508417	-0.0008417508417508417	-0.0008417508417508417	-0.0008417508417508417	-0.0008417508417508417	-0.0008417508417508417	-0.0008417508417508417	-0.0008417508417508417	-0.0008417508417508417	-0.0008417508417508417	-0.0008417508417508417	-0.0008417508417508417	0.013888888888888888	-0.0	0.013888888888888888	-0.0008417508417508417	-0.0008417508417508417	-0.0008417508417508417	-0.0008417508417508417	-0.0008417508417508417	-0.0008417508417508417
shoppingcart3	-0.0008417508417508417	-0.0008417508417508417	-0.0008417508417508417	-0.0008417508417508417	-0.0008417508417508417	-0.0008417508417508417	-0.0008417508417508417	-0.0008417508417508417	-0.0008417508417508417	-0.0008417508417508417	-0.0008417508417508417	-0.0008417508417508417	-0.0008417508417508417	-0.0008417508417508417	-0.0008417508417508417	-0.0008417508417508417	-0.0008417508417508417	-0.0008417508417508417	-0.0008417508417508417	-0.0008417508417508417	-0.0008417508417508417	-0.0008417508417508417	-0.0008417508417508417	-0.0008417508417508417	-0.0008417508417508417	-0.0008417508417508417	-0.0008417508417508417	0.013888888888888888	0.013888888888888888	-0.0	-0.0008417508417508417	-0.0008417508417508417	-0.0008417508417508417	-0.0008417508417508417	-0.0008417508417508417	-0.0008417508417508417
towel1	-0.0008417508417508417	-0.0008417508417508417	-0.0008417508417508417	-0.0008417508417508417	-0.0008417508417508417	-0.0008417508417508417	-0.0008417508417508417	-0.0008417508417508417	-0.0008417508417508417	-0.0008417508417508417	-0.0008417508417508417	-0.0008417508417508417	-0.0008417508417508417	-0.0008417508417508417	-0.0008417508417508417	-0.0008417508417508417	-0.0008417508417508417	-0.0008417508417508417	-0.0008417508417508417	-0.0008417508417508417	-0.0008417508417508417	-0.0008417508417508417	-0.0008417508417508417	-0.0008417508417508417	-0.0008417508417508417	-0.0008417508417508417	-0.0008417508417508417	-0.0008417508417508417	-0.0008417508417508417	-0.0008417508417508417	-0.0	0.013888888888888888	0.013888888888888888	-0.0008417508417508417	-0.0008417508417508417	-0.0008417508417508417
towel2	-0.0008417508417508417	-0.0008417508417508417	-0.0008417508417508417	-0.0008417508417508417	-0.0008417508417508417	-0.0008417508417508417	-0.0008417508417508417	-0.0008417508417508417	-0.0008417508417508417	-0.0008417508417508417	-0.0008417508417508417	-0.0008417508417508417	-0.0008417508417508417	-0.0008417508417508417	-0.0008417508417508417	-0.0008417508417508417	-0.0008417508417508417	-0.0008417508417508417	-0.0008417508417508417	-0.0008417508417508417	-0.0008417508417508417	-0.0008417508417508417	-0.0008417508417508417	-0.0008417508417508417	-0.0008417508417508417	-0.0008417508417508417	-0.0008417508417508417	-0.0008417508417508417	-0.0008417508417508417	-0.0008417508417508417	0.013888888888888888	-0.0	0.013888888888888888	-0.0008417508417508417	-0.0008417508417508417	-0.0008417508417508417
towel3	-0.0008417508417508417	-0.0008417508417508417	-0.0008417508417508417	-0.0008417508417508417	-0.0008417508417508417	-0.0008417508417508417	-0.0008417508417508417	-0.0008417508417508417	-0.0008417508417508417	-0.0008417508417508417	-0.0008417508417508417	-0.0008417508417508417	-0.0008417508417508417	-0.0008417508417508417	-0.0008417508417508417	-0.0008417508417508417	-0.0008417508417508417	-0.0008417508417508417	-0.0008417508417508417	-0.0008417508417508417	-0.0008417508417508417	-0.0008417508417508417	-0.0008417508417508417	-0.0008417508417508417	-0.0008417508417508417	-0.0008417508417508417	-0.0008417508417508417	-0.0008417508417508417	-0.0008417508417508417	-0.0008417508417508417	0.013888888888888888	0.013888888888888888	-0.0	-0.0008417508417508417	-0.0008417508417508417	-0.0008417508417508417
tree1	-0.0008417508417508417	-0.0008417508417508417	-0.0008417508417508417	-0.0008417508417508417	-0.0008417508417508417	-0.0008417508417508417	-0.0008417508417508417	-0.0008417508417508417	-0.0008417508417508417	-0.0008417508417508417	-0.0008417508417508417	-0.0008417508417508417	-0.0008417508417508417	-0.0008417508417508417	-0.0008417508417508417	-0.0008417508417508417	-0.0008417508417508417	-0.0008417508417508417	-0.0008417508417508417	-0.0008417508417508417	-0.0008417508417508417	-0.0008417508417508417	-0.0008417508417508417	-0.0008417508417508417	-0.0008417508417508417	-0.0008417508417508417	-0.0008417508417508417	-0.0008417508417508417	-0.0008417508417508417	-0.0008417508417508417	-0.0008417508417508417	-0.0008417508417508417	-0.0008417508417508417	-0.0	0.013888888888888888	0.013888888888888888
tree2	-0.0008417508417508417	-0.0008417508417508417	-0.0008417508417508417	-0.0008417508417508417	-0.0008417508417508417	-0.0008417508417508417	-0.0008417508417508417	-0.0008417508417508417	-0.0008417508417508417	-0.0008417508417508417	-0.0008417508417508417	-0.0008417508417508417	-0.0008417508417508417	-0.0008417508417508417	-0.0008417508417508417	-0.0008417508417508417	-0.0008417508417508417	-0.0008417508417508417	-0.0008417508417508417	-0.0008417508417508417	-0.0008417508417508417	-0.0008417508417508417	-0.0008417508417508417	-0.0008417508417508417	-0.0008417508417508417	-0.0008417508417508417	-0.0008417508417508417	-0.0008417508417508417	-0.0008417508417508417	-0.0008417508417508417	-0.0008417508417508417	-0.0008417508417508417	-0.0008417508417508417	0.013888888888888888	-0.0	0.013888888888888888
tree3	-0.0008417508417508417	-0.0008417508417508417	-0.0008417508417508417	-0.0008417508417508417	-0.0008417508417508417	-0.0008417508417508417	-0.0008417508417508417	-0.0008417508417508417	-0.0008417508417508417	-0.0008417508417508417	-0.0008417508417508417	-0.0008417508417508417	-0.0008417508417508417	-0.0008417508417508417	-0.0008417508417508417	-0.0008417508417508417	-0.0008417508417508417	-0.0008417508417508417	-0.0008417508417508417	-0.0008417508417508417	-0.0008417508417508417	-0.0008417508417508417	-0.0008417508417508417	-0.0008417508417508417	-0.0008417508417508417	-0.0008417508417508417	-0.0008417508417508417	-0.0008417508417508417	-0.0008417508417508417	-0.0008417508417508417	-0.0008417508417508417	-0.0008417508417508417	-0.0008417508417508417	0.013888888888888888	0.013888888888888888	-0.0
