# Supplementary material for: Infants have rich visual categories in ventrotemporal cortex at 2 months of age
Source: Nat Neurosci. 2026 Feb 2;29(3):693–702. doi: 10.1038/s41593-025-02187-8 (PMC12971487; doi:10.1038/s41593-025-02187-8)
Supplement: Supplementary file 11 — .csv files calculated using the perceptual features for each of the images. One .csv file per categorical RSM is also included, but these were constructed during the analysis pipeline. [file 41593_2025_2187_MOESM11_ESM.zip › ODoherty_ED_Fig2/perceptual-features_elongation_rdm.csv]

	cat1	cat2	cat3	crab1	crab2	crab3	dishware1	dishware2	dishware3	fence1	fence2	fence3	food1	food2	food3	rubberduck1	rubberduck2	rubberduck3	seabird1	seabird2	seabird3	shelves1	shelves2	shelves3	shoppingcart1	shoppingcart2	shoppingcart3	squirrel1	squirrel2	squirrel3	towel1	towel2	towel3	tree_1	tree_2	tree_3
cat1	-0.0	-0.02165290077202542	-0.15151760057471259	-0.07159112237237236	-0.122255608974359	-0.1769948422330097	-0.0781447885005066	-0.1018674686014936	-0.1797876602564103	-0.011864160321489015	-0.23372395833333331	-0.12963636555330635	-0.04328221450617284	-0.06133931938159881	-0.031768305016181275	-0.06049325980392156	-0.16017446095571092	-0.0440988600628931	-0.008368632779198637	-0.08610882675438597	-0.07817803112362798	-0.07817803112362798	-0.08610882675438597	-0.007191506410256454	-0.03090295900023197	-0.03090295900023197	-0.002447371291448508	-0.25343561746987947	-0.04328221450617284	-0.029472522605083068	-1.164370265151515	-0.03676556647940071	-0.09426704348579351	-0.029472522605083068	-0.03090295900023197	-0.12963636555330635
cat2	-0.02165290077202542	-0.0	-0.12986469980268717	-0.049938221600346944	-0.14390850974638442	-0.19864774300503513	-0.05649188772848118	-0.12352036937351901	-0.20144056102843572	-0.03351706109351443	-0.2120710575613079	-0.11880991516729364	-0.03245576412016013	-0.08299222015362423	-0.053421205788206694	-0.03884035903189614	-0.1385215601836855	-0.06575176083491852	-0.030021533551224056	-0.09693527714039868	-0.08900448150964069	-0.08900448150964069	-0.09693527714039868	-0.028844407182281873	-0.03812059259090711	-0.03812059259090711	-0.01920552948057691	-0.23178271669785405	-0.03245576412016013	-0.01864607221907036	-1.1427173643794897	-0.015112665707375295	-0.11591994425781893	-0.01864607221907036	-0.03812059259090711	-0.11880991516729364
cat3	-0.15151760057471259	-0.12986469980268717	-0.0	-0.07992647820234022	-0.2737732095490716	-0.3285124428077223	-0.07337281207420598	-0.2533850691762062	-0.3313052608311229	-0.1633817608962016	-0.08220635775862073	-0.053877565265950056	-0.032476585781183454	-0.2128569199563114	-0.18328590559089386	-0.09102434077079102	-0.008656860380998332	-0.19561646063760568	-0.15988623335391122	-0.16186762704174226	-0.15393683141098427	-0.15393683141098427	-0.16186762704174226	-0.15870910698496904	-0.0814088258584695	-0.0814088258584695	-0.14907022928326408	-0.10191801689516689	-0.032476585781183454	-0.046286277682273225	-1.0128526645768026	-0.11475203409531187	-0.2457846440605061	-0.046286277682273225	-0.0814088258584695	-0.053877565265950056
crab1	-0.07159112237237236	-0.049938221600346944	-0.07992647820234022	-0.0	-0.19384673134673136	-0.24858596460538207	-0.006553666128134239	-0.17345859097386596	-0.25137878262878266	-0.08345528269386138	-0.16213283596096095	-0.09384080436712017	-0.007486653319986658	-0.13293044175397117	-0.10335942738855364	-0.0110978625684508	-0.08858333858333856	-0.11568998243526546	-0.079959755151571	-0.12190438794057215	-0.11397359230981416	-0.11397359230981416	-0.12190438794057215	-0.07878262878262882	-0.05476666645768943	-0.05476666645768943	-0.06914375108092385	-0.1818444950975071	-0.007486653319986658	-0.006323038581103113	-1.092779142779143	-0.03482555589297165	-0.16585816585816587	-0.006323038581103113	-0.05476666645768943	-0.09384080436712017
crab2	-0.122255608974359	-0.14390850974638442	-0.2737732095490716	-0.19384673134673136	-0.0	-0.05473923325865071	-0.2004003974748656	-0.020388140372865404	-0.0575320512820513	-0.11039144865286998	-0.3559795673076923	-0.19076417004048585	-0.10441001899335234	-0.06091628959276019	-0.09048730395817772	-0.18274886877828056	-0.2824300699300699	-0.0781567489114659	-0.11388697619516036	-0.02498102226720647	-0.01705022663644848	-0.01705022663644848	-0.02498102226720647	-0.11506410256410254	-0.009848910657887696	-0.009848910657887696	-0.1247029802658075	-0.37569122644423847	-0.10441001899335234	-0.09060032709226257	-1.2866258741258743	-0.1590211754537597	-0.027988565488565487	-0.09060032709226257	-0.009848910657887696	-0.19076417004048585
crab3	-0.1769948422330097	-0.19864774300503513	-0.3285124428077223	-0.24858596460538207	-0.05473923325865071	-0.0	-0.2551396307335163	-0.07512737363151611	-0.0027928180234005895	-0.1651306819115207	-0.410718800566343	-0.2181337866698112	-0.1317796356226777	-0.1156555228514109	-0.14522653721682843	-0.23748810203693127	-0.3371693031887206	-0.1328959821701166	-0.16862620945381107	-0.0023885943621188843	-0.010319389992876876	-0.010319389992876876	-0.0023885943621188843	-0.16980333582275325	-0.0280953217441046	-0.0280953217441046	-0.17944221352445822	-0.4304304597028892	-0.1317796356226777	-0.11796994372158792	-1.341365107384525	-0.21376040871241042	-0.0827277987472162	-0.11796994372158792	-0.0280953217441046	-0.2181337866698112
dishware1	-0.0781447885005066	-0.05649188772848118	-0.07337281207420598	-0.006553666128134239	-0.2004003974748656	-0.2551396307335163	-0.0	-0.1800122571020002	-0.2579324487569169	-0.09000894882199562	-0.1555791698328267	-0.09056397130305305	-0.004209820255919539	-0.1394841078821054	-0.10991309351668788	-0.01765152869658504	-0.08202967245520432	-0.1222436485633997	-0.08651342127970524	-0.12518122100463927	-0.11725042537388128	-0.11725042537388128	-0.12518122100463927	-0.08533629491076306	-0.05695122183373417	-0.05695122183373417	-0.0756974172090581	-0.17529082896937287	-0.004209820255919539	-0.009599871645170233	-1.0862254766510087	-0.04137922202110589	-0.1724118319863001	-0.009599871645170233	-0.05695122183373417	-0.09056397130305305
dishware2	-0.1018674686014936	-0.12352036937351901	-0.2533850691762062	-0.17345859097386596	-0.020388140372865404	-0.07512737363151611	-0.1800122571020002	-0.0	-0.0779201916549167	-0.09000330828000458	-0.3355914269348269	-0.18057009985405315	-0.09421594880691964	-0.04052814921989478	-0.07009916358531232	-0.16236072840541516	-0.2620419295572045	-0.0577686085386005	-0.09349883582229496	-0.03517509245363917	-0.02724429682288118	-0.02724429682288118	-0.03517509245363917	-0.09467596219123714	-0.003052863866932561	-0.003052863866932561	-0.1043148398929421	-0.35530308607137306	-0.09421594880691964	-0.08040625690582986	-1.2662377337530089	-0.1386330350808943	-0.007600425115700082	-0.08040625690582986	-0.003052863866932561	-0.18057009985405315
dishware3	-0.1797876602564103	-0.20144056102843572	-0.3313052608311229	-0.25137878262878266	-0.0575320512820513	-0.0027928180234005895	-0.2579324487569169	-0.0779201916549167	-0.0	-0.16792349993492128	-0.4135116185897436	-0.2195301956815115	-0.133176044634378	-0.11844834087481149	-0.14801935524022902	-0.24028092006033186	-0.3399621212121212	-0.1356888001935172	-0.17141902747721166	-0.003785003373819179	-0.011715799004577171	-0.011715799004577171	-0.003785003373819179	-0.17259615384615384	-0.02902626108523813	-0.02902626108523813	-0.1822350315478588	-0.43322327772628977	-0.133176044634378	-0.11936635273328822	-1.3441579254079254	-0.216553226735811	-0.08552061677061679	-0.11936635273328822	-0.02902626108523813	-0.2195301956815115
fence1	-0.011864160321489015	-0.03351706109351443	-0.1633817608962016	-0.08345528269386138	-0.11039144865286998	-0.1651306819115207	-0.09000894882199562	-0.09000330828000458	-0.16792349993492128	-0.0	-0.24558811865482233	-0.13556844571405086	-0.049214294666917346	-0.0494751590601098	-0.01990414469469226	-0.07235742012541058	-0.17203862127719993	-0.03223469974140408	-0.0034955275422903775	-0.08017674659364146	-0.07224595096288347	-0.07224595096288347	-0.08017674659364146	-0.0046726539112325605	-0.026948238893068965	-0.026948238893068965	-0.014311531612937523	-0.2652997777913685	-0.049214294666917346	-0.035404602765827575	-1.1762344254730042	-0.04862972680088973	-0.0824028831643045	-0.035404602765827575	-0.026948238893068965	-0.13556844571405086
fence2	-0.23372395833333331	-0.2120710575613079	-0.08220635775862073	-0.16213283596096095	-0.3559795673076923	-0.410718800566343	-0.1555791698328267	-0.3355914269348269	-0.4135116185897436	-0.24558811865482233	-0.0	-0.012774386386639691	-0.07357976466049382	-0.2950632777149321	-0.2654922633495146	-0.17323069852941175	-0.0735494973776224	-0.2778228183962264	-0.24209259111253195	-0.20297080592105263	-0.19504001029029464	-0.19504001029029464	-0.20297080592105263	-0.24091546474358977	-0.10881094511134308	-0.10881094511134308	-0.2312765870418848	-0.019711659136546156	-0.07357976466049382	-0.08738945656158359	-0.9306463068181818	-0.1969583918539326	-0.3279910018191268	-0.08738945656158359	-0.10881094511134308	-0.012774386386639691
fence3	-0.12963636555330635	-0.11880991516729364	-0.053877565265950056	-0.09384080436712017	-0.19076417004048585	-0.2181337866698112	-0.09056397130305305	-0.18057009985405315	-0.2195301956815115	-0.13556844571405086	-0.012774386386639691	-0.0	-0.043177075523566755	-0.16030602524410575	-0.145520518061397	-0.09938973565134557	-0.04954913507545089	-0.1516857955847529	-0.13382068194290567	-0.10787259615384616	-0.10390719833846716	-0.10390719833846716	-0.10787259615384616	-0.13323211875843458	-0.0586636013512181	-0.0586636013512181	-0.1284126799075821	-0.0029185568183666133	-0.043177075523566755	-0.05008192147411164	-0.4525487670224512	-0.11125358231360599	-0.1767698872962031	-0.05008192147411164	-0.0586636013512181	-0.0
food1	-0.04328221450617284	-0.03245576412016013	-0.032476585781183454	-0.007486653319986658	-0.10441001899335234	-0.1317796356226777	-0.004209820255919539	-0.09421594880691964	-0.133176044634378	-0.049214294666917346	-0.07357976466049382	-0.043177075523566755	-0.0	-0.07395187419697224	-0.05916636701426348	-0.013035584604212058	-0.03680501597168262	-0.06533164453761939	-0.04746653089577216	-0.0646955206302794	-0.06073012281490041	-0.06073012281490041	-0.0646955206302794	-0.046877967711301066	-0.029878884335506933	-0.029878884335506933	-0.042058528860448585	-0.0834355942287669	-0.0	-0.006904845950544886	-0.5389029180695848	-0.024899431266472483	-0.0904157362490696	-0.006904845950544886	-0.029878884335506933	-0.043177075523566755
food2	-0.06133931938159881	-0.08299222015362423	-0.2128569199563114	-0.13293044175397117	-0.06091628959276019	-0.1156555228514109	-0.1394841078821054	-0.04052814921989478	-0.11844834087481149	-0.0494751590601098	-0.2950632777149321	-0.16030602524410575	-0.07395187419697224	-0.0	-0.029571014365417536	-0.12183257918552037	-0.22151378033730973	-0.017240459318705714	-0.052970686602400174	-0.055439167063586564	-0.04750837143282857	-0.04750837143282857	-0.055439167063586564	-0.05414781297134236	-0.0104565192063657	-0.0104565192063657	-0.06378669067304732	-0.3147749368514783	-0.07395187419697224	-0.060142182295882474	-1.225709584533114	-0.09810488586099952	-0.0329277241041947	-0.060142182295882474	-0.0104565192063657	-0.16030602524410575
food3	-0.031768305016181275	-0.053421205788206694	-0.18328590559089386	-0.10335942738855364	-0.09048730395817772	-0.14522653721682843	-0.10991309351668788	-0.07009916358531232	-0.14801935524022902	-0.01990414469469226	-0.2654922633495146	-0.145520518061397	-0.05916636701426348	-0.029571014365417536	-0.0	-0.09226156482010284	-0.1919427659718922	-0.012330555046711822	-0.023399672236982638	-0.07022467424629533	-0.06229387861553734	-0.06229387861553734	-0.07022467424629533	-0.02457679860592482	-0.020313523994838212	-0.020313523994838212	-0.03421567630762978	-0.28520392248606075	-0.05916636701426348	-0.045356675113173706	-1.1961385701676965	-0.06853387149558199	-0.062498738469612236	-0.045356675113173706	-0.020313523994838212	-0.145520518061397
rubberduck1	-0.06049325980392156	-0.03884035903189614	-0.09102434077079102	-0.0110978625684508	-0.18274886877828056	-0.23748810203693127	-0.01765152869658504	-0.16236072840541516	-0.24028092006033186	-0.07235742012541058	-0.17323069852941175	-0.09938973565134557	-0.013035584604212058	-0.12183257918552037	-0.09226156482010284	-0.0	-0.09968120115178936	-0.10459211986681466	-0.0688618925831202	-0.11635545665634675	-0.10842466102558876	-0.10842466102558876	-0.11635545665634675	-0.06768476621417802	-0.05106737893487249	-0.05106737893487249	-0.058045888512473054	-0.1929423576659579	-0.013035584604212058	-0.000774107296877713	-1.1038770053475937	-0.02372769332452085	-0.15476030328971507	-0.000774107296877713	-0.05106737893487249	-0.09938973565134557
rubberduck2	-0.16017446095571092	-0.1385215601836855	-0.008656860380998332	-0.08858333858333856	-0.2824300699300699	-0.3371693031887206	-0.08202967245520432	-0.2620419295572045	-0.3399621212121212	-0.17203862127719993	-0.0735494973776224	-0.04954913507545089	-0.03680501597168262	-0.22151378033730973	-0.1919427659718922	-0.09968120115178936	-0.0	-0.20427332101860401	-0.16854309373490955	-0.16619605723224143	-0.15826526160148344	-0.15826526160148344	-0.16619605723224143	-0.16736596736596737	-0.08429444598546894	-0.08429444598546894	-0.1577270896642624	-0.09326115651416855	-0.03680501597168262	-0.05061470787277239	-1.0041958041958043	-0.1234088944763102	-0.25444150444150443	-0.05061470787277239	-0.08429444598546894	-0.04954913507545089
rubberduck3	-0.0440988600628931	-0.06575176083491852	-0.19561646063760568	-0.11568998243526546	-0.0781567489114659	-0.1328959821701166	-0.1222436485633997	-0.0577686085386005	-0.1356888001935172	-0.03223469974140408	-0.2778228183962264	-0.1516857955847529	-0.06533164453761939	-0.017240459318705714	-0.012330555046711822	-0.10459211986681466	-0.20427332101860401	-0.0	-0.03573022728369446	-0.06405939672293942	-0.05612860109218143	-0.05612860109218143	-0.06405939672293942	-0.03690735365263664	-0.016203338979267606	-0.016203338979267606	-0.046546231354341605	-0.29753447753277257	-0.06533164453761939	-0.05152195263652962	-1.2084691252144082	-0.08086442654229381	-0.050168183422900414	-0.05152195263652962	-0.016203338979267606	-0.1516857955847529
seabird1	-0.008368632779198637	-0.030021533551224056	-0.15988623335391122	-0.079959755151571	-0.11388697619516036	-0.16862620945381107	-0.08651342127970524	-0.09349883582229496	-0.17141902747721166	-0.0034955275422903775	-0.24209259111253195	-0.13382068194290567	-0.04746653089577216	-0.052970686602400174	-0.023399672236982638	-0.0688618925831202	-0.16854309373490955	-0.03573022728369446	-0.0	-0.08192451036478665	-0.07399371473402866	-0.07399371473402866	-0.08192451036478665	-0.001177126368942183	-0.028113414740499092	-0.028113414740499092	-0.010816004070647145	-0.2618042502490781	-0.04746653089577216	-0.033656838994682386	-1.1727388979307138	-0.04513419925859935	-0.08589841070659487	-0.033656838994682386	-0.028113414740499092	-0.13382068194290567
seabird2	-0.08610882675438597	-0.09693527714039868	-0.16186762704174226	-0.12190438794057215	-0.02498102226720647	-0.0023885943621188843	-0.12518122100463927	-0.03517509245363917	-0.003785003373819179	-0.08017674659364146	-0.20297080592105263	-0.10787259615384616	-0.0646955206302794	-0.055439167063586564	-0.07022467424629533	-0.11635545665634675	-0.16619605723224143	-0.06405939672293942	-0.08192451036478665	-0.0	-0.003965397815378996	-0.003965397815378996	-0.0	-0.08251307354925774	-0.013251462751346005	-0.013251462751346005	-0.08733251240011022	-0.2128266354893257	-0.0646955206302794	-0.05779067467973452	-0.6682939593301436	-0.10449160999408633	-0.038975305011489214	-0.05779067467973452	-0.013251462751346005	-0.10787259615384616
seabird3	-0.07817803112362798	-0.08900448150964069	-0.15393683141098427	-0.11397359230981416	-0.01705022663644848	-0.010319389992876876	-0.11725042537388128	-0.02724429682288118	-0.011715799004577171	-0.07224595096288347	-0.19504001029029464	-0.10390719833846716	-0.06073012281490041	-0.04750837143282857	-0.06229387861553734	-0.10842466102558876	-0.15826526160148344	-0.05612860109218143	-0.07399371473402866	-0.003965397815378996	-0.0	-0.0	-0.003965397815378996	-0.07458227791849975	-0.010607864207760007	-0.010607864207760007	-0.07940171676935223	-0.2048958398585677	-0.06073012281490041	-0.05382527686435552	-0.6603631636993855	-0.09656081436332833	-0.031044509380731222	-0.05382527686435552	-0.010607864207760007	-0.10390719833846716
shelves1	-0.07817803112362798	-0.08900448150964069	-0.15393683141098427	-0.11397359230981416	-0.01705022663644848	-0.010319389992876876	-0.11725042537388128	-0.02724429682288118	-0.011715799004577171	-0.07224595096288347	-0.19504001029029464	-0.10390719833846716	-0.06073012281490041	-0.04750837143282857	-0.06229387861553734	-0.10842466102558876	-0.15826526160148344	-0.05612860109218143	-0.07399371473402866	-0.003965397815378996	-0.0	-0.0	-0.003965397815378996	-0.07458227791849975	-0.010607864207760007	-0.010607864207760007	-0.07940171676935223	-0.2048958398585677	-0.06073012281490041	-0.05382527686435552	-0.6603631636993855	-0.09656081436332833	-0.031044509380731222	-0.05382527686435552	-0.010607864207760007	-0.10390719833846716
shelves2	-0.08610882675438597	-0.09693527714039868	-0.16186762704174226	-0.12190438794057215	-0.02498102226720647	-0.0023885943621188843	-0.12518122100463927	-0.03517509245363917	-0.003785003373819179	-0.08017674659364146	-0.20297080592105263	-0.10787259615384616	-0.0646955206302794	-0.055439167063586564	-0.07022467424629533	-0.11635545665634675	-0.16619605723224143	-0.06405939672293942	-0.08192451036478665	-0.0	-0.003965397815378996	-0.003965397815378996	-0.0	-0.08251307354925774	-0.013251462751346005	-0.013251462751346005	-0.08733251240011022	-0.2128266354893257	-0.0646955206302794	-0.05779067467973452	-0.6682939593301436	-0.10449160999408633	-0.038975305011489214	-0.05779067467973452	-0.013251462751346005	-0.10787259615384616
shelves3	-0.007191506410256454	-0.028844407182281873	-0.15870910698496904	-0.07878262878262882	-0.11506410256410254	-0.16980333582275325	-0.08533629491076306	-0.09467596219123714	-0.17259615384615384	-0.0046726539112325605	-0.24091546474358977	-0.13323211875843458	-0.046877967711301066	-0.05414781297134236	-0.02457679860592482	-0.06768476621417802	-0.16736596736596737	-0.03690735365263664	-0.001177126368942183	-0.08251307354925774	-0.07458227791849975	-0.07458227791849975	-0.08251307354925774	-0.0	-0.028505790196813152	-0.028505790196813152	-0.009638877701704962	-0.2606271238801359	-0.046877967711301066	-0.033068275810211295	-1.1715617715617717	-0.04395707288965717	-0.08707553707553706	-0.033068275810211295	-0.028505790196813152	-0.13323211875843458
shoppingcart1	-0.03090295900023197	-0.03812059259090711	-0.0814088258584695	-0.05476666645768943	-0.009848910657887696	-0.0280953217441046	-0.05695122183373417	-0.003052863866932561	-0.02902626108523813	-0.026948238893068965	-0.10881094511134308	-0.0586636013512181	-0.029878884335506933	-0.0104565192063657	-0.020313523994838212	-0.05106737893487249	-0.08429444598546894	-0.016203338979267606	-0.028113414740499092	-0.013251462751346005	-0.010607864207760007	-0.010607864207760007	-0.013251462751346005	-0.028505790196813152	-0.0	-0.0	-0.03171874943071481	-0.11538149815685846	-0.029878884335506933	-0.02527565370181034	-0.41902638071740367	-0.04315814782669888	-0.0005193888283658669	-0.02527565370181034	-0.0	-0.0586636013512181
shoppingcart2	-0.03090295900023197	-0.03812059259090711	-0.0814088258584695	-0.05476666645768943	-0.009848910657887696	-0.0280953217441046	-0.05695122183373417	-0.003052863866932561	-0.02902626108523813	-0.026948238893068965	-0.10881094511134308	-0.0586636013512181	-0.029878884335506933	-0.0104565192063657	-0.020313523994838212	-0.05106737893487249	-0.08429444598546894	-0.016203338979267606	-0.028113414740499092	-0.013251462751346005	-0.010607864207760007	-0.010607864207760007	-0.013251462751346005	-0.028505790196813152	-0.0	-0.0	-0.03171874943071481	-0.11538149815685846	-0.029878884335506933	-0.02527565370181034	-0.41902638071740367	-0.04315814782669888	-0.0005193888283658669	-0.02527565370181034	-0.0	-0.0586636013512181
shoppingcart3	-0.002447371291448508	-0.01920552948057691	-0.14907022928326408	-0.06914375108092385	-0.1247029802658075	-0.17944221352445822	-0.0756974172090581	-0.1043148398929421	-0.1822350315478588	-0.014311531612937523	-0.2312765870418848	-0.1284126799075821	-0.042058528860448585	-0.06378669067304732	-0.03421567630762978	-0.058045888512473054	-0.1577270896642624	-0.046546231354341605	-0.010816004070647145	-0.08733251240011022	-0.07940171676935223	-0.07940171676935223	-0.08733251240011022	-0.009638877701704962	-0.03171874943071481	-0.03171874943071481	-0.0	-0.25098824617843096	-0.042058528860448585	-0.028248836959358814	-1.1619228938600665	-0.034318195187952205	-0.09671441477724202	-0.028248836959358814	-0.03171874943071481	-0.1284126799075821
squirrel1	-0.25343561746987947	-0.23178271669785405	-0.10191801689516689	-0.1818444950975071	-0.37569122644423847	-0.4304304597028892	-0.17529082896937287	-0.35530308607137306	-0.43322327772628977	-0.2652997777913685	-0.019711659136546156	-0.0029185568183666133	-0.0834355942287669	-0.3147749368514783	-0.28520392248606075	-0.1929423576659579	-0.09326115651416855	-0.29753447753277257	-0.2618042502490781	-0.2128266354893257	-0.2048958398585677	-0.2048958398585677	-0.2128266354893257	-0.2606271238801359	-0.11538149815685846	-0.11538149815685846	-0.25098824617843096	-0.0	-0.0834355942287669	-0.09724528612985667	-0.9109346476816357	-0.21667005099047876	-0.347702660955673	-0.09724528612985667	-0.11538149815685846	-0.0029185568183666133
squirrel2	-0.04328221450617284	-0.03245576412016013	-0.032476585781183454	-0.007486653319986658	-0.10441001899335234	-0.1317796356226777	-0.004209820255919539	-0.09421594880691964	-0.133176044634378	-0.049214294666917346	-0.07357976466049382	-0.043177075523566755	-0.0	-0.07395187419697224	-0.05916636701426348	-0.013035584604212058	-0.03680501597168262	-0.06533164453761939	-0.04746653089577216	-0.0646955206302794	-0.06073012281490041	-0.06073012281490041	-0.0646955206302794	-0.046877967711301066	-0.029878884335506933	-0.029878884335506933	-0.042058528860448585	-0.0834355942287669	-0.0	-0.006904845950544886	-0.5389029180695848	-0.024899431266472483	-0.0904157362490696	-0.006904845950544886	-0.029878884335506933	-0.043177075523566755
squirrel3	-0.029472522605083068	-0.01864607221907036	-0.046286277682273225	-0.006323038581103113	-0.09060032709226257	-0.11796994372158792	-0.009599871645170233	-0.08040625690582986	-0.11936635273328822	-0.035404602765827575	-0.08738945656158359	-0.05008192147411164	-0.006904845950544886	-0.060142182295882474	-0.045356675113173706	-0.000774107296877713	-0.05061470787277239	-0.05152195263652962	-0.033656838994682386	-0.05779067467973452	-0.05382527686435552	-0.05382527686435552	-0.05779067467973452	-0.033068275810211295	-0.02527565370181034	-0.02527565370181034	-0.028248836959358814	-0.09724528612985667	-0.006904845950544886	-0.0	-0.5527126099706745	-0.011089739365382711	-0.07660604434797982	-0.0	-0.02527565370181034	-0.05008192147411164
towel1	-1.164370265151515	-1.1427173643794897	-1.0128526645768026	-1.092779142779143	-1.2866258741258743	-1.341365107384525	-1.0862254766510087	-1.2662377337530089	-1.3441579254079254	-1.1762344254730042	-0.9306463068181818	-0.4525487670224512	-0.5389029180695848	-1.225709584533114	-1.1961385701676965	-1.1038770053475937	-1.0041958041958043	-1.2084691252144082	-1.1727388979307138	-0.6682939593301436	-0.6603631636993855	-0.6603631636993855	-0.6682939593301436	-1.1715617715617717	-0.41902638071740367	-0.41902638071740367	-1.1619228938600665	-0.9109346476816357	-0.5389029180695848	-0.5527126099706745	-0.0	-1.1276046986721144	-1.2586373086373086	-0.5527126099706745	-0.41902638071740367	-0.4525487670224512
towel2	-0.03676556647940071	-0.015112665707375295	-0.11475203409531187	-0.03482555589297165	-0.1590211754537597	-0.21376040871241042	-0.04137922202110589	-0.1386330350808943	-0.216553226735811	-0.04862972680088973	-0.1969583918539326	-0.11125358231360599	-0.024899431266472483	-0.09810488586099952	-0.06853387149558199	-0.02372769332452085	-0.1234088944763102	-0.08086442654229381	-0.04513419925859935	-0.10449160999408633	-0.09656081436332833	-0.09656081436332833	-0.10449160999408633	-0.04395707288965717	-0.04315814782669888	-0.04315814782669888	-0.034318195187952205	-0.21667005099047876	-0.024899431266472483	-0.011089739365382711	-1.1276046986721144	-0.0	-0.13103260996519422	-0.011089739365382711	-0.04315814782669888	-0.11125358231360599
towel3	-0.09426704348579351	-0.11591994425781893	-0.2457846440605061	-0.16585816585816587	-0.027988565488565487	-0.0827277987472162	-0.1724118319863001	-0.007600425115700082	-0.08552061677061679	-0.0824028831643045	-0.3279910018191268	-0.1767698872962031	-0.0904157362490696	-0.0329277241041947	-0.062498738469612236	-0.15476030328971507	-0.25444150444150443	-0.050168183422900414	-0.08589841070659487	-0.038975305011489214	-0.031044509380731222	-0.031044509380731222	-0.038975305011489214	-0.08707553707553706	-0.0005193888283658669	-0.0005193888283658669	-0.09671441477724202	-0.347702660955673	-0.0904157362490696	-0.07660604434797982	-1.2586373086373086	-0.13103260996519422	-0.0	-0.07660604434797982	-0.0005193888283658669	-0.1767698872962031
tree_1	-0.029472522605083068	-0.01864607221907036	-0.046286277682273225	-0.006323038581103113	-0.09060032709226257	-0.11796994372158792	-0.009599871645170233	-0.08040625690582986	-0.11936635273328822	-0.035404602765827575	-0.08738945656158359	-0.05008192147411164	-0.006904845950544886	-0.060142182295882474	-0.045356675113173706	-0.000774107296877713	-0.05061470787277239	-0.05152195263652962	-0.033656838994682386	-0.05779067467973452	-0.05382527686435552	-0.05382527686435552	-0.05779067467973452	-0.033068275810211295	-0.02527565370181034	-0.02527565370181034	-0.028248836959358814	-0.09724528612985667	-0.006904845950544886	-0.0	-0.5527126099706745	-0.011089739365382711	-0.07660604434797982	-0.0	-0.02527565370181034	-0.05008192147411164
tree_2	-0.03090295900023197	-0.03812059259090711	-0.0814088258584695	-0.05476666645768943	-0.009848910657887696	-0.0280953217441046	-0.05695122183373417	-0.003052863866932561	-0.02902626108523813	-0.026948238893068965	-0.10881094511134308	-0.0586636013512181	-0.029878884335506933	-0.0104565192063657	-0.020313523994838212	-0.05106737893487249	-0.08429444598546894	-0.016203338979267606	-0.028113414740499092	-0.013251462751346005	-0.010607864207760007	-0.010607864207760007	-0.013251462751346005	-0.028505790196813152	-0.0	-0.0	-0.03171874943071481	-0.11538149815685846	-0.029878884335506933	-0.02527565370181034	-0.41902638071740367	-0.04315814782669888	-0.0005193888283658669	-0.02527565370181034	-0.0	-0.0586636013512181
tree_3	-0.12963636555330635	-0.11880991516729364	-0.053877565265950056	-0.09384080436712017	-0.19076417004048585	-0.2181337866698112	-0.09056397130305305	-0.18057009985405315	-0.2195301956815115	-0.13556844571405086	-0.012774386386639691	-0.0	-0.043177075523566755	-0.16030602524410575	-0.145520518061397	-0.09938973565134557	-0.04954913507545089	-0.1516857955847529	-0.13382068194290567	-0.10787259615384616	-0.10390719833846716	-0.10390719833846716	-0.10787259615384616	-0.13323211875843458	-0.0586636013512181	-0.0586636013512181	-0.1284126799075821	-0.0029185568183666133	-0.043177075523566755	-0.05008192147411164	-0.4525487670224512	-0.11125358231360599	-0.1767698872962031	-0.05008192147411164	-0.0586636013512181	-0.0
