# Supplementary material for: Infants have rich visual categories in ventrotemporal cortex at 2 months of age
Source: Nat Neurosci. 2026 Feb 2;29(3):693–702. doi: 10.1038/s41593-025-02187-8 (PMC12971487; doi:10.1038/s41593-025-02187-8)
Supplement: Supplementary file 11 — .csv files calculated using the perceptual features for each of the images. One .csv file per categorical RSM is also included, but these were constructed during the analysis pipeline. [file 41593_2025_2187_MOESM11_ESM.zip › ODoherty_ED_Fig2/perceptual-features_size_rdm.csv]

	cat1	cat2	cat3	crab1	crab2	crab3	dishware1	dishware2	dishware3	fence1	fence2	fence3	food1	food2	food3	rubberduck1	rubberduck2	rubberduck3	seabird1	seabird2	seabird3	shelves1	shelves2	shelves3	shoppingcart1	shoppingcart2	shoppingcart3	squirrel1	squirrel2	squirrel3	towel1	towel2	towel3	tree_1	tree_2	tree_3
cat1	-0.0	-9871.5	-13488.5	-20084.5	-14256.0	-24355.0	-18249.5	-19501.0	-19948.0	-6159.5	-11172.5	-10306.5	-70.0	-2894.0	-18385.5	-14633.5	-4152.0	-21883.0	-1146.0	-63269.0	-7270.5	-16992.0	-44254.0	-1917.5	-24371.75	-24371.75	-29692.0	-19320.5	-5821.0	-12654.5	-26028.0	-19724.0	-40073.0	-4366.0	-45117.5	-15239.0
cat2	-9871.5	-0.0	-3617.0	-10213.0	-24127.5	-34226.5	-8378.0	-9629.5	-29819.5	-16031.0	-1301.0	-435.0	-9941.5	-12765.5	-28257.0	-24505.0	-5719.5	-31754.5	-8725.5	-73140.5	-17142.0	-26863.5	-54125.5	-11789.0	-29307.5	-29307.5	-39563.5	-9449.0	-4050.5	-2783.0	-16156.5	-29595.5	-49944.5	-5505.5	-54989.0	-5367.5
cat3	-13488.5	-3617.0	-0.0	-6596.0	-27744.5	-37843.5	-4761.0	-6012.5	-33436.5	-19648.0	-2316.0	-3182.0	-13558.5	-16382.5	-31874.0	-28122.0	-9336.5	-35371.5	-12342.5	-76757.5	-20759.0	-30480.5	-57742.5	-15406.0	-31116.0	-31116.0	-43180.5	-5832.0	-7667.5	-834.0	-12539.5	-33212.5	-53561.5	-9122.5	-58606.0	-1750.5
crab1	-20084.5	-10213.0	-6596.0	-0.0	-34340.5	-44439.5	-1835.0	-583.5	-40032.5	-26244.0	-8912.0	-9778.0	-20154.5	-22978.5	-38470.0	-34718.0	-15932.5	-41967.5	-18938.5	-83353.5	-27355.0	-37076.5	-64338.5	-22002.0	-34414.0	-34414.0	-49776.5	-764.0	-14263.5	-7430.0	-5943.5	-39808.5	-60157.5	-15718.5	-65202.0	-4845.5
crab2	-14256.0	-24127.5	-27744.5	-34340.5	-0.0	-10099.0	-32505.5	-33757.0	-5692.0	-8096.5	-25428.5	-24562.5	-14186.0	-11362.0	-4129.5	-377.5	-18408.0	-7627.0	-15402.0	-49013.0	-6985.5	-2736.0	-29998.0	-12338.5	-17243.75	-17243.75	-15436.0	-33576.5	-20077.0	-26910.5	-40284.0	-5468.0	-25817.0	-18622.0	-30861.5	-29495.0
crab3	-24355.0	-34226.5	-37843.5	-44439.5	-10099.0	-0.0	-42604.5	-43856.0	-4407.0	-18195.5	-35527.5	-34661.5	-24285.0	-21461.0	-5969.5	-4860.75	-28507.0	-2472.0	-25501.0	-38914.0	-17084.5	-3681.5	-19899.0	-22437.5	-12194.25	-12194.25	-5337.0	-43675.5	-30176.0	-37009.5	-50383.0	-4631.0	-15718.0	-28721.0	-20762.5	-39594.0
dishware1	-18249.5	-8378.0	-4761.0	-1835.0	-32505.5	-42604.5	-0.0	-1251.5	-38197.5	-24409.0	-7077.0	-7943.0	-18319.5	-21143.5	-36635.0	-32883.0	-14097.5	-40132.5	-17103.5	-81518.5	-25520.0	-35241.5	-62503.5	-20167.0	-33496.5	-33496.5	-47941.5	-1071.0	-12428.5	-5595.0	-7778.5	-37973.5	-58322.5	-13883.5	-63367.0	-3010.5
dishware2	-19501.0	-9629.5	-6012.5	-583.5	-33757.0	-43856.0	-1251.5	-0.0	-39449.0	-25660.5	-8328.5	-9194.5	-19571.0	-22395.0	-37886.5	-34134.5	-15349.0	-41384.0	-18355.0	-82770.0	-26771.5	-36493.0	-63755.0	-21418.5	-34122.25	-34122.25	-49193.0	-180.5	-13680.0	-6846.5	-6527.0	-39225.0	-59574.0	-15135.0	-64618.5	-4262.0
dishware3	-19948.0	-29819.5	-33436.5	-40032.5	-5692.0	-4407.0	-38197.5	-39449.0	-0.0	-13788.5	-31120.5	-30254.5	-19878.0	-17054.0	-1562.5	-5314.5	-24100.0	-1935.0	-21094.0	-43321.0	-12677.5	-2956.0	-24306.0	-18030.5	-14397.75	-14397.75	-9744.0	-39268.5	-25769.0	-32602.5	-45976.0	-224.0	-20125.0	-24314.0	-25169.5	-35187.0
fence1	-6159.5	-16031.0	-19648.0	-26244.0	-8096.5	-18195.5	-24409.0	-25660.5	-13788.5	-0.0	-17332.0	-16466.0	-6089.5	-3265.5	-12226.0	-8474.0	-10311.5	-15723.5	-7305.5	-57109.5	-1111.0	-10832.5	-38094.5	-4242.0	-21292.0	-21292.0	-23532.5	-25480.0	-11980.5	-18814.0	-32187.5	-13564.5	-33913.5	-10525.5	-38958.0	-21398.5
fence2	-11172.5	-1301.0	-2316.0	-8912.0	-25428.5	-35527.5	-7077.0	-8328.5	-31120.5	-17332.0	-0.0	-866.0	-11242.5	-14066.5	-29558.0	-25806.0	-7020.5	-33055.5	-10026.5	-74441.5	-18443.0	-28164.5	-55426.5	-13090.0	-29958.0	-29958.0	-40864.5	-8148.0	-5351.5	-1482.0	-14855.5	-30896.5	-51245.5	-6806.5	-56290.0	-4066.5
fence3	-10306.5	-435.0	-3182.0	-9778.0	-24562.5	-34661.5	-7943.0	-9194.5	-30254.5	-16466.0	-866.0	-0.0	-10376.5	-13200.5	-28692.0	-24940.0	-6154.5	-32189.5	-9160.5	-73575.5	-17577.0	-27298.5	-54560.5	-12224.0	-29525.0	-29525.0	-39998.5	-9014.0	-4485.5	-2348.0	-15721.5	-30030.5	-50379.5	-5940.5	-55424.0	-4932.5
food1	-70.0	-9941.5	-13558.5	-20154.5	-14186.0	-24285.0	-18319.5	-19571.0	-19878.0	-6089.5	-11242.5	-10376.5	-0.0	-2824.0	-18315.5	-14563.5	-4222.0	-21813.0	-1216.0	-63199.0	-7200.5	-16922.0	-44184.0	-1847.5	-24336.75	-24336.75	-29622.0	-19390.5	-5891.0	-12724.5	-26098.0	-19654.0	-40003.0	-4436.0	-45047.5	-15309.0
food2	-2894.0	-12765.5	-16382.5	-22978.5	-11362.0	-21461.0	-21143.5	-22395.0	-17054.0	-3265.5	-14066.5	-13200.5	-2824.0	-0.0	-15491.5	-11739.5	-7046.0	-18989.0	-4040.0	-60375.0	-4376.5	-14098.0	-41360.0	-976.5	-22924.75	-22924.75	-26798.0	-22214.5	-8715.0	-15548.5	-28922.0	-16830.0	-37179.0	-7260.0	-42223.5	-18133.0
food3	-18385.5	-28257.0	-31874.0	-38470.0	-4129.5	-5969.5	-36635.0	-37886.5	-1562.5	-12226.0	-29558.0	-28692.0	-18315.5	-15491.5	-0.0	-3752.0	-22537.5	-3497.5	-19531.5	-44883.5	-11115.0	-1393.5	-25868.5	-16468.0	-15179.0	-15179.0	-11306.5	-37706.0	-24206.5	-31040.0	-44413.5	-1338.5	-21687.5	-22751.5	-26732.0	-33624.5
rubberduck1	-14633.5	-24505.0	-28122.0	-34718.0	-377.5	-4860.75	-32883.0	-34134.5	-5314.5	-8474.0	-25806.0	-24940.0	-14563.5	-11739.5	-3752.0	-0.0	-18785.5	-7249.5	-15779.5	-48635.5	-3681.5	-2358.5	-29620.5	-12716.0	-17055.0	-17055.0	-15058.5	-33954.0	-20454.5	-27288.0	-40661.5	-5090.5	-25439.5	-18999.5	-30484.0	-29872.5
rubberduck2	-4152.0	-5719.5	-9336.5	-15932.5	-18408.0	-28507.0	-14097.5	-15349.0	-24100.0	-10311.5	-7020.5	-6154.5	-4222.0	-7046.0	-22537.5	-18785.5	-0.0	-26035.0	-3006.0	-67421.0	-11422.5	-21144.0	-48406.0	-6069.5	-26447.75	-26447.75	-33844.0	-15168.5	-1669.0	-8502.5	-21876.0	-23876.0	-44225.0	-214.0	-49269.5	-11087.0
rubberduck3	-21883.0	-31754.5	-35371.5	-41967.5	-7627.0	-2472.0	-40132.5	-41384.0	-1935.0	-15723.5	-33055.5	-32189.5	-21813.0	-18989.0	-3497.5	-7249.5	-26035.0	-0.0	-23029.0	-41386.0	-14612.5	-4891.0	-22371.0	-19965.5	-13430.25	-13430.25	-7809.0	-41203.5	-27704.0	-34537.5	-47911.0	-2159.0	-18190.0	-26249.0	-23234.5	-37122.0
seabird1	-1146.0	-8725.5	-12342.5	-18938.5	-15402.0	-25501.0	-17103.5	-18355.0	-21094.0	-7305.5	-10026.5	-9160.5	-1216.0	-4040.0	-19531.5	-15779.5	-3006.0	-23029.0	-0.0	-64415.0	-8416.5	-18138.0	-45400.0	-3063.5	-24944.75	-24944.75	-30838.0	-18174.5	-4675.0	-11508.5	-24882.0	-20870.0	-41219.0	-3220.0	-46263.5	-14093.0
seabird2	-63269.0	-73140.5	-76757.5	-83353.5	-49013.0	-38914.0	-81518.5	-82770.0	-43321.0	-57109.5	-74441.5	-73575.5	-63199.0	-60375.0	-44883.5	-48635.5	-67421.0	-41386.0	-64415.0	-0.0	-55998.5	-46277.0	-19015.0	-61351.5	-7262.75	-7262.75	-33577.0	-82589.5	-69090.0	-75923.5	-89297.0	-43545.0	-23196.0	-67635.0	-18151.5	-78508.0
seabird3	-7270.5	-17142.0	-20759.0	-27355.0	-6985.5	-17084.5	-25520.0	-26771.5	-12677.5	-1111.0	-18443.0	-17577.0	-7200.5	-4376.5	-11115.0	-3681.5	-11422.5	-14612.5	-8416.5	-55998.5	-0.0	-4860.75	-36983.5	-5353.0	-20736.5	-20736.5	-22421.5	-26591.0	-13091.5	-19925.0	-33298.5	-12453.5	-32802.5	-11636.5	-37847.0	-22509.5
shelves1	-16992.0	-26863.5	-30480.5	-37076.5	-2736.0	-3681.5	-35241.5	-36493.0	-2956.0	-10832.5	-28164.5	-27298.5	-16922.0	-14098.0	-1393.5	-2358.5	-21144.0	-4891.0	-18138.0	-46277.0	-4860.75	-0.0	-27262.0	-15074.5	-15875.75	-15875.75	-12700.0	-36312.5	-22813.0	-29646.5	-43020.0	-2732.0	-23081.0	-21358.0	-28125.5	-32231.0
shelves2	-44254.0	-54125.5	-57742.5	-64338.5	-29998.0	-19899.0	-62503.5	-63755.0	-24306.0	-38094.5	-55426.5	-54560.5	-44184.0	-41360.0	-25868.5	-29620.5	-48406.0	-22371.0	-45400.0	-19015.0	-36983.5	-27262.0	-0.0	-42336.5	-2244.75	-2244.75	-14562.0	-63574.5	-50075.0	-56908.5	-70282.0	-24530.0	-4181.0	-48620.0	-863.5	-59493.0
shelves3	-1917.5	-11789.0	-15406.0	-22002.0	-12338.5	-22437.5	-20167.0	-21418.5	-18030.5	-4242.0	-13090.0	-12224.0	-1847.5	-976.5	-16468.0	-12716.0	-6069.5	-19965.5	-3063.5	-61351.5	-5353.0	-15074.5	-42336.5	-0.0	-23413.0	-23413.0	-27774.5	-21238.0	-7738.5	-14572.0	-27945.5	-17806.5	-38155.5	-6283.5	-43200.0	-17156.5
shoppingcart1	-24371.75	-29307.5	-31116.0	-34414.0	-17243.75	-12194.25	-33496.5	-34122.25	-14397.75	-21292.0	-29958.0	-29525.0	-24336.75	-22924.75	-15179.0	-17055.0	-26447.75	-13430.25	-24944.75	-7262.75	-20736.5	-15875.75	-2244.75	-23413.0	-0.0	-0.0	-9525.75	-34032.0	-27282.25	-30699.0	-37385.75	-14509.75	-4335.25	-26554.75	-1813.0	-31991.25
shoppingcart2	-24371.75	-29307.5	-31116.0	-34414.0	-17243.75	-12194.25	-33496.5	-34122.25	-14397.75	-21292.0	-29958.0	-29525.0	-24336.75	-22924.75	-15179.0	-17055.0	-26447.75	-13430.25	-24944.75	-7262.75	-20736.5	-15875.75	-2244.75	-23413.0	-0.0	-0.0	-9525.75	-34032.0	-27282.25	-30699.0	-37385.75	-14509.75	-4335.25	-26554.75	-1813.0	-31991.25
shoppingcart3	-29692.0	-39563.5	-43180.5	-49776.5	-15436.0	-5337.0	-47941.5	-49193.0	-9744.0	-23532.5	-40864.5	-39998.5	-29622.0	-26798.0	-11306.5	-15058.5	-33844.0	-7809.0	-30838.0	-33577.0	-22421.5	-12700.0	-14562.0	-27774.5	-9525.75	-9525.75	-0.0	-49012.5	-35513.0	-42346.5	-55720.0	-9968.0	-10381.0	-34058.0	-15425.5	-44931.0
squirrel1	-19320.5	-9449.0	-5832.0	-764.0	-33576.5	-43675.5	-1071.0	-180.5	-39268.5	-25480.0	-8148.0	-9014.0	-19390.5	-22214.5	-37706.0	-33954.0	-15168.5	-41203.5	-18174.5	-82589.5	-26591.0	-36312.5	-63574.5	-21238.0	-34032.0	-34032.0	-49012.5	-0.0	-13499.5	-6666.0	-6707.5	-39044.5	-59393.5	-14954.5	-64438.0	-4081.5
squirrel2	-5821.0	-4050.5	-7667.5	-14263.5	-20077.0	-30176.0	-12428.5	-13680.0	-25769.0	-11980.5	-5351.5	-4485.5	-5891.0	-8715.0	-24206.5	-20454.5	-1669.0	-27704.0	-4675.0	-69090.0	-13091.5	-22813.0	-50075.0	-7738.5	-27282.25	-27282.25	-35513.0	-13499.5	-0.0	-6833.5	-20207.0	-25545.0	-45894.0	-1455.0	-50938.5	-9418.0
squirrel3	-12654.5	-2783.0	-834.0	-7430.0	-26910.5	-37009.5	-5595.0	-6846.5	-32602.5	-18814.0	-1482.0	-2348.0	-12724.5	-15548.5	-31040.0	-27288.0	-8502.5	-34537.5	-11508.5	-75923.5	-19925.0	-29646.5	-56908.5	-14572.0	-30699.0	-30699.0	-42346.5	-6666.0	-6833.5	-0.0	-13373.5	-32378.5	-52727.5	-8288.5	-57772.0	-2584.5
towel1	-26028.0	-16156.5	-12539.5	-5943.5	-40284.0	-50383.0	-7778.5	-6527.0	-45976.0	-32187.5	-14855.5	-15721.5	-26098.0	-28922.0	-44413.5	-40661.5	-21876.0	-47911.0	-24882.0	-89297.0	-33298.5	-43020.0	-70282.0	-27945.5	-37385.75	-37385.75	-55720.0	-6707.5	-20207.0	-13373.5	-0.0	-45752.0	-66101.0	-21662.0	-71145.5	-10789.0
towel2	-19724.0	-29595.5	-33212.5	-39808.5	-5468.0	-4631.0	-37973.5	-39225.0	-224.0	-13564.5	-30896.5	-30030.5	-19654.0	-16830.0	-1338.5	-5090.5	-23876.0	-2159.0	-20870.0	-43545.0	-12453.5	-2732.0	-24530.0	-17806.5	-14509.75	-14509.75	-9968.0	-39044.5	-25545.0	-32378.5	-45752.0	-0.0	-20349.0	-24090.0	-25393.5	-34963.0
towel3	-40073.0	-49944.5	-53561.5	-60157.5	-25817.0	-15718.0	-58322.5	-59574.0	-20125.0	-33913.5	-51245.5	-50379.5	-40003.0	-37179.0	-21687.5	-25439.5	-44225.0	-18190.0	-41219.0	-23196.0	-32802.5	-23081.0	-4181.0	-38155.5	-4335.25	-4335.25	-10381.0	-59393.5	-45894.0	-52727.5	-66101.0	-20349.0	-0.0	-44439.0	-5044.5	-55312.0
tree_1	-4366.0	-5505.5	-9122.5	-15718.5	-18622.0	-28721.0	-13883.5	-15135.0	-24314.0	-10525.5	-6806.5	-5940.5	-4436.0	-7260.0	-22751.5	-18999.5	-214.0	-26249.0	-3220.0	-67635.0	-11636.5	-21358.0	-48620.0	-6283.5	-26554.75	-26554.75	-34058.0	-14954.5	-1455.0	-8288.5	-21662.0	-24090.0	-44439.0	-0.0	-49483.5	-10873.0
tree_2	-45117.5	-54989.0	-58606.0	-65202.0	-30861.5	-20762.5	-63367.0	-64618.5	-25169.5	-38958.0	-56290.0	-55424.0	-45047.5	-42223.5	-26732.0	-30484.0	-49269.5	-23234.5	-46263.5	-18151.5	-37847.0	-28125.5	-863.5	-43200.0	-1813.0	-1813.0	-15425.5	-64438.0	-50938.5	-57772.0	-71145.5	-25393.5	-5044.5	-49483.5	-0.0	-60356.5
tree_3	-15239.0	-5367.5	-1750.5	-4845.5	-29495.0	-39594.0	-3010.5	-4262.0	-35187.0	-21398.5	-4066.5	-4932.5	-15309.0	-18133.0	-33624.5	-29872.5	-11087.0	-37122.0	-14093.0	-78508.0	-22509.5	-32231.0	-59493.0	-17156.5	-31991.25	-31991.25	-44931.0	-4081.5	-9418.0	-2584.5	-10789.0	-34963.0	-55312.0	-10873.0	-60356.5	-0.0
