# Supplementary material for: Infants have rich visual categories in ventrotemporal cortex at 2 months of age
Source: Nat Neurosci. 2026 Feb 2;29(3):693–702. doi: 10.1038/s41593-025-02187-8 (PMC12971487; doi:10.1038/s41593-025-02187-8)
Supplement: Supplementary file 12 — Statistical source data comprising .csv files of the bootstrap distributions for all box plots and longitudinal permutation test. [file 41593_2025_2187_MOESM12_ESM.zip]

Archive with 9 entries (8 files):
- ODoherty_ED_Fig3/
- ODoherty_ED_Fig3/.DS_Store
- __MACOSX/ODoherty_ED_Fig3/._.DS_Store
- ODoherty_ED_Fig3/longitudinal_all_rois_null-distribution_permutations-1000.csv
- ODoherty_ED_Fig3/rsa_results_adult-motion_nonicu_roi-EVC_bootstrap-1000_partial-spearman_semantic.csv
- ODoherty_ED_Fig3/longitudinal_all_rois_results.csv
- ODoherty_ED_Fig3/rsa_results_adult-motion_nonicu_roi-EVC_bootstrap-1000_spearman_perceptual.csv
- ODoherty_ED_Fig3/rsa-results_adult-motion_nonicu_roi-VVC_bootstrap-1000_partial-spearman_semantic.csv
- ODoherty_ED_Fig3/rsa_results_adult-motion_nonicu_roi-VVC_bootstrap-1000_spearman_perceptual.csv
