# Supplementary material for: Infants have rich visual categories in ventrotemporal cortex at 2 months of age
Source: Nat Neurosci. 2026 Feb 2;29(3):693–702. doi: 10.1038/s41593-025-02187-8 (PMC12971487; doi:10.1038/s41593-025-02187-8)
Supplement: Supplementary file 12 — Statistical source data comprising .csv files of the bootstrap distributions for all box plots and longitudinal permutation test. [file 41593_2025_2187_MOESM12_ESM.zip › ODoherty_ED_Fig3/longitudinal_all_rois_null-distribution_permutations-1000.csv]

sub	r	permutation	ROI
subj_035	-0.0098256174205541	0	EVC
subj_003	0.1091440205364255	0	EVC
subj_023	0.3242706660428179	0	EVC
subj_037	0.2625096422564776	0	EVC
subj_015	0.1745975543443897	0	EVC
subj_013	-0.0912125848834709	0	EVC
subj_016	0.0345097940034648	0	EVC
subj_031	-0.220450435640309	0	EVC
subj_038	0.265089341038708	0	EVC
subj_025	-0.0519101152012544	0	EVC
subj_036	-0.0693610187281073	0	EVC
subj_007	-0.0703473741448425	0	EVC
subj_004	-0.0504685188229492	0	EVC
subj_018	0.1027200647453811	0	EVC
subj_029	-0.037342404431012	0	EVC
subj_006	0.2327925239317644	0	EVC
subj_005	-0.1442734480709164	0	EVC
subj_026	-0.2669103048849884	0	EVC
subj_017	0.1670860784784835	0	EVC
subj_030	0.2063632569961683	0	EVC
subj_011	-0.0729776552561362	0	EVC
subj_008	0.1255832774820116	0	EVC
subj_020	0.0903779764539258	0	EVC
subj_012	-0.0942222334627397	0	EVC
subj_019	0.3077808267681685	0	EVC
subj_002	0.1235599843194779	0	EVC
subj_009	0.0820318921584744	0	EVC
subj_022	-0.2109156666118691	0	EVC
subj_034	0.194248789185498	0	EVC
subj_027	0.2385336182804536	0	EVC
subj_028	0.00552611945017	0	EVC
subj_010	-0.0628611894434679	0	EVC
subj_032	0.1249762895332515	0	EVC
subj_024	-0.0108625551663526	0	EVC
subj_021	0.0025417620354329	0	EVC
subj_001	0.1064884482606001	0	EVC
subj_033	-0.1044145727690031	0	EVC
subj_014	0.0735593520403646	0	EVC
subj_004	0.0029717118324713	1	EVC
subj_003	0.1091440205364255	1	EVC
subj_012	0.0364066313433402	1	EVC
subj_015	0.1348904260296665	1	EVC
subj_001	0.1040857876300914	1	EVC
subj_029	-0.0533517115795596	1	EVC
subj_011	-0.1149862795432415	1	EVC
subj_027	-0.0325370831699945	1	EVC
subj_021	0.1654674439484566	1	EVC
subj_022	-0.0391380771127606	1	EVC
subj_017	-0.0805902957801691	1	EVC
subj_009	-0.0354708582556683	1	EVC
subj_036	0.1242681369263647	1	EVC
subj_032	0.1691599539700805	1	EVC
subj_026	-0.0316013100823227	1	EVC
subj_019	0.2805675337320907	1	EVC
subj_002	-0.0343580470162748	1	EVC
subj_013	-0.0011760391507226	1	EVC
subj_005	-0.0603573641548325	1	EVC
subj_007	0.0126835190126329	1	EVC
subj_020	0.0499121132032524	1	EVC
subj_010	0.0005437600374309	1	EVC
subj_038	0.0025164708709012	1	EVC
subj_025	0.2856257666384248	1	EVC
subj_028	0.1817549539068526	1	EVC
subj_023	0.5504495504495504	1	EVC
subj_033	0.5532315785480342	1	EVC
subj_035	-0.0808937897545492	1	EVC
subj_037	0.1412385083271159	1	EVC
subj_018	0.1278341911253303	1	EVC
subj_008	0.173965275231098	1	EVC
subj_006	0.2861568810935899	1	EVC
subj_034	0.0066895130186269	1	EVC
subj_024	-0.0108625551663526	1	EVC
subj_031	-0.1344604762326281	1	EVC
subj_016	-0.1008991008991008	1	EVC
subj_030	-0.0723706673073761	1	EVC
subj_014	0.0735593520403646	1	EVC
subj_002	-0.0125064808609112	2	EVC
subj_009	0.1060584984635617	2	EVC
subj_033	0.4095777640081438	2	EVC
subj_022	0.1643799238735947	2	EVC
subj_019	0.0645556974670898	2	EVC
subj_028	-0.0302355871976125	2	EVC
subj_005	-0.0563866513233601	2	EVC
subj_012	0.0462448943461601	2	EVC
subj_020	0.0504938099874808	2	EVC
subj_038	0.0008725451763426	2	EVC
subj_007	-0.0819307275003477	2	EVC
subj_025	0.4655471111167313	2	EVC
subj_023	0.0012013303152543	2	EVC
subj_021	0.4829980146435842	2	EVC
subj_001	0.039340406429014	2	EVC
subj_036	0.1389370123547338	2	EVC
subj_004	0.3563398626689766	2	EVC
subj_008	0.05532442241303	2	EVC
subj_011	-0.1157450144791916	2	EVC
subj_015	0.1417949139468126	2	EVC
subj_017	0.264406479596353	2	EVC
subj_029	0.1102062494467557	2	EVC
subj_006	0.0683999544759038	2	EVC
subj_016	0.0148079768332932	2	EVC
subj_035	0.0182728663741321	2	EVC
subj_014	0.089593950353444	2	EVC
subj_032	0.2280377849998103	2	EVC
subj_034	-0.0030475853260663	2	EVC
subj_026	0.1194628156653473	2	EVC
subj_013	0.4216669406542824	2	EVC
subj_027	0.0362295931916185	2	EVC
subj_010	-0.0628611894434679	2	EVC
subj_030	0.1909103554673174	2	EVC
subj_037	0.1344098939035647	2	EVC
subj_031	-0.1344604762326281	2	EVC
subj_024	-0.0492798340899606	2	EVC
subj_018	0.1454621328039049	2	EVC
subj_003	0.0811972837289292	2	EVC
subj_008	0.1232059080160345	3	EVC
subj_025	0.0792498640599906	3	EVC
subj_035	0.0485716814830738	3	EVC
subj_021	0.2297575841879639	3	EVC
subj_034	0.0844092616244514	3	EVC
subj_002	-0.0610908079262509	3	EVC
subj_022	0.0354455670911367	3	EVC
subj_014	0.0274788502636603	3	EVC
subj_024	-0.0105337700274409	3	EVC
subj_019	-0.0974342113582619	3	EVC
subj_036	-0.0693610187281073	3	EVC
subj_032	0.1048192314015098	3	EVC
subj_010	0.0096232881043007	3	EVC
subj_003	0.507985685200875	3	EVC
subj_026	-0.0316013100823227	3	EVC
subj_020	0.0302861695266758	3	EVC
subj_030	0.1626601246854411	3	EVC
subj_033	0.0348891614714399	3	EVC
subj_011	-0.1157450144791916	3	EVC
subj_015	0.1417949139468126	3	EVC
subj_031	0.0860784784835417	3	EVC
subj_009	0.0774036090491786	3	EVC
subj_006	0.0683999544759038	3	EVC
subj_018	-0.0845610086116415	3	EVC
subj_038	0.3734872722214494	3	EVC
subj_004	0.4891437676247803	3	EVC
subj_028	0.0169324346539536	3	EVC
subj_029	-0.2373449335474651	3	EVC
subj_001	0.1411120525044575	3	EVC
subj_023	0.121941349789451	3	EVC
subj_037	0.0250761896331516	3	EVC
subj_005	0.0897204061761023	3	EVC
subj_012	0.0895433680243806	3	EVC
subj_007	-0.0195627157652474	3	EVC
subj_013	0.0564878159814868	3	EVC
subj_027	0.1719166909040326	3	EVC
subj_016	-0.0702715006512474	3	EVC
subj_017	-0.0588398942829322	3	EVC
subj_006	0.0726488701172245	4	EVC
subj_013	0.1675160282755219	4	EVC
subj_008	0.2343099938036646	4	EVC
subj_012	0.2102075140049823	4	EVC
subj_002	0.0009484186699376	4	EVC
subj_005	-0.2346893612716397	4	EVC
subj_025	0.0766954564422918	4	EVC
subj_037	0.0357996433945801	4	EVC
subj_026	-0.1085117414231338	4	EVC
subj_027	-0.1062861189443467	4	EVC
subj_024	0.1839805763856396	4	EVC
subj_017	0.2248763894333514	4	EVC
subj_016	0.1036052555039896	4	EVC
subj_035	0.0523653561628245	4	EVC
subj_032	0.0146562298461032	4	EVC
subj_004	0.2230301344225394	4	EVC
subj_038	0.172270767207476	4	EVC
subj_028	0.1227253758899328	4	EVC
subj_021	0.1823872330201444	4	EVC
subj_003	0.1496098837870989	4	EVC
subj_029	0.0532505469214329	4	EVC
subj_014	0.1073230566901452	4	EVC
subj_011	0.2872191100039201	4	EVC
subj_007	0.2238141605230212	4	EVC
subj_019	0.3077808267681685	4	EVC
subj_010	-0.023128769964213	4	EVC
subj_033	0.5532315785480342	4	EVC
subj_001	-0.1610414901554142	4	EVC
subj_022	0.0988505165720355	4	EVC
subj_020	0.1772278354556835	4	EVC
subj_018	-0.0883041009623288	4	EVC
subj_036	0.2659239494682532	4	EVC
subj_034	0.0066895130186269	4	EVC
subj_031	-0.1272777855056336	4	EVC
subj_015	-0.0093197941299207	4	EVC
subj_009	0.0728511994334779	4	EVC
subj_023	-0.0689057777665372	4	EVC
subj_030	0.1029982675552295	4	EVC
subj_032	-0.0435387397412713	5	EVC
subj_028	0.1927313193135978	5	EVC
subj_020	0.1656950644292416	5	EVC
subj_013	0.3988543102467152	5	EVC
subj_004	0.3846659669444479	5	EVC
subj_003	0.0064366013733102	5	EVC
subj_011	-0.1149862795432415	5	EVC
subj_019	0.1380518215961254	5	EVC
subj_001	0.0441204365254998	5	EVC
subj_029	0.0050455873240683	5	EVC
subj_007	-0.0819307275003477	5	EVC
subj_016	-0.1711832471326142	5	EVC
subj_017	0.0844851351180464	5	EVC
subj_015	-0.0279846735542938	5	EVC
subj_006	-0.083448197372248	5	EVC
subj_036	0.1389370123547338	5	EVC
subj_018	0.1217390204731976	5	EVC
subj_038	0.1519366709240127	5	EVC
subj_024	0.0509743421135826	5	EVC
subj_037	0.0004173042147725	5	EVC
subj_033	0.3216909672605875	5	EVC
subj_026	-0.1004944422665941	5	EVC
subj_035	-0.067843548856207	5	EVC
subj_012	-0.0942222334627397	5	EVC
subj_010	0.1869396426358451	5	EVC
subj_027	0.4695431151127353	5	EVC
subj_014	0.1957662590573982	5	EVC
subj_021	-0.0302355871976125	5	EVC
subj_002	-0.013290506961393	5	EVC
subj_009	0.1475612994600336	5	EVC
subj_034	-0.0422994726792195	5	EVC
subj_022	0.350927553459199	5	EVC
subj_030	0.1909103554673174	5	EVC
subj_025	0.268478357085952	5	EVC
subj_031	-0.1344604762326281	5	EVC
subj_005	0.019588006929779	5	EVC
subj_023	-0.0689057777665372	5	EVC
subj_008	-0.0770748239102669	5	EVC
subj_018	0.1885329860013404	6	EVC
subj_029	0.1756344920901883	6	EVC
subj_025	0.2266973532796317	6	EVC
subj_012	0.2102075140049823	6	EVC
subj_010	0.109725717320654	6	EVC
subj_030	0.0560072838553851	6	EVC
subj_022	0.0354455670911367	6	EVC
subj_003	-0.0059560692472084	6	EVC
subj_034	0.0747733279378849	6	EVC
subj_024	0.1375965806345553	6	EVC
subj_020	0.0820318921584744	6	EVC
subj_021	0.2876743509654901	6	EVC
subj_028	0.1926301546554711	6	EVC
subj_007	-0.0543886493253581	6	EVC
subj_001	0.039340406429014	6	EVC
subj_015	0.3376496920800718	6	EVC
subj_035	0.0237863402420364	6	EVC
subj_013	-0.0011760391507226	6	EVC
subj_004	0.3252317302950214	6	EVC
subj_017	0.1377230364572136	6	EVC
subj_038	-0.04533441242302	6	EVC
subj_005	-0.0110395933180743	6	EVC
subj_016	-0.1619519720785543	6	EVC
subj_014	0.0931094222233462	6	EVC
subj_037	0.1730295021434262	6	EVC
subj_031	0.1890135181274421	6	EVC
subj_011	0.1149104060496465	6	EVC
subj_006	0.045562032903805	6	EVC
subj_002	-0.013290506961393	6	EVC
subj_023	0.121941349789451	6	EVC
subj_008	0.173965275231098	6	EVC
subj_033	0.4401294907624021	6	EVC
subj_019	0.0546668521352065	6	EVC
subj_032	-0.0420718521984344	6	EVC
subj_036	0.1174901048318769	6	EVC
subj_009	0.0728511994334779	6	EVC
subj_026	-0.09573970333464	6	EVC
subj_027	-0.1104844522566041	6	EVC
subj_038	-0.2767485678878084	7	EVC
subj_009	0.1060584984635617	7	EVC
subj_037	0.0711566914098559	7	EVC
subj_033	0.4282679345970485	7	EVC
subj_003	0.3363345515244249	7	EVC
subj_013	-0.0912125848834709	7	EVC
subj_030	0.0425270931600045	7	EVC
subj_007	0.0953350447021333	7	EVC
subj_012	0.0592698440799706	7	EVC
subj_017	-0.1082335386132854	7	EVC
subj_002	-0.1816537892487259	7	EVC
subj_035	0.1433629661477762	7	EVC
subj_028	0.1926301546554711	7	EVC
subj_010	0.0726994524462878	7	EVC
subj_004	-0.0801350548185991	7	EVC
subj_036	0.1389370123547338	7	EVC
subj_032	0.0256831775819117	7	EVC
subj_014	0.1967273233096018	7	EVC
subj_020	-0.0940957776400814	7	EVC
subj_011	0.0549703461095866	7	EVC
subj_024	-0.0724718319655028	7	EVC
subj_023	0.3342606760328279	7	EVC
subj_015	0.1632671126342012	7	EVC
subj_006	0.0227241113317062	7	EVC
subj_018	-0.1147333678979248	7	EVC
subj_016	-0.0840046029919447	7	EVC
subj_034	0.2432124837188128	7	EVC
subj_031	0.0793763198826489	7	EVC
subj_021	0.1669849138203568	7	EVC
subj_027	0.2385336182804536	7	EVC
subj_029	0.0530987999342429	7	EVC
subj_019	0.1687552953375738	7	EVC
subj_001	0.2787971522148737	7	EVC
subj_025	0.268478357085952	7	EVC
subj_008	0.0333716915995397	7	EVC
subj_005	0.019588006929779	7	EVC
subj_026	-0.09573970333464	7	EVC
subj_022	-0.0354455670911367	7	EVC
subj_002	-0.0125064808609112	8	EVC
subj_013	0.1675160282755219	8	EVC
subj_004	0.4295577839881637	8	EVC
subj_003	0.0898721531632923	8	EVC
subj_028	0.0908332174154959	8	EVC
subj_025	-0.0018336094285461	8	EVC
subj_018	0.1891146827855688	8	EVC
subj_023	-0.0265936595050519	8	EVC
subj_036	0.0391127859482289	8	EVC
subj_034	0.0122282780510628	8	EVC
subj_007	-0.0819307275003477	8	EVC
subj_008	0.1340305264355897	8	EVC
subj_026	0.1498880865969473	8	EVC
subj_016	-0.0776312295299637	8	EVC
subj_033	0.0424259285018778	8	EVC
subj_011	0.0823606772973861	8	EVC
subj_012	0.0733570227241113	8	EVC
subj_014	0.1967273233096018	8	EVC
subj_020	-0.0940957776400814	8	EVC
subj_009	0.136079110762655	8	EVC
subj_027	0.2363332869661983	8	EVC
subj_005	-0.0110395933180743	8	EVC
subj_022	0.3236636780940578	8	EVC
subj_038	0.0539334083637881	8	EVC
subj_037	0.1730295021434262	8	EVC
subj_010	-0.023128769964213	8	EVC
subj_032	0.2280377849998103	8	EVC
subj_015	-0.0914149141997243	8	EVC
subj_031	0.0763160889743168	8	EVC
subj_021	0.2426813692636477	8	EVC
subj_001	0.1440205364255997	8	EVC
subj_024	0.1246475043943398	8	EVC
subj_019	0.0546668521352065	8	EVC
subj_017	0.029502143426194	8	EVC
subj_030	0.2395452648617205	8	EVC
subj_035	0.1968031968031967	8	EVC
subj_029	-0.2289735580874821	8	EVC
subj_006	0.1124065807610111	8	EVC
subj_016	-0.0640751653409881	9	EVC
subj_034	-0.0616472135459477	9	EVC
subj_030	0.2238394516875529	9	EVC
subj_036	-0.0358249345591117	9	EVC
subj_029	0.1769496326458352	9	EVC
subj_022	0.1230035786997812	9	EVC
subj_021	0.1846887289925264	9	EVC
subj_015	0.0074229567900453	9	EVC
subj_014	-0.0035534086166997	9	EVC
subj_038	0.0008725451763426	9	EVC
subj_018	0.0469024646239836	9	EVC
subj_024	-0.1366102252178201	9	EVC
subj_005	-0.0386322538221272	9	EVC
subj_028	0.1045157374271298	9	EVC
subj_027	0.0141756977200015	9	EVC
subj_033	0.2814527244906991	9	EVC
subj_011	0.1358261991173383	9	EVC
subj_013	-0.0011760391507226	9	EVC
subj_032	0.1431100545024595	9	EVC
subj_008	0.0862808077997951	9	EVC
subj_007	0.0311207779562209	9	EVC
subj_003	0.4983497515143084	9	EVC
subj_006	0.0683999544759038	9	EVC
subj_035	0.093514080855853	9	EVC
subj_031	0.2509515800655041	9	EVC
subj_017	0.4477674224509667	9	EVC
subj_009	0.0820318921584744	9	EVC
subj_023	0.0096485792688324	9	EVC
subj_025	0.1009496832281642	9	EVC
subj_037	0.1588411588411588	9	EVC
subj_012	0.0851932877249332	9	EVC
subj_001	0.1650627853159498	9	EVC
subj_020	0.0021876857319895	9	EVC
subj_002	0.1196651449816006	9	EVC
subj_010	0.0671606874138519	9	EVC
subj_026	-0.073685807863023	9	EVC
subj_004	-0.0103567318757192	9	EVC
subj_019	-0.192326660681091	9	EVC
subj_032	-0.0435387397412713	10	EVC
subj_034	-0.0616472135459477	10	EVC
subj_014	0.1361044019271867	10	EVC
subj_026	0.1016072535059876	10	EVC
subj_007	0.1087393619039188	10	EVC
subj_025	-0.0018336094285461	10	EVC
subj_020	-0.0219906675602878	10	EVC
subj_030	0.1832218414496895	10	EVC
subj_013	0.232514321121916	10	EVC
subj_023	-0.0966501852577801	10	EVC
subj_009	-0.0474588702436803	10	EVC
subj_029	0.1531253556570012	10	EVC
subj_038	0.1848910583087798	10	EVC
subj_006	0.2967285878678283	10	EVC
subj_027	0.0141756977200015	10	EVC
subj_003	0.2531519113797594	10	EVC
subj_015	0.1420478255921294	10	EVC
subj_028	0.1227253758899328	10	EVC
subj_012	0.0539334083637881	10	EVC
subj_022	0.3287724933294553	10	EVC
subj_017	0.264406479596353	10	EVC
subj_035	0.2014567710770242	10	EVC
subj_033	0.2139000240266063	10	EVC
subj_010	0.0910608378962809	10	EVC
subj_018	-0.1147333678979248	10	EVC
subj_004	0.4891437676247803	10	EVC
subj_005	-0.0553497135775616	10	EVC
subj_001	-0.1610414901554142	10	EVC
subj_002	-0.013290506961393	10	EVC
subj_021	0.2426813692636477	10	EVC
subj_019	-0.0763160889743168	10	EVC
subj_011	-0.0518848240367227	10	EVC
subj_037	0.1234082373322879	10	EVC
subj_031	-0.1272777855056336	10	EVC
subj_016	0.0053490812984483	10	EVC
subj_024	-0.0492798340899606	10	EVC
subj_036	0.0382528863541521	10	EVC
subj_008	-0.0770748239102669	10	EVC
subj_029	0.081829562842221	11	EVC
subj_008	0.1577283476017653	11	EVC
subj_038	0.0579041211952604	11	EVC
subj_014	-0.0067906776767536	11	EVC
subj_011	-0.0838528560047547	11	EVC
subj_004	0.0722442114847178	11	EVC
subj_034	0.0213836796115277	11	EVC
subj_015	0.0074229567900453	11	EVC
subj_031	-0.0635946332148863	11	EVC
subj_019	-0.0974342113582619	11	EVC
subj_025	0.03534440243301	11	EVC
subj_027	0.2386853652676437	11	EVC
subj_010	0.0096232881043007	11	EVC
subj_018	0.1027200647453811	11	EVC
subj_033	0.0424259285018778	11	EVC
subj_032	-0.0205237800174509	11	EVC
subj_001	0.1181982574387637	11	EVC
subj_005	0.0615966312168843	11	EVC
subj_022	0.1433629661477762	11	EVC
subj_016	-0.0427041313117262	11	EVC
subj_037	-0.0078781977516154	11	EVC
subj_006	0.3948583062507113	11	EVC
subj_021	0.2213356263989175	11	EVC
subj_030	0.1946028654889414	11	EVC
subj_035	0.0182728663741321	11	EVC
subj_007	0.2379013391671619	11	EVC
subj_020	0.2634454153441495	11	EVC
subj_013	-0.0096232881043007	11	EVC
subj_017	0.0609643521035926	11	EVC
subj_024	-0.3182260777197486	11	EVC
subj_028	0.00552611945017	11	EVC
subj_009	-0.1186787895648655	11	EVC
subj_012	0.0895433680243806	11	EVC
subj_026	-0.1741423133828197	11	EVC
subj_036	0.1174901048318769	11	EVC
subj_002	0.0101291113949341	11	EVC
subj_003	0.0065377660314369	11	EVC
subj_023	0.0299320932232324	11	EVC
subj_019	0.0850162495732115	12	EVC
subj_028	0.1927313193135978	12	EVC
subj_026	-0.0283640410222688	12	EVC
subj_007	0.2019625943676576	12	EVC
subj_014	0.113873468303848	12	EVC
subj_011	-0.2734860076632228	12	EVC
subj_027	0.1981436285233753	12	EVC
subj_029	-0.0232299346223396	12	EVC
subj_032	-0.1465243617142351	12	EVC
subj_001	0.1126342012417961	12	EVC
subj_005	-0.1831459679560945	12	EVC
subj_002	0.019360386448994	12	EVC
subj_036	0.1242681369263647	12	EVC
subj_030	0.4066186977579382	12	EVC
subj_003	0.0059054869181451	12	EVC
subj_012	0.1288964200356605	12	EVC
subj_023	0.2338800440066263	12	EVC
subj_009	0.0217883382440344	12	EVC
subj_021	0.1823872330201444	12	EVC
subj_016	-0.0427041313117262	12	EVC
subj_035	-0.0296285992488524	12	EVC
subj_034	0.1142022534427597	12	EVC
subj_031	0.0366848341531885	12	EVC
subj_013	0.2173902047319768	12	EVC
subj_004	0.5845420402382427	12	EVC
subj_022	0.272777855056336	12	EVC
subj_018	0.1089669823847039	12	EVC
subj_010	-0.0204984888529192	12	EVC
subj_015	0.0730029464206679	12	EVC
subj_025	0.4352230048432579	12	EVC
subj_008	0.173965275231098	12	EVC
subj_037	0.0966248940932485	12	EVC
subj_020	0.0021876857319895	12	EVC
subj_024	-0.0108625551663526	12	EVC
subj_017	0.0022635592255845	12	EVC
subj_038	0.2796064694798871	12	EVC
subj_006	-0.0812225748934609	12	EVC
subj_033	-0.0043121435526498	12	EVC
subj_005	-0.1290228758583189	13	EVC
subj_015	0.1794787490990022	13	EVC
subj_001	0.114025215291038	13	EVC
subj_024	0.0821330568166011	13	EVC
subj_014	0.113873468303848	13	EVC
subj_019	-0.0280858382124204	13	EVC
subj_004	0.071763679358616	13	EVC
subj_035	-0.0542116111736364	13	EVC
subj_030	0.0063354367151835	13	EVC
subj_038	0.0008725451763426	13	EVC
subj_020	0.0820318921584744	13	EVC
subj_033	0.403482593356011	13	EVC
subj_023	0.0012013303152543	13	EVC
subj_034	0.3646353646353645	13	EVC
subj_028	0.1108891108891108	13	EVC
subj_037	0.023356390444998	13	EVC
subj_011	0.1358261991173383	13	EVC
subj_025	0.167895395743497	13	EVC
subj_032	0.1431100545024595	13	EVC
subj_018	0.0686275749566888	13	EVC
subj_006	0.3092477143110054	13	EVC
subj_029	0.1102062494467557	13	EVC
subj_009	-0.021434261940591	13	EVC
subj_027	0.2660504052909115	13	EVC
subj_002	0.0696392215379557	13	EVC
subj_003	0.3816816095297108	13	EVC
subj_007	0.04548615941021	13	EVC
subj_031	0.0793763198826489	13	EVC
subj_010	-0.0944498539435248	13	EVC
subj_022	0.4134473121814894	13	EVC
subj_016	-0.0410096232881042	13	EVC
subj_017	0.288761871040352	13	EVC
subj_021	0.1212331971825642	13	EVC
subj_012	-0.0216871735859077	13	EVC
subj_026	-0.0724718319655028	13	EVC
subj_008	0.2286447729485704	13	EVC
subj_036	0.0382528863541521	13	EVC
subj_013	-0.0143527358717232	13	EVC
subj_006	0.0726488701172245	14	EVC
subj_028	0.1927313193135978	14	EVC
subj_002	-0.0651626854158499	14	EVC
subj_038	0.3725767902983092	14	EVC
subj_009	-0.0099773644077441	14	EVC
subj_001	-0.0100279467368074	14	EVC
subj_024	0.1511273536589992	14	EVC
subj_026	0.001378368466976	14	EVC
subj_027	0.2238900340166162	14	EVC
subj_011	0.0836505266885013	14	EVC
subj_029	0.0779347235043437	14	EVC
subj_032	0.1048192314015098	14	EVC
subj_031	0.071611932371426	14	EVC
subj_022	0.3615245513979691	14	EVC
subj_005	-0.0166542318441052	14	EVC
subj_003	0.2531519113797594	14	EVC
subj_020	0.1809962189709024	14	EVC
subj_013	-0.0011760391507226	14	EVC
subj_035	-0.1614714399524525	14	EVC
subj_030	0.2063632569961683	14	EVC
subj_004	0.3784443404696569	14	EVC
subj_007	0.0758608480127467	14	EVC
subj_034	0.1536311789476346	14	EVC
subj_015	0.0546921432997382	14	EVC
subj_018	-0.1147333678979248	14	EVC
subj_019	0.2866121220551599	14	EVC
subj_017	0.3377761479027301	14	EVC
subj_025	0.1205756269047408	14	EVC
subj_023	0.1225736289027428	14	EVC
subj_021	0.2426813692636477	14	EVC
subj_010	0.1481935785733254	14	EVC
subj_012	0.0560831573489801	14	EVC
subj_008	0.0768977857585452	14	EVC
subj_037	0.1344098939035647	14	EVC
subj_036	0.1174901048318769	14	EVC
subj_014	0.2876237686364268	14	EVC
subj_033	-0.1044145727690031	14	EVC
subj_016	-0.1337270324612096	14	EVC
subj_034	0.0610149344326559	15	EVC
subj_022	0.063316430405038	15	EVC
subj_009	0.0566648541332085	15	EVC
subj_038	0.3725767902983092	15	EVC
subj_003	0.3363345515244249	15	EVC
subj_015	0.0643533681508365	15	EVC
subj_013	0.0375953160763287	15	EVC
subj_016	0.123711731306668	15	EVC
subj_035	0.2155945320502282	15	EVC
subj_027	-0.1062861189443467	15	EVC
subj_037	0.0572212597529053	15	EVC
subj_020	0.0791992817309272	15	EVC
subj_011	-0.1626601246854411	15	EVC
subj_007	-0.0543886493253581	15	EVC
subj_001	0.039340406429014	15	EVC
subj_010	-0.067767675362612	15	EVC
subj_014	0.1161496731116984	15	EVC
subj_017	0.0692851452345123	15	EVC
subj_004	0.3252317302950214	15	EVC
subj_029	-0.0329670329670329	15	EVC
subj_019	0.1392152151645822	15	EVC
subj_023	0.3342606760328279	15	EVC
subj_012	0.0432352457668913	15	EVC
subj_006	0.0227241113317062	15	EVC
subj_031	0.2509515800655041	15	EVC
subj_025	0.4974645607556999	15	EVC
subj_021	0.5038126430531493	15	EVC
subj_033	-0.0407820028073192	15	EVC
subj_028	-0.0153138001239267	15	EVC
subj_002	0.0760631773290001	15	EVC
subj_036	0.166504381694255	15	EVC
subj_024	0.1246475043943398	15	EVC
subj_032	0.1249762895332515	15	EVC
subj_008	0.1238381871293263	15	EVC
subj_026	-0.0724718319655028	15	EVC
subj_005	0.019588006929779	15	EVC
subj_030	-0.0723706673073761	15	EVC
subj_018	-0.0538069525411297	15	EVC
subj_014	0.0894927856953173	16	EVC
subj_031	0.1210308678663109	16	EVC
subj_017	0.3334513587678144	16	EVC
subj_033	0.4282679345970485	16	EVC
subj_021	0.3766486677879083	16	EVC
subj_011	-0.2734860076632228	16	EVC
subj_009	0.1726754258399828	16	EVC
subj_012	0.0462448943461601	16	EVC
subj_034	0.0747733279378849	16	EVC
subj_005	0.0082069828905271	16	EVC
subj_025	0.03534440243301	16	EVC
subj_018	0.0604079464838958	16	EVC
subj_038	0.1848910583087798	16	EVC
subj_016	-0.0776312295299637	16	EVC
subj_032	0.0146562298461032	16	EVC
subj_013	0.2451346122232197	16	EVC
subj_022	0.1709303354872975	16	EVC
subj_036	0.2030248232779878	16	EVC
subj_003	0.0333716915995397	16	EVC
subj_010	0.2273043412283918	16	EVC
subj_035	-0.0296285992488524	16	EVC
subj_004	0.3978426636654484	16	EVC
subj_028	0.1498375042678839	16	EVC
subj_026	0.0117477459249611	16	EVC
subj_030	0.4049494808988479	16	EVC
subj_015	0.240430455620329	16	EVC
subj_020	0.2634454153441495	16	EVC
subj_024	-0.0096232881043007	16	EVC
subj_007	0.055400295906625	16	EVC
subj_002	0.0760631773290001	16	EVC
subj_029	0.0530987999342429	16	EVC
subj_006	0.2861568810935899	16	EVC
subj_001	0.2787971522148737	16	EVC
subj_037	0.1344098939035647	16	EVC
subj_027	0.0187028161711706	16	EVC
subj_008	0.2286447729485704	16	EVC
subj_023	-0.0689057777665372	16	EVC
subj_019	-0.192326660681091	16	EVC
subj_008	0.1232059080160345	17	EVC
subj_017	-0.0007713805182159	17	EVC
subj_007	0.1757862390773782	17	EVC
subj_001	0.0907573439219008	17	EVC
subj_011	-0.0838528560047547	17	EVC
subj_019	-0.0280858382124204	17	EVC
subj_024	0.1511273536589992	17	EVC
subj_030	0.1832218414496895	17	EVC
subj_035	0.2155945320502282	17	EVC
subj_026	0.1384311890641004	17	EVC
subj_003	0.2052251545922432	17	EVC
subj_021	0.2876743509654901	17	EVC
subj_023	0.0012013303152543	17	EVC
subj_005	-0.0257337599109751	17	EVC
subj_006	-0.083448197372248	17	EVC
subj_022	0.2824896622364976	17	EVC
subj_018	0.1217390204731976	17	EVC
subj_031	0.2730054755371211	17	EVC
subj_037	0.0218642117376294	17	EVC
subj_016	-0.0427041313117262	17	EVC
subj_033	0.3216909672605875	17	EVC
subj_002	0.0778841411752804	17	EVC
subj_004	0.172346640701071	17	EVC
subj_029	-0.0103061495466558	17	EVC
subj_028	0.1817549539068526	17	EVC
subj_009	0.236282704637135	17	EVC
subj_032	0.2280377849998103	17	EVC
subj_036	0.0068918423348803	17	EVC
subj_025	0.1009496832281642	17	EVC
subj_014	-0.0284904968449272	17	EVC
subj_013	-0.0576512095499437	17	EVC
subj_027	0.5314811770507972	17	EVC
subj_020	0.0021876857319895	17	EVC
subj_010	0.2011026947735808	17	EVC
subj_034	-0.0015806977832294	17	EVC
subj_038	0.2796064694798871	17	EVC
subj_015	-0.04533441242302	17	EVC
subj_012	-0.2003692510021624	17	EVC
subj_011	-0.0780864704915337	18	EVC
subj_013	0.1675160282755219	18	EVC
subj_032	0.094045195311018	18	EVC
subj_022	0.1643799238735947	18	EVC
subj_028	0.0908332174154959	18	EVC
subj_007	-0.0291733582872823	18	EVC
subj_008	0.1814261687679409	18	EVC
subj_014	0.0274788502636603	18	EVC
subj_038	0.265089341038708	18	EVC
subj_034	0.0122282780510628	18	EVC
subj_017	-0.0805902957801691	18	EVC
subj_037	0.1745975543443897	18	EVC
subj_012	-0.1916185080742042	18	EVC
subj_009	0.1314002453242959	18	EVC
subj_016	0.009446249952579	18	EVC
subj_002	0.0390116212901023	18	EVC
subj_018	0.1217390204731976	18	EVC
subj_020	0.2056551043892815	18	EVC
subj_025	0.2351698933977415	18	EVC
subj_026	0.0308931574754359	18	EVC
subj_005	-0.1128112393935178	18	EVC
subj_019	0.2327166504381694	18	EVC
subj_030	-0.0367607076467835	18	EVC
subj_004	0.4027997319136559	18	EVC
subj_006	0.4326685972255592	18	EVC
subj_003	0.3816816095297108	18	EVC
subj_024	0.007372374460982	18	EVC
subj_010	-0.0204984888529192	18	EVC
subj_021	0.1669849138203568	18	EVC
subj_029	0.0475094525727437	18	EVC
subj_015	-0.0181464105514738	18	EVC
subj_036	0.2659239494682532	18	EVC
subj_001	0.2787971522148737	18	EVC
subj_033	0.171891399739501	18	EVC
subj_031	-0.1344604762326281	18	EVC
subj_027	0.1719166909040326	18	EVC
subj_023	-0.0689057777665372	18	EVC
subj_035	0.1650122029868865	18	EVC
subj_027	0.1144551650880764	19	EVC
subj_017	-0.0007713805182159	19	EVC
subj_019	0.1387852653675438	19	EVC
subj_003	0.0898721531632923	19	EVC
subj_010	0.109725717320654	19	EVC
subj_016	0.0536804967184714	19	EVC
subj_002	0.0252532277848733	19	EVC
subj_033	0.0613690107360993	19	EVC
subj_014	-0.0035534086166997	19	EVC
subj_037	-0.0654408882256983	19	EVC
subj_023	0.1752045422931498	19	EVC
subj_011	0.0738881371792764	19	EVC
subj_012	-0.1916185080742042	19	EVC
subj_020	0.1943499538436247	19	EVC
subj_029	-0.037342404431012	19	EVC
subj_018	-0.0107360993436942	19	EVC
subj_008	0.136230857749845	19	EVC
subj_034	0.0813237395515876	19	EVC
subj_036	0.029274522945409	19	EVC
subj_009	0.136079110762655	19	EVC
subj_024	-0.0724718319655028	19	EVC
subj_032	0.2640018209638462	19	EVC
subj_038	0.0025164708709012	19	EVC
subj_006	0.0227241113317062	19	EVC
subj_021	0.5021181350295274	19	EVC
subj_001	0.0817031070195627	19	EVC
subj_015	0.0674135990591686	19	EVC
subj_013	-0.0096232881043007	19	EVC
subj_007	0.055400295906625	19	EVC
subj_035	-0.0624818219754928	19	EVC
subj_022	-0.0251773542912783	19	EVC
subj_028	0.0539839906928514	19	EVC
subj_030	0.1909103554673174	19	EVC
subj_005	0.1141263799491647	19	EVC
subj_025	0.2141023533428596	19	EVC
subj_031	0.29675387903236	19	EVC
subj_026	-0.09573970333464	19	EVC
subj_004	0.00552611945017	19	EVC
subj_029	0.081829562842221	20	EVC
subj_032	-0.063847544860203	20	EVC
subj_022	0.3544936076581646	20	EVC
subj_034	0.2202733974885873	20	EVC
subj_013	0.4383591092451851	20	EVC
subj_002	-0.0610908079262509	20	EVC
subj_018	0.1891146827855688	20	EVC
subj_028	-0.0714348942197043	20	EVC
subj_010	-0.0309690309690309	20	EVC
subj_005	0.0082069828905271	20	EVC
subj_038	-0.1204491710820824	20	EVC
subj_035	0.1433629661477762	20	EVC
subj_007	0.0088392620038189	20	EVC
subj_008	0.1706268415129174	20	EVC
subj_036	0.0256325952528484	20	EVC
subj_033	0.2814527244906991	20	EVC
subj_023	0.2338800440066263	20	EVC
subj_037	-0.0043121435526498	20	EVC
subj_027	-0.0207261093337042	20	EVC
subj_012	0.1167566610604585	20	EVC
subj_001	0.1356238698010849	20	EVC
subj_026	-0.1004944422665941	20	EVC
subj_021	0.2213356263989175	20	EVC
subj_006	0.0227241113317062	20	EVC
subj_004	0.5845420402382427	20	EVC
subj_014	0.089593950353444	20	EVC
subj_015	0.0674135990591686	20	EVC
subj_024	-0.0096232881043007	20	EVC
subj_016	0.0632152657469113	20	EVC
subj_025	0.4352230048432579	20	EVC
subj_009	0.0745457074570998	20	EVC
subj_003	0.2208550942728158	20	EVC
subj_017	0.1062102454507517	20	EVC
subj_019	0.2712603851844358	20	EVC
subj_011	-0.143843498273878	20	EVC
subj_030	0.2693129655154971	20	EVC
subj_031	0.200318668673099	20	EVC
subj_020	-0.1711073736390192	20	EVC
subj_022	0.0167048141731686	21	EVC
subj_033	0.1438940806029413	21	EVC
subj_004	0.4295577839881637	21	EVC
subj_007	0.2019625943676576	21	EVC
subj_024	0.0457643622200584	21	EVC
subj_032	-0.005450245956575	21	EVC
subj_037	0.0037810290974847	21	EVC
subj_018	0.041793649388586	21	EVC
subj_036	0.0391127859482289	21	EVC
subj_011	0.0836505266885013	21	EVC
subj_017	-0.0805902957801691	21	EVC
subj_019	0.1541622934027997	21	EVC
subj_010	0.0096232881043007	21	EVC
subj_003	0.507985685200875	21	EVC
subj_001	0.039340406429014	21	EVC
subj_038	-0.0560325750199167	21	EVC
subj_005	-0.1442734480709164	21	EVC
subj_029	-0.0509996332781142	21	EVC
subj_002	0.0466242618141352	21	EVC
subj_031	-0.1231553256869712	21	EVC
subj_009	0.1972331466002351	21	EVC
subj_013	0.4844143198573578	21	EVC
subj_026	-0.0507973039618609	21	EVC
subj_012	-0.0942222334627397	21	EVC
subj_006	0.4326685972255592	21	EVC
subj_023	0.5504495504495504	21	EVC
subj_034	0.2432124837188128	21	EVC
subj_035	-0.0808937897545492	21	EVC
subj_015	0.0730029464206679	21	EVC
subj_014	-0.0284904968449272	21	EVC
subj_020	0.0127088101771646	21	EVC
subj_008	0.2405569114429873	21	EVC
subj_030	0.1909103554673174	21	EVC
subj_027	0.2486247929285903	21	EVC
subj_021	0.0025417620354329	21	EVC
subj_028	0.1562361688943967	21	EVC
subj_025	-0.1152644823530899	21	EVC
subj_016	-0.1337270324612096	21	EVC
subj_021	-0.0086875150166289	22	EVC
subj_030	-0.0215607177632494	22	EVC
subj_016	-0.0289204466419656	22	EVC
subj_020	0.0219147940666928	22	EVC
subj_036	0.256414471604345	22	EVC
subj_038	-0.1747240101670481	22	EVC
subj_017	0.2138747328620746	22	EVC
subj_028	-0.0714348942197043	22	EVC
subj_014	-0.0035534086166997	22	EVC
subj_032	-0.132083106766651	22	EVC
subj_008	-0.0905297234411158	22	EVC
subj_003	0.4375497919801717	22	EVC
subj_006	0.1190581570328405	22	EVC
subj_019	0.2856510578029565	22	EVC
subj_022	-0.0719660086748694	22	EVC
subj_035	0.2987265898658303	22	EVC
subj_029	0.007144753980197	22	EVC
subj_013	-0.0011760391507226	22	EVC
subj_027	-0.0207261093337042	22	EVC
subj_033	0.2776590498109485	22	EVC
subj_034	-0.0058801957536134	22	EVC
subj_025	0.3865122219552598	22	EVC
subj_007	0.0608126051164025	22	EVC
subj_010	0.0910608378962809	22	EVC
subj_023	0.290304632076784	22	EVC
subj_024	-0.0485716814830738	22	EVC
subj_037	0.2013556064188975	22	EVC
subj_012	0.1496604661161623	22	EVC
subj_011	-0.0883799744559238	22	EVC
subj_004	0.3271285676348967	22	EVC
subj_005	0.1239646429519847	22	EVC
subj_031	-0.2080071826907269	22	EVC
subj_026	-0.0532252557569013	22	EVC
subj_009	0.0639740006828614	22	EVC
subj_015	-0.0093197941299207	22	EVC
subj_002	0.0101291113949341	22	EVC
subj_018	0.1454621328039049	22	EVC
subj_001	-0.0399473943777741	22	EVC
subj_014	0.0894927856953173	23	EVC
subj_021	0.1576524741081703	23	EVC
subj_002	-0.0651626854158499	23	EVC
subj_005	0.24634858812074	23	EVC
subj_003	0.3363345515244249	23	EVC
subj_015	0.0643533681508365	23	EVC
subj_019	0.1500398335841373	23	EVC
subj_034	0.0086369326875655	23	EVC
subj_022	0.2372943512184018	23	EVC
subj_001	0.1126342012417961	23	EVC
subj_010	0.0107866816727576	23	EVC
subj_038	0.0580558681824504	23	EVC
subj_026	0.1498880865969473	23	EVC
subj_027	0.2530254555571011	23	EVC
subj_020	0.2476131463473235	23	EVC
subj_035	0.2987265898658303	23	EVC
subj_011	0.1358261991173383	23	EVC
subj_023	0.0811467013998659	23	EVC
subj_008	0.1875213394200736	23	EVC
subj_036	0.0531493822633063	23	EVC
subj_018	0.0763160889743168	23	EVC
subj_029	0.1102062494467557	23	EVC
subj_013	0.1485729460413004	23	EVC
subj_025	0.2856257666384248	23	EVC
subj_016	0.0290469024646239	23	EVC
subj_017	0.4477674224509667	23	EVC
subj_032	0.2280377849998103	23	EVC
subj_004	0.0704485388029691	23	EVC
subj_007	0.055400295906625	23	EVC
subj_028	0.128238849757837	23	EVC
subj_037	0.0250761896331516	23	EVC
subj_033	0.4401294907624021	23	EVC
subj_030	0.1909103554673174	23	EVC
subj_006	0.1796557872507239	23	EVC
subj_024	-0.0238369225710997	23	EVC
subj_031	0.29675387903236	23	EVC
subj_009	-0.0604585288129591	23	EVC
subj_012	-0.2003692510021624	23	EVC
subj_012	0.0847127555988315	24	EVC
subj_035	0.0105337700274409	24	EVC
subj_022	0.3544936076581646	24	EVC
subj_033	0.4282679345970485	24	EVC
subj_007	0.1087393619039188	24	EVC
subj_010	0.1367619722050101	24	EVC
subj_014	-0.0037304467684214	24	EVC
subj_013	0.0284146233513322	24	EVC
subj_037	0.206312674667105	24	EVC
subj_004	-0.051556038897811	24	EVC
subj_026	-0.0508984686199876	24	EVC
subj_029	0.1531253556570012	24	EVC
subj_002	0.1549210283387498	24	EVC
subj_016	-0.0776312295299637	24	EVC
subj_006	-0.083448197372248	24	EVC
subj_008	0.0353696935975417	24	EVC
subj_001	0.1181982574387637	24	EVC
subj_011	-0.1322601449183727	24	EVC
subj_036	0.029274522945409	24	EVC
subj_024	0.0176405872608404	24	EVC
subj_032	0.1865349840033384	24	EVC
subj_018	-0.2801122927705206	24	EVC
subj_020	0.0903779764539258	24	EVC
subj_028	0.1233070726741612	24	EVC
subj_019	0.3077808267681685	24	EVC
subj_015	0.240430455620329	24	EVC
subj_003	0.463726147270451	24	EVC
subj_030	-0.1517849239368226	24	EVC
subj_005	-0.1679965604016236	24	EVC
subj_038	0.2494341101936038	24	EVC
subj_034	-0.0422994726792195	24	EVC
subj_023	0.2597023229934622	24	EVC
subj_025	0.2059585983636616	24	EVC
subj_009	0.0639740006828614	24	EVC
subj_017	0.0022635592255845	24	EVC
subj_027	0.1719166909040326	24	EVC
subj_021	0.0951580065504116	24	EVC
subj_031	-0.041414281920611	24	EVC
subj_025	0.1682241808824087	25	EVC
subj_013	0.1675160282755219	25	EVC
subj_032	0.094045195311018	25	EVC
subj_009	0.0629623541015945	25	EVC
subj_033	0.4160270109637198	25	EVC
subj_038	-0.1747240101670481	25	EVC
subj_005	-0.0563866513233601	25	EVC
subj_002	-0.0399979767068374	25	EVC
subj_031	-0.0635946332148863	25	EVC
subj_019	-0.0974342113582619	25	EVC
subj_017	-0.0805902957801691	25	EVC
subj_001	-0.1203227152594241	25	EVC
subj_020	0.0071700451447286	25	EVC
subj_016	-0.0776312295299637	25	EVC
subj_018	-0.4243983864237028	25	EVC
subj_022	0.2824896622364976	25	EVC
subj_007	0.2606633872456657	25	EVC
subj_004	0.1566155363623718	25	EVC
subj_030	0.0192592217908673	25	EVC
subj_008	0.0862808077997951	25	EVC
subj_011	-0.0729776552561362	25	EVC
subj_015	0.0288698643129022	25	EVC
subj_012	0.0432352457668913	25	EVC
subj_006	0.0227241113317062	25	EVC
subj_024	0.007068880486602	25	EVC
subj_003	0.3816816095297108	25	EVC
subj_021	0.5038126430531493	25	EVC
subj_035	-0.0808937897545492	25	EVC
subj_010	-0.0944498539435248	25	EVC
subj_036	0.1391646328355189	25	EVC
subj_014	0.1477383376117553	25	EVC
subj_023	0.2597023229934622	25	EVC
subj_027	0.1448045625260814	25	EVC
subj_037	0.1344098939035647	25	EVC
subj_026	-0.0724718319655028	25	EVC
subj_029	0.188027162710707	25	EVC
subj_028	0.1900504558732406	25	EVC
subj_034	-0.1427559781990161	25	EVC
subj_006	0.0726488701172245	26	EVC
subj_009	0.1060584984635617	26	EVC
subj_005	-0.0765184182905701	26	EVC
subj_032	0.3385601740032119	26	EVC
subj_022	0.3351205756269047	26	EVC
subj_002	-0.0610908079262509	26	EVC
subj_033	0.1767473033295818	26	EVC
subj_021	0.0407061293137242	26	EVC
subj_017	0.0665031171360285	26	EVC
subj_025	-0.0519101152012544	26	EVC
subj_029	0.0779347235043437	26	EVC
subj_034	0.1595240202835139	26	EVC
subj_030	0.2311233070726741	26	EVC
subj_037	0.3705029148067122	26	EVC
subj_038	0.0487234284702639	26	EVC
subj_023	0.2808710277064707	26	EVC
subj_019	0.045713779890995	26	EVC
subj_036	0.2030248232779878	26	EVC
subj_020	-0.0940957776400814	26	EVC
subj_011	0.0549703461095866	26	EVC
subj_028	-0.0791992817309272	26	EVC
subj_013	0.4844143198573578	26	EVC
subj_035	-0.067843548856207	26	EVC
subj_007	0.2238141605230212	26	EVC
subj_018	-0.1147333678979248	26	EVC
subj_008	0.3414686579243541	26	EVC
subj_004	0.4558605951011014	26	EVC
subj_026	0.0421983080210928	26	EVC
subj_031	0.0763160889743168	26	EVC
subj_012	0.2155439497211649	26	EVC
subj_014	0.1477383376117553	26	EVC
subj_015	0.2691865096928388	26	EVC
subj_016	0.1013543418606709	26	EVC
subj_024	-0.0108625551663526	26	EVC
subj_027	0.0187028161711706	26	EVC
subj_001	0.1064884482606001	26	EVC
subj_010	-0.1793017109472806	26	EVC
subj_003	0.0811972837289292	26	EVC
subj_017	0.0888857977465572	27	EVC
subj_009	0.1060584984635617	27	EVC
subj_032	0.094045195311018	27	EVC
subj_003	0.0898721531632923	27	EVC
subj_020	0.0915160788578509	27	EVC
subj_026	0.0418442317176494	27	EVC
subj_014	-0.0037304467684214	27	EVC
subj_005	0.1112937695216176	27	EVC
subj_004	0.1403533175685074	27	EVC
subj_028	-0.1588158676766271	27	EVC
subj_033	0.035268528939415	27	EVC
subj_016	-0.1711832471326142	27	EVC
subj_001	0.0387840008093172	27	EVC
subj_015	-0.0279846735542938	27	EVC
subj_012	-0.2166567609605584	27	EVC
subj_037	0.023356390444998	27	EVC
subj_002	-0.0343580470162748	27	EVC
subj_011	-0.1322601449183727	27	EVC
subj_013	0.0603067818257691	27	EVC
subj_035	-0.0415154465787377	27	EVC
subj_018	0.0763160889743168	27	EVC
subj_038	0.0873683278746569	27	EVC
subj_006	0.0683999544759038	27	EVC
subj_027	0.2660504052909115	27	EVC
subj_030	0.4049494808988479	27	EVC
subj_007	0.2379013391671619	27	EVC
subj_019	0.2028983674553295	27	EVC
subj_031	0.0793763198826489	27	EVC
subj_023	0.1225736289027428	27	EVC
subj_036	0.1391646328355189	27	EVC
subj_034	-0.0422994726792195	27	EVC
subj_029	-0.0030222941615346	27	EVC
subj_010	0.0350914907876933	27	EVC
subj_025	0.268478357085952	27	EVC
subj_008	0.0333716915995397	27	EVC
subj_024	-0.0492798340899606	27	EVC
subj_021	0.0951580065504116	27	EVC
subj_022	-0.0354455670911367	27	EVC
subj_002	-0.0125064808609112	28	EVC
subj_038	0.1362055665853134	28	EVC
subj_036	0.0853956170411866	28	EVC
subj_013	0.3988543102467152	28	EVC
subj_037	0.1081576651196904	28	EVC
subj_028	-0.0302355871976125	28	EVC
subj_022	0.0354455670911367	28	EVC
subj_031	-0.220450435640309	28	EVC
subj_006	0.1608391608391608	28	EVC
subj_012	0.1098521731433123	28	EVC
subj_019	0.0890122535692155	28	EVC
subj_001	-0.1203227152594241	28	EVC
subj_024	-0.2489535780675021	28	EVC
subj_035	0.0523653561628245	28	EVC
subj_033	0.0424259285018778	28	EVC
subj_023	0.2808710277064707	28	EVC
subj_020	0.1809962189709024	28	EVC
subj_014	0.1967273233096018	28	EVC
subj_029	0.0030475853260663	28	EVC
subj_025	0.1228518317125912	28	EVC
subj_011	-0.0729776552561362	28	EVC
subj_021	0.4581367999089517	28	EVC
subj_026	-0.0507973039618609	28	EVC
subj_017	0.1572478154756635	28	EVC
subj_004	0.5845420402382427	28	EVC
subj_030	0.244426459616333	28	EVC
subj_009	0.0820318921584744	28	EVC
subj_007	-0.1204238799175508	28	EVC
subj_027	0.1855992109156665	28	EVC
subj_003	0.266556228581545	28	EVC
subj_034	-0.0422994726792195	28	EVC
subj_005	0.0897204061761023	28	EVC
subj_018	-0.0954615005247916	28	EVC
subj_015	0.2411386082272158	28	EVC
subj_016	0.0053490812984483	28	EVC
subj_010	-0.025430265936595	28	EVC
subj_032	-0.0467001353077302	28	EVC
subj_008	-0.0770748239102669	28	EVC
subj_021	-0.0086875150166289	29	EVC
subj_029	0.1756344920901883	29	EVC
subj_037	0.0711566914098559	29	EVC
subj_033	0.4282679345970485	29	EVC
subj_009	-0.0099773644077441	29	EVC
subj_038	-0.1747240101670481	29	EVC
subj_013	0.0375953160763287	29	EVC
subj_020	-0.0121271133929361	29	EVC
subj_005	0.0089910089910089	29	EVC
subj_003	-0.0632152657469113	29	EVC
subj_017	-0.0805902957801691	29	EVC
subj_030	0.2818573831232058	29	EVC
subj_025	0.0550968019322449	29	EVC
subj_011	-0.1483706167250471	29	EVC
subj_026	-0.0316013100823227	29	EVC
subj_015	0.3376496920800718	29	EVC
subj_032	0.0256831775819117	29	EVC
subj_014	0.1967273233096018	29	EVC
subj_002	0.0466242618141352	29	EVC
subj_018	0.0686275749566888	29	EVC
subj_001	0.1356238698010849	29	EVC
subj_007	0.0758608480127467	29	EVC
subj_010	0.1527965705180894	29	EVC
subj_006	0.0227241113317062	29	EVC
subj_024	0.007068880486602	29	EVC
subj_012	0.1605862491938441	29	EVC
subj_031	-0.0017830270994827	29	EVC
subj_036	0.0068918423348803	29	EVC
subj_019	0.0301344225394858	29	EVC
subj_016	-0.0136192921003047	29	EVC
subj_022	-0.0251773542912783	29	EVC
subj_034	0.1387599742030121	29	EVC
subj_035	0.0432858280959546	29	EVC
subj_028	0.2340823733228796	29	EVC
subj_023	-0.097813578826237	29	EVC
subj_027	0.1719166909040326	29	EVC
subj_004	-0.0103567318757192	29	EVC
subj_008	-0.0770748239102669	29	EVC
subj_017	0.0888857977465572	30	EVC
subj_011	0.0834987797013113	30	EVC
subj_033	0.4095777640081438	30	EVC
subj_016	0.0709796532581342	30	EVC
subj_004	0.3846659669444479	30	EVC
subj_034	-0.2477648933345135	30	EVC
subj_008	0.1814261687679409	30	EVC
subj_036	0.0663513701488385	30	EVC
subj_005	0.0089910089910089	30	EVC
subj_026	0.1384311890641004	30	EVC
subj_028	-0.0440951453609681	30	EVC
subj_019	0.1541622934027997	30	EVC
subj_022	-0.0187281073357022	30	EVC
subj_037	0.3705029148067122	30	EVC
subj_020	0.2476131463473235	30	EVC
subj_015	0.3376496920800718	30	EVC
subj_006	0.2966274232097017	30	EVC
subj_010	-0.0311207779562209	30	EVC
subj_031	-0.0492039605963656	30	EVC
subj_009	0.136079110762655	30	EVC
subj_023	0.3118021219287042	30	EVC
subj_001	0.2268743914313534	30	EVC
subj_029	-0.0559314103617901	30	EVC
subj_035	0.093514080855853	30	EVC
subj_027	0.3374979450928818	30	EVC
subj_007	0.2379013391671619	30	EVC
subj_003	0.463726147270451	30	EVC
subj_030	-0.1517849239368226	30	EVC
subj_002	-0.013290506961393	30	EVC
subj_025	0.4352230048432579	30	EVC
subj_032	0.059548046889819	30	EVC
subj_018	0.0612678460779726	30	EVC
subj_014	0.0520618621884444	30	EVC
subj_013	0.3681002541762035	30	EVC
subj_038	0.0202202860430708	30	EVC
subj_012	0.2369149837504267	30	EVC
subj_021	0.0951580065504116	30	EVC
subj_024	-0.017210637463802	30	EVC
subj_007	-0.0548691814514599	31	EVC
subj_012	-0.0191580571327406	31	EVC
subj_038	0.0579041211952604	31	EVC
subj_009	0.0629623541015945	31	EVC
subj_003	0.3363345515244249	31	EVC
subj_028	-0.0302355871976125	31	EVC
subj_026	0.0225217820154528	31	EVC
subj_014	0.0274788502636603	31	EVC
subj_025	0.2216644115378292	31	EVC
subj_034	0.0122282780510628	31	EVC
subj_017	-0.0805902957801691	31	EVC
subj_027	0.2386853652676437	31	EVC
subj_016	0.1036052555039896	31	EVC
subj_035	0.0523653561628245	31	EVC
subj_019	-0.0337510590675147	31	EVC
subj_013	0.2451346122232197	31	EVC
subj_022	0.1709303354872975	31	EVC
subj_010	-0.0311207779562209	31	EVC
subj_006	0.0817031070195627	31	EVC
subj_018	0.0686275749566888	31	EVC
subj_023	0.3118021219287042	31	EVC
subj_036	0.2793535578345704	31	EVC
subj_002	0.1192351951845622	31	EVC
subj_029	-0.0103061495466558	31	EVC
subj_020	0.2269755560894801	31	EVC
subj_008	0.3414686579243541	31	EVC
subj_021	0.5038126430531493	31	EVC
subj_005	0.0501397336840374	31	EVC
subj_037	0.1412385083271159	31	EVC
subj_032	-0.0003920130502408	31	EVC
subj_033	-0.1446275243743598	31	EVC
subj_001	0.1650627853159498	31	EVC
subj_004	0.1558062190973583	31	EVC
subj_031	-0.1272777855056336	31	EVC
subj_015	-0.0093197941299207	31	EVC
subj_011	-0.0127341013416962	31	EVC
subj_024	-0.0110143021535426	31	EVC
subj_030	0.1029982675552295	31	EVC
subj_023	0.0528458882889262	32	EVC
subj_022	0.063316430405038	32	EVC
subj_002	-0.0651626854158499	32	EVC
subj_018	-0.0822342214747278	32	EVC
subj_004	0.3846659669444479	32	EVC
subj_024	0.1859532872191099	32	EVC
subj_025	0.0766954564422918	32	EVC
subj_009	0.324953527485173	32	EVC
subj_029	0.1249509983687198	32	EVC
subj_037	-0.0654408882256983	32	EVC
subj_027	0.055855536868195	32	EVC
subj_001	-0.1203227152594241	32	EVC
subj_031	0.071611932371426	32	EVC
subj_026	-0.1000139101404924	32	EVC
subj_005	-0.0166542318441052	32	EVC
subj_021	0.2561362687944966	32	EVC
subj_012	0.0733570227241113	32	EVC
subj_020	0.2056551043892815	32	EVC
subj_006	0.0817031070195627	32	EVC
subj_030	0.2063632569961683	32	EVC
subj_015	-0.0034269527940414	32	EVC
subj_032	0.2640018209638462	32	EVC
subj_010	0.1527965705180894	32	EVC
subj_013	0.2173902047319768	32	EVC
subj_008	0.1108638197245792	32	EVC
subj_036	0.2085888794749554	32	EVC
subj_028	0.0169324346539536	32	EVC
subj_003	0.1178188899707887	32	EVC
subj_011	-0.0883799744559238	32	EVC
subj_033	0.3454140795912948	32	EVC
subj_017	-0.0276811795799137	32	EVC
subj_038	0.0468771734594519	32	EVC
subj_034	0.0066895130186269	32	EVC
subj_019	0.2712603851844358	32	EVC
subj_016	0.0053490812984483	32	EVC
subj_035	0.1968031968031967	32	EVC
subj_007	0.0290216113000923	32	EVC
subj_014	0.0735593520403646	32	EVC
subj_002	-0.0125064808609112	33	EVC
subj_007	-0.1293769521617623	33	EVC
subj_012	0.0364066313433402	33	EVC
subj_025	0.2996370717889705	33	EVC
subj_010	0.109725717320654	33	EVC
subj_017	0.0634175950631646	33	EVC
subj_019	0.1500398335841373	33	EVC
subj_018	0.041793649388586	33	EVC
subj_036	0.0391127859482289	33	EVC
subj_009	-0.154061128744673	33	EVC
subj_024	0.1839805763856396	33	EVC
subj_037	0.1745975543443897	33	EVC
subj_004	-0.0504685188229492	33	EVC
subj_026	-0.1000139101404924	33	EVC
subj_033	0.0424259285018778	33	EVC
subj_023	0.2808710277064707	33	EVC
subj_029	0.007144753980197	33	EVC
subj_008	0.05532442241303	33	EVC
subj_011	-0.1157450144791916	33	EVC
subj_031	-0.1231553256869712	33	EVC
subj_038	-0.04533441242302	33	EVC
subj_015	0.0288698643129022	33	EVC
subj_034	0.1536311789476346	33	EVC
subj_032	0.1199686389559807	33	EVC
subj_035	0.0182728663741321	33	EVC
subj_022	0.272777855056336	33	EVC
subj_030	0.4618546010951074	33	EVC
subj_027	-0.1047939402369781	33	EVC
subj_013	0.238660074103112	33	EVC
subj_014	-0.0284904968449272	33	EVC
subj_006	-0.035723769900985	33	EVC
subj_028	0.0539839906928514	33	EVC
subj_001	0.2787971522148737	33	EVC
subj_020	0.1770002149748985	33	EVC
subj_005	0.2266720621151001	33	EVC
subj_016	-0.1008991008991008	33	EVC
subj_021	0.0951580065504116	33	EVC
subj_003	0.0811972837289292	33	EVC
subj_003	-0.0194868422716523	34	EVC
subj_029	0.1756344920901883	34	EVC
subj_018	-0.0177164607544354	34	EVC
subj_008	-0.176039150722695	34	EVC
subj_010	0.109725717320654	34	EVC
subj_001	-0.0100279467368074	34	EVC
subj_027	0.1981436285233753	34	EVC
subj_036	0.0663513701488385	34	EVC
subj_028	0.0544898139834848	34	EVC
subj_017	-0.1082335386132854	34	EVC
subj_025	0.03534440243301	34	EVC
subj_016	-0.1711832471326142	34	EVC
subj_038	0.1848910583087798	34	EVC
subj_004	0.5250572212597528	34	EVC
subj_026	-0.0316013100823227	34	EVC
subj_011	0.0823606772973861	34	EVC
subj_002	-0.0343580470162748	34	EVC
subj_030	0.0937922836657013	34	EVC
subj_035	-0.1614714399524525	34	EVC
subj_021	0.2671126342012418	34	EVC
subj_033	0.3216909672605875	34	EVC
subj_031	0.0657443822000784	34	EVC
subj_034	0.1536311789476346	34	EVC
subj_022	0.2040111786947229	34	EVC
subj_020	0.2269755560894801	34	EVC
subj_024	-0.0485716814830738	34	EVC
subj_023	0.3461475233627132	34	EVC
subj_009	0.1697163595897773	34	EVC
subj_032	0.2117502750414142	34	EVC
subj_013	0.4216669406542824	34	EVC
subj_007	-0.1402521529103807	34	EVC
subj_012	0.0560831573489801	34	EVC
subj_014	0.0520618621884444	34	EVC
subj_006	0.1796557872507239	34	EVC
subj_005	0.2266720621151001	34	EVC
subj_015	-0.0766701652777602	34	EVC
subj_019	-0.1713602852843359	34	EVC
subj_037	0.0287939908193072	34	EVC
subj_011	-0.0780864704915337	35	EVC
subj_012	-0.0191580571327406	35	EVC
subj_033	0.4095777640081438	35	EVC
subj_016	0.0709796532581342	35	EVC
subj_009	-0.0099773644077441	35	EVC
subj_005	-0.2346893612716397	35	EVC
subj_031	0.0468771734594519	35	EVC
subj_010	0.0404532176684075	35	EVC
subj_036	0.0391127859482289	35	EVC
subj_014	0.0176911695899037	35	EVC
subj_017	-0.0805902957801691	35	EVC
subj_008	0.1340305264355897	35	EVC
subj_038	0.1848910583087798	35	EVC
subj_001	0.2300610781623439	35	EVC
subj_022	-0.0719660086748694	35	EVC
subj_024	-0.1265190505696835	35	EVC
subj_026	-0.0054755371211067	35	EVC
subj_021	0.0149344326559516	35	EVC
subj_004	0.3252317302950214	35	EVC
subj_025	0.1228518317125912	35	EVC
subj_027	0.2363332869661983	35	EVC
subj_018	-0.2801122927705206	35	EVC
subj_030	-0.0367607076467835	35	EVC
subj_019	0.2269249737604168	35	EVC
subj_032	0.2843612084118413	35	EVC
subj_029	0.1010761390508225	35	EVC
subj_015	0.0674135990591686	35	EVC
subj_034	-0.0030475853260663	35	EVC
subj_037	0.1412385083271159	35	EVC
subj_013	0.4216669406542824	35	EVC
subj_002	0.1792764197827488	35	EVC
subj_003	0.2208550942728158	35	EVC
subj_006	0.1398980766069373	35	EVC
subj_020	0.1770002149748985	35	EVC
subj_007	-0.0536804967184714	35	EVC
subj_028	0.1562361688943967	35	EVC
subj_023	-0.0689057777665372	35	EVC
subj_035	0.1650122029868865	35	EVC
subj_010	-0.0872924543810619	36	EVC
subj_016	0.1339799441065264	36	EVC
subj_025	0.2266973532796317	36	EVC
subj_003	0.0898721531632923	36	EVC
subj_013	0.4383591092451851	36	EVC
subj_021	0.0896445326825073	36	EVC
subj_029	0.0901756471376724	36	EVC
subj_024	-0.1545163697062431	36	EVC
subj_035	0.2155945320502282	36	EVC
subj_014	0.0176911695899037	36	EVC
subj_019	0.0890122535692155	36	EVC
subj_027	0.2386853652676437	36	EVC
subj_026	0.1498880865969473	36	EVC
subj_006	0.2967285878678283	36	EVC
subj_031	0.3559352040364698	36	EVC
subj_028	0.1108132373955158	36	EVC
subj_004	0.3563398626689766	36	EVC
subj_017	0.0692851452345123	36	EVC
subj_002	0.0466242618141352	36	EVC
subj_037	0.0004173042147725	36	EVC
subj_018	0.0763160889743168	36	EVC
subj_011	-0.0325623743345262	36	EVC
subj_012	0.0432352457668913	36	EVC
subj_022	0.2040111786947229	36	EVC
subj_023	0.290304632076784	36	EVC
subj_009	0.236282704637135	36	EVC
subj_005	-0.0553497135775616	36	EVC
subj_008	0.0255314305947217	36	EVC
subj_001	0.1411120525044575	36	EVC
subj_007	0.2157715702019499	36	EVC
subj_036	0.166504381694255	36	EVC
subj_033	0.4401294907624021	36	EVC
subj_034	0.0066895130186269	36	EVC
subj_015	0.2411386082272158	36	EVC
subj_030	0.2395452648617205	36	EVC
subj_038	0.2796064694798871	36	EVC
subj_020	0.0917689905031677	36	EVC
subj_032	0.1329177151961962	36	EVC
subj_005	-0.1290228758583189	37	EVC
subj_023	0.0782382174787238	37	EVC
subj_013	0.3909887580773656	37	EVC
subj_016	0.0709796532581342	37	EVC
subj_011	-0.0838528560047547	37	EVC
subj_035	0.0179440812352204	37	EVC
subj_022	0.0354455670911367	37	EVC
subj_007	0.0953350447021333	37	EVC
subj_012	0.0592698440799706	37	EVC
subj_037	-0.0654408882256983	37	EVC
subj_021	0.1100039201305023	37	EVC
subj_036	0.307123256490345	37	EVC
subj_031	0.071611932371426	37	EVC
subj_026	-0.1000139101404924	37	EVC
subj_014	-0.0174635491091187	37	EVC
subj_029	0.037418277924607	37	EVC
subj_019	0.045713779890995	37	EVC
subj_004	0.1566155363623718	37	EVC
subj_025	0.2351698933977415	37	EVC
subj_032	0.033649894409388	37	EVC
subj_027	0.2363332869661983	37	EVC
subj_015	0.0288698643129022	37	EVC
subj_010	0.1527965705180894	37	EVC
subj_003	0.202696038139076	37	EVC
subj_028	0.1817549539068526	37	EVC
subj_002	0.1235599843194779	37	EVC
subj_008	0.2014567710770242	37	EVC
subj_024	-0.0096232881043007	37	EVC
subj_018	-0.3202240797177506	37	EVC
subj_006	0.3080337384134852	37	EVC
subj_030	0.0930588398942829	37	EVC
subj_038	0.0468771734594519	37	EVC
subj_009	-0.0398209385551157	37	EVC
subj_020	0.1770002149748985	37	EVC
subj_017	0.0022635592255845	37	EVC
subj_033	0.3565421919852299	37	EVC
subj_001	-0.0268465711503686	37	EVC
subj_034	-0.1427559781990161	37	EVC
subj_006	0.0726488701172245	38	EVC
subj_025	0.0792498640599906	38	EVC
subj_017	0.3334513587678144	38	EVC
subj_034	0.2202733974885873	38	EVC
subj_022	0.3351205756269047	38	EVC
subj_011	-0.2734860076632228	38	EVC
subj_021	0.1846887289925264	38	EVC
subj_005	0.1112937695216176	38	EVC
subj_013	0.232514321121916	38	EVC
subj_037	-0.0654408882256983	38	EVC
subj_016	-0.1233323638386929	38	EVC
subj_020	0.0791992817309272	38	EVC
subj_031	0.071611932371426	38	EVC
subj_032	0.1691599539700805	38	EVC
subj_029	-0.037342404431012	38	EVC
subj_001	-0.0068665511703486	38	EVC
subj_024	0.007220627473792	38	EVC
subj_008	0.05532442241303	38	EVC
subj_010	-0.0225976555090479	38	EVC
subj_015	0.1417949139468126	38	EVC
subj_002	0.0372159486083536	38	EVC
subj_019	0.2327166504381694	38	EVC
subj_003	0.1707027150065124	38	EVC
subj_033	0.1607632873455658	38	EVC
subj_023	0.290304632076784	38	EVC
subj_014	0.089593950353444	38	EVC
subj_035	0.1736870724212496	38	EVC
subj_004	0.0704485388029691	38	EVC
subj_018	-0.3202240797177506	38	EVC
subj_036	0.1391646328355189	38	EVC
subj_012	0.0851932877249332	38	EVC
subj_007	0.0843839704599198	38	EVC
subj_028	0.0288192819838389	38	EVC
subj_027	0.2486247929285903	38	EVC
subj_030	0.2395452648617205	38	EVC
subj_038	0.2796064694798871	38	EVC
subj_009	-0.0604585288129591	38	EVC
subj_026	-0.0168059788312952	38	EVC
subj_018	0.1885329860013404	39	EVC
subj_037	0.0722189203201861	39	EVC
subj_022	0.3544936076581646	39	EVC
subj_033	0.4282679345970485	39	EVC
subj_010	0.109725717320654	39	EVC
subj_026	0.0418442317176494	39	EVC
subj_004	0.071763679358616	39	EVC
subj_025	0.1777336587463169	39	EVC
subj_038	0.265089341038708	39	EVC
subj_035	0.0528964706179896	39	EVC
subj_030	0.0683240809823088	39	EVC
subj_031	0.041793649388586	39	EVC
subj_024	-0.2489535780675021	39	EVC
subj_006	0.2967285878678283	39	EVC
subj_014	-0.0174635491091187	39	EVC
subj_034	0.2830460678561944	39	EVC
subj_016	-0.0393656975935456	39	EVC
subj_011	-0.1322601449183727	39	EVC
subj_020	-0.0940957776400814	39	EVC
subj_028	0.0249497338104933	39	EVC
subj_015	-0.0034269527940414	39	EVC
subj_012	0.0621783280011128	39	EVC
subj_005	0.0477623642180604	39	EVC
subj_017	0.1572478154756635	39	EVC
subj_029	0.1894687590890122	39	EVC
subj_007	0.2379013391671619	39	EVC
subj_032	0.2280377849998103	39	EVC
subj_019	-0.1070954362093602	39	EVC
subj_023	0.1225736289027428	39	EVC
subj_013	0.4216669406542824	39	EVC
subj_003	-0.1958168413864616	39	EVC
subj_036	0.2659239494682532	39	EVC
subj_021	0.1212331971825642	39	EVC
subj_001	0.0952844623730699	39	EVC
subj_009	0.1424271930601044	39	EVC
subj_008	0.2286447729485704	39	EVC
subj_027	-0.0117477459249611	39	EVC
subj_002	0.1291746228455089	39	EVC
subj_024	0.0970548438902869	40	EVC
subj_014	0.043564030905803	40	EVC
subj_032	0.094045195311018	40	EVC
subj_006	0.2597529053225255	40	EVC
subj_011	-0.0838528560047547	40	EVC
subj_023	0.075683809861025	40	EVC
subj_037	0.0037810290974847	40	EVC
subj_002	-0.0399979767068374	40	EVC
subj_012	0.0592698440799706	40	EVC
subj_035	0.0528964706179896	40	EVC
subj_029	0.0779347235043437	40	EVC
subj_028	0.0880006069879487	40	EVC
subj_030	0.2311233070726741	40	EVC
subj_036	0.1591193616510072	40	EVC
subj_004	-0.0801350548185991	40	EVC
subj_026	-0.007296500967387	40	EVC
subj_001	0.1181982574387637	40	EVC
subj_021	0.0149344326559516	40	EVC
subj_020	-0.0940957776400814	40	EVC
subj_007	0.0126835190126329	40	EVC
subj_022	0.3458693205528648	40	EVC
subj_008	0.1255832774820116	40	EVC
subj_025	0.2114973633960975	40	EVC
subj_005	0.0740145930019347	40	EVC
subj_031	0.2509515800655041	40	EVC
subj_038	0.3464763085016249	40	EVC
subj_033	0.5532315785480342	40	EVC
subj_003	0.1178188899707887	40	EVC
subj_010	-0.0944498539435248	40	EVC
subj_017	0.282464371071966	40	EVC
subj_034	-0.0422994726792195	40	EVC
subj_009	-0.1186787895648655	40	EVC
subj_016	0.1013543418606709	40	EVC
subj_015	0.2411386082272158	40	EVC
subj_013	0.0564878159814868	40	EVC
subj_018	-0.0666042817941552	40	EVC
subj_019	-0.1713602852843359	40	EVC
subj_027	-0.1104844522566041	40	EVC
subj_005	-0.1290228758583189	41	EVC
subj_015	0.1794787490990022	41	EVC
subj_002	-0.0651626854158499	41	EVC
subj_011	0.0230528964706179	41	EVC
subj_032	0.0641763299991148	41	EVC
subj_030	0.0560072838553851	41	EVC
subj_004	0.071763679358616	41	EVC
subj_003	-0.0059560692472084	41	EVC
subj_010	-0.0309690309690309	41	EVC
subj_008	0.0807167516028275	41	EVC
subj_038	-0.1204491710820824	41	EVC
subj_035	0.1433629661477762	41	EVC
subj_018	0.0117224547604294	41	EVC
subj_013	0.3682014188343301	41	EVC
subj_001	0.039340406429014	41	EVC
subj_006	0.2327925239317644	41	EVC
subj_036	-0.0508984686199876	41	EVC
subj_017	0.0692851452345123	41	EVC
subj_024	0.0509743421135826	41	EVC
subj_026	0.0308931574754359	41	EVC
subj_007	0.0311207779562209	41	EVC
subj_020	0.2353722227139948	41	EVC
subj_019	0.2032018614297095	41	EVC
subj_009	0.0224964908509212	41	EVC
subj_034	0.3205528648566623	41	EVC
subj_027	0.4695431151127353	41	EVC
subj_031	-0.0017830270994827	41	EVC
subj_022	-0.2109156666118691	41	EVC
subj_037	0.1412385083271159	41	EVC
subj_025	0.4352230048432579	41	EVC
subj_016	-0.0410096232881042	41	EVC
subj_033	0.4401294907624021	41	EVC
subj_023	0.1629383274952895	41	EVC
subj_012	-0.0216871735859077	41	EVC
subj_029	0.1429330163507378	41	EVC
subj_021	0.3243718307009446	41	EVC
subj_028	0.1900504558732406	41	EVC
subj_014	0.0735593520403646	41	EVC
subj_019	0.0850162495732115	42	EVC
subj_008	0.1577283476017653	42	EVC
subj_007	0.1757862390773782	42	EVC
subj_016	0.0709796532581342	42	EVC
subj_022	0.3351205756269047	42	EVC
subj_033	0.0172612197928653	42	EVC
subj_006	0.3249282363206413	42	EVC
subj_015	0.0074229567900453	42	EVC
subj_026	-0.1085117414231338	42	EVC
subj_028	-0.1588158676766271	42	EVC
subj_023	0.1752045422931498	42	EVC
subj_032	0.1048192314015098	42	EVC
subj_002	0.1549210283387498	42	EVC
subj_012	0.4216163583252191	42	EVC
subj_004	-0.0801350548185991	42	EVC
subj_035	0.2987265898658303	42	EVC
subj_029	0.007144753980197	42	EVC
subj_036	0.2030248232779878	42	EVC
subj_003	0.0333716915995397	42	EVC
subj_018	0.0686275749566888	42	EVC
subj_030	0.2953122826540547	42	EVC
subj_001	0.2268743914313534	42	EVC
subj_034	0.1536311789476346	42	EVC
subj_031	0.1807180161610541	42	EVC
subj_037	0.1730295021434262	42	EVC
subj_011	0.1236864401421363	42	EVC
subj_021	0.5038126430531493	42	EVC
subj_014	0.0685011191340305	42	EVC
subj_024	-0.0386575449866589	42	EVC
subj_009	0.1475612994600336	42	EVC
subj_010	0.1481935785733254	42	EVC
subj_005	0.0897204061761023	42	EVC
subj_013	0.2750287686996547	42	EVC
subj_038	-0.0186269426775755	42	EVC
subj_027	0.0187028161711706	42	EVC
subj_017	0.2617256161559959	42	EVC
subj_020	0.0917689905031677	42	EVC
subj_025	0.0180199547288154	42	EVC
subj_010	-0.0872924543810619	43	EVC
subj_023	0.0782382174787238	43	EVC
subj_006	0.4251824125241846	43	EVC
subj_014	-0.0067906776767536	43	EVC
subj_031	-0.1305403457302191	43	EVC
subj_012	0.0378482277216454	43	EVC
subj_018	0.1891146827855688	43	EVC
subj_022	0.1530241909988745	43	EVC
subj_008	0.071384311890641	43	EVC
subj_035	0.0528964706179896	43	EVC
subj_028	-0.0440951453609681	43	EVC
subj_037	0.1745975543443897	43	EVC
subj_002	0.1549210283387498	43	EVC
subj_001	0.2300610781623439	43	EVC
subj_030	0.1542634580609264	43	EVC
subj_024	-0.1265190505696835	43	EVC
subj_015	0.1420478255921294	43	EVC
subj_017	0.0692851452345123	43	EVC
subj_027	-0.0207261093337042	43	EVC
subj_016	-0.0427041313117262	43	EVC
subj_032	0.1865349840033384	43	EVC
subj_004	0.3978426636654484	43	EVC
subj_013	0.1485729460413004	43	EVC
subj_007	0.2238141605230212	43	EVC
subj_026	0.1450068918423348	43	EVC
subj_033	0.5660541989655913	43	EVC
subj_003	0.463726147270451	43	EVC
subj_020	-0.2239659075102113	43	EVC
subj_036	0.0480405670279087	43	EVC
subj_011	0.1304644722366241	43	EVC
subj_038	0.0713590207261093	43	EVC
subj_025	0.3569721417822683	43	EVC
subj_021	0.1212331971825642	43	EVC
subj_005	0.1141263799491647	43	EVC
subj_029	0.1429330163507378	43	EVC
subj_034	0.3365874631697416	43	EVC
subj_019	-0.1713602852843359	43	EVC
subj_009	0.3976909166782584	43	EVC
subj_029	0.081829562842221	44	EVC
subj_011	0.0834987797013113	44	EVC
subj_028	0.2426054957700527	44	EVC
subj_021	0.2297575841879639	44	EVC
subj_031	-0.1305403457302191	44	EVC
subj_017	0.0634175950631646	44	EVC
subj_016	0.0345097940034648	44	EVC
subj_023	-0.0265936595050519	44	EVC
subj_001	0.0441204365254998	44	EVC
subj_022	-0.0391380771127606	44	EVC
subj_018	0.0469024646239836	44	EVC
subj_013	0.3440736478711162	44	EVC
subj_019	-0.0710808179162609	44	EVC
subj_033	0.489776046738072	44	EVC
subj_035	-0.1044145727690031	44	EVC
subj_007	0.147991249257072	44	EVC
subj_020	0.1809962189709024	44	EVC
subj_027	0.0006702158600892	44	EVC
subj_038	0.0559314103617901	44	EVC
subj_036	0.0531493822633063	44	EVC
subj_034	-0.0058801957536134	44	EVC
subj_014	0.1073230566901452	44	EVC
subj_032	-0.0258602157336334	44	EVC
subj_009	0.0224964908509212	44	EVC
subj_030	0.4049494808988479	44	EVC
subj_008	0.3414686579243541	44	EVC
subj_003	0.463726147270451	44	EVC
subj_010	-0.0204984888529192	44	EVC
subj_006	0.1083347032714121	44	EVC
subj_037	0.1588411588411588	44	EVC
subj_025	-0.0003667218857092	44	EVC
subj_004	0.2871432365103251	44	EVC
subj_012	0.0895433680243806	44	EVC
subj_026	-0.1741423133828197	44	EVC
subj_015	-0.0093197941299207	44	EVC
subj_005	0.019588006929779	44	EVC
subj_002	0.182260777197486	44	EVC
subj_024	-0.017210637463802	44	EVC
subj_019	0.0850162495732115	45	EVC
subj_029	0.1756344920901883	45	EVC
subj_010	0.0761896331516584	45	EVC
subj_038	0.3725767902983092	45	EVC
subj_022	0.3351205756269047	45	EVC
subj_001	-0.0100279467368074	45	EVC
subj_018	0.1891146827855688	45	EVC
subj_024	-0.1545163697062431	45	EVC
subj_002	-0.1934900542495479	45	EVC
subj_028	-0.1588158676766271	45	EVC
subj_007	-0.0819307275003477	45	EVC
subj_013	0.3440736478711162	45	EVC
subj_020	0.0071700451447286	45	EVC
subj_023	0.3615751337270324	45	EVC
subj_009	-0.0274535590991287	45	EVC
subj_031	-0.0299826755522958	45	EVC
subj_016	-0.0393656975935456	45	EVC
subj_025	0.167895395743497	45	EVC
subj_036	0.029274522945409	45	EVC
subj_014	0.0084851857003755	45	EVC
subj_004	0.3784443404696569	45	EVC
subj_035	0.2014567710770242	45	EVC
subj_011	0.2872191100039201	45	EVC
subj_006	0.0227241113317062	45	EVC
subj_034	0.3205528648566623	45	EVC
subj_033	0.5660541989655913	45	EVC
subj_021	0.5038126430531493	45	EVC
subj_037	-0.0339786795482998	45	EVC
subj_008	-0.091667825845041	45	EVC
subj_012	0.2155439497211649	45	EVC
subj_027	0.0362295931916185	45	EVC
subj_017	0.288761871040352	45	EVC
subj_005	-0.2211080059181324	45	EVC
subj_003	0.4137760973204011	45	EVC
subj_015	-0.0093197941299207	45	EVC
subj_032	0.1149862795432415	45	EVC
subj_026	-0.09573970333464	45	EVC
subj_030	0.1029982675552295	45	EVC
subj_010	-0.0872924543810619	46	EVC
subj_013	0.1675160282755219	46	EVC
subj_032	0.094045195311018	46	EVC
subj_023	0.2072231565902451	46	EVC
subj_009	-0.0099773644077441	46	EVC
subj_021	0.0896445326825073	46	EVC
subj_026	0.0225217820154528	46	EVC
subj_018	0.041793649388586	46	EVC
subj_012	0.0592698440799706	46	EVC
subj_028	-0.1588158676766271	46	EVC
subj_019	0.0890122535692155	46	EVC
subj_025	0.4655471111167313	46	EVC
subj_006	0.1190581570328405	46	EVC
subj_038	0.2141529356719229	46	EVC
subj_037	0.0849656672441482	46	EVC
subj_004	0.2230301344225394	46	EVC
subj_001	0.1181982574387637	46	EVC
subj_016	-0.1135952654939996	46	EVC
subj_034	0.1070701450448285	46	EVC
subj_014	0.0084851857003755	46	EVC
subj_022	0.3458693205528648	46	EVC
subj_017	0.2152657469113165	46	EVC
subj_007	0.0608126051164025	46	EVC
subj_029	-0.0103061495466558	46	EVC
subj_005	-0.0562854866652334	46	EVC
subj_036	0.2085888794749554	46	EVC
subj_003	0.463726147270451	46	EVC
subj_008	0.0255314305947217	46	EVC
subj_027	0.1855992109156665	46	EVC
subj_011	0.1304644722366241	46	EVC
subj_033	-0.1446275243743598	46	EVC
subj_035	0.2402534174686073	46	EVC
subj_015	0.0381264305314938	46	EVC
subj_020	0.1770002149748985	46	EVC
subj_030	0.2395452648617205	46	EVC
subj_031	0.29675387903236	46	EVC
subj_002	0.182260777197486	46	EVC
subj_024	-0.017210637463802	46	EVC
subj_013	-0.0965237294351218	47	EVC
subj_008	0.1577283476017653	47	EVC
subj_018	-0.0177164607544354	47	EVC
subj_031	-0.0583593621568305	47	EVC
subj_029	0.1769496326458352	47	EVC
subj_035	0.0179440812352204	47	EVC
subj_011	-0.1149862795432415	47	EVC
subj_020	-0.0121271133929361	47	EVC
subj_038	0.265089341038708	47	EVC
subj_005	0.0082069828905271	47	EVC
subj_007	-0.0819307275003477	47	EVC
subj_021	0.2876743509654901	47	EVC
subj_003	0.0538322437056614	47	EVC
subj_001	0.2300610781623439	47	EVC
subj_025	-0.1081323739551587	47	EVC
subj_023	0.2808710277064707	47	EVC
subj_009	0.0001138102403925	47	EVC
subj_006	-0.0495833280643407	47	EVC
subj_030	0.0192592217908673	47	EVC
subj_037	0.0004173042147725	47	EVC
subj_004	0.3784443404696569	47	EVC
subj_016	0.1238128959647946	47	EVC
subj_024	-0.0568924746139935	47	EVC
subj_012	-0.0942222334627397	47	EVC
subj_036	0.0591939705863756	47	EVC
subj_032	0.0668319022749402	47	EVC
subj_010	0.087444201368252	47	EVC
subj_026	0.0421983080210928	47	EVC
subj_019	0.0301344225394858	47	EVC
subj_033	0.3454140795912948	47	EVC
subj_014	0.1477383376117553	47	EVC
subj_028	0.0539839906928514	47	EVC
subj_034	0.0066895130186269	47	EVC
subj_015	0.2411386082272158	47	EVC
subj_002	0.0170083081475486	47	EVC
subj_022	0.1936923835658012	47	EVC
subj_027	-0.0117477459249611	47	EVC
subj_017	-0.0588398942829322	47	EVC
subj_031	-0.0459161092072484	48	EVC
subj_034	-0.0616472135459477	48	EVC
subj_032	0.094045195311018	48	EVC
subj_028	0.045562032903805	48	EVC
subj_016	0.0092439206363257	48	EVC
subj_025	-0.0018336094285461	48	EVC
subj_011	-0.1149862795432415	48	EVC
subj_004	0.2124837188128327	48	EVC
subj_019	0.2341076644874113	48	EVC
subj_021	-0.0361537196980234	48	EVC
subj_022	0.0153896736175217	48	EVC
subj_029	0.1531253556570012	48	EVC
subj_027	0.021282514953401	48	EVC
subj_008	0.1706268415129174	48	EVC
subj_014	-0.0174635491091187	48	EVC
subj_006	0.2327925239317644	48	EVC
subj_037	0.1594734379544506	48	EVC
subj_010	-0.0311207779562209	48	EVC
subj_018	0.1453356769812465	48	EVC
subj_035	-0.0415154465787377	48	EVC
subj_003	0.4246260069044879	48	EVC
subj_026	-0.1004944422665941	48	EVC
subj_001	-0.0387587096447855	48	EVC
subj_023	0.0614195930651626	48	EVC
subj_009	0.1602574640549324	48	EVC
subj_020	0.2516344415078592	48	EVC
subj_038	0.0544898139834848	48	EVC
subj_030	-0.1517849239368226	48	EVC
subj_015	0.0730029464206679	48	EVC
subj_007	0.2157715702019499	48	EVC
subj_017	-0.0276811795799137	48	EVC
subj_005	0.0897204061761023	48	EVC
subj_002	0.0498109485451257	48	EVC
subj_033	0.171891399739501	48	EVC
subj_013	0.0564878159814868	48	EVC
subj_024	-0.0492798340899606	48	EVC
subj_036	0.0382528863541521	48	EVC
subj_012	-0.2003692510021624	48	EVC
subj_012	0.0847127555988315	49	EVC
subj_008	0.1577283476017653	49	EVC
subj_036	0.0853956170411866	49	EVC
subj_023	0.2072231565902451	49	EVC
subj_004	0.3846659669444479	49	EVC
subj_003	0.0064366013733102	49	EVC
subj_013	0.0375953160763287	49	EVC
subj_028	-0.0714348942197043	49	EVC
subj_038	0.265089341038708	49	EVC
subj_009	-0.154061128744673	49	EVC
subj_017	-0.0805902957801691	49	EVC
subj_010	0.1294022433262939	49	EVC
subj_032	0.0246715310006449	49	EVC
subj_019	0.2856510578029565	49	EVC
subj_035	-0.1044145727690031	49	EVC
subj_029	0.037418277924607	49	EVC
subj_001	0.1181982574387637	49	EVC
subj_011	-0.1322601449183727	49	EVC
subj_015	-0.0668571934394719	49	EVC
subj_007	0.0126835190126329	49	EVC
subj_014	0.1874201747619469	49	EVC
subj_033	0.4361081956018665	49	EVC
subj_021	0.2213356263989175	49	EVC
subj_018	-0.0845610086116415	49	EVC
subj_031	0.2509515800655041	49	EVC
subj_037	0.3258387182437815	49	EVC
subj_030	0.4618546010951074	49	EVC
subj_020	-0.2239659075102113	49	EVC
subj_026	0.1194628156653473	49	EVC
subj_034	0.2211838794117274	49	EVC
subj_016	-0.0410096232881042	49	EVC
subj_005	0.0897204061761023	49	EVC
subj_002	0.0498109485451257	49	EVC
subj_027	0.2486247929285903	49	EVC
subj_025	0.2141023533428596	49	EVC
subj_024	-0.0492798340899606	49	EVC
subj_022	0.0626082777981512	49	EVC
subj_006	0.1124065807610111	49	EVC
subj_013	-0.0965237294351218	50	EVC
subj_037	0.0722189203201861	50	EVC
subj_009	0.0566648541332085	50	EVC
subj_015	0.1348904260296665	50	EVC
subj_034	0.0844092616244514	50	EVC
subj_023	0.075683809861025	50	EVC
subj_004	0.071763679358616	50	EVC
subj_014	0.0274788502636603	50	EVC
subj_017	0.0665031171360285	50	EVC
subj_006	-0.0564119424878918	50	EVC
subj_002	-0.1816537892487259	50	EVC
subj_025	0.4655471111167313	50	EVC
subj_036	0.1242681369263647	50	EVC
subj_021	0.4829980146435842	50	EVC
subj_019	-0.0337510590675147	50	EVC
subj_035	0.2987265898658303	50	EVC
subj_018	0.1217390204731976	50	EVC
subj_010	-0.0311207779562209	50	EVC
subj_022	0.1433629661477762	50	EVC
subj_030	0.2063632569961683	50	EVC
subj_028	-0.0791992817309272	50	EVC
subj_020	0.2353722227139948	50	EVC
subj_032	-0.0258602157336334	50	EVC
subj_031	0.1807180161610541	50	EVC
subj_007	0.2825908268946243	50	EVC
subj_038	0.3464763085016249	50	EVC
subj_026	-0.0619759986848594	50	EVC
subj_033	-0.0407820028073192	50	EVC
subj_027	0.1855992109156665	50	EVC
subj_011	0.1304644722366241	50	EVC
subj_029	0.0530987999342429	50	EVC
subj_012	0.0560831573489801	50	EVC
subj_003	0.1500398335841373	50	EVC
subj_024	-0.0108625551663526	50	EVC
subj_008	0.0333716915995397	50	EVC
subj_016	-0.1008991008991008	50	EVC
subj_005	-0.1617496427623009	50	EVC
subj_001	-0.0399473943777741	50	EVC
subj_034	0.0610149344326559	51	EVC
subj_011	0.0834987797013113	51	EVC
subj_014	0.1361044019271867	51	EVC
subj_009	0.0629623541015945	51	EVC
subj_028	0.0908332174154959	51	EVC
subj_027	0.1146069120752664	51	EVC
subj_017	0.2138747328620746	51	EVC
subj_023	-0.0265936595050519	51	EVC
subj_016	-0.0631899745823796	51	EVC
subj_006	-0.0564119424878918	51	EVC
subj_013	0.1459426649300066	51	EVC
subj_035	0.1433629661477762	51	EVC
subj_020	0.0071700451447286	51	EVC
subj_012	0.4216163583252191	51	EVC
subj_025	-0.1081323739551587	51	EVC
subj_033	0.2814527244906991	51	EVC
subj_008	0.136230857749845	51	EVC
subj_001	-0.0452838300939566	51	EVC
subj_018	0.1453356769812465	51	EVC
subj_038	-0.0297550550715107	51	EVC
subj_037	-0.0078781977516154	51	EVC
subj_004	0.3978426636654484	51	EVC
subj_003	0.1707027150065124	51	EVC
subj_010	0.0910608378962809	51	EVC
subj_029	0.1894687590890122	51	EVC
subj_022	0.272777855056336	51	EVC
subj_015	0.0674135990591686	51	EVC
subj_005	0.0501397336840374	51	EVC
subj_031	0.0763160889743168	51	EVC
subj_036	0.1391646328355189	51	EVC
subj_024	0.0840804764855397	51	EVC
subj_002	-0.0496592015579357	51	EVC
subj_032	0.1249762895332515	51	EVC
subj_030	0.1882800743560237	51	EVC
subj_019	0.0629876452661262	51	EVC
subj_026	-0.073685807863023	51	EVC
subj_021	0.0951580065504116	51	EVC
subj_007	-0.0523653561628245	51	EVC
subj_026	-0.059472173396224	52	EVC
subj_036	0.1493316809772505	52	EVC
subj_022	0.3544936076581646	52	EVC
subj_019	0.2921003047585326	52	EVC
subj_024	0.0457643622200584	52	EVC
subj_034	-0.2477648933345135	52	EVC
subj_018	0.1891146827855688	52	EVC
subj_020	-0.0121271133929361	52	EVC
subj_027	0.2238900340166162	52	EVC
subj_032	-0.132083106766651	52	EVC
subj_002	-0.1816537892487259	52	EVC
subj_003	0.4375497919801717	52	EVC
subj_010	0.0096232881043007	52	EVC
subj_030	0.4066186977579382	52	EVC
subj_031	0.3559352040364698	52	EVC
subj_028	0.1108132373955158	52	EVC
subj_025	0.228290696645127	52	EVC
subj_011	-0.1322601449183727	52	EVC
subj_009	0.1693875744508655	52	EVC
subj_005	0.0845610086116415	52	EVC
subj_008	0.162129010230276	52	EVC
subj_014	0.1073230566901452	52	EVC
subj_016	-0.1619519720785543	52	EVC
[truncated: 112,001 more rows]
