# Supplementary material for: Infants have rich visual categories in ventrotemporal cortex at 2 months of age
Source: Nat Neurosci. 2026 Feb 2;29(3):693–702. doi: 10.1038/s41593-025-02187-8 (PMC12971487; doi:10.1038/s41593-025-02187-8)
Supplement: Supplementary file 12 — Statistical source data comprising .csv files of the bootstrap distributions for all box plots and longitudinal permutation test. [file 41593_2025_2187_MOESM12_ESM.zip › ODoherty_ED_Fig3/rsa_results_adult-motion_nonicu_roi-EVC_bootstrap-1000_partial-spearman_semantic.csv]

feature	spearman_r	bootind	age_group
animacy	0.1039157740546353	0	twomonth
inanimate big v. small	0.0668767154360939	0	twomonth
category	0.1854582062734581	0	twomonth
animacy	0.1058859248501433	1	twomonth
inanimate big v. small	0.0653790015742499	1	twomonth
category	0.1917143938513282	1	twomonth
animacy	0.1110309453937062	2	twomonth
inanimate big v. small	0.0697833624439382	2	twomonth
category	0.1872359898110265	2	twomonth
animacy	0.1082647523286576	3	twomonth
inanimate big v. small	0.0658809811379071	3	twomonth
category	0.1901856208520883	3	twomonth
animacy	0.1138910264737225	4	twomonth
inanimate big v. small	0.06898045019564	4	twomonth
category	0.1923903147330918	4	twomonth
animacy	0.1128835994494871	5	twomonth
inanimate big v. small	0.0678963173771652	5	twomonth
category	0.1891627786359637	5	twomonth
animacy	0.1075972939802706	6	twomonth
inanimate big v. small	0.0694123918028702	6	twomonth
category	0.1895383950395158	6	twomonth
animacy	0.1137364398888051	7	twomonth
inanimate big v. small	0.0685863227627225	7	twomonth
category	0.1903309751748559	7	twomonth
animacy	0.1081625298304589	8	twomonth
inanimate big v. small	0.0701698308962145	8	twomonth
category	0.1919789621794819	8	twomonth
animacy	0.1091996501868512	9	twomonth
inanimate big v. small	0.062976559985829	9	twomonth
category	0.1858276496278771	9	twomonth
animacy	0.1109118919940713	10	twomonth
inanimate big v. small	0.0681509073502802	10	twomonth
category	0.1924602357827589	10	twomonth
animacy	0.1120984904383022	11	twomonth
inanimate big v. small	0.0679983470918603	11	twomonth
category	0.1877419363301073	11	twomonth
animacy	0.1081373027991581	12	twomonth
inanimate big v. small	0.0655534990943416	12	twomonth
category	0.1901534786939458	12	twomonth
animacy	0.1091629303075265	13	twomonth
inanimate big v. small	0.0692247641247066	13	twomonth
category	0.1909885823515272	13	twomonth
animacy	0.1099943121447356	14	twomonth
inanimate big v. small	0.0689082587150382	14	twomonth
category	0.1905166050504163	14	twomonth
animacy	0.107310656162055	15	twomonth
inanimate big v. small	0.0632094454901464	15	twomonth
category	0.1840350071379564	15	twomonth
animacy	0.1122510955105773	16	twomonth
inanimate big v. small	0.0660145433857918	16	twomonth
category	0.1936225975674349	16	twomonth
animacy	0.1122623843464099	17	twomonth
inanimate big v. small	0.0688262200382977	17	twomonth
category	0.1904914965253773	17	twomonth
animacy	0.1091075270147349	18	twomonth
inanimate big v. small	0.0687887460267136	18	twomonth
category	0.1927321162548251	18	twomonth
animacy	0.1087610922145562	19	twomonth
inanimate big v. small	0.0649248634302725	19	twomonth
category	0.1923996275968284	19	twomonth
animacy	0.1121834198936237	20	twomonth
inanimate big v. small	0.0717364101752313	20	twomonth
category	0.1940385259105442	20	twomonth
animacy	0.1062185256397586	21	twomonth
inanimate big v. small	0.0617055217605746	21	twomonth
category	0.1890924546049998	21	twomonth
animacy	0.1088901006046973	22	twomonth
inanimate big v. small	0.0675142893385531	22	twomonth
category	0.1854119360021685	22	twomonth
animacy	0.1101409254508603	23	twomonth
inanimate big v. small	0.0654026423135163	23	twomonth
category	0.1904440977300827	23	twomonth
animacy	0.1141028038820302	24	twomonth
inanimate big v. small	0.0696861067960674	24	twomonth
category	0.1921267537855161	24	twomonth
animacy	0.1111350112297689	25	twomonth
inanimate big v. small	0.0683015326352373	25	twomonth
category	0.1891562067634278	25	twomonth
animacy	0.1088622057070571	26	twomonth
inanimate big v. small	0.0682173749033078	26	twomonth
category	0.1869803818207175	26	twomonth
animacy	0.110512570435575	27	twomonth
inanimate big v. small	0.067500935871704	27	twomonth
category	0.1930172131433772	27	twomonth
animacy	0.1159934668040174	28	twomonth
inanimate big v. small	0.0727532863011172	28	twomonth
category	0.1917004591124118	28	twomonth
animacy	0.1133809933327282	29	twomonth
inanimate big v. small	0.0660496863754625	29	twomonth
category	0.187207038624611	29	twomonth
animacy	0.1123601470166052	30	twomonth
inanimate big v. small	0.068038655727828	30	twomonth
category	0.1914675703856153	30	twomonth
animacy	0.1083812745855798	31	twomonth
inanimate big v. small	0.0675509251724964	31	twomonth
category	0.1876851619932387	31	twomonth
animacy	0.1074373367485257	32	twomonth
inanimate big v. small	0.0645496620144433	32	twomonth
category	0.1880787913246845	32	twomonth
animacy	0.1107590023290814	33	twomonth
inanimate big v. small	0.0653285896127695	33	twomonth
category	0.1897051685533615	33	twomonth
animacy	0.1124991447861639	34	twomonth
inanimate big v. small	0.0702775683692173	34	twomonth
category	0.193350816310919	34	twomonth
animacy	0.1149479109354417	35	twomonth
inanimate big v. small	0.0701072226741078	35	twomonth
category	0.1907376649623107	35	twomonth
animacy	0.1067380896353093	36	twomonth
inanimate big v. small	0.0640682218288844	36	twomonth
category	0.1895031830974617	36	twomonth
animacy	0.1070991630180735	37	twomonth
inanimate big v. small	0.0656032486021209	37	twomonth
category	0.1904502284461549	37	twomonth
animacy	0.1075359470938326	38	twomonth
inanimate big v. small	0.0659925048894939	38	twomonth
category	0.1890181389784441	38	twomonth
animacy	0.1117711890252157	39	twomonth
inanimate big v. small	0.0677480458747569	39	twomonth
category	0.1902086393359489	39	twomonth
animacy	0.1090963841322418	40	twomonth
inanimate big v. small	0.0667382546759212	40	twomonth
category	0.1921690242574541	40	twomonth
animacy	0.1116571315730816	41	twomonth
inanimate big v. small	0.0676318290587423	41	twomonth
category	0.1901298970147622	41	twomonth
animacy	0.1043443820328406	42	twomonth
inanimate big v. small	0.0642973494653052	42	twomonth
category	0.1882480251920947	42	twomonth
animacy	0.1091874508507458	43	twomonth
inanimate big v. small	0.0658525796885429	43	twomonth
category	0.1881372592113835	43	twomonth
animacy	0.107967503116521	44	twomonth
inanimate big v. small	0.0645798149829625	44	twomonth
category	0.1904312775219816	44	twomonth
animacy	0.1062145407961212	45	twomonth
inanimate big v. small	0.0659634304878097	45	twomonth
category	0.1928364686117786	45	twomonth
animacy	0.1119568360057819	46	twomonth
inanimate big v. small	0.0616738682810373	46	twomonth
category	0.1898194386497129	46	twomonth
animacy	0.1083274167879681	47	twomonth
inanimate big v. small	0.0697853028635174	47	twomonth
category	0.1887611840065618	47	twomonth
animacy	0.1153214216474437	48	twomonth
inanimate big v. small	0.0688258116290381	48	twomonth
category	0.1894414937775063	48	twomonth
animacy	0.1089387540748799	49	twomonth
inanimate big v. small	0.0638954046271664	49	twomonth
category	0.1852936773796545	49	twomonth
animacy	0.1109451483320107	50	twomonth
inanimate big v. small	0.0676899207487554	50	twomonth
category	0.1946064114018197	50	twomonth
animacy	0.1093269118279379	51	twomonth
inanimate big v. small	0.0673077479028693	51	twomonth
category	0.1887845906269143	51	twomonth
animacy	0.1085624327108619	52	twomonth
inanimate big v. small	0.062510687090489	52	twomonth
category	0.1904942640692239	52	twomonth
animacy	0.1023280726694075	53	twomonth
inanimate big v. small	0.0610797468669513	53	twomonth
category	0.1824770906478674	53	twomonth
animacy	0.1147684167684406	54	twomonth
inanimate big v. small	0.0654344162599478	54	twomonth
category	0.1847056356754833	54	twomonth
animacy	0.1122669072109456	55	twomonth
inanimate big v. small	0.067342365041435	55	twomonth
category	0.1953409048248523	55	twomonth
animacy	0.1106213420743558	56	twomonth
inanimate big v. small	0.0641504423586217	56	twomonth
category	0.1910545300544566	56	twomonth
animacy	0.1060141592691922	57	twomonth
inanimate big v. small	0.0670530573825386	57	twomonth
category	0.1919022111173932	57	twomonth
animacy	0.114250849615664	58	twomonth
inanimate big v. small	0.0654935580613204	58	twomonth
category	0.1885989859947596	58	twomonth
animacy	0.1108228520586517	59	twomonth
inanimate big v. small	0.065539626910273	59	twomonth
category	0.1931746573398898	59	twomonth
animacy	0.1088672539542522	60	twomonth
inanimate big v. small	0.0649230369510545	60	twomonth
category	0.1906300302804024	60	twomonth
animacy	0.1079395430675514	61	twomonth
inanimate big v. small	0.0659387146872754	61	twomonth
category	0.1858150432951359	61	twomonth
animacy	0.1062955760221495	62	twomonth
inanimate big v. small	0.0664759800319966	62	twomonth
category	0.1932552212509385	62	twomonth
animacy	0.1060289167674413	63	twomonth
inanimate big v. small	0.0650273419077261	63	twomonth
category	0.1910278416953061	63	twomonth
animacy	0.1142280401705719	64	twomonth
inanimate big v. small	0.068917979639169	64	twomonth
category	0.1909159097722988	64	twomonth
animacy	0.1112086807391701	65	twomonth
inanimate big v. small	0.06688433384377	65	twomonth
category	0.1906754961845075	65	twomonth
animacy	0.1090581666793544	66	twomonth
inanimate big v. small	0.0664040060677201	66	twomonth
category	0.1952434428615229	66	twomonth
animacy	0.110497306621865	67	twomonth
inanimate big v. small	0.0639961508964476	67	twomonth
category	0.1887856662335147	67	twomonth
animacy	0.1091977999654572	68	twomonth
inanimate big v. small	0.0693554086512247	68	twomonth
category	0.1936790042108428	68	twomonth
animacy	0.1115513580803311	69	twomonth
inanimate big v. small	0.0681183181321191	69	twomonth
category	0.1846372787783241	69	twomonth
animacy	0.1055615046836759	70	twomonth
inanimate big v. small	0.0655085357789977	70	twomonth
category	0.191626270033246	70	twomonth
animacy	0.1042495121484781	71	twomonth
inanimate big v. small	0.0658845424108609	71	twomonth
category	0.187139189396483	71	twomonth
animacy	0.1096979158596529	72	twomonth
inanimate big v. small	0.0681536472761111	72	twomonth
category	0.1901024659931931	72	twomonth
animacy	0.1076161572449084	73	twomonth
inanimate big v. small	0.0690404585917544	73	twomonth
category	0.1887874273290461	73	twomonth
animacy	0.1062865767352872	74	twomonth
inanimate big v. small	0.0689939330065075	74	twomonth
category	0.193247100963501	74	twomonth
animacy	0.11160976735888	75	twomonth
inanimate big v. small	0.0686844405991389	75	twomonth
category	0.1923753350157687	75	twomonth
animacy	0.1088988650501707	76	twomonth
inanimate big v. small	0.0658872405325851	76	twomonth
category	0.1867355211033512	76	twomonth
animacy	0.1093932363624186	77	twomonth
inanimate big v. small	0.0678683037030067	77	twomonth
category	0.1927481381699383	77	twomonth
animacy	0.1073582218425637	78	twomonth
inanimate big v. small	0.0660503612052312	78	twomonth
category	0.1878829409522324	78	twomonth
animacy	0.11353109748052	79	twomonth
inanimate big v. small	0.0662823000617053	79	twomonth
category	0.19511562135298	79	twomonth
animacy	0.1134418114685475	80	twomonth
inanimate big v. small	0.0666525518752526	80	twomonth
category	0.1906163215717453	80	twomonth
animacy	0.1158714316529278	81	twomonth
inanimate big v. small	0.0722090294523946	81	twomonth
category	0.1920904546607806	81	twomonth
animacy	0.1133743936504805	82	twomonth
inanimate big v. small	0.0637072200316299	82	twomonth
category	0.1881378637613796	82	twomonth
animacy	0.1110077612584825	83	twomonth
inanimate big v. small	0.0706900520239226	83	twomonth
category	0.1902747073647874	83	twomonth
animacy	0.1119808403276402	84	twomonth
inanimate big v. small	0.0671059263388303	84	twomonth
category	0.1946447642305272	84	twomonth
animacy	0.1094506268383441	85	twomonth
inanimate big v. small	0.0640855677196852	85	twomonth
category	0.192959534579288	85	twomonth
animacy	0.1040480522440233	86	twomonth
inanimate big v. small	0.0649988549380622	86	twomonth
category	0.1900086154076002	86	twomonth
animacy	0.1125054651868888	87	twomonth
inanimate big v. small	0.0693250735929421	87	twomonth
category	0.1885383911757542	87	twomonth
animacy	0.1100257409790313	88	twomonth
inanimate big v. small	0.0697140211370221	88	twomonth
category	0.1882542423201968	88	twomonth
animacy	0.1075338588728589	89	twomonth
inanimate big v. small	0.0642343913286395	89	twomonth
category	0.1903856475097403	89	twomonth
animacy	0.1076990780023981	90	twomonth
inanimate big v. small	0.0658526717455631	90	twomonth
category	0.189306914688634	90	twomonth
animacy	0.1062373090767791	91	twomonth
inanimate big v. small	0.064482123686836	91	twomonth
category	0.1902649076883557	91	twomonth
animacy	0.1095785041154614	92	twomonth
inanimate big v. small	0.0627935601596615	92	twomonth
category	0.1915334990047802	92	twomonth
animacy	0.1089369037483688	93	twomonth
inanimate big v. small	0.0697866185047435	93	twomonth
category	0.1899046447001251	93	twomonth
animacy	0.1063587024198636	94	twomonth
inanimate big v. small	0.066475140697571	94	twomonth
category	0.1888564359417988	94	twomonth
animacy	0.1050029913278699	95	twomonth
inanimate big v. small	0.0652145841158856	95	twomonth
category	0.1922338073639838	95	twomonth
animacy	0.1123764269786595	96	twomonth
inanimate big v. small	0.0670965384351728	96	twomonth
category	0.1880954379291201	96	twomonth
animacy	0.1127439024378857	97	twomonth
inanimate big v. small	0.0660540261346005	97	twomonth
category	0.1945995243866107	97	twomonth
animacy	0.1103768309808564	98	twomonth
inanimate big v. small	0.0681646131098634	98	twomonth
category	0.1870079834227573	98	twomonth
animacy	0.1100145894400188	99	twomonth
inanimate big v. small	0.065183767374337	99	twomonth
category	0.1846226143436318	99	twomonth
animacy	0.1080214326478202	100	twomonth
inanimate big v. small	0.0673876200642736	100	twomonth
category	0.1940039605654214	100	twomonth
animacy	0.1100074737677138	101	twomonth
inanimate big v. small	0.0622311531088492	101	twomonth
category	0.1870788450958843	101	twomonth
animacy	0.1118905553871988	102	twomonth
inanimate big v. small	0.0614566411733286	102	twomonth
category	0.1900878578510752	102	twomonth
animacy	0.1072929798602978	103	twomonth
inanimate big v. small	0.0684603206242553	103	twomonth
category	0.1956625885134831	103	twomonth
animacy	0.111526339042561	104	twomonth
inanimate big v. small	0.0676011768089395	104	twomonth
category	0.187191352152708	104	twomonth
animacy	0.1126814173924801	105	twomonth
inanimate big v. small	0.0682728847444095	105	twomonth
category	0.1901128323729359	105	twomonth
animacy	0.1130823618621821	106	twomonth
inanimate big v. small	0.0662060759110861	106	twomonth
category	0.1905761907346516	106	twomonth
animacy	0.1113510118282612	107	twomonth
inanimate big v. small	0.0695458232104515	107	twomonth
category	0.1951330791218929	107	twomonth
animacy	0.1154622040314127	108	twomonth
inanimate big v. small	0.0675378016052513	108	twomonth
category	0.1918752333695969	108	twomonth
animacy	0.1133259145587529	109	twomonth
inanimate big v. small	0.0668171488392662	109	twomonth
category	0.1912997567345238	109	twomonth
animacy	0.1059800052923432	110	twomonth
inanimate big v. small	0.0641236794316393	110	twomonth
category	0.1925238265351073	110	twomonth
animacy	0.113788229271865	111	twomonth
inanimate big v. small	0.0683887596780419	111	twomonth
category	0.1914637363908737	111	twomonth
animacy	0.1088347433538789	112	twomonth
inanimate big v. small	0.0650799660534049	112	twomonth
category	0.1904586881445439	112	twomonth
animacy	0.1058795857895297	113	twomonth
inanimate big v. small	0.064616530639081	113	twomonth
category	0.1844743279921553	113	twomonth
animacy	0.1097085789073554	114	twomonth
inanimate big v. small	0.0637757652418035	114	twomonth
category	0.1935960200070777	114	twomonth
animacy	0.1147734901435818	115	twomonth
inanimate big v. small	0.0705205442613677	115	twomonth
category	0.1926101816002164	115	twomonth
animacy	0.1058266478735709	116	twomonth
inanimate big v. small	0.0602842450936088	116	twomonth
category	0.1916437567413074	116	twomonth
animacy	0.1064566670923983	117	twomonth
inanimate big v. small	0.0654691115693157	117	twomonth
category	0.1913875802616662	117	twomonth
animacy	0.1072488689222053	118	twomonth
inanimate big v. small	0.0670875762010876	118	twomonth
category	0.1909386996241466	118	twomonth
animacy	0.1075323966846823	119	twomonth
inanimate big v. small	0.0687328840948048	119	twomonth
category	0.1893199181572218	119	twomonth
animacy	0.1029719742627063	120	twomonth
inanimate big v. small	0.0632659920333065	120	twomonth
category	0.1850720389441141	120	twomonth
animacy	0.1099709593109957	121	twomonth
inanimate big v. small	0.0673747022296888	121	twomonth
category	0.1892750819522442	121	twomonth
animacy	0.1163518464978213	122	twomonth
inanimate big v. small	0.0714310073868176	122	twomonth
category	0.1904245533721718	122	twomonth
animacy	0.1026268995813917	123	twomonth
inanimate big v. small	0.0637917023440727	123	twomonth
category	0.1929580982517179	123	twomonth
animacy	0.1074166388350459	124	twomonth
inanimate big v. small	0.0679650590080754	124	twomonth
category	0.189766907190121	124	twomonth
animacy	0.1097165256193556	125	twomonth
inanimate big v. small	0.064544492601166	125	twomonth
category	0.1892883545095419	125	twomonth
animacy	0.1112625073534708	126	twomonth
inanimate big v. small	0.0672257377341354	126	twomonth
category	0.1911286888412074	126	twomonth
animacy	0.1117324145159321	127	twomonth
inanimate big v. small	0.0683405721685992	127	twomonth
category	0.1872418777174761	127	twomonth
animacy	0.1093479082945497	128	twomonth
inanimate big v. small	0.0675566175184869	128	twomonth
category	0.1881127336860502	128	twomonth
animacy	0.1030698007925354	129	twomonth
inanimate big v. small	0.0642436622413655	129	twomonth
category	0.1875113299274499	129	twomonth
animacy	0.1126214129616386	130	twomonth
inanimate big v. small	0.0638952694862645	130	twomonth
category	0.1858908956735114	130	twomonth
animacy	0.1136863958857142	131	twomonth
inanimate big v. small	0.0694381563037294	131	twomonth
category	0.1934733496473113	131	twomonth
animacy	0.1100444668355783	132	twomonth
inanimate big v. small	0.0718815609136592	132	twomonth
category	0.1887490275899671	132	twomonth
animacy	0.1083747571490172	133	twomonth
inanimate big v. small	0.0651748946016015	133	twomonth
category	0.1914390490849616	133	twomonth
animacy	0.1105684871080675	134	twomonth
inanimate big v. small	0.0710687244934433	134	twomonth
category	0.1949879998877288	134	twomonth
animacy	0.1058829804906708	135	twomonth
inanimate big v. small	0.0677584336410064	135	twomonth
category	0.1874613556248315	135	twomonth
animacy	0.1066613875938431	136	twomonth
inanimate big v. small	0.0608824492079783	136	twomonth
category	0.1910010873736299	136	twomonth
animacy	0.1135581853549873	137	twomonth
inanimate big v. small	0.0687799007574912	137	twomonth
category	0.1926819673290637	137	twomonth
animacy	0.1099934566566662	138	twomonth
inanimate big v. small	0.0670899303305136	138	twomonth
category	0.1865695944997452	138	twomonth
animacy	0.1096926613290603	139	twomonth
inanimate big v. small	0.0652985402891974	139	twomonth
category	0.1875514571118042	139	twomonth
animacy	0.1068731097895661	140	twomonth
inanimate big v. small	0.0595513638119468	140	twomonth
category	0.1851253197252374	140	twomonth
animacy	0.1100368384973635	141	twomonth
inanimate big v. small	0.0697115015359129	141	twomonth
category	0.1922004268195432	141	twomonth
animacy	0.108129810602764	142	twomonth
inanimate big v. small	0.0638858899098922	142	twomonth
category	0.1892018229213524	142	twomonth
animacy	0.1104746218049516	143	twomonth
inanimate big v. small	0.0671223758615786	143	twomonth
category	0.1898940235642745	143	twomonth
animacy	0.1107876304631016	144	twomonth
inanimate big v. small	0.0684040515469372	144	twomonth
category	0.19797670425226	144	twomonth
animacy	0.1138564724965946	145	twomonth
inanimate big v. small	0.0691306741369515	145	twomonth
category	0.1904726003760319	145	twomonth
animacy	0.1111758409735925	146	twomonth
inanimate big v. small	0.0663386534090488	146	twomonth
category	0.1898689086800041	146	twomonth
animacy	0.1087580213234776	147	twomonth
inanimate big v. small	0.0649174307671749	147	twomonth
category	0.1885714945181713	147	twomonth
animacy	0.109996592158563	148	twomonth
inanimate big v. small	0.0690649712126634	148	twomonth
category	0.1907776154433768	148	twomonth
animacy	0.1102976473819066	149	twomonth
inanimate big v. small	0.0684945861161698	149	twomonth
category	0.1921514939647135	149	twomonth
animacy	0.108249258443756	150	twomonth
inanimate big v. small	0.0671794618406567	150	twomonth
category	0.1920735753359017	150	twomonth
animacy	0.1127584380671697	151	twomonth
inanimate big v. small	0.06787085308497	151	twomonth
category	0.1895160813681214	151	twomonth
animacy	0.1085900846205636	152	twomonth
inanimate big v. small	0.0671395676979709	152	twomonth
category	0.1922858262193259	152	twomonth
animacy	0.1098714612802307	153	twomonth
inanimate big v. small	0.069386962680776	153	twomonth
category	0.1928825441268993	153	twomonth
animacy	0.1091915395649817	154	twomonth
inanimate big v. small	0.0679366840078882	154	twomonth
category	0.1895147941321306	154	twomonth
animacy	0.1061093768740355	155	twomonth
inanimate big v. small	0.0651220379804721	155	twomonth
category	0.1872111308070363	155	twomonth
animacy	0.1031226594838308	156	twomonth
inanimate big v. small	0.0644086996747587	156	twomonth
category	0.1892475047474303	156	twomonth
animacy	0.1063648227101123	157	twomonth
inanimate big v. small	0.0631200392596866	157	twomonth
category	0.1907543322967995	157	twomonth
animacy	0.1082150082881584	158	twomonth
inanimate big v. small	0.0670716011063093	158	twomonth
category	0.1896532947333269	158	twomonth
animacy	0.1055903859555325	159	twomonth
inanimate big v. small	0.0685227216692934	159	twomonth
category	0.1877935495926317	159	twomonth
animacy	0.1085631332006336	160	twomonth
inanimate big v. small	0.0656255913240567	160	twomonth
category	0.1885238775105165	160	twomonth
animacy	0.1060967695877945	161	twomonth
inanimate big v. small	0.065060714340761	161	twomonth
category	0.1891170549836403	161	twomonth
animacy	0.1066041039792273	162	twomonth
inanimate big v. small	0.0672534288970098	162	twomonth
category	0.1945282862491108	162	twomonth
animacy	0.111641793353162	163	twomonth
inanimate big v. small	0.0668451507762091	163	twomonth
category	0.1942708916778912	163	twomonth
animacy	0.1155444940878633	164	twomonth
inanimate big v. small	0.0677160233117757	164	twomonth
category	0.1912376756481966	164	twomonth
animacy	0.1072702303907112	165	twomonth
inanimate big v. small	0.0662772603998809	165	twomonth
category	0.1937285681299525	165	twomonth
animacy	0.1080879987571414	166	twomonth
inanimate big v. small	0.0683460678743717	166	twomonth
category	0.1937234337763043	166	twomonth
animacy	0.1090344600324471	167	twomonth
inanimate big v. small	0.0666026317020302	167	twomonth
category	0.1862874187756166	167	twomonth
animacy	0.1137750402505441	168	twomonth
inanimate big v. small	0.0661518587108775	168	twomonth
category	0.191137204670671	168	twomonth
animacy	0.1115183218929723	169	twomonth
inanimate big v. small	0.0674980105199603	169	twomonth
category	0.192039434216345	169	twomonth
animacy	0.1099345869437098	170	twomonth
inanimate big v. small	0.072987326089796	170	twomonth
category	0.1929715050388746	170	twomonth
animacy	0.110349032097123	171	twomonth
inanimate big v. small	0.0688197795684304	171	twomonth
category	0.1906772852075142	171	twomonth
animacy	0.1094807652053942	172	twomonth
inanimate big v. small	0.0671592182585903	172	twomonth
category	0.190147968215233	172	twomonth
animacy	0.1110089568159356	173	twomonth
inanimate big v. small	0.0618807353609213	173	twomonth
category	0.1932824595986929	173	twomonth
animacy	0.1114693698488381	174	twomonth
inanimate big v. small	0.0671039363918218	174	twomonth
category	0.190773983360767	174	twomonth
animacy	0.1035646576315967	175	twomonth
inanimate big v. small	0.0669693636835599	175	twomonth
category	0.191673232159477	175	twomonth
animacy	0.1054731569052651	176	twomonth
inanimate big v. small	0.0635899164110843	176	twomonth
category	0.1863193704053195	176	twomonth
animacy	0.1061377850425758	177	twomonth
inanimate big v. small	0.0636411099292796	177	twomonth
category	0.1870111648264005	177	twomonth
animacy	0.1083671158743568	178	twomonth
inanimate big v. small	0.0672768985621814	178	twomonth
category	0.1892642085153592	178	twomonth
animacy	0.1125786945156948	179	twomonth
inanimate big v. small	0.0695935894961503	179	twomonth
category	0.1950169277634504	179	twomonth
animacy	0.1117628658377842	180	twomonth
inanimate big v. small	0.0688924048180502	180	twomonth
category	0.1886489351345376	180	twomonth
animacy	0.1103866893471794	181	twomonth
inanimate big v. small	0.0697142825309194	181	twomonth
category	0.1873083337115113	181	twomonth
animacy	0.1105652209662399	182	twomonth
inanimate big v. small	0.067463876478664	182	twomonth
category	0.1925555949578332	182	twomonth
animacy	0.1104095242411127	183	twomonth
inanimate big v. small	0.0677147571089328	183	twomonth
category	0.1925268412613301	183	twomonth
animacy	0.1059633838504241	184	twomonth
inanimate big v. small	0.0639618641634823	184	twomonth
category	0.1896780015939523	184	twomonth
animacy	0.1106626606188794	185	twomonth
inanimate big v. small	0.0677511077244172	185	twomonth
category	0.1888450359244599	185	twomonth
animacy	0.1110065170547671	186	twomonth
inanimate big v. small	0.0685565006568128	186	twomonth
category	0.191552492424341	186	twomonth
animacy	0.1123327044747682	187	twomonth
inanimate big v. small	0.0677746042255613	187	twomonth
category	0.1903329167030531	187	twomonth
animacy	0.1099354231217186	188	twomonth
inanimate big v. small	0.0679034210027388	188	twomonth
category	0.1927963939302985	188	twomonth
animacy	0.107296568421237	189	twomonth
inanimate big v. small	0.0665044201832998	189	twomonth
category	0.1884915998709093	189	twomonth
animacy	0.1043871282093031	190	twomonth
inanimate big v. small	0.0670002048960651	190	twomonth
category	0.1910241621883825	190	twomonth
animacy	0.1045861550673746	191	twomonth
inanimate big v. small	0.0675495294528099	191	twomonth
category	0.1914934668318071	191	twomonth
animacy	0.1101222874104249	192	twomonth
inanimate big v. small	0.066303349734534	192	twomonth
category	0.1924693477996354	192	twomonth
animacy	0.1077905756341222	193	twomonth
inanimate big v. small	0.0663037809738607	193	twomonth
category	0.1904029652693133	193	twomonth
animacy	0.1158736408281789	194	twomonth
inanimate big v. small	0.0700092376099939	194	twomonth
category	0.1925951214805154	194	twomonth
animacy	0.1085168025597544	195	twomonth
inanimate big v. small	0.0635684867968512	195	twomonth
category	0.1886568923151898	195	twomonth
animacy	0.1100679311192122	196	twomonth
inanimate big v. small	0.0666848040465351	196	twomonth
category	0.1914181928468679	196	twomonth
animacy	0.1086641508166169	197	twomonth
inanimate big v. small	0.0670783413346654	197	twomonth
category	0.1867450872310291	197	twomonth
animacy	0.1116461481409699	198	twomonth
inanimate big v. small	0.068235278761971	198	twomonth
category	0.1916211401510638	198	twomonth
animacy	0.1033202094599997	199	twomonth
inanimate big v. small	0.0664826750181598	199	twomonth
category	0.1862090112594852	199	twomonth
animacy	0.1088605855444034	200	twomonth
inanimate big v. small	0.0692738888169021	200	twomonth
category	0.1857440645675745	200	twomonth
animacy	0.1065058370302208	201	twomonth
inanimate big v. small	0.0640194402933424	201	twomonth
category	0.1913181338869665	201	twomonth
animacy	0.1172776222851644	202	twomonth
inanimate big v. small	0.0710937033355409	202	twomonth
category	0.1923232866292557	202	twomonth
animacy	0.1132540372661973	203	twomonth
inanimate big v. small	0.0676244075619623	203	twomonth
category	0.1886134261803125	203	twomonth
animacy	0.1160318776976045	204	twomonth
inanimate big v. small	0.0688119482380155	204	twomonth
category	0.1911190505877376	204	twomonth
animacy	0.1188150733999122	205	twomonth
inanimate big v. small	0.0690375823483763	205	twomonth
category	0.1997165682060822	205	twomonth
animacy	0.1118611630210449	206	twomonth
inanimate big v. small	0.0645141037952441	206	twomonth
category	0.1892013493785386	206	twomonth
animacy	0.1094984883376064	207	twomonth
inanimate big v. small	0.0658753079182478	207	twomonth
category	0.1893261391832461	207	twomonth
animacy	0.1127672220251142	208	twomonth
inanimate big v. small	0.0671671298071749	208	twomonth
category	0.1925422300012237	208	twomonth
animacy	0.1157430732152851	209	twomonth
inanimate big v. small	0.0676724275156872	209	twomonth
category	0.1939915146787985	209	twomonth
animacy	0.1103546488275363	210	twomonth
inanimate big v. small	0.0678420493045679	210	twomonth
category	0.1895177848039022	210	twomonth
animacy	0.1099617445850678	211	twomonth
inanimate big v. small	0.065252741284597	211	twomonth
category	0.1849888456845595	211	twomonth
animacy	0.1093012789015318	212	twomonth
inanimate big v. small	0.0640620967680129	212	twomonth
category	0.1875580857201024	212	twomonth
animacy	0.1079136764674183	213	twomonth
inanimate big v. small	0.067977106493061	213	twomonth
category	0.1883435191027481	213	twomonth
animacy	0.1154257837574555	214	twomonth
inanimate big v. small	0.0705539044997787	214	twomonth
category	0.1916266916389179	214	twomonth
animacy	0.1034495468839817	215	twomonth
inanimate big v. small	0.0613681911583458	215	twomonth
category	0.194304123889442	215	twomonth
animacy	0.1091220967794587	216	twomonth
inanimate big v. small	0.0654993395816043	216	twomonth
category	0.184957902255166	216	twomonth
animacy	0.1114756504197559	217	twomonth
inanimate big v. small	0.0672913845511756	217	twomonth
category	0.1912698026241499	217	twomonth
animacy	0.1149047262024825	218	twomonth
inanimate big v. small	0.0702968542760946	218	twomonth
category	0.1943211786195057	218	twomonth
animacy	0.1108347680725169	219	twomonth
inanimate big v. small	0.0633424014663825	219	twomonth
category	0.1880550188365005	219	twomonth
animacy	0.1033238194853458	220	twomonth
inanimate big v. small	0.0658581082552391	220	twomonth
category	0.1904738221421671	220	twomonth
animacy	0.1072273614842855	221	twomonth
inanimate big v. small	0.0648950153700868	221	twomonth
category	0.1894215873509498	221	twomonth
animacy	0.1153609311425554	222	twomonth
inanimate big v. small	0.0681130350304889	222	twomonth
category	0.1885830577048501	222	twomonth
animacy	0.1108467221784486	223	twomonth
inanimate big v. small	0.0715053330874652	223	twomonth
category	0.1917363288056069	223	twomonth
animacy	0.1038278797615773	224	twomonth
inanimate big v. small	0.0669413759128014	224	twomonth
category	0.1952028163939907	224	twomonth
animacy	0.1096152484413946	225	twomonth
inanimate big v. small	0.0674872798431347	225	twomonth
category	0.1905176440202454	225	twomonth
animacy	0.1106596103175154	226	twomonth
inanimate big v. small	0.0624656915146382	226	twomonth
category	0.18676928604249	226	twomonth
animacy	0.1059500251703089	227	twomonth
inanimate big v. small	0.0657318790609634	227	twomonth
category	0.1907189111270083	227	twomonth
animacy	0.111725227870161	228	twomonth
inanimate big v. small	0.0652740018414709	228	twomonth
category	0.1873323790070387	228	twomonth
animacy	0.1098611307480331	229	twomonth
inanimate big v. small	0.0670759987585366	229	twomonth
category	0.1919644269478276	229	twomonth
animacy	0.1042181730179708	230	twomonth
inanimate big v. small	0.0618571369283782	230	twomonth
category	0.1868568805532942	230	twomonth
animacy	0.1034784667031716	231	twomonth
inanimate big v. small	0.0681556225397935	231	twomonth
category	0.1899535565947225	231	twomonth
animacy	0.1083829805114571	232	twomonth
inanimate big v. small	0.065031491525622	232	twomonth
category	0.1860782988558279	232	twomonth
animacy	0.1107151827058115	233	twomonth
inanimate big v. small	0.0701118033783799	233	twomonth
category	0.1900259975487251	233	twomonth
animacy	0.1064637377405551	234	twomonth
inanimate big v. small	0.0679221920418951	234	twomonth
category	0.1934485936548166	234	twomonth
animacy	0.1082564553104667	235	twomonth
inanimate big v. small	0.0668029161275522	235	twomonth
category	0.1876956647928364	235	twomonth
animacy	0.1133455220899379	236	twomonth
inanimate big v. small	0.0685750044827484	236	twomonth
category	0.1907654373168919	236	twomonth
animacy	0.1072942410563173	237	twomonth
inanimate big v. small	0.0628650416970552	237	twomonth
category	0.1912829317598751	237	twomonth
animacy	0.1068517669700342	238	twomonth
inanimate big v. small	0.0686825403604638	238	twomonth
category	0.1902958554624386	238	twomonth
animacy	0.1098948688491584	239	twomonth
inanimate big v. small	0.0645320272268087	239	twomonth
category	0.1902494137558505	239	twomonth
animacy	0.1017444142647193	240	twomonth
inanimate big v. small	0.0643394747139293	240	twomonth
category	0.1921396350463589	240	twomonth
animacy	0.1123659424392962	241	twomonth
inanimate big v. small	0.0697764839235019	241	twomonth
category	0.1926084559677535	241	twomonth
animacy	0.1053574767118249	242	twomonth
inanimate big v. small	0.0665086322419576	242	twomonth
category	0.1931155494687823	242	twomonth
animacy	0.1081354341829002	243	twomonth
inanimate big v. small	0.0656434547116673	243	twomonth
category	0.1907661958539987	243	twomonth
animacy	0.114867761632625	244	twomonth
inanimate big v. small	0.0691845327854522	244	twomonth
category	0.1964834754617478	244	twomonth
animacy	0.1110801769014177	245	twomonth
inanimate big v. small	0.0676251917105226	245	twomonth
category	0.1903720087147102	245	twomonth
animacy	0.1143908112366441	246	twomonth
inanimate big v. small	0.0670590650314952	246	twomonth
category	0.1899295427554055	246	twomonth
animacy	0.1106934158836357	247	twomonth
inanimate big v. small	0.0651323082527702	247	twomonth
category	0.1882677451216973	247	twomonth
animacy	0.1069609089711056	248	twomonth
inanimate big v. small	0.0665360165387112	248	twomonth
category	0.1886376133414633	248	twomonth
animacy	0.1070744512081212	249	twomonth
inanimate big v. small	0.0636647720241688	249	twomonth
category	0.1865811792621854	249	twomonth
animacy	0.1106556789114739	250	twomonth
inanimate big v. small	0.0706978397399249	250	twomonth
category	0.1848114875229121	250	twomonth
animacy	0.1133823590706387	251	twomonth
inanimate big v. small	0.0701760353023786	251	twomonth
category	0.1979788575941763	251	twomonth
animacy	0.1063024166926014	252	twomonth
inanimate big v. small	0.0634565587835667	252	twomonth
category	0.1920965984860592	252	twomonth
animacy	0.1025932981087144	253	twomonth
inanimate big v. small	0.0665887010697378	253	twomonth
category	0.1900714995980505	253	twomonth
animacy	0.1066883168336612	254	twomonth
inanimate big v. small	0.0677024474691415	254	twomonth
category	0.1920967621691437	254	twomonth
animacy	0.1120629311119518	255	twomonth
inanimate big v. small	0.0705628209506943	255	twomonth
category	0.1900028257005665	255	twomonth
animacy	0.1057905613822233	256	twomonth
inanimate big v. small	0.0644744695127823	256	twomonth
category	0.1896086938755113	256	twomonth
animacy	0.1128196444425497	257	twomonth
inanimate big v. small	0.0698025585124926	257	twomonth
category	0.1894859929038154	257	twomonth
animacy	0.1092718217889255	258	twomonth
inanimate big v. small	0.0663150790987404	258	twomonth
category	0.1862682879164247	258	twomonth
animacy	0.1046828276654471	259	twomonth
inanimate big v. small	0.0653514088697399	259	twomonth
category	0.1870363694190929	259	twomonth
animacy	0.1116709728810547	260	twomonth
inanimate big v. small	0.068523429629927	260	twomonth
category	0.1898387778293279	260	twomonth
animacy	0.1087089989372656	261	twomonth
inanimate big v. small	0.0664730666539366	261	twomonth
category	0.1946695213410479	261	twomonth
animacy	0.1089585246391192	262	twomonth
inanimate big v. small	0.0691882837846579	262	twomonth
category	0.1878612216049875	262	twomonth
animacy	0.1123726732248061	263	twomonth
inanimate big v. small	0.0647343200119027	263	twomonth
category	0.1893959818631838	263	twomonth
animacy	0.108880467659956	264	twomonth
inanimate big v. small	0.066349175264369	264	twomonth
category	0.1918978719782725	264	twomonth
animacy	0.1057389155294712	265	twomonth
inanimate big v. small	0.0643747183076258	265	twomonth
category	0.1865907172227365	265	twomonth
animacy	0.1093900730681708	266	twomonth
inanimate big v. small	0.0666198397968856	266	twomonth
category	0.1891021758948498	266	twomonth
animacy	0.1060903731117575	267	twomonth
inanimate big v. small	0.0705598673960372	267	twomonth
category	0.1922101334882924	267	twomonth
animacy	0.1053103909581475	268	twomonth
inanimate big v. small	0.0613668768574573	268	twomonth
category	0.18790299170336	268	twomonth
animacy	0.1068751785225027	269	twomonth
inanimate big v. small	0.0659199340871043	269	twomonth
category	0.1908801719497151	269	twomonth
animacy	0.1089148689151915	270	twomonth
inanimate big v. small	0.0686660538213706	270	twomonth
category	0.1949295537719118	270	twomonth
animacy	0.1099718461634787	271	twomonth
inanimate big v. small	0.0651339924292469	271	twomonth
category	0.1883796068304608	271	twomonth
animacy	0.1033027279913939	272	twomonth
inanimate big v. small	0.0623490294501255	272	twomonth
category	0.1860693087013587	272	twomonth
animacy	0.1057870092537801	273	twomonth
inanimate big v. small	0.0654645428149538	273	twomonth
category	0.1891629296183204	273	twomonth
animacy	0.1109419403036214	274	twomonth
inanimate big v. small	0.0685631762233144	274	twomonth
category	0.1950101881598527	274	twomonth
animacy	0.1118862195272085	275	twomonth
inanimate big v. small	0.0655406909162367	275	twomonth
category	0.1952967036322129	275	twomonth
animacy	0.112204315662303	276	twomonth
inanimate big v. small	0.0699446132919444	276	twomonth
category	0.1915659346587197	276	twomonth
animacy	0.1123470858137889	277	twomonth
inanimate big v. small	0.0669637354894989	277	twomonth
category	0.1925221424410701	277	twomonth
animacy	0.1144725317739306	278	twomonth
inanimate big v. small	0.0651634357939399	278	twomonth
category	0.19045685584066	278	twomonth
animacy	0.1057762670948893	279	twomonth
inanimate big v. small	0.0674972541605446	279	twomonth
category	0.1901925779314599	279	twomonth
animacy	0.1066380558650775	280	twomonth
inanimate big v. small	0.06351983057673	280	twomonth
category	0.1922742473407178	280	twomonth
animacy	0.1072078559977719	281	twomonth
inanimate big v. small	0.0629082011090123	281	twomonth
category	0.1888222387095177	281	twomonth
animacy	0.1053234388040942	282	twomonth
inanimate big v. small	0.0603212637503231	282	twomonth
category	0.1877963398631854	282	twomonth
animacy	0.1038702908899014	283	twomonth
inanimate big v. small	0.0653786447736531	283	twomonth
category	0.1902517322688584	283	twomonth
animacy	0.1110065202716872	284	twomonth
inanimate big v. small	0.069413841189251	284	twomonth
category	0.1955520652617372	284	twomonth
animacy	0.1061266875034343	285	twomonth
inanimate big v. small	0.0657866113196476	285	twomonth
category	0.1953557762361203	285	twomonth
animacy	0.108093575941233	286	twomonth
inanimate big v. small	0.0640920656364674	286	twomonth
category	0.1868767799135049	286	twomonth
animacy	0.1097641532538974	287	twomonth
inanimate big v. small	0.0643030718638416	287	twomonth
category	0.1892280660560513	287	twomonth
animacy	0.1117234997036148	288	twomonth
inanimate big v. small	0.0705474729663982	288	twomonth
category	0.1951211966346891	288	twomonth
animacy	0.1090242045498458	289	twomonth
inanimate big v. small	0.0663646966161125	289	twomonth
category	0.1891572860043362	289	twomonth
animacy	0.1100521936452376	290	twomonth
inanimate big v. small	0.0646947935216595	290	twomonth
category	0.1898683135879346	290	twomonth
animacy	0.1012686384195782	291	twomonth
inanimate big v. small	0.0664370279461237	291	twomonth
category	0.1902468926934803	291	twomonth
animacy	0.108708451570226	292	twomonth
inanimate big v. small	0.0669788519615525	292	twomonth
category	0.1921181037781938	292	twomonth
animacy	0.1062983238063944	293	twomonth
inanimate big v. small	0.064990662732934	293	twomonth
category	0.1898403495190305	293	twomonth
animacy	0.106579716424141	294	twomonth
inanimate big v. small	0.066421343828179	294	twomonth
category	0.1898884644920925	294	twomonth
animacy	0.1082038674589233	295	twomonth
inanimate big v. small	0.0695969654818198	295	twomonth
category	0.1936830654624497	295	twomonth
animacy	0.1091060651820117	296	twomonth
inanimate big v. small	0.0652712396347443	296	twomonth
category	0.1912055576526958	296	twomonth
animacy	0.1113219186850336	297	twomonth
inanimate big v. small	0.0673665415507948	297	twomonth
category	0.1944382467334552	297	twomonth
animacy	0.1094689446694313	298	twomonth
inanimate big v. small	0.0651854771035121	298	twomonth
category	0.1946372044792821	298	twomonth
animacy	0.111750381520499	299	twomonth
inanimate big v. small	0.0667446647117347	299	twomonth
category	0.1916619113639015	299	twomonth
animacy	0.1118779445776314	300	twomonth
inanimate big v. small	0.067103927941467	300	twomonth
category	0.1914166640551517	300	twomonth
animacy	0.1093249713714521	301	twomonth
inanimate big v. small	0.0677847344329543	301	twomonth
category	0.1888095551377599	301	twomonth
animacy	0.1137064906435738	302	twomonth
inanimate big v. small	0.066535021746828	302	twomonth
category	0.1911465320048121	302	twomonth
animacy	0.1108147636739902	303	twomonth
inanimate big v. small	0.0710392507875989	303	twomonth
category	0.188965883072466	303	twomonth
animacy	0.1115446745004311	304	twomonth
inanimate big v. small	0.06698810701549	304	twomonth
category	0.1869339612669613	304	twomonth
animacy	0.1092726473476671	305	twomonth
inanimate big v. small	0.0651980507052321	305	twomonth
category	0.1941732109339624	305	twomonth
animacy	0.1091437483652673	306	twomonth
inanimate big v. small	0.0653423182147115	306	twomonth
category	0.1832411884575718	306	twomonth
animacy	0.1119633579657937	307	twomonth
inanimate big v. small	0.0689183499586173	307	twomonth
category	0.1903302582892242	307	twomonth
animacy	0.1070970140834452	308	twomonth
inanimate big v. small	0.0657829346185101	308	twomonth
category	0.189145205082172	308	twomonth
animacy	0.1105962984185441	309	twomonth
inanimate big v. small	0.0707971110905587	309	twomonth
category	0.186578244843584	309	twomonth
animacy	0.1116468785283002	310	twomonth
inanimate big v. small	0.0691892154415528	310	twomonth
category	0.1890223385529796	310	twomonth
animacy	0.1097060599760614	311	twomonth
inanimate big v. small	0.0663590094283358	311	twomonth
category	0.1891856328388967	311	twomonth
animacy	0.1068220982233355	312	twomonth
inanimate big v. small	0.0655227210746584	312	twomonth
category	0.1873898765605712	312	twomonth
animacy	0.1112954407723514	313	twomonth
inanimate big v. small	0.0664601932768318	313	twomonth
category	0.1874233396183849	313	twomonth
animacy	0.1108654180402341	314	twomonth
inanimate big v. small	0.0710133945685592	314	twomonth
category	0.1908881961933382	314	twomonth
animacy	0.1102004342942699	315	twomonth
inanimate big v. small	0.0662216365156237	315	twomonth
category	0.1884529804160927	315	twomonth
animacy	0.103355732495023	316	twomonth
inanimate big v. small	0.0647727781004389	316	twomonth
category	0.191208534925558	316	twomonth
animacy	0.103078801148942	317	twomonth
inanimate big v. small	0.0644252148293262	317	twomonth
category	0.1862218282289984	317	twomonth
animacy	0.1074129236148776	318	twomonth
inanimate big v. small	0.0666747125798825	318	twomonth
category	0.1928873857642156	318	twomonth
animacy	0.113667425535168	319	twomonth
inanimate big v. small	0.0677602693013072	319	twomonth
category	0.1885943403389791	319	twomonth
animacy	0.1072838213545808	320	twomonth
inanimate big v. small	0.0655126499614223	320	twomonth
category	0.1896442582274053	320	twomonth
animacy	0.1087952966812271	321	twomonth
inanimate big v. small	0.0666777945569437	321	twomonth
category	0.1856117258913317	321	twomonth
animacy	0.1087573209208597	322	twomonth
inanimate big v. small	0.0675972547396367	322	twomonth
category	0.1870342935105508	322	twomonth
animacy	0.1077307900739028	323	twomonth
inanimate big v. small	0.06833306791052	323	twomonth
category	0.1889302922343532	323	twomonth
animacy	0.1114213624697707	324	twomonth
inanimate big v. small	0.069395840463971	324	twomonth
category	0.191418423878927	324	twomonth
animacy	0.1136764445784251	325	twomonth
inanimate big v. small	0.065329523315745	325	twomonth
category	0.1922961046662593	325	twomonth
animacy	0.1091054039556122	326	twomonth
inanimate big v. small	0.0651598989965196	326	twomonth
category	0.1903455844266619	326	twomonth
animacy	0.1056018178522857	327	twomonth
inanimate big v. small	0.063142096085753	327	twomonth
category	0.1894362553622202	327	twomonth
animacy	0.1115156499879213	328	twomonth
inanimate big v. small	0.0678739065069345	328	twomonth
category	0.1897277777168788	328	twomonth
animacy	0.1104668777974991	329	twomonth
inanimate big v. small	0.0688530080122445	329	twomonth
category	0.1869214899434822	329	twomonth
animacy	0.1002566151488353	330	twomonth
inanimate big v. small	0.0657354575819677	330	twomonth
category	0.1874877274846582	330	twomonth
animacy	0.1113343515627367	331	twomonth
inanimate big v. small	0.0644527790139259	331	twomonth
category	0.1852537963236747	331	twomonth
animacy	0.1127782808200655	332	twomonth
inanimate big v. small	0.064820527325618	332	twomonth
category	0.1897083321610973	332	twomonth
animacy	0.107308581286821	333	twomonth
inanimate big v. small	0.0714642290963524	333	twomonth
category	0.1927022069103636	333	twomonth
animacy	0.1093444870422866	334	twomonth
inanimate big v. small	0.0686440088520257	334	twomonth
category	0.1937348734160932	334	twomonth
animacy	0.1101972207260806	335	twomonth
inanimate big v. small	0.0648692528875913	335	twomonth
category	0.1915629742138687	335	twomonth
animacy	0.1129135128265092	336	twomonth
inanimate big v. small	0.0711964443936046	336	twomonth
category	0.1947329413844313	336	twomonth
animacy	0.110377473028146	337	twomonth
inanimate big v. small	0.0686140275230497	337	twomonth
category	0.1959851040819977	337	twomonth
animacy	0.1147764458622567	338	twomonth
inanimate big v. small	0.064695098472988	338	twomonth
category	0.1926090077786843	338	twomonth
animacy	0.1099866947848897	339	twomonth
inanimate big v. small	0.0652009427791994	339	twomonth
category	0.1926154278267796	339	twomonth
animacy	0.1075611882290145	340	twomonth
inanimate big v. small	0.0652874525452014	340	twomonth
category	0.1867300800739509	340	twomonth
animacy	0.1096927119944522	341	twomonth
inanimate big v. small	0.0696737278126194	341	twomonth
category	0.1899587199753143	341	twomonth
animacy	0.1107619801874241	342	twomonth
inanimate big v. small	0.0643955104302033	342	twomonth
category	0.1898129886709476	342	twomonth
animacy	0.1096972001007423	343	twomonth
inanimate big v. small	0.0663173507468599	343	twomonth
category	0.1926993444443888	343	twomonth
animacy	0.1086345682485822	344	twomonth
inanimate big v. small	0.0703275673014597	344	twomonth
category	0.1873835155599639	344	twomonth
animacy	0.105412330203097	345	twomonth
inanimate big v. small	0.0649453632596694	345	twomonth
category	0.1894018182844319	345	twomonth
animacy	0.1035085826859317	346	twomonth
inanimate big v. small	0.0646373649634538	346	twomonth
category	0.1923169748183136	346	twomonth
animacy	0.1134264718681037	347	twomonth
inanimate big v. small	0.0676552987198161	347	twomonth
category	0.1908833055792438	347	twomonth
animacy	0.1072160513535425	348	twomonth
inanimate big v. small	0.0661362474760546	348	twomonth
category	0.1942335383938652	348	twomonth
animacy	0.1106562872201182	349	twomonth
inanimate big v. small	0.069399179678675	349	twomonth
category	0.1878514429904867	349	twomonth
animacy	0.1111017922495609	350	twomonth
inanimate big v. small	0.0661133168695774	350	twomonth
category	0.1920221757376888	350	twomonth
animacy	0.1103739529454955	351	twomonth
inanimate big v. small	0.0662979806707354	351	twomonth
category	0.1892102875718981	351	twomonth
animacy	0.1066124814187164	352	twomonth
inanimate big v. small	0.064939288827996	352	twomonth
category	0.1889267249796405	352	twomonth
animacy	0.116005210591105	353	twomonth
inanimate big v. small	0.0690507463997628	353	twomonth
category	0.1942468372292174	353	twomonth
animacy	0.1090048778827191	354	twomonth
inanimate big v. small	0.0678886542175755	354	twomonth
category	0.1951831445779163	354	twomonth
animacy	0.1103420337826562	355	twomonth
inanimate big v. small	0.0643068886430553	355	twomonth
category	0.1907438438920414	355	twomonth
animacy	0.1062572036848034	356	twomonth
inanimate big v. small	0.0673087011009008	356	twomonth
category	0.1845356549128613	356	twomonth
animacy	0.1127967429204096	357	twomonth
inanimate big v. small	0.067971304203225	357	twomonth
category	0.1862443797583801	357	twomonth
animacy	0.1094645440462118	358	twomonth
inanimate big v. small	0.0690484807056541	358	twomonth
category	0.1915590474662071	358	twomonth
animacy	0.109838511235694	359	twomonth
inanimate big v. small	0.0666180432030776	359	twomonth
category	0.1925587527145961	359	twomonth
animacy	0.110883157297521	360	twomonth
inanimate big v. small	0.0659787585378072	360	twomonth
category	0.1897612392091685	360	twomonth
animacy	0.1094716291770267	361	twomonth
inanimate big v. small	0.0672431245442349	361	twomonth
category	0.1900317222898823	361	twomonth
animacy	0.1118355059918287	362	twomonth
inanimate big v. small	0.0613186491150058	362	twomonth
category	0.1941243764643513	362	twomonth
animacy	0.1083820019779606	363	twomonth
inanimate big v. small	0.0648275109703972	363	twomonth
category	0.1883239550247421	363	twomonth
animacy	0.1042843029125634	364	twomonth
inanimate big v. small	0.0644181368428424	364	twomonth
category	0.1892157270559376	364	twomonth
animacy	0.1129376844693489	365	twomonth
inanimate big v. small	0.0644692309499071	365	twomonth
category	0.1912332613978345	365	twomonth
animacy	0.1091685042199458	366	twomonth
inanimate big v. small	0.0651973616339245	366	twomonth
category	0.1906153947104246	366	twomonth
animacy	0.110164931936555	367	twomonth
inanimate big v. small	0.0700041953880964	367	twomonth
category	0.1888182765820445	367	twomonth
animacy	0.1085281227880537	368	twomonth
inanimate big v. small	0.0680881480379675	368	twomonth
category	0.1889458403569331	368	twomonth
animacy	0.1120446094345309	369	twomonth
inanimate big v. small	0.0711325991292054	369	twomonth
category	0.1928254254014657	369	twomonth
animacy	0.1108256343265563	370	twomonth
inanimate big v. small	0.0660790461564022	370	twomonth
category	0.1885517256844787	370	twomonth
animacy	0.1097266543792445	371	twomonth
inanimate big v. small	0.0666289493719863	371	twomonth
category	0.1923007885551613	371	twomonth
animacy	0.1094147970592618	372	twomonth
inanimate big v. small	0.0679987699528812	372	twomonth
category	0.1894992963837479	372	twomonth
animacy	0.1053172653859119	373	twomonth
inanimate big v. small	0.0641928877965731	373	twomonth
category	0.1905040643093402	373	twomonth
animacy	0.1078924408406636	374	twomonth
inanimate big v. small	0.0690922990816295	374	twomonth
category	0.1882016959376331	374	twomonth
animacy	0.1127164313990328	375	twomonth
inanimate big v. small	0.0699516672043394	375	twomonth
category	0.1939340019575289	375	twomonth
animacy	0.1079833005264798	376	twomonth
inanimate big v. small	0.0700731623816085	376	twomonth
category	0.1905594360859907	376	twomonth
animacy	0.1113907692522102	377	twomonth
inanimate big v. small	0.0680703492295355	377	twomonth
category	0.1909058503551018	377	twomonth
animacy	0.1118450699313706	378	twomonth
inanimate big v. small	0.0677231746370727	378	twomonth
category	0.1943333956928892	378	twomonth
animacy	0.1068222889108968	379	twomonth
inanimate big v. small	0.0660654996473478	379	twomonth
category	0.1874332376527125	379	twomonth
animacy	0.1072941187159991	380	twomonth
inanimate big v. small	0.0669400969997961	380	twomonth
category	0.192491838700524	380	twomonth
animacy	0.1047118650559066	381	twomonth
inanimate big v. small	0.0638114635013418	381	twomonth
category	0.1884952647332944	381	twomonth
animacy	0.1074769776275534	382	twomonth
inanimate big v. small	0.0645252990078892	382	twomonth
category	0.1858131872547128	382	twomonth
animacy	0.1087618331990248	383	twomonth
inanimate big v. small	0.062470542158633	383	twomonth
category	0.1894994505791066	383	twomonth
animacy	0.107325563693408	384	twomonth
inanimate big v. small	0.0640100079484759	384	twomonth
category	0.1907061262125386	384	twomonth
animacy	0.109664517548955	385	twomonth
inanimate big v. small	0.0686014882823739	385	twomonth
category	0.1888369945502244	385	twomonth
animacy	0.1093977533650992	386	twomonth
inanimate big v. small	0.0622808404851712	386	twomonth
category	0.1872593607537158	386	twomonth
animacy	0.1083187530295446	387	twomonth
inanimate big v. small	0.0645964892284595	387	twomonth
category	0.1884083451924509	387	twomonth
animacy	0.1076122975881399	388	twomonth
inanimate big v. small	0.0688262677827101	388	twomonth
category	0.1877813890771915	388	twomonth
animacy	0.1096287718989358	389	twomonth
inanimate big v. small	0.0679811985036237	389	twomonth
category	0.1853228667771383	389	twomonth
animacy	0.1111350596201722	390	twomonth
inanimate big v. small	0.0654220046051424	390	twomonth
category	0.1909154877761091	390	twomonth
animacy	0.1157953652800743	391	twomonth
inanimate big v. small	0.0655965161328814	391	twomonth
category	0.1888231292065591	391	twomonth
animacy	0.1114340588740587	392	twomonth
inanimate big v. small	0.0660812577018679	392	twomonth
category	0.188677321104599	392	twomonth
animacy	0.1191929659330388	393	twomonth
inanimate big v. small	0.0726610531425891	393	twomonth
category	0.1935343443395571	393	twomonth
animacy	0.1105830269227724	394	twomonth
inanimate big v. small	0.066687466549904	394	twomonth
category	0.1873330754311344	394	twomonth
animacy	0.1109294241036267	395	twomonth
inanimate big v. small	0.0657689705997998	395	twomonth
category	0.1914248934506277	395	twomonth
animacy	0.1074316889544938	396	twomonth
inanimate big v. small	0.0637321661364199	396	twomonth
category	0.1835105175709368	396	twomonth
animacy	0.1102504181279611	397	twomonth
inanimate big v. small	0.0635378168742421	397	twomonth
category	0.1908805562534382	397	twomonth
animacy	0.1082602457852845	398	twomonth
inanimate big v. small	0.0663376836429578	398	twomonth
category	0.1941724984976734	398	twomonth
animacy	0.1076561338410816	399	twomonth
inanimate big v. small	0.0646041602540477	399	twomonth
category	0.1901353390159248	399	twomonth
animacy	0.1109176034526755	400	twomonth
inanimate big v. small	0.0670018982750823	400	twomonth
category	0.191782745653008	400	twomonth
animacy	0.1023146256145221	401	twomonth
inanimate big v. small	0.0678815497634993	401	twomonth
category	0.1907178359646289	401	twomonth
animacy	0.1149107604416847	402	twomonth
inanimate big v. small	0.0723225803366183	402	twomonth
category	0.1907777941542462	402	twomonth
animacy	0.1054589431753874	403	twomonth
inanimate big v. small	0.0677281127546332	403	twomonth
category	0.1906392559222232	403	twomonth
animacy	0.1088175770839879	404	twomonth
inanimate big v. small	0.0664243767754512	404	twomonth
category	0.1888966283696418	404	twomonth
animacy	0.1123684574905536	405	twomonth
inanimate big v. small	0.0701284707785514	405	twomonth
category	0.1942684125683726	405	twomonth
animacy	0.1075592545212202	406	twomonth
inanimate big v. small	0.0684038470603529	406	twomonth
category	0.1941153819006847	406	twomonth
animacy	0.1134239887983453	407	twomonth
inanimate big v. small	0.0692906813189304	407	twomonth
category	0.1911366915711206	407	twomonth
animacy	0.1109880111820639	408	twomonth
inanimate big v. small	0.0670042196317258	408	twomonth
category	0.1920423398847046	408	twomonth
animacy	0.1170979591289077	409	twomonth
inanimate big v. small	0.0669600098134541	409	twomonth
category	0.1917846720268005	409	twomonth
animacy	0.104220874313263	410	twomonth
inanimate big v. small	0.0626928033752982	410	twomonth
category	0.1904204545483947	410	twomonth
animacy	0.1150457596746778	411	twomonth
inanimate big v. small	0.0664960807378889	411	twomonth
category	0.1886985860194018	411	twomonth
animacy	0.1068601946091212	412	twomonth
inanimate big v. small	0.0645208406063698	412	twomonth
category	0.1940242035575516	412	twomonth
animacy	0.108872151713438	413	twomonth
inanimate big v. small	0.0687917607937328	413	twomonth
category	0.193134439966001	413	twomonth
animacy	0.1081258986197079	414	twomonth
inanimate big v. small	0.0671138529896339	414	twomonth
category	0.1890864802239095	414	twomonth
animacy	0.1094986474678866	415	twomonth
inanimate big v. small	0.0649005389573247	415	twomonth
category	0.1900896104391777	415	twomonth
animacy	0.1086241508631626	416	twomonth
inanimate big v. small	0.0673107599579359	416	twomonth
category	0.190919462288478	416	twomonth
animacy	0.1101507224438218	417	twomonth
inanimate big v. small	0.062911796759796	417	twomonth
category	0.1905214907527613	417	twomonth
animacy	0.1147618460745865	418	twomonth
inanimate big v. small	0.0688312690689788	418	twomonth
category	0.1920403492158883	418	twomonth
animacy	0.110339220988412	419	twomonth
inanimate big v. small	0.0666851898007464	419	twomonth
category	0.1938382023468825	419	twomonth
animacy	0.111158433792939	420	twomonth
inanimate big v. small	0.0686626768376357	420	twomonth
category	0.1885247738063433	420	twomonth
animacy	0.105749041229331	421	twomonth
inanimate big v. small	0.066368308017225	421	twomonth
category	0.1922218628501514	421	twomonth
animacy	0.114409067698003	422	twomonth
inanimate big v. small	0.0674144652477774	422	twomonth
category	0.1879595337116444	422	twomonth
animacy	0.1130662080746332	423	twomonth
inanimate big v. small	0.0688143816054244	423	twomonth
category	0.192044961927131	423	twomonth
animacy	0.107574864066049	424	twomonth
inanimate big v. small	0.0674667714305289	424	twomonth
category	0.1879342839022158	424	twomonth
animacy	0.1099174670376098	425	twomonth
inanimate big v. small	0.0706822259846039	425	twomonth
category	0.1912988262740819	425	twomonth
animacy	0.107460510414056	426	twomonth
inanimate big v. small	0.0685621701816116	426	twomonth
category	0.191461900378298	426	twomonth
animacy	0.1098113952160755	427	twomonth
inanimate big v. small	0.0671397705421838	427	twomonth
category	0.189769702596979	427	twomonth
animacy	0.1064148594466129	428	twomonth
inanimate big v. small	0.0718620999883163	428	twomonth
category	0.1949074828311205	428	twomonth
animacy	0.1091381105583949	429	twomonth
inanimate big v. small	0.0666800277927419	429	twomonth
category	0.1924295229502431	429	twomonth
animacy	0.1079279644826581	430	twomonth
inanimate big v. small	0.0676598189845258	430	twomonth
category	0.1892900156829904	430	twomonth
animacy	0.1067853651924257	431	twomonth
inanimate big v. small	0.0649854083208822	431	twomonth
category	0.1908564105472376	431	twomonth
animacy	0.111085799976784	432	twomonth
inanimate big v. small	0.0650503543432696	432	twomonth
category	0.1882338033814069	432	twomonth
animacy	0.1134364427934745	433	twomonth
inanimate big v. small	0.0649117023084802	433	twomonth
category	0.1876653864794074	433	twomonth
animacy	0.1088572561219649	434	twomonth
inanimate big v. small	0.0669256575130956	434	twomonth
category	0.190935159114341	434	twomonth
animacy	0.1101747174341941	435	twomonth
inanimate big v. small	0.0666610079622958	435	twomonth
category	0.1937370672479274	435	twomonth
animacy	0.1142516823551142	436	twomonth
inanimate big v. small	0.07036319862465	436	twomonth
category	0.1953944318913694	436	twomonth
animacy	0.1058820163794483	437	twomonth
inanimate big v. small	0.0657992378532611	437	twomonth
category	0.1931684298407647	437	twomonth
animacy	0.105696233818375	438	twomonth
inanimate big v. small	0.0625072619805649	438	twomonth
category	0.1889416549970163	438	twomonth
animacy	0.1064498725341573	439	twomonth
inanimate big v. small	0.0674008486118171	439	twomonth
category	0.1859042954157303	439	twomonth
animacy	0.1110009126881042	440	twomonth
inanimate big v. small	0.0663577244552615	440	twomonth
category	0.1901177447923099	440	twomonth
animacy	0.1046633182159337	441	twomonth
inanimate big v. small	0.0647794098378609	441	twomonth
category	0.1901957713361052	441	twomonth
animacy	0.105603402698707	442	twomonth
inanimate big v. small	0.0675908758304673	442	twomonth
category	0.1927034474539254	442	twomonth
animacy	0.1132644485897305	443	twomonth
inanimate big v. small	0.0656548355809575	443	twomonth
category	0.1904628049894469	443	twomonth
animacy	0.1084506835957771	444	twomonth
inanimate big v. small	0.0672342907611444	444	twomonth
category	0.1908502034738889	444	twomonth
animacy	0.1124776694183434	445	twomonth
inanimate big v. small	0.0698928470438504	445	twomonth
category	0.1907295610622711	445	twomonth
animacy	0.1073059843701587	446	twomonth
inanimate big v. small	0.0644048360381059	446	twomonth
category	0.1913287415871725	446	twomonth
animacy	0.1044402220978716	447	twomonth
inanimate big v. small	0.0629818166122981	447	twomonth
category	0.1872836547139394	447	twomonth
animacy	0.1006058253204711	448	twomonth
inanimate big v. small	0.0605613970223208	448	twomonth
category	0.1897127431504911	448	twomonth
animacy	0.1016054466760464	449	twomonth
inanimate big v. small	0.0629771112744488	449	twomonth
category	0.1908381580199514	449	twomonth
animacy	0.1127826344296434	450	twomonth
inanimate big v. small	0.0681221652736389	450	twomonth
category	0.1908058615337298	450	twomonth
animacy	0.1104243169673149	451	twomonth
inanimate big v. small	0.0690345678632945	451	twomonth
category	0.1912337333566808	451	twomonth
animacy	0.105341328091426	452	twomonth
inanimate big v. small	0.0670719942229348	452	twomonth
category	0.1973811676571525	452	twomonth
animacy	0.1111315641031286	453	twomonth
inanimate big v. small	0.0644659970287682	453	twomonth
category	0.1886959426429481	453	twomonth
animacy	0.1115285660707414	454	twomonth
inanimate big v. small	0.0705087976280064	454	twomonth
category	0.1927393743176353	454	twomonth
animacy	0.106940402530653	455	twomonth
inanimate big v. small	0.0678994762250613	455	twomonth
category	0.1879040722736673	455	twomonth
animacy	0.1093456483757118	456	twomonth
inanimate big v. small	0.0662211469593223	456	twomonth
category	0.1871013829344828	456	twomonth
animacy	0.106987576501191	457	twomonth
inanimate big v. small	0.0678057458813854	457	twomonth
category	0.1887912771408957	457	twomonth
animacy	0.1098848218891584	458	twomonth
inanimate big v. small	0.0673955873327458	458	twomonth
category	0.1872954566618828	458	twomonth
animacy	0.1129342511926672	459	twomonth
inanimate big v. small	0.0643417167445452	459	twomonth
category	0.18923050143451	459	twomonth
animacy	0.113699237607268	460	twomonth
inanimate big v. small	0.0715389404303213	460	twomonth
category	0.1952663584068302	460	twomonth
animacy	0.1066393763339832	461	twomonth
inanimate big v. small	0.0653462131714042	461	twomonth
category	0.1905218901233275	461	twomonth
animacy	0.1060467335689598	462	twomonth
inanimate big v. small	0.0684276139492135	462	twomonth
category	0.1889967945912916	462	twomonth
animacy	0.1132386423858725	463	twomonth
inanimate big v. small	0.067856981130481	463	twomonth
category	0.1854547028220784	463	twomonth
animacy	0.1117603513621675	464	twomonth
inanimate big v. small	0.0690968098507145	464	twomonth
category	0.192393996444522	464	twomonth
animacy	0.1042374087247361	465	twomonth
inanimate big v. small	0.0638570341334702	465	twomonth
category	0.1864336974294492	465	twomonth
animacy	0.1073654059077991	466	twomonth
inanimate big v. small	0.0677407056418278	466	twomonth
category	0.1865370820257066	466	twomonth
animacy	0.1093814383267432	467	twomonth
inanimate big v. small	0.0671850800516907	467	twomonth
category	0.1895111074995999	467	twomonth
animacy	0.1092043925615831	468	twomonth
inanimate big v. small	0.0664096006645222	468	twomonth
category	0.1903750162222467	468	twomonth
animacy	0.1087171461875918	469	twomonth
inanimate big v. small	0.0687945300623158	469	twomonth
category	0.1957646916227187	469	twomonth
animacy	0.1057461883261151	470	twomonth
inanimate big v. small	0.060519743557996	470	twomonth
category	0.1913156343288944	470	twomonth
animacy	0.1050718243617192	471	twomonth
inanimate big v. small	0.0644362976177346	471	twomonth
category	0.195349217369081	471	twomonth
animacy	0.1050003883943252	472	twomonth
inanimate big v. small	0.0655077728644389	472	twomonth
category	0.1888153137277611	472	twomonth
animacy	0.108551019245921	473	twomonth
inanimate big v. small	0.067353692248701	473	twomonth
category	0.1887834601224088	473	twomonth
animacy	0.1062018762244531	474	twomonth
inanimate big v. small	0.0657121388031317	474	twomonth
category	0.1908798808652919	474	twomonth
animacy	0.1078111577787203	475	twomonth
inanimate big v. small	0.0677682324391716	475	twomonth
category	0.1901058822202196	475	twomonth
animacy	0.1100048038834657	476	twomonth
inanimate big v. small	0.0684536892216781	476	twomonth
category	0.1953260596351446	476	twomonth
animacy	0.1007906342507591	477	twomonth
inanimate big v. small	0.0607625405131888	477	twomonth
category	0.1907436009811939	477	twomonth
animacy	0.1116011045562074	478	twomonth
inanimate big v. small	0.0650741798884761	478	twomonth
category	0.1889770767614945	478	twomonth
animacy	0.103687493688012	479	twomonth
inanimate big v. small	0.0650580639161494	479	twomonth
category	0.1890692509358687	479	twomonth
animacy	0.108609171430904	480	twomonth
inanimate big v. small	0.0678539640074138	480	twomonth
category	0.1940055210465721	480	twomonth
animacy	0.1117280125284793	481	twomonth
inanimate big v. small	0.0654351903005422	481	twomonth
category	0.1881554720416624	481	twomonth
animacy	0.1081695399757306	482	twomonth
inanimate big v. small	0.0635362977784015	482	twomonth
category	0.1877528064407779	482	twomonth
animacy	0.1130186799681077	483	twomonth
inanimate big v. small	0.068403388115005	483	twomonth
category	0.1873945709895628	483	twomonth
animacy	0.1044716591709593	484	twomonth
inanimate big v. small	0.0657709064470068	484	twomonth
category	0.191398289918133	484	twomonth
animacy	0.1095600209538106	485	twomonth
inanimate big v. small	0.0635335977044136	485	twomonth
category	0.1879143050106693	485	twomonth
animacy	0.1077192105788911	486	twomonth
inanimate big v. small	0.065785010701915	486	twomonth
category	0.1921612306142275	486	twomonth
animacy	0.1099248922973484	487	twomonth
inanimate big v. small	0.0662537681281173	487	twomonth
category	0.1941370913488376	487	twomonth
animacy	0.1099827005969198	488	twomonth
inanimate big v. small	0.0671664857501377	488	twomonth
category	0.1960545213179782	488	twomonth
animacy	0.1024044505436901	489	twomonth
inanimate big v. small	0.0649602183746514	489	twomonth
category	0.1858405358091023	489	twomonth
animacy	0.105603769624949	490	twomonth
inanimate big v. small	0.0686647842931667	490	twomonth
category	0.1882183159771805	490	twomonth
animacy	0.106642952563572	491	twomonth
inanimate big v. small	0.0652457385359314	491	twomonth
category	0.1891714088504237	491	twomonth
animacy	0.1053556072661105	492	twomonth
inanimate big v. small	0.0680805784552943	492	twomonth
category	0.1880821879094928	492	twomonth
animacy	0.1112150040221418	493	twomonth
inanimate big v. small	0.0692566624226945	493	twomonth
category	0.1900596622370877	493	twomonth
animacy	0.1057881441418267	494	twomonth
inanimate big v. small	0.0684080284839411	494	twomonth
category	0.1901528617427829	494	twomonth
animacy	0.1144889177621154	495	twomonth
inanimate big v. small	0.0720550880367403	495	twomonth
category	0.1898226418472142	495	twomonth
animacy	0.106797942102328	496	twomonth
inanimate big v. small	0.0639573430185529	496	twomonth
category	0.1902348097147702	496	twomonth
animacy	0.1058637610833038	497	twomonth
inanimate big v. small	0.0624604480323675	497	twomonth
category	0.1895943396600449	497	twomonth
animacy	0.10401942942842	498	twomonth
inanimate big v. small	0.0660830747160781	498	twomonth
category	0.1901203189706445	498	twomonth
animacy	0.1085802946911177	499	twomonth
inanimate big v. small	0.068027934802087	499	twomonth
category	0.1899294556717269	499	twomonth
animacy	0.1123112822809482	500	twomonth
inanimate big v. small	0.0638734956510269	500	twomonth
category	0.1894911563950877	500	twomonth
animacy	0.1079105639107985	501	twomonth
inanimate big v. small	0.066008739036031	501	twomonth
category	0.1902784649121786	501	twomonth
animacy	0.1054229621558838	502	twomonth
inanimate big v. small	0.0652160927749329	502	twomonth
category	0.1885883628277434	502	twomonth
animacy	0.1111542069695475	503	twomonth
inanimate big v. small	0.068369323132051	503	twomonth
category	0.1924059112040214	503	twomonth
animacy	0.1081388434569624	504	twomonth
inanimate big v. small	0.0666646314525225	504	twomonth
category	0.1977825550006338	504	twomonth
animacy	0.1104424181817497	505	twomonth
inanimate big v. small	0.06886296798633	505	twomonth
category	0.1923334514529496	505	twomonth
animacy	0.1150025323685631	506	twomonth
inanimate big v. small	0.0682538855875603	506	twomonth
category	0.1887946044852356	506	twomonth
animacy	0.1084498066521074	507	twomonth
inanimate big v. small	0.066629042398926	507	twomonth
category	0.1930856087963366	507	twomonth
animacy	0.1134058978880284	508	twomonth
inanimate big v. small	0.0727113326373571	508	twomonth
category	0.1971711272531496	508	twomonth
animacy	0.1124242888904937	509	twomonth
inanimate big v. small	0.0679105366643889	509	twomonth
category	0.1901978667835125	509	twomonth
animacy	0.1074181556358137	510	twomonth
inanimate big v. small	0.0617493698553718	510	twomonth
category	0.1892432250280493	510	twomonth
animacy	0.1074013421174106	511	twomonth
inanimate big v. small	0.0642608959385982	511	twomonth
category	0.1863546572007749	511	twomonth
animacy	0.1083559867227342	512	twomonth
inanimate big v. small	0.0665271620896304	512	twomonth
category	0.19112909318849	512	twomonth
animacy	0.1112197571402795	513	twomonth
inanimate big v. small	0.0688411527269585	513	twomonth
category	0.1924738297102189	513	twomonth
animacy	0.1106070249505935	514	twomonth
inanimate big v. small	0.0714492074921833	514	twomonth
category	0.1869223961212225	514	twomonth
animacy	0.1092370168334233	515	twomonth
inanimate big v. small	0.0651409731448719	515	twomonth
category	0.1889243453319612	515	twomonth
animacy	0.1106629465647156	516	twomonth
inanimate big v. small	0.0673200451315375	516	twomonth
category	0.1884089795388331	516	twomonth
animacy	0.1179392586791757	517	twomonth
inanimate big v. small	0.0718210025829966	517	twomonth
category	0.1950133668947808	517	twomonth
animacy	0.1098466057392932	518	twomonth
inanimate big v. small	0.0645214237578761	518	twomonth
category	0.188488472871092	518	twomonth
animacy	0.108160852760233	519	twomonth
inanimate big v. small	0.065083999250772	519	twomonth
category	0.1893491421103836	519	twomonth
animacy	0.1064754962923934	520	twomonth
inanimate big v. small	0.0646195603577141	520	twomonth
category	0.1906724712781768	520	twomonth
animacy	0.1146508345518818	521	twomonth
inanimate big v. small	0.0683282984331044	521	twomonth
category	0.1913580991253465	521	twomonth
animacy	0.1112684279011116	522	twomonth
inanimate big v. small	0.067936435639734	522	twomonth
category	0.1912612512204501	522	twomonth
animacy	0.1099036140266078	523	twomonth
inanimate big v. small	0.0682964607152585	523	twomonth
category	0.1942159427070223	523	twomonth
animacy	0.1112189304183868	524	twomonth
inanimate big v. small	0.0689166779289407	524	twomonth
category	0.1922427115647647	524	twomonth
animacy	0.1128730454237588	525	twomonth
inanimate big v. small	0.0694825469891877	525	twomonth
category	0.1917752129982848	525	twomonth
animacy	0.1086688600587711	526	twomonth
inanimate big v. small	0.0668855988061432	526	twomonth
category	0.1909367787907845	526	twomonth
animacy	0.1110583220272071	527	twomonth
inanimate big v. small	0.0684408844442927	527	twomonth
category	0.1875654055388096	527	twomonth
animacy	0.1118021231984373	528	twomonth
inanimate big v. small	0.071499651907681	528	twomonth
category	0.1939761817059138	528	twomonth
animacy	0.1120830144197833	529	twomonth
inanimate big v. small	0.0667081000175204	529	twomonth
category	0.1899445071176735	529	twomonth
animacy	0.1050675607890536	530	twomonth
inanimate big v. small	0.0639128775871588	530	twomonth
category	0.1845896484777987	530	twomonth
animacy	0.1064609741826922	531	twomonth
inanimate big v. small	0.0626043632770664	531	twomonth
category	0.1888056732249053	531	twomonth
animacy	0.1089379047509986	532	twomonth
inanimate big v. small	0.0672038908235914	532	twomonth
category	0.1981784129114097	532	twomonth
animacy	0.1096743556612141	533	twomonth
inanimate big v. small	0.0687534131754708	533	twomonth
category	0.1911429022466245	533	twomonth
animacy	0.1043635460785348	534	twomonth
inanimate big v. small	0.0668026194257685	534	twomonth
category	0.191944087836985	534	twomonth
animacy	0.1085984168606729	535	twomonth
inanimate big v. small	0.0632847664895613	535	twomonth
category	0.1862211326614506	535	twomonth
animacy	0.1101284949316472	536	twomonth
inanimate big v. small	0.0629257736220824	536	twomonth
category	0.1883885962853198	536	twomonth
animacy	0.103981315362564	537	twomonth
inanimate big v. small	0.0617921302283426	537	twomonth
category	0.1886730822423635	537	twomonth
animacy	0.1087343703361443	538	twomonth
inanimate big v. small	0.0661448150968663	538	twomonth
category	0.1942016343301787	538	twomonth
animacy	0.1077396878899984	539	twomonth
inanimate big v. small	0.0685997489174058	539	twomonth
category	0.1894930667106217	539	twomonth
animacy	0.1148191383393546	540	twomonth
inanimate big v. small	0.0680482243783247	540	twomonth
category	0.190111823391656	540	twomonth
animacy	0.1072021659794097	541	twomonth
inanimate big v. small	0.0661196373350889	541	twomonth
category	0.1914025710974731	541	twomonth
animacy	0.1111821504337523	542	twomonth
inanimate big v. small	0.0653658330903116	542	twomonth
category	0.1874780890146921	542	twomonth
animacy	0.10869989844622	543	twomonth
inanimate big v. small	0.0665321085421538	543	twomonth
category	0.1923182830012214	543	twomonth
animacy	0.1128213564658216	544	twomonth
inanimate big v. small	0.0686303087664533	544	twomonth
category	0.1899390138035998	544	twomonth
animacy	0.1112791563061035	545	twomonth
inanimate big v. small	0.0681230367680533	545	twomonth
category	0.1908839660249975	545	twomonth
animacy	0.1076132896877269	546	twomonth
inanimate big v. small	0.0683156750448351	546	twomonth
category	0.188409270237487	546	twomonth
animacy	0.11097434880041	547	twomonth
inanimate big v. small	0.0681165971307014	547	twomonth
category	0.188087012532328	547	twomonth
animacy	0.1088516305413364	548	twomonth
inanimate big v. small	0.0671601388390562	548	twomonth
category	0.1884673517658787	548	twomonth
animacy	0.1066346678454609	549	twomonth
inanimate big v. small	0.0682767842654342	549	twomonth
category	0.1930609728825895	549	twomonth
animacy	0.1167215490562853	550	twomonth
inanimate big v. small	0.0672863690921486	550	twomonth
category	0.1895895203170393	550	twomonth
animacy	0.1053912991225658	551	twomonth
inanimate big v. small	0.0611720363478445	551	twomonth
category	0.1886622734859064	551	twomonth
animacy	0.1117582343714655	552	twomonth
inanimate big v. small	0.0670765940595954	552	twomonth
category	0.192289055960918	552	twomonth
animacy	0.1080936455270832	553	twomonth
inanimate big v. small	0.0645351009814635	553	twomonth
category	0.1887431211476192	553	twomonth
animacy	0.113986306467107	554	twomonth
inanimate big v. small	0.0673456193236298	554	twomonth
category	0.1941547611743355	554	twomonth
animacy	0.1065358061928774	555	twomonth
inanimate big v. small	0.0669427586158616	555	twomonth
category	0.1899996078690694	555	twomonth
animacy	0.109622743034108	556	twomonth
inanimate big v. small	0.0702534428643983	556	twomonth
category	0.1890397287923092	556	twomonth
animacy	0.1072156900080367	557	twomonth
inanimate big v. small	0.0660426253275063	557	twomonth
category	0.1891256896534782	557	twomonth
animacy	0.1090901530179367	558	twomonth
inanimate big v. small	0.0708687594082491	558	twomonth
category	0.1915385523793824	558	twomonth
animacy	0.1136942320914234	559	twomonth
inanimate big v. small	0.068188834114304	559	twomonth
category	0.193586513850131	559	twomonth
animacy	0.1110302593699953	560	twomonth
inanimate big v. small	0.0659216226653367	560	twomonth
category	0.1881172783798334	560	twomonth
animacy	0.1100927994398435	561	twomonth
inanimate big v. small	0.0677847366804264	561	twomonth
category	0.1930809579772836	561	twomonth
animacy	0.1135512467127872	562	twomonth
inanimate big v. small	0.066328686964646	562	twomonth
category	0.1893200882497883	562	twomonth
animacy	0.1047808516579479	563	twomonth
inanimate big v. small	0.0640124569710017	563	twomonth
category	0.1885965829487476	563	twomonth
animacy	0.1089444470506687	564	twomonth
inanimate big v. small	0.0657778174750922	564	twomonth
category	0.1889141805437628	564	twomonth
animacy	0.1136983531096015	565	twomonth
inanimate big v. small	0.0648163745340039	565	twomonth
category	0.1878328933955281	565	twomonth
animacy	0.1088116211676404	566	twomonth
inanimate big v. small	0.0687514726256368	566	twomonth
category	0.1898607903606846	566	twomonth
animacy	0.1135988292514914	567	twomonth
inanimate big v. small	0.0678856845668088	567	twomonth
category	0.1890504999417906	567	twomonth
animacy	0.1024403219880049	568	twomonth
inanimate big v. small	0.0607211424777283	568	twomonth
category	0.1874181822936868	568	twomonth
animacy	0.1101141913908695	569	twomonth
inanimate big v. small	0.0656878540530809	569	twomonth
category	0.1872513135042415	569	twomonth
animacy	0.1136651401086347	570	twomonth
inanimate big v. small	0.069933903138889	570	twomonth
category	0.19087805135329	570	twomonth
animacy	0.1119192539736609	571	twomonth
inanimate big v. small	0.0639899615337614	571	twomonth
category	0.1845977260093719	571	twomonth
animacy	0.1107416426484972	572	twomonth
inanimate big v. small	0.0682908881594279	572	twomonth
category	0.1914217609465427	572	twomonth
animacy	0.1132421623126288	573	twomonth
inanimate big v. small	0.0655280046130809	573	twomonth
category	0.1872334148467361	573	twomonth
animacy	0.1107764363557566	574	twomonth
inanimate big v. small	0.0656772110486964	574	twomonth
category	0.1890872865633271	574	twomonth
animacy	0.1115320135559374	575	twomonth
inanimate big v. small	0.0677435540272885	575	twomonth
category	0.1860516227708188	575	twomonth
animacy	0.1151104300213745	576	twomonth
inanimate big v. small	0.0697174734458988	576	twomonth
category	0.1921829206570851	576	twomonth
animacy	0.1083948539964714	577	twomonth
inanimate big v. small	0.0672516756618502	577	twomonth
category	0.1873134908098471	577	twomonth
animacy	0.112987114227169	578	twomonth
inanimate big v. small	0.0697361348176093	578	twomonth
category	0.1893731182989774	578	twomonth
animacy	0.1135507116402558	579	twomonth
inanimate big v. small	0.0642400017321476	579	twomonth
category	0.188446898321015	579	twomonth
animacy	0.1089879513277022	580	twomonth
inanimate big v. small	0.0669652690511123	580	twomonth
category	0.1885420348545335	580	twomonth
animacy	0.1116754525709107	581	twomonth
inanimate big v. small	0.0687074833970143	581	twomonth
category	0.1951392614305855	581	twomonth
animacy	0.1045686233470985	582	twomonth
inanimate big v. small	0.0609768664552404	582	twomonth
category	0.1874955560552803	582	twomonth
animacy	0.1097557645582443	583	twomonth
inanimate big v. small	0.0671858616249434	583	twomonth
category	0.1941704174573168	583	twomonth
animacy	0.1086607454272298	584	twomonth
inanimate big v. small	0.0688909837384671	584	twomonth
category	0.1877694834703976	584	twomonth
animacy	0.1110397401734924	585	twomonth
inanimate big v. small	0.0706093740137044	585	twomonth
category	0.1898306129142565	585	twomonth
animacy	0.1136405008435896	586	twomonth
inanimate big v. small	0.0680794501073462	586	twomonth
category	0.1944930418471761	586	twomonth
animacy	0.1098143009725297	587	twomonth
inanimate big v. small	0.0653624150913145	587	twomonth
category	0.1906219261703498	587	twomonth
animacy	0.1138699641534638	588	twomonth
inanimate big v. small	0.0678597058339976	588	twomonth
category	0.1894018122938797	588	twomonth
animacy	0.1115870637551845	589	twomonth
inanimate big v. small	0.0666973830335245	589	twomonth
category	0.1887322896601367	589	twomonth
animacy	0.1105483573294617	590	twomonth
inanimate big v. small	0.0662087390419941	590	twomonth
category	0.1875053678786168	590	twomonth
animacy	0.1067096746113211	591	twomonth
inanimate big v. small	0.0678207826058695	591	twomonth
category	0.1919783725872158	591	twomonth
animacy	0.102235227068687	592	twomonth
inanimate big v. small	0.0647392040431361	592	twomonth
category	0.1856592956709684	592	twomonth
animacy	0.1093882540882031	593	twomonth
inanimate big v. small	0.0661198152711134	593	twomonth
category	0.1908299693738674	593	twomonth
animacy	0.1053244554557228	594	twomonth
inanimate big v. small	0.0647143583949412	594	twomonth
category	0.191355538803507	594	twomonth
animacy	0.1100990180245376	595	twomonth
inanimate big v. small	0.0671208461940632	595	twomonth
category	0.1907694283261832	595	twomonth
animacy	0.1088055426717045	596	twomonth
inanimate big v. small	0.0620136905660201	596	twomonth
category	0.185650172045537	596	twomonth
animacy	0.1080005298011447	597	twomonth
inanimate big v. small	0.0682647307921221	597	twomonth
category	0.1930713552427497	597	twomonth
animacy	0.1145667152837342	598	twomonth
inanimate big v. small	0.071690203131639	598	twomonth
category	0.1937473834488997	598	twomonth
animacy	0.1058480328626972	599	twomonth
inanimate big v. small	0.0675824991366137	599	twomonth
category	0.1874940089140028	599	twomonth
animacy	0.1081524205744481	600	twomonth
inanimate big v. small	0.0664590036432294	600	twomonth
category	0.1911458496031652	600	twomonth
animacy	0.1132829605746391	601	twomonth
inanimate big v. small	0.0652136131704051	601	twomonth
category	0.192400153664701	601	twomonth
animacy	0.1061160226450275	602	twomonth
inanimate big v. small	0.067408483440255	602	twomonth
category	0.1873741416955857	602	twomonth
animacy	0.1138292301153942	603	twomonth
inanimate big v. small	0.0732256725275186	603	twomonth
category	0.1919322021634474	603	twomonth
animacy	0.1116207631516037	604	twomonth
inanimate big v. small	0.0719422717352432	604	twomonth
category	0.1921440146868672	604	twomonth
animacy	0.1077240074560606	605	twomonth
inanimate big v. small	0.0670025961551099	605	twomonth
category	0.1916826943628234	605	twomonth
animacy	0.1111674418263991	606	twomonth
inanimate big v. small	0.0645664936983804	606	twomonth
category	0.1898883606789519	606	twomonth
animacy	0.1115628337410449	607	twomonth
inanimate big v. small	0.0701801507718159	607	twomonth
category	0.1896311279181257	607	twomonth
animacy	0.1077132453058329	608	twomonth
inanimate big v. small	0.0659466172382519	608	twomonth
category	0.1875461536955979	608	twomonth
animacy	0.1069106739664127	609	twomonth
inanimate big v. small	0.066288447198014	609	twomonth
category	0.1903244357187006	609	twomonth
animacy	0.1086897367739271	610	twomonth
inanimate big v. small	0.0677292024939393	610	twomonth
category	0.1877682049791337	610	twomonth
animacy	0.1092271920100264	611	twomonth
inanimate big v. small	0.0669872887930301	611	twomonth
category	0.1916248074990899	611	twomonth
animacy	0.1099992599150543	612	twomonth
inanimate big v. small	0.066379517084448	612	twomonth
category	0.191296495962881	612	twomonth
animacy	0.1055363271929656	613	twomonth
inanimate big v. small	0.0663635116796581	613	twomonth
category	0.1945634234219603	613	twomonth
animacy	0.11159219094029	614	twomonth
inanimate big v. small	0.0671654369821282	614	twomonth
category	0.1890433569127277	614	twomonth
animacy	0.1104527458658605	615	twomonth
inanimate big v. small	0.0672146626341408	615	twomonth
category	0.1882304820332929	615	twomonth
animacy	0.109330497766043	616	twomonth
inanimate big v. small	0.0705202637847796	616	twomonth
category	0.1955330962120816	616	twomonth
animacy	0.1119407307168875	617	twomonth
inanimate big v. small	0.0655063318698143	617	twomonth
category	0.1964272647370026	617	twomonth
animacy	0.1156782888903466	618	twomonth
inanimate big v. small	0.0725172393562693	618	twomonth
category	0.1953565164128967	618	twomonth
animacy	0.1077131008119996	619	twomonth
inanimate big v. small	0.0658740285564937	619	twomonth
category	0.1902357457412045	619	twomonth
animacy	0.111507970371992	620	twomonth
inanimate big v. small	0.0660016014860792	620	twomonth
category	0.1927967020964983	620	twomonth
animacy	0.1051030014357677	621	twomonth
inanimate big v. small	0.0647754207426456	621	twomonth
category	0.1872834579055419	621	twomonth
animacy	0.1130660288970766	622	twomonth
inanimate big v. small	0.0671999508441865	622	twomonth
category	0.1910450866537159	622	twomonth
animacy	0.1171430130867142	623	twomonth
inanimate big v. small	0.0698424157090627	623	twomonth
category	0.1899401447807047	623	twomonth
animacy	0.1125582196610895	624	twomonth
inanimate big v. small	0.0665551457970371	624	twomonth
category	0.1909376120051719	624	twomonth
animacy	0.110127903832231	625	twomonth
inanimate big v. small	0.0653520991171461	625	twomonth
category	0.1898319089871999	625	twomonth
animacy	0.1071037215245207	626	twomonth
inanimate big v. small	0.0690896062470148	626	twomonth
category	0.1901002353351917	626	twomonth
animacy	0.1069662627811838	627	twomonth
inanimate big v. small	0.065967889415995	627	twomonth
category	0.1906890592587402	627	twomonth
animacy	0.1096846860611353	628	twomonth
inanimate big v. small	0.0641254380065286	628	twomonth
category	0.191682132911259	628	twomonth
animacy	0.1029730595951178	629	twomonth
inanimate big v. small	0.0667818625114672	629	twomonth
category	0.1931456989238584	629	twomonth
animacy	0.1087215951582701	630	twomonth
inanimate big v. small	0.0706910098511707	630	twomonth
category	0.1895661924419973	630	twomonth
animacy	0.1080773335596402	631	twomonth
inanimate big v. small	0.0618108992614786	631	twomonth
category	0.1846698818397427	631	twomonth
animacy	0.108659442471114	632	twomonth
inanimate big v. small	0.0663796631062847	632	twomonth
category	0.1955649833767535	632	twomonth
animacy	0.1116540969217326	633	twomonth
inanimate big v. small	0.0679854404564199	633	twomonth
category	0.1919520052274241	633	twomonth
animacy	0.1090626183552029	634	twomonth
inanimate big v. small	0.0661437731376125	634	twomonth
category	0.1922101310668679	634	twomonth
animacy	0.108585035378245	635	twomonth
inanimate big v. small	0.0650554327185049	635	twomonth
category	0.1925237431457156	635	twomonth
animacy	0.1090128347245258	636	twomonth
inanimate big v. small	0.0676877995092475	636	twomonth
category	0.1895484887695241	636	twomonth
animacy	0.1086029002072955	637	twomonth
inanimate big v. small	0.0672367782521857	637	twomonth
category	0.1922723691474346	637	twomonth
animacy	0.1128837639970125	638	twomonth
inanimate big v. small	0.0710310889409116	638	twomonth
category	0.1911350426234254	638	twomonth
animacy	0.1135695786056664	639	twomonth
inanimate big v. small	0.0669815724042756	639	twomonth
category	0.1914186391910502	639	twomonth
animacy	0.1118354419036452	640	twomonth
inanimate big v. small	0.0664826171011425	640	twomonth
category	0.1908255935996255	640	twomonth
animacy	0.1121624070916913	641	twomonth
inanimate big v. small	0.0675767444668682	641	twomonth
category	0.192724024633365	641	twomonth
animacy	0.1031647233570435	642	twomonth
inanimate big v. small	0.0637064337669984	642	twomonth
category	0.1867675081227715	642	twomonth
animacy	0.1135546946588934	643	twomonth
inanimate big v. small	0.0660954815075807	643	twomonth
category	0.1897703411904768	643	twomonth
animacy	0.109581190561065	644	twomonth
inanimate big v. small	0.068191945353974	644	twomonth
category	0.1910046119013885	644	twomonth
animacy	0.1143320947857629	645	twomonth
inanimate big v. small	0.067813116214509	645	twomonth
category	0.1903184088881211	645	twomonth
animacy	0.1105894441079745	646	twomonth
inanimate big v. small	0.0671250282582186	646	twomonth
category	0.1925192282326765	646	twomonth
animacy	0.1108960070695472	647	twomonth
inanimate big v. small	0.0658890585684931	647	twomonth
category	0.1856412490939869	647	twomonth
animacy	0.1123017560711086	648	twomonth
inanimate big v. small	0.0660731413459223	648	twomonth
category	0.1868043522000989	648	twomonth
animacy	0.1115737263615851	649	twomonth
inanimate big v. small	0.0690951852910815	649	twomonth
category	0.1927307335480076	649	twomonth
animacy	0.1075800538394688	650	twomonth
inanimate big v. small	0.0637075370294026	650	twomonth
category	0.1863332818130317	650	twomonth
animacy	0.1068246184828386	651	twomonth
inanimate big v. small	0.0618875797658847	651	twomonth
category	0.1915749005659222	651	twomonth
animacy	0.1103086710116579	652	twomonth
inanimate big v. small	0.064332920345887	652	twomonth
category	0.184816894054468	652	twomonth
animacy	0.1109112335408645	653	twomonth
inanimate big v. small	0.0631632403320907	653	twomonth
category	0.1875058228164892	653	twomonth
animacy	0.1162305219857235	654	twomonth
inanimate big v. small	0.071310205594133	654	twomonth
category	0.1928863861846354	654	twomonth
animacy	0.1073262116017052	655	twomonth
inanimate big v. small	0.0668972579413011	655	twomonth
category	0.1879059050816999	655	twomonth
animacy	0.1131936180813624	656	twomonth
inanimate big v. small	0.0660579416215986	656	twomonth
category	0.1902643398080551	656	twomonth
animacy	0.1110039642145053	657	twomonth
inanimate big v. small	0.0659257580634422	657	twomonth
category	0.1889642577539609	657	twomonth
animacy	0.1105622094429742	658	twomonth
inanimate big v. small	0.0679628631635589	658	twomonth
category	0.1853989875508059	658	twomonth
animacy	0.1049917700707373	659	twomonth
inanimate big v. small	0.0616456864630304	659	twomonth
category	0.190983952695763	659	twomonth
animacy	0.1085992612519027	660	twomonth
inanimate big v. small	0.0689528707476397	660	twomonth
category	0.196183166375904	660	twomonth
animacy	0.1120264984663044	661	twomonth
inanimate big v. small	0.0709094702600702	661	twomonth
category	0.1899595945341629	661	twomonth
animacy	0.105691762319763	662	twomonth
inanimate big v. small	0.062322687334979	662	twomonth
category	0.1921180964430871	662	twomonth
animacy	0.10900519613679	663	twomonth
inanimate big v. small	0.0676511582076314	663	twomonth
category	0.1929759518966422	663	twomonth
animacy	0.1023585361431744	664	twomonth
inanimate big v. small	0.0651605041342203	664	twomonth
category	0.1893493465950398	664	twomonth
animacy	0.1129884727173251	665	twomonth
inanimate big v. small	0.0666596408451261	665	twomonth
category	0.1870511126540601	665	twomonth
animacy	0.1115277878115305	666	twomonth
[truncated: 7,001 more rows]
