# Supplementary material for: Infants have rich visual categories in ventrotemporal cortex at 2 months of age
Source: Nat Neurosci. 2026 Feb 2;29(3):693–702. doi: 10.1038/s41593-025-02187-8 (PMC12971487; doi:10.1038/s41593-025-02187-8)
Supplement: Supplementary file 12 — Statistical source data comprising .csv files of the bootstrap distributions for all box plots and longitudinal permutation test. [file 41593_2025_2187_MOESM12_ESM.zip › ODoherty_ED_Fig3/longitudinal_all_rois_results.csv]

sub	r	ROI
subj_001	-0.1646328355189114	EVC
subj_002	0.0123547338737212	EVC
subj_003	0.4220463081222574	EVC
subj_004	0.3864110572971332	EVC
subj_005	-0.2875731863073635	EVC
subj_006	0.1409855966817992	EVC
subj_007	0.1081576651196904	EVC
subj_008	0.1695646126025873	EVC
subj_009	-0.0726741612817562	EVC
subj_010	0.0323347538537411	EVC
subj_011	0.1350674641813882	EVC
subj_012	0.2226254757900327	EVC
subj_013	0.0623806573173661	EVC
subj_014	0.1612944018007308	EVC
subj_015	-0.0569177657785252	EVC
subj_016	0.0828159182589562	EVC
subj_017	0.1333729561577662	EVC
subj_018	-0.0002655572275825	EVC
subj_019	-0.0765437094551018	EVC
subj_020	0.1588917411702221	EVC
subj_021	0.2912151139999241	EVC
subj_022	0.3711099027554723	EVC
subj_023	0.2569961683885734	EVC
subj_024	-0.1873190101038202	EVC
subj_025	0.3726779549564359	EVC
subj_026	-0.1870408072939718	EVC
subj_027	0.3386866298258703	EVC
subj_028	-0.1451586388295249	EVC
subj_029	0.1250774541913782	EVC
subj_030	0.1906827349865324	EVC
subj_031	-0.1987506164721354	EVC
subj_032	0.0449044626259816	EVC
subj_033	0.2234095018905145	EVC
subj_034	0.0251520631267466	EVC
subj_035	0.0479899846988454	EVC
subj_036	0.0740398841664664	EVC
subj_037	0.0641004565055197	EVC
subj_038	-0.0269983181375586	EVC
subj_015	0.1625589600273144	LO
subj_019	-0.2094234879045005	LO
subj_003	0.0149091414914199	LO
subj_004	-0.2547199635807231	LO
subj_005	-0.2456657266783848	LO
subj_035	0.124015225281048	LO
subj_033	-0.1518860885949493	LO
subj_002	0.0748744925960115	LO
subj_025	-0.0360019727108334	LO
subj_007	-0.0874947836973153	LO
subj_013	-0.0055514106147017	LO
subj_032	0.0265177860114568	LO
subj_001	-0.059927414357794	LO
subj_038	0.0406808381491925	LO
subj_018	-0.1121789602802261	LO
subj_023	0.1375965806345553	LO
subj_030	-0.0871912897229352	LO
subj_016	0.2762174534326432	LO
subj_021	0.0203467418657292	LO
subj_014	0.11571972331466	LO
subj_006	0.3728044107790942	LO
subj_011	0.0130123041515446	LO
subj_028	-0.1293769521617623	LO
subj_026	-0.0399221032132424	LO
subj_036	0.0774036090491786	LO
subj_017	0.208083056184322	LO
subj_024	-0.1675413194400536	LO
subj_034	0.089821570834229	LO
subj_010	-0.1226495023963378	LO
subj_031	0.0203214507011975	LO
subj_020	0.0370642016211636	LO
subj_029	0.0934129161977263	LO
subj_027	0.113645847823063	LO
subj_037	-0.0307414104882459	LO
subj_009	-0.0782635086432554	LO
subj_022	-0.1198927654623857	LO
subj_012	-0.0887846330884305	LO
subj_008	0.1847898936506531	LO
subj_001	0.0165530671859785	VVC
subj_002	0.0872671632165303	VVC
subj_003	-0.0643533681508365	VVC
subj_004	-0.0411866614398259	VVC
subj_005	-0.093514080855853	VVC
subj_006	-0.0331440711187546	VVC
subj_007	0.039492153416204	VVC
subj_008	0.2983219312333236	VVC
subj_009	-0.1655433174420516	VVC
subj_010	-0.0772012797329253	VVC
subj_011	0.0622036191656444	VVC
subj_012	0.0678688400207387	VVC
subj_013	0.0307667016527776	VVC
subj_014	-0.0939187394883597	VVC
subj_015	0.1086129060812605	VVC
subj_016	0.0340292618773631	VVC
subj_017	0.0341810088645531	VVC
subj_018	-0.0217883382440344	VVC
subj_019	-0.0067906776767536	VVC
subj_020	0.1633429861277962	VVC
subj_021	0.255959230642775	VVC
subj_022	0.1895952149116705	VVC
subj_023	-0.021130767966211	VVC
subj_024	-0.0952591712085382	VVC
subj_025	0.0741916311536564	VVC
subj_026	0.1791752551246222	VVC
subj_027	0.4718951934141807	VVC
subj_028	0.0914149141997243	VVC
subj_029	0.1050215607177632	VVC
subj_030	-0.0812478660579926	VVC
subj_031	-0.1585882471958421	VVC
subj_032	-0.1124824542546061	VVC
subj_033	0.1566155363623718	VVC
subj_034	-0.0512019625943676	VVC
subj_035	-0.0393909887580773	VVC
subj_036	-0.0637969625311397	VVC
subj_037	0.0050455873240683	VVC
subj_038	-0.1189569923747138	VVC
