# Supplementary material for: Infants have rich visual categories in ventrotemporal cortex at 2 months of age
Source: Nat Neurosci. 2026 Feb 2;29(3):693–702. doi: 10.1038/s41593-025-02187-8 (PMC12971487; doi:10.1038/s41593-025-02187-8)
Supplement: Supplementary file 12 — Statistical source data comprising .csv files of the bootstrap distributions for all box plots and longitudinal permutation test. [file 41593_2025_2187_MOESM12_ESM.zip › ODoherty_ED_Fig3/rsa_results_adult-motion_nonicu_roi-EVC_bootstrap-1000_spearman_perceptual.csv]

feature	spearman_r	bootind	age_group
size	0.4386595615389814	0	twomonth
elongation	0.329011125517505	0	twomonth
color	0.1097687382355271	0	twomonth
compactness	0.2332528152290986	0	twomonth
size	0.440914978320664	1	twomonth
elongation	0.3289677552459649	1	twomonth
color	0.1054899261308919	1	twomonth
compactness	0.2302166824960122	1	twomonth
size	0.4399363141108071	2	twomonth
elongation	0.3290395853537708	2	twomonth
color	0.1052029305305027	2	twomonth
compactness	0.2269175432491004	2	twomonth
size	0.4430985085801657	3	twomonth
elongation	0.3333808378082388	3	twomonth
color	0.1085252666756837	3	twomonth
compactness	0.23677193907168	3	twomonth
size	0.4385708358173405	4	twomonth
elongation	0.3280184846187667	4	twomonth
color	0.1057412935705421	4	twomonth
compactness	0.2324477081714847	4	twomonth
size	0.4404605636872329	5	twomonth
elongation	0.3308399290003806	5	twomonth
color	0.1073517514360145	5	twomonth
compactness	0.2348311793123773	5	twomonth
size	0.4428049093172086	6	twomonth
elongation	0.333742527590333	6	twomonth
color	0.1071796840759113	6	twomonth
compactness	0.2346962838645618	6	twomonth
size	0.4368388967308056	7	twomonth
elongation	0.33148260126301	7	twomonth
color	0.1092076657977076	7	twomonth
compactness	0.2327820928819106	7	twomonth
size	0.4416994940764361	8	twomonth
elongation	0.3287612030581337	8	twomonth
color	0.1012300249827267	8	twomonth
compactness	0.231837377871754	8	twomonth
size	0.441537602134706	9	twomonth
elongation	0.328211243638272	9	twomonth
color	0.1092810752463456	9	twomonth
compactness	0.2358865366210207	9	twomonth
size	0.4388907602944108	10	twomonth
elongation	0.3275320062755151	10	twomonth
color	0.1059824641249636	10	twomonth
compactness	0.2374804397823868	10	twomonth
size	0.4366281528292435	11	twomonth
elongation	0.3273664476277158	11	twomonth
color	0.1060285532336962	11	twomonth
compactness	0.2313146757849243	11	twomonth
size	0.4407845913226758	12	twomonth
elongation	0.3292883905461938	12	twomonth
color	0.106568724088049	12	twomonth
compactness	0.2324255472117547	12	twomonth
size	0.4363159065396229	13	twomonth
elongation	0.3270663294114472	13	twomonth
color	0.107797042507692	13	twomonth
compactness	0.229486102075657	13	twomonth
size	0.442156975922314	14	twomonth
elongation	0.3309006473805367	14	twomonth
color	0.1033794552638497	14	twomonth
compactness	0.2333733294124881	14	twomonth
size	0.4410960047930228	15	twomonth
elongation	0.3304669852930249	15	twomonth
color	0.1039720527332923	15	twomonth
compactness	0.2339041768199884	15	twomonth
size	0.4443780439871252	16	twomonth
elongation	0.3314721395815846	16	twomonth
color	0.1059164484337423	16	twomonth
compactness	0.2333165356055174	16	twomonth
size	0.4381662684643367	17	twomonth
elongation	0.3265007282543088	17	twomonth
color	0.109565755219412	17	twomonth
compactness	0.2324805128918915	17	twomonth
size	0.4381046601507523	18	twomonth
elongation	0.3280320949615919	18	twomonth
color	0.1035754507729554	18	twomonth
compactness	0.2334383497902109	18	twomonth
size	0.4342688773903379	19	twomonth
elongation	0.3280064384496691	19	twomonth
color	0.1053325447230205	19	twomonth
compactness	0.228053399075993	19	twomonth
size	0.4459120767765112	20	twomonth
elongation	0.3299699436986254	20	twomonth
color	0.1066300882121042	20	twomonth
compactness	0.2352185797009839	20	twomonth
size	0.439924167137011	21	twomonth
elongation	0.3267622296620537	21	twomonth
color	0.102352840171538	21	twomonth
compactness	0.2289379890258372	21	twomonth
size	0.4415018315312696	22	twomonth
elongation	0.3364540329042304	22	twomonth
color	0.110643740675754	22	twomonth
compactness	0.2331179197812831	22	twomonth
size	0.4426226031469415	23	twomonth
elongation	0.3328445903009248	23	twomonth
color	0.1072552466517092	23	twomonth
compactness	0.2327892225765625	23	twomonth
size	0.4348831526989781	24	twomonth
elongation	0.3270942204572667	24	twomonth
color	0.1021134164938688	24	twomonth
compactness	0.2251070273704471	24	twomonth
size	0.4369042628874541	25	twomonth
elongation	0.3288187524629454	25	twomonth
color	0.1066459929155584	25	twomonth
compactness	0.2298645446427779	25	twomonth
size	0.4371817948322294	26	twomonth
elongation	0.326165751309252	26	twomonth
color	0.107667306440052	26	twomonth
compactness	0.2355826816287196	26	twomonth
size	0.4373471399270455	27	twomonth
elongation	0.3256715333531402	27	twomonth
color	0.1074101499320948	27	twomonth
compactness	0.2334015231907696	27	twomonth
size	0.4422038575536206	28	twomonth
elongation	0.3299133490492059	28	twomonth
color	0.1064856255671917	28	twomonth
compactness	0.2372271223407806	28	twomonth
size	0.4390258598307279	29	twomonth
elongation	0.3317192384026683	29	twomonth
color	0.1107945611395441	29	twomonth
compactness	0.2377032071933479	29	twomonth
size	0.4406954390350656	30	twomonth
elongation	0.3285539398822445	30	twomonth
color	0.1054155213687555	30	twomonth
compactness	0.2335488092760143	30	twomonth
size	0.4342478334691795	31	twomonth
elongation	0.3283242907394994	31	twomonth
color	0.1035295241643858	31	twomonth
compactness	0.2297029788557091	31	twomonth
size	0.444670058862196	32	twomonth
elongation	0.3316386936126653	32	twomonth
color	0.104419618807252	32	twomonth
compactness	0.2358320787538932	32	twomonth
size	0.4363389411019719	33	twomonth
elongation	0.3263215795776286	33	twomonth
color	0.1050166240936162	33	twomonth
compactness	0.2324909332148443	33	twomonth
size	0.4343265044215409	34	twomonth
elongation	0.3275291826372275	34	twomonth
color	0.1065393521835856	34	twomonth
compactness	0.2296378975404251	34	twomonth
size	0.438367871666554	35	twomonth
elongation	0.3259485749284393	35	twomonth
color	0.1049530052797993	35	twomonth
compactness	0.2333587653353786	35	twomonth
size	0.4456645872635826	36	twomonth
elongation	0.3320966918057064	36	twomonth
color	0.1056185450099113	36	twomonth
compactness	0.235964069511295	36	twomonth
size	0.4382101235085269	37	twomonth
elongation	0.3245141463643831	37	twomonth
color	0.1059383859557481	37	twomonth
compactness	0.228974246874708	37	twomonth
size	0.4375396430552484	38	twomonth
elongation	0.3313078403983452	38	twomonth
color	0.1077522330877431	38	twomonth
compactness	0.2347778792589113	38	twomonth
size	0.4412885688592214	39	twomonth
elongation	0.3287262224456785	39	twomonth
color	0.1056162496951089	39	twomonth
compactness	0.235749142733199	39	twomonth
size	0.4409395160202388	40	twomonth
elongation	0.3300512401045755	40	twomonth
color	0.1064055739243908	40	twomonth
compactness	0.2388291098852562	40	twomonth
size	0.4375877637591328	41	twomonth
elongation	0.3300082151700921	41	twomonth
color	0.1037032571511598	41	twomonth
compactness	0.229103495441859	41	twomonth
size	0.4376047045219186	42	twomonth
elongation	0.3266615334390916	42	twomonth
color	0.1057513279556077	42	twomonth
compactness	0.2291670330055944	42	twomonth
size	0.4396030645253584	43	twomonth
elongation	0.3248195462062256	43	twomonth
color	0.1001399332642407	43	twomonth
compactness	0.2291574658084974	43	twomonth
size	0.4417417037947442	44	twomonth
elongation	0.3286590848590555	44	twomonth
color	0.1043201687074922	44	twomonth
compactness	0.2359822695295517	44	twomonth
size	0.4414028276010321	45	twomonth
elongation	0.33108071018472	45	twomonth
color	0.1041897420141594	45	twomonth
compactness	0.2317901512618803	45	twomonth
size	0.4376907286590864	46	twomonth
elongation	0.3293525622969175	46	twomonth
color	0.1051040694938339	46	twomonth
compactness	0.2338120392275639	46	twomonth
size	0.4403871334024958	47	twomonth
elongation	0.3258248426923969	47	twomonth
color	0.1071071480656494	47	twomonth
compactness	0.234135353614385	47	twomonth
size	0.4411737616754498	48	twomonth
elongation	0.3266721982599621	48	twomonth
color	0.1046666190550213	48	twomonth
compactness	0.2298611321393548	48	twomonth
size	0.4413387614549573	49	twomonth
elongation	0.3318695615920812	49	twomonth
color	0.1067124961072687	49	twomonth
compactness	0.2339431768591099	49	twomonth
size	0.4418939675331644	50	twomonth
elongation	0.3318675505115742	50	twomonth
color	0.1070020307727048	50	twomonth
compactness	0.2344137367061348	50	twomonth
size	0.4369849447936715	51	twomonth
elongation	0.3262555592579541	51	twomonth
color	0.1045978002359882	51	twomonth
compactness	0.2303936857985667	51	twomonth
size	0.438590437539269	52	twomonth
elongation	0.3274155058037201	52	twomonth
color	0.1018634303056042	52	twomonth
compactness	0.2363929683790293	52	twomonth
size	0.444149465565508	53	twomonth
elongation	0.3306836131973356	53	twomonth
color	0.1070903902363395	53	twomonth
compactness	0.2334861857756958	53	twomonth
size	0.4434871711163095	54	twomonth
elongation	0.3308674950230879	54	twomonth
color	0.1044719641722603	54	twomonth
compactness	0.234817163673318	54	twomonth
size	0.4401785223307808	55	twomonth
elongation	0.3293873600838722	55	twomonth
color	0.1055648183935174	55	twomonth
compactness	0.2351660108982514	55	twomonth
size	0.4391161293149249	56	twomonth
elongation	0.3289226582891411	56	twomonth
color	0.1019014959687884	56	twomonth
compactness	0.2327837178835406	56	twomonth
size	0.4364383309728485	57	twomonth
elongation	0.3313612457584758	57	twomonth
color	0.1016351582016213	57	twomonth
compactness	0.2301235902151301	57	twomonth
size	0.4386685397370045	58	twomonth
elongation	0.3306889760786877	58	twomonth
color	0.1016239050653332	58	twomonth
compactness	0.236535927897434	58	twomonth
size	0.438001532749477	59	twomonth
elongation	0.3323586401202307	59	twomonth
color	0.1030349955433174	59	twomonth
compactness	0.2317312246402702	59	twomonth
size	0.4419304490798831	60	twomonth
elongation	0.3325898534367035	60	twomonth
color	0.1040684356424753	60	twomonth
compactness	0.2336885187911588	60	twomonth
size	0.4371515492737305	61	twomonth
elongation	0.3308366584553136	61	twomonth
color	0.1068413587365325	61	twomonth
compactness	0.231816943476256	61	twomonth
size	0.441095923542362	62	twomonth
elongation	0.3312076926518849	62	twomonth
color	0.1054209651242162	62	twomonth
compactness	0.2320304890029664	62	twomonth
size	0.4417163535885611	63	twomonth
elongation	0.3313867397588425	63	twomonth
color	0.1016672113587743	63	twomonth
compactness	0.2327906647655091	63	twomonth
size	0.4415009377740004	64	twomonth
elongation	0.3283502519605899	64	twomonth
color	0.1007670417058018	64	twomonth
compactness	0.2341875974167915	64	twomonth
size	0.4412648639789203	65	twomonth
elongation	0.3300030757421298	65	twomonth
color	0.1062625940934658	65	twomonth
compactness	0.2324455550443248	65	twomonth
size	0.4373769792322401	66	twomonth
elongation	0.3299217996501243	66	twomonth
color	0.1038727448211752	66	twomonth
compactness	0.2298226805382834	66	twomonth
size	0.4399634721441939	67	twomonth
elongation	0.3272114319171197	67	twomonth
color	0.1056331497120615	67	twomonth
compactness	0.2351368827440326	67	twomonth
size	0.440109845209703	68	twomonth
elongation	0.3263369775475712	68	twomonth
color	0.1075621485220667	68	twomonth
compactness	0.2302782497452712	68	twomonth
size	0.436312636200524	69	twomonth
elongation	0.3249451473251634	69	twomonth
color	0.1052036414687159	69	twomonth
compactness	0.231969165503952	69	twomonth
size	0.4395268717181526	70	twomonth
elongation	0.3326023668265249	70	twomonth
color	0.1051691304965974	70	twomonth
compactness	0.23058305942603	70	twomonth
size	0.4380633645023788	71	twomonth
elongation	0.3266746968751375	71	twomonth
color	0.1039964886953044	71	twomonth
compactness	0.2323154330387977	71	twomonth
size	0.4399165295748917	72	twomonth
elongation	0.329933378598498	72	twomonth
color	0.1059641828566254	72	twomonth
compactness	0.2298778290311037	72	twomonth
size	0.436141806686101	73	twomonth
elongation	0.3293478697757345	73	twomonth
color	0.1015184830845829	73	twomonth
compactness	0.2305697344126635	73	twomonth
size	0.4395572797779732	74	twomonth
elongation	0.3305937849346892	74	twomonth
color	0.0987769022094656	74	twomonth
compactness	0.230862315956156	74	twomonth
size	0.4376675315954156	75	twomonth
elongation	0.3302737793667402	75	twomonth
color	0.1087892685030075	75	twomonth
compactness	0.2312937132638966	75	twomonth
size	0.4405650114117469	76	twomonth
elongation	0.3330916891220085	76	twomonth
color	0.1066602116798214	76	twomonth
compactness	0.2302456887751088	76	twomonth
size	0.4411370160640834	77	twomonth
elongation	0.3264093764458236	77	twomonth
color	0.1077509127739187	77	twomonth
compactness	0.234021298812475	77	twomonth
size	0.4407523754356515	78	twomonth
elongation	0.3274123774562647	78	twomonth
color	0.1063143097703425	78	twomonth
compactness	0.2329679118183081	78	twomonth
size	0.4374941020598457	79	twomonth
elongation	0.332357665050894	79	twomonth
color	0.107671633006892	79	twomonth
compactness	0.2318854982325242	79	twomonth
size	0.440365561352042	80	twomonth
elongation	0.3285007173476145	80	twomonth
color	0.1038160525768064	80	twomonth
compactness	0.2333537481428458	80	twomonth
size	0.4407583473592235	81	twomonth
elongation	0.3225345930992597	81	twomonth
color	0.1035382991731882	81	twomonth
compactness	0.2345086368013305	81	twomonth
size	0.4364050182019027	82	twomonth
elongation	0.3306398163329607	82	twomonth
color	0.1040637434502685	82	twomonth
compactness	0.2308611987675353	82	twomonth
size	0.4379780716211586	83	twomonth
elongation	0.3291337608005436	83	twomonth
color	0.1062250159307706	83	twomonth
compactness	0.2331318338577405	83	twomonth
size	0.4416203965581052	84	twomonth
elongation	0.3253724714619865	84	twomonth
color	0.1070253495460962	84	twomonth
compactness	0.2321914251019036	84	twomonth
size	0.4432836178982318	85	twomonth
elongation	0.3291380064149473	85	twomonth
color	0.1066345772791072	85	twomonth
compactness	0.2351312968009292	85	twomonth
size	0.4421887855560342	86	twomonth
elongation	0.3317022965729426	86	twomonth
color	0.1062999285059164	86	twomonth
compactness	0.2352469766044692	86	twomonth
size	0.4382931210585783	87	twomonth
elongation	0.3259853228540675	87	twomonth
color	0.1041892545136704	87	twomonth
compactness	0.2329477211730546	87	twomonth
size	0.4389053447880322	88	twomonth
elongation	0.3268490717748565	88	twomonth
color	0.1056390403429704	88	twomonth
compactness	0.2343546882094025	88	twomonth
size	0.4390752805451859	89	twomonth
elongation	0.3295070295310116	89	twomonth
color	0.1047236362997161	89	twomonth
compactness	0.230087637054065	89	twomonth
size	0.439030978622361	90	twomonth
elongation	0.3304683666412519	90	twomonth
color	0.1081501756744248	90	twomonth
compactness	0.2331306760440791	90	twomonth
size	0.4419957542985358	91	twomonth
elongation	0.3315510186281374	91	twomonth
color	0.1062745784804875	91	twomonth
compactness	0.2350679420498772	91	twomonth
size	0.4365864306149005	92	twomonth
elongation	0.3275536812543129	92	twomonth
color	0.1020857102160763	92	twomonth
compactness	0.2305791797346381	92	twomonth
size	0.4382415472016081	93	twomonth
elongation	0.3293422834409928	93	twomonth
color	0.1081344131586132	93	twomonth
compactness	0.234445424237921	93	twomonth
size	0.4430694614689143	94	twomonth
elongation	0.3295110516920256	94	twomonth
color	0.1051220663868868	94	twomonth
compactness	0.2345884650064072	94	twomonth
size	0.4407872929071489	95	twomonth
elongation	0.3275001743244597	95	twomonth
color	0.1050025272044754	95	twomonth
compactness	0.2291761736397635	95	twomonth
size	0.4336659568615505	96	twomonth
elongation	0.3308411072091625	96	twomonth
color	0.1018808584480866	96	twomonth
compactness	0.2281932914038209	96	twomonth
size	0.4383958422065493	97	twomonth
elongation	0.328112050647204	97	twomonth
color	0.1019458991383299	97	twomonth
compactness	0.2284209541321925	97	twomonth
size	0.4390784086956283	98	twomonth
elongation	0.327273612901281	98	twomonth
color	0.1014629080288348	98	twomonth
compactness	0.228137513222869	98	twomonth
size	0.4363430645730098	99	twomonth
elongation	0.3281088004160815	99	twomonth
color	0.0994741294713638	99	twomonth
compactness	0.2304324827124844	99	twomonth
size	0.44225823455839	100	twomonth
elongation	0.3285312695201655	100	twomonth
color	0.1040330309194604	100	twomonth
compactness	0.2362606323087812	100	twomonth
size	0.4417672977529098	101	twomonth
elongation	0.331386170968396	101	twomonth
color	0.1064693552383707	101	twomonth
compactness	0.2324812847676658	101	twomonth
size	0.4390278098465883	102	twomonth
elongation	0.3344622709584534	102	twomonth
color	0.1078036034517734	102	twomonth
compactness	0.2314065899396247	102	twomonth
size	0.4374958286363887	103	twomonth
elongation	0.3308624774787925	103	twomonth
color	0.1084040618666015	103	twomonth
compactness	0.2284891635756143	103	twomonth
size	0.4369843963517107	104	twomonth
elongation	0.3266114595658614	104	twomonth
color	0.1077824174930215	104	twomonth
compactness	0.2302361215780118	104	twomonth
size	0.4385494872062039	105	twomonth
elongation	0.324757548047565	105	twomonth
color	0.1088006638269383	105	twomonth
compactness	0.2362227697708008	105	twomonth
size	0.4408883281039074	106	twomonth
elongation	0.3319170555943579	106	twomonth
color	0.1064131301819706	106	twomonth
compactness	0.2383630594177546	106	twomonth
size	0.4453859178095555	107	twomonth
elongation	0.3327325588969232	107	twomonth
color	0.1054698776732811	107	twomonth
compactness	0.2354972674805394	107	twomonth
size	0.4379194898946906	108	twomonth
elongation	0.335696282145922	108	twomonth
color	0.1076524579876573	108	twomonth
compactness	0.2340481316518914	108	twomonth
size	0.4401399688922107	109	twomonth
elongation	0.3280686194338303	109	twomonth
color	0.1053139587668767	109	twomonth
compactness	0.2306174282105058	109	twomonth
size	0.4399521376770063	110	twomonth
elongation	0.3316603685914631	110	twomonth
color	0.1068094477670222	110	twomonth
compactness	0.2315992135703481	110	twomonth
size	0.4398350961000616	111	twomonth
elongation	0.3299557036235203	111	twomonth
color	0.1042636389632865	111	twomonth
compactness	0.2317725606192349	111	twomonth
size	0.4373095411837403	112	twomonth
elongation	0.3270820727184466	112	twomonth
color	0.1068712384540053	112	twomonth
compactness	0.233753234481076	112	twomonth
size	0.4361969352594831	113	twomonth
elongation	0.3287929943813001	113	twomonth
color	0.1054306338839151	113	twomonth
compactness	0.233077965053704	113	twomonth
size	0.4402584526683853	114	twomonth
elongation	0.3297076500470444	114	twomonth
color	0.1081271006512779	114	twomonth
compactness	0.2340182519344187	114	twomonth
size	0.4443307357898493	115	twomonth
elongation	0.3302061745593934	115	twomonth
color	0.1069335369539978	115	twomonth
compactness	0.2347040838723861	115	twomonth
size	0.4424381235214969	116	twomonth
elongation	0.3342568157236259	116	twomonth
color	0.1070857589816938	116	twomonth
compactness	0.2331693510828746	116	twomonth
size	0.4354769528410858	117	twomonth
elongation	0.3309473897668664	117	twomonth
color	0.1060169344720412	117	twomonth
compactness	0.233785125138066	117	twomonth
size	0.4407921882594647	118	twomonth
elongation	0.3277169037984931	118	twomonth
color	0.1028733281936467	118	twomonth
compactness	0.2330929150687006	118	twomonth
size	0.4400527666204606	119	twomonth
elongation	0.3292328319079446	119	twomonth
color	0.1058836437133355	119	twomonth
compactness	0.2326982021727587	119	twomonth
size	0.4419772900858592	120	twomonth
elongation	0.3304095171439912	120	twomonth
color	0.1065907022350955	120	twomonth
compactness	0.234165030206654	120	twomonth
size	0.4439370763380637	121	twomonth
elongation	0.3336213142834104	121	twomonth
color	0.1083652040151226	121	twomonth
compactness	0.2350690592384979	121	twomonth
size	0.4408435386771177	122	twomonth
elongation	0.3285352916811794	122	twomonth
color	0.1068295774747146	122	twomonth
compactness	0.2370123580628476	122	twomonth
size	0.4406392542030925	123	twomonth
elongation	0.3342356282794965	123	twomonth
color	0.1051616758016195	123	twomonth
compactness	0.2340242238154092	123	twomonth
size	0.4449017857469209	124	twomonth
elongation	0.3274417311060893	124	twomonth
color	0.1095002676537205	124	twomonth
compactness	0.2386640097196421	124	twomonth
size	0.4397692221267829	125	twomonth
elongation	0.3297592271521686	125	twomonth
color	0.1020993602297688	125	twomonth
compactness	0.2388769255582209	125	twomonth
size	0.4328139218066177	126	twomonth
elongation	0.3255109922496361	126	twomonth
color	0.1076719173821773	126	twomonth
compactness	0.2298791899699688	126	twomonth
size	0.4388537303057315	127	twomonth
elongation	0.3287711975188352	127	twomonth
color	0.1057244544911506	127	twomonth
compactness	0.2328246069870571	127	twomonth
size	0.4337395293349441	128	twomonth
elongation	0.3284413396877964	128	twomonth
color	0.1046275377658183	128	twomonth
compactness	0.2289792437547204	128	twomonth
size	0.4408119321700496	129	twomonth
elongation	0.3295149519693726	129	twomonth
color	0.1048197348336138	129	twomonth
compactness	0.2349812279003931	129	twomonth
size	0.4383639310095032	130	twomonth
elongation	0.3230089237036911	130	twomonth
color	0.1080816615431973	130	twomonth
compactness	0.2326651333895869	130	twomonth
size	0.441455701468576	131	twomonth
elongation	0.3285960710031692	131	twomonth
color	0.1034914991262424	131	twomonth
compactness	0.2329803633932985	131	twomonth
size	0.4412937485888501	132	twomonth
elongation	0.3283523646108195	132	twomonth
color	0.1034375084470836	132	twomonth
compactness	0.2377648150676475	132	twomonth
size	0.4382839397339029	133	twomonth
elongation	0.3292751864822589	133	twomonth
color	0.1014727189761763	133	twomonth
compactness	0.2310126489194571	133	twomonth
size	0.4430846350298267	134	twomonth
elongation	0.328794091334304	134	twomonth
color	0.1034153271748333	134	twomonth
compactness	0.2323361721221014	134	twomonth
size	0.4409140439380644	135	twomonth
elongation	0.327405450401185	135	twomonth
color	0.1032392379356957	135	twomonth
compactness	0.2336963594240239	135	twomonth
size	0.4378140062242508	136	twomonth
elongation	0.3352556930033305	136	twomonth
color	0.1048412661052122	136	twomonth
compactness	0.2322446845303289	136	twomonth
size	0.4403540643835326	137	twomonth
elongation	0.3280465584900867	137	twomonth
color	0.1060067172742922	137	twomonth
compactness	0.2357678911895058	137	twomonth
size	0.4385964704008366	138	twomonth
elongation	0.3276224642704416	138	twomonth
color	0.106756086775995	138	twomonth
compactness	0.2323670471530725	138	twomonth
size	0.4408236525778762	139	twomonth
elongation	0.3261508205600333	139	twomonth
color	0.101463456466885	139	twomonth
compactness	0.235145231189907	139	twomonth
size	0.4348383023341927	140	twomonth
elongation	0.3257281280025598	140	twomonth
color	0.1024727856043569	140	twomonth
compactness	0.232540109826674	140	twomonth
size	0.4385366292891255	141	twomonth
elongation	0.3257425712171101	141	twomonth
color	0.1020004179430184	141	twomonth
compactness	0.2295186021082582	141	twomonth
size	0.4335033336638728	142	twomonth
elongation	0.3274115648984841	142	twomonth
color	0.1020210960887609	142	twomonth
compactness	0.2302549309718798	142	twomonth
size	0.4408186353495691	143	twomonth
elongation	0.3263512176226764	143	twomonth
color	0.1048473801738453	143	twomonth
compactness	0.2336630468906076	143	twomonth
size	0.4402787856462614	144	twomonth
elongation	0.3273106655360768	144	twomonth
color	0.1042834842956936	144	twomonth
compactness	0.2349898810340732	144	twomonth
size	0.4342723711687541	145	twomonth
elongation	0.3243212451472662	145	twomonth
color	0.1022747385306932	145	twomonth
compactness	0.22818027107826	145	twomonth
size	0.4432962523759929	146	twomonth
elongation	0.3347731555653149	146	twomonth
color	0.1061085642514563	146	twomonth
compactness	0.233412410701691	146	twomonth
size	0.4402083413233103	147	twomonth
elongation	0.3320555763820075	147	twomonth
color	0.1090694797215912	147	twomonth
compactness	0.2320972562574415	147	twomonth
size	0.4407609676930357	148	twomonth
elongation	0.3278855298519143	148	twomonth
color	0.1050872507269627	148	twomonth
compactness	0.2298251789782897	148	twomonth
size	0.4446252694354061	149	twomonth
elongation	0.3289524385318004	149	twomonth
color	0.1057773686067294	149	twomonth
compactness	0.2357201770791432	149	twomonth
size	0.4429383635276436	150	twomonth
elongation	0.331719543111836	150	twomonth
color	0.1042627858374307	150	twomonth
compactness	0.2341602973894064	150	twomonth
size	0.442155229033106	151	twomonth
elongation	0.3315085421701559	151	twomonth
color	0.1006341165724628	151	twomonth
compactness	0.2335710311733054	151	twomonth
size	0.4409386222629694	152	twomonth
elongation	0.3329068931687532	152	twomonth
color	0.1050945226092572	152	twomonth
compactness	0.2282068804799523	152	twomonth
size	0.4365403818028676	153	twomonth
elongation	0.3280882630181766	153	twomonth
color	0.1070053417135261	153	twomonth
compactness	0.2304257186431993	153	twomonth
size	0.4394971136636189	154	twomonth
elongation	0.3291154985644244	154	twomonth
color	0.1046546956055607	154	twomonth
compactness	0.2334526498045554	154	twomonth
size	0.4362157651001336	155	twomonth
elongation	0.3293598956308875	155	twomonth
color	0.105829348346371	155	twomonth
compactness	0.2309355425921106	155	twomonth
size	0.4376206499641091	156	twomonth
elongation	0.3232052173495421	156	twomonth
color	0.1040429231168834	156	twomonth
compactness	0.2312767319968624	156	twomonth
size	0.4340802742938555	157	twomonth
elongation	0.3277734171921345	157	twomonth
color	0.1043757843882811	157	twomonth
compactness	0.2271809763258537	157	twomonth
size	0.4379115273299279	158	twomonth
elongation	0.3281854449287376	158	twomonth
color	0.1037769509750831	158	twomonth
compactness	0.2335477530249548	158	twomonth
size	0.4397340405906378	159	twomonth
elongation	0.3255342314021615	159	twomonth
color	0.1083786102785706	159	twomonth
compactness	0.2323427940037438	159	twomonth
size	0.4355118703125832	160	twomonth
elongation	0.3246902479493859	160	twomonth
color	0.1051956180231674	160	twomonth
compactness	0.2310001160943852	160	twomonth
size	0.4407045187964148	161	twomonth
elongation	0.3314551368100254	161	twomonth
color	0.1089455327222583	161	twomonth
compactness	0.2336458015608086	161	twomonth
size	0.4387287261640241	162	twomonth
elongation	0.3269783090898626	162	twomonth
color	0.1077017361620889	162	twomonth
compactness	0.2339574971859748	162	twomonth
size	0.4379197539593383	163	twomonth
elongation	0.3257855555237044	163	twomonth
color	0.1030726346435737	163	twomonth
compactness	0.2330618369125257	163	twomonth
size	0.4437238542913458	164	twomonth
elongation	0.3310367914366781	164	twomonth
color	0.1068458478035356	164	twomonth
compactness	0.2359006741352022	164	twomonth
size	0.4377814856472483	165	twomonth
elongation	0.3326365348811995	165	twomonth
color	0.1072115341078605	165	twomonth
compactness	0.2288011842011065	165	twomonth
size	0.4390488334550814	166	twomonth
elongation	0.3230812819740545	166	twomonth
color	0.1064211739400394	166	twomonth
compactness	0.2339173799582326	166	twomonth
size	0.4347487844186086	167	twomonth
elongation	0.3277260044456359	167	twomonth
color	0.1056727185017535	167	twomonth
compactness	0.2344412195462033	167	twomonth
size	0.4390258192053975	168	twomonth
elongation	0.3294216093943249	168	twomonth
color	0.1031760456848067	168	twomonth
compactness	0.2336282109181632	168	twomonth
size	0.4398295101171286	169	twomonth
elongation	0.330779312189947	169	twomonth
color	0.1032104347818029	169	twomonth
compactness	0.2278529754374453	169	twomonth
size	0.4403198781679828	170	twomonth
elongation	0.3294543554728835	170	twomonth
color	0.1067302898751178	170	twomonth
compactness	0.2317174933764962	170	twomonth
size	0.4433598310181028	171	twomonth
elongation	0.327686859474555	171	twomonth
color	0.1055515746302324	171	twomonth
compactness	0.2341262536052566	171	twomonth
size	0.4398564447111981	172	twomonth
elongation	0.3277416461829127	172	twomonth
color	0.1028882172710821	172	twomonth
compactness	0.2330254571885326	172	twomonth
size	0.4390605132375776	173	twomonth
elongation	0.3310206215368439	173	twomonth
color	0.1026260841956328	173	twomonth
compactness	0.2318304106772651	173	twomonth
size	0.4338544583947069	174	twomonth
elongation	0.3259907873051421	174	twomonth
color	0.1005798821430594	174	twomonth
compactness	0.2290917548050818	174	twomonth
size	0.4416883221105701	175	twomonth
elongation	0.3292916407773162	175	twomonth
color	0.1081542381784999	175	twomonth
compactness	0.2325571317187489	175	twomonth
size	0.4389570405209937	176	twomonth
elongation	0.3284530202058927	176	twomonth
color	0.1039639683501828	176	twomonth
compactness	0.2386241565546648	176	twomonth
size	0.4423598994477701	177	twomonth
elongation	0.3312635763132464	177	twomonth
color	0.1030455377413924	177	twomonth
compactness	0.2326032208274816	177	twomonth
size	0.4418169622193502	178	twomonth
elongation	0.3299307580996555	178	twomonth
color	0.1052258430534866	178	twomonth
compactness	0.2308947347386757	178	twomonth
size	0.4368836658449304	179	twomonth
elongation	0.3269647800028154	179	twomonth
color	0.1055815152852663	179	twomonth
compactness	0.2312124225573527	179	twomonth
size	0.4434318394162751	180	twomonth
elongation	0.3355050466722554	180	twomonth
color	0.1074886375108267	180	twomonth
compactness	0.2372188551449877	180	twomonth
size	0.4377928810524316	181	twomonth
elongation	0.3332108913484241	181	twomonth
color	0.1055607355769219	181	twomonth
compactness	0.2326756755876619	181	twomonth
size	0.4408733170443167	182	twomonth
elongation	0.3239727391151623	182	twomonth
color	0.1043939234689766	182	twomonth
compactness	0.234446175801175	182	twomonth
size	0.440111388972259	183	twomonth
elongation	0.3279445012328421	183	twomonth
color	0.1053055900084818	183	twomonth
compactness	0.2363129370487488	183	twomonth
size	0.4356763013374647	184	twomonth
elongation	0.3271613174160006	184	twomonth
color	0.1056558997348823	184	twomonth
compactness	0.2360214930063973	184	twomonth
size	0.4424037544919602	185	twomonth
elongation	0.327292220474457	185	twomonth
color	0.1063419754230943	185	twomonth
compactness	0.2343397381944059	185	twomonth
size	0.4408395370820711	186	twomonth
elongation	0.3315225181639825	186	twomonth
color	0.1058494983665838	186	twomonth
compactness	0.2310869521189917	186	twomonth
size	0.4445081669204658	187	twomonth
elongation	0.3285916628772093	187	twomonth
color	0.1013721313752755	187	twomonth
compactness	0.2377014806291159	187	twomonth
size	0.440643641738778	188	twomonth
elongation	0.3265280708236263	188	twomonth
color	0.1037271243626013	188	twomonth
compactness	0.2344742680168547	188	twomonth
size	0.4359617552216723	189	twomonth
elongation	0.3256395592044732	189	twomonth
color	0.1065371990564258	189	twomonth
compactness	0.2317754653096487	189	twomonth
size	0.4424462689002464	190	twomonth
elongation	0.3290753582100623	190	twomonth
color	0.1085104994733705	190	twomonth
compactness	0.2382707796376875	190	twomonth
size	0.4353580221862765	191	twomonth
elongation	0.3287140137650248	191	twomonth
color	0.1045180126559522	191	twomonth
compactness	0.2325890223757389	191	twomonth
size	0.4413808086719437	192	twomonth
elongation	0.3319995708369789	192	twomonth
color	0.1050230631625753	192	twomonth
compactness	0.2356678723391755	192	twomonth
size	0.4434009641651548	193	twomonth
elongation	0.3283639841870822	193	twomonth
color	0.106290605059064	193	twomonth
compactness	0.2389223849788218	193	twomonth
size	0.4384145501712085	194	twomonth
elongation	0.3294204718134321	194	twomonth
color	0.1060614798292253	194	twomonth
compactness	0.2316525745613752	194	twomonth
size	0.4340876884166574	195	twomonth
elongation	0.3289859971681396	195	twomonth
color	0.1028873641452263	195	twomonth
compactness	0.2252894744284622	195	twomonth
size	0.441041384036271	196	twomonth
elongation	0.3245851232865194	196	twomonth
color	0.1034005802850405	196	twomonth
compactness	0.2312899148225863	196	twomonth
size	0.4380946866321338	197	twomonth
elongation	0.3278865658630845	197	twomonth
color	0.1071936997149706	197	twomonth
compactness	0.2321109062711341	197	twomonth
size	0.439275807176147	198	twomonth
elongation	0.3278364513619654	198	twomonth
color	0.106384286403037	198	twomonth
compactness	0.2340653769816905	198	twomonth
size	0.4350201819384903	199	twomonth
elongation	0.3268475076011288	199	twomonth
color	0.1053261056540614	199	twomonth
compactness	0.2342670599965015	199	twomonth
size	0.4360900297024786	200	twomonth
elongation	0.3289282039959937	200	twomonth
color	0.1045058454562471	200	twomonth
compactness	0.227020283977161	200	twomonth
size	0.4415389833959403	201	twomonth
elongation	0.3288623665018197	201	twomonth
color	0.1088588185727742	201	twomonth
compactness	0.2330416056422314	201	twomonth
size	0.4364398544227392	202	twomonth
elongation	0.3258082258857834	202	twomonth
color	0.104772711348944	202	twomonth
compactness	0.2309822817014953	202	twomonth
size	0.4344721665437677	203	twomonth
elongation	0.3274028299023426	203	twomonth
color	0.1044614422867057	203	twomonth
compactness	0.2274553781636099	203	twomonth
size	0.4386508677182711	204	twomonth
elongation	0.3281273267334794	204	twomonth
color	0.1078393941126755	204	twomonth
compactness	0.2345269586947094	204	twomonth
size	0.443659503767958	205	twomonth
elongation	0.3254278675886797	205	twomonth
color	0.1029025579104674	205	twomonth
compactness	0.2403106238713833	205	twomonth
size	0.4408965141079874	206	twomonth
elongation	0.3329261711020981	206	twomonth
color	0.1018810615732904	206	twomonth
compactness	0.2389064396503268	206	twomonth
size	0.437868464479681	207	twomonth
elongation	0.327083271241173	207	twomonth
color	0.1028488719191142	207	twomonth
compactness	0.2318382513101301	207	twomonth
size	0.4374717378154486	208	twomonth
elongation	0.330085083136138	208	twomonth
color	0.1062069987251973	208	twomonth
compactness	0.2338863830521392	208	twomonth
size	0.4393427374080166	209	twomonth
elongation	0.3278832546901286	209	twomonth
color	0.1070822246031484	209	twomonth
compactness	0.2345748556177555	209	twomonth
size	0.4377905044706019	210	twomonth
elongation	0.3292183886933942	210	twomonth
color	0.1096812522102686	210	twomonth
compactness	0.2317625465466897	210	twomonth
size	0.4408661669861625	211	twomonth
elongation	0.3304810831705185	211	twomonth
color	0.1045652798908666	211	twomonth
compactness	0.2305880969310831	211	twomonth
size	0.4401358454211729	212	twomonth
elongation	0.3295538938010083	212	twomonth
color	0.1071394246605265	212	twomonth
compactness	0.2337920517075141	212	twomonth
size	0.4413995166366028	213	twomonth
elongation	0.3253423865101594	213	twomonth
color	0.1040304512293726	213	twomonth
compactness	0.2386964894397229	213	twomonth
size	0.4377224773548109	214	twomonth
elongation	0.3244312857847053	214	twomonth
color	0.1055404839941072	214	twomonth
compactness	0.2290764797897592	214	twomonth
size	0.4379266399528447	215	twomonth
elongation	0.3308005402619655	215	twomonth
color	0.1077544268399437	215	twomonth
compactness	0.2293706863348819	215	twomonth
size	0.4430853865984395	216	twomonth
elongation	0.3300702742705863	216	twomonth
color	0.1034949522547063	216	twomonth
compactness	0.2309537019853265	216	twomonth
size	0.4350001536505924	217	twomonth
elongation	0.3269719711391738	217	twomonth
color	0.1048212988976828	217	twomonth
compactness	0.2301400839816752	217	twomonth
size	0.4402445181800507	218	twomonth
elongation	0.3293738106828805	218	twomonth
color	0.1058032061326474	218	twomonth
compactness	0.2359891148489183	218	twomonth
size	0.4405466690750615	219	twomonth
elongation	0.3297724921579371	219	twomonth
color	0.1026409529605479	219	twomonth
compactness	0.2340556472844305	219	twomonth
size	0.4429440916992331	220	twomonth
elongation	0.3271169720751238	220	twomonth
color	0.1085745245375949	220	twomonth
compactness	0.2329413836666974	220	twomonth
size	0.4391852736273024	221	twomonth
elongation	0.3282302778042828	221	twomonth
color	0.1085221791725866	221	twomonth
compactness	0.2333997763140173	221	twomonth
size	0.4393097293270491	222	twomonth
elongation	0.3296192437605139	222	twomonth
color	0.1039627699114806	222	twomonth
compactness	0.2363070870428806	222	twomonth
size	0.4406901983674412	223	twomonth
elongation	0.3283129961863489	223	twomonth
color	0.1039365261351551	223	twomonth
compactness	0.2309782598224609	223	twomonth
size	0.4414268777966418	224	twomonth
elongation	0.3290596149030629	224	twomonth
color	0.1051374226522909	224	twomonth
compactness	0.2349726153917537	224	twomonth
size	0.4381098805057115	225	twomonth
elongation	0.3284933027578665	225	twomonth
color	0.1049826615595479	225	twomonth
compactness	0.2353504892083041	225	twomonth
size	0.441262710836408	226	twomonth
elongation	0.3286930904021741	226	twomonth
color	0.1037334212439178	226	twomonth
compactness	0.2303577732625423	226	twomonth
size	0.4414803610441419	227	twomonth
elongation	0.3330289799752899	227	twomonth
color	0.1094925895210185	227	twomonth
compactness	0.234912896581849	227	twomonth
size	0.4452809622684111	228	twomonth
elongation	0.3288416869063032	228	twomonth
color	0.10320216758601	228	twomonth
compactness	0.237280767707093	228	twomonth
size	0.4363133877691367	229	twomonth
elongation	0.3233565765501254	229	twomonth
color	0.1031159815620556	229	twomonth
compactness	0.2315695572905995	229	twomonth
size	0.443561312344329	230	twomonth
elongation	0.3308385882800426	230	twomonth
color	0.1033027754994311	230	twomonth
compactness	0.2346864729172203	230	twomonth
size	0.4417272614897793	231	twomonth
elongation	0.3299443075006472	231	twomonth
color	0.108252571089639	231	twomonth
compactness	0.2326490052484085	231	twomonth
size	0.439419092716544	232	twomonth
elongation	0.3297501061910813	232	twomonth
color	0.1079436176547236	232	twomonth
compactness	0.2360966493317876	232	twomonth
size	0.4397598376754555	233	twomonth
elongation	0.3278500413908461	233	twomonth
color	0.1099537649836299	233	twomonth
compactness	0.2286878809624504	233	twomonth
size	0.437277629986694	234	twomonth
elongation	0.3290830571950335	234	twomonth
color	0.1050181069076036	234	twomonth
compactness	0.2281588616817839	234	twomonth
size	0.4377469134910595	235	twomonth
elongation	0.3282362094760812	235	twomonth
color	0.105014938154425	235	twomonth
compactness	0.2340574550987439	235	twomonth
size	0.4390778196283372	236	twomonth
elongation	0.3280067634727813	236	twomonth
color	0.1046795784430211	236	twomonth
compactness	0.232644272431161	236	twomonth
size	0.4401740738570996	237	twomonth
elongation	0.3306795910363216	237	twomonth
color	0.1065091068407461	237	twomonth
compactness	0.2315445322654965	237	twomonth
size	0.4381725857032173	238	twomonth
elongation	0.3238704787184724	238	twomonth
color	0.1043624593749146	238	twomonth
compactness	0.2348192558629167	238	twomonth
size	0.4413483287202716	239	twomonth
elongation	0.333891469431519	239	twomonth
color	0.1035766085866169	239	twomonth
compactness	0.2334011981904436	239	twomonth
size	0.4395388561906271	240	twomonth
elongation	0.3285318383106119	240	twomonth
color	0.1067725602300198	240	twomonth
compactness	0.2340420378957787	240	twomonth
size	0.4395349561589066	241	twomonth
elongation	0.3311015116639036	241	twomonth
color	0.1067666086615497	241	twomonth
compactness	0.2373296396311171	241	twomonth
size	0.4401321282034393	242	twomonth
elongation	0.3267147559737215	242	twomonth
color	0.1070609167692742	242	twomonth
compactness	0.2306730032662538	242	twomonth
size	0.4402044006662594	243	twomonth
elongation	0.3275067154145936	243	twomonth
color	0.1053666494447314	243	twomonth
compactness	0.2250630101387928	243	twomonth
size	0.4415408115358092	244	twomonth
elongation	0.331072076758301	244	twomonth
color	0.1061873768305143	244	twomonth
compactness	0.2348839715528339	244	twomonth
size	0.4450242914308073	245	twomonth
elongation	0.3318307010162236	245	twomonth
color	0.1067682133506594	245	twomonth
compactness	0.2305644531573658	245	twomonth
size	0.4433508325074144	246	twomonth
elongation	0.3312831589557591	246	twomonth
color	0.104108634120299	246	twomonth
compactness	0.2309552051118344	246	twomonth
size	0.4414451795079967	247	twomonth
elongation	0.3289029131350722	247	twomonth
color	0.1023489401676258	247	twomonth
compactness	0.2331818026578649	247	twomonth
size	0.4418119449910432	248	twomonth
elongation	0.3272714596231624	248	twomonth
color	0.1054013026044925	248	twomonth
compactness	0.2358652897247076	248	twomonth
size	0.4384565364501992	249	twomonth
elongation	0.3314997259182364	249	twomonth
color	0.1039085964196384	249	twomonth
compactness	0.2339907081567891	249	twomonth
size	0.43805674257352	250	twomonth
elongation	0.3288152178365998	250	twomonth
color	0.1069047541126253	250	twomonth
compactness	0.2319232795204231	250	twomonth
size	0.4417016675316136	251	twomonth
elongation	0.3320425551435732	251	twomonth
color	0.108021861483211	251	twomonth
compactness	0.2349175887740558	251	twomonth
size	0.4384917382990096	252	twomonth
elongation	0.3323504536005911	252	twomonth
color	0.1055663418325456	252	twomonth
compactness	0.2295165099186595	252	twomonth
size	0.4350131334436621	253	twomonth
elongation	0.3271029351394637	253	twomonth
color	0.1060134204060162	253	twomonth
compactness	0.2291119657628557	253	twomonth
size	0.4386865773837117	254	twomonth
elongation	0.3271837033828564	254	twomonth
color	0.1050659835181293	254	twomonth
compactness	0.2314763228220747	254	twomonth
size	0.4391632750108791	255	twomonth
elongation	0.329261271430266	255	twomonth
color	0.105180403945406	255	twomonth
compactness	0.2286798372043816	255	twomonth
size	0.4430714317974397	256	twomonth
elongation	0.3325749226874848	256	twomonth
color	0.101565567506814	256	twomonth
compactness	0.2360284805134065	256	twomonth
size	0.4381502620841507	257	twomonth
elongation	0.3276910644610696	257	twomonth
color	0.1057985951905221	257	twomonth
compactness	0.2323384471243834	257	twomonth
size	0.4417948214142705	258	twomonth
elongation	0.3283366822456537	258	twomonth
color	0.1074492921588589	258	twomonth
compactness	0.2364349340461256	258	twomonth
size	0.4372113700727764	259	twomonth
elongation	0.3294505973931482	259	twomonth
color	0.1046074486831667	259	twomonth
compactness	0.2337700126229064	259	twomonth
size	0.4385785749427859	260	twomonth
elongation	0.3253778952851721	260	twomonth
color	0.1039871652484519	260	twomonth
compactness	0.2339418768578058	260	twomonth
size	0.4375250788742922	261	twomonth
elongation	0.3327325182690341	261	twomonth
color	0.1041271388263613	261	twomonth
compactness	0.2313156101608617	261	twomonth
size	0.4374765519171036	262	twomonth
elongation	0.3265019877188687	262	twomonth
color	0.1025245419062744	262	twomonth
compactness	0.2313777867857319	262	twomonth
size	0.439057181960483	263	twomonth
elongation	0.3304645882475721	263	twomonth
color	0.1042375983121647	263	twomonth
compactness	0.2312446382146687	263	twomonth
size	0.4371165911769028	264	twomonth
elongation	0.3293467321948417	264	twomonth
color	0.1022305384863555	264	twomonth
compactness	0.2339289987198875	264	twomonth
size	0.4371857558019456	265	twomonth
elongation	0.3365508897916791	265	twomonth
color	0.1047164253549827	265	twomonth
compactness	0.235878066300024	265	twomonth
size	0.4384506864026186	266	twomonth
elongation	0.3294703425472171	266	twomonth
color	0.1053390041045	266	twomonth
compactness	0.2343838366761417	266	twomonth
size	0.4395645517121187	267	twomonth
elongation	0.3308867120145992	267	twomonth
color	0.1075772407247059	267	twomonth
compactness	0.2330540978422625	267	twomonth
size	0.4424470204688593	268	twomonth
elongation	0.326610179787357	268	twomonth
color	0.1048677130067414	268	twomonth
compactness	0.2369454892457706	268	twomonth
size	0.4426514268188757	269	twomonth
elongation	0.3297504718420825	269	twomonth
color	0.1061064517493372	269	twomonth
compactness	0.2329555008683585	269	twomonth
size	0.4406837592525694	270	twomonth
elongation	0.3322750888664394	270	twomonth
color	0.1082711164207421	270	twomonth
compactness	0.2314682181264448	270	twomonth
size	0.4407893241736699	271	twomonth
elongation	0.328068253782829	271	twomonth
color	0.1033306442773867	271	twomonth
compactness	0.2327163615659746	271	twomonth
size	0.4398577447217716	272	twomonth
elongation	0.3311784608857275	272	twomonth
color	0.1055716434003637	272	twomonth
compactness	0.2357205833295507	272	twomonth
size	0.4444007941721614	273	twomonth
elongation	0.3310346381585594	273	twomonth
color	0.1078548722532018	273	twomonth
compactness	0.2338637549044406	273	twomonth
size	0.4446204756464162	274	twomonth
elongation	0.3289328965171767	274	twomonth
color	0.1062765081699232	274	twomonth
compactness	0.2321445438048764	274	twomonth
size	0.4388284410375441	275	twomonth
elongation	0.3291164126919276	275	twomonth
color	0.1029142579222038	275	twomonth
compactness	0.2347923620859392	275	twomonth
size	0.4394968495989711	276	twomonth
elongation	0.330142998191951	276	twomonth
color	0.1041989029608489	276	twomonth
compactness	0.2332532417920265	276	twomonth
size	0.4395615251250024	277	twomonth
elongation	0.3286460433066767	277	twomonth
color	0.1025096934538797	277	twomonth
compactness	0.2321960766690697	277	twomonth
size	0.4410109962891155	278	twomonth
elongation	0.325596026421377	278	twomonth
color	0.1059292046965383	278	twomonth
compactness	0.2348704434142636	278	twomonth
size	0.4437594623934603	279	twomonth
elongation	0.3306910887289173	279	twomonth
color	0.1050721178992828	279	twomonth
compactness	0.234975438832086	279	twomonth
size	0.4357261486178921	280	twomonth
elongation	0.3241417308195848	280	twomonth
color	0.1054407088940215	280	twomonth
compactness	0.2273184717762773	280	twomonth
size	0.4414503186122951	281	twomonth
elongation	0.3283954708010809	281	twomonth
color	0.106042650122837	281	twomonth
compactness	0.2395140683848475	281	twomonth
size	0.4384341518931369	282	twomonth
elongation	0.3286487653752418	282	twomonth
color	0.1048474004863656	282	twomonth
compactness	0.2293381659897603	282	twomonth
size	0.4367609976597222	283	twomonth
elongation	0.3260505712438505	283	twomonth
color	0.1040379262368709	283	twomonth
compactness	0.2353463454541475	283	twomonth
size	0.4394418429015802	284	twomonth
elongation	0.3303559899001935	284	twomonth
color	0.10062532125114	284	twomonth
compactness	0.236731070280684	284	twomonth
size	0.4346233333982666	285	twomonth
elongation	0.3256293209764375	285	twomonth
color	0.1059618672293025	285	twomonth
compactness	0.2302537325331776	285	twomonth
size	0.4392507413472769	286	twomonth
elongation	0.3256347447996231	286	twomonth
color	0.1041404029021667	286	twomonth
compactness	0.2355393347102377	286	twomonth
size	0.4449476314323017	287	twomonth
elongation	0.3280154781549784	287	twomonth
color	0.1061594471149976	287	twomonth
compactness	0.236284621395345	287	twomonth
size	0.4403362298634776	288	twomonth
elongation	0.3259542831468482	288	twomonth
color	0.1046175846308342	288	twomonth
compactness	0.2314493274824953	288	twomonth
size	0.4415585444925383	289	twomonth
elongation	0.3293714136374278	289	twomonth
color	0.1040386168625637	289	twomonth
compactness	0.2316933417897694	289	twomonth
size	0.4408419136639008	290	twomonth
elongation	0.3296375872524112	290	twomonth
color	0.1038713026322285	290	twomonth
compactness	0.2308642862706325	290	twomonth
size	0.4375866668752114	291	twomonth
elongation	0.3311275541407723	291	twomonth
color	0.1003761881887313	291	twomonth
compactness	0.2278128378971827	291	twomonth
size	0.4353639941098485	292	twomonth
elongation	0.326292733776417	292	twomonth
color	0.1057369873162224	292	twomonth
compactness	0.2360953087054428	292	twomonth
size	0.4429269478097952	293	twomonth
elongation	0.3347442285083252	293	twomonth
color	0.1066713632535077	293	twomonth
compactness	0.2299963525874963	293	twomonth
size	0.4410953344750709	294	twomonth
elongation	0.3311275947686612	294	twomonth
color	0.1035811789037014	294	twomonth
compactness	0.2372162754548999	294	twomonth
size	0.4419564492913529	295	twomonth
elongation	0.3316628062648049	295	twomonth
color	0.1066869023315952	295	twomonth
compactness	0.2346122712802876	295	twomonth
size	0.4395367436734451	296	twomonth
elongation	0.3271497181536824	296	twomonth
color	0.1042654467775999	296	twomonth
compactness	0.2344177585851693	296	twomonth
size	0.4407632630242044	297	twomonth
elongation	0.3290899842501132	297	twomonth
color	0.1024211511775617	297	twomonth
compactness	0.2330338665719682	297	twomonth
size	0.4382855850597851	298	twomonth
elongation	0.3299669169208926	298	twomonth
color	0.1065387834330151	298	twomonth
compactness	0.2326048255165912	298	twomonth
size	0.4357478831696676	299	twomonth
elongation	0.3247162497983654	299	twomonth
color	0.1050958429230817	299	twomonth
compactness	0.2255493731266702	299	twomonth
size	0.4425187038643882	300	twomonth
elongation	0.3268938843364571	300	twomonth
color	0.1018148630693858	300	twomonth
compactness	0.231157517814777	300	twomonth
size	0.4418057902534843	301	twomonth
elongation	0.332387587491165	301	twomonth
color	0.1050941772964108	301	twomonth
compactness	0.2342029536821955	301	twomonth
size	0.4364033728760206	302	twomonth
elongation	0.3265679674106542	302	twomonth
color	0.1065238334180185	302	twomonth
compactness	0.2317293152633549	302	twomonth
size	0.4381765872982638	303	twomonth
elongation	0.3292884311740829	303	twomonth
color	0.107546975069346	303	twomonth
compactness	0.2367806328304008	303	twomonth
size	0.4402150851281602	304	twomonth
elongation	0.3255589128447476	304	twomonth
color	0.1029652017233063	304	twomonth
compactness	0.2349389778580115	304	twomonth
size	0.4373543102978649	305	twomonth
elongation	0.3300169704801783	305	twomonth
color	0.1034374678220429	305	twomonth
compactness	0.2360164758138645	305	twomonth
size	0.4400007865101862	306	twomonth
elongation	0.3271061041148081	306	twomonth
color	0.1067442852016567	306	twomonth
compactness	0.2303536498209061	306	twomonth
size	0.433923358955102	307	twomonth
elongation	0.3258930975459682	307	twomonth
color	0.1037548103278735	307	twomonth
compactness	0.2311666381364257	307	twomonth
size	0.4390561053892269	308	twomonth
elongation	0.3307207064600205	308	twomonth
color	0.1065661443979612	308	twomonth
compactness	0.2311731787679867	308	twomonth
size	0.4409860929615671	309	twomonth
elongation	0.3243078176299415	309	twomonth
color	0.105981407873904	309	twomonth
compactness	0.2318465185059231	309	twomonth
size	0.4424220155779848	310	twomonth
elongation	0.3298861486775	310	twomonth
color	0.1079730911217888	310	twomonth
compactness	0.2382222124014691	310	twomonth
size	0.4383053492830352	311	twomonth
elongation	0.3317039623163928	311	twomonth
color	0.1077523346503449	311	twomonth
compactness	0.2278013613231704	311	twomonth
size	0.4408868859046775	312	twomonth
elongation	0.3316529336877705	312	twomonth
color	0.1079129051239154	312	twomonth
compactness	0.2326472583716562	312	twomonth
size	0.4394595149203136	313	twomonth
elongation	0.3258441003117974	313	twomonth
color	0.1046067174324332	313	twomonth
compactness	0.2342840006384949	313	twomonth
size	0.4402141507455606	314	twomonth
elongation	0.3284071716331217	314	twomonth
color	0.1082307960677962	314	twomonth
compactness	0.2333126152890849	314	twomonth
size	0.4407957226632114	315	twomonth
elongation	0.3289873175745331	315	twomonth
color	0.1032203472917463	315	twomonth
compactness	0.2325896114388298	315	twomonth
size	0.4418044496175803	316	twomonth
elongation	0.3303958864872214	316	twomonth
color	0.1074654812375984	316	twomonth
compactness	0.2365118169357479	316	twomonth
size	0.4405813427945765	317	twomonth
elongation	0.3263259267617549	317	twomonth
color	0.1083864305989153	317	twomonth
compactness	0.2322301204532194	317	twomonth
size	0.4389346762765966	318	twomonth
elongation	0.3331444444359147	318	twomonth
color	0.1068502353079367	318	twomonth
compactness	0.2305820844250519	318	twomonth
size	0.4387340277696442	319	twomonth
elongation	0.3278730774039264	319	twomonth
color	0.1028345515922493	319	twomonth
compactness	0.2310656239725971	319	twomonth
size	0.4376095389362388	320	twomonth
elongation	0.3270508908136156	320	twomonth
color	0.1060764704692626	320	twomonth
compactness	0.2297852445632309	320	twomonth
size	0.441766546184297	321	twomonth
elongation	0.3285328540078376	321	twomonth
color	0.1072987154453133	321	twomonth
compactness	0.2387288472846815	321	twomonth
size	0.4395482406419544	322	twomonth
elongation	0.3239774113224007	322	twomonth
color	0.1053071946975915	322	twomonth
compactness	0.2333849887991837	322	twomonth
size	0.4403513221737292	323	twomonth
elongation	0.32915821878974	323	twomonth
color	0.1050155475300363	323	twomonth
compactness	0.2362607541839034	323	twomonth
size	0.4338807226708245	324	twomonth
elongation	0.3281166415986644	324	twomonth
color	0.1031852269440166	324	twomonth
compactness	0.2313190836018459	324	twomonth
size	0.4415716664742645	325	twomonth
elongation	0.328300421854694	325	twomonth
color	0.1038609229343165	325	twomonth
compactness	0.2303994748668737	325	twomonth
size	0.4377331008787161	326	twomonth
elongation	0.3288535502499001	326	twomonth
color	0.1070640042723713	326	twomonth
compactness	0.2321728391457597	326	twomonth
size	0.4408688076326399	327	twomonth
elongation	0.3267882924528669	327	twomonth
color	0.106173036191129	327	twomonth
compactness	0.2309727145043983	327	twomonth
size	0.4375771808605579	328	twomonth
elongation	0.3334668470493164	328	twomonth
color	0.1050848538495584	328	twomonth
compactness	0.2304018514317577	328	twomonth
size	0.4411585271765417	329	twomonth
elongation	0.3297565253975481	329	twomonth
color	0.1034176428021561	329	twomonth
compactness	0.2333224262364264	329	twomonth
size	0.4365209019569304	330	twomonth
elongation	0.3285209094084627	330	twomonth
color	0.1074665781136987	330	twomonth
compactness	0.2315510525845372	330	twomonth
size	0.4360392277267864	331	twomonth
elongation	0.3281547708725196	331	twomonth
color	0.1026711576783466	331	twomonth
compactness	0.2304630733681703	331	twomonth
size	0.4405769552588909	332	twomonth
elongation	0.3292515613647876	332	twomonth
color	0.1059563015987196	332	twomonth
compactness	0.2323752127862635	332	twomonth
size	0.4434730944393182	333	twomonth
elongation	0.3250184603509191	333	twomonth
color	0.1076269048370246	333	twomonth
compactness	0.2376378821278194	333	twomonth
size	0.4399893504796725	334	twomonth
elongation	0.3315215430946457	334	twomonth
color	0.1023054916865421	334	twomonth
compactness	0.2302784325579545	334	twomonth
size	0.4440616539138017	335	twomonth
elongation	0.3312492752963077	335	twomonth
color	0.1056550669215469	335	twomonth
compactness	0.2369600330103596	335	twomonth
size	0.4387845250553583	336	twomonth
elongation	0.3277732953084674	336	twomonth
color	0.1072304044392896	336	twomonth
compactness	0.2324459206696916	336	twomonth
size	0.4426019654790873	337	twomonth
elongation	0.3291024976399347	337	twomonth
color	0.1100094212894595	337	twomonth
compactness	0.2346682525864432	337	twomonth
size	0.4408376480042065	338	twomonth
elongation	0.3313757499148597	338	twomonth
color	0.1082881789378577	338	twomonth
compactness	0.2314277149608155	338	twomonth
size	0.4391935002567128	339	twomonth
elongation	0.3306584848479703	339	twomonth
color	0.1066220038289946	339	twomonth
compactness	0.2329107523859707	339	twomonth
size	0.4416186902942275	340	twomonth
elongation	0.3299310221809342	340	twomonth
color	0.1079857458219829	340	twomonth
compactness	0.2314286290242324	340	twomonth
size	0.4381567011990224	341	twomonth
elongation	0.331043454410479	341	twomonth
color	0.1069357307061983	341	twomonth
compactness	0.2299910916447189	341	twomonth
size	0.4437849344756348	342	twomonth
elongation	0.3281648669029436	342	twomonth
color	0.1033428114770918	342	twomonth
compactness	0.2344776398952371	342	twomonth
size	0.4428488252993943	343	twomonth
elongation	0.3300064072290303	343	twomonth
color	0.1088051122689006	343	twomonth
compactness	0.2351193733514687	343	twomonth
size	0.4389818829105466	344	twomonth
elongation	0.3272616073600725	344	twomonth
color	0.1055332121118127	344	twomonth
compactness	0.2351363546185028	344	twomonth
size	0.4404353759823715	345	twomonth
elongation	0.3281259656991969	345	twomonth
color	0.1095074785984539	345	twomonth
compactness	0.2342395568439126	345	twomonth
size	0.4383920234254898	346	twomonth
elongation	0.3306551330471253	346	twomonth
color	0.1079102238712258	346	twomonth
compactness	0.2300834932999083	346	twomonth
size	0.4402000537559042	347	twomonth
elongation	0.3330789319648529	347	twomonth
color	0.1068509056211091	347	twomonth
compactness	0.2335029639175262	347	twomonth
size	0.4358650059972732	348	twomonth
elongation	0.3265194373972073	348	twomonth
color	0.10449302825589	348	twomonth
compactness	0.2252408462546827	348	twomonth
size	0.4358655341265687	349	twomonth
elongation	0.326763306301113	349	twomonth
color	0.1042912436784771	349	twomonth
compactness	0.2297530695309557	349	twomonth
size	0.4424347313064067	350	twomonth
elongation	0.3310613509955969	350	twomonth
color	0.1059727547402239	350	twomonth
compactness	0.2312853241929814	350	twomonth
size	0.4411875133497975	351	twomonth
elongation	0.3260986340365736	351	twomonth
color	0.1058798249595048	351	twomonth
compactness	0.2364071465182516	351	twomonth
size	0.4433048446333772	352	twomonth
elongation	0.3280668927485465	352	twomonth
color	0.1053625666281359	352	twomonth
compactness	0.2323295096154181	352	twomonth
size	0.4415045737410731	353	twomonth
elongation	0.3290912640286177	353	twomonth
color	0.1053842197748564	353	twomonth
compactness	0.2343380928802555	353	twomonth
size	0.4398906106140827	354	twomonth
elongation	0.3281876591486897	354	twomonth
color	0.1076360860962344	354	twomonth
compactness	0.2341292598582723	354	twomonth
size	0.4412242386484987	355	twomonth
elongation	0.3300051274505258	355	twomonth
color	0.1040773122138795	355	twomonth
compactness	0.2330239540620248	355	twomonth
size	0.4414665078064681	356	twomonth
elongation	0.3302257368879616	356	twomonth
color	0.106055893886122	356	twomonth
compactness	0.2347337198396144	356	twomonth
size	0.439640988271307	357	twomonth
elongation	0.3266985048181093	357	twomonth
color	0.1066868210815137	357	twomonth
compactness	0.2301453042994118	357	twomonth
size	0.4391048354730676	358	twomonth
elongation	0.330342684266536	358	twomonth
color	0.1088475248114452	358	twomonth
compactness	0.2367262562133549	358	twomonth
size	0.4400892887925097	359	twomonth
elongation	0.3305637812386401	359	twomonth
color	0.1063491457427869	359	twomonth
compactness	0.2326612943232359	359	twomonth
size	0.4386324035055944	360	twomonth
elongation	0.3270636885986602	360	twomonth
color	0.1044730001107995	360	twomonth
compactness	0.2331043510176721	360	twomonth
size	0.4398108834031303	361	twomonth
elongation	0.330399258602011	361	twomonth
color	0.1051402054675823	361	twomonth
compactness	0.2356759364097647	361	twomonth
size	0.4401739316684431	362	twomonth
elongation	0.3282019195377395	362	twomonth
color	0.1035987492338264	362	twomonth
compactness	0.2337545141698597	362	twomonth
size	0.4413693523287647	363	twomonth
elongation	0.3260329590539558	363	twomonth
color	0.1066606382427493	363	twomonth
compactness	0.2374220006612657	363	twomonth
size	0.4394258568340592	364	twomonth
elongation	0.3305140120745777	364	twomonth
color	0.1088251607265115	364	twomonth
compactness	0.2331725604610939	364	twomonth
size	0.4398462680659275	365	twomonth
elongation	0.3314381746663551	365	twomonth
color	0.1030116361448853	365	twomonth
compactness	0.2306106641412206	365	twomonth
size	0.4422243327201531	366	twomonth
elongation	0.3274490847540038	366	twomonth
color	0.1015974581638039	366	twomonth
compactness	0.2338689345971364	366	twomonth
size	0.4464339091457769	367	twomonth
elongation	0.3273454430090869	367	twomonth
color	0.1035660867010622	367	twomonth
compactness	0.235906991329039	367	twomonth
size	0.4399838457474004	368	twomonth
elongation	0.3289207081504675	368	twomonth
color	0.1052259446160885	368	twomonth
compactness	0.2325672879789368	368	twomonth
size	0.4417210458142248	369	twomonth
elongation	0.3309228098940029	369	twomonth
color	0.1085676589057079	369	twomonth
compactness	0.2362763745120724	369	twomonth
size	0.437050128136333	370	twomonth
elongation	0.3302613878605859	370	twomonth
color	0.1045356032985976	370	twomonth
compactness	0.232015437425368	370	twomonth
size	0.4416690250786199	371	twomonth
elongation	0.3343887954211416	371	twomonth
color	0.106097250177607	371	twomonth
compactness	0.2325607676598962	371	twomonth
size	0.4379367353474545	372	twomonth
elongation	0.3278516258785183	372	twomonth
color	0.1035830882806168	372	twomonth
compactness	0.2318787544757594	372	twomonth
size	0.4386993743627946	373	twomonth
elongation	0.3299464201508768	373	twomonth
color	0.1027054858377817	373	twomonth
compactness	0.234523424316164	373	twomonth
size	0.4393800314613437	374	twomonth
elongation	0.3280607376233584	374	twomonth
color	0.1081726006969196	374	twomonth
compactness	0.2343036022206574	374	twomonth
size	0.4412200542394653	375	twomonth
elongation	0.3302213287620018	375	twomonth
color	0.1082635804756827	375	twomonth
compactness	0.2277141190481565	375	twomonth
size	0.4365900665819732	376	twomonth
elongation	0.3307662909515128	376	twomonth
color	0.1038027275634399	376	twomonth
compactness	0.2320334749434617	376	twomonth
size	0.4437320199827606	377	twomonth
elongation	0.3221304674870731	377	twomonth
color	0.1052842009245261	377	twomonth
compactness	0.2344469679894696	377	twomonth
size	0.4388318941906299	378	twomonth
elongation	0.3279899841546118	378	twomonth
color	0.109042057819084	378	twomonth
compactness	0.2334839920234953	378	twomonth
size	0.4399578049106001	379	twomonth
elongation	0.3244184676857162	379	twomonth
color	0.1014939252474486	379	twomonth
compactness	0.231650990184786	379	twomonth
size	0.4394206567917654	380	twomonth
elongation	0.3257682683569219	380	twomonth
color	0.103421745931272	380	twomonth
compactness	0.2326879443499689	380	twomonth
size	0.4443848893553013	381	twomonth
elongation	0.3320323981713156	381	twomonth
color	0.1066592773038841	381	twomonth
compactness	0.238934125615599	381	twomonth
size	0.4409092704617398	382	twomonth
elongation	0.3278293821092741	382	twomonth
color	0.1049238974381008	382	twomonth
compactness	0.2375734711257078	382	twomonth
size	0.4374197577051741	383	twomonth
elongation	0.3304475042202348	383	twomonth
color	0.107634440782084	383	twomonth
compactness	0.2323237002345906	383	twomonth
size	0.436730528661906	384	twomonth
elongation	0.3265814761837569	384	twomonth
color	0.1059798234973147	384	twomonth
compactness	0.2316021588858026	384	twomonth
size	0.4381304369229049	385	twomonth
elongation	0.3262273635029669	385	twomonth
color	0.1035790257765416	385	twomonth
compactness	0.2353658454737082	385	twomonth
size	0.4397244326999931	386	twomonth
elongation	0.3266310218944296	386	twomonth
color	0.1060586360763727	386	twomonth
compactness	0.2330309821940748	386	twomonth
size	0.4385010008743458	387	twomonth
elongation	0.3281901171359762	387	twomonth
color	0.1020117929544288	387	twomonth
compactness	0.2310288786232373	387	twomonth
size	0.4462385419317793	388	twomonth
elongation	0.3291967137145964	388	twomonth
color	0.1047851629239343	388	twomonth
compactness	0.2377414556692154	388	twomonth
size	0.4394705650101883	389	twomonth
elongation	0.3245591620654289	389	twomonth
color	0.1078725238334084	389	twomonth
compactness	0.2299612119272462	389	twomonth
size	0.4374540861093804	390	twomonth
elongation	0.3305086491932257	390	twomonth
color	0.1051462179736136	390	twomonth
compactness	0.2323648330883515	390	twomonth
size	0.4401403954581801	391	twomonth
elongation	0.3301194340163133	391	twomonth
color	0.1021661681092847	391	twomonth
compactness	0.2308810847249832	391	twomonth
size	0.437468020597715	392	twomonth
elongation	0.3314755523242632	392	twomonth
color	0.1082110116729502	392	twomonth
compactness	0.2336166530940694	392	twomonth
size	0.442313931886398	393	twomonth
elongation	0.3310838588461199	393	twomonth
color	0.1060598751401156	393	twomonth
compactness	0.2316513354976323	393	twomonth
size	0.4412625483350863	394	twomonth
elongation	0.328299832750303	394	twomonth
color	0.1045346282976196	394	twomonth
compactness	0.2343387835059483	394	twomonth
size	0.4396708885144973	395	twomonth
elongation	0.3317479826341574	395	twomonth
color	0.1057324576241786	395	twomonth
compactness	0.2339640987550969	395	twomonth
size	0.4403661910446635	396	twomonth
elongation	0.32942181253377	396	twomonth
color	0.1056634153674214	396	twomonth
compactness	0.2327314740811342	396	twomonth
size	0.4392595773566435	397	twomonth
elongation	0.3299513158115049	397	twomonth
color	0.1038361619719784	397	twomonth
compactness	0.2292405033917935	397	twomonth
size	0.4406554230846003	398	twomonth
elongation	0.3276763774791851	398	twomonth
color	0.1070417620625598	398	twomonth
compactness	0.2343938710612074	398	twomonth
size	0.4435137400824051	399	twomonth
elongation	0.3314811792868939	399	twomonth
color	0.1033355599073176	399	twomonth
compactness	0.2330701650458797	399	twomonth
size	0.4379152648603267	400	twomonth
elongation	0.32848540063345	400	twomonth
color	0.1044502297754583	400	twomonth
compactness	0.2346263072318673	400	twomonth
size	0.4400508166046004	401	twomonth
elongation	0.327711500289252	401	twomonth
color	0.1081181834548329	401	twomonth
compactness	0.2347471667281031	401	twomonth
size	0.4412089025862645	402	twomonth
elongation	0.3269424752917377	402	twomonth
color	0.1063796551483913	402	twomonth
compactness	0.2326052317669987	402	twomonth
size	0.4414031322910103	403	twomonth
elongation	0.3296681800528512	403	twomonth
color	0.1100271134947068	403	twomonth
compactness	0.2332356714619015	403	twomonth
size	0.4450369868465641	404	twomonth
elongation	0.331175129398827	404	twomonth
color	0.1043800093925192	404	twomonth
compactness	0.2363737730472742	404	twomonth
size	0.4374444579060705	405	twomonth
elongation	0.326159007079673	405	twomonth
color	0.1041216138208191	405	twomonth
compactness	0.2335488905260958	405	twomonth
size	0.4392866947647	406	twomonth
elongation	0.3304062465989242	406	twomonth
color	0.1100721057273391	406	twomonth
compactness	0.2338970268128161	406	twomonth
size	0.4314552482559968	407	twomonth
elongation	0.3243710752531621	407	twomonth
color	0.1042064592184287	407	twomonth
compactness	0.2236882384472405	407	twomonth
size	0.4417883619867334	408	twomonth
elongation	0.3288108706524735	408	twomonth
color	0.1053767447673582	408	twomonth
compactness	0.2326586130705463	408	twomonth
size	0.4417234223960545	409	twomonth
elongation	0.3258707115791124	409	twomonth
color	0.1057818373612121	409	twomonth
compactness	0.2386656550337925	409	twomonth
size	0.4366496639417018	410	twomonth
elongation	0.3315634507621807	410	twomonth
color	0.1046705393714538	410	twomonth
compactness	0.2296404772305128	410	twomonth
size	0.4436099002395132	411	twomonth
elongation	0.3343105867347578	411	twomonth
color	0.1084347337723689	411	twomonth
compactness	0.2337378375906312	411	twomonth
size	0.4375765917932668	412	twomonth
elongation	0.3268941890456249	412	twomonth
color	0.1063576566888244	412	twomonth
compactness	0.2342803443848272	412	twomonth
size	0.4384540583050436	413	twomonth
elongation	0.3315808801265749	413	twomonth
color	0.1115531728380179	413	twomonth
compactness	0.2328004350878099	413	twomonth
size	0.4378308251110454	414	twomonth
elongation	0.3276006267800877	414	twomonth
color	0.1085996714378201	414	twomonth
compactness	0.2324448644186321	414	twomonth
size	0.4409481489029533	415	twomonth
elongation	0.3310427637363655	415	twomonth
color	0.1078240581597918	415	twomonth
compactness	0.2324548988036977	415	twomonth
size	0.4420183419822502	416	twomonth
elongation	0.3321886327185825	416	twomonth
color	0.1070236839194254	416	twomonth
compactness	0.2324375315987764	416	twomonth
size	0.4453490096968673	417	twomonth
elongation	0.3252833338734536	417	twomonth
color	0.1038172103904678	417	twomonth
compactness	0.2355754706839861	417	twomonth
size	0.443322760404093	418	twomonth
elongation	0.3308613805257887	418	twomonth
color	0.1047456550718034	418	twomonth
compactness	0.2352870328946503	418	twomonth
size	0.4389121901562082	419	twomonth
elongation	0.3291708946911175	419	twomonth
color	0.1025008778200366	419	twomonth
compactness	0.2308620315808707	419	twomonth
size	0.4411087002087795	420	twomonth
elongation	0.3282888835342093	420	twomonth
color	0.1081276897143688	420	twomonth
compactness	0.2322933330166288	420	twomonth
size	0.4364103807455183	421	twomonth
elongation	0.3266468870850961	421	twomonth
color	0.1041247419489569	421	twomonth
compactness	0.2291002048135581	421	twomonth
size	0.4420487297294056	422	twomonth
elongation	0.3299593804474775	422	twomonth
color	0.1029466360796828	422	twomonth
compactness	0.235402590823068	422	twomonth
size	0.4441578140709096	423	twomonth
elongation	0.3291107857292968	423	twomonth
color	0.1073545545638263	423	twomonth
compactness	0.2322427954659339	423	twomonth
size	0.4371534992895908	424	twomonth
elongation	0.3234662312226187	424	twomonth
color	0.1039595605332612	424	twomonth
compactness	0.2330856025613653	424	twomonth
size	0.4407864194625448	425	twomonth
elongation	0.3300114654012147	425	twomonth
color	0.1065478021920619	425	twomonth
compactness	0.2332914699553737	425	twomonth
size	0.4411561912200425	426	twomonth
elongation	0.3307277553987673	426	twomonth
color	0.1027185671009037	426	twomonth
compactness	0.2294653629923533	426	twomonth
size	0.4440340896271106	427	twomonth
elongation	0.3345292257195757	427	twomonth
color	0.1056395278434595	427	twomonth
compactness	0.23433401006366	427	twomonth
size	0.4392522851098329	428	twomonth
elongation	0.3278351106416274	428	twomonth
color	0.1048516661156446	428	twomonth
compactness	0.2364382043619061	428	twomonth
size	0.4421041020547703	429	twomonth
elongation	0.3324723169537381	429	twomonth
color	0.1077331190060695	429	twomonth
compactness	0.2349877685319541	429	twomonth
size	0.440219107035872	430	twomonth
elongation	0.325526877754247	430	twomonth
color	0.1013266313296338	430	twomonth
compactness	0.230012176040869	430	twomonth
size	0.4398034692803283	431	twomonth
elongation	0.3291242538745105	431	twomonth
color	0.1049283661925835	431	twomonth
compactness	0.2349633528824624	431	twomonth
size	0.4413333582860111	432	twomonth
elongation	0.3333772016121706	432	twomonth
color	0.1031446831533465	432	twomonth
compactness	0.2314733368815795	432	twomonth
size	0.4447623799255791	433	twomonth
elongation	0.3336662284147337	433	twomonth
color	0.1071961575299361	433	twomonth
compactness	0.2375976633374754	433	twomonth
size	0.4387257808275686	434	twomonth
elongation	0.3302060526757264	434	twomonth
color	0.104551893939939	434	twomonth
compactness	0.23342370446302	434	twomonth
size	0.4429895920693053	435	twomonth
elongation	0.3274338289816729	435	twomonth
color	0.1062268643701248	435	twomonth
compactness	0.2320905125006768	435	twomonth
size	0.4396057457971662	436	twomonth
elongation	0.3280777200809732	436	twomonth
color	0.1054544807828362	436	twomonth
compactness	0.231371307091732	436	twomonth
size	0.4348626572197804	437	twomonth
elongation	0.3288337441539977	437	twomonth
color	0.1021855259412028	437	twomonth
compactness	0.2278904926625793	437	twomonth
size	0.4401821379851883	438	twomonth
elongation	0.329343238196385	438	twomonth
color	0.1028666047494023	438	twomonth
compactness	0.2335500077147165	438	twomonth
size	0.4430801865561455	439	twomonth
elongation	0.3292807525030561	439	twomonth
color	0.1015964019127444	439	twomonth
compactness	0.234124059853056	439	twomonth
size	0.4397680439922007	440	twomonth
elongation	0.3291916961703011	440	twomonth
color	0.103486989746719	440	twomonth
compactness	0.2337459016612204	440	twomonth
size	0.4429593261981412	441	twomonth
elongation	0.3299895872829717	441	twomonth
color	0.1074648718619871	441	twomonth
compactness	0.2333218574858559	441	twomonth
size	0.4416587062446929	442	twomonth
elongation	0.327764682195993	442	twomonth
color	0.1067544414618446	442	twomonth
compactness	0.2321396078624251	442	twomonth
size	0.4405185969717402	443	twomonth
elongation	0.3291432880405213	443	twomonth
color	0.1061609705540258	443	twomonth
compactness	0.2366338951832063	443	twomonth
size	0.4409883882927359	444	twomonth
elongation	0.3301535411291544	444	twomonth
color	0.1102599762282946	444	twomonth
compactness	0.2321878704108379	444	twomonth
size	0.4366355060140498	445	twomonth
elongation	0.3295957405267097	445	twomonth
color	0.106018437598549	445	twomonth
compactness	0.229903686869542	445	twomonth
size	0.4379732778321688	446	twomonth
elongation	0.331814002953832	446	twomonth
color	0.1048126254514823	446	twomonth
compactness	0.2297725289254757	446	twomonth
size	0.4382557457545903	447	twomonth
elongation	0.3300340341935711	447	twomonth
color	0.0993170324387776	447	twomonth
compactness	0.2288747967749483	447	twomonth
size	0.4356220462086866	448	twomonth
elongation	0.3311435818429947	448	twomonth
color	0.1048621067511177	448	twomonth
compactness	0.2336284140433669	448	twomonth
size	0.4378244469341692	449	twomonth
elongation	0.3294913877937349	449	twomonth
color	0.1004999930004216	449	twomonth
compactness	0.233802207967702	449	twomonth
size	0.4415666492459573	450	twomonth
elongation	0.3270188963510041	450	twomonth
color	0.1034912350634775	450	twomonth
compactness	0.2354259299089798	450	twomonth
size	0.4393374154897314	451	twomonth
elongation	0.3319969909660255	451	twomonth
color	0.1033420802263582	451	twomonth
compactness	0.2292557784071162	451	twomonth
size	0.4415159894589217	452	twomonth
elongation	0.3311513823976886	452	twomonth
color	0.1040661606401932	452	twomonth
compactness	0.2370487784118814	452	twomonth
size	0.4377666980269748	453	twomonth
elongation	0.3304765125330026	453	twomonth
color	0.1053957775989503	453	twomonth
compactness	0.2352613578688953	453	twomonth
size	0.4405999085705791	454	twomonth
elongation	0.32849210423514	454	twomonth
color	0.1056464950379484	454	twomonth
compactness	0.2334250857144055	454	twomonth
size	0.4455099063180023	455	twomonth
elongation	0.3325204203743503	455	twomonth
color	0.1040949434815657	455	twomonth
compactness	0.2338017610922537	455	twomonth
size	0.4390563288285442	456	twomonth
elongation	0.3268134614301212	456	twomonth
color	0.1022139634697289	456	twomonth
compactness	0.2323485221344898	456	twomonth
size	0.4371038551358156	457	twomonth
elongation	0.3315572956369926	457	twomonth
color	0.1082716648587922	457	twomonth
compactness	0.2338254658035323	457	twomonth
size	0.437016023171444	458	twomonth
elongation	0.3314289115076562	458	twomonth
color	0.1084914666417784	458	twomonth
compactness	0.2288580998831993	458	twomonth
size	0.44262197345432	459	twomonth
elongation	0.3278239176581994	459	twomonth
color	0.1071707871919867	459	twomonth
compactness	0.2374967710487689	459	twomonth
size	0.4393072308692281	460	twomonth
elongation	0.3242226209466445	460	twomonth
color	0.1057391404433822	460	twomonth
compactness	0.2321589453818228	460	twomonth
size	0.4410841421965397	461	twomonth
elongation	0.3274607449581556	461	twomonth
color	0.1085143182272011	461	twomonth
compactness	0.2335477530249548	461	twomonth
size	0.441752185129993	462	twomonth
elongation	0.3310496095356671	462	twomonth
color	0.1071159230744518	462	twomonth
compactness	0.2343754882302673	462	twomonth
size	0.4395009324446785	463	twomonth
elongation	0.3264586580752177	463	twomonth
color	0.1055424136835429	463	twomonth
compactness	0.2347503151687614	463	twomonth
size	0.4410027696597052	464	twomonth
elongation	0.3279006434266336	464	twomonth
color	0.1038939714049679	464	twomonth
compactness	0.2351743187190851	464	twomonth
size	0.434144401377926	465	twomonth
elongation	0.3260800467773422	465	twomonth
color	0.1050386225531831	465	twomonth
compactness	0.2328417507542542	465	twomonth
size	0.437368386974856	466	twomonth
elongation	0.3300484774081215	466	twomonth
color	0.1039632167869289	466	twomonth
compactness	0.2314826603284319	466	twomonth
size	0.4399980443003827	467	twomonth
elongation	0.3303105882342019	467	twomonth
color	0.1007603995116389	467	twomonth
compactness	0.230607170387716	467	twomonth
size	0.4433886140647066	468	twomonth
elongation	0.3275084217859329	468	twomonth
color	0.1050663694560164	468	twomonth
compactness	0.2347548245482847	468	twomonth
size	0.4389845438696891	469	twomonth
elongation	0.3281595040215916	469	twomonth
color	0.1050397600543242	469	twomonth
compactness	0.2313245679823473	469	twomonth
size	0.4407996633202622	470	twomonth
elongation	0.3292907266498131	470	twomonth
color	0.1054586448495133	470	twomonth
compactness	0.2355795941256225	470	twomonth
size	0.4412593389339829	471	twomonth
elongation	0.3261530957218191	471	twomonth
color	0.1070986980571731	471	twomonth
compactness	0.2381788045454261	471	twomonth
size	0.4412259652250416	472	twomonth
elongation	0.3320498275357097	472	twomonth
color	0.1057694873488236	472	twomonth
compactness	0.2348607137170036	472	twomonth
size	0.4394922792492987	473	twomonth
elongation	0.3278534541335247	473	twomonth
color	0.1066436163506744	473	twomonth
compactness	0.2350361732680095	473	twomonth
size	0.441583955636717	474	twomonth
elongation	0.3346989080981116	474	twomonth
color	0.1062465472023689	474	twomonth
compactness	0.2339288159072041	474	twomonth
size	0.4369552679897984	475	twomonth
elongation	0.326379860284443	475	twomonth
color	0.10198536636542	475	twomonth
compactness	0.2273331171034682	475	twomonth
size	0.435349206489575	476	twomonth
elongation	0.3260763902673294	476	twomonth
color	0.1019672475972448	476	twomonth
compactness	0.229430912957796	476	twomonth
size	0.4392176317029833	477	twomonth
elongation	0.3288650276285512	477	twomonth
color	0.1046136440018813	477	twomonth
compactness	0.230933673840236	477	twomonth
size	0.4389372762977436	478	twomonth
elongation	0.3273883257459586	478	twomonth
color	0.1019830507380971	478	twomonth
compactness	0.2330763197395536	478	twomonth
size	0.435604638254601	479	twomonth
elongation	0.3291405456580117	479	twomonth
color	0.1037569634550333	479	twomonth
compactness	0.2290123734754533	479	twomonth
size	0.439552729740966	480	twomonth
elongation	0.3307203611229637	480	twomonth
color	0.1064327114516128	480	twomonth
compactness	0.2327235318856672	480	twomonth
size	0.4397481782056245	481	twomonth
elongation	0.3270017920097222	481	twomonth
color	0.1011849515000128	481	twomonth
compactness	0.2320099733573869	481	twomonth
size	0.4398322929522625	482	twomonth
elongation	0.3318285274241604	482	twomonth
color	0.1030754987089467	482	twomonth
compactness	0.2330471103352532	482	twomonth
size	0.4430027140510315	483	twomonth
elongation	0.3320606142402473	483	twomonth
color	0.1039706511693864	483	twomonth
compactness	0.23233123617965	483	twomonth
size	0.4420558391622294	484	twomonth
elongation	0.3264903072007724	484	twomonth
color	0.1005665977547337	484	twomonth
compactness	0.2309142347582365	484	twomonth
size	0.4418389405231083	485	twomonth
elongation	0.3295832068229438	485	twomonth
color	0.1076430736032437	485	twomonth
compactness	0.2349786075852646	485	twomonth
size	0.4446729026353255	486	twomonth
elongation	0.3292464828786589	486	twomonth
color	0.1079092894952885	486	twomonth
compactness	0.2336349749874483	486	twomonth
size	0.4367209817092569	487	twomonth
elongation	0.3283386730122162	487	twomonth
color	0.1079841411328732	487	twomonth
compactness	0.2323299564908664	487	twomonth
size	0.4335481434033278	488	twomonth
elongation	0.3259101003175275	488	twomonth
color	0.101573245639516	488	twomonth
compactness	0.2303686404609433	488	twomonth
size	0.4429900998859356	489	twomonth
elongation	0.3285475816176113	489	twomonth
color	0.1053675431956279	489	twomonth
compactness	0.2366552436421213	489	twomonth
size	0.4390935213185452	490	twomonth
elongation	0.3305168560268099	490	twomonth
color	0.1076485579837452	490	twomonth
compactness	0.2305152156079749	490	twomonth
size	0.4370360514593419	491	twomonth
elongation	0.331802728714626	491	twomonth
color	0.106008057900637	491	twomonth
compactness	0.2275235672945114	491	twomonth
size	0.4397550845117962	492	twomonth
elongation	0.3294846435641558	492	twomonth
color	0.1059316015739426	492	twomonth
compactness	0.2313173367250936	492	twomonth
size	0.440020042916806	493	twomonth
elongation	0.3259350864692812	493	twomonth
color	0.105759127963432	493	twomonth
compactness	0.2327068553064387	493	twomonth
size	0.4411829633127903	494	twomonth
elongation	0.3303703924868548	494	twomonth
color	0.105191921144459	494	twomonth
compactness	0.2332329902092119	494	twomonth
size	0.441314061254061	495	twomonth
elongation	0.3287687395315489	495	twomonth
color	0.1059724906774591	495	twomonth
compactness	0.2320535640261133	495	twomonth
size	0.4432005187848544	496	twomonth
elongation	0.3294720692325008	496	twomonth
color	0.1051624070523531	496	twomonth
compactness	0.2353158969861042	496	twomonth
size	0.4418635594733439	497	twomonth
elongation	0.3300481726989537	497	twomonth
color	0.1060416344968182	497	twomonth
compactness	0.2332173089434818	497	twomonth
size	0.4368871189980162	498	twomonth
elongation	0.3287293507931337	498	twomonth
color	0.1075677750902107	498	twomonth
compactness	0.2344267367191754	498	twomonth
size	0.438735937160174	499	twomonth
elongation	0.3299225715800158	499	twomonth
color	0.105964487544431	499	twomonth
[truncated: 10,001 more rows]
