# Supplementary material for: Infants have rich visual categories in ventrotemporal cortex at 2 months of age
Source: Nat Neurosci. 2026 Feb 2;29(3):693–702. doi: 10.1038/s41593-025-02187-8 (PMC12971487; doi:10.1038/s41593-025-02187-8)
Supplement: Supplementary file 12 — Statistical source data comprising .csv files of the bootstrap distributions for all box plots and longitudinal permutation test. [file 41593_2025_2187_MOESM12_ESM.zip › ODoherty_ED_Fig3/rsa-results_adult-motion_nonicu_roi-VVC_bootstrap-1000_partial-spearman_semantic.csv]

feature	spearman_r	bootind	age_group
animacy	0.1865018495063573	0	twomonth
inanimate big v. small	0.1317606943780891	0	twomonth
category	0.1259031977300012	0	twomonth
animacy	0.1827711521806065	1	twomonth
inanimate big v. small	0.1211128560447713	1	twomonth
category	0.1357315848955366	1	twomonth
animacy	0.1981035159852471	2	twomonth
inanimate big v. small	0.1369463609951483	2	twomonth
category	0.1513593404782472	2	twomonth
animacy	0.1884734578187818	3	twomonth
inanimate big v. small	0.1182442628628415	3	twomonth
category	0.1347601759759987	3	twomonth
animacy	0.1930046017545147	4	twomonth
inanimate big v. small	0.1233056363883304	4	twomonth
category	0.122268469795292	4	twomonth
animacy	0.1806845329121269	5	twomonth
inanimate big v. small	0.1106385709221314	5	twomonth
category	0.1217975889669457	5	twomonth
animacy	0.1922333574648276	6	twomonth
inanimate big v. small	0.1246978742565418	6	twomonth
category	0.137636325709804	6	twomonth
animacy	0.1589907882231696	7	twomonth
inanimate big v. small	0.1215036145042188	7	twomonth
category	0.1260400698585563	7	twomonth
animacy	0.2050647047923406	8	twomonth
inanimate big v. small	0.1259136355644599	8	twomonth
category	0.1318350524267304	8	twomonth
animacy	0.1859349014440923	9	twomonth
inanimate big v. small	0.1143636877866724	9	twomonth
category	0.1327568327820774	9	twomonth
animacy	0.1885521543742103	10	twomonth
inanimate big v. small	0.144582638355331	10	twomonth
category	0.1549629541853315	10	twomonth
animacy	0.1742655893235359	11	twomonth
inanimate big v. small	0.1238618484597246	11	twomonth
category	0.1445381640081086	11	twomonth
animacy	0.1967857486224291	12	twomonth
inanimate big v. small	0.1281714042968225	12	twomonth
category	0.129593283305772	12	twomonth
animacy	0.1853580115312121	13	twomonth
inanimate big v. small	0.1131891804408687	13	twomonth
category	0.1235172624131942	13	twomonth
animacy	0.1861365099929989	14	twomonth
inanimate big v. small	0.1254463991747051	14	twomonth
category	0.1169095688134601	14	twomonth
animacy	0.190247439518781	15	twomonth
inanimate big v. small	0.1209308507131663	15	twomonth
category	0.1296812873607295	15	twomonth
animacy	0.1680161420561376	16	twomonth
inanimate big v. small	0.115274609332636	16	twomonth
category	0.1253227278273631	16	twomonth
animacy	0.1981232463977243	17	twomonth
inanimate big v. small	0.1199274792518854	17	twomonth
category	0.1169080009754178	17	twomonth
animacy	0.1952580167135599	18	twomonth
inanimate big v. small	0.1233215207190997	18	twomonth
category	0.1396317920429754	18	twomonth
animacy	0.18114091844201	19	twomonth
inanimate big v. small	0.1041556245921517	19	twomonth
category	0.1172462092310054	19	twomonth
animacy	0.1719795735379991	20	twomonth
inanimate big v. small	0.1224054479021742	20	twomonth
category	0.1285886386007853	20	twomonth
animacy	0.1867795190670317	21	twomonth
inanimate big v. small	0.1277843952653197	21	twomonth
category	0.1471174876860708	21	twomonth
animacy	0.1915144985533477	22	twomonth
inanimate big v. small	0.1230772926935777	22	twomonth
category	0.1304097439794839	22	twomonth
animacy	0.1826389177464264	23	twomonth
inanimate big v. small	0.1215586910162132	23	twomonth
category	0.1353040261017603	23	twomonth
animacy	0.2039810490595878	24	twomonth
inanimate big v. small	0.1191186563929205	24	twomonth
category	0.1329732127856889	24	twomonth
animacy	0.1872666896441179	25	twomonth
inanimate big v. small	0.1292457581911128	25	twomonth
category	0.1424890168200576	25	twomonth
animacy	0.1828031053569026	26	twomonth
inanimate big v. small	0.1179559592469617	26	twomonth
category	0.119430219311017	26	twomonth
animacy	0.1920243421683088	27	twomonth
inanimate big v. small	0.124718044509156	27	twomonth
category	0.1383468127665075	27	twomonth
animacy	0.1833814453342707	28	twomonth
inanimate big v. small	0.1261055852182803	28	twomonth
category	0.1233979487032284	28	twomonth
animacy	0.1817328202539187	29	twomonth
inanimate big v. small	0.1082851831393327	29	twomonth
category	0.1239528898100402	29	twomonth
animacy	0.1736665128982095	30	twomonth
inanimate big v. small	0.1307790656242852	30	twomonth
category	0.1244739449494085	30	twomonth
animacy	0.1883651145947028	31	twomonth
inanimate big v. small	0.1235106239227745	31	twomonth
category	0.1383256328068552	31	twomonth
animacy	0.1800041874190218	32	twomonth
inanimate big v. small	0.1206996561198803	32	twomonth
category	0.1295889454253382	32	twomonth
animacy	0.1845683732215038	33	twomonth
inanimate big v. small	0.1293736417028074	33	twomonth
category	0.1354876392227376	33	twomonth
animacy	0.1921827019421212	34	twomonth
inanimate big v. small	0.1245135022583296	34	twomonth
category	0.1238188504498847	34	twomonth
animacy	0.2054192323137963	35	twomonth
inanimate big v. small	0.1218380533215414	35	twomonth
category	0.1359630458295169	35	twomonth
animacy	0.197344514437524	36	twomonth
inanimate big v. small	0.1240488498559753	36	twomonth
category	0.1258844593464271	36	twomonth
animacy	0.1843433760783563	37	twomonth
inanimate big v. small	0.1203150242952956	37	twomonth
category	0.1462131885102195	37	twomonth
animacy	0.1844491935208848	38	twomonth
inanimate big v. small	0.112268177647596	38	twomonth
category	0.1377343835433185	38	twomonth
animacy	0.1874269103202234	39	twomonth
inanimate big v. small	0.1157909652220742	39	twomonth
category	0.1329890450862137	39	twomonth
animacy	0.1802701737045066	40	twomonth
inanimate big v. small	0.1235582761788349	40	twomonth
category	0.1267623521492275	40	twomonth
animacy	0.1962218344214242	41	twomonth
inanimate big v. small	0.1347343698448917	41	twomonth
category	0.1412840152803307	41	twomonth
animacy	0.1833794737717811	42	twomonth
inanimate big v. small	0.11892490197915	42	twomonth
category	0.1156289203046736	42	twomonth
animacy	0.179437069015314	43	twomonth
inanimate big v. small	0.1066091302158587	43	twomonth
category	0.1312592365490583	43	twomonth
animacy	0.1867718321029101	44	twomonth
inanimate big v. small	0.1098584928373775	44	twomonth
category	0.1176165279860757	44	twomonth
animacy	0.1820015956255724	45	twomonth
inanimate big v. small	0.1139303162529363	45	twomonth
category	0.1159221632126034	45	twomonth
animacy	0.1747318470008708	46	twomonth
inanimate big v. small	0.1067216146269421	46	twomonth
category	0.1265468380224212	46	twomonth
animacy	0.1946994660793653	47	twomonth
inanimate big v. small	0.1108358241431905	47	twomonth
category	0.129791581412413	47	twomonth
animacy	0.184423383089469	48	twomonth
inanimate big v. small	0.1304476122099288	48	twomonth
category	0.1193696455730414	48	twomonth
animacy	0.1918711446246995	49	twomonth
inanimate big v. small	0.1191430404480518	49	twomonth
category	0.1480757867951153	49	twomonth
animacy	0.1908273466073277	50	twomonth
inanimate big v. small	0.1250725334814467	50	twomonth
category	0.1362960516387477	50	twomonth
animacy	0.20201348306563	51	twomonth
inanimate big v. small	0.1218210100716931	51	twomonth
category	0.1248373947268045	51	twomonth
animacy	0.172076634975045	52	twomonth
inanimate big v. small	0.1329357102678265	52	twomonth
category	0.1319442224932221	52	twomonth
animacy	0.1840394752328099	53	twomonth
inanimate big v. small	0.1265112435437746	53	twomonth
category	0.146799360200864	53	twomonth
animacy	0.200182521322652	54	twomonth
inanimate big v. small	0.1306720040031639	54	twomonth
category	0.1298390462074296	54	twomonth
animacy	0.1815636643992025	55	twomonth
inanimate big v. small	0.1118282906776966	55	twomonth
category	0.1210235632446726	55	twomonth
animacy	0.1763925403842881	56	twomonth
inanimate big v. small	0.1232708771052743	56	twomonth
category	0.143708788409469	56	twomonth
animacy	0.1734203871804148	57	twomonth
inanimate big v. small	0.1309564340292468	57	twomonth
category	0.1247844002530707	57	twomonth
animacy	0.189429958535101	58	twomonth
inanimate big v. small	0.1264966944685394	58	twomonth
category	0.1343692248026608	58	twomonth
animacy	0.1810835583646275	59	twomonth
inanimate big v. small	0.1252246024208545	59	twomonth
category	0.1366247519734601	59	twomonth
animacy	0.1858591512440105	60	twomonth
inanimate big v. small	0.1191719521436505	60	twomonth
category	0.1228200038989719	60	twomonth
animacy	0.1771001990260883	61	twomonth
inanimate big v. small	0.1063432068622388	61	twomonth
category	0.1181823402562836	61	twomonth
animacy	0.1932472494035527	62	twomonth
inanimate big v. small	0.1250912741707382	62	twomonth
category	0.1155593928364054	62	twomonth
animacy	0.1962339245068745	63	twomonth
inanimate big v. small	0.130459205281086	63	twomonth
category	0.1198186347964343	63	twomonth
animacy	0.1895457515117481	64	twomonth
inanimate big v. small	0.1163637972392412	64	twomonth
category	0.1352405050724923	64	twomonth
animacy	0.1896932753423701	65	twomonth
inanimate big v. small	0.1283779211840746	65	twomonth
category	0.1461635363602029	65	twomonth
animacy	0.1832635356503361	66	twomonth
inanimate big v. small	0.1180031617788491	66	twomonth
category	0.1230615034044561	66	twomonth
animacy	0.1980133035553322	67	twomonth
inanimate big v. small	0.1380013596658084	67	twomonth
category	0.1314845557649901	67	twomonth
animacy	0.184941954124016	68	twomonth
inanimate big v. small	0.1269363933299834	68	twomonth
category	0.1255398720584749	68	twomonth
animacy	0.1837932746102319	69	twomonth
inanimate big v. small	0.1255553103195323	69	twomonth
category	0.1437615354494251	69	twomonth
animacy	0.1804480881193357	70	twomonth
inanimate big v. small	0.1257193023000941	70	twomonth
category	0.125821693539858	70	twomonth
animacy	0.2050133943787109	71	twomonth
inanimate big v. small	0.119797597916305	71	twomonth
category	0.141678679312597	71	twomonth
animacy	0.1786631334857129	72	twomonth
inanimate big v. small	0.1099723398138324	72	twomonth
category	0.1308954236624236	72	twomonth
animacy	0.1679596355035747	73	twomonth
inanimate big v. small	0.1221384605646015	73	twomonth
category	0.1248512205554425	73	twomonth
animacy	0.1738791412597402	74	twomonth
inanimate big v. small	0.1332628245871762	74	twomonth
category	0.1330537586525964	74	twomonth
animacy	0.1790227429807129	75	twomonth
inanimate big v. small	0.1241149767669124	75	twomonth
category	0.1300513424473594	75	twomonth
animacy	0.1851178507658278	76	twomonth
inanimate big v. small	0.1223125864810507	76	twomonth
category	0.1301292514335293	76	twomonth
animacy	0.1873887487293826	77	twomonth
inanimate big v. small	0.1298223557174542	77	twomonth
category	0.1224577620860412	77	twomonth
animacy	0.1854943278217872	78	twomonth
inanimate big v. small	0.1267864627829979	78	twomonth
category	0.1489943742252335	78	twomonth
animacy	0.1799896731463807	79	twomonth
inanimate big v. small	0.1214255363991538	79	twomonth
category	0.1276234527414953	79	twomonth
animacy	0.1801451972043412	80	twomonth
inanimate big v. small	0.1195287461839761	80	twomonth
category	0.1264364871267617	80	twomonth
animacy	0.1694912434300295	81	twomonth
inanimate big v. small	0.1089397463780097	81	twomonth
category	0.1234537762347661	81	twomonth
animacy	0.1923671077562827	82	twomonth
inanimate big v. small	0.1149074755537041	82	twomonth
category	0.1283055177652297	82	twomonth
animacy	0.1716157152036724	83	twomonth
inanimate big v. small	0.1242730934908536	83	twomonth
category	0.1238175646295359	83	twomonth
animacy	0.1763884500092299	84	twomonth
inanimate big v. small	0.1174091226053342	84	twomonth
category	0.1505834856329509	84	twomonth
animacy	0.166168123305358	85	twomonth
inanimate big v. small	0.1127716586235141	85	twomonth
category	0.1148340647713821	85	twomonth
animacy	0.1803276453464491	86	twomonth
inanimate big v. small	0.1141811714427511	86	twomonth
category	0.1221416454198431	86	twomonth
animacy	0.1871357513053034	87	twomonth
inanimate big v. small	0.1210781420551881	87	twomonth
category	0.1325764126641793	87	twomonth
animacy	0.1756923282513178	88	twomonth
inanimate big v. small	0.1109757671756635	88	twomonth
category	0.1288801997754825	88	twomonth
animacy	0.1875649742635425	89	twomonth
inanimate big v. small	0.1241860829806776	89	twomonth
category	0.1249884849673177	89	twomonth
animacy	0.1879224007964618	90	twomonth
inanimate big v. small	0.1232330186278276	90	twomonth
category	0.1237230322001022	90	twomonth
animacy	0.1868969797153374	91	twomonth
inanimate big v. small	0.114238381054837	91	twomonth
category	0.1411537345226478	91	twomonth
animacy	0.1767956993418944	92	twomonth
inanimate big v. small	0.118588222468459	92	twomonth
category	0.1282601117155442	92	twomonth
animacy	0.176281374774009	93	twomonth
inanimate big v. small	0.1142506406265246	93	twomonth
category	0.1362888655279401	93	twomonth
animacy	0.1865661611187643	94	twomonth
inanimate big v. small	0.1254885276150439	94	twomonth
category	0.1346986114841532	94	twomonth
animacy	0.1983494175383889	95	twomonth
inanimate big v. small	0.1254749014393674	95	twomonth
category	0.1253862310458724	95	twomonth
animacy	0.1828615930362649	96	twomonth
inanimate big v. small	0.1343765790982693	96	twomonth
category	0.1498847273706343	96	twomonth
animacy	0.1740177820579388	97	twomonth
inanimate big v. small	0.1242030850197131	97	twomonth
category	0.1280033812378453	97	twomonth
animacy	0.1956094363536048	98	twomonth
inanimate big v. small	0.1235666499458886	98	twomonth
category	0.1255081958776708	98	twomonth
animacy	0.1940815302617901	99	twomonth
inanimate big v. small	0.12627422847593	99	twomonth
category	0.1246316335641058	99	twomonth
animacy	0.1876468057496817	100	twomonth
inanimate big v. small	0.1271203958222356	100	twomonth
category	0.1485918291799935	100	twomonth
animacy	0.182877015160183	101	twomonth
inanimate big v. small	0.1298705661490336	101	twomonth
category	0.1251905656502342	101	twomonth
animacy	0.1756206799989044	102	twomonth
inanimate big v. small	0.1264821965973618	102	twomonth
category	0.1315018750842387	102	twomonth
animacy	0.1866363088541131	103	twomonth
inanimate big v. small	0.1274426358403312	103	twomonth
category	0.1385689592016715	103	twomonth
animacy	0.1914425247919938	104	twomonth
inanimate big v. small	0.1175464886797694	104	twomonth
category	0.1226597835344796	104	twomonth
animacy	0.1842966345135343	105	twomonth
inanimate big v. small	0.1119537840885709	105	twomonth
category	0.112745531312026	105	twomonth
animacy	0.1773886030649045	106	twomonth
inanimate big v. small	0.1302375924283968	106	twomonth
category	0.1404557010333694	106	twomonth
animacy	0.1762457718092082	107	twomonth
inanimate big v. small	0.1215919297297599	107	twomonth
category	0.1411847396092861	107	twomonth
animacy	0.1777466332634836	108	twomonth
inanimate big v. small	0.1149887008595087	108	twomonth
category	0.1080099937512533	108	twomonth
animacy	0.1974111443812457	109	twomonth
inanimate big v. small	0.1341973160291357	109	twomonth
category	0.1297441985565992	109	twomonth
animacy	0.1798925599397997	110	twomonth
inanimate big v. small	0.1295749488969097	110	twomonth
category	0.1389386867296275	110	twomonth
animacy	0.1870839800323947	111	twomonth
inanimate big v. small	0.1287007770991932	111	twomonth
category	0.1369027356190864	111	twomonth
animacy	0.2074290395410779	112	twomonth
inanimate big v. small	0.1332709055515261	112	twomonth
category	0.139395921703038	112	twomonth
animacy	0.1803756145030155	113	twomonth
inanimate big v. small	0.1159285112483658	113	twomonth
category	0.1328965252782965	113	twomonth
animacy	0.1870890810129947	114	twomonth
inanimate big v. small	0.1261809999852949	114	twomonth
category	0.1223494815632191	114	twomonth
animacy	0.1905577243909618	115	twomonth
inanimate big v. small	0.1320489140785045	115	twomonth
category	0.1408080017291934	115	twomonth
animacy	0.1869339615872235	116	twomonth
inanimate big v. small	0.1043110841670252	116	twomonth
category	0.1208572427810275	116	twomonth
animacy	0.1870527148637263	117	twomonth
inanimate big v. small	0.1329242845393225	117	twomonth
category	0.1206545603875638	117	twomonth
animacy	0.1742027303036374	118	twomonth
inanimate big v. small	0.1213737298746869	118	twomonth
category	0.135758713570315	118	twomonth
animacy	0.1891422823140527	119	twomonth
inanimate big v. small	0.1037610944323526	119	twomonth
category	0.1225095721806754	119	twomonth
animacy	0.1737355964339995	120	twomonth
inanimate big v. small	0.1278462612350813	120	twomonth
category	0.1156746956866456	120	twomonth
animacy	0.1789972900062396	121	twomonth
inanimate big v. small	0.11775848856175	121	twomonth
category	0.1377802727069261	121	twomonth
animacy	0.1831786268176275	122	twomonth
inanimate big v. small	0.1254091249077306	122	twomonth
category	0.1373627119832919	122	twomonth
animacy	0.180049432255609	123	twomonth
inanimate big v. small	0.1242168630773506	123	twomonth
category	0.1338803945992694	123	twomonth
animacy	0.1811325170175135	124	twomonth
inanimate big v. small	0.1199927719204237	124	twomonth
category	0.1259483909217242	124	twomonth
animacy	0.160650358782137	125	twomonth
inanimate big v. small	0.1153892308004582	125	twomonth
category	0.1263472770390153	125	twomonth
animacy	0.1656509179601203	126	twomonth
inanimate big v. small	0.1041543479370978	126	twomonth
category	0.1269821523957326	126	twomonth
animacy	0.1940590321008301	127	twomonth
inanimate big v. small	0.1343491327764189	127	twomonth
category	0.1261296572195808	127	twomonth
animacy	0.1990724916240942	128	twomonth
inanimate big v. small	0.1323177542566503	128	twomonth
category	0.1347167104388821	128	twomonth
animacy	0.1735419558170445	129	twomonth
inanimate big v. small	0.1147603342824075	129	twomonth
category	0.1357398513684239	129	twomonth
animacy	0.191626429210091	130	twomonth
inanimate big v. small	0.1232634089435326	130	twomonth
category	0.1315398484578727	130	twomonth
animacy	0.1744102864750443	131	twomonth
inanimate big v. small	0.1251083009008775	131	twomonth
category	0.1247573599884865	131	twomonth
animacy	0.1929949446346375	132	twomonth
inanimate big v. small	0.133400389617162	132	twomonth
category	0.1265712396451108	132	twomonth
animacy	0.1899208592287628	133	twomonth
inanimate big v. small	0.1291004293285151	133	twomonth
category	0.1446513031416768	133	twomonth
animacy	0.193123353783903	134	twomonth
inanimate big v. small	0.1277369648370419	134	twomonth
category	0.1443180282307086	134	twomonth
animacy	0.1769284352345125	135	twomonth
inanimate big v. small	0.1120547862441232	135	twomonth
category	0.1266924334592848	135	twomonth
animacy	0.2037126812841035	136	twomonth
inanimate big v. small	0.13985560310141	136	twomonth
category	0.1367125903748459	136	twomonth
animacy	0.1756356934085726	137	twomonth
inanimate big v. small	0.1114096565500025	137	twomonth
category	0.1265173779664233	137	twomonth
animacy	0.1837502858412444	138	twomonth
inanimate big v. small	0.1290933616306897	138	twomonth
category	0.1258120047278288	138	twomonth
animacy	0.1942483850759321	139	twomonth
inanimate big v. small	0.1206282100639711	139	twomonth
category	0.1408023753190829	139	twomonth
animacy	0.1982946687300168	140	twomonth
inanimate big v. small	0.1332146753819381	140	twomonth
category	0.1343546736719787	140	twomonth
animacy	0.1764677730098452	141	twomonth
inanimate big v. small	0.1252243461927439	141	twomonth
category	0.1321182213238196	141	twomonth
animacy	0.1657410319928939	142	twomonth
inanimate big v. small	0.1185165384279196	142	twomonth
category	0.126416248427283	142	twomonth
animacy	0.184692010660493	143	twomonth
inanimate big v. small	0.1169515687764237	143	twomonth
category	0.1228276021573108	143	twomonth
animacy	0.1520757024570993	144	twomonth
inanimate big v. small	0.1080267520862032	144	twomonth
category	0.1372226071903044	144	twomonth
animacy	0.186181801431181	145	twomonth
inanimate big v. small	0.1219430293863901	145	twomonth
category	0.1229604433489635	145	twomonth
animacy	0.1818150589419509	146	twomonth
inanimate big v. small	0.1281660291248676	146	twomonth
category	0.1190183792129417	146	twomonth
animacy	0.1900319552043207	147	twomonth
inanimate big v. small	0.1292612683669885	147	twomonth
category	0.1289506250846777	147	twomonth
animacy	0.1894567645773074	148	twomonth
inanimate big v. small	0.1261016648109143	148	twomonth
category	0.1222028150184378	148	twomonth
animacy	0.1860503816955086	149	twomonth
inanimate big v. small	0.1265213439411661	149	twomonth
category	0.1220083661042514	149	twomonth
animacy	0.2033801701939381	150	twomonth
inanimate big v. small	0.1288577868412786	150	twomonth
category	0.1321267821302989	150	twomonth
animacy	0.1745974826251594	151	twomonth
inanimate big v. small	0.1332474733359195	151	twomonth
category	0.1265798803406579	151	twomonth
animacy	0.1635696660660292	152	twomonth
inanimate big v. small	0.1287900382977428	152	twomonth
category	0.136093903525376	152	twomonth
animacy	0.1938445210884394	153	twomonth
inanimate big v. small	0.11196426971368	153	twomonth
category	0.130250724382709	153	twomonth
animacy	0.1826262466914691	154	twomonth
inanimate big v. small	0.1205539989191238	154	twomonth
category	0.1330876139782642	154	twomonth
animacy	0.1823810047657851	155	twomonth
inanimate big v. small	0.1290621737731846	155	twomonth
category	0.1239438968405142	155	twomonth
animacy	0.1843271793778458	156	twomonth
inanimate big v. small	0.1132602834258413	156	twomonth
category	0.1308231938296026	156	twomonth
animacy	0.1720826476874375	157	twomonth
inanimate big v. small	0.1134049164951641	157	twomonth
category	0.1290024397228446	157	twomonth
animacy	0.1870040718295052	158	twomonth
inanimate big v. small	0.1267507356648871	158	twomonth
category	0.1224323222953196	158	twomonth
animacy	0.1906287388621374	159	twomonth
inanimate big v. small	0.1198077776179095	159	twomonth
category	0.1408714121745092	159	twomonth
animacy	0.1929019933263056	160	twomonth
inanimate big v. small	0.1209144610117886	160	twomonth
category	0.1361053268213147	160	twomonth
animacy	0.1878666439176088	161	twomonth
inanimate big v. small	0.1121269164097993	161	twomonth
category	0.1132439494325073	161	twomonth
animacy	0.1781126989067212	162	twomonth
inanimate big v. small	0.1162570993090032	162	twomonth
category	0.1309891209524827	162	twomonth
animacy	0.1932993290955554	163	twomonth
inanimate big v. small	0.1222188997615365	163	twomonth
category	0.1365684428075738	163	twomonth
animacy	0.1904067501482721	164	twomonth
inanimate big v. small	0.1399784082344844	164	twomonth
category	0.1309645456940061	164	twomonth
animacy	0.1802180557507103	165	twomonth
inanimate big v. small	0.1213709735652325	165	twomonth
category	0.1255145201554622	165	twomonth
animacy	0.178061715446588	166	twomonth
inanimate big v. small	0.1170109460600681	166	twomonth
category	0.1321541870644481	166	twomonth
animacy	0.1941027467348856	167	twomonth
inanimate big v. small	0.1412280528930941	167	twomonth
category	0.1497372905102882	167	twomonth
animacy	0.1995004841643269	168	twomonth
inanimate big v. small	0.1340228668385634	168	twomonth
category	0.1399563674649872	168	twomonth
animacy	0.188084514772631	169	twomonth
inanimate big v. small	0.1288386183226077	169	twomonth
category	0.1372115137456327	169	twomonth
animacy	0.1921573873661159	170	twomonth
inanimate big v. small	0.1251794326460736	170	twomonth
category	0.1381395379309989	170	twomonth
animacy	0.1773829483020217	171	twomonth
inanimate big v. small	0.1121186087767559	171	twomonth
category	0.120573034801215	171	twomonth
animacy	0.1965931177086814	172	twomonth
inanimate big v. small	0.1339683279704761	172	twomonth
category	0.1294635687937664	172	twomonth
animacy	0.1794895678079435	173	twomonth
inanimate big v. small	0.1238770624456306	173	twomonth
category	0.1208787372181545	173	twomonth
animacy	0.1749286300483177	174	twomonth
inanimate big v. small	0.1125982179709738	174	twomonth
category	0.1329763252033127	174	twomonth
animacy	0.1826036618814965	175	twomonth
inanimate big v. small	0.1163897498856365	175	twomonth
category	0.1240263589282285	175	twomonth
animacy	0.1857340453207303	176	twomonth
inanimate big v. small	0.1292927020522326	176	twomonth
category	0.1195217445873871	176	twomonth
animacy	0.1841591834332803	177	twomonth
inanimate big v. small	0.1138731319738965	177	twomonth
category	0.1345269969695764	177	twomonth
animacy	0.1875796030720332	178	twomonth
inanimate big v. small	0.1077832247918363	178	twomonth
category	0.137189608391333	178	twomonth
animacy	0.1979850149438732	179	twomonth
inanimate big v. small	0.1219746401568453	179	twomonth
category	0.1262522676904439	179	twomonth
animacy	0.1862277977599256	180	twomonth
inanimate big v. small	0.1302751681788414	180	twomonth
category	0.1281471994062699	180	twomonth
animacy	0.185240288467156	181	twomonth
inanimate big v. small	0.1236453345312329	181	twomonth
category	0.1376088880973019	181	twomonth
animacy	0.200563451408307	182	twomonth
inanimate big v. small	0.1443151773802498	182	twomonth
category	0.1342773813308415	182	twomonth
animacy	0.1668117369676478	183	twomonth
inanimate big v. small	0.1096493205676856	183	twomonth
category	0.1265564207552927	183	twomonth
animacy	0.1908216739999322	184	twomonth
inanimate big v. small	0.1384557029810904	184	twomonth
category	0.1306226935669834	184	twomonth
animacy	0.1951468508645799	185	twomonth
inanimate big v. small	0.1313079631872594	185	twomonth
category	0.135895578990372	185	twomonth
animacy	0.1937624110065742	186	twomonth
inanimate big v. small	0.1276086795241681	186	twomonth
category	0.1429981003186414	186	twomonth
animacy	0.1728493416252603	187	twomonth
inanimate big v. small	0.1161041149658404	187	twomonth
category	0.1240203947359561	187	twomonth
animacy	0.1921557736140891	188	twomonth
inanimate big v. small	0.1174156557414356	188	twomonth
category	0.1355540272187607	188	twomonth
animacy	0.192256807432371	189	twomonth
inanimate big v. small	0.1219763529192921	189	twomonth
category	0.1409547554068154	189	twomonth
animacy	0.1834692522544732	190	twomonth
inanimate big v. small	0.1287276782592341	190	twomonth
category	0.1294614479562284	190	twomonth
animacy	0.174503234282011	191	twomonth
inanimate big v. small	0.1179893446405311	191	twomonth
category	0.1280146670620928	191	twomonth
animacy	0.195515954738165	192	twomonth
inanimate big v. small	0.1170536899234467	192	twomonth
category	0.1351741821205251	192	twomonth
animacy	0.1934977275441686	193	twomonth
inanimate big v. small	0.126516448070365	193	twomonth
category	0.1393764831912896	193	twomonth
animacy	0.1828755456228871	194	twomonth
inanimate big v. small	0.1040529541134891	194	twomonth
category	0.1327799752846079	194	twomonth
animacy	0.1975240312436231	195	twomonth
inanimate big v. small	0.1222740197524972	195	twomonth
category	0.1429941899618935	195	twomonth
animacy	0.1795453281771447	196	twomonth
inanimate big v. small	0.1121775483117718	196	twomonth
category	0.1083218277006213	196	twomonth
animacy	0.1935788906514526	197	twomonth
inanimate big v. small	0.1290940013118615	197	twomonth
category	0.1336977028123571	197	twomonth
animacy	0.2028686071125407	198	twomonth
inanimate big v. small	0.1246165910411218	198	twomonth
category	0.1276331972657867	198	twomonth
animacy	0.1854776711516526	199	twomonth
inanimate big v. small	0.1374658788391319	199	twomonth
category	0.1381988342143402	199	twomonth
animacy	0.1916567178471206	200	twomonth
inanimate big v. small	0.1262646613815366	200	twomonth
category	0.1270116976035915	200	twomonth
animacy	0.187385294821789	201	twomonth
inanimate big v. small	0.1382183346967702	201	twomonth
category	0.1345589326289994	201	twomonth
animacy	0.1747872978230675	202	twomonth
inanimate big v. small	0.1210047058334586	202	twomonth
category	0.1372612990532083	202	twomonth
animacy	0.190306224833706	203	twomonth
inanimate big v. small	0.1221567562692236	203	twomonth
category	0.1261663697736861	203	twomonth
animacy	0.1900195676488735	204	twomonth
inanimate big v. small	0.1368259981286305	204	twomonth
category	0.1315439486067423	204	twomonth
animacy	0.1878647678895736	205	twomonth
inanimate big v. small	0.1186036098762907	205	twomonth
category	0.130359587145272	205	twomonth
animacy	0.1867671446721228	206	twomonth
inanimate big v. small	0.1357997330489144	206	twomonth
category	0.128153374893964	206	twomonth
animacy	0.1724897724203097	207	twomonth
inanimate big v. small	0.1061367484597917	207	twomonth
category	0.1203869957800516	207	twomonth
animacy	0.1823479486539763	208	twomonth
inanimate big v. small	0.1097224914163182	208	twomonth
category	0.1357336532712789	208	twomonth
animacy	0.1928965186230805	209	twomonth
inanimate big v. small	0.1274110616159394	209	twomonth
category	0.1374141628674878	209	twomonth
animacy	0.1931630512202185	210	twomonth
inanimate big v. small	0.1184396031955597	210	twomonth
category	0.129466713075383	210	twomonth
animacy	0.191126794605623	211	twomonth
inanimate big v. small	0.1306484290514407	211	twomonth
category	0.1182528365459142	211	twomonth
animacy	0.1795324158162441	212	twomonth
inanimate big v. small	0.120868563575279	212	twomonth
category	0.1307905149516728	212	twomonth
animacy	0.1921279347071437	213	twomonth
inanimate big v. small	0.1167111117447442	213	twomonth
category	0.1313592793000379	213	twomonth
animacy	0.1903770283055586	214	twomonth
inanimate big v. small	0.1239810925946538	214	twomonth
category	0.123103963586705	214	twomonth
animacy	0.1722654345979797	215	twomonth
inanimate big v. small	0.1162479473098182	215	twomonth
category	0.1352551672628533	215	twomonth
animacy	0.1798827412752794	216	twomonth
inanimate big v. small	0.1272492451313233	216	twomonth
category	0.1335905576990917	216	twomonth
animacy	0.1904371071391482	217	twomonth
inanimate big v. small	0.1042305946200833	217	twomonth
category	0.1159013012407435	217	twomonth
animacy	0.1850661402503311	218	twomonth
inanimate big v. small	0.1154586696888387	218	twomonth
category	0.1302563032975555	218	twomonth
animacy	0.1741044068985958	219	twomonth
inanimate big v. small	0.1049194596421853	219	twomonth
category	0.1182566998375016	219	twomonth
animacy	0.1895544811194239	220	twomonth
inanimate big v. small	0.1227166796016646	220	twomonth
category	0.1391843052263303	220	twomonth
animacy	0.1939107947990219	221	twomonth
inanimate big v. small	0.1134717806059758	221	twomonth
category	0.1373627904080799	221	twomonth
animacy	0.185788218391766	222	twomonth
inanimate big v. small	0.1308759075623067	222	twomonth
category	0.1426110218309249	222	twomonth
animacy	0.1937379993927813	223	twomonth
inanimate big v. small	0.1325863620565022	223	twomonth
category	0.1303164106244759	223	twomonth
animacy	0.2028300550725337	224	twomonth
inanimate big v. small	0.128846911335626	224	twomonth
category	0.137265869789305	224	twomonth
animacy	0.1834101656614944	225	twomonth
inanimate big v. small	0.1249535525220676	225	twomonth
category	0.1310071487437651	225	twomonth
animacy	0.1901724860495463	226	twomonth
inanimate big v. small	0.1303362968858511	226	twomonth
category	0.1351178259998491	226	twomonth
animacy	0.1765652127193954	227	twomonth
inanimate big v. small	0.1289310800596336	227	twomonth
category	0.142970993210245	227	twomonth
animacy	0.1959662044952968	228	twomonth
inanimate big v. small	0.1335727022035464	228	twomonth
category	0.1330124689889552	228	twomonth
animacy	0.2026126388934132	229	twomonth
inanimate big v. small	0.1280965089945329	229	twomonth
category	0.1463037901969006	229	twomonth
animacy	0.1723895079398069	230	twomonth
inanimate big v. small	0.126044000466276	230	twomonth
category	0.1189778713690687	230	twomonth
animacy	0.1926744644538412	231	twomonth
inanimate big v. small	0.1230730377455537	231	twomonth
category	0.1286519210021931	231	twomonth
animacy	0.1746937993174132	232	twomonth
inanimate big v. small	0.1122528734362844	232	twomonth
category	0.1272150532009202	232	twomonth
animacy	0.1854061118799206	233	twomonth
inanimate big v. small	0.1312199111047627	233	twomonth
category	0.1300935491398168	233	twomonth
animacy	0.1899944338109357	234	twomonth
inanimate big v. small	0.1227408949209942	234	twomonth
category	0.1368799462592975	234	twomonth
animacy	0.1751888927925489	235	twomonth
inanimate big v. small	0.1105347480804472	235	twomonth
category	0.1226535398357795	235	twomonth
animacy	0.1828433810406909	236	twomonth
inanimate big v. small	0.1297179655646345	236	twomonth
category	0.1248465047671751	236	twomonth
animacy	0.1909350699135472	237	twomonth
inanimate big v. small	0.121326698902247	237	twomonth
category	0.1343439558529061	237	twomonth
animacy	0.1764868260194064	238	twomonth
inanimate big v. small	0.1263730081137893	238	twomonth
category	0.1307570787648723	238	twomonth
animacy	0.1831751231085925	239	twomonth
inanimate big v. small	0.1291206667234721	239	twomonth
category	0.1252895276675939	239	twomonth
animacy	0.1882961820670745	240	twomonth
inanimate big v. small	0.1251935150551507	240	twomonth
category	0.1293395781416952	240	twomonth
animacy	0.1635602697034365	241	twomonth
inanimate big v. small	0.1130808883076933	241	twomonth
category	0.1218098890980075	241	twomonth
animacy	0.1887605760759205	242	twomonth
inanimate big v. small	0.1349081749854299	242	twomonth
category	0.1162821010952712	242	twomonth
animacy	0.1868902445102911	243	twomonth
inanimate big v. small	0.1214013204938181	243	twomonth
category	0.1184931759642534	243	twomonth
animacy	0.1984401886271082	244	twomonth
inanimate big v. small	0.1306876668408452	244	twomonth
category	0.1278736556896342	244	twomonth
animacy	0.1877940984714308	245	twomonth
inanimate big v. small	0.1146796901373463	245	twomonth
category	0.1318387312884114	245	twomonth
animacy	0.1687174980483385	246	twomonth
inanimate big v. small	0.1244822142881179	246	twomonth
category	0.1271392723239637	246	twomonth
animacy	0.1929718573338674	247	twomonth
inanimate big v. small	0.1234186031980118	247	twomonth
category	0.1327831782055115	247	twomonth
animacy	0.1819809972795265	248	twomonth
inanimate big v. small	0.1190157859948762	248	twomonth
category	0.1375599734153563	248	twomonth
animacy	0.1986784431218361	249	twomonth
inanimate big v. small	0.1312922281608469	249	twomonth
category	0.1216637141634196	249	twomonth
animacy	0.1808427616358415	250	twomonth
inanimate big v. small	0.1214716363070098	250	twomonth
category	0.1299164534054361	250	twomonth
animacy	0.1865193343519783	251	twomonth
inanimate big v. small	0.1164000861305889	251	twomonth
category	0.1224238271681206	251	twomonth
animacy	0.1841734352300736	252	twomonth
inanimate big v. small	0.1355450167772019	252	twomonth
category	0.1401181024626308	252	twomonth
animacy	0.1853973135928498	253	twomonth
inanimate big v. small	0.1223729101194319	253	twomonth
category	0.1206694126371759	253	twomonth
animacy	0.1854855612391703	254	twomonth
inanimate big v. small	0.1088785609736232	254	twomonth
category	0.1238486325015885	254	twomonth
animacy	0.1937610152067156	255	twomonth
inanimate big v. small	0.1181071160685061	255	twomonth
category	0.1279351307590871	255	twomonth
animacy	0.171644406875894	256	twomonth
inanimate big v. small	0.1026127361644498	256	twomonth
category	0.1271608594128162	256	twomonth
animacy	0.1820015847397044	257	twomonth
inanimate big v. small	0.1229182761616955	257	twomonth
category	0.1280506179085145	257	twomonth
animacy	0.1818018215200586	258	twomonth
inanimate big v. small	0.1185336640896091	258	twomonth
category	0.1266295796190647	258	twomonth
animacy	0.1845770470341572	259	twomonth
inanimate big v. small	0.1185263922089204	259	twomonth
category	0.1314550547234072	259	twomonth
animacy	0.1812610653151714	260	twomonth
inanimate big v. small	0.1195954368104507	260	twomonth
category	0.1211828639987582	260	twomonth
animacy	0.1808455493454605	261	twomonth
inanimate big v. small	0.1182518691595034	261	twomonth
category	0.1288958406809879	261	twomonth
animacy	0.1898753211350383	262	twomonth
inanimate big v. small	0.132954750425682	262	twomonth
category	0.1402230878592832	262	twomonth
animacy	0.1819250525580462	263	twomonth
inanimate big v. small	0.1275793357392152	263	twomonth
category	0.1227932564363309	263	twomonth
animacy	0.173461123320488	264	twomonth
inanimate big v. small	0.1053388270633664	264	twomonth
category	0.1348162116174289	264	twomonth
animacy	0.1741528773503284	265	twomonth
inanimate big v. small	0.1154486154413583	265	twomonth
category	0.1197121551726225	265	twomonth
animacy	0.1862508590531489	266	twomonth
inanimate big v. small	0.1373105312593301	266	twomonth
category	0.1387514052992494	266	twomonth
animacy	0.1872656927255337	267	twomonth
inanimate big v. small	0.1179229918300014	267	twomonth
category	0.1446124926977571	267	twomonth
animacy	0.1796965544479042	268	twomonth
inanimate big v. small	0.1245196914076068	268	twomonth
category	0.1320511139063781	268	twomonth
animacy	0.1893667576159224	269	twomonth
inanimate big v. small	0.1261439132141768	269	twomonth
category	0.1225477631991018	269	twomonth
animacy	0.1816919701450918	270	twomonth
inanimate big v. small	0.116631832247927	270	twomonth
category	0.1114565523475648	270	twomonth
animacy	0.1847031248074876	271	twomonth
inanimate big v. small	0.1311802081240328	271	twomonth
category	0.1291743443890541	271	twomonth
animacy	0.1891112173249327	272	twomonth
inanimate big v. small	0.1308519254261661	272	twomonth
category	0.1558977211055193	272	twomonth
animacy	0.1818931693013849	273	twomonth
inanimate big v. small	0.1334366886517992	273	twomonth
category	0.1194926023143831	273	twomonth
animacy	0.2060118506744041	274	twomonth
inanimate big v. small	0.1339250476500354	274	twomonth
category	0.145020444032648	274	twomonth
animacy	0.1721998517912822	275	twomonth
inanimate big v. small	0.1077434404353061	275	twomonth
category	0.1292289480721744	275	twomonth
animacy	0.1839169627968293	276	twomonth
inanimate big v. small	0.1351999927359078	276	twomonth
category	0.1405164952272189	276	twomonth
animacy	0.1924347918716566	277	twomonth
inanimate big v. small	0.1368036546493341	277	twomonth
category	0.1261119592224382	277	twomonth
animacy	0.1814562692323296	278	twomonth
inanimate big v. small	0.1140793724072113	278	twomonth
category	0.1320107674648773	278	twomonth
animacy	0.1867833602557279	279	twomonth
inanimate big v. small	0.1187619138428104	279	twomonth
category	0.1405888755977662	279	twomonth
animacy	0.1856921476496454	280	twomonth
inanimate big v. small	0.1173250417960594	280	twomonth
category	0.1367980238822962	280	twomonth
animacy	0.188397933606625	281	twomonth
inanimate big v. small	0.1271951021567669	281	twomonth
category	0.1420925743987577	281	twomonth
animacy	0.1768336484853679	282	twomonth
inanimate big v. small	0.1174536242827044	282	twomonth
category	0.1298263526080104	282	twomonth
animacy	0.1885692219815681	283	twomonth
inanimate big v. small	0.1295091456239407	283	twomonth
category	0.1326423913300033	283	twomonth
animacy	0.1753426106174576	284	twomonth
inanimate big v. small	0.1199614856773835	284	twomonth
category	0.1235280833946105	284	twomonth
animacy	0.1795486550982071	285	twomonth
inanimate big v. small	0.1237739018310395	285	twomonth
category	0.1170111140944328	285	twomonth
animacy	0.1883813936347824	286	twomonth
inanimate big v. small	0.1333362898136557	286	twomonth
category	0.1256570442130349	286	twomonth
animacy	0.1711144091578257	287	twomonth
inanimate big v. small	0.1083539687413004	287	twomonth
category	0.1138123726524542	287	twomonth
animacy	0.1725320898554398	288	twomonth
inanimate big v. small	0.101550881544034	288	twomonth
category	0.1116908831286855	288	twomonth
animacy	0.1768863430205588	289	twomonth
inanimate big v. small	0.1215022159413124	289	twomonth
category	0.1261274495291376	289	twomonth
animacy	0.1747513235154323	290	twomonth
inanimate big v. small	0.1166536219714602	290	twomonth
category	0.1296880231314716	290	twomonth
animacy	0.1896330732275379	291	twomonth
inanimate big v. small	0.1241170651151891	291	twomonth
category	0.1238068702148172	291	twomonth
animacy	0.1979850346733343	292	twomonth
inanimate big v. small	0.1243647980405119	292	twomonth
category	0.1198987834655169	292	twomonth
animacy	0.1787449804317499	293	twomonth
inanimate big v. small	0.1216387511354983	293	twomonth
category	0.1273334614835655	293	twomonth
animacy	0.1813319351137906	294	twomonth
inanimate big v. small	0.12994835270806	294	twomonth
category	0.1248088251704745	294	twomonth
animacy	0.1773218977597753	295	twomonth
inanimate big v. small	0.1174740777504476	295	twomonth
category	0.1217800731841941	295	twomonth
animacy	0.1873045590627502	296	twomonth
inanimate big v. small	0.1350529022787029	296	twomonth
category	0.1287967384268108	296	twomonth
animacy	0.1747838750866527	297	twomonth
inanimate big v. small	0.1068126703991033	297	twomonth
category	0.1201992816197646	297	twomonth
animacy	0.1793810668826209	298	twomonth
inanimate big v. small	0.1212995585868915	298	twomonth
category	0.1329934238316354	298	twomonth
animacy	0.1708168925027476	299	twomonth
inanimate big v. small	0.1203624170155061	299	twomonth
category	0.132501036255291	299	twomonth
animacy	0.1761608442397851	300	twomonth
inanimate big v. small	0.1134153812570167	300	twomonth
category	0.1189105491701912	300	twomonth
animacy	0.1704698598156614	301	twomonth
inanimate big v. small	0.129703990132452	301	twomonth
category	0.1302407983848773	301	twomonth
animacy	0.18499722133311	302	twomonth
inanimate big v. small	0.1241930680647392	302	twomonth
category	0.1246832022077531	302	twomonth
animacy	0.1908757629835709	303	twomonth
inanimate big v. small	0.1130595312150231	303	twomonth
category	0.1270381554083311	303	twomonth
animacy	0.2018574526519824	304	twomonth
inanimate big v. small	0.1110328328462301	304	twomonth
category	0.1319973867299632	304	twomonth
animacy	0.1722833584016763	305	twomonth
inanimate big v. small	0.1217948701320753	305	twomonth
category	0.1312888468103469	305	twomonth
animacy	0.1940179253404848	306	twomonth
inanimate big v. small	0.1135938455017395	306	twomonth
category	0.1307204250797192	306	twomonth
animacy	0.1830165716679594	307	twomonth
inanimate big v. small	0.1171520305109397	307	twomonth
category	0.1198693056670024	307	twomonth
animacy	0.174125153838894	308	twomonth
inanimate big v. small	0.1273685013998888	308	twomonth
category	0.1223075570701085	308	twomonth
animacy	0.1747403970566791	309	twomonth
inanimate big v. small	0.108395835778361	309	twomonth
category	0.1209307397179231	309	twomonth
animacy	0.1764730588621683	310	twomonth
inanimate big v. small	0.1206701336077137	310	twomonth
category	0.1320963149322786	310	twomonth
animacy	0.181189070170924	311	twomonth
inanimate big v. small	0.1341787697531397	311	twomonth
category	0.1397383275748126	311	twomonth
animacy	0.1813551968944019	312	twomonth
inanimate big v. small	0.1194227783648264	312	twomonth
category	0.1337218456075959	312	twomonth
animacy	0.1736692477358416	313	twomonth
inanimate big v. small	0.1228117269206639	313	twomonth
category	0.132545311310457	313	twomonth
animacy	0.1844390939185304	314	twomonth
inanimate big v. small	0.119120593755167	314	twomonth
category	0.1330287502136407	314	twomonth
animacy	0.2076274220394986	315	twomonth
inanimate big v. small	0.1300471248437044	315	twomonth
category	0.1390573076812317	315	twomonth
animacy	0.1963197944315021	316	twomonth
inanimate big v. small	0.1297475667625754	316	twomonth
category	0.1437908453704163	316	twomonth
animacy	0.1851457958156114	317	twomonth
inanimate big v. small	0.1070713342786053	317	twomonth
category	0.1238604979828287	317	twomonth
animacy	0.187901084100906	318	twomonth
inanimate big v. small	0.1430932452038112	318	twomonth
category	0.1372002438150339	318	twomonth
animacy	0.1878778630624631	319	twomonth
inanimate big v. small	0.1194107483272371	319	twomonth
category	0.1149154742624123	319	twomonth
animacy	0.1904561435125208	320	twomonth
inanimate big v. small	0.1249405730010189	320	twomonth
category	0.1261588994183009	320	twomonth
animacy	0.1974302363255033	321	twomonth
inanimate big v. small	0.1320763506924908	321	twomonth
category	0.1320978852954914	321	twomonth
animacy	0.1766632609786596	322	twomonth
inanimate big v. small	0.1276580675204002	322	twomonth
category	0.12661610983705	322	twomonth
animacy	0.1865947521589994	323	twomonth
inanimate big v. small	0.1194096397136792	323	twomonth
category	0.1431144661889338	323	twomonth
animacy	0.1658486811393428	324	twomonth
inanimate big v. small	0.1191897197593233	324	twomonth
category	0.1255031365391436	324	twomonth
animacy	0.1800849909401743	325	twomonth
inanimate big v. small	0.118733826679808	325	twomonth
category	0.1090156973828189	325	twomonth
animacy	0.1858129816417857	326	twomonth
inanimate big v. small	0.1205133741968589	326	twomonth
category	0.1225085334754364	326	twomonth
animacy	0.1627338667295743	327	twomonth
inanimate big v. small	0.1277708629503878	327	twomonth
category	0.1420677866803082	327	twomonth
animacy	0.1877317689598139	328	twomonth
inanimate big v. small	0.1091043266267699	328	twomonth
category	0.1386756105221521	328	twomonth
animacy	0.1803608836167268	329	twomonth
inanimate big v. small	0.1181146681462981	329	twomonth
category	0.1223399444115904	329	twomonth
animacy	0.185359780818664	330	twomonth
inanimate big v. small	0.1181030033340064	330	twomonth
category	0.1176301700110331	330	twomonth
animacy	0.175267573772496	331	twomonth
inanimate big v. small	0.117348687128242	331	twomonth
category	0.1200591238142384	331	twomonth
animacy	0.1842500555016435	332	twomonth
inanimate big v. small	0.1218157171662508	332	twomonth
category	0.1392806462689476	332	twomonth
animacy	0.1856883841523093	333	twomonth
inanimate big v. small	0.1117269881425846	333	twomonth
category	0.1082991913356275	333	twomonth
animacy	0.1930444508099144	334	twomonth
inanimate big v. small	0.1187304399145462	334	twomonth
category	0.141085802083945	334	twomonth
animacy	0.1875512474271281	335	twomonth
inanimate big v. small	0.115993099613583	335	twomonth
category	0.1268949150663098	335	twomonth
animacy	0.1840501983021078	336	twomonth
inanimate big v. small	0.1119517086909714	336	twomonth
category	0.1212478437496389	336	twomonth
animacy	0.1921063395536837	337	twomonth
inanimate big v. small	0.1229734273979383	337	twomonth
category	0.136079370917637	337	twomonth
animacy	0.1949514379233212	338	twomonth
inanimate big v. small	0.1039855680078429	338	twomonth
category	0.1139252522065731	338	twomonth
animacy	0.1819000324059057	339	twomonth
inanimate big v. small	0.1166006601419518	339	twomonth
category	0.1219176510058841	339	twomonth
animacy	0.1912343399658987	340	twomonth
inanimate big v. small	0.1143211061729173	340	twomonth
category	0.1448120934387432	340	twomonth
animacy	0.1678058598061663	341	twomonth
inanimate big v. small	0.1188694892065265	341	twomonth
category	0.1280294653402311	341	twomonth
animacy	0.1865839294125777	342	twomonth
inanimate big v. small	0.1248025067233474	342	twomonth
category	0.1274133064559552	342	twomonth
animacy	0.1960523614192082	343	twomonth
inanimate big v. small	0.1144633753590894	343	twomonth
category	0.1296136685399521	343	twomonth
animacy	0.1872723828963734	344	twomonth
inanimate big v. small	0.119631134723173	344	twomonth
category	0.1208446396432136	344	twomonth
animacy	0.1755465547354451	345	twomonth
inanimate big v. small	0.1153951895746436	345	twomonth
category	0.1088829638514956	345	twomonth
animacy	0.1897539060094425	346	twomonth
inanimate big v. small	0.1140444840401207	346	twomonth
category	0.1327544969576402	346	twomonth
animacy	0.1987146440410355	347	twomonth
inanimate big v. small	0.1249519565620547	347	twomonth
category	0.1370820758194293	347	twomonth
animacy	0.1849995215529734	348	twomonth
inanimate big v. small	0.1144512356501872	348	twomonth
category	0.1305796153696759	348	twomonth
animacy	0.2027351641070367	349	twomonth
inanimate big v. small	0.1375372633101172	349	twomonth
category	0.1314219706291767	349	twomonth
animacy	0.1868880853676963	350	twomonth
inanimate big v. small	0.1179102851983909	350	twomonth
category	0.1270794210278664	350	twomonth
animacy	0.180638596674637	351	twomonth
inanimate big v. small	0.1138601563382284	351	twomonth
category	0.1272749005151105	351	twomonth
animacy	0.1784918214467552	352	twomonth
inanimate big v. small	0.123583384901555	352	twomonth
category	0.1266749361171334	352	twomonth
animacy	0.1862217541983433	353	twomonth
inanimate big v. small	0.1172667653522099	353	twomonth
category	0.1253524043612243	353	twomonth
animacy	0.1865456502318624	354	twomonth
inanimate big v. small	0.1228607383552795	354	twomonth
category	0.1237441733873407	354	twomonth
animacy	0.1671791228163416	355	twomonth
inanimate big v. small	0.1076873216979585	355	twomonth
category	0.128476695377112	355	twomonth
animacy	0.1876680358879457	356	twomonth
inanimate big v. small	0.1278209743788915	356	twomonth
category	0.1314013632219894	356	twomonth
animacy	0.1622556682068169	357	twomonth
inanimate big v. small	0.1161118658126127	357	twomonth
category	0.1188926859082982	357	twomonth
animacy	0.194028560328107	358	twomonth
inanimate big v. small	0.1230227469086408	358	twomonth
category	0.1118803726907846	358	twomonth
animacy	0.1876646467363924	359	twomonth
inanimate big v. small	0.118980980191605	359	twomonth
category	0.1248231033278308	359	twomonth
animacy	0.1930199081235044	360	twomonth
inanimate big v. small	0.1319582320109908	360	twomonth
category	0.1177824911350373	360	twomonth
animacy	0.1852786286020125	361	twomonth
inanimate big v. small	0.1301446851085188	361	twomonth
category	0.1170222205674655	361	twomonth
animacy	0.2016391491167233	362	twomonth
inanimate big v. small	0.1256527935536025	362	twomonth
category	0.142293661353007	362	twomonth
animacy	0.1802309720164202	363	twomonth
inanimate big v. small	0.1233491692613271	363	twomonth
category	0.1151211229333288	363	twomonth
animacy	0.1669100858562972	364	twomonth
inanimate big v. small	0.1125690903923335	364	twomonth
category	0.134282423847764	364	twomonth
animacy	0.1937309638962815	365	twomonth
inanimate big v. small	0.1085230372142576	365	twomonth
category	0.1331408392840531	365	twomonth
animacy	0.1969258377271462	366	twomonth
inanimate big v. small	0.1234453842654887	366	twomonth
category	0.1303422707935099	366	twomonth
animacy	0.1885031139520578	367	twomonth
inanimate big v. small	0.1221670328371627	367	twomonth
category	0.136212126658039	367	twomonth
animacy	0.1899171367697873	368	twomonth
inanimate big v. small	0.1203302094218574	368	twomonth
category	0.1282567853078411	368	twomonth
animacy	0.1957264495283947	369	twomonth
inanimate big v. small	0.1252998849531211	369	twomonth
category	0.1368714073393027	369	twomonth
animacy	0.1835146596095044	370	twomonth
inanimate big v. small	0.1345622373389002	370	twomonth
category	0.1286245982159014	370	twomonth
animacy	0.1826601034091028	371	twomonth
inanimate big v. small	0.1109102014290207	371	twomonth
category	0.1325360365053871	371	twomonth
animacy	0.1854611911844331	372	twomonth
inanimate big v. small	0.1210561786333594	372	twomonth
category	0.1231360630943612	372	twomonth
animacy	0.178129582714029	373	twomonth
inanimate big v. small	0.1225426567484414	373	twomonth
category	0.1215659839416124	373	twomonth
animacy	0.1785879017290998	374	twomonth
inanimate big v. small	0.1164092167286111	374	twomonth
category	0.1300448168399054	374	twomonth
animacy	0.1726123307788369	375	twomonth
inanimate big v. small	0.1215971152606629	375	twomonth
category	0.1273317639697203	375	twomonth
animacy	0.1977085568494653	376	twomonth
inanimate big v. small	0.1257681842446195	376	twomonth
category	0.1369346012094454	376	twomonth
animacy	0.1845800508429915	377	twomonth
inanimate big v. small	0.1095858736867164	377	twomonth
category	0.1166651536904467	377	twomonth
animacy	0.1919635636885856	378	twomonth
inanimate big v. small	0.1313474525551966	378	twomonth
category	0.1303093135405571	378	twomonth
animacy	0.1838551122922395	379	twomonth
inanimate big v. small	0.1231512660284245	379	twomonth
category	0.1281304137083516	379	twomonth
animacy	0.1915776015315699	380	twomonth
inanimate big v. small	0.1233345695513134	380	twomonth
category	0.1429178746098	380	twomonth
animacy	0.1793617922171977	381	twomonth
inanimate big v. small	0.1273811375513081	381	twomonth
category	0.1343400214065733	381	twomonth
animacy	0.1803065970381379	382	twomonth
inanimate big v. small	0.1278185346029846	382	twomonth
category	0.1321887113180697	382	twomonth
animacy	0.1889323530819385	383	twomonth
inanimate big v. small	0.1186764621125835	383	twomonth
category	0.1382630504654885	383	twomonth
animacy	0.1845549969498027	384	twomonth
inanimate big v. small	0.1277127026341398	384	twomonth
category	0.1249629119533885	384	twomonth
animacy	0.1994320986963026	385	twomonth
inanimate big v. small	0.1185539633793374	385	twomonth
category	0.1220127314279224	385	twomonth
animacy	0.2031946198289343	386	twomonth
inanimate big v. small	0.1209963093649368	386	twomonth
category	0.1301003418673868	386	twomonth
animacy	0.1947147338505217	387	twomonth
inanimate big v. small	0.1196075609071005	387	twomonth
category	0.1367769085915447	387	twomonth
animacy	0.183284281519008	388	twomonth
inanimate big v. small	0.1441443694380263	388	twomonth
category	0.1358278981767799	388	twomonth
animacy	0.1679912862032033	389	twomonth
inanimate big v. small	0.1240457152828864	389	twomonth
category	0.1497608152092606	389	twomonth
animacy	0.1874961111520864	390	twomonth
inanimate big v. small	0.1345061341116951	390	twomonth
category	0.1317553032829539	390	twomonth
animacy	0.1884585590783498	391	twomonth
inanimate big v. small	0.1272373161926913	391	twomonth
category	0.1364085377830312	391	twomonth
animacy	0.175374929128191	392	twomonth
inanimate big v. small	0.1319778924500393	392	twomonth
category	0.1449177762917158	392	twomonth
animacy	0.1903882502716669	393	twomonth
inanimate big v. small	0.1192646343513801	393	twomonth
category	0.1305222181524247	393	twomonth
animacy	0.1838859366155234	394	twomonth
inanimate big v. small	0.1263034541073943	394	twomonth
category	0.1308949964720675	394	twomonth
animacy	0.1923490451183502	395	twomonth
inanimate big v. small	0.1196241874075481	395	twomonth
category	0.1265740381333599	395	twomonth
animacy	0.1849354957084701	396	twomonth
inanimate big v. small	0.1277578780061365	396	twomonth
category	0.1271385405284927	396	twomonth
animacy	0.1853148471797052	397	twomonth
inanimate big v. small	0.1199868827181956	397	twomonth
category	0.1207900974185425	397	twomonth
animacy	0.2015930705377369	398	twomonth
inanimate big v. small	0.1320218877773584	398	twomonth
category	0.1343831362181334	398	twomonth
animacy	0.1977110703234841	399	twomonth
inanimate big v. small	0.1302978787705457	399	twomonth
category	0.1438117986428106	399	twomonth
animacy	0.1691950357672342	400	twomonth
inanimate big v. small	0.1131513614991739	400	twomonth
category	0.1222669006927777	400	twomonth
animacy	0.1943942662943572	401	twomonth
inanimate big v. small	0.1280108517046344	401	twomonth
category	0.1438137341376744	401	twomonth
animacy	0.1939072758742252	402	twomonth
inanimate big v. small	0.1250744467688121	402	twomonth
category	0.1245595823441469	402	twomonth
animacy	0.2103222421374966	403	twomonth
inanimate big v. small	0.1341196200783115	403	twomonth
category	0.1403563335767278	403	twomonth
animacy	0.189423978636275	404	twomonth
inanimate big v. small	0.1208890179537892	404	twomonth
category	0.1268208868219155	404	twomonth
animacy	0.1817909861789321	405	twomonth
inanimate big v. small	0.1250050493973259	405	twomonth
category	0.1183710564048361	405	twomonth
animacy	0.1793229473909556	406	twomonth
inanimate big v. small	0.1172701300165173	406	twomonth
category	0.1219432778418715	406	twomonth
animacy	0.1738036865172708	407	twomonth
inanimate big v. small	0.128483728684477	407	twomonth
category	0.1326037586493818	407	twomonth
animacy	0.2026666162087088	408	twomonth
inanimate big v. small	0.1204955801844403	408	twomonth
category	0.1299856561944299	408	twomonth
animacy	0.1828927041522498	409	twomonth
inanimate big v. small	0.1214619778596371	409	twomonth
category	0.1304230900926287	409	twomonth
animacy	0.1688559877901407	410	twomonth
inanimate big v. small	0.1169468488151524	410	twomonth
category	0.1128491874897116	410	twomonth
animacy	0.1946882981280951	411	twomonth
inanimate big v. small	0.1235699657662696	411	twomonth
category	0.1274619795479259	411	twomonth
animacy	0.1953842961603978	412	twomonth
inanimate big v. small	0.1181288328614273	412	twomonth
category	0.1333134293930395	412	twomonth
animacy	0.1915490986773112	413	twomonth
inanimate big v. small	0.1255315327278351	413	twomonth
category	0.1340267184160364	413	twomonth
animacy	0.1858048676562519	414	twomonth
inanimate big v. small	0.135342307298653	414	twomonth
category	0.1308419953902674	414	twomonth
animacy	0.1798067602615599	415	twomonth
inanimate big v. small	0.1195644509234252	415	twomonth
category	0.1193035254539419	415	twomonth
animacy	0.1914412797340247	416	twomonth
inanimate big v. small	0.1272447705614321	416	twomonth
category	0.1246952642960419	416	twomonth
animacy	0.1897082336840183	417	twomonth
inanimate big v. small	0.1351527608731744	417	twomonth
category	0.1324465171292496	417	twomonth
animacy	0.1874302603304239	418	twomonth
inanimate big v. small	0.1232869217859762	418	twomonth
category	0.1262199604960388	418	twomonth
animacy	0.1758016799623465	419	twomonth
inanimate big v. small	0.1069251387503404	419	twomonth
category	0.1259425828100075	419	twomonth
animacy	0.1834199413435243	420	twomonth
inanimate big v. small	0.1080347630525138	420	twomonth
category	0.1173008866085477	420	twomonth
animacy	0.1864618690130478	421	twomonth
inanimate big v. small	0.1194241412423554	421	twomonth
category	0.1176300779445989	421	twomonth
animacy	0.18456198552434	422	twomonth
inanimate big v. small	0.1191138760155177	422	twomonth
category	0.1285300680011714	422	twomonth
animacy	0.1767552426226563	423	twomonth
inanimate big v. small	0.1146117884873142	423	twomonth
category	0.1287432793911848	423	twomonth
animacy	0.1828813440474357	424	twomonth
inanimate big v. small	0.1210642238797953	424	twomonth
category	0.1268566852516502	424	twomonth
animacy	0.1916501267982499	425	twomonth
inanimate big v. small	0.1321944535739282	425	twomonth
category	0.1330127949450739	425	twomonth
animacy	0.1831250743285183	426	twomonth
inanimate big v. small	0.1229004605151151	426	twomonth
category	0.1187854154491824	426	twomonth
animacy	0.176564204459535	427	twomonth
inanimate big v. small	0.1287885549896043	427	twomonth
category	0.1365633519799431	427	twomonth
animacy	0.1925801226553183	428	twomonth
inanimate big v. small	0.1330320257260711	428	twomonth
category	0.1327381059036023	428	twomonth
animacy	0.1804969677130856	429	twomonth
inanimate big v. small	0.1165753419971053	429	twomonth
category	0.1248065177019304	429	twomonth
animacy	0.188476570990125	430	twomonth
inanimate big v. small	0.1265385409182535	430	twomonth
category	0.1247600924495383	430	twomonth
animacy	0.1766750998503382	431	twomonth
inanimate big v. small	0.1218062063820266	431	twomonth
category	0.1271794868538333	431	twomonth
animacy	0.1966568012190798	432	twomonth
inanimate big v. small	0.1249451048061444	432	twomonth
category	0.1252158431791787	432	twomonth
animacy	0.1800634527177798	433	twomonth
inanimate big v. small	0.1072161363898199	433	twomonth
category	0.1236470591637607	433	twomonth
animacy	0.1879291210550867	434	twomonth
inanimate big v. small	0.1252986437571378	434	twomonth
category	0.136469313226414	434	twomonth
animacy	0.1902768450820151	435	twomonth
inanimate big v. small	0.1254149773250076	435	twomonth
category	0.130335937872841	435	twomonth
animacy	0.1823327852687676	436	twomonth
inanimate big v. small	0.1210413902125651	436	twomonth
category	0.117336948111636	436	twomonth
animacy	0.1811131954103639	437	twomonth
inanimate big v. small	0.1164027439651854	437	twomonth
category	0.1252445434263414	437	twomonth
animacy	0.1775953920110544	438	twomonth
inanimate big v. small	0.1240405905383288	438	twomonth
category	0.1146712079333736	438	twomonth
animacy	0.1650973897487254	439	twomonth
inanimate big v. small	0.1267864885459677	439	twomonth
category	0.137752535119673	439	twomonth
animacy	0.1763208336892896	440	twomonth
inanimate big v. small	0.1121901494187491	440	twomonth
category	0.1246701377388618	440	twomonth
animacy	0.1788976733188371	441	twomonth
inanimate big v. small	0.1254513329127334	441	twomonth
category	0.1363467241826629	441	twomonth
animacy	0.1765536461209489	442	twomonth
inanimate big v. small	0.1177466920675798	442	twomonth
category	0.1181979251362487	442	twomonth
animacy	0.2001792231147247	443	twomonth
inanimate big v. small	0.1250241255801533	443	twomonth
category	0.1418640818370896	443	twomonth
animacy	0.1850519095862328	444	twomonth
inanimate big v. small	0.1202813005951477	444	twomonth
category	0.1169905468718715	444	twomonth
animacy	0.1689365797231525	445	twomonth
inanimate big v. small	0.1175681346718876	445	twomonth
category	0.1379327746790512	445	twomonth
animacy	0.1826201018009672	446	twomonth
inanimate big v. small	0.1249247442522331	446	twomonth
category	0.1217312099274438	446	twomonth
animacy	0.1801839218964414	447	twomonth
inanimate big v. small	0.1118937934873517	447	twomonth
category	0.1195773603253572	447	twomonth
animacy	0.1898103094985791	448	twomonth
inanimate big v. small	0.100843506687127	448	twomonth
category	0.1215444231977255	448	twomonth
animacy	0.1945529304103068	449	twomonth
inanimate big v. small	0.1247636696336059	449	twomonth
category	0.1292025450564398	449	twomonth
animacy	0.1791770765034939	450	twomonth
inanimate big v. small	0.1175260927690855	450	twomonth
category	0.1434882739116892	450	twomonth
animacy	0.1802523046234407	451	twomonth
inanimate big v. small	0.1236640075499969	451	twomonth
category	0.133528586175496	451	twomonth
animacy	0.1932730714476164	452	twomonth
inanimate big v. small	0.1407178632626906	452	twomonth
category	0.1279853145683598	452	twomonth
animacy	0.1980757165511268	453	twomonth
inanimate big v. small	0.1271821428386689	453	twomonth
category	0.153484541357665	453	twomonth
animacy	0.1793345722598507	454	twomonth
inanimate big v. small	0.1108229019287728	454	twomonth
category	0.117574835932917	454	twomonth
animacy	0.2010905352880877	455	twomonth
inanimate big v. small	0.1306935697214747	455	twomonth
category	0.1444016410634153	455	twomonth
animacy	0.180110061431284	456	twomonth
inanimate big v. small	0.1128434496194058	456	twomonth
category	0.1203706810702329	456	twomonth
animacy	0.1853223902186928	457	twomonth
inanimate big v. small	0.1259008953055295	457	twomonth
category	0.1226133240885118	457	twomonth
animacy	0.1773989989616857	458	twomonth
inanimate big v. small	0.1190636386538275	458	twomonth
category	0.1261309389119273	458	twomonth
animacy	0.1858431673252336	459	twomonth
inanimate big v. small	0.1198193481886835	459	twomonth
category	0.1370804551819698	459	twomonth
animacy	0.1802018674139323	460	twomonth
inanimate big v. small	0.1265660052529389	460	twomonth
category	0.1319656595487817	460	twomonth
animacy	0.2054456593603003	461	twomonth
inanimate big v. small	0.1236894426003576	461	twomonth
category	0.1181301795153094	461	twomonth
animacy	0.2077032162966641	462	twomonth
inanimate big v. small	0.119721633738133	462	twomonth
category	0.129860650304564	462	twomonth
animacy	0.1728287152169829	463	twomonth
inanimate big v. small	0.1111438894404074	463	twomonth
category	0.1315920113494848	463	twomonth
animacy	0.1863856043701772	464	twomonth
inanimate big v. small	0.1302197836736591	464	twomonth
category	0.122556290237984	464	twomonth
animacy	0.1776816921985216	465	twomonth
inanimate big v. small	0.1209440414172587	465	twomonth
category	0.1188425329233929	465	twomonth
animacy	0.1844772033286848	466	twomonth
inanimate big v. small	0.1218864763164569	466	twomonth
category	0.1377060727993893	466	twomonth
animacy	0.1761367583677335	467	twomonth
inanimate big v. small	0.1093772715572012	467	twomonth
category	0.1216359419635201	467	twomonth
animacy	0.1783539566701066	468	twomonth
inanimate big v. small	0.13185760651647	468	twomonth
category	0.1379300190467584	468	twomonth
animacy	0.2123275220860148	469	twomonth
inanimate big v. small	0.1288427209156	469	twomonth
category	0.1313799165264397	469	twomonth
animacy	0.1917800913819086	470	twomonth
inanimate big v. small	0.1411627834745359	470	twomonth
category	0.1391245871645157	470	twomonth
animacy	0.2053890863337218	471	twomonth
inanimate big v. small	0.1377629339660075	471	twomonth
category	0.1388527697398087	471	twomonth
animacy	0.1767062974209216	472	twomonth
inanimate big v. small	0.1188677722233725	472	twomonth
category	0.1414778390654384	472	twomonth
animacy	0.181017998944877	473	twomonth
inanimate big v. small	0.1201901178084835	473	twomonth
category	0.1344702319922039	473	twomonth
animacy	0.18794154250272	474	twomonth
inanimate big v. small	0.1264485434724115	474	twomonth
category	0.1268191201178377	474	twomonth
animacy	0.1812561478796706	475	twomonth
inanimate big v. small	0.1285455331286393	475	twomonth
category	0.125157590871764	475	twomonth
animacy	0.1880860627203882	476	twomonth
inanimate big v. small	0.1163586170048351	476	twomonth
category	0.1191082700826507	476	twomonth
animacy	0.1930322257171627	477	twomonth
inanimate big v. small	0.1308660633074288	477	twomonth
category	0.1375244564576393	477	twomonth
animacy	0.190537799551534	478	twomonth
inanimate big v. small	0.1208407603743535	478	twomonth
category	0.1266699221981954	478	twomonth
animacy	0.1924192858868424	479	twomonth
inanimate big v. small	0.1304642033908513	479	twomonth
category	0.1300005941459618	479	twomonth
animacy	0.2000446158266063	480	twomonth
inanimate big v. small	0.1215648339560304	480	twomonth
category	0.1231938610524998	480	twomonth
animacy	0.1802528356726704	481	twomonth
inanimate big v. small	0.1111766050176139	481	twomonth
category	0.1096141421468418	481	twomonth
animacy	0.1928281463859827	482	twomonth
inanimate big v. small	0.1295738337588887	482	twomonth
category	0.1294504673312911	482	twomonth
animacy	0.189608471274831	483	twomonth
inanimate big v. small	0.1322178580612941	483	twomonth
category	0.1421423952301078	483	twomonth
animacy	0.1833149032837711	484	twomonth
inanimate big v. small	0.1249331454130543	484	twomonth
category	0.1268497864233271	484	twomonth
animacy	0.1775980878759085	485	twomonth
inanimate big v. small	0.1201190014543049	485	twomonth
category	0.1291386793335424	485	twomonth
animacy	0.1899330498990548	486	twomonth
inanimate big v. small	0.1279925009084977	486	twomonth
category	0.1386706642058974	486	twomonth
animacy	0.17494132518719	487	twomonth
inanimate big v. small	0.1225159658093513	487	twomonth
category	0.1306368373764801	487	twomonth
animacy	0.1891180875684384	488	twomonth
inanimate big v. small	0.121538566787939	488	twomonth
category	0.1436208165013749	488	twomonth
animacy	0.1801442447292877	489	twomonth
inanimate big v. small	0.1360756218627369	489	twomonth
category	0.1194761578709708	489	twomonth
animacy	0.1858300168845474	490	twomonth
inanimate big v. small	0.1220499912535443	490	twomonth
category	0.1346893436976264	490	twomonth
animacy	0.1718814463735515	491	twomonth
inanimate big v. small	0.1133513338373163	491	twomonth
category	0.1216909669260927	491	twomonth
animacy	0.1917187257780753	492	twomonth
inanimate big v. small	0.1399599797675996	492	twomonth
category	0.1339276976701525	492	twomonth
animacy	0.1816972749030869	493	twomonth
inanimate big v. small	0.1209307423334858	493	twomonth
category	0.1197990264363162	493	twomonth
animacy	0.1802368327922991	494	twomonth
inanimate big v. small	0.1187866707622129	494	twomonth
category	0.1230233684533026	494	twomonth
animacy	0.1908725297072557	495	twomonth
inanimate big v. small	0.1244599847110322	495	twomonth
category	0.1256367591513036	495	twomonth
animacy	0.1810901546239962	496	twomonth
inanimate big v. small	0.1282450185601356	496	twomonth
category	0.1244785685622299	496	twomonth
animacy	0.183312048397729	497	twomonth
inanimate big v. small	0.1303417563643704	497	twomonth
category	0.12130180140464	497	twomonth
animacy	0.1820048867477733	498	twomonth
inanimate big v. small	0.1121285153107494	498	twomonth
category	0.1416429382387855	498	twomonth
animacy	0.1850298407550338	499	twomonth
inanimate big v. small	0.1304554477911766	499	twomonth
category	0.1304745243339525	499	twomonth
animacy	0.1746874232537741	500	twomonth
inanimate big v. small	0.1227899902147176	500	twomonth
category	0.1110800110747698	500	twomonth
animacy	0.1741422090500981	501	twomonth
inanimate big v. small	0.116294778882519	501	twomonth
category	0.1149504772518114	501	twomonth
animacy	0.1820481352992166	502	twomonth
inanimate big v. small	0.1184673889121922	502	twomonth
category	0.1301815596966928	502	twomonth
animacy	0.1740820498156287	503	twomonth
inanimate big v. small	0.1161571564565404	503	twomonth
category	0.1274627438167683	503	twomonth
animacy	0.1688030072164961	504	twomonth
inanimate big v. small	0.1091855298189801	504	twomonth
category	0.1338819383696048	504	twomonth
animacy	0.1761580222757152	505	twomonth
inanimate big v. small	0.1056640580771647	505	twomonth
category	0.1144190676306749	505	twomonth
animacy	0.1791334926865975	506	twomonth
inanimate big v. small	0.1230298436256136	506	twomonth
category	0.1213577115900237	506	twomonth
animacy	0.1714266008756758	507	twomonth
inanimate big v. small	0.1127632803549582	507	twomonth
category	0.1206590095996395	507	twomonth
animacy	0.1886859345018448	508	twomonth
inanimate big v. small	0.1190309116934189	508	twomonth
category	0.1279901994584124	508	twomonth
animacy	0.1886088342402576	509	twomonth
inanimate big v. small	0.1218696634618171	509	twomonth
category	0.1326805477905949	509	twomonth
animacy	0.1968529527698292	510	twomonth
inanimate big v. small	0.1261642733353225	510	twomonth
category	0.1329801256482184	510	twomonth
animacy	0.1899391701280292	511	twomonth
inanimate big v. small	0.119332758607529	511	twomonth
category	0.1111281793871485	511	twomonth
animacy	0.1925615660375499	512	twomonth
inanimate big v. small	0.1261405434919545	512	twomonth
category	0.1297196188160363	512	twomonth
animacy	0.1807563318090711	513	twomonth
inanimate big v. small	0.1230588935657245	513	twomonth
category	0.1379426817689894	513	twomonth
animacy	0.1890696608167301	514	twomonth
inanimate big v. small	0.1082223403164252	514	twomonth
category	0.12528241162464	514	twomonth
animacy	0.1841210824617976	515	twomonth
inanimate big v. small	0.1033584082212104	515	twomonth
category	0.1240066431112658	515	twomonth
animacy	0.1710880720128417	516	twomonth
inanimate big v. small	0.1236181314434176	516	twomonth
category	0.1357182119446467	516	twomonth
animacy	0.188788171478565	517	twomonth
inanimate big v. small	0.1218235558823217	517	twomonth
category	0.1179241125238024	517	twomonth
animacy	0.1847203952648878	518	twomonth
inanimate big v. small	0.1118785700558053	518	twomonth
category	0.1354480235211808	518	twomonth
animacy	0.1875817014956255	519	twomonth
inanimate big v. small	0.1220628023319597	519	twomonth
category	0.1302403841142199	519	twomonth
animacy	0.1754025309681451	520	twomonth
inanimate big v. small	0.1267984114497351	520	twomonth
category	0.1464531490372551	520	twomonth
animacy	0.1777815471353079	521	twomonth
inanimate big v. small	0.126436805250708	521	twomonth
category	0.1334740033114805	521	twomonth
animacy	0.1853158762092193	522	twomonth
inanimate big v. small	0.120221033269661	522	twomonth
category	0.1260756791640773	522	twomonth
animacy	0.1800678320035521	523	twomonth
inanimate big v. small	0.1170374576886542	523	twomonth
category	0.1235189816817084	523	twomonth
animacy	0.1833476910566113	524	twomonth
inanimate big v. small	0.1151140094325992	524	twomonth
category	0.1159611290461871	524	twomonth
animacy	0.1830188070279573	525	twomonth
inanimate big v. small	0.1141979974798847	525	twomonth
category	0.1281293460324723	525	twomonth
animacy	0.1829216436207854	526	twomonth
inanimate big v. small	0.1248845562346548	526	twomonth
category	0.1208599841701242	526	twomonth
animacy	0.1854061950598245	527	twomonth
inanimate big v. small	0.130683653816437	527	twomonth
category	0.1066665658812203	527	twomonth
animacy	0.1851368588270958	528	twomonth
inanimate big v. small	0.1196084256870828	528	twomonth
category	0.1274484881257264	528	twomonth
animacy	0.1963531715099292	529	twomonth
inanimate big v. small	0.1291787125010048	529	twomonth
category	0.1250228508366394	529	twomonth
animacy	0.1811891182901441	530	twomonth
inanimate big v. small	0.1216010779355471	530	twomonth
category	0.1147066928356305	530	twomonth
animacy	0.1807567471019594	531	twomonth
inanimate big v. small	0.1240464067095711	531	twomonth
category	0.1434864622012115	531	twomonth
animacy	0.199033513650697	532	twomonth
inanimate big v. small	0.1305855564020988	532	twomonth
category	0.1292928706060774	532	twomonth
animacy	0.1857251317459756	533	twomonth
inanimate big v. small	0.1234133863828518	533	twomonth
category	0.1408490062945105	533	twomonth
animacy	0.1980768944382362	534	twomonth
inanimate big v. small	0.1269698965168733	534	twomonth
category	0.136471317862158	534	twomonth
animacy	0.2026314169681106	535	twomonth
inanimate big v. small	0.1280775814812475	535	twomonth
category	0.1292542080272577	535	twomonth
animacy	0.1821963582876721	536	twomonth
inanimate big v. small	0.1131493824551655	536	twomonth
category	0.1322546663161481	536	twomonth
animacy	0.1958186505883502	537	twomonth
inanimate big v. small	0.1248873159828283	537	twomonth
category	0.1484393013190648	537	twomonth
animacy	0.1822918424647431	538	twomonth
inanimate big v. small	0.1247284548971377	538	twomonth
category	0.1200783060905164	538	twomonth
animacy	0.1860145392310515	539	twomonth
inanimate big v. small	0.119067386513529	539	twomonth
category	0.1267195978311469	539	twomonth
animacy	0.178494235644716	540	twomonth
inanimate big v. small	0.123966768037459	540	twomonth
category	0.1282953142551461	540	twomonth
animacy	0.1819944750400065	541	twomonth
inanimate big v. small	0.1198880074921689	541	twomonth
category	0.1329115964445362	541	twomonth
animacy	0.1727432705542827	542	twomonth
inanimate big v. small	0.0990572878239672	542	twomonth
category	0.1215039964963024	542	twomonth
animacy	0.1908378042334143	543	twomonth
inanimate big v. small	0.1337165201442451	543	twomonth
category	0.1287985087082881	543	twomonth
animacy	0.1793391281582254	544	twomonth
inanimate big v. small	0.1234353111664583	544	twomonth
category	0.1316829424696545	544	twomonth
animacy	0.1792159635567881	545	twomonth
inanimate big v. small	0.1199923060199479	545	twomonth
category	0.1296062268121424	545	twomonth
animacy	0.191449654886265	546	twomonth
inanimate big v. small	0.1258975884123922	546	twomonth
category	0.1271409067820752	546	twomonth
animacy	0.1966884576904883	547	twomonth
inanimate big v. small	0.134442901741759	547	twomonth
category	0.1316876621331828	547	twomonth
animacy	0.1918179264078386	548	twomonth
inanimate big v. small	0.1300119973419984	548	twomonth
category	0.1474115505258744	548	twomonth
animacy	0.1952523396636796	549	twomonth
inanimate big v. small	0.1280357853976435	549	twomonth
category	0.1342163320329136	549	twomonth
animacy	0.1833362745060603	550	twomonth
inanimate big v. small	0.1230094360422705	550	twomonth
category	0.1263638233285533	550	twomonth
animacy	0.1887691308039418	551	twomonth
inanimate big v. small	0.1183237047396711	551	twomonth
category	0.1287134295825369	551	twomonth
animacy	0.182855240296375	552	twomonth
inanimate big v. small	0.1254349095110875	552	twomonth
category	0.1178301227145542	552	twomonth
animacy	0.1877014026802534	553	twomonth
inanimate big v. small	0.1311633565023229	553	twomonth
category	0.1333621626523893	553	twomonth
animacy	0.1783782899399063	554	twomonth
inanimate big v. small	0.1225173072715917	554	twomonth
category	0.134570309235624	554	twomonth
animacy	0.1796321261963718	555	twomonth
inanimate big v. small	0.1240043300608255	555	twomonth
category	0.1350982511400994	555	twomonth
animacy	0.1855142988228568	556	twomonth
inanimate big v. small	0.1109704513533402	556	twomonth
category	0.1257735187830758	556	twomonth
animacy	0.1907801623611537	557	twomonth
inanimate big v. small	0.1280078197808685	557	twomonth
category	0.1431686588715313	557	twomonth
animacy	0.1901838083672724	558	twomonth
inanimate big v. small	0.1290130074799255	558	twomonth
category	0.1321270683580259	558	twomonth
animacy	0.1864382993618328	559	twomonth
inanimate big v. small	0.1234752200603996	559	twomonth
category	0.1335718652956517	559	twomonth
animacy	0.1946464666889076	560	twomonth
inanimate big v. small	0.1188026127419566	560	twomonth
category	0.1263147898101918	560	twomonth
animacy	0.1882653007180312	561	twomonth
inanimate big v. small	0.129663457909917	561	twomonth
category	0.1194874237071703	561	twomonth
animacy	0.1836802674016669	562	twomonth
inanimate big v. small	0.1102678079294695	562	twomonth
category	0.1247765475781724	562	twomonth
animacy	0.1888018761689197	563	twomonth
inanimate big v. small	0.1225923777227712	563	twomonth
category	0.1378929972730905	563	twomonth
animacy	0.1698838657190772	564	twomonth
inanimate big v. small	0.1145820042943636	564	twomonth
category	0.1101831612449342	564	twomonth
animacy	0.1845554771973773	565	twomonth
inanimate big v. small	0.1148969808817952	565	twomonth
category	0.1238795779800647	565	twomonth
animacy	0.185389146199661	566	twomonth
inanimate big v. small	0.10789150406761	566	twomonth
category	0.1096985224310674	566	twomonth
animacy	0.1657151846118612	567	twomonth
inanimate big v. small	0.1015705611247113	567	twomonth
category	0.1254108041906497	567	twomonth
animacy	0.1797041474283265	568	twomonth
inanimate big v. small	0.1267172014680893	568	twomonth
category	0.1282609114625985	568	twomonth
animacy	0.1735468238727932	569	twomonth
inanimate big v. small	0.1153401219848063	569	twomonth
category	0.1095232685466802	569	twomonth
animacy	0.1919039073021294	570	twomonth
inanimate big v. small	0.1230998846891527	570	twomonth
category	0.1323619814345828	570	twomonth
animacy	0.1850732989892408	571	twomonth
inanimate big v. small	0.1172946317031184	571	twomonth
category	0.1213816696299626	571	twomonth
animacy	0.1780835771230474	572	twomonth
inanimate big v. small	0.1374858052850596	572	twomonth
category	0.1274968394872599	572	twomonth
animacy	0.2050210284781462	573	twomonth
inanimate big v. small	0.1271088110695149	573	twomonth
category	0.1333905594970575	573	twomonth
animacy	0.1858830898943839	574	twomonth
inanimate big v. small	0.1226672471547139	574	twomonth
category	0.1337098369271437	574	twomonth
animacy	0.1942740138390097	575	twomonth
inanimate big v. small	0.1341071031866354	575	twomonth
category	0.1412034813816076	575	twomonth
animacy	0.1920120949822224	576	twomonth
inanimate big v. small	0.1316574691790426	576	twomonth
category	0.1447945456426688	576	twomonth
animacy	0.1767906935501249	577	twomonth
inanimate big v. small	0.1078553800367039	577	twomonth
category	0.1224801375434131	577	twomonth
animacy	0.1907235156704843	578	twomonth
inanimate big v. small	0.1295230902160736	578	twomonth
category	0.1368514098903615	578	twomonth
animacy	0.1789333801133723	579	twomonth
inanimate big v. small	0.1305574426603439	579	twomonth
category	0.1181072856637913	579	twomonth
animacy	0.1738283994181688	580	twomonth
inanimate big v. small	0.1159495189967086	580	twomonth
category	0.1150028941837911	580	twomonth
animacy	0.1870366819318595	581	twomonth
inanimate big v. small	0.1171572994058252	581	twomonth
category	0.1274628171494115	581	twomonth
animacy	0.1978651914861438	582	twomonth
inanimate big v. small	0.1367512270585862	582	twomonth
category	0.1265001596815978	582	twomonth
animacy	0.1903521837957928	583	twomonth
inanimate big v. small	0.1154732818610885	583	twomonth
category	0.1334100319524252	583	twomonth
animacy	0.1942037050411523	584	twomonth
inanimate big v. small	0.1257848245726228	584	twomonth
category	0.1195809630952113	584	twomonth
animacy	0.1763471262663439	585	twomonth
inanimate big v. small	0.114550215395854	585	twomonth
category	0.1254010463051876	585	twomonth
animacy	0.17719064477606	586	twomonth
inanimate big v. small	0.1178216773916851	586	twomonth
category	0.1068425030440519	586	twomonth
animacy	0.1906473921320271	587	twomonth
inanimate big v. small	0.1197593425125082	587	twomonth
category	0.113704989309865	587	twomonth
animacy	0.1658561884015231	588	twomonth
inanimate big v. small	0.1087453976535087	588	twomonth
category	0.1215077968913475	588	twomonth
animacy	0.1692798603221482	589	twomonth
inanimate big v. small	0.1113168213579513	589	twomonth
category	0.1230138744934638	589	twomonth
animacy	0.1943682445019974	590	twomonth
inanimate big v. small	0.1032602252151279	590	twomonth
category	0.1305798306697738	590	twomonth
animacy	0.1841455182172943	591	twomonth
inanimate big v. small	0.1076715968784853	591	twomonth
category	0.1103730698880056	591	twomonth
animacy	0.191844860316324	592	twomonth
inanimate big v. small	0.137865505174995	592	twomonth
category	0.1307188331069479	592	twomonth
animacy	0.1830445485080129	593	twomonth
inanimate big v. small	0.1166278526314637	593	twomonth
category	0.1322787807850774	593	twomonth
animacy	0.1896773489807421	594	twomonth
inanimate big v. small	0.1160876301282386	594	twomonth
category	0.1434697944275481	594	twomonth
animacy	0.1920676421429868	595	twomonth
inanimate big v. small	0.1120941241374363	595	twomonth
category	0.1305993294126421	595	twomonth
animacy	0.1936733052826852	596	twomonth
inanimate big v. small	0.1284292108797033	596	twomonth
category	0.1441037283258353	596	twomonth
animacy	0.1826125823359569	597	twomonth
inanimate big v. small	0.1264024096879431	597	twomonth
category	0.1295063626740298	597	twomonth
animacy	0.192839249956796	598	twomonth
inanimate big v. small	0.1247190821349217	598	twomonth
category	0.1274140890976647	598	twomonth
animacy	0.1746497804952936	599	twomonth
inanimate big v. small	0.1170651124067729	599	twomonth
category	0.1315623988857538	599	twomonth
animacy	0.1924964837866282	600	twomonth
inanimate big v. small	0.1237266000210302	600	twomonth
category	0.1414664608045134	600	twomonth
animacy	0.1869982924792468	601	twomonth
inanimate big v. small	0.1335638620000418	601	twomonth
category	0.1225465989293171	601	twomonth
animacy	0.2011271002632865	602	twomonth
inanimate big v. small	0.1211407710599573	602	twomonth
category	0.1188486446245062	602	twomonth
animacy	0.1716493611930186	603	twomonth
inanimate big v. small	0.1071851773414007	603	twomonth
category	0.1326321194824949	603	twomonth
animacy	0.183621099696623	604	twomonth
inanimate big v. small	0.1205533147297244	604	twomonth
category	0.1223868153884602	604	twomonth
animacy	0.18250259271814	605	twomonth
inanimate big v. small	0.1212202919952597	605	twomonth
category	0.1169470527078114	605	twomonth
animacy	0.1816555899632111	606	twomonth
inanimate big v. small	0.1237706751449961	606	twomonth
category	0.1327434530790554	606	twomonth
animacy	0.1800297767142929	607	twomonth
inanimate big v. small	0.1172302087118639	607	twomonth
category	0.1256073179435639	607	twomonth
animacy	0.186470754009143	608	twomonth
inanimate big v. small	0.1354336589458217	608	twomonth
category	0.1314035353173535	608	twomonth
animacy	0.1854511169256004	609	twomonth
inanimate big v. small	0.1190135976881357	609	twomonth
category	0.1164740073039656	609	twomonth
animacy	0.1770114450570625	610	twomonth
inanimate big v. small	0.1440968735315236	610	twomonth
category	0.1162660155794701	610	twomonth
animacy	0.1920047156923443	611	twomonth
inanimate big v. small	0.1240897304939181	611	twomonth
category	0.1342690105474371	611	twomonth
animacy	0.1907262940601501	612	twomonth
inanimate big v. small	0.1301785028051924	612	twomonth
category	0.1391910262474666	612	twomonth
animacy	0.1825553389387588	613	twomonth
inanimate big v. small	0.1340139060681727	613	twomonth
category	0.1241569176407363	613	twomonth
animacy	0.1891478249263859	614	twomonth
inanimate big v. small	0.1279695740404121	614	twomonth
category	0.1335303370849291	614	twomonth
animacy	0.1931685417531602	615	twomonth
inanimate big v. small	0.1140755789779595	615	twomonth
category	0.1155046132056084	615	twomonth
animacy	0.1844826988004213	616	twomonth
inanimate big v. small	0.1206990244940572	616	twomonth
category	0.119990129763585	616	twomonth
animacy	0.1910872084787898	617	twomonth
inanimate big v. small	0.1238162766740625	617	twomonth
category	0.1264315102404337	617	twomonth
animacy	0.1846959772108742	618	twomonth
inanimate big v. small	0.1192527567154929	618	twomonth
category	0.1288067402397089	618	twomonth
animacy	0.1715524291272707	619	twomonth
inanimate big v. small	0.1115313989757842	619	twomonth
category	0.1333823667827667	619	twomonth
animacy	0.1851342342361261	620	twomonth
inanimate big v. small	0.1231558688547519	620	twomonth
category	0.1211687544903632	620	twomonth
animacy	0.1839576369201088	621	twomonth
inanimate big v. small	0.1262141233255766	621	twomonth
category	0.1305990923721396	621	twomonth
animacy	0.1797368565408029	622	twomonth
inanimate big v. small	0.1133268006044243	622	twomonth
category	0.1219289386189415	622	twomonth
animacy	0.1774358538214666	623	twomonth
inanimate big v. small	0.1282694977334634	623	twomonth
category	0.1347603245987287	623	twomonth
animacy	0.1843645002543005	624	twomonth
inanimate big v. small	0.1036367901044957	624	twomonth
category	0.1217315057643445	624	twomonth
animacy	0.1860420296136699	625	twomonth
inanimate big v. small	0.1166052926548442	625	twomonth
category	0.1278124122736392	625	twomonth
animacy	0.1689200134280744	626	twomonth
inanimate big v. small	0.1177940267355473	626	twomonth
category	0.1346607355347448	626	twomonth
animacy	0.1907100711870925	627	twomonth
inanimate big v. small	0.122736287283232	627	twomonth
category	0.1305133657359426	627	twomonth
animacy	0.1901145316900876	628	twomonth
inanimate big v. small	0.1166800539999888	628	twomonth
category	0.1145597967339249	628	twomonth
animacy	0.1787647832374922	629	twomonth
inanimate big v. small	0.123712957298483	629	twomonth
category	0.1309832174379841	629	twomonth
animacy	0.1722198940499656	630	twomonth
inanimate big v. small	0.1191789188797698	630	twomonth
category	0.1165551702592226	630	twomonth
animacy	0.1792707879077183	631	twomonth
inanimate big v. small	0.1284524655418873	631	twomonth
category	0.1287187605434224	631	twomonth
animacy	0.192640086027963	632	twomonth
inanimate big v. small	0.1185806239907537	632	twomonth
category	0.1316562052009473	632	twomonth
animacy	0.1942431815009795	633	twomonth
inanimate big v. small	0.130212905807429	633	twomonth
category	0.1236537860995422	633	twomonth
animacy	0.1959906232751242	634	twomonth
inanimate big v. small	0.1354675795235183	634	twomonth
category	0.1328448313552285	634	twomonth
animacy	0.1961955631688014	635	twomonth
inanimate big v. small	0.1263605002421116	635	twomonth
category	0.1379202598781032	635	twomonth
animacy	0.1845415976025221	636	twomonth
inanimate big v. small	0.1301494720596934	636	twomonth
category	0.1144272195366648	636	twomonth
animacy	0.1869055697386529	637	twomonth
inanimate big v. small	0.1139374418227597	637	twomonth
category	0.130794646375095	637	twomonth
animacy	0.1925854881962142	638	twomonth
inanimate big v. small	0.1369069903186249	638	twomonth
category	0.1410563290713337	638	twomonth
animacy	0.1887074701889594	639	twomonth
inanimate big v. small	0.1212683468010481	639	twomonth
category	0.1421126784230748	639	twomonth
animacy	0.1874460214583179	640	twomonth
inanimate big v. small	0.1299401998345388	640	twomonth
category	0.1316807533114907	640	twomonth
animacy	0.1788568060786741	641	twomonth
inanimate big v. small	0.1171113539925582	641	twomonth
category	0.1414733911726893	641	twomonth
animacy	0.1833278084582681	642	twomonth
inanimate big v. small	0.118137942349627	642	twomonth
category	0.1325288304647956	642	twomonth
animacy	0.1770431979061274	643	twomonth
inanimate big v. small	0.1258238350521939	643	twomonth
category	0.1326753297875695	643	twomonth
animacy	0.1788935088441149	644	twomonth
inanimate big v. small	0.1282022299593466	644	twomonth
category	0.1195045024041263	644	twomonth
animacy	0.1842924508544428	645	twomonth
inanimate big v. small	0.118812095452324	645	twomonth
category	0.1314677915809026	645	twomonth
animacy	0.1813522130333805	646	twomonth
inanimate big v. small	0.1191775503955772	646	twomonth
category	0.1217711137275329	646	twomonth
animacy	0.1893552877655857	647	twomonth
inanimate big v. small	0.1231595680932024	647	twomonth
category	0.1342844825120405	647	twomonth
animacy	0.1926363370212549	648	twomonth
inanimate big v. small	0.131465101783852	648	twomonth
category	0.1407896735069583	648	twomonth
animacy	0.1780022548141624	649	twomonth
inanimate big v. small	0.120146435366021	649	twomonth
category	0.1100502226640543	649	twomonth
animacy	0.1812677273349482	650	twomonth
inanimate big v. small	0.1132018871925915	650	twomonth
category	0.1251533593365245	650	twomonth
animacy	0.191478369993178	651	twomonth
inanimate big v. small	0.1323374414347154	651	twomonth
category	0.1218349793790242	651	twomonth
animacy	0.1903830844483515	652	twomonth
inanimate big v. small	0.1356211582597973	652	twomonth
category	0.146760458044312	652	twomonth
animacy	0.1950361228826319	653	twomonth
inanimate big v. small	0.1204679540036714	653	twomonth
category	0.1388489010229214	653	twomonth
animacy	0.1859396587809624	654	twomonth
inanimate big v. small	0.1204645069585995	654	twomonth
category	0.1343446701553856	654	twomonth
animacy	0.186569612538402	655	twomonth
inanimate big v. small	0.1297681081880275	655	twomonth
category	0.1381356311305199	655	twomonth
animacy	0.1834274519749745	656	twomonth
inanimate big v. small	0.1161055301674222	656	twomonth
category	0.1180718171132368	656	twomonth
animacy	0.1872949024876595	657	twomonth
inanimate big v. small	0.1329149702316856	657	twomonth
category	0.1351967018987232	657	twomonth
animacy	0.1906453784239187	658	twomonth
inanimate big v. small	0.1111190779449322	658	twomonth
category	0.1311157409259095	658	twomonth
animacy	0.1760439732082705	659	twomonth
inanimate big v. small	0.1177975898566581	659	twomonth
category	0.1258899656667259	659	twomonth
animacy	0.1988925567702146	660	twomonth
inanimate big v. small	0.1188639365780264	660	twomonth
category	0.1271674411426008	660	twomonth
animacy	0.1758564437829868	661	twomonth
inanimate big v. small	0.1165041241047987	661	twomonth
category	0.1202805078562536	661	twomonth
animacy	0.197004198945139	662	twomonth
inanimate big v. small	0.1250199236031678	662	twomonth
category	0.1285247647339466	662	twomonth
animacy	0.1839588127332063	663	twomonth
inanimate big v. small	0.1212757564530963	663	twomonth
category	0.1242329996022139	663	twomonth
animacy	0.1803112937720898	664	twomonth
inanimate big v. small	0.1186913929421926	664	twomonth
category	0.1237576768377321	664	twomonth
animacy	0.1736497097475516	665	twomonth
inanimate big v. small	0.1083647297963205	665	twomonth
category	0.1301256325887039	665	twomonth
animacy	0.1702209912430598	666	twomonth
[truncated: 7,001 more rows]
