# Supplementary material for: Infants have rich visual categories in ventrotemporal cortex at 2 months of age
Source: Nat Neurosci. 2026 Feb 2;29(3):693–702. doi: 10.1038/s41593-025-02187-8 (PMC12971487; doi:10.1038/s41593-025-02187-8)
Supplement: Supplementary file 12 — Statistical source data comprising .csv files of the bootstrap distributions for all box plots and longitudinal permutation test. [file 41593_2025_2187_MOESM12_ESM.zip › ODoherty_ED_Fig3/rsa_results_adult-motion_nonicu_roi-VVC_bootstrap-1000_spearman_perceptual.csv]

feature	spearman_r	bootind	age_group
size	0.1497555102073633	0	twomonth
elongation	0.0983321673552519	0	twomonth
color	0.1107478829677206	0	twomonth
compactness	0.0510248074336842	0	twomonth
size	0.1240326884936406	1	twomonth
elongation	0.0935610718348411	1	twomonth
color	0.1140862050664373	1	twomonth
compactness	0.0424938738761878	1	twomonth
size	0.137703660622479	2	twomonth
elongation	0.112883716171704	2	twomonth
color	0.1223922180858129	2	twomonth
compactness	0.0626275018850062	2	twomonth
size	0.1351667103009744	3	twomonth
elongation	0.1025726829588686	3	twomonth
color	0.0984849300415843	3	twomonth
compactness	0.0574461232499942	3	twomonth
size	0.1477416719530329	4	twomonth
elongation	0.0967989723929624	4	twomonth
color	0.1005265008395119	4	twomonth
compactness	0.0541794230981225	4	twomonth
size	0.1333866505105551	5	twomonth
elongation	0.087487466506056	5	twomonth
color	0.0965121983752101	5	twomonth
compactness	0.0473495209344539	5	twomonth
size	0.1487116220295144	6	twomonth
elongation	0.1074478874449202	6	twomonth
color	0.1124069486944522	6	twomonth
compactness	0.0622207639770018	6	twomonth
size	0.1585378941379108	7	twomonth
elongation	0.1139809535707515	7	twomonth
color	0.1184323938011588	7	twomonth
compactness	0.052897946812656	7	twomonth
size	0.1616027909409096	8	twomonth
elongation	0.0887225949604731	8	twomonth
color	0.1171413706311158	8	twomonth
compactness	0.0705166207361895	8	twomonth
size	0.1307017021103246	9	twomonth
elongation	0.0971582245017149	9	twomonth
color	0.1124380268506271	9	twomonth
compactness	0.0395317193423099	9	twomonth
size	0.1430180835342494	10	twomonth
elongation	0.1001929856146836	10	twomonth
color	0.1212897154173773	10	twomonth
compactness	0.041606338610889	10	twomonth
size	0.1357090178367727	11	twomonth
elongation	0.098607827582324	11	twomonth
color	0.1086273167780515	11	twomonth
compactness	0.0453257845294162	11	twomonth
size	0.1349460538187893	12	twomonth
elongation	0.1092339097606467	12	twomonth
color	0.1087490090876228	12	twomonth
compactness	0.0480583263329663	12	twomonth
size	0.1481987272329414	13	twomonth
elongation	0.0994545127897202	13	twomonth
color	0.0981451828257792	13	twomonth
compactness	0.0543600826543446	13	twomonth
size	0.12875154406143	14	twomonth
elongation	0.0906618047317891	14	twomonth
color	0.1082458882704354	14	twomonth
compactness	0.052325113425539	14	twomonth
size	0.146690857156347	15	twomonth
elongation	0.0975296446632319	15	twomonth
color	0.1068531399983505	15	twomonth
compactness	0.0483552344432989	15	twomonth
size	0.1336714340768108	16	twomonth
elongation	0.0916137974275524	16	twomonth
color	0.0955131067480076	16	twomonth
compactness	0.0481116466989527	16	twomonth
size	0.1520330474814606	17	twomonth
elongation	0.1011759977037217	17	twomonth
color	0.1121672203289773	17	twomonth
compactness	0.0536199959744535	17	twomonth
size	0.1439011157162939	18	twomonth
elongation	0.0945431494824315	18	twomonth
color	0.0950738078698408	18	twomonth
compactness	0.0497176154974221	18	twomonth
size	0.1610241846723796	19	twomonth
elongation	0.1018475360815073	19	twomonth
color	0.1095369926905599	19	twomonth
compactness	0.0587855511560927	19	twomonth
size	0.1379183248684269	20	twomonth
elongation	0.0897242755645207	20	twomonth
color	0.1074890234487139	20	twomonth
compactness	0.0563566409071195	20	twomonth
size	0.1297801368023751	21	twomonth
elongation	0.0941665695790075	21	twomonth
color	0.1090466890737296	21	twomonth
compactness	0.0435578233809501	21	twomonth
size	0.1364352768687201	22	twomonth
elongation	0.0900760927695805	22	twomonth
color	0.1041864310733382	22	twomonth
compactness	0.0552649851245646	22	twomonth
size	0.1300319122876632	23	twomonth
elongation	0.0967914562334918	23	twomonth
color	0.1050243225388386	23	twomonth
compactness	0.0489795600695685	23	twomonth
size	0.1501337320335887	24	twomonth
elongation	0.0977590297246983	24	twomonth
color	0.0994101856572209	24	twomonth
compactness	0.0522282633283874	24	twomonth
size	0.1548315436802197	25	twomonth
elongation	0.1032851336209079	25	twomonth
color	0.1295475268259012	25	twomonth
compactness	0.0490781773559929	25	twomonth
size	0.1414254080803999	26	twomonth
elongation	0.1019081935198298	26	twomonth
color	0.1064058379871557	26	twomonth
compactness	0.0481065482563384	26	twomonth
size	0.1434668715594171	27	twomonth
elongation	0.0972579253413958	27	twomonth
color	0.0828848940804742	27	twomonth
compactness	0.0361628472129481	27	twomonth
size	0.1401191615186881	28	twomonth
elongation	0.0883560095177506	28	twomonth
color	0.1027619140193856	28	twomonth
compactness	0.0385371777196716	28	twomonth
size	0.1519278075630034	29	twomonth
elongation	0.0978376650039169	29	twomonth
color	0.1099674962474039	29	twomonth
compactness	0.0533711269748096	29	twomonth
size	0.139072368629714	30	twomonth
elongation	0.0890115811351472	30	twomonth
color	0.1048606442496506	30	twomonth
compactness	0.0420015593198403	30	twomonth
size	0.1485550113807391	31	twomonth
elongation	0.1023046607749343	31	twomonth
color	0.1047974113737209	31	twomonth
compactness	0.0497313873862368	31	twomonth
size	0.1338794763938999	32	twomonth
elongation	0.0917954040915189	32	twomonth
color	0.1114473852319009	32	twomonth
compactness	0.052303866529226	32	twomonth
size	0.1498199013560816	33	twomonth
elongation	0.1040181013669077	33	twomonth
color	0.1146641775212094	33	twomonth
compactness	0.0544771233967497	33	twomonth
size	0.1524219943949173	34	twomonth
elongation	0.1112572395762005	34	twomonth
color	0.1114323945918636	34	twomonth
compactness	0.0656400517819363	34	twomonth
size	0.1575914458150781	35	twomonth
elongation	0.111702480612086	35	twomonth
color	0.1132215823241223	35	twomonth
compactness	0.0701428297362347	35	twomonth
size	0.1552278437784826	36	twomonth
elongation	0.1104446411677009	36	twomonth
color	0.1010271638417339	36	twomonth
compactness	0.0599415976282388	36	twomonth
size	0.1376304944023896	37	twomonth
elongation	0.0947058235501097	37	twomonth
color	0.1094509082292074	37	twomonth
compactness	0.0387524091855732	37	twomonth
size	0.138422078965655	38	twomonth
elongation	0.0957288744237874	38	twomonth
color	0.0934028999437302	38	twomonth
compactness	0.0311141093359898	38	twomonth
size	0.1447043800620555	39	twomonth
elongation	0.0982999697531952	39	twomonth
color	0.1068815369018358	39	twomonth
compactness	0.0536829647876183	39	twomonth
size	0.1445475865992933	40	twomonth
elongation	0.1093287961954775	40	twomonth
color	0.1055852934140562	40	twomonth
compactness	0.0436820344430479	40	twomonth
size	0.12976662888001	41	twomonth
elongation	0.104651977691562	41	twomonth
color	0.1045053376432377	41	twomonth
compactness	0.0484838533223183	41	twomonth
size	0.1256754346672348	42	twomonth
elongation	0.0825049637650748	42	twomonth
color	0.1028178343879801	42	twomonth
compactness	0.055363439910826	42	twomonth
size	0.1485378878039663	43	twomonth
elongation	0.1022503616012449	43	twomonth
color	0.1163034385405746	43	twomonth
compactness	0.0533322691233307	43	twomonth
size	0.1431104249102978	44	twomonth
elongation	0.0863437304880131	44	twomonth
color	0.1062105534162631	44	twomonth
compactness	0.0520147584267177	44	twomonth
size	0.1283382219497203	45	twomonth
elongation	0.0987017795757071	45	twomonth
color	0.0974029227062079	45	twomonth
compactness	0.0472069473539364	45	twomonth
size	0.1280023520304595	46	twomonth
elongation	0.102734889805823	46	twomonth
color	0.0999208424194677	46	twomonth
compactness	0.0370346199624353	46	twomonth
size	0.1465038587604163	47	twomonth
elongation	0.1112124473285443	47	twomonth
color	0.1066918585865669	47	twomonth
compactness	0.0560370640240476	47	twomonth
size	0.1396964143303206	48	twomonth
elongation	0.0940323959754842	48	twomonth
color	0.1121432718674543	48	twomonth
compactness	0.0514021734372252	48	twomonth
size	0.1272987213075569	49	twomonth
elongation	0.0938959472101752	49	twomonth
color	0.0979645842071182	49	twomonth
compactness	0.0366070820335661	49	twomonth
size	0.1300996956514717	50	twomonth
elongation	0.0926184032396103	50	twomonth
color	0.1060986314289926	50	twomonth
compactness	0.0428585242419735	50	twomonth
size	0.13682501597612	51	twomonth
elongation	0.0998972145825414	51	twomonth
color	0.1152917125256983	51	twomonth
compactness	0.047354010001457	51	twomonth
size	0.1488135712962075	52	twomonth
elongation	0.1018124945272184	52	twomonth
color	0.1073144779611249	52	twomonth
compactness	0.0515492563972662	52	twomonth
size	0.1452249124207478	53	twomonth
elongation	0.1040787588052302	53	twomonth
color	0.1123756267880327	53	twomonth
compactness	0.0502453550893049	53	twomonth
size	0.1339165876332401	54	twomonth
elongation	0.0971911534057741	54	twomonth
color	0.1115611759710459	54	twomonth
compactness	0.0479698246816891	54	twomonth
size	0.1307392602282994	55	twomonth
elongation	0.1004762229430599	55	twomonth
color	0.1165086762464513	55	twomonth
compactness	0.0501735909548173	55	twomonth
size	0.1408711363847924	56	twomonth
elongation	0.0997176393130264	56	twomonth
color	0.1051702476852181	56	twomonth
compactness	0.0560638359259028	56	twomonth
size	0.1469166324301652	57	twomonth
elongation	0.0953022612750223	57	twomonth
color	0.1184107609669586	57	twomonth
compactness	0.0478152464016295	57	twomonth
size	0.1524235990954689	58	twomonth
elongation	0.1024459645729824	58	twomonth
color	0.1053620181900857	58	twomonth
compactness	0.0595254347107801	58	twomonth
size	0.1273356091075798	59	twomonth
elongation	0.1016702156598335	59	twomonth
color	0.1055020120805155	59	twomonth
compactness	0.038156053899861	59	twomonth
size	0.1327951456996162	60	twomonth
elongation	0.0985541175130257	60	twomonth
color	0.1086467761725715	60	twomonth
compactness	0.0420003811936585	60	twomonth
size	0.1324066456647942	61	twomonth
elongation	0.0933745085684129	61	twomonth
color	0.1088170154058408	61	twomonth
compactness	0.0481190201438491	61	twomonth
size	0.1370037674299752	62	twomonth
elongation	0.0965661745888175	62	twomonth
color	0.1017417786210737	62	twomonth
compactness	0.0525739011751014	62	twomonth
size	0.1498577641640346	63	twomonth
elongation	0.1066490415768575	63	twomonth
color	0.1131059634581434	63	twomonth
compactness	0.0622085967772967	63	twomonth
size	0.1444362528812728	64	twomonth
elongation	0.0988889522604708	64	twomonth
color	0.0990603837438298	64	twomonth
compactness	0.0590624311213348	64	twomonth
size	0.1487389019388925	65	twomonth
elongation	0.1093900630521355	65	twomonth
color	0.1050728288374959	65	twomonth
compactness	0.0567772116414998	65	twomonth
size	0.1479170108791326	66	twomonth
elongation	0.1023345425873162	66	twomonth
color	0.1050740272761981	66	twomonth
compactness	0.0574464076252795	66	twomonth
size	0.1439961586768152	67	twomonth
elongation	0.1026518870285336	67	twomonth
color	0.1089005608021464	67	twomonth
compactness	0.0474229710081327	67	twomonth
size	0.1534356573269325	68	twomonth
elongation	0.0976190260190991	68	twomonth
color	0.1039961027574172	68	twomonth
compactness	0.0659654583583561	68	twomonth
size	0.1419763484989128	69	twomonth
elongation	0.0927859120260831	69	twomonth
color	0.1103248747308952	69	twomonth
compactness	0.0540605339163631	69	twomonth
size	0.1375668954476146	70	twomonth
elongation	0.096456987137048	70	twomonth
color	0.11094785973082	70	twomonth
compactness	0.052233057083196	70	twomonth
size	0.1407523682313048	71	twomonth
elongation	0.0939858567285997	71	twomonth
color	0.1071400949736989	71	twomonth
compactness	0.0521255022878063	71	twomonth
size	0.1452207686370448	72	twomonth
elongation	0.1099823973602561	72	twomonth
color	0.1019902819953509	72	twomonth
compactness	0.0396968195079242	72	twomonth
size	0.1346264340316972	73	twomonth
elongation	0.0996277704224909	73	twomonth
color	0.1030649565108716	73	twomonth
compactness	0.0491856712138215	73	twomonth
size	0.1464018282430624	74	twomonth
elongation	0.0996202339490757	74	twomonth
color	0.1055696121483261	74	twomonth
compactness	0.0453494892406947	74	twomonth
size	0.1320115237011135	75	twomonth
elongation	0.0977586031318635	75	twomonth
color	0.1100563025864868	75	twomonth
compactness	0.0387904748487574	75	twomonth
size	0.1573544173247331	76	twomonth
elongation	0.1048400645038288	76	twomonth
color	0.113984134651549	76	twomonth
compactness	0.0661637898073051	76	twomonth
size	0.1574149896923918	77	twomonth
elongation	0.0942435188008313	77	twomonth
color	0.1092417502068981	77	twomonth
compactness	0.0677747961108276	77	twomonth
size	0.154687242506562	78	twomonth
elongation	0.0988600861453146	78	twomonth
color	0.1087973528861171	78	twomonth
compactness	0.0566536912050948	78	twomonth
size	0.1407679480455215	79	twomonth
elongation	0.0972524202624321	79	twomonth
color	0.1117873152603893	79	twomonth
compactness	0.047024540920962	79	twomonth
size	0.1407814559678867	80	twomonth
elongation	0.1042465926148154	80	twomonth
color	0.1059009093556549	80	twomonth
compactness	0.0532716971875702	80	twomonth
size	0.1434979499371896	81	twomonth
elongation	0.082955750507813	81	twomonth
color	0.0951411641874069	81	twomonth
compactness	0.0552523710494113	81	twomonth
size	0.1189927303141987	82	twomonth
elongation	0.1003714029893612	82	twomonth
color	0.102340896409557	82	twomonth
compactness	0.0356809732920737	82	twomonth
size	0.1590968783718472	83	twomonth
elongation	0.1157752842897847	83	twomonth
color	0.1106786782108003	83	twomonth
compactness	0.0605349872859761	83	twomonth
size	0.1467197214536116	84	twomonth
elongation	0.1060868531623976	84	twomonth
color	0.1092792877445525	84	twomonth
compactness	0.0601709259832812	84	twomonth
size	0.1385477534253144	85	twomonth
elongation	0.1172398587475016	85	twomonth
color	0.1083331305454493	85	twomonth
compactness	0.0488642865164361	85	twomonth
size	0.1645719744654351	86	twomonth
elongation	0.1060467331219799	86	twomonth
color	0.1231251547585317	86	twomonth
compactness	0.0774641527053542	86	twomonth
size	0.1519513296293175	87	twomonth
elongation	0.1054594976139327	87	twomonth
color	0.1148809933637003	87	twomonth
compactness	0.0611888270043517	87	twomonth
size	0.1423554640824074	88	twomonth
elongation	0.1013250208006857	88	twomonth
color	0.1089047451813438	88	twomonth
compactness	0.0591770140487745	88	twomonth
size	0.1448321873515619	89	twomonth
elongation	0.0905432525515981	89	twomonth
color	0.1164292339792617	89	twomonth
compactness	0.0574928217343381	89	twomonth
size	0.1368729132406871	90	twomonth
elongation	0.0788233660308511	90	twomonth
color	0.1061369611549417	90	twomonth
compactness	0.042921147742292	90	twomonth
size	0.149458031225351	91	twomonth
elongation	0.1050468401450497	91	twomonth
color	0.1195091605062783	91	twomonth
compactness	0.0527599435492231	91	twomonth
size	0.1312669020198154	92	twomonth
elongation	0.0923780283341611	92	twomonth
color	0.098749845932325	92	twomonth
compactness	0.0390038985003456	92	twomonth
size	0.1537985430909237	93	twomonth
elongation	0.1035858409415674	93	twomonth
color	0.1044143375519543	93	twomonth
compactness	0.0477560963422953	93	twomonth
size	0.1445869931698022	94	twomonth
elongation	0.0978264110786554	94	twomonth
color	0.1071306293392038	94	twomonth
compactness	0.0558458216447097	94	twomonth
size	0.1382924232236144	95	twomonth
elongation	0.1104700945401785	95	twomonth
color	0.1146395181214732	95	twomonth
compactness	0.0476121008853515	95	twomonth
size	0.1464313019202833	96	twomonth
elongation	0.1066755512744499	96	twomonth
color	0.1126147254653759	96	twomonth
compactness	0.0573627200413313	96	twomonth
size	0.1471084652404162	97	twomonth
elongation	0.1037247273802182	97	twomonth
color	0.1099777337576733	97	twomonth
compactness	0.0517518534754941	97	twomonth
size	0.1419052338580098	98	twomonth
elongation	0.1005108175905694	98	twomonth
color	0.1060663345215951	98	twomonth
compactness	0.0409955817482304	98	twomonth
size	0.1601522635182054	99	twomonth
elongation	0.105847839291231	99	twomonth
color	0.1032316816781159	99	twomonth
compactness	0.0621715467401313	99	twomonth
size	0.1452426250648117	100	twomonth
elongation	0.1085180057280398	100	twomonth
color	0.115067035737822	100	twomonth
compactness	0.0501990425428481	100	twomonth
size	0.129778003972528	101	twomonth
elongation	0.0726133322507015	101	twomonth
color	0.0984204581019116	101	twomonth
compactness	0.0492048056080154	101	twomonth
size	0.1584442730639541	102	twomonth
elongation	0.1085497564233171	102	twomonth
color	0.1066390663461102	102	twomonth
compactness	0.0499542969848405	102	twomonth
size	0.1555211180387964	103	twomonth
elongation	0.1141445417659329	103	twomonth
color	0.1075066344038797	103	twomonth
compactness	0.0608640907411043	103	twomonth
size	0.1318242815532002	104	twomonth
elongation	0.0938147523739477	104	twomonth
color	0.1101800870856567	104	twomonth
compactness	0.0427030725235378	104	twomonth
size	0.1482183898928654	105	twomonth
elongation	0.1047610026317754	105	twomonth
color	0.1131972276121918	105	twomonth
compactness	0.052092616317318	105	twomonth
size	0.1350077636956998	106	twomonth
elongation	0.1118087834837344	106	twomonth
color	0.1085251651130818	106	twomonth
compactness	0.0518724895340058	106	twomonth
size	0.1586256042262911	107	twomonth
elongation	0.0961795799107475	107	twomonth
color	0.1078741894600792	107	twomonth
compactness	0.072333413183639	107	twomonth
size	0.1399945433176197	108	twomonth
elongation	0.0816336783708707	108	twomonth
color	0.1098391211186291	108	twomonth
compactness	0.0626593519169554	108	twomonth
size	0.1441494989864917	109	twomonth
elongation	0.0937776591112628	109	twomonth
color	0.1044580704083233	109	twomonth
compactness	0.0388963640174763	109	twomonth
size	0.1358263844163608	110	twomonth
elongation	0.0998605682266358	110	twomonth
color	0.1108181846007411	110	twomonth
compactness	0.0534280020318617	110	twomonth
size	0.1404197077131473	111	twomonth
elongation	0.0921624567549652	111	twomonth
color	0.11070947199169	111	twomonth
compactness	0.0568572429717803	111	twomonth
size	0.1460017703017354	112	twomonth
elongation	0.0944654283307161	112	twomonth
color	0.0989774070980948	112	twomonth
compactness	0.0567724178866911	112	twomonth
size	0.1525216686431068	113	twomonth
elongation	0.1036468030890577	113	twomonth
color	0.1147582854281103	113	twomonth
compactness	0.055829185690522	113	twomonth
size	0.1373555015407656	114	twomonth
elongation	0.09651620228531	114	twomonth
color	0.115413912648279	114	twomonth
compactness	0.0522650899278286	114	twomonth
size	0.1469709281842737	115	twomonth
elongation	0.1010790189326058	115	twomonth
color	0.1165781044410957	115	twomonth
compactness	0.0664512729081834	115	twomonth
size	0.1457243805456165	116	twomonth
elongation	0.1014304298587754	116	twomonth
color	0.0970199098220024	116	twomonth
compactness	0.0577473173021261	116	twomonth
size	0.1465524669682658	117	twomonth
elongation	0.0909693172238612	117	twomonth
color	0.1002411099282324	117	twomonth
compactness	0.0683368029245844	117	twomonth
size	0.1471816517731707	118	twomonth
elongation	0.0873160371282917	118	twomonth
color	0.1009377684395601	118	twomonth
compactness	0.0602769370271223	118	twomonth
size	0.1576687355062053	119	twomonth
elongation	0.1198376059721135	119	twomonth
color	0.1089167295683655	119	twomonth
compactness	0.0601054993551509	119	twomonth
size	0.1488789577655211	120	twomonth
elongation	0.0960304146161719	120	twomonth
color	0.1044626204128875	120	twomonth
compactness	0.0527003059893998	120	twomonth
size	0.1414268909049603	121	twomonth
elongation	0.0889739393959604	121	twomonth
color	0.0808244732636378	121	twomonth
compactness	0.0470536081376197	121	twomonth
size	0.1396361060273097	122	twomonth
elongation	0.0992169005807252	122	twomonth
color	0.1208249446386594	122	twomonth
compactness	0.043924748749018	122	twomonth
size	0.1381891536336826	123	twomonth
elongation	0.092146916587411	123	twomonth
color	0.1030410892994301	123	twomonth
compactness	0.0494482917897598	123	twomonth
size	0.1393131752757882	124	twomonth
elongation	0.1024295305918696	124	twomonth
color	0.1129379789146359	124	twomonth
compactness	0.0583624210441451	124	twomonth
size	0.1440399324703446	125	twomonth
elongation	0.1049376730072246	125	twomonth
color	0.1171608097131154	125	twomonth
compactness	0.0611289660068043	125	twomonth
size	0.1556236766854458	126	twomonth
elongation	0.1111972321841024	126	twomonth
color	0.1114727758823706	126	twomonth
compactness	0.054539137521457	126	twomonth
size	0.1477339125149223	127	twomonth
elongation	0.1120786136087306	127	twomonth
color	0.1096318318481944	127	twomonth
compactness	0.0590967186557291	127	twomonth
size	0.1433386783292717	128	twomonth
elongation	0.0977349577004477	128	twomonth
color	0.108400954050984	128	twomonth
compactness	0.0564214987846794	128	twomonth
size	0.141991684561147	129	twomonth
elongation	0.1043549268809152	129	twomonth
color	0.1096296584085142	129	twomonth
compactness	0.0494036448699738	129	twomonth
size	0.137542845252005	130	twomonth
elongation	0.0934560081138081	130	twomonth
color	0.1098996727418692	130	twomonth
compactness	0.0674607645458183	130	twomonth
size	0.1421844111286672	131	twomonth
elongation	0.1033599092506686	131	twomonth
color	0.1128421850685437	131	twomonth
compactness	0.0493509745046395	131	twomonth
size	0.1328039004583221	132	twomonth
elongation	0.1072458855806604	132	twomonth
color	0.1016187456851577	132	twomonth
compactness	0.0602441323067155	132	twomonth
size	0.1269998813769754	133	twomonth
elongation	0.101411294123042	133	twomonth
color	0.1097366038282926	133	twomonth
compactness	0.0506074663900437	133	twomonth
size	0.1436863295943548	134	twomonth
elongation	0.0981866585706891	134	twomonth
color	0.1047150644161175	134	twomonth
compactness	0.0565397785908275	134	twomonth
size	0.1456355735733148	135	twomonth
elongation	0.1049718410618993	135	twomonth
color	0.1047390331901609	135	twomonth
compactness	0.0402531591284961	135	twomonth
size	0.1547651212649803	136	twomonth
elongation	0.1026905038370572	136	twomonth
color	0.1078911910396337	136	twomonth
compactness	0.0536919835466652	136	twomonth
size	0.1626154382396643	137	twomonth
elongation	0.11960935849154	137	twomonth
color	0.1041322982065367	137	twomonth
compactness	0.0512032732377057	137	twomonth
size	0.1518052815664518	138	twomonth
elongation	0.1162164219088782	138	twomonth
color	0.1069238885068193	138	twomonth
compactness	0.0605309857194621	138	twomonth
size	0.1505610089462982	139	twomonth
elongation	0.1046776342034847	139	twomonth
color	0.1130524399669533	139	twomonth
compactness	0.0602496776247781	139	twomonth
size	0.1295077439618981	140	twomonth
elongation	0.1165622261863615	140	twomonth
color	0.1098329867374756	140	twomonth
compactness	0.0437570892058364	140	twomonth
size	0.1232991778402129	141	twomonth
elongation	0.0932472417060247	141	twomonth
color	0.106439800521224	141	twomonth
compactness	0.0527524685417248	141	twomonth
size	0.125107065981971	142	twomonth
elongation	0.1079781829664912	142	twomonth
color	0.1076961095939448	142	twomonth
compactness	0.0359388813632848	142	twomonth
size	0.1514489974186541	143	twomonth
elongation	0.0954498420819257	143	twomonth
color	0.1093931597337791	143	twomonth
compactness	0.0594565752667062	143	twomonth
size	0.1329824894108556	144	twomonth
elongation	0.0978479438598416	144	twomonth
color	0.0974748696533788	144	twomonth
compactness	0.0604600137732691	144	twomonth
size	0.1451736635664209	145	twomonth
elongation	0.1051664689643	145	twomonth
color	0.1189125208452808	145	twomonth
compactness	0.0679384540874952	145	twomonth
size	0.1518608163931381	146	twomonth
elongation	0.1123288610912141	146	twomonth
color	0.1032360488699967	146	twomonth
compactness	0.049884970352798	146	twomonth
size	0.149679642402801	147	twomonth
elongation	0.1025786146306671	147	twomonth
color	0.1046467940351346	147	twomonth
compactness	0.0523982384988918	147	twomonth
size	0.1348170887073659	148	twomonth
elongation	0.1045709047390015	148	twomonth
color	0.1081962850956777	148	twomonth
compactness	0.0583546007238004	148	twomonth
size	0.1441280894373595	149	twomonth
elongation	0.1065464155291664	149	twomonth
color	0.1086929059063449	149	twomonth
compactness	0.0357404889767747	149	twomonth
size	0.1402934848115273	150	twomonth
elongation	0.1016201011587144	150	twomonth
color	0.1181008528435855	150	twomonth
compactness	0.0574665170204515	150	twomonth
size	0.1399522117233204	151	twomonth
elongation	0.0952407100231411	151	twomonth
color	0.1027449936899126	151	twomonth
compactness	0.0406488064003753	151	twomonth
size	0.137123713718045	152	twomonth
elongation	0.0878309143659756	152	twomonth
color	0.1045847799104274	152	twomonth
compactness	0.0535418537085679	152	twomonth
size	0.1409506604690928	153	twomonth
elongation	0.1021423929861463	153	twomonth
color	0.1190651897484251	153	twomonth
compactness	0.0557984325346731	153	twomonth
size	0.1497352178548177	154	twomonth
elongation	0.0970668930071742	154	twomonth
color	0.1189013895841149	154	twomonth
compactness	0.0551643162735823	154	twomonth
size	0.1424759384997728	155	twomonth
elongation	0.0999909024946458	155	twomonth
color	0.1120922061912296	155	twomonth
compactness	0.048300370325764	155	twomonth
size	0.1396247309347917	156	twomonth
elongation	0.1029255768029878	156	twomonth
color	0.1056004059292157	156	twomonth
compactness	0.0533291003701521	156	twomonth
size	0.1558150423043968	157	twomonth
elongation	0.0994506125123733	157	twomonth
color	0.1095077629737392	157	twomonth
compactness	0.0550576958541299	157	twomonth
size	0.1494037151585773	158	twomonth
elongation	0.0980416982626282	158	twomonth
color	0.1170227455121213	158	twomonth
compactness	0.0652084716615124	158	twomonth
size	0.1345733570375013	159	twomonth
elongation	0.0954270092082906	159	twomonth
color	0.1114893712115176	159	twomonth
compactness	0.0395925959658761	159	twomonth
size	0.1520424116201228	160	twomonth
elongation	0.0963678292345705	160	twomonth
color	0.112712733376189	160	twomonth
compactness	0.0639012594127299	160	twomonth
size	0.1327638845078568	161	twomonth
elongation	0.1069968975627368	161	twomonth
color	0.1073556108148858	161	twomonth
compactness	0.0497779030578973	161	twomonth
size	0.137917471736488	162	twomonth
elongation	0.1013630891327073	162	twomonth
color	0.1165917747673086	162	twomonth
compactness	0.0427801382258435	162	twomonth
size	0.143085399706758	163	twomonth
elongation	0.1002238628103468	163	twomonth
color	0.1082901289398138	163	twomonth
compactness	0.047463474173762	163	twomonth
size	0.1401261490755206	164	twomonth
elongation	0.0933668298973861	164	twomonth
color	0.107108366816872	164	twomonth
compactness	0.058882543440887	164	twomonth
size	0.1435395909008718	165	twomonth
elongation	0.096093733181226	165	twomonth
color	0.1038344557202669	165	twomonth
compactness	0.0676295819026613	165	twomonth
size	0.1362815709310699	166	twomonth
elongation	0.0995610391147583	166	twomonth
color	0.1066304132124302	166	twomonth
compactness	0.0483625266381138	166	twomonth
size	0.1401074817361919	167	twomonth
elongation	0.0839111965741439	167	twomonth
color	0.0911879617843953	167	twomonth
compactness	0.0394513630117034	167	twomonth
size	0.1428202381750961	168	twomonth
elongation	0.1013134621662565	168	twomonth
color	0.1181061137863628	168	twomonth
compactness	0.0523083352837086	168	twomonth
size	0.1350912487497162	169	twomonth
elongation	0.1031524226213897	169	twomonth
color	0.1036381352108351	169	twomonth
compactness	0.0598838288202901	169	twomonth
size	0.1472191895784803	170	twomonth
elongation	0.0936739564245124	170	twomonth
color	0.098789902222506	170	twomonth
compactness	0.0625426971124374	170	twomonth
size	0.1494597374892287	171	twomonth
elongation	0.1030645444974167	171	twomonth
color	0.1035937117287733	171	twomonth
compactness	0.0516061314543183	171	twomonth
size	0.1520430819380748	172	twomonth
elongation	0.0993861969943154	172	twomonth
color	0.0987940866017035	172	twomonth
compactness	0.0616071024239295	172	twomonth
size	0.1442460653969039	173	twomonth
elongation	0.0987584961087938	173	twomonth
color	0.0978490059661801	173	twomonth
compactness	0.0465828857904317	173	twomonth
size	0.1617496515103838	174	twomonth
elongation	0.1071531524239483	174	twomonth
color	0.1147396588469257	174	twomonth
compactness	0.0677063835422021	174	twomonth
size	0.1645735385406563	175	twomonth
elongation	0.1106562108998273	175	twomonth
color	0.1107743908068109	175	twomonth
compactness	0.056470614458948	175	twomonth
size	0.1557900171008571	176	twomonth
elongation	0.0923320985056121	176	twomonth
color	0.1077560518415737	176	twomonth
compactness	0.0752608942452354	176	twomonth
size	0.135455150146968	177	twomonth
elongation	0.0943820599024254	177	twomonth
color	0.1006100056107767	177	twomonth
compactness	0.0459124507429091	177	twomonth
size	0.1569321982656612	178	twomonth
elongation	0.0988562468098012	178	twomonth
color	0.1027053639626594	178	twomonth
compactness	0.0601173618670503	178	twomonth
size	0.1368980806328833	179	twomonth
elongation	0.1031132979642533	179	twomonth
color	0.1097218975635405	179	twomonth
compactness	0.0549470332431228	179	twomonth
size	0.1347775196355352	180	twomonth
elongation	0.0970158846924964	180	twomonth
color	0.1016330456995023	180	twomonth
compactness	0.0507191446270697	180	twomonth
size	0.1358135468119475	181	twomonth
elongation	0.1011323430369584	181	twomonth
color	0.1127460255970849	181	twomonth
compactness	0.0566856224871255	181	twomonth
size	0.1417677374271977	182	twomonth
elongation	0.0819660145031404	182	twomonth
color	0.1023026073086487	182	twomonth
compactness	0.0539227337781339	182	twomonth
size	0.1440302636417042	183	twomonth
elongation	0.1160165530087925	183	twomonth
color	0.1113276632368061	183	twomonth
compactness	0.0387801967134473	183	twomonth
size	0.1371198136863246	184	twomonth
elongation	0.0876333612555647	184	twomonth
color	0.1033832537051599	184	twomonth
compactness	0.0387650638857673	184	twomonth
size	0.1392731999506533	185	twomonth
elongation	0.1068345485181709	185	twomonth
color	0.1088946904837578	185	twomonth
compactness	0.0446663791804576	185	twomonth
size	0.1538483700586858	186	twomonth
elongation	0.0928423847918356	186	twomonth
color	0.1341005579556092	186	twomonth
compactness	0.0612478348760433	186	twomonth
size	0.1510168657789592	187	twomonth
elongation	0.1020526662932224	187	twomonth
color	0.1073021482612568	187	twomonth
compactness	0.0580316113373053	187	twomonth
size	0.1305340210590093	188	twomonth
elongation	0.0970057683481278	188	twomonth
color	0.1074705593676923	188	twomonth
compactness	0.0354315152293389	188	twomonth
size	0.139122276848137	189	twomonth
elongation	0.095656516153424	189	twomonth
color	0.1157601192455635	189	twomonth
compactness	0.0416267323813462	189	twomonth
size	0.1415569935256355	190	twomonth
elongation	0.1129020393496568	190	twomonth
color	0.1171200424847212	190	twomonth
compactness	0.0385325667775463	190	twomonth
size	0.1314347455724524	191	twomonth
elongation	0.0964637719945161	191	twomonth
color	0.0895750867289982	191	twomonth
compactness	0.0403437123443312	191	twomonth
size	0.1323784313728164	192	twomonth
elongation	0.1093570325783537	192	twomonth
color	0.0964503264381455	192	twomonth
compactness	0.0430985979202947	192	twomonth
size	0.1502661299854328	193	twomonth
elongation	0.1035858612555119	193	twomonth
color	0.1036853008831476	193	twomonth
compactness	0.0511641106984213	193	twomonth
size	0.141776431247908	194	twomonth
elongation	0.1090564471413614	194	twomonth
color	0.1117961512067528	194	twomonth
compactness	0.0560613984234577	194	twomonth
size	0.1555644855790214	195	twomonth
elongation	0.1085737268778451	195	twomonth
color	0.1092940955719065	195	twomonth
compactness	0.0493739479651845	195	twomonth
size	0.1521350779988146	196	twomonth
elongation	0.0964687489109223	196	twomonth
color	0.1244944420695826	196	twomonth
compactness	0.0611890504420758	196	twomonth
size	0.1336727340873842	197	twomonth
elongation	0.1026906663486133	197	twomonth
color	0.1151127389086675	197	twomonth
compactness	0.0380389928449355	197	twomonth
size	0.1314330393085747	198	twomonth
elongation	0.1009971740501538	198	twomonth
color	0.1056768825684305	198	twomonth
compactness	0.0601420212667865	198	twomonth
size	0.1437185861067095	199	twomonth
elongation	0.1017191722661153	199	twomonth
color	0.1168634344148141	199	twomonth
compactness	0.0506310492262	199	twomonth
size	0.1362097859722149	200	twomonth
elongation	0.1063499593717593	200	twomonth
color	0.1132072213722167	200	twomonth
compactness	0.0399797322917178	200	twomonth
size	0.1404372578558894	201	twomonth
elongation	0.0802436967174138	201	twomonth
color	0.1182327420383854	201	twomonth
compactness	0.0699088498140262	201	twomonth
size	0.1339555473251144	202	twomonth
elongation	0.1080384138119789	202	twomonth
color	0.1012414203066575	202	twomonth
compactness	0.0398642556133816	202	twomonth
size	0.1601285992632348	203	twomonth
elongation	0.1050785298984934	203	twomonth
color	0.1222557382614081	203	twomonth
compactness	0.0533893066805459	203	twomonth
size	0.1437585817445096	204	twomonth
elongation	0.0952825770627871	204	twomonth
color	0.111501071223254	204	twomonth
compactness	0.0526673184563096	204	twomonth
size	0.1462050797678304	205	twomonth
elongation	0.116556924246843	205	twomonth
color	0.1029053001007181	205	twomonth
compactness	0.0459214085643948	205	twomonth
size	0.1362760255734673	206	twomonth
elongation	0.0981205163673474	206	twomonth
color	0.1016232144396404	206	twomonth
compactness	0.0457274239948062	206	twomonth
size	0.1517977455676586	207	twomonth
elongation	0.1149000986182336	207	twomonth
color	0.0998963048948538	207	twomonth
compactness	0.0556525073882935	207	twomonth
size	0.137978755047429	208	twomonth
elongation	0.0937316683408803	208	twomonth
color	0.1085303041807369	208	twomonth
compactness	0.0573758622420144	208	twomonth
size	0.1350142231232368	209	twomonth
elongation	0.1044593405557237	209	twomonth
color	0.0968502393393036	209	twomonth
compactness	0.0543436498253606	209	twomonth
size	0.1379134092034458	210	twomonth
elongation	0.1003633383533886	210	twomonth
color	0.1242323293066537	210	twomonth
compactness	0.0550748193088067	210	twomonth
size	0.141230975249002	211	twomonth
elongation	0.1133977402237183	211	twomonth
color	0.1144746820186238	211	twomonth
compactness	0.0644819537452323	211	twomonth
size	0.1307744620771097	212	twomonth
elongation	0.099527399222641	212	twomonth
color	0.1179010792056898	212	twomonth
compactness	0.0487115973007714	212	twomonth
size	0.1540633389946119	213	twomonth
elongation	0.1168850960204871	213	twomonth
color	0.1076622892475192	213	twomonth
compactness	0.0645860554121581	213	twomonth
size	0.1297384349006974	214	twomonth
elongation	0.1001858554201587	214	twomonth
color	0.0922072846818921	214	twomonth
compactness	0.0407613174507366	214	twomonth
size	0.1429805254162746	215	twomonth
elongation	0.1152738548833699	215	twomonth
color	0.1124581971833602	215	twomonth
compactness	0.0551335021801723	215	twomonth
size	0.1471407014401057	216	twomonth
elongation	0.0979162596552464	216	twomonth
color	0.1120639514753869	216	twomonth
compactness	0.0547264189593215	216	twomonth
size	0.1557625950028225	217	twomonth
elongation	0.105703468087561	217	twomonth
color	0.1055554340091038	217	twomonth
compactness	0.0478121792110528	217	twomonth
size	0.1512027469783034	218	twomonth
elongation	0.1113499117910791	218	twomonth
color	0.1086474261732236	218	twomonth
compactness	0.0651744888149237	218	twomonth
size	0.140764332391114	219	twomonth
elongation	0.1133253616394104	219	twomonth
color	0.0984063815252912	219	twomonth
compactness	0.0413545649208313	219	twomonth
size	0.1379917145278335	220	twomonth
elongation	0.1032981345453977	220	twomonth
color	0.0989030632735195	220	twomonth
compactness	0.0464081574901593	220	twomonth
size	0.1476761229823976	221	twomonth
elongation	0.1019432350741187	221	twomonth
color	0.1138474313894201	221	twomonth
compactness	0.0605206872716316	221	twomonth
size	0.1357356680535293	222	twomonth
elongation	0.105475281548821	222	twomonth
color	0.1166433279440223	222	twomonth
compactness	0.0550023036110652	222	twomonth
size	0.1582201634286832	223	twomonth
elongation	0.092327873205153	223	twomonth
color	0.1081265522132277	223	twomonth
compactness	0.0655575220116496	223	twomonth
size	0.1374263114916905	224	twomonth
elongation	0.1033612093431176	224	twomonth
color	0.1025251309693652	224	twomonth
compactness	0.0584447273767077	224	twomonth
size	0.1494072698749891	225	twomonth
elongation	0.0980191091563272	225	twomonth
color	0.1022548728857657	225	twomonth
compactness	0.0543965436284191	225	twomonth
size	0.1472028581956508	226	twomonth
elongation	0.089811178619157	226	twomonth
color	0.1079834708197008	226	twomonth
compactness	0.0641443799691074	226	twomonth
size	0.1267298651183281	227	twomonth
elongation	0.0991707066708975	227	twomonth
color	0.1082092241711571	227	twomonth
compactness	0.0366105554745504	227	twomonth
size	0.1261941388860581	228	twomonth
elongation	0.09774806019466	228	twomonth
color	0.1109714628794966	228	twomonth
compactness	0.0374464360005336	228	twomonth
size	0.1466345098230523	229	twomonth
elongation	0.0870229475368255	229	twomonth
color	0.1026173498118712	229	twomonth
compactness	0.0317127599365045	229	twomonth
size	0.1334917076150255	230	twomonth
elongation	0.0996764020056604	230	twomonth
color	0.1048737052002523	230	twomonth
compactness	0.0409875379901616	230	twomonth
size	0.1455953341835322	231	twomonth
elongation	0.1046413331846359	231	twomonth
color	0.1114644883740573	231	twomonth
compactness	0.0590824389539049	231	twomonth
size	0.1197994884383766	232	twomonth
elongation	0.105256906645282	232	twomonth
color	0.1032204691668685	232	twomonth
compactness	0.0243205056462328	232	twomonth
size	0.1558788037604936	233	twomonth
elongation	0.1057681476868976	233	twomonth
color	0.1068756056458861	233	twomonth
compactness	0.0681822449570452	233	twomonth
size	0.1408453596126399	234	twomonth
elongation	0.1117067262264897	234	twomonth
color	0.104414540677158	234	twomonth
compactness	0.0437503048240309	234	twomonth
size	0.1303041426268185	235	twomonth
elongation	0.1079096234037521	235	twomonth
color	0.1139457643005592	235	twomonth
compactness	0.0541869793557023	235	twomonth
size	0.1305406226752028	236	twomonth
elongation	0.0853629326189272	236	twomonth
color	0.0936964971132415	236	twomonth
compactness	0.0379399693081036	236	twomonth
size	0.1389444394642163	237	twomonth
elongation	0.1076483048215078	237	twomonth
color	0.1111089786424406	237	twomonth
compactness	0.050302230146357	237	twomonth
size	0.1557683434870772	238	twomonth
elongation	0.1023631649351382	238	twomonth
color	0.1092235908136822	238	twomonth
compactness	0.0577637298185897	238	twomonth
size	0.1628844388650511	239	twomonth
elongation	0.1145792195506705	239	twomonth
color	0.116151724325888	239	twomonth
compactness	0.0688109174626752	239	twomonth
size	0.1322790618146051	240	twomonth
elongation	0.0952939528717156	240	twomonth
color	0.1082526523397205	240	twomonth
compactness	0.0517223800084289	240	twomonth
size	0.1441911602628391	241	twomonth
elongation	0.0938020967865147	241	twomonth
color	0.1093699222104692	241	twomonth
compactness	0.0514135890736764	241	twomonth
size	0.1557341775841926	242	twomonth
elongation	0.098147269832274	242	twomonth
color	0.1068440603017425	242	twomonth
compactness	0.066698557531238	242	twomonth
size	0.1571458468783485	243	twomonth
elongation	0.119069048195323	243	twomonth
color	0.1123160298532502	243	twomonth
compactness	0.0538044336594654	243	twomonth
size	0.1457781481704295	244	twomonth
elongation	0.0975926585191183	244	twomonth
color	0.1065590350158297	244	twomonth
compactness	0.0447686324080292	244	twomonth
size	0.1352435937387973	245	twomonth
elongation	0.0866763103876171	245	twomonth
color	0.0943291914979059	245	twomonth
compactness	0.0504022286841669	245	twomonth
size	0.1448446593280014	246	twomonth
elongation	0.1142230957893734	246	twomonth
color	0.1004037116538404	246	twomonth
compactness	0.049706260798532	246	twomonth
size	0.1387862241148893	247	twomonth
elongation	0.1030141456010743	247	twomonth
color	0.120619727245303	247	twomonth
compactness	0.0505748038572795	247	twomonth
size	0.1394019213100943	248	twomonth
elongation	0.0957003536456879	248	twomonth
color	0.1225774276465991	248	twomonth
compactness	0.0425266785965946	248	twomonth
size	0.1370238972811991	249	twomonth
elongation	0.0918631510964773	249	twomonth
color	0.11384147982095	249	twomonth
compactness	0.0283151659033313	249	twomonth
size	0.1346469091982297	250	twomonth
elongation	0.1036083894199793	250	twomonth
color	0.1097226694393148	250	twomonth
compactness	0.04919424309742	250	twomonth
size	0.1435182016644048	251	twomonth
elongation	0.1063191431179296	251	twomonth
color	0.1109934613390636	251	twomonth
compactness	0.0563104096107443	251	twomonth
size	0.1423490249675356	252	twomonth
elongation	0.09404807834065	252	twomonth
color	0.1028252687704376	252	twomonth
compactness	0.0530863657516617	252	twomonth
size	0.1543068878504895	253	twomonth
elongation	0.1139008963154168	253	twomonth
color	0.1053581181861736	253	twomonth
compactness	0.0574007450794748	253	twomonth
size	0.1439192549263271	254	twomonth
elongation	0.0888464897080717	254	twomonth
color	0.10081883863276	254	twomonth
compactness	0.059047521731379	254	twomonth
size	0.1505292399379085	255	twomonth
elongation	0.1043460293732176	255	twomonth
color	0.1106942985389693	255	twomonth
compactness	0.0534938349103996	255	twomonth
size	0.1455653323770158	256	twomonth
elongation	0.1001005774810837	256	twomonth
color	0.124108179182117	256	twomonth
compactness	0.0556664824023121	256	twomonth
size	0.1402314296193083	257	twomonth
elongation	0.0985970815056755	257	twomonth
color	0.0913029509622425	257	twomonth
compactness	0.0546685079637302	257	twomonth
size	0.1535146329692722	258	twomonth
elongation	0.1022449580920039	258	twomonth
color	0.1055916309204134	258	twomonth
compactness	0.0556281120513222	258	twomonth
size	0.1571906159924732	259	twomonth
elongation	0.1034241013153369	259	twomonth
color	0.1142508380440829	259	twomonth
compactness	0.0632511775106238	259	twomonth
size	0.1461387182905867	260	twomonth
elongation	0.1077375236658189	260	twomonth
color	0.1105773796716864	260	twomonth
compactness	0.0418849857654037	260	twomonth
size	0.1384848857264869	261	twomonth
elongation	0.09829432247662	261	twomonth
color	0.0984161112225512	261	twomonth
compactness	0.0570404009680086	261	twomonth
size	0.1352126575496813	262	twomonth
elongation	0.091950582313671	262	twomonth
color	0.1032005832094206	262	twomonth
compactness	0.0441270614519606	262	twomonth
size	0.152478240164886	263	twomonth
elongation	0.1001527640045434	263	twomonth
color	0.1081003693744634	263	twomonth
compactness	0.0504609521805733	263	twomonth
size	0.130924511735022	264	twomonth
elongation	0.0987564647143422	264	twomonth
color	0.1193723963065882	264	twomonth
compactness	0.0534577801867326	264	twomonth
size	0.1557449839220847	265	twomonth
elongation	0.1033805685322406	265	twomonth
color	0.1219802395475515	265	twomonth
compactness	0.0676590350572061	265	twomonth
size	0.1249700164297936	266	twomonth
elongation	0.0933710958257343	266	twomonth
color	0.1105727281045203	266	twomonth
compactness	0.0303876320447505	266	twomonth
size	0.1471979222180046	267	twomonth
elongation	0.102920579572637	267	twomonth
color	0.1064748193063518	267	twomonth
compactness	0.0628997912206434	267	twomonth
size	0.1406274859655887	268	twomonth
elongation	0.098448667827047	268	twomonth
color	0.1021542852848648	268	twomonth
compactness	0.0628783615116469	268	twomonth
size	0.150178663649035	269	twomonth
elongation	0.108485645614427	269	twomonth
color	0.1122261063255467	269	twomonth
compactness	0.0529331280979469	269	twomonth
size	0.1411926858750796	270	twomonth
elongation	0.0970144627163804	270	twomonth
color	0.103937115198246	270	twomonth
compactness	0.0539965901022202	270	twomonth
size	0.1278479757748574	271	twomonth
elongation	0.0950997718760942	271	twomonth
color	0.1147321025893459	271	twomonth
compactness	0.0487975395744813	271	twomonth
size	0.1526816511943071	272	twomonth
elongation	0.1070898744867832	272	twomonth
color	0.1196294715644639	272	twomonth
compactness	0.0453307407843879	272	twomonth
size	0.1433694317044008	273	twomonth
elongation	0.1033785980796227	273	twomonth
color	0.1195271167742904	273	twomonth
compactness	0.0464856497553929	273	twomonth
size	0.1380781449183055	274	twomonth
elongation	0.1010488120971116	274	twomonth
color	0.1110123316704927	274	twomonth
compactness	0.0535870084413632	274	twomonth
size	0.1299319536621608	275	twomonth
elongation	0.0850197488402863	275	twomonth
color	0.1024952512518925	275	twomonth
compactness	0.0384976089299796	275	twomonth
size	0.1475920894864204	276	twomonth
elongation	0.1007204574979669	276	twomonth
color	0.1108199721025342	276	twomonth
compactness	0.0742936729625024	276	twomonth
size	0.1295007564050656	277	twomonth
elongation	0.1117315295527428	277	twomonth
color	0.1204901333653056	277	twomonth
compactness	0.0472970943193641	277	twomonth
size	0.1416038751569421	278	twomonth
elongation	0.0977975855913883	278	twomonth
color	0.1119980982843287	278	twomonth
compactness	0.0542424934738892	278	twomonth
size	0.1349442663042507	279	twomonth
elongation	0.0971258034462685	279	twomonth
color	0.1083036977034248	279	twomonth
compactness	0.0455020565812371	279	twomonth
size	0.1315677529042528	280	twomonth
elongation	0.0958046454368293	280	twomonth
color	0.097337414827996	280	twomonth
compactness	0.0414863525530293	280	twomonth
size	0.1252722892007957	281	twomonth
elongation	0.0905702294699143	281	twomonth
color	0.0984199502889022	281	twomonth
compactness	0.0532866675150871	281	twomonth
size	0.1259029974555915	282	twomonth
elongation	0.0965267452225134	282	twomonth
color	0.107420489004966	282	twomonth
compactness	0.0420788890849108	282	twomonth
size	0.1515614483332612	283	twomonth
elongation	0.1072513906596241	283	twomonth
color	0.0904759063826228	283	twomonth
compactness	0.0556299401781561	283	twomonth
size	0.1544578312656711	284	twomonth
elongation	0.1145646950803421	284	twomonth
color	0.1070294933002529	284	twomonth
compactness	0.0625570986893838	284	twomonth
size	0.1742701142816817	285	twomonth
elongation	0.1088758764885652	285	twomonth
color	0.1066490804186555	285	twomonth
compactness	0.0717448172807103	285	twomonth
size	0.1560816054099583	286	twomonth
elongation	0.1079463916433248	286	twomonth
color	0.1175575741736152	286	twomonth
compactness	0.0707042271743801	286	twomonth
size	0.1485116032151835	287	twomonth
elongation	0.1012084797010016	287	twomonth
color	0.1166787123545169	287	twomonth
compactness	0.0565273676408779	287	twomonth
size	0.1257513430971276	288	twomonth
elongation	0.0863359908751528	288	twomonth
color	0.102054936747707	288	twomonth
compactness	0.0441550317925181	288	twomonth
size	0.159467340759962	289	twomonth
elongation	0.1024508399196661	289	twomonth
color	0.1129019038784485	289	twomonth
compactness	0.0602665979542511	289	twomonth
size	0.1261007412514188	290	twomonth
elongation	0.0942102445597153	290	twomonth
color	0.1053974432256211	290	twomonth
compactness	0.0272014710361687	290	twomonth
size	0.1347209488629231	291	twomonth
elongation	0.1031182545667151	291	twomonth
color	0.1091942189092188	291	twomonth
compactness	0.040628575130081	291	twomonth
size	0.1477444547881667	292	twomonth
elongation	0.0821674475769537	292	twomonth
color	0.0965680781187638	292	twomonth
compactness	0.0670940016779134	292	twomonth
size	0.1371657609350314	293	twomonth
elongation	0.1061979094970625	293	twomonth
color	0.0983251923813492	293	twomonth
compactness	0.0548745987954628	293	twomonth
size	0.1402424593965177	294	twomonth
elongation	0.1013131371431442	294	twomonth
color	0.109976799381736	294	twomonth
compactness	0.0536407959953182	294	twomonth
size	0.1478000099275183	295	twomonth
elongation	0.088520268073101	295	twomonth
color	0.0975170587581993	295	twomonth
compactness	0.0646795539434478	295	twomonth
size	0.1471950581322099	296	twomonth
elongation	0.0864029862641642	296	twomonth
color	0.1151435123770367	296	twomonth
compactness	0.0565797942559677	296	twomonth
size	0.1350136340559457	297	twomonth
elongation	0.0969980287352675	297	twomonth
color	0.0926673226433625	297	twomonth
compactness	0.0514648375625845	297	twomonth
size	0.13511328799147	298	twomonth
elongation	0.0907034483180454	298	twomonth
color	0.1081292944034785	298	twomonth
compactness	0.0353932058159102	298	twomonth
size	0.1450092731668698	299	twomonth
elongation	0.0977825735863915	299	twomonth
color	0.1104153670091692	299	twomonth
compactness	0.0552352679072549	299	twomonth
size	0.1515044916200101	300	twomonth
elongation	0.108473741642941	300	twomonth
color	0.0923702723453872	300	twomonth
compactness	0.0707057912384491	300	twomonth
size	0.1391058439019814	301	twomonth
elongation	0.1019242415359969	301	twomonth
color	0.0961742589737184	301	twomonth
compactness	0.0374092844007663	301	twomonth
size	0.1350394311407634	302	twomonth
elongation	0.0992351831307889	302	twomonth
color	0.098837250707502	302	twomonth
compactness	0.0424628160325332	302	twomonth
size	0.1284785418409967	303	twomonth
elongation	0.100928858254749	303	twomonth
color	0.0962132183877991	303	twomonth
compactness	0.0407922534192689	303	twomonth
size	0.1450997457777188	304	twomonth
elongation	0.1033627328889562	304	twomonth
color	0.1002752349624637	304	twomonth
compactness	0.0591874343717273	304	twomonth
size	0.1293135142571524	305	twomonth
elongation	0.0907665028018208	305	twomonth
color	0.1107256407579091	305	twomonth
compactness	0.0399495885114802	305	twomonth
size	0.1483873709547542	306	twomonth
elongation	0.1069957802957885	306	twomonth
color	0.0946460465032475	306	twomonth
compactness	0.0485756659144168	306	twomonth
size	0.1422519507404931	307	twomonth
elongation	0.100689275593136	307	twomonth
color	0.0989379398710046	307	twomonth
compactness	0.0605451638586844	307	twomonth
size	0.1454907442703618	308	twomonth
elongation	0.102470706957402	308	twomonth
color	0.1030689174523449	308	twomonth
compactness	0.0542776747591801	308	twomonth
size	0.1590517030044183	309	twomonth
elongation	0.1144172158431613	309	twomonth
color	0.1060712907765668	309	twomonth
compactness	0.0606302733190588	309	twomonth
size	0.1456903974567188	310	twomonth
elongation	0.1000339477430736	310	twomonth
color	0.1117275558254439	310	twomonth
compactness	0.056402506578128	310	twomonth
size	0.1419193511603312	311	twomonth
elongation	0.0873776086941175	311	twomonth
color	0.0974072492730479	311	twomonth
compactness	0.038912349971012	311	twomonth
size	0.1517469029666359	312	twomonth
elongation	0.0996134897194967	312	twomonth
color	0.109734572576255	312	twomonth
compactness	0.0567859663377818	312	twomonth
size	0.1609415933756324	313	twomonth
elongation	0.1152317847042788	313	twomonth
color	0.1117676324281452	313	twomonth
compactness	0.062854148987359	313	twomonth
size	0.136349130855561	314	twomonth
elongation	0.1029732739447096	314	twomonth
color	0.0875500706351768	314	twomonth
compactness	0.0449075903599199	314	twomonth
size	0.1389239439850186	315	twomonth
elongation	0.1018114788299927	315	twomonth
color	0.1158616209098812	315	twomonth
compactness	0.0419841718023986	315	twomonth
size	0.1424137614315625	316	twomonth
elongation	0.0912312249104965	316	twomonth
color	0.1170721049366344	316	twomonth
compactness	0.0785500600446427	316	twomonth
size	0.1474521149104527	317	twomonth
elongation	0.1068236602439107	317	twomonth
color	0.0934388124797545	317	twomonth
compactness	0.0552842617064012	317	twomonth
size	0.149812710672597	318	twomonth
elongation	0.0966354857675036	318	twomonth
color	0.1295605674639824	318	twomonth
compactness	0.0646126648138504	318	twomonth
size	0.1315872124375248	319	twomonth
elongation	0.097182987200079	319	twomonth
color	0.1071588840550465	319	twomonth
compactness	0.055922379534006	319	twomonth
size	0.1500564626551268	320	twomonth
elongation	0.0921947965546335	320	twomonth
color	0.1197007481984625	320	twomonth
compactness	0.0641783425031757	320	twomonth
size	0.1271675624282907	321	twomonth
elongation	0.0827734328557885	321	twomonth
color	0.0993694996789082	321	twomonth
compactness	0.0383588541032927	321	twomonth
size	0.1391744397723984	322	twomonth
elongation	0.1006426144625844	322	twomonth
color	0.1014900658685772	322	twomonth
compactness	0.0500590892774591	322	twomonth
size	0.1437297986979059	323	twomonth
elongation	0.0985821507564568	323	twomonth
color	0.1073240654707423	323	twomonth
compactness	0.0594744705971573	323	twomonth
size	0.1400741486525809	324	twomonth
elongation	0.1056157118472551	324	twomonth
color	0.1190908647741801	324	twomonth
compactness	0.0500746892931077	324	twomonth
size	0.1360550644013041	325	twomonth
elongation	0.1031189858687176	325	twomonth
color	0.1102856309415292	325	twomonth
compactness	0.0358780656772798	325	twomonth
size	0.1430348008577179	326	twomonth
elongation	0.1000514177353567	326	twomonth
color	0.1089707811850854	326	twomonth
compactness	0.0375549657969013	326	twomonth
size	0.1536529419066926	327	twomonth
elongation	0.0995463115049847	327	twomonth
color	0.1108231408557128	327	twomonth
compactness	0.0589355388065474	327	twomonth
size	0.1420233520062106	328	twomonth
elongation	0.104143682171901	328	twomonth
color	0.1072591263431009	328	twomonth
compactness	0.0516364580472394	328	twomonth
size	0.1483464409343544	329	twomonth
elongation	0.0933686175245035	329	twomonth
color	0.111820160605837	329	twomonth
compactness	0.0571722901628085	329	twomonth
size	0.133200484933898	330	twomonth
elongation	0.1018886921330952	330	twomonth
color	0.1269455742158469	330	twomonth
compactness	0.0571800698581124	330	twomonth
size	0.1487738194103899	331	twomonth
elongation	0.0986857112455956	331	twomonth
color	0.1094003503659921	331	twomonth
compactness	0.0560231905726309	331	twomonth
size	0.1400833502899214	332	twomonth
elongation	0.1031470597400377	332	twomonth
color	0.105220297735424	332	twomonth
compactness	0.0418063153739884	332	twomonth
size	0.1526813261916638	333	twomonth
elongation	0.1119124049147067	333	twomonth
color	0.110566329660602	333	twomonth
compactness	0.0515149891753923	333	twomonth
size	0.141815065937139	334	twomonth
elongation	0.0956095503137047	334	twomonth
color	0.1067226726799769	334	twomonth
compactness	0.053691435108615	334	twomonth
size	0.1429968974244345	335	twomonth
elongation	0.0981895228368658	335	twomonth
color	0.1096387381051221	335	twomonth
compactness	0.055126514673163	335	twomonth
size	0.1410241110664951	336	twomonth
elongation	0.1109584417663255	336	twomonth
color	0.104278588978283	336	twomonth
compactness	0.0544145202089516	336	twomonth
size	0.1633560989512462	337	twomonth
elongation	0.1062774792177288	337	twomonth
color	0.1131851010375274	337	twomonth
compactness	0.063987323561562	337	twomonth
size	0.1517528952028731	338	twomonth
elongation	0.1036756488902694	338	twomonth
color	0.1132486182887425	338	twomonth
compactness	0.0619672637227122	338	twomonth
size	0.1350171278343619	339	twomonth
elongation	0.0986940805907359	339	twomonth
color	0.090880958351436	339	twomonth
compactness	0.0451434187214825	339	twomonth
size	0.1257697260591434	340	twomonth
elongation	0.0898440668953272	340	twomonth
color	0.0958832618068152	340	twomonth
compactness	0.0352508353605965	340	twomonth
size	0.1491693070020445	341	twomonth
elongation	0.1031104540120212	341	twomonth
color	0.1165657747412276	341	twomonth
compactness	0.0559255482871846	341	twomonth
size	0.1526376133361301	342	twomonth
elongation	0.0972071201661631	342	twomonth
color	0.1217927549844832	342	twomonth
compactness	0.0651780231934691	342	twomonth
size	0.1425869878404803	343	twomonth
elongation	0.0906176219024684	343	twomonth
color	0.1100434853861297	343	twomonth
compactness	0.0615731398898612	343	twomonth
size	0.1709145026141857	344	twomonth
elongation	0.1136265564947382	344	twomonth
color	0.1163442667065299	344	twomonth
compactness	0.0785590381786488	344	twomonth
size	0.1540052650847742	345	twomonth
elongation	0.0966575263973026	345	twomonth
color	0.1150914107622729	345	twomonth
compactness	0.0495089856006426	345	twomonth
size	0.1376598665162844	346	twomonth
elongation	0.1019506699778113	346	twomonth
color	0.1054843198752682	346	twomonth
compactness	0.0487456410849212	346	twomonth
size	0.1436613856414758	347	twomonth
elongation	0.1117001445084667	347	twomonth
color	0.108600585501237	347	twomonth
compactness	0.0522397195898793	347	twomonth
size	0.128740270532238	348	twomonth
elongation	0.1058141587712247	348	twomonth
color	0.1064936896377809	348	twomonth
compactness	0.0396023256631361	348	twomonth
size	0.1591797743585725	349	twomonth
elongation	0.1036148086264461	349	twomonth
color	0.1107259860707555	349	twomonth
compactness	0.0635680325159654	349	twomonth
size	0.1360128343703308	350	twomonth
elongation	0.0850038633356754	350	twomonth
color	0.1046039549296621	350	twomonth
compactness	0.0491206305235783	350	twomonth
size	0.1345481896453051	351	twomonth
elongation	0.1045610118480226	351	twomonth
color	0.0921063111431041	351	twomonth
compactness	0.0445498665635822	351	twomonth
size	0.1549650994539808	352	twomonth
elongation	0.1079131783440423	352	twomonth
color	0.1113663992131627	352	twomonth
compactness	0.071515387363066	352	twomonth
size	0.1471003807996622	353	twomonth
elongation	0.1037776858335695	353	twomonth
color	0.1169663376430378	353	twomonth
compactness	0.0527735326253545	353	twomonth
size	0.1409528948622659	354	twomonth
elongation	0.1062105650844955	354	twomonth
color	0.1073197998414634	354	twomonth
compactness	0.0513617718341978	354	twomonth
size	0.1318458129783236	355	twomonth
elongation	0.0966363795810623	355	twomonth
color	0.1035148382121542	355	twomonth
compactness	0.0441900099526051	355	twomonth
size	0.144165810056656	356	twomonth
elongation	0.1047085113991479	356	twomonth
color	0.1090338718733725	356	twomonth
compactness	0.0553397555120678	356	twomonth
size	0.1415662357883065	357	twomonth
elongation	0.1080330306166824	357	twomonth
color	0.1121018952634489	357	twomonth
compactness	0.0519861380855082	357	twomonth
size	0.1460311424156302	358	twomonth
elongation	0.0894077030531948	358	twomonth
color	0.1073242889084664	358	twomonth
compactness	0.045100092115521	358	twomonth
size	0.1431637253438109	359	twomonth
elongation	0.1009152479119238	359	twomonth
color	0.1202547518791912	359	twomonth
compactness	0.0514846016449101	359	twomonth
size	0.1349354912328797	360	twomonth
elongation	0.1057648161999971	360	twomonth
color	0.102022883590554	360	twomonth
compactness	0.0495205027996956	360	twomonth
size	0.1553900200975257	361	twomonth
elongation	0.1113719524208782	361	twomonth
color	0.1176657180320958	361	twomonth
compactness	0.0600765133885746	361	twomonth
size	0.145902867934824	362	twomonth
elongation	0.111401082617313	362	twomonth
color	0.1170026970545104	362	twomonth
compactness	0.0484562282946073	362	twomonth
size	0.153379431869629	363	twomonth
elongation	0.1157539546480437	363	twomonth
color	0.1027435515009659	363	twomonth
compactness	0.0552251725846281	363	twomonth
size	0.145319650691291	364	twomonth
elongation	0.1062204173475854	364	twomonth
color	0.1022724635284111	364	twomonth
compactness	0.0517991816479696	364	twomonth
size	0.1369350699962322	365	twomonth
elongation	0.1017036727264502	365	twomonth
color	0.1065222490414292	365	twomonth
compactness	0.0459388976444384	365	twomonth
size	0.1658867726592007	366	twomonth
elongation	0.1046257930170818	366	twomonth
color	0.1146870494191525	366	twomonth
compactness	0.0692677257334058	366	twomonth
size	0.1648432094839951	367	twomonth
elongation	0.1040110118002718	367	twomonth
color	0.1128169366057166	367	twomonth
compactness	0.0639189719304975	367	twomonth
size	0.133443200970502	368	twomonth
elongation	0.1001570299328916	368	twomonth
color	0.1072173231761676	368	twomonth
compactness	0.0512567357913348	368	twomonth
size	0.1518565101081135	369	twomonth
elongation	0.1081533094821572	369	twomonth
color	0.1137642109934406	369	twomonth
compactness	0.0660299099855084	369	twomonth
size	0.1440220166996287	370	twomonth
elongation	0.098894558909157	370	twomonth
color	0.1024204402393485	370	twomonth
compactness	0.0588625152957965	370	twomonth
size	0.14735164846832	371	twomonth
elongation	0.1051734569612133	371	twomonth
color	0.1116193713419225	371	twomonth
compactness	0.0525980933868689	371	twomonth
size	0.1545381272312495	372	twomonth
elongation	0.1008834769027019	372	twomonth
color	0.1031956878920101	372	twomonth
compactness	0.076487567350728	372	twomonth
size	0.1352568172838496	373	twomonth
elongation	0.0883787408216632	373	twomonth
color	0.0936696642738251	373	twomonth
compactness	0.0515645314125888	373	twomonth
size	0.1227645484918643	374	twomonth
elongation	0.0895783401871231	374	twomonth
color	0.1042236232981462	374	twomonth
compactness	0.0536169694089175	374	twomonth
size	0.1243590520855827	375	twomonth
elongation	0.0950318420456352	375	twomonth
color	0.10207455864239	375	twomonth
compactness	0.0303928523624871	375	twomonth
size	0.1423147168759946	376	twomonth
elongation	0.1066816860856935	376	twomonth
color	0.0988571569774702	376	twomonth
compactness	0.0562716736343877	376	twomonth
size	0.1546206372773358	377	twomonth
elongation	0.1044227145137627	377	twomonth
color	0.1079696583058453	377	twomonth
compactness	0.0611757863662704	377	twomonth
size	0.1415984923006612	378	twomonth
elongation	0.0911568758735706	378	twomonth
color	0.1134338887870898	378	twomonth
compactness	0.0612708083365883	378	twomonth
size	0.1581191282319246	379	twomonth
elongation	0.0995304056864292	379	twomonth
color	0.1163679917303288	379	twomonth
compactness	0.0699407607835365	379	twomonth
size	0.133051227469929	380	twomonth
elongation	0.0991562228284581	380	twomonth
color	0.1022216212899105	380	twomonth
compactness	0.065369590573133	380	twomonth
size	0.1378378460888616	381	twomonth
elongation	0.0872058339792964	381	twomonth
color	0.1031069831155291	381	twomonth
compactness	0.0561717766591797	381	twomonth
size	0.1365063102589623	382	twomonth
elongation	0.0945887339739237	382	twomonth
color	0.1088255872894394	382	twomonth
compactness	0.0574708638998119	382	twomonth
size	0.1441624178415658	383	twomonth
elongation	0.1109062958707548	383	twomonth
color	0.105322571275516	383	twomonth
compactness	0.0589372653707793	383	twomonth
size	0.1439470629650007	384	twomonth
elongation	0.0963827193559002	384	twomonth
color	0.1096500115539307	384	twomonth
compactness	0.0420525437459834	384	twomonth
size	0.141883966497534	385	twomonth
elongation	0.1007913937922142	385	twomonth
color	0.116710826449231	385	twomonth
compactness	0.0502264441328351	385	twomonth
size	0.1396386247977959	386	twomonth
elongation	0.1016234935874484	386	twomonth
color	0.1045850033481515	386	twomonth
compactness	0.0558068825431494	386	twomonth
size	0.1575029435327546	387	twomonth
elongation	0.1003371536789084	387	twomonth
color	0.1159233100342625	387	twomonth
compactness	0.0670201047287864	387	twomonth
size	0.1478134975372183	388	twomonth
elongation	0.0866639188814627	388	twomonth
color	0.1043556546805887	388	twomonth
compactness	0.0580129238185596	388	twomonth
size	0.1309845153480547	389	twomonth
elongation	0.093139151207259	389	twomonth
color	0.1132545292321718	389	twomonth
compactness	0.0513766609116333	389	twomonth
size	0.1357927466427717	390	twomonth
elongation	0.1083425338753169	390	twomonth
color	0.1011399592673805	390	twomonth
compactness	0.058765888636369	390	twomonth
size	0.1524125083802638	391	twomonth
elongation	0.1026493071575802	391	twomonth
color	0.0998529986014126	391	twomonth
compactness	0.0431399542117798	391	twomonth
size	0.1618347615776171	392	twomonth
elongation	0.1018906828996577	392	twomonth
color	0.1146974697421053	392	twomonth
compactness	0.0581540348976101	392	twomonth
size	0.1626788746931177	393	twomonth
elongation	0.1071555494694011	393	twomonth
color	0.1157127301355269	393	twomonth
compactness	0.0668062748267907	393	twomonth
size	0.1619426827678822	394	twomonth
elongation	0.098737491490165	394	twomonth
color	0.1064984224550284	394	twomonth
compactness	0.0696278260946274	394	twomonth
size	0.1425224951284359	395	twomonth
elongation	0.107407625206891	395	twomonth
color	0.1105715906033793	395	twomonth
compactness	0.0502018050456192	395	twomonth
size	0.1489625443828636	396	twomonth
elongation	0.1165422169510139	396	twomonth
color	0.1161677915295052	396	twomonth
compactness	0.0673621675719143	396	twomonth
size	0.1432683355696466	397	twomonth
elongation	0.1100238581210117	397	twomonth
color	0.1181359731913152	397	twomonth
compactness	0.0541929715492131	397	twomonth
size	0.1675732723136589	398	twomonth
elongation	0.1090411507411414	398	twomonth
color	0.1087588403474846	398	twomonth
compactness	0.0630368194830983	398	twomonth
size	0.1316656802632342	399	twomonth
elongation	0.0983028340193719	399	twomonth
color	0.1094899082683289	399	twomonth
compactness	0.0529929890954943	399	twomonth
size	0.1491444239871612	400	twomonth
elongation	0.1089058801846142	400	twomonth
color	0.1027946984272721	400	twomonth
compactness	0.0569079023975975	400	twomonth
size	0.1527385063442322	401	twomonth
elongation	0.0902378933376446	401	twomonth
color	0.1157505114234258	401	twomonth
compactness	0.072747646411662	401	twomonth
size	0.1452346421873838	402	twomonth
elongation	0.1013788324397066	402	twomonth
color	0.108650858989167	402	twomonth
compactness	0.0567584225601522	402	twomonth
size	0.158218497790136	403	twomonth
elongation	0.1028302028334886	403	twomonth
color	0.1201055361045108	403	twomonth
compactness	0.0604322262453951	403	twomonth
size	0.1420629007653761	404	twomonth
elongation	0.0934223072798573	404	twomonth
color	0.1119614951226116	404	twomonth
compactness	0.047423742883907	404	twomonth
size	0.1194579919108524	405	twomonth
elongation	0.0826661955426925	405	twomonth
color	0.114290955271825	405	twomonth
compactness	0.0381454507642249	405	twomonth
size	0.1683049954525481	406	twomonth
elongation	0.1026614955242894	406	twomonth
color	0.1144946086011125	406	twomonth
compactness	0.0729144325164674	406	twomonth
size	0.1308081404760292	407	twomonth
elongation	0.0980695080526696	407	twomonth
color	0.0999448315060314	407	twomonth
compactness	0.0378990598920668	407	twomonth
size	0.1433354689281683	408	twomonth
elongation	0.09817195127486	408	twomonth
color	0.114349820955874	408	twomonth
compactness	0.0468843439053285	408	twomonth
size	0.1545540117354443	409	twomonth
elongation	0.1029154401446747	409	twomonth
color	0.1258700262619499	409	twomonth
compactness	0.0589312934897888	409	twomonth
size	0.1446796798611591	410	twomonth
elongation	0.1085088441390634	410	twomonth
color	0.1143299959359872	410	twomonth
compactness	0.0501012783822796	410	twomonth
size	0.1361209180619176	411	twomonth
elongation	0.0824211687439493	411	twomonth
color	0.103803702564418	411	twomonth
compactness	0.0542462716026791	411	twomonth
size	0.1435061765666	412	twomonth
elongation	0.1060840295241099	412	twomonth
color	0.1254513852170054	412	twomonth
compactness	0.0589056184640339	412	twomonth
size	0.1518924838382018	413	twomonth
elongation	0.1023996894073766	413	twomonth
color	0.1002652818274796	413	twomonth
compactness	0.0706237489686514	413	twomonth
size	0.1396084198646274	414	twomonth
elongation	0.0923555407975828	414	twomonth
color	0.1138529157699216	414	twomonth
compactness	0.0485209439845245	414	twomonth
size	0.1303760494616648	415	twomonth
elongation	0.1010396098802462	415	twomonth
color	0.1204206645456204	415	twomonth
compactness	0.0601826666200584	415	twomonth
size	0.1505864607158073	416	twomonth
elongation	0.1013181953153285	416	twomonth
color	0.1133278574307284	416	twomonth
compactness	0.0602871135998306	416	twomonth
size	0.1472468960538279	417	twomonth
elongation	0.0969292254051943	417	twomonth
color	0.1211508590280886	417	twomonth
compactness	0.0644855084362981	417	twomonth
size	0.1434639871609572	418	twomonth
elongation	0.0990465478420202	418	twomonth
color	0.1143311334371283	418	twomonth
compactness	0.0508148978481211	418	twomonth
size	0.1410812099684026	419	twomonth
elongation	0.0975439050522816	419	twomonth
color	0.1211420027692047	419	twomonth
compactness	0.0398874931366915	419	twomonth
size	0.1222754195135879	420	twomonth
elongation	0.1135469461461829	420	twomonth
color	0.1016333706998283	420	twomonth
compactness	0.0483295391050236	420	twomonth
size	0.1429923677000925	421	twomonth
elongation	0.1059310045800765	421	twomonth
color	0.1098370289290304	421	twomonth
compactness	0.0572986543520661	421	twomonth
size	0.1587612522045689	422	twomonth
elongation	0.0986495524243584	422	twomonth
color	0.1102115714922392	422	twomonth
compactness	0.0635562715666678	422	twomonth
size	0.1342539403770613	423	twomonth
elongation	0.099825567300236	423	twomonth
color	0.1078330362937979	423	twomonth
compactness	0.0451263358918465	423	twomonth
size	0.1414759459914444	424	twomonth
elongation	0.0931235094699823	424	twomonth
color	0.1018855100152527	424	twomonth
compactness	0.0630586148174615	424	twomonth
size	0.1503545307044302	425	twomonth
elongation	0.1147286895544138	425	twomonth
color	0.1165017496770032	425	twomonth
compactness	0.0518332254321194	425	twomonth
size	0.1384679652763663	426	twomonth
elongation	0.0973498053124383	426	twomonth
color	0.1048209535848364	426	twomonth
compactness	0.0450021654547894	426	twomonth
size	0.1311181320598115	427	twomonth
elongation	0.0953125401309471	427	twomonth
color	0.1330216178108095	427	twomonth
compactness	0.0368574338471974	427	twomonth
size	0.1388947953104411	428	twomonth
elongation	0.089964975493082	428	twomonth
color	0.0985364629057776	428	twomonth
compactness	0.0507810775016954	428	twomonth
size	0.1438963625526345	429	twomonth
elongation	0.0974941155742747	429	twomonth
color	0.1159608678844372	429	twomonth
compactness	0.0707765600594382	429	twomonth
size	0.1448915003339775	430	twomonth
elongation	0.0999787547558256	430	twomonth
color	0.0977354183522388	430	twomonth
compactness	0.0531928642959918	430	twomonth
size	0.1288652137359497	431	twomonth
elongation	0.1092510750437621	431	twomonth
color	0.1185349110914953	431	twomonth
compactness	0.0395467912324287	431	twomonth
size	0.1557852233118673	432	twomonth
elongation	0.1033596654833344	432	twomonth
color	0.1103760622822421	432	twomonth
compactness	0.0646919852059177	432	twomonth
size	0.1408479393211217	433	twomonth
elongation	0.101121210995364	433	twomonth
color	0.1006878025638159	433	twomonth
compactness	0.0470227331066486	433	twomonth
size	0.1403973028434198	434	twomonth
elongation	0.1009004187324277	434	twomonth
color	0.1203247285118857	434	twomonth
compactness	0.0564615956999011	434	twomonth
size	0.1518910416389718	435	twomonth
elongation	0.1015644612646871	435	twomonth
color	0.1039624855361953	435	twomonth
compactness	0.0548056581013074	435	twomonth
size	0.1359224430101427	436	twomonth
elongation	0.1071672503014418	436	twomonth
color	0.1044893313771816	436	twomonth
compactness	0.0399599478968718	436	twomonth
size	0.1414824257316467	437	twomonth
elongation	0.1163141929238301	437	twomonth
color	0.1130086258605028	437	twomonth
compactness	0.0512931764528889	437	twomonth
size	0.148702136014861	438	twomonth
elongation	0.0973789151949287	438	twomonth
color	0.0998757079991927	438	twomonth
compactness	0.059871661620585	438	twomonth
size	0.1407742449717368	439	twomonth
elongation	0.0974270592434299	439	twomonth
color	0.1095603520889921	439	twomonth
compactness	0.0569417836815843	439	twomonth
size	0.1483674442301824	440	twomonth
elongation	0.1033066257742051	440	twomonth
color	0.1193440400281437	440	twomonth
compactness	0.0561779110403332	440	twomonth
size	0.1477741519047049	441	twomonth
elongation	0.1070191210180366	441	twomonth
color	0.1180105027529541	441	twomonth
compactness	0.0687406564546954	441	twomonth
size	0.1441373520126956	442	twomonth
elongation	0.1053004191144337	442	twomonth
color	0.1178450978995342	442	twomonth
compactness	0.0456931161478916	442	twomonth
size	0.1603640230530281	443	twomonth
elongation	0.1112637197245008	443	twomonth
color	0.1120410186398827	443	twomonth
compactness	0.0748223063052818	443	twomonth
size	0.1477979989736624	444	twomonth
elongation	0.1016500439129299	444	twomonth
color	0.102429601186038	444	twomonth
compactness	0.0649328916975743	444	twomonth
size	0.1413656279066845	445	twomonth
elongation	0.1045574162798434	445	twomonth
color	0.1089803686947028	445	twomonth
compactness	0.053148603314093	445	twomonth
size	0.1475159779298755	446	twomonth
elongation	0.0901924104158749	446	twomonth
color	0.1058959124756424	446	twomonth
compactness	0.0547388299092711	446	twomonth
size	0.137131615344812	447	twomonth
elongation	0.0959831440672849	447	twomonth
color	0.1116291010391825	447	twomonth
compactness	0.0432242511713392	447	twomonth
size	0.1546695501751634	448	twomonth
elongation	0.111502916421168	448	twomonth
color	0.1115602822201494	448	twomonth
compactness	0.0549203629038694	448	twomonth
size	0.1482206242860386	449	twomonth
elongation	0.1069879187992611	449	twomonth
color	0.1036168476894813	449	twomonth
compactness	0.0482668952921847	449	twomonth
size	0.1406110123941027	450	twomonth
elongation	0.1159870571613563	450	twomonth
color	0.123178739187283	450	twomonth
compactness	0.0472351817572587	450	twomonth
size	0.1438844390181558	451	twomonth
elongation	0.1114293393141338	451	twomonth
color	0.1058848015269969	451	twomonth
compactness	0.0521682601431973	451	twomonth
size	0.1390255276237379	452	twomonth
elongation	0.0983820990308704	452	twomonth
color	0.1067178383001275	452	twomonth
compactness	0.0478355792345257	452	twomonth
size	0.1558696224358183	453	twomonth
elongation	0.1007635636882283	453	twomonth
color	0.1069222431926688	453	twomonth
compactness	0.0531827892858854	453	twomonth
size	0.1374762400227787	454	twomonth
elongation	0.1127501723004607	454	twomonth
color	0.1031660316122615	454	twomonth
compactness	0.0322219541972842	454	twomonth
size	0.1272697148216359	455	twomonth
elongation	0.0834042620887655	455	twomonth
color	0.1066755273201848	455	twomonth
compactness	0.0494994793411067	455	twomonth
size	0.1519294732015507	456	twomonth
elongation	0.093997577874585	456	twomonth
color	0.1154344079813381	456	twomonth
compactness	0.0639947376314991	456	twomonth
size	0.1455827200184363	457	twomonth
elongation	0.1060275161304685	457	twomonth
color	0.1007310885447367	457	twomonth
compactness	0.0489727147502019	457	twomonth
size	0.1420834368699042	458	twomonth
elongation	0.1034704171088317	458	twomonth
color	0.1269913180117331	458	twomonth
compactness	0.0532224190131385	458	twomonth
size	0.1455613307819693	459	twomonth
elongation	0.1002213235672824	459	twomonth
color	0.1117771386876811	459	twomonth
compactness	0.0524370354128095	459	twomonth
size	0.1415431809132922	460	twomonth
elongation	0.0930710385512994	460	twomonth
color	0.0945729823674559	460	twomonth
compactness	0.053790032082519	460	twomonth
size	0.1699853809947778	461	twomonth
elongation	0.108259429528305	461	twomonth
color	0.1115152290499559	461	twomonth
compactness	0.0593501579724576	461	twomonth
size	0.1441079595861356	462	twomonth
elongation	0.1041721623221114	462	twomonth
color	0.1052529196431475	462	twomonth
compactness	0.0636685998043458	462	twomonth
size	0.137482151008355	463	twomonth
elongation	0.1007612072706645	463	twomonth
color	0.105924918754739	463	twomonth
compactness	0.049034342937022	463	twomonth
size	0.1447348084345413	464	twomonth
elongation	0.099481469394092	464	twomonth
color	0.1134068528224697	464	twomonth
compactness	0.0367011290029059	464	twomonth
size	0.1431437579939087	465	twomonth
elongation	0.1013911630040274	465	twomonth
color	0.117531127272086	465	twomonth
compactness	0.0412473351257676	465	twomonth
size	0.1287088671518221	466	twomonth
elongation	0.090529256243827	466	twomonth
color	0.1161966149959184	466	twomonth
compactness	0.0376212455508874	466	twomonth
size	0.1393549990534573	467	twomonth
elongation	0.1076295753646647	467	twomonth
color	0.1049678740447143	467	twomonth
compactness	0.0595167003270185	467	twomonth
size	0.1380653885645532	468	twomonth
elongation	0.0985530611879109	468	twomonth
color	0.1121812156555163	468	twomonth
compactness	0.0361270362395256	468	twomonth
size	0.1434445479403504	469	twomonth
elongation	0.1027529285885526	469	twomonth
color	0.1067782883607657	469	twomonth
compactness	0.0470472096937014	469	twomonth
size	0.1542680500346065	470	twomonth
elongation	0.1138421890157677	470	twomonth
color	0.1093798753454534	470	twomonth
compactness	0.0534143723306896	470	twomonth
size	0.1449119348751796	471	twomonth
elongation	0.0962018846218253	471	twomonth
color	0.1059530719079798	471	twomonth
compactness	0.0615942242860113	471	twomonth
size	0.1631407643873464	472	twomonth
elongation	0.1139099969625597	472	twomonth
color	0.1014791580451354	472	twomonth
compactness	0.0563095564848885	472	twomonth
size	0.151473555430894	473	twomonth
elongation	0.1011056301999208	473	twomonth
color	0.1002256521002264	473	twomonth
compactness	0.0671923752140933	473	twomonth
size	0.1392265823839945	474	twomonth
elongation	0.0930249665251388	474	twomonth
color	0.1045452517457761	474	twomonth
compactness	0.051104310638435	474	twomonth
size	0.1551194553969177	475	twomonth
elongation	0.1013117964228062	475	twomonth
color	0.1052731306009214	475	twomonth
compactness	0.0508172947255254	475	twomonth
size	0.1435619957705993	476	twomonth
elongation	0.1096787038897529	476	twomonth
color	0.1043323359071973	476	twomonth
compactness	0.0430742432083642	476	twomonth
size	0.1473935738093151	477	twomonth
elongation	0.1027140883266394	477	twomonth
color	0.1074886781358675	477	twomonth
compactness	0.0570439556590744	477	twomonth
size	0.1375055511986779	478	twomonth
elongation	0.0998961379434821	478	twomonth
color	0.1082435320180718	478	twomonth
compactness	0.0515360126339812	478	twomonth
size	0.1507518667486189	479	twomonth
elongation	0.1158284865104702	479	twomonth
color	0.1045941033572798	479	twomonth
compactness	0.0645077100210688	479	twomonth
size	0.1473366374087292	480	twomonth
elongation	0.1023571926354507	480	twomonth
color	0.1174600943883319	480	twomonth
compactness	0.062087310718133	480	twomonth
size	0.1530910529616311	481	twomonth
elongation	0.1085511174575997	481	twomonth
color	0.1076185360786298	481	twomonth
compactness	0.0695545385211117	481	twomonth
size	0.1391555896190827	482	twomonth
elongation	0.0939760044655098	482	twomonth
color	0.0909916006499228	482	twomonth
compactness	0.0628784224492081	482	twomonth
size	0.1413611591203381	483	twomonth
elongation	0.1125075222332259	483	twomonth
color	0.1257727089768296	483	twomonth
compactness	0.0465514826339308	483	twomonth
size	0.1566320989498366	484	twomonth
elongation	0.0942703738354805	484	twomonth
color	0.1037501181356667	484	twomonth
compactness	0.0655745235912041	484	twomonth
size	0.1510389253333782	485	twomonth
elongation	0.1022432923485536	485	twomonth
color	0.1153047734762999	485	twomonth
compactness	0.0650245824145506	485	twomonth
size	0.1253162864336424	486	twomonth
elongation	0.097482414742234	486	twomonth
color	0.1062250971808521	486	twomonth
compactness	0.0451641171797454	486	twomonth
size	0.1314938351155507	487	twomonth
elongation	0.112634118735445	487	twomonth
color	0.1089927796446523	487	twomonth
compactness	0.0473738959589049	487	twomonth
size	0.1464112736323854	488	twomonth
elongation	0.1024336136947171	488	twomonth
color	0.1075196141043998	488	twomonth
compactness	0.0524402244785085	488	twomonth
size	0.140906744486907	489	twomonth
elongation	0.09548612278683	489	twomonth
color	0.1168301015688775	489	twomonth
compactness	0.0562027532527527	489	twomonth
size	0.1463485684348796	490	twomonth
elongation	0.102406758660068	490	twomonth
color	0.107225509121879	490	twomonth
compactness	0.0542642278706913	490	twomonth
size	0.1323669750296375	491	twomonth
elongation	0.1056446592181893	491	twomonth
color	0.1185955439648169	491	twomonth
compactness	0.0463094589536535	491	twomonth
size	0.1471233747366809	492	twomonth
elongation	0.0978444701753295	492	twomonth
color	0.1128406616295156	492	twomonth
compactness	0.0521241007239004	492	twomonth
size	0.1383804989399685	493	twomonth
elongation	0.0938124162703284	493	twomonth
color	0.1120119107981842	493	twomonth
compactness	0.0684500452256793	493	twomonth
size	0.1374307599653717	494	twomonth
elongation	0.0944652048773264	494	twomonth
color	0.1021582259138177	494	twomonth
compactness	0.0585302634000101	494	twomonth
size	0.1315916405985407	495	twomonth
elongation	0.1101296734579917	495	twomonth
color	0.1124210658961133	495	twomonth
compactness	0.0640229923473418	495	twomonth
size	0.1507162586465044	496	twomonth
elongation	0.1009766772801379	496	twomonth
color	0.1186539221483769	496	twomonth
compactness	0.0510627918467869	496	twomonth
size	0.15441147776366	497	twomonth
elongation	0.1032177928948398	497	twomonth
color	0.1116000338225248	497	twomonth
compactness	0.0731354733631965	497	twomonth
size	0.1419447826171752	498	twomonth
elongation	0.1040735990633234	498	twomonth
color	0.110205558986208	498	twomonth
compactness	0.0539030306333694	498	twomonth
size	0.1261349884049642	499	twomonth
elongation	0.0839465834654895	499	twomonth
color	0.1159477459962745	499	twomonth
[truncated: 10,001 more rows]
