# Supplementary material for: Infants have rich visual categories in ventrotemporal cortex at 2 months of age
Source: Nat Neurosci. 2026 Feb 2;29(3):693–702. doi: 10.1038/s41593-025-02187-8 (PMC12971487; doi:10.1038/s41593-025-02187-8)
Supplement: Supplementary file 13 — One .csv file for each RSM plot. Only the group average RSMs are provided for each ROI/age group. The full set of RSMs is available at OpenNeuro (OpenNeuro accession number: ds006883, https://doi.org/10.18112/openneuro.ds006883.v1.0.0) under derivatives/foundcog_rdms/. Statistical source data comprising .csv files of the bootstrap distributions for the trace values reported for the variance partitioning analysis. [file 41593_2025_2187_MOESM13_ESM.zip]

Archive with 30 entries (29 files):
- ODoherty_ED_Fig4/
- ODoherty_ED_Fig4/ninemonth_both_vvc_category_covariance_acrosssub_rdm.csv
- ODoherty_ED_Fig4/twomonth_both_LO_category_covariance_acrosssub_rdm.csv
- ODoherty_ED_Fig4/ninemonth_both_evc_category_covariance_acrosssub_rdm.csv
- ODoherty_ED_Fig4/adult_both_LO_category_correlation_withinsub-acrossrunrep_rdm.csv
- ODoherty_ED_Fig4/adult_both_evc_category_covariance_acrosssub_rdm.csv
- ODoherty_ED_Fig4/twomonth_both_evc_category_correlation_withinsub-withinrunrep_rdm.csv
- ODoherty_ED_Fig4/twomonth_both_vvc_category_correlation_withinsub-acrossrunrep_rdm.csv
- ODoherty_ED_Fig4/adult_both_vvc_category_covariance_acrosssub_rdm.csv
- ODoherty_ED_Fig4/ninemonth_both_evc_category_correlation_withinsub-withinrunrep_rdm.csv
- ODoherty_ED_Fig4/twomonth_both_evc_category_covariance_acrosssub_rdm.csv
- ODoherty_ED_Fig4/twomonth_both_vvc_category_covariance_acrosssub_rdm.csv
- ODoherty_ED_Fig4/ninemonth_both_vvc_category_correlation_withinsub-acrossrunrep_rdm.csv
- ODoherty_ED_Fig4/adult_both_vvc_category_correlation_withinsub-withinrunrep_rdm.csv
- ODoherty_ED_Fig4/adult_both_evc_category_correlation_withinsub-acrossrunrep_rdm.csv
- ODoherty_ED_Fig4/ninemonth_both_LO_category_correlation_withinsub-withinrunrep_rdm.csv
- ODoherty_ED_Fig4/twomonth_both_LO_category_correlation_withinsub-withinrunrep_rdm.csv
- ODoherty_ED_Fig4/adult_both_LO_category_correlation_withinsub-withinrunrep_rdm.csv
- ODoherty_ED_Fig4/twomonth_both_evc_category_correlation_withinsub-acrossrunrep_rdm.csv
- ODoherty_ED_Fig4/adult_both_LO_category_covariance_acrosssub_rdm.csv
- ODoherty_ED_Fig4/trace_covar_results_bootstrap.csv
- ODoherty_ED_Fig4/twomonth_both_vvc_category_correlation_withinsub-withinrunrep_rdm.csv
- ODoherty_ED_Fig4/ninemonth_both_evc_category_correlation_withinsub-acrossrunrep_rdm.csv
- ODoherty_ED_Fig4/ninemonth_both_LO_category_covariance_acrosssub_rdm.csv
- ODoherty_ED_Fig4/ninemonth_both_vvc_category_correlation_withinsub-withinrunrep_rdm.csv
- ODoherty_ED_Fig4/adult_both_vvc_category_correlation_withinsub-acrossrunrep_rdm.csv
- ODoherty_ED_Fig4/trace_covar_results.csv
- ODoherty_ED_Fig4/twomonth_both_LO_category_correlation_withinsub-acrossrunrep_rdm.csv
- ODoherty_ED_Fig4/adult_both_evc_category_correlation_withinsub-withinrunrep_rdm.csv
- ODoherty_ED_Fig4/ninemonth_both_LO_category_correlation_withinsub-acrossrunrep_rdm.csv
