# Supplementary material for: Infants have rich visual categories in ventrotemporal cortex at 2 months of age
Source: Nat Neurosci. 2026 Feb 2;29(3):693–702. doi: 10.1038/s41593-025-02187-8 (PMC12971487; doi:10.1038/s41593-025-02187-8)
Supplement: Supplementary file 13 — One .csv file for each RSM plot. Only the group average RSMs are provided for each ROI/age group. The full set of RSMs is available at OpenNeuro (OpenNeuro accession number: ds006883, https://doi.org/10.18112/openneuro.ds006883.v1.0.0) under derivatives/foundcog_rdms/. Statistical source data comprising .csv files of the bootstrap distributions for the trace values reported for the variance partitioning analysis. [file 41593_2025_2187_MOESM13_ESM.zip › ODoherty_ED_Fig4/ninemonth_both_vvc_category_covariance_acrosssub_rdm.csv]

	cat_rep2	crab_rep2	seabird_rep2	squirrel_rep2	rubberduck_rep2	dishware_rep2	fence_rep2	food_rep2	shelves_rep2	shoppingcart_rep2	towel_rep2	tree_rep2
cat_rep2	0.009517572487585155	0.0017318428718875016	0.003444967560592313	0.007894092892781857	0.005853083270169881	7.265888014578412e-05	-0.013807176772748637	-0.004662111692914182	-0.0085372226020587	-0.0007078408153816906	0.001102617820304157	-0.0025327868435320662
crab_rep2	0.0017318428718875016	0.002742507524594041	0.0007707637946811524	0.0019192832141029497	0.004292178666982415	-0.000535650623400621	-0.0036384070709090306	-0.00018877483888105707	-0.002379128123390335	-0.0015623502796035006	-0.0006872156662196559	-0.0023593549637172776
seabird_rep2	0.003444967560592313	0.0007707637946811524	0.0009901591525182233	0.0036125329212268833	0.002908271043610529	0.0006299611070524726	-0.005333916073014182	-0.002435543527574008	-0.0033547629729593184	-0.00040455763350413245	0.0002023392888055198	-0.0010247237184931068
squirrel_rep2	0.007894092892781857	0.0019192832141029497	0.0036125329212268833	0.00763164812624673	0.006285989650229044	0.000657796949880855	-0.011554344243085537	-0.00575302539197362	-0.006904364189602779	-0.002157922569346883	0.0006489764931589398	-0.001697302881170116
rubberduck_rep2	0.005853083270169881	0.004292178666982415	0.002908271043610529	0.006285989650229044	0.011014767641160703	0.0010246954839218054	-0.012773963360903274	-0.0023547095190451046	-0.008204463511199559	-0.004547853745296622	2.9021787803991244e-05	-0.003797045541065448
dishware_rep2	7.265888014578412e-05	-0.000535650623400621	0.0006299611070524726	0.000657796949880855	0.0010246954839218054	0.0007638699370983558	-0.0014448076757367862	-0.0011807200453166531	0.00015389366434281595	-0.00010479631473975873	1.722069196265402e-05	-0.00021581696646880884
fence_rep2	-0.013807176772748637	-0.0036384070709090306	-0.005333916073014182	-0.011554344243085537	-0.012773963360903274	-0.0014448076757367862	0.020833538464351337	0.007049472077466837	0.011710425761398765	0.0043203728501802225	-0.0008316907070984713	0.005221136154657961
food_rep2	-0.004662111692914182	-0.00018877483888105707	-0.002435543527574008	-0.00575302539197362	-0.0023547095190451046	-0.0011807200453166531	0.007049472077466837	0.003634057955859238	0.005357892128523837	0.00048809449357234305	-0.0008403796858808067	0.0007243098731598254
shelves_rep2	-0.0085372226020587	-0.002379128123390335	-0.0033547629729593184	-0.006904364189602779	-0.008204463511199559	0.00015389366434281595	0.011710425761398765	0.005357892128523837	0.007954096744018986	0.0016037359921888008	2.5932957947123957e-05	0.0024294437486654464
shoppingcart_rep2	-0.0007078408153816906	-0.0015623502796035006	-0.00040455763350413245	-0.002157922569346883	-0.004547853745296622	-0.00010479631473975873	0.0043203728501802225	0.00048809449357234305	0.0016037359921888008	0.0015537292734786675	1.4698905555636625e-05	0.0013622209672414492
towel_rep2	0.001102617820304157	-0.0006872156662196559	0.0002023392888055198	0.0006489764931589398	2.9021787803991244e-05	1.722069196265402e-05	-0.0008316907070984713	-0.0008403796858808067	2.5932957947123957e-05	1.4698905555636625e-05	-0.0006608723816914539	0.0006860576436630559
tree_rep2	-0.0025327868435320662	-0.0023593549637172776	-0.0010247237184931068	-0.001697302881170116	-0.003797045541065448	-0.00021581696646880884	0.005221136154657961	0.0007243098731598254	0.0024294437486654464	0.0013622209672414492	0.0006860576436630559	0.0009735148507794668
