# Supplementary material for: Infants have rich visual categories in ventrotemporal cortex at 2 months of age
Source: Nat Neurosci. 2026 Feb 2;29(3):693–702. doi: 10.1038/s41593-025-02187-8 (PMC12971487; doi:10.1038/s41593-025-02187-8)
Supplement: Supplementary file 13 — One .csv file for each RSM plot. Only the group average RSMs are provided for each ROI/age group. The full set of RSMs is available at OpenNeuro (OpenNeuro accession number: ds006883, https://doi.org/10.18112/openneuro.ds006883.v1.0.0) under derivatives/foundcog_rdms/. Statistical source data comprising .csv files of the bootstrap distributions for the trace values reported for the variance partitioning analysis. [file 41593_2025_2187_MOESM13_ESM.zip › ODoherty_ED_Fig4/twomonth_both_LO_category_covariance_acrosssub_rdm.csv]

	cat_rep2	crab_rep2	seabird_rep2	squirrel_rep2	rubberduck_rep2	dishware_rep2	fence_rep2	food_rep2	shelves_rep2	shoppingcart_rep2	towel_rep2	tree_rep2
cat_rep2	-0.0006862332510044773	-0.0004132869151258137	0.00018528416178884618	0.0003692579456998602	0.00022592669551681048	0.0005001203774339797	-0.0005963545120674777	0.0004122631080683805	0.0002237651599862718	-0.00032083753281141275	0.0004402578660270365	-0.00034225388942777014
crab_rep2	-0.0004132869151258137	0.0012233160788873794	0.001359496833323605	-0.0003449592937447131	0.0010213210559561687	-0.00012846047079756093	-0.0006332399324596093	-0.0006302492579822621	-0.0018912001268677854	0.0003101934253352689	0.001097278751087369	-0.0010843218732413619
seabird_rep2	0.00018528416178884618	0.001359496833323605	0.0012915076103784426	-0.0002997733070527717	0.0003419606429170354	9.831599853546454e-05	-0.00043308689001152586	-0.0006871142241530208	-0.0012089074967231138	0.0005440276311423023	0.00043325237023254034	-0.0014195862629542133
squirrel_rep2	0.0003692579456998602	-0.0003449592937447131	-0.0002997733070527717	-0.00022815569435757593	-0.0005683552026437571	0.0002819556760760789	0.0003242674833514348	0.0003060912412939871	-0.00011746666184143569	-0.0010040074239588525	-9.408737338132821e-05	0.00094865641968192
rubberduck_rep2	0.00022592669551681048	0.0010213210559561687	0.0003419606429170354	-0.0005683552026437571	0.0019062854308866365	0.0009394337427915324	-0.0005182183061759674	-0.00020643371367300622	-0.00206148429587902	-0.0014622234479350494	0.0015578725053701243	-0.0012722936229378045
dishware_rep2	0.0005001203774339797	-0.00012846047079756093	9.831599853546454e-05	0.0002819556760760789	0.0009394337427915324	-0.0004177740443293261	-0.0010312214056857633	0.0005897254499143429	-5.4750767751443904e-05	-0.0009695560353018976	0.00020507905781795886	-0.0003395053763995091
fence_rep2	-0.0005963545120674777	-0.0006332399324596093	-0.00043308689001152586	0.0003242674833514348	-0.0005182183061759674	-0.0010312214056857633	0.0013021131637741335	8.986258664001188e-05	0.0010358089167296393	-0.0001410546249869159	-0.0005522375221952225	0.0014395483558595763
food_rep2	0.0004122631080683805	-0.0006302492579822621	-0.0006871142241530208	0.0003060912412939871	-0.00020643371367300622	0.0005897254499143429	8.986258664001188e-05	-0.0004898020804725339	0.0008555120402069553	0.0003423467285749644	-0.0006667716400789711	0.0003834149033963827
shelves_rep2	0.0002237651599862718	-0.0018912001268677854	-0.0012089074967231138	-0.00011746666184143569	-0.00206148429587902	-5.4750767751443904e-05	0.0010358089167296393	0.0008555120402069553	0.002541472857430083	0.0008167617751789298	-0.0010862109616372052	0.0011799203542432832
shoppingcart_rep2	-0.00032083753281141275	0.0003101934253352689	0.0005440276311423023	-0.0010040074239588525	-0.0014622234479350494	-0.0009695560353018976	-0.0001410546249869159	0.0003423467285749644	0.0008167617751789298	0.002753744313229465	-0.00044394749895457046	5.435799796595126e-05
towel_rep2	0.0004402578660270365	0.001097278751087369	0.00043325237023254034	-9.408737338132821e-05	0.0015578725053701243	0.00020507905781795886	-0.0005522375221952225	-0.0006667716400789711	-0.0010862109616372052	-0.00044394749895457046	-0.00013309552613357823	-0.0007580082781224536
tree_rep2	-0.00034225388942777014	-0.0010843218732413619	-0.0014195862629542133	0.00094865641968192	-0.0012722936229378045	-0.0003395053763995091	0.0014395483558595763	0.0003834149033963827	0.0011799203542432832	5.435799796595126e-05	-0.0007580082781224536	0.0009247141472668744
