# Supplementary material for: Infants have rich visual categories in ventrotemporal cortex at 2 months of age
Source: Nat Neurosci. 2026 Feb 2;29(3):693–702. doi: 10.1038/s41593-025-02187-8 (PMC12971487; doi:10.1038/s41593-025-02187-8)
Supplement: Supplementary file 13 — One .csv file for each RSM plot. Only the group average RSMs are provided for each ROI/age group. The full set of RSMs is available at OpenNeuro (OpenNeuro accession number: ds006883, https://doi.org/10.18112/openneuro.ds006883.v1.0.0) under derivatives/foundcog_rdms/. Statistical source data comprising .csv files of the bootstrap distributions for the trace values reported for the variance partitioning analysis. [file 41593_2025_2187_MOESM13_ESM.zip › ODoherty_ED_Fig4/ninemonth_both_evc_category_covariance_acrosssub_rdm.csv]

	cat_rep2	crab_rep2	seabird_rep2	squirrel_rep2	rubberduck_rep2	dishware_rep2	fence_rep2	food_rep2	shelves_rep2	shoppingcart_rep2	towel_rep2	tree_rep2
cat_rep2	0.03657545460701913	-0.010375341070787006	0.007849998930953011	0.012032282995008782	0.017501646939121315	-0.009914767350195119	-0.0283725456218041	-0.007062567374781341	-0.023515615673279897	0.007186237774455588	0.004455459012327809	-0.004289206132092764
crab_rep2	-0.010375341070787006	0.00811946322890108	0.004295162884013673	-0.004043201897594506	-0.004623535363034281	0.0025409726272524586	0.007594873318038726	0.0011751610137013774	-0.0005525023658237381	-0.004685465693407435	0.00036419867954532153	-0.00048257497180539087
seabird_rep2	0.007849998930953011	0.004295162884013673	0.020822532781818302	0.0028516431023893124	0.013604951331413368	-0.0053073947358280825	-0.008712320528554652	-0.009925647644282888	-0.03192578793253077	0.00597293084550921	0.008949663558694082	-0.007776417670014807
squirrel_rep2	0.012032282995008782	-0.004043201897594506	0.0028516431023893124	0.010294888045563255	0.0035971823085902827	-0.0012172200684037833	-0.014374637755256077	-0.008606685502575461	-0.010480109021440536	0.007176972368408324	-0.00025805860243704803	0.002389032722811451
rubberduck_rep2	0.017501646939121315	-0.004623535363034281	0.013604951331413368	0.0035971823085902827	0.026303440081806843	-0.007198299567264499	-0.017622324023840126	-0.008456741766909592	-0.02839115617805501	0.005161361997177178	0.004835305934132525	-0.00448137925534598
dishware_rep2	-0.009914767350195119	0.0025409726272524586	-0.0053073947358280825	-0.0012172200684037833	-0.007198299567264499	0.004300472653449245	0.006725548460094966	0.003574667689370747	0.008750120762407467	-0.0008938400497091702	-0.004634360655558633	0.0020217585654812753
fence_rep2	-0.0283725456218041	0.007594873318038726	-0.008712320528554652	-0.014374637755256077	-0.017622324023840126	0.006725548460094966	0.025842771968762893	0.01108068077775733	0.02332431370734177	-0.009061481027996534	0.0010928584092865054	0.0005969007520005135
food_rep2	-0.007062567374781341	0.0011751610137013774	-0.009925647644282888	-0.008606685502575461	-0.008456741766909592	0.003574667689370747	0.01108068077775733	0.013900400215085802	0.022497307489822666	-0.01230608455210363	-0.006303257141317048	-0.00047494576767053256
shelves_rep2	-0.023515615673279897	-0.0005525023658237381	-0.03192578793253077	-0.010480109021440536	-0.02839115617805501	0.008750120762407467	0.02332431370734177	0.022497307489822666	0.06335523631226056	-0.01793382492436459	-0.01744126578009228	0.009329979341479427
shoppingcart_rep2	0.007186237774455588	-0.004685465693407435	0.00597293084550921	0.007176972368408324	0.005161361997177178	-0.0008938400497091702	-0.009061481027996534	-0.01230608455210363	-0.01793382492436459	0.013402138786138693	0.004001757373829408	0.0018219036365696945
towel_rep2	0.004455459012327809	0.00036419867954532153	0.008949663558694082	-0.00025805860243704803	0.004835305934132525	-0.004634360655558633	0.0010928584092865054	-0.006303257141317048	-0.01744126578009228	0.004001757373829408	0.00934198122564414	-0.0028754718309615436
tree_rep2	-0.004289206132092764	-0.00048257497180539087	-0.007776417670014807	0.002389032722811451	-0.00448137925534598	0.0020217585654812753	0.0005969007520005135	-0.00047494576767053256	0.009329979341479427	0.0018219036365696945	-0.0028754718309615436	0.003597810898634604
