# Supplementary material for: Infants have rich visual categories in ventrotemporal cortex at 2 months of age
Source: Nat Neurosci. 2026 Feb 2;29(3):693–702. doi: 10.1038/s41593-025-02187-8 (PMC12971487; doi:10.1038/s41593-025-02187-8)
Supplement: Supplementary file 13 — One .csv file for each RSM plot. Only the group average RSMs are provided for each ROI/age group. The full set of RSMs is available at OpenNeuro (OpenNeuro accession number: ds006883, https://doi.org/10.18112/openneuro.ds006883.v1.0.0) under derivatives/foundcog_rdms/. Statistical source data comprising .csv files of the bootstrap distributions for the trace values reported for the variance partitioning analysis. [file 41593_2025_2187_MOESM13_ESM.zip › ODoherty_ED_Fig4/adult_both_LO_category_correlation_withinsub-acrossrunrep_rdm.csv]

	cat_rep1	crab_rep1	seabird_rep1	squirrel_rep1	rubberduck_rep1	dishware_rep1	fence_rep1	food_rep1	shelves_rep1	shoppingcart_rep1	towel_rep1	tree_rep1
cat_rep1	0.1782010714334251	0.09778646562941247	0.08501034482694998	0.17360593783214653	0.1232272861746038	-0.11262660437151972	-0.11046497769265763	-0.11299282406630536	-0.11268247535815269	-0.07798932316820156	-0.0736060338875333	-0.05732033549320958
crab_rep1	0.09778646562941247	0.09827044891378707	0.04440808363367697	0.12013294656453515	0.08012137162804284	-0.06153344300059704	-0.09760288713159007	-0.03371741894615637	-0.098392105614272	-0.069231665289259	-0.07245382143399555	-0.007902331335982988
seabird_rep1	0.08501034482694998	0.04440808363367697	0.12086183964535584	0.09412771860234265	0.046207434292549296	-0.06217887574973654	-0.07151815680596567	-0.05776624473284741	-0.12837543627884251	-0.037846374965774386	-0.01853382581588839	-0.014675899299210954
squirrel_rep1	0.17360593783214653	0.12013294656453515	0.09412771860234265	0.20369822034766394	0.12195957118717594	-0.09451308597018823	-0.12117810409374506	-0.13760922018366498	-0.16703942708771005	-0.07960707763801093	-0.0696995679451388	-0.043908468943062356
rubberduck_rep1	0.1232272861746038	0.08012137162804284	0.046207434292549296	0.12195957118717594	0.14683433857929984	-0.057816936580151565	-0.07009153670376136	-0.05288965740224024	-0.10675521059955513	-0.09677705960788954	-0.06467150474076709	-0.06918258435890054
dishware_rep1	-0.11262660437151972	-0.06153344300059704	-0.06217887574973654	-0.09451308597018823	-0.057816936580151565	0.1033043977853547	0.04876841175128893	0.06725470675873872	0.04639525708084452	0.041999578390684335	0.06271467883818933	0.01818193070926054
fence_rep1	-0.11046497769265763	-0.09760288713159007	-0.07151815680596567	-0.12117810409374506	-0.07009153670376136	0.04876841175128893	0.0967561089760181	0.04096047533760238	0.10899275730821986	0.07651539676670657	0.0723538959754929	0.026361795632825324
food_rep1	-0.11299282406630536	-0.03371741894615637	-0.05776624473284741	-0.13760922018366498	-0.05288965740224024	0.06725470675873872	0.04096047533760238	0.1377940842659433	0.1097977716541178	0.03517615278552951	0.008525059503003791	-0.003935725577005947
shelves_rep1	-0.11268247535815269	-0.098392105614272	-0.12837543627884251	-0.16703942708771005	-0.10675521059955513	0.04639525708084452	0.10899275730821986	0.1097977716541178	0.24441889052913424	0.05241908091728242	-0.004866462039533631	0.05635522519613319
shoppingcart_rep1	-0.07798932316820156	-0.069231665289259	-0.037846374965774386	-0.07960707763801093	-0.09677705960788954	0.041999578390684335	0.07651539676670657	0.03517615278552951	0.05241908091728242	0.08330268164189175	0.05526576656962838	0.016958528873206802
towel_rep1	-0.0736060338875333	-0.07245382143399555	-0.01853382581588839	-0.0696995679451388	-0.06467150474076709	0.06271467883818933	0.0723538959754929	0.008525059503003791	-0.004866462039533631	0.05526576656962838	0.06642076648561318	0.03837902824729921
tree_rep1	-0.05732033549320958	-0.007902331335982988	-0.014675899299210954	-0.043908468943062356	-0.06918258435890054	0.01818193070926054	0.026361795632825324	-0.003935725577005947	0.05635522519613319	0.016958528873206802	0.03837902824729921	0.04013384915996055
