# Supplementary material for: Infants have rich visual categories in ventrotemporal cortex at 2 months of age
Source: Nat Neurosci. 2026 Feb 2;29(3):693–702. doi: 10.1038/s41593-025-02187-8 (PMC12971487; doi:10.1038/s41593-025-02187-8)
Supplement: Supplementary file 13 — One .csv file for each RSM plot. Only the group average RSMs are provided for each ROI/age group. The full set of RSMs is available at OpenNeuro (OpenNeuro accession number: ds006883, https://doi.org/10.18112/openneuro.ds006883.v1.0.0) under derivatives/foundcog_rdms/. Statistical source data comprising .csv files of the bootstrap distributions for the trace values reported for the variance partitioning analysis. [file 41593_2025_2187_MOESM13_ESM.zip › ODoherty_ED_Fig4/adult_both_evc_category_covariance_acrosssub_rdm.csv]

	cat_rep1	crab_rep1	seabird_rep1	squirrel_rep1	rubberduck_rep1	dishware_rep1	fence_rep1	food_rep1	shelves_rep1	shoppingcart_rep1	towel_rep1	tree_rep1
cat_rep1	0.06978195995246513	-0.030905714714577055	-0.01447483202096811	0.051628297069529885	0.010044532722354692	-0.017109959294020607	-0.046038046353204	-0.034315277922632684	-0.026490745490559454	0.0222375012666976	0.008560665526733766	0.007207555636163934
crab_rep1	-0.030905714714577055	0.035933295851592925	0.0049014447020969965	-0.021000402211523286	-0.0011610028129925205	0.0038852375505615284	0.013567918007180988	0.019122150649361618	0.005744241831825777	-0.010118862508874688	-0.010851139371204507	-0.00917957363616795
seabird_rep1	-0.01447483202096811	0.0049014447020969965	0.02714165020521521	-0.01847951281162726	0.024736051111743658	0.00624849628942563	0.013774181339380553	-0.005978260837537216	-0.019507877981135565	-0.012754244532968797	0.009010015669474411	-0.014713340400474813
squirrel_rep1	0.051628297069529885	-0.021000402211523286	-0.01847951281162726	0.0500187007792975	0.0010038427961459398	-0.012635275761727455	-0.04454163163002925	-0.029379189718474	-0.018509104175741607	0.029062530020377567	0.000849470816211733	0.011988307736013839
rubberduck_rep1	0.010044532722354692	-0.0011610028129925205	0.024736051111743658	0.0010038427961459398	0.07514437060007378	0.0025833193240358218	-0.029589073832125324	-0.05312776825754391	-0.06773562133343622	0.006097513514252216	0.0292765803724138	0.0027648139294638003
dishware_rep1	-0.017109959294020607	0.0038852375505615284	0.00624849628942563	-0.012635275761727455	0.0025833193240358218	0.012680212358868227	0.01116764654466062	0.0031776269336629536	-0.008081700194583328	0.0014381842062137788	0.0008504974994769384	-0.004388899748262751
fence_rep1	-0.046038046353204	0.013567918007180988	0.013774181339380553	-0.04454163163002925	-0.029589073832125324	0.01116764654466062	0.05568972003328161	0.04613348376116251	0.03745118298593528	-0.03291285831174536	-0.0044228362210809394	-0.02033661635447109
food_rep1	-0.034315277922632684	0.019122150649361618	-0.005978260837537216	-0.029379189718474	-0.05312776825754391	0.0031776269336629536	0.04613348376116251	0.07288436725758939	0.06858180721469002	-0.03175592541734968	-0.02984080393506125	-0.025416255385607885
shelves_rep1	-0.026490745490559454	0.005744241831825777	-0.019507877981135565	-0.018509104175741607	-0.06773562133343622	-0.008081700194583328	0.03745118298593528	0.06858180721469002	0.10110317129983971	-0.03264676765190325	-0.03627826502786262	-0.003421699280422511
shoppingcart_rep1	0.0222375012666976	-0.010118862508874688	-0.012754244532968797	0.029062530020377567	0.006097513514252216	0.0014381842062137788	-0.03291285831174536	-0.03175592541734968	-0.03264676765190325	0.03942067545419198	-7.632989707185313e-05	0.021887551050734134
towel_rep1	0.008560665526733766	-0.010851139371204507	0.009010015669474411	0.000849470816211733	0.0292765803724138	0.0008504974994769384	-0.0044228362210809394	-0.02984080393506125	-0.03627826502786262	-7.632989707185313e-05	0.03031119618736479	0.0026391314519036446
tree_rep1	0.007207555636163934	-0.00917957363616795	-0.014713340400474813	0.011988307736013839	0.0027648139294638003	-0.004388899748262751	-0.02033661635447109	-0.025416255385607885	-0.003421699280422511	0.021887551050734134	0.0026391314519036446	0.031005053732084162
