# Supplementary material for: Infants have rich visual categories in ventrotemporal cortex at 2 months of age
Source: Nat Neurosci. 2026 Feb 2;29(3):693–702. doi: 10.1038/s41593-025-02187-8 (PMC12971487; doi:10.1038/s41593-025-02187-8)
Supplement: Supplementary file 13 — One .csv file for each RSM plot. Only the group average RSMs are provided for each ROI/age group. The full set of RSMs is available at OpenNeuro (OpenNeuro accession number: ds006883, https://doi.org/10.18112/openneuro.ds006883.v1.0.0) under derivatives/foundcog_rdms/. Statistical source data comprising .csv files of the bootstrap distributions for the trace values reported for the variance partitioning analysis. [file 41593_2025_2187_MOESM13_ESM.zip › ODoherty_ED_Fig4/twomonth_both_evc_category_correlation_withinsub-withinrunrep_rdm.csv]

	cat_rep2	crab_rep2	seabird_rep2	squirrel_rep2	rubberduck_rep2	dishware_rep2	fence_rep2	food_rep2	shelves_rep2	shoppingcart_rep2	towel_rep2	tree_rep2
cat_rep2	1.0903110253330217	-0.06080456875152016	-0.11055844684177654	-0.07883403868302302	-0.10461140978891752	-0.08029306118736032	-0.14930568540467107	-0.09969336716920532	-0.11500237515681253	-0.08033114035366754	-0.09994997115357959	-0.1397745103305828
crab_rep2	-0.06080456875152016	1.2274488901907952	-0.11601822224432283	-0.11827891456867333	-0.11357805219132677	-0.10948868682091759	-0.13835966408310946	-0.09755368779959046	-0.10011738203253916	-0.08113793826367606	-0.17179023144006184	-0.13549192111926958
seabird_rep2	-0.11055844684177654	-0.11601822224432283	1.131976730790041	-0.1270854760782684	-0.09325953680223438	-0.10584503124809996	-0.13441092850020475	-0.14065228385261277	-0.10523538166917537	-0.07730544742921959	-0.07245177670910177	-0.08684563353118759
squirrel_rep2	-0.07883403868302302	-0.11827891456867333	-0.1270854760782684	1.1293337779879071	-0.09098629467674066	-0.12205983029464419	-0.11408778990353338	-0.10049485422088454	-0.11747150325779174	-0.08103777394863222	-0.1225030820460043	-0.08963029644190537
rubberduck_rep2	-0.10461140978891752	-0.11357805219132677	-0.09325953680223438	-0.09098629467674066	1.156790668193607	-0.11751130903091883	-0.11296835163149771	-0.13862695146923906	-0.1427778076782456	-0.09522704254041095	-0.06375891501439465	-0.11280818992699265
dishware_rep2	-0.08029306118736032	-0.10948868682091759	-0.10584503124809996	-0.12205983029464419	-0.11751130903091883	1.218128127950495	-0.20588585539649562	-0.07323595379767285	-0.09906373465863716	-0.11133612206136687	-0.128765444263121	-0.09828708797498888
fence_rep2	-0.14930568540467107	-0.13835966408310946	-0.13441092850020475	-0.11408778990353338	-0.11296835163149771	-0.20588585539649562	1.3212692651139732	-0.07314355890698808	-0.038038862875145345	-0.14080333545537774	-0.12490196053836355	-0.1328669094166872
food_rep2	-0.09969336716920532	-0.09755368779959046	-0.14065228385261277	-0.10049485422088454	-0.13862695146923906	-0.07323595379767285	-0.07314355890698808	1.1454900192913275	-0.095074027416887	-0.13920898336814175	-0.10851070597582702	-0.11854810263899211
shelves_rep2	-0.11500237515681253	-0.10011738203253916	-0.10523538166917537	-0.11747150325779174	-0.1427778076782456	-0.09906373465863716	-0.038038862875145345	-0.095074027416887	1.1897702918964863	-0.1639635657851926	-0.13372013257057502	-0.09404257052235657
shoppingcart_rep2	-0.08033114035366754	-0.08113793826367606	-0.07730544742921959	-0.08103777394863222	-0.09522704254041095	-0.11133612206136687	-0.14080333545537774	-0.13920898336814175	-0.1639635657851926	1.0954480934188922	-0.09182410359809627	-0.06402856561674466
towel_rep2	-0.09994997115357959	-0.17179023144006184	-0.07245177670910177	-0.1225030820460043	-0.06375891501439465	-0.128765444263121	-0.12490196053836355	-0.10851070597582702	-0.13372013257057502	-0.09182410359809627	1.1996440561059503	-0.10893267079657105
tree_rep2	-0.1397745103305828	-0.13549192111926958	-0.08684563353118759	-0.08963029644190537	-0.11280818992699265	-0.09828708797498888	-0.1328669094166872	-0.11854810263899211	-0.09404257052235657	-0.06402856561674466	-0.10893267079657105	1.1491703332688348
