# Supplementary material for: Infants have rich visual categories in ventrotemporal cortex at 2 months of age
Source: Nat Neurosci. 2026 Feb 2;29(3):693–702. doi: 10.1038/s41593-025-02187-8 (PMC12971487; doi:10.1038/s41593-025-02187-8)
Supplement: Supplementary file 13 — One .csv file for each RSM plot. Only the group average RSMs are provided for each ROI/age group. The full set of RSMs is available at OpenNeuro (OpenNeuro accession number: ds006883, https://doi.org/10.18112/openneuro.ds006883.v1.0.0) under derivatives/foundcog_rdms/. Statistical source data comprising .csv files of the bootstrap distributions for the trace values reported for the variance partitioning analysis. [file 41593_2025_2187_MOESM13_ESM.zip › ODoherty_ED_Fig4/twomonth_both_vvc_category_correlation_withinsub-acrossrunrep_rdm.csv]

	cat_rep2	crab_rep2	seabird_rep2	squirrel_rep2	rubberduck_rep2	dishware_rep2	fence_rep2	food_rep2	shelves_rep2	shoppingcart_rep2	towel_rep2	tree_rep2
cat_rep2	0.005487809884733188	-0.0033418771145076595	-0.004994097825985492	0.005536202383942065	0.009632476486673315	0.005007944872814372	-0.005221649696414015	0.0009567959403227287	-0.005006405450861132	0.0006402516254354338	-0.011476089760008508	0.0019944844503436985
crab_rep2	-0.0033418771145076595	-0.004158744516061823	0.008551427383596433	0.004955803474803157	0.003235715069430881	0.0024328997947328365	-0.006822168269577357	-0.0006159465770726834	-0.0009163984215499301	0.007214341317703386	-0.004871795048560566	-0.0032901423879615156
seabird_rep2	-0.004994097825985492	0.008551427383596433	0.012306853050396655	-0.010410908952931999	0.002748198007896129	0.004364003125708661	-0.006518782875427885	-0.0038286711462637065	0.00032756538892156996	-0.0072973034035094505	-0.001400676767558458	0.005628331410380872
squirrel_rep2	0.005536202383942065	0.004955803474803157	-0.010410908952931999	0.011463063430935538	0.00048536800898765965	-0.001574257067442762	-0.007656636378606281	0.010845565697911815	-0.0028670172909128736	-0.007892668477031016	0.002909674977877092	-0.00523522705080399
rubberduck_rep2	0.009632476486673315	0.003235715069430881	0.002748198007896129	0.00048536800898765965	0.007714237392817259	0.0012930207140726437	-0.005318674225033369	-0.0026778151090298724	-0.014330124306604382	-0.004838250952948215	-0.0010245352718501446	0.0036932501177931614
dishware_rep2	0.005007944872814372	0.0024328997947328365	0.004364003125708661	-0.001574257067442762	0.0012930207140726437	-0.015547617600239653	-0.0015253854189618704	-0.0005996920300203856	-0.002994202550962942	-0.002436200893567062	0.005781970064097209	0.00741809985548337
fence_rep2	-0.005221649696414015	-0.006822168269577357	-0.006518782875427885	-0.007656636378606281	-0.005318674225033369	-0.0015253854189618704	0.009435509810433387	0.000487025507525937	0.01661815312645899	0.004899962024085345	0.007830441758377176	-0.007586019800812878
food_rep2	0.0009567959403227287	-0.0006159465770726834	-0.0038286711462637065	0.010845565697911815	-0.0026778151090298724	-0.0005996920300203856	0.000487025507525937	0.008809231482873768	0.004696178168701857	-0.007599749230026211	-0.0025730276194423996	-0.006350206134627583
shelves_rep2	-0.005006405450861132	-0.0009163984215499301	0.00032756538892156996	-0.0028670172909128736	-0.014330124306604382	-0.002994202550962942	0.01661815312645899	0.004696178168701857	0.011246664138000802	-0.004087320450041827	-0.0052149619755208106	0.0009633195829808313
shoppingcart_rep2	0.0006402516254354338	0.007214341317703386	-0.0072973034035094505	-0.007892668477031016	-0.004838250952948215	-0.002436200893567062	0.004899962024085345	-0.007599749230026211	-0.004087320450041827	0.01161620566857217	0.005359567298235443	0.0018431094991465606
towel_rep2	-0.011476089760008508	-0.004871795048560566	-0.001400676767558458	0.002909674977877092	-0.0010245352718501446	0.005781970064097209	0.007830441758377176	-0.0025730276194423996	-0.0052149619755208106	0.005359567298235443	-0.00021789707187125498	0.002935387368511238
tree_rep2	0.0019944844503436985	-0.0032901423879615156	0.005628331410380872	-0.00523522705080399	0.0036932501177931614	0.00741809985548337	-0.007586019800812878	-0.006350206134627583	0.0009633195829808313	0.0018431094991465606	0.002935387368511238	-0.001391372096818514
