# Supplementary material for: Infants have rich visual categories in ventrotemporal cortex at 2 months of age
Source: Nat Neurosci. 2026 Feb 2;29(3):693–702. doi: 10.1038/s41593-025-02187-8 (PMC12971487; doi:10.1038/s41593-025-02187-8)
Supplement: Supplementary file 13 — One .csv file for each RSM plot. Only the group average RSMs are provided for each ROI/age group. The full set of RSMs is available at OpenNeuro (OpenNeuro accession number: ds006883, https://doi.org/10.18112/openneuro.ds006883.v1.0.0) under derivatives/foundcog_rdms/. Statistical source data comprising .csv files of the bootstrap distributions for the trace values reported for the variance partitioning analysis. [file 41593_2025_2187_MOESM13_ESM.zip › ODoherty_ED_Fig4/adult_both_vvc_category_covariance_acrosssub_rdm.csv]

	cat_rep1	crab_rep1	seabird_rep1	squirrel_rep1	rubberduck_rep1	dishware_rep1	fence_rep1	food_rep1	shelves_rep1	shoppingcart_rep1	towel_rep1	tree_rep1
cat_rep1	0.027043578417815198	0.01877835851337001	0.015109371483217032	0.03702540561131321	0.0228651180213403	-0.011537403936003323	-0.022433883149497423	-0.02235426373066698	-0.03211608839407818	-0.021140679707941736	-0.004548900300649935	-0.00660264883968147
crab_rep1	0.01877835851337001	0.01543015420470582	0.006760746660748983	0.026423033925148765	0.020144225593427326	-0.004817881084533089	-0.016212379649277943	-0.01329124504150164	-0.022974001088626357	-0.01399799007851682	-0.008368189329545235	-0.007850191748026394
seabird_rep1	0.015109371483217032	0.006760746660748983	0.015481490673822111	0.02024817864531806	0.011908225511445273	-0.009735731601689605	-0.010302065749239281	-0.02062270887693852	-0.0296428782517419	-0.005410333970291465	0.0063556672772947095	-0.0002129630487564773
squirrel_rep1	0.03702540561131321	0.026423033925148765	0.02024817864531806	0.046535930442611055	0.034658955977606765	-0.015105594765708937	-0.029512626574186587	-0.03294416152337063	-0.04973607400757917	-0.024517144965979863	-0.0034577387102320643	-0.009607093771554106
rubberduck_rep1	0.0228651180213403	0.020144225593427326	0.011908225511445273	0.034658955977606765	0.03516900845911727	-0.0038326367799625745	-0.02980071378508439	-0.015081215088103206	-0.026935430245389184	-0.029530070790234227	-0.009268579728964315	-0.010219036828638544
dishware_rep1	-0.011537403936003323	-0.004817881084533089	-0.009735731601689605	-0.015105594765708937	-0.0038326367799625745	0.006776358446198174	0.005911653891209486	0.016189034102107654	0.018355493508016355	0.001645301098936452	-0.002256743531781203	-0.0015462924158688497
fence_rep1	-0.022433883149497423	-0.016212379649277943	-0.010302065749239281	-0.029512626574186587	-0.02980071378508439	0.005911653891209486	0.021251804812597735	0.013521641360931239	0.02384011836132977	0.02525759314570138	0.008481172593274746	0.009794910234599006
food_rep1	-0.02235426373066698	-0.01329124504150164	-0.02062270887693852	-0.03294416152337063	-0.015081215088103206	0.016189034102107654	0.013521641360931239	0.032097284038679424	0.048689300758531506	0.0019861292989306035	-0.009381836811188088	0.0013079643432334738
shelves_rep1	-0.03211608839407818	-0.022974001088626357	-0.0296428782517419	-0.04973607400757917	-0.026935430245389184	0.018355493508016355	0.02384011836132977	0.048689300758531506	0.07583286027747195	0.004963206288379411	-0.014557037477176063	0.004478138831853438
shoppingcart_rep1	-0.021140679707941736	-0.01399799007851682	-0.005410333970291465	-0.024517144965979863	-0.029530070790234227	0.001645301098936452	0.02525759314570138	0.0019861292989306035	0.004963206288379411	0.034754450927457145	0.014390783043533962	0.011382505909394876
towel_rep1	-0.004548900300649935	-0.008368189329545235	0.0063556672772947095	-0.0034577387102320643	-0.009268579728964315	-0.002256743531781203	0.008481172593274746	-0.009381836811188088	-0.014557037477176063	0.014390783043533962	0.016755521885036158	0.0057468887940188024
tree_rep1	-0.00660264883968147	-0.007850191748026394	-0.0002129630487564773	-0.009607093771554106	-0.010219036828638544	-0.0015462924158688497	0.009794910234599006	0.0013079643432334738	0.004478138831853438	0.011382505909394876	0.0057468887940188024	0.0033489158751739173
