# Supplementary material for: Infants have rich visual categories in ventrotemporal cortex at 2 months of age
Source: Nat Neurosci. 2026 Feb 2;29(3):693–702. doi: 10.1038/s41593-025-02187-8 (PMC12971487; doi:10.1038/s41593-025-02187-8)
Supplement: Supplementary file 13 — One .csv file for each RSM plot. Only the group average RSMs are provided for each ROI/age group. The full set of RSMs is available at OpenNeuro (OpenNeuro accession number: ds006883, https://doi.org/10.18112/openneuro.ds006883.v1.0.0) under derivatives/foundcog_rdms/. Statistical source data comprising .csv files of the bootstrap distributions for the trace values reported for the variance partitioning analysis. [file 41593_2025_2187_MOESM13_ESM.zip › ODoherty_ED_Fig4/ninemonth_both_evc_category_correlation_withinsub-withinrunrep_rdm.csv]

	cat_rep2	crab_rep2	seabird_rep2	squirrel_rep2	rubberduck_rep2	dishware_rep2	fence_rep2	food_rep2	shelves_rep2	shoppingcart_rep2	towel_rep2	tree_rep2
cat_rep2	0.9492758286349303	-0.08405723638981667	-0.02425141575787207	-0.046533189673770396	-0.06357963651064256	-0.09111734263820444	-0.144189930156414	-0.09968952174752878	-0.19604666408359234	-0.07413430140861957	-0.04507842926484299	-0.1031497637614073
crab_rep2	-0.08405723638981667	0.8093789697305724	-0.062144754462984134	-0.0908152015295893	-0.08335469238801377	-0.0892326778410112	-0.04520445464130911	-0.06339621269535445	-0.0652976707750619	-0.06972540445229097	-0.10139148697151361	-0.05822970710019322
seabird_rep2	-0.02425141575787207	-0.062144754462984134	0.8865122193520452	-0.07638557170679153	-0.05243331682475035	-0.13813552058027034	-0.05535095120751478	-0.13439727829216153	-0.0847799365797261	-0.09999038546101924	-0.08806835504799705	-0.08984042030704835
squirrel_rep2	-0.046533189673770396	-0.0908152015295893	-0.07638557170679153	0.8163828304897484	-0.08527807880796616	-0.060681647045291734	-0.10614216644544665	-0.04450145657200941	-0.13933126858546838	-0.006399957401570797	-0.1038819981920312	-0.08205626786110523
rubberduck_rep2	-0.06357963651064256	-0.08335469238801377	-0.05243331682475035	-0.08527807880796616	0.9209234842726535	-0.12507560069906212	-0.09356837902059535	-0.13364092859141707	-0.11749446505541239	-0.021351492944205852	-0.08052060051081796	-0.0766193075425769
dishware_rep2	-0.09111734263820444	-0.0892326778410112	-0.13813552058027034	-0.060681647045291734	-0.12507560069906212	0.8532578537215267	-0.07287323819084675	-0.022519932990166833	-0.10782437165721163	-0.08848594642920203	-0.04917008626224414	-0.04361793307768676
fence_rep2	-0.144189930156414	-0.04520445464130911	-0.05535095120751478	-0.10614216644544665	-0.09356837902059535	-0.07287323819084675	0.8356989925591564	-0.09056878754541861	-0.013489360801870362	-0.1098598602506394	-0.07478426207159866	-0.05162133530201941
food_rep2	-0.09968952174752878	-0.06339621269535445	-0.13439727829216153	-0.04450145657200941	-0.13364092859141707	-0.022519932990166833	-0.09056878754541861	0.8404373279454741	0.002215244944031362	-0.10330842894105652	-0.12110978052412419	-0.07597570764430915
shelves_rep2	-0.19604666408359234	-0.0652976707750619	-0.0847799365797261	-0.13933126858546838	-0.11749446505541239	-0.10782437165721163	-0.013489360801870362	0.002215244944031362	1.0226596916394506	-0.1604445973375529	-0.08951915894749597	-0.04361693634332419
shoppingcart_rep2	-0.07413430140861957	-0.06972540445229097	-0.09999038546101924	-0.006399957401570797	-0.021351492944205852	-0.08848594642920203	-0.1098598602506394	-0.10330842894105652	-0.1604445973375529	0.8646406790330192	-0.07472197301512855	-0.0699796366941791
towel_rep2	-0.04507842926484299	-0.10139148697151361	-0.08806835504799705	-0.1038819981920312	-0.08052060051081796	-0.04917008626224414	-0.07478426207159866	-0.12110978052412419	-0.08951915894749597	-0.07472197301512855	0.8966159459478112	-0.07949446989757866
tree_rep2	-0.1031497637614073	-0.05822970710019322	-0.08984042030704835	-0.08205626786110523	-0.0766193075425769	-0.04361793307768676	-0.05162133530201941	-0.07597570764430915	-0.04361693634332419	-0.0699796366941791	-0.07949446989757866	0.7774674442261348
