# Supplementary material for: Infants have rich visual categories in ventrotemporal cortex at 2 months of age
Source: Nat Neurosci. 2026 Feb 2;29(3):693–702. doi: 10.1038/s41593-025-02187-8 (PMC12971487; doi:10.1038/s41593-025-02187-8)
Supplement: Supplementary file 13 — One .csv file for each RSM plot. Only the group average RSMs are provided for each ROI/age group. The full set of RSMs is available at OpenNeuro (OpenNeuro accession number: ds006883, https://doi.org/10.18112/openneuro.ds006883.v1.0.0) under derivatives/foundcog_rdms/. Statistical source data comprising .csv files of the bootstrap distributions for the trace values reported for the variance partitioning analysis. [file 41593_2025_2187_MOESM13_ESM.zip › ODoherty_ED_Fig4/twomonth_both_evc_category_covariance_acrosssub_rdm.csv]

	cat_rep2	crab_rep2	seabird_rep2	squirrel_rep2	rubberduck_rep2	dishware_rep2	fence_rep2	food_rep2	shelves_rep2	shoppingcart_rep2	towel_rep2	tree_rep2
cat_rep2	0.016429280437829877	-0.005983197126591344	-0.0021380520422723506	0.008303373990151873	0.003111243618912687	-0.004599411080438743	-0.01220877997849614	0.0023702488487779574	-0.008624536622128717	0.007345791669416579	-0.001299243147337713	-0.0024018325083141694
crab_rep2	-0.005983197126591344	0.0030869829170889255	0.002889781656887893	-0.0024290592659596817	-0.0025271397604996206	-9.115950209536367e-05	0.0030206828628883305	-9.331997271836558e-05	0.0035847244504868254	-0.0023282865100741714	-0.00043910686674745336	0.00040937323895140086
seabird_rep2	-0.0021380520422723506	0.002889781656887893	0.010642956412699422	0.00022644715577068304	0.004048115885375229	-0.00041425519586245314	-0.002181047157421995	-0.007841952962610163	-0.011292487096490658	0.0029773043568812503	0.005369780578769758	-0.004571816150786312
squirrel_rep2	0.008303373990151873	-0.0024290592659596817	0.00022644715577068304	0.008528846179475141	-0.0015343733050663406	-0.0028465433646802383	-0.009377261913740767	-0.0022465090312929893	-0.0050817942267500455	0.008007379119485484	-0.0035312957947274295	0.0018415267166189964
rubberduck_rep2	0.003111243618912687	-0.0025271397604996206	0.004048115885375229	-0.0015343733050663406	0.01638172386930204	0.0009801978608527649	-0.004485004994404222	-0.004462267107904948	-0.016348010288049827	0.0010722040655952291	0.007592609448483133	-0.0063416648241930865
dishware_rep2	-0.004599411080438743	-9.115950209536367e-05	-0.00041425519586245314	-0.0028465433646802383	0.0009801978608527649	0.0022403458337099994	0.005010094615489768	-0.0009390433551961443	0.0008980536853974385	-0.0029179331930703624	0.003268055823146719	-0.0005845742737558755
fence_rep2	-0.01220877997849614	0.0030206828628883305	-0.002181047157421995	-0.009377261913740767	-0.004485004994404222	0.005010094615489768	0.013886166428606808	0.001262352959839954	0.010922426549655312	-0.009174186101712637	0.0020304231205754714	0.002291780813250231
food_rep2	0.0023702488487779574	-9.331997271836558e-05	-0.007841952962610163	-0.0022465090312929893	-0.004462267107904948	-0.0009390433551961443	0.001262352959839954	0.009641825825067462	0.011415334899474766	-0.0037251425343685462	-0.006388416372791495	0.002508934678582177
shelves_rep2	-0.008624536622128717	0.0035847244504868254	-0.011292487096490658	-0.0050817942267500455	-0.016348010288049827	0.0008980536853974385	0.010922426549655312	0.011415334899474766	0.025713618022520774	-0.00818896348813796	-0.010995674964216808	0.007965285963009917
shoppingcart_rep2	0.007345791669416579	-0.0023282865100741714	0.0029773043568812503	0.008007379119485484	0.0010722040655952291	-0.0029179331930703624	-0.009174186101712637	-0.0037251425343685462	-0.00818896348813796	0.007671999058281202	-0.0006487230971432385	-0.0005437902756398808
towel_rep2	-0.001299243147337713	-0.00043910686674745336	0.005369780578769758	-0.0035312957947274295	0.007592609448483133	0.003268055823146719	0.0020304231205754714	-0.006388416372791495	-0.010995674964216808	-0.0006487230971432385	0.008960128966709691	-0.005616846539554107
tree_rep2	-0.0024018325083141694	0.00040937323895140086	-0.004571816150786312	0.0018415267166189964	-0.0063416648241930865	-0.0005845742737558755	0.002291780813250231	0.002508934678582177	0.007965285963009917	-0.0005437902756398808	-0.005616846539554107	0.004304114834571447
