# Supplementary material for: Infants have rich visual categories in ventrotemporal cortex at 2 months of age
Source: Nat Neurosci. 2026 Feb 2;29(3):693–702. doi: 10.1038/s41593-025-02187-8 (PMC12971487; doi:10.1038/s41593-025-02187-8)
Supplement: Supplementary file 13 — One .csv file for each RSM plot. Only the group average RSMs are provided for each ROI/age group. The full set of RSMs is available at OpenNeuro (OpenNeuro accession number: ds006883, https://doi.org/10.18112/openneuro.ds006883.v1.0.0) under derivatives/foundcog_rdms/. Statistical source data comprising .csv files of the bootstrap distributions for the trace values reported for the variance partitioning analysis. [file 41593_2025_2187_MOESM13_ESM.zip › ODoherty_ED_Fig4/twomonth_both_vvc_category_covariance_acrosssub_rdm.csv]

	cat_rep2	crab_rep2	seabird_rep2	squirrel_rep2	rubberduck_rep2	dishware_rep2	fence_rep2	food_rep2	shelves_rep2	shoppingcart_rep2	towel_rep2	tree_rep2
cat_rep2	0.0004893343111048946	-2.305075249423919e-06	0.00041910036176953024	0.0008791895747698403	0.0005990695407327774	-0.0004289478639925819	-0.0006146026428843769	-0.0008587660761322473	-0.0014130228281040442	8.911085051066199e-05	0.00044946542206834774	0.0003138223183382393
crab_rep2	-2.305075249423919e-06	-0.00010875847500254323	0.0003830464611067032	0.00032836734611242603	0.00016134497835463416	0.0001958237220452332	-0.00019557174020842633	-5.65690115141592e-05	-0.00024674904282363444	-7.657918273966036e-05	4.6698980082285314e-05	-0.0002101629787242741
seabird_rep2	0.00041910036176953024	0.0003830464611067032	0.0016092456551718456	0.000942832781842648	0.0010019623067524257	-3.660347793809272e-05	-0.0015286661015175822	-0.0006066390472829913	-0.0014724499334467737	-0.00035507347850291456	0.0004311300022526839	-0.00023351639120299214
squirrel_rep2	0.0008791895747698403	0.00032836734611242603	0.000942832781842648	0.002138825651579782	0.003181839299578286	-0.00032355121628464454	-0.003007087409429024	-0.0010361273973968031	-0.003523913401260458	0.00014918158118194122	0.00026139161560014874	-0.00012612058302297418
rubberduck_rep2	0.0005990695407327774	0.00016134497835463416	0.0010019623067524257	0.003181839299578286	0.003787113255679348	0.0002080559915897151	-0.003846745144892886	-0.0004479606578562606	-0.002953936566864849	-0.000661257441411506	-0.00028307355605752935	-0.00039769691736067403
dishware_rep2	-0.0004289478639925819	0.0001958237220452332	-3.660347793809272e-05	-0.00032355121628464454	0.0002080559915897151	0.0005885882033560037	-0.00016070491168384778	0.0004936871902230597	-0.0003053457392522961	0.00022363205642369853	-0.0005191838731586526	-0.00016393046605881446
fence_rep2	-0.0006146026428843769	-0.00019557174020842633	-0.0015286661015175822	-0.003007087409429024	-0.003846745144892886	-0.00016070491168384778	0.004202804744092834	0.0005802435103524513	0.0033212131530352125	0.0009622491507863831	9.733571618027131e-05	0.0004984111856115486
food_rep2	-0.0008587660761322473	-5.65690115141592e-05	-0.0006066390472829913	-0.0010361273973968031	-0.0004479606578562606	0.0004936871902230597	0.0005802435103524513	0.0011684334340037689	0.0012138350231713593	-0.0006249405862526755	-0.00028928844698378106	0.0004400336417557645
shelves_rep2	-0.0014130228281040442	-0.00024674904282363444	-0.0014724499334467737	-0.003523913401260458	-0.002953936566864849	-0.0003053457392522961	0.0033212131530352125	0.0012138350231713593	0.005156220277573328	-0.00043424305531291984	-0.0004767453818174611	0.0007016775769305123
shoppingcart_rep2	8.911085051066199e-05	-7.657918273966036e-05	-0.00035507347850291456	0.00014918158118194122	-0.000661257441411506	0.00022363205642369853	0.0009622491507863831	-0.0006249405862526755	-0.00043424305531291984	0.0006796915381258568	0.00025538507614893255	-6.361870199022489e-05
towel_rep2	0.00044946542206834774	4.6698980082285314e-05	0.0004311300022526839	0.00026139161560014874	-0.00028307355605752935	-0.0005191838731586526	9.733571618027131e-05	-0.00028928844698378106	-0.0004767453818174611	0.00025538507614893255	8.735708430179484e-05	6.0434695969507005e-05
tree_rep2	0.0003138223183382393	-0.0002101629787242741	-0.00023351639120299214	-0.00012612058302297418	-0.00039769691736067403	-0.00016393046605881446	0.0004984111856115486	0.0004400336417557645	0.0007016775769305123	-6.361870199022489e-05	6.0434695969507005e-05	-0.0008389139389311577
