# Supplementary material for: Infants have rich visual categories in ventrotemporal cortex at 2 months of age
Source: Nat Neurosci. 2026 Feb 2;29(3):693–702. doi: 10.1038/s41593-025-02187-8 (PMC12971487; doi:10.1038/s41593-025-02187-8)
Supplement: Supplementary file 13 — One .csv file for each RSM plot. Only the group average RSMs are provided for each ROI/age group. The full set of RSMs is available at OpenNeuro (OpenNeuro accession number: ds006883, https://doi.org/10.18112/openneuro.ds006883.v1.0.0) under derivatives/foundcog_rdms/. Statistical source data comprising .csv files of the bootstrap distributions for the trace values reported for the variance partitioning analysis. [file 41593_2025_2187_MOESM13_ESM.zip › ODoherty_ED_Fig4/ninemonth_both_vvc_category_correlation_withinsub-acrossrunrep_rdm.csv]

	cat_rep2	crab_rep2	seabird_rep2	squirrel_rep2	rubberduck_rep2	dishware_rep2	fence_rep2	food_rep2	shelves_rep2	shoppingcart_rep2	towel_rep2	tree_rep2
cat_rep2	0.016400141867696585	0.007637947829652771	0.02574022582614493	0.007908925047762506	0.022474449209794654	-0.017510965300589678	-0.015007380311808698	-0.004509872145625293	-0.027964429634306457	-0.020058605695425512	0.017337443392596505	-0.014965799508569669
crab_rep2	0.007637947829652771	0.031523945415942216	0.0050196528804432195	0.01239032418615681	0.0001549648865162277	-0.0003985023010501924	-0.016467065512803646	-7.34423894547283e-05	-0.005034438257621148	-0.00979769938469697	-0.02370086882990141	-0.0023398776411925376
seabird_rep2	0.02574022582614493	0.0050196528804432195	0.022273652114360287	0.0032958184459665244	0.008848451175980735	-0.0028391331927955336	-0.002543907549642018	-0.023312129869937904	-0.022747389669188767	0.0053988908365078525	-0.020635767243245718	0.0013033464592237395
squirrel_rep2	0.007908925047762506	0.01239032418615681	0.0032958184459665244	0.027393334381647667	0.018890493999567003	-0.012303521208304588	-0.0292101404949423	0.00490841364838456	-0.024582449093011896	0.0027341859301205106	-0.012185985000492644	0.001229949929039592
rubberduck_rep2	0.022474449209794654	0.0001549648865162277	0.008848451175980735	0.018890493999567003	0.021072171889262612	0.009865559459239271	-0.025062616290926154	-0.013042232121705102	-0.0019356370595426803	-0.03652448529549997	0.002358963281448997	-0.005907503175188394
dishware_rep2	-0.017510965300589678	-0.0003985023010501924	-0.0028391331927955336	-0.012303521208304588	0.009865559459239271	0.0031927899451380235	0.007964624734652587	0.009339906772855651	0.0017040277678033963	-0.012092389780454453	0.018251128334190795	-0.003386858984098448
fence_rep2	-0.015007380311808698	-0.016467065512803646	-0.002543907549642018	-0.0292101404949423	-0.025062616290926154	0.007964624734652587	0.05462253583998373	-0.0038456588498184154	0.013890719304662461	0.00985164690068036	0.0011137396629094362	0.005083953682921993
food_rep2	-0.004509872145625293	-7.34423894547283e-05	-0.023312129869937904	0.00490841364838456	-0.013042232121705102	0.009339906772855651	-0.0038456588498184154	0.030734362794196415	-0.00793321607078266	0.014650937792918957	-0.002684588425207002	-0.0036650293331507875
shelves_rep2	-0.027964429634306457	-0.005034438257621148	-0.022747389669188767	-0.024582449093011896	-0.0019356370595426803	0.0017040277678033963	0.013890719304662461	-0.00793321607078266	0.05821162643223161	0.013188267459089145	-0.006414515054249392	0.010591230466782276
shoppingcart_rep2	-0.020058605695425512	-0.00979769938469697	0.0053988908365078525	0.0027341859301205106	-0.03652448529549997	-0.012092389780454453	0.00985164690068036	0.014650937792918957	0.013188267459089145	-0.00018865297160426732	0.014551725088692583	0.021700606499163517
towel_rep2	0.017337443392596505	-0.02370086882990141	-0.020635767243245718	-0.012185985000492644	0.002358963281448997	0.018251128334190795	0.0011137396629094362	-0.002684588425207002	-0.006414515054249392	0.014551725088692583	0.012979527010359645	-0.0011498749511714716
tree_rep2	-0.014965799508569669	-0.0023398776411925376	0.0013033464592237395	0.001229949929039592	-0.005907503175188394	-0.003386858984098448	0.005083953682921993	-0.0036650293331507875	0.010591230466782276	0.021700606499163517	-0.0011498749511714716	-0.00735261174769212
