# Supplementary material for: Infants have rich visual categories in ventrotemporal cortex at 2 months of age
Source: Nat Neurosci. 2026 Feb 2;29(3):693–702. doi: 10.1038/s41593-025-02187-8 (PMC12971487; doi:10.1038/s41593-025-02187-8)
Supplement: Supplementary file 13 — One .csv file for each RSM plot. Only the group average RSMs are provided for each ROI/age group. The full set of RSMs is available at OpenNeuro (OpenNeuro accession number: ds006883, https://doi.org/10.18112/openneuro.ds006883.v1.0.0) under derivatives/foundcog_rdms/. Statistical source data comprising .csv files of the bootstrap distributions for the trace values reported for the variance partitioning analysis. [file 41593_2025_2187_MOESM13_ESM.zip › ODoherty_ED_Fig4/adult_both_vvc_category_correlation_withinsub-withinrunrep_rdm.csv]

	cat_rep1	crab_rep1	seabird_rep1	squirrel_rep1	rubberduck_rep1	dishware_rep1	fence_rep1	food_rep1	shelves_rep1	shoppingcart_rep1	towel_rep1	tree_rep1
cat_rep1	0.9064559806635923	0.0784771964141488	0.008121979680868495	0.16520965768731086	0.02794324129665287	-0.18760646337629436	-0.1581742460613152	-0.2091555067228031	-0.22924149364410198	-0.13724239055895465	-0.11061380533789372	-0.15823394563824014
crab_rep1	0.0784771964141488	0.9220181967227269	-0.03432258405145317	0.019904098289146303	0.037442773887817485	-0.18601601840382817	-0.17534275751137415	-0.1511757923260761	-0.10423202103953426	-0.09429488477210958	-0.15009256641056776	-0.1656014480388141
seabird_rep1	0.008121979680868495	-0.03432258405145317	0.8135583632753022	0.0628437273770842	-0.04036129023964184	-0.11384787007363359	-0.1341258157476225	-0.19230478196990125	-0.1651359994833856	-0.1234288580165936	-0.03987517870764153	-0.04394743210119447
squirrel_rep1	0.16520965768731086	0.019904098289146303	0.0628437273770842	0.939114622506636	0.015060402669438781	-0.12220870640491395	-0.20438637136214402	-0.19390746432261005	-0.2649564468903471	-0.20392719962212008	-0.10749030031240603	-0.10758668908794505
rubberduck_rep1	0.02794324129665287	0.037442773887817485	-0.04036129023964184	0.015060402669438781	1.0813556543380725	-0.04753248702493382	-0.16528529061540603	-0.2061839821028443	-0.25458049091119583	-0.1880359020881736	-0.09196347792306052	-0.17138722699438444
dishware_rep1	-0.18760646337629436	-0.18601601840382817	-0.11384787007363359	-0.12220870640491395	-0.04753248702493382	0.8790552683486369	0.021393676028816935	-0.013167410742346508	-0.08905987319158597	-0.038730703976685814	-0.08611282308334067	-0.01898343314719283
fence_rep1	-0.1581742460613152	-0.17534275751137415	-0.1341258157476225	-0.20438637136214402	-0.16528529061540603	0.021393676028816935	0.9204816996987901	0.010251547903832611	-0.020601758708729073	-0.02147729034895099	-0.030572483617691618	-0.04372346883118901
food_rep1	-0.2091555067228031	-0.1511757923260761	-0.19230478196990125	-0.19390746432261005	-0.2061839821028443	-0.013167410742346508	0.010251547903832611	0.9735410971672943	0.20020411215207684	-0.080297289294495	-0.08460101741018854	-0.05438283712329594
shelves_rep1	-0.22924149364410198	-0.10423202103953426	-0.1651359994833856	-0.2649564468903471	-0.25458049091119583	-0.08905987319158597	-0.020601758708729073	0.20020411215207684	1.1569747814912674	-0.03351611274303733	-0.14348146850698967	-0.055141861882558166
shoppingcart_rep1	-0.13724239055895465	-0.09429488477210958	-0.1234288580165936	-0.20392719962212008	-0.1880359020881736	-0.038730703976685814	-0.02147729034895099	-0.080297289294495	-0.03351611274303733	0.9571719797918729	-0.024539993843310643	-0.013548697092991308
towel_rep1	-0.11061380533789372	-0.15009256641056776	-0.03987517870764153	-0.10749030031240603	-0.09196347792306052	-0.08611282308334067	-0.030572483617691618	-0.08460101741018854	-0.14348146850698967	-0.024539993843310643	0.8942838352820447	-0.02707466035298314
tree_rep1	-0.15823394563824014	-0.1656014480388141	-0.04394743210119447	-0.10758668908794505	-0.17138722699438444	-0.01898343314719283	-0.04372346883118901	-0.05438283712329594	-0.055141861882558166	-0.013548697092991308	-0.02707466035298314	0.85389765324006
