# Supplementary material for: Infants have rich visual categories in ventrotemporal cortex at 2 months of age
Source: Nat Neurosci. 2026 Feb 2;29(3):693–702. doi: 10.1038/s41593-025-02187-8 (PMC12971487; doi:10.1038/s41593-025-02187-8)
Supplement: Supplementary file 13 — One .csv file for each RSM plot. Only the group average RSMs are provided for each ROI/age group. The full set of RSMs is available at OpenNeuro (OpenNeuro accession number: ds006883, https://doi.org/10.18112/openneuro.ds006883.v1.0.0) under derivatives/foundcog_rdms/. Statistical source data comprising .csv files of the bootstrap distributions for the trace values reported for the variance partitioning analysis. [file 41593_2025_2187_MOESM13_ESM.zip › ODoherty_ED_Fig4/adult_both_evc_category_correlation_withinsub-acrossrunrep_rdm.csv]

	cat_rep1	crab_rep1	seabird_rep1	squirrel_rep1	rubberduck_rep1	dishware_rep1	fence_rep1	food_rep1	shelves_rep1	shoppingcart_rep1	towel_rep1	tree_rep1
cat_rep1	0.19948707513003164	-0.09273229637063518	-0.02356823260731088	0.11838591385937355	0.05830039885476933	-0.04231797852852633	-0.11327332779389142	-0.1153695462236866	-0.09048683352120447	0.04972905803655227	0.031896256646213546	0.019871227985256982
crab_rep1	-0.09273229637063518	0.14292145180552338	-0.0037348039269686386	-0.06307007816670425	-0.01068366080772687	-0.009598354399112741	0.03404407732504737	0.08756006431390823	0.06261854588208783	-0.051130337565810514	-0.07232164151453116	-0.02336477141370767
seabird_rep1	-0.02356823260731088	-0.0037348039269686386	0.14041163055700842	-0.0578320054050179	0.04973893181110291	0.007969419385126575	-0.03239055813015354	-0.021319407140686194	-0.12369317736122876	0.030691160859267933	0.06788180640514442	-0.03504827916575367
squirrel_rep1	0.11838591385937355	-0.06307007816670425	-0.0578320054050179	0.1645074623129185	0.023641704464582518	-0.009125861918371567	-0.10062321987790408	-0.1014557677299302	-0.10853668171224821	0.09781465338349242	-0.003624533535842346	0.03993409236369272
rubberduck_rep1	0.05830039885476933	-0.01068366080772687	0.04973893181110291	0.023641704464582518	0.2985306132663414	0.005027269196051245	-0.05847327308517712	-0.17508934105898968	-0.27385980300054863	0.013646875909581824	0.093679808458951	-0.024478123454670438
dishware_rep1	-0.04231797852852633	-0.009598354399112741	0.007969419385126575	-0.009125861918371567	0.005027269196051245	0.03561886783143307	0.012211189230709118	-0.0005796210729660925	-0.04978578999890127	0.007228167943358452	0.024504842963538147	0.018058773216794152
fence_rep1	-0.11327332779389142	0.03404407732504737	-0.03239055813015354	-0.10062321987790408	-0.05847327308517712	0.012211189230709118	0.14055362269369176	0.11795800166753037	0.16688789684582567	-0.09936665340393987	-0.028500637481037504	-0.03915184357405148
food_rep1	-0.1153695462236866	0.08756006431390823	-0.021319407140686194	-0.1014557677299302	-0.17508934105898968	-0.0005796210729660925	0.11795800166753037	0.21966503222954314	0.2688785702725134	-0.12110844772291744	-0.09865738679796303	-0.0588817462515217
shelves_rep1	-0.09048683352120447	0.06261854588208783	-0.12369317736122876	-0.10853668171224821	-0.27385980300054863	-0.04978578999890127	0.16688789684582567	0.2688785702725134	0.48211366271638	-0.18644512369811067	-0.17223075160629772	0.02588109815692211
shoppingcart_rep1	0.04972905803655227	-0.051130337565810514	0.030691160859267933	0.09781465338349242	0.013646875909581824	0.007228167943358452	-0.09936665340393987	-0.12110844772291744	-0.18644512369811067	0.17376351158586553	0.06256000562663341	0.021936774338551
towel_rep1	0.031896256646213546	-0.07232164151453116	0.06788180640514442	-0.003624533535842346	0.093679808458951	0.024504842963538147	-0.028500637481037504	-0.09865738679796303	-0.17223075160629772	0.06256000562663341	0.09499271595912799	-0.0006338690320957355
tree_rep1	0.019871227985256982	-0.02336477141370767	-0.03504827916575367	0.03993409236369272	-0.024478123454670438	0.018058773216794152	-0.03915184357405148	-0.0588817462515217	0.02588109815692211	0.021936774338551	-0.0006338690320957355	0.055478194778871275
