# Supplementary material for: Infants have rich visual categories in ventrotemporal cortex at 2 months of age
Source: Nat Neurosci. 2026 Feb 2;29(3):693–702. doi: 10.1038/s41593-025-02187-8 (PMC12971487; doi:10.1038/s41593-025-02187-8)
Supplement: Supplementary file 13 — One .csv file for each RSM plot. Only the group average RSMs are provided for each ROI/age group. The full set of RSMs is available at OpenNeuro (OpenNeuro accession number: ds006883, https://doi.org/10.18112/openneuro.ds006883.v1.0.0) under derivatives/foundcog_rdms/. Statistical source data comprising .csv files of the bootstrap distributions for the trace values reported for the variance partitioning analysis. [file 41593_2025_2187_MOESM13_ESM.zip › ODoherty_ED_Fig4/ninemonth_both_LO_category_correlation_withinsub-withinrunrep_rdm.csv]

	cat_rep2	crab_rep2	seabird_rep2	squirrel_rep2	rubberduck_rep2	dishware_rep2	fence_rep2	food_rep2	shelves_rep2	shoppingcart_rep2	towel_rep2	tree_rep2
cat_rep2	0.7107794594845684	-0.05422640436683399	-0.04663588665042742	-0.04202571255390303	-0.09705488498083926	-0.08118315614910865	-0.12291603116883426	-0.036867462985783694	-0.03846964789512991	-0.09797540933486543	-0.04167425782455482	-0.0732890842299142
crab_rep2	-0.05422640436683399	0.6354913881350859	-0.054624220509861564	-0.041043852569824145	-0.039100544273902756	-0.06561264163487643	-0.03979911793113567	-0.08264189223519175	-0.08995642305657618	-0.04839718319980475	-0.0669589616216487	-0.0521725397621259
seabird_rep2	-0.04663588665042742	-0.054624220509861564	0.6406396422777185	-0.07680385023852923	-0.06424317698019158	-0.06853055137703913	-0.03813528211470749	-0.09667441159900149	-0.02297902058156332	-0.088147965537991	-0.0703227239724881	-0.036992312823392826
squirrel_rep2	-0.04202571255390303	-0.041043852569824145	-0.07680385023852923	0.6239590572257283	-0.07381277348900665	-0.07377805142435645	-0.04142231659276146	-0.02444898914492299	-0.08155674141342541	-0.04175455458346186	-0.07553157861272608	-0.0725160573763255
rubberduck_rep2	-0.09705488498083926	-0.039100544273902756	-0.06424317698019158	-0.07381277348900665	0.7416366293836874	-0.110322495882342	-0.049693030698913676	-0.06945847083793608	-0.07480343669233747	-0.034822857174418825	-0.07345115926053021	-0.055198598972757716
dishware_rep2	-0.08118315614910865	-0.06561264163487643	-0.06853055137703913	-0.07377805142435645	-0.110322495882342	0.722095562151582	-0.03482187131820941	-0.028458010918345628	-0.10643706784518868	-0.07148967117969647	-0.06440313457463827	-0.04398013109102153
fence_rep2	-0.12291603116883426	-0.03979911793113567	-0.03813528211470749	-0.04142231659276146	-0.049693030698913676	-0.03482187131820941	0.6508686474558836	-0.09111211321473643	-0.05548465697561337	-0.0642908803056343	-0.06756407191728825	-0.061767933098900316
food_rep2	-0.036867462985783694	-0.08264189223519175	-0.09667441159900149	-0.02444898914492299	-0.06945847083793608	-0.028458010918345628	-0.09111211321473643	0.6289622138550028	-0.027191392912968307	-0.06581993766659502	-0.07839798038103929	-0.059856879582286596
shelves_rep2	-0.03846964789512991	-0.08995642305657618	-0.02297902058156332	-0.08155674141342541	-0.07480343669233747	-0.10643706784518868	-0.05548465697561337	-0.027191392912968307	0.6648112059367604	-0.05870189734611692	-0.048391678070486076	-0.05573450166045651
shoppingcart_rep2	-0.09797540933486543	-0.04839718319980475	-0.088147965537991	-0.04175455458346186	-0.034822857174418825	-0.07148967117969647	-0.0642908803056343	-0.06581993766659502	-0.05870189734611692	0.6650231077482375	-0.057996480046558545	-0.051283909437527565
towel_rep2	-0.04167425782455482	-0.0669589616216487	-0.0703227239724881	-0.07553157861272608	-0.07345115926053021	-0.06440313457463827	-0.06756407191728825	-0.07839798038103929	-0.048391678070486076	-0.057996480046558545	0.7032723542265024	-0.06630505129963452
tree_rep2	-0.0732890842299142	-0.0521725397621259	-0.036992312823392826	-0.0725160573763255	-0.055198598972757716	-0.04398013109102153	-0.061767933098900316	-0.059856879582286596	-0.05573450166045651	-0.051283909437527565	-0.06630505129963452	0.6287949394594142
