# Supplementary material for: Infants have rich visual categories in ventrotemporal cortex at 2 months of age
Source: Nat Neurosci. 2026 Feb 2;29(3):693–702. doi: 10.1038/s41593-025-02187-8 (PMC12971487; doi:10.1038/s41593-025-02187-8)
Supplement: Supplementary file 13 — One .csv file for each RSM plot. Only the group average RSMs are provided for each ROI/age group. The full set of RSMs is available at OpenNeuro (OpenNeuro accession number: ds006883, https://doi.org/10.18112/openneuro.ds006883.v1.0.0) under derivatives/foundcog_rdms/. Statistical source data comprising .csv files of the bootstrap distributions for the trace values reported for the variance partitioning analysis. [file 41593_2025_2187_MOESM13_ESM.zip › ODoherty_ED_Fig4/twomonth_both_LO_category_correlation_withinsub-withinrunrep_rdm.csv]

	cat_rep2	crab_rep2	seabird_rep2	squirrel_rep2	rubberduck_rep2	dishware_rep2	fence_rep2	food_rep2	shelves_rep2	shoppingcart_rep2	towel_rep2	tree_rep2
cat_rep2	1.1100579964616197	-0.031518920940871206	-0.13382436303728212	-0.09877469544948775	-0.11811810878865439	-0.08148927665851632	-0.12591338890265383	-0.10385806075684949	-0.09098708794144277	-0.09196625643706609	-0.11059257639145986	-0.15563684795231975
crab_rep2	-0.031518920940871206	1.2389871046340835	-0.11262242079341572	-0.1110001608876557	-0.14919092366751385	-0.14191043428176328	-0.11633471026225235	-0.11740909680742355	-0.09172324093662	-0.043254447681717476	-0.2097354010374554	-0.1420358957613515
seabird_rep2	-0.13382436303728212	-0.11262242079341572	1.1510224299244491	-0.13558995677714733	-0.10085278638219697	-0.10432850109212825	-0.14975758658913593	-0.09969114353738141	-0.10312068022460719	-0.08092467944666579	-0.09039995074705456	-0.08504115644828186
squirrel_rep2	-0.09877469544948775	-0.1110001608876557	-0.13558995677714733	1.1100970588659322	-0.09988098701196033	-0.10959223312802087	-0.08067825671602581	-0.09672477330985989	-0.06620238617667977	-0.1220095453323043	-0.12238160488259445	-0.11053463219099179
rubberduck_rep2	-0.11811810878865439	-0.14919092366751385	-0.10085278638219697	-0.09988098701196033	1.2106825043844969	-0.16135511732025978	-0.11060426942372492	-0.13151606910058866	-0.06259726831078276	-0.1436040005088494	-0.09365168437345976	-0.08909787523457954
dishware_rep2	-0.08148927665851632	-0.14191043428176328	-0.10432850109212825	-0.10959223312802087	-0.16135511732025978	1.266706076910405	-0.16470143519555824	-0.04536189891103814	-0.13972508447059623	-0.14669605203675323	-0.1169400755757362	-0.08974824764744609
fence_rep2	-0.12591338890265383	-0.11633471026225235	-0.14975758658913593	-0.08067825671602581	-0.11060426942372492	-0.16470143519555824	1.3042323084250071	-0.0910035766622206	-0.08286649023924188	-0.15136278110775417	-0.1314070036092128	-0.1505133859401788
food_rep2	-0.10385806075684949	-0.11740909680742355	-0.09969114353738141	-0.09672477330985989	-0.13151606910058866	-0.04536189891103814	-0.0910035766622206	1.1654385509719039	-0.17806978561665088	-0.15209408409690992	-0.08619848045278443	-0.12004463603369411
shelves_rep2	-0.09098708794144277	-0.09172324093662	-0.10312068022460719	-0.06620238617667977	-0.06259726831078276	-0.13972508447059623	-0.08286649023924188	-0.17806978561665088	1.1846298967252153	-0.12638497067172774	-0.13964675201457805	-0.11812231348463559
shoppingcart_rep2	-0.09196625643706609	-0.043254447681717476	-0.08092467944666579	-0.1220095453323043	-0.1436040005088494	-0.14669605203675323	-0.15136278110775417	-0.15209408409690992	-0.12638497067172774	1.1675155423811254	-0.06277258532022427	-0.07762818951431326
towel_rep2	-0.11059257639145986	-0.2097354010374554	-0.09039995074705456	-0.12238160488259445	-0.09365168437345976	-0.1169400755757362	-0.1314070036092128	-0.08619848045278443	-0.13964675201457805	-0.06277258532022427	1.2414018440222412	-0.1161805778141255
tree_rep2	-0.15563684795231975	-0.1420358957613515	-0.08504115644828186	-0.11053463219099179	-0.08909787523457954	-0.08974824764744609	-0.1505133859401788	-0.12004463603369411	-0.11812231348463559	-0.07762818951431326	-0.1161805778141255	1.218157117049241
