# Supplementary material for: Infants have rich visual categories in ventrotemporal cortex at 2 months of age
Source: Nat Neurosci. 2026 Feb 2;29(3):693–702. doi: 10.1038/s41593-025-02187-8 (PMC12971487; doi:10.1038/s41593-025-02187-8)
Supplement: Supplementary file 13 — One .csv file for each RSM plot. Only the group average RSMs are provided for each ROI/age group. The full set of RSMs is available at OpenNeuro (OpenNeuro accession number: ds006883, https://doi.org/10.18112/openneuro.ds006883.v1.0.0) under derivatives/foundcog_rdms/. Statistical source data comprising .csv files of the bootstrap distributions for the trace values reported for the variance partitioning analysis. [file 41593_2025_2187_MOESM13_ESM.zip › ODoherty_ED_Fig4/adult_both_LO_category_correlation_withinsub-withinrunrep_rdm.csv]

	cat_rep1	crab_rep1	seabird_rep1	squirrel_rep1	rubberduck_rep1	dishware_rep1	fence_rep1	food_rep1	shelves_rep1	shoppingcart_rep1	towel_rep1	tree_rep1
cat_rep1	0.7326636400833145	0.12562408295472033	0.06716161217822704	0.20099025129837278	0.06301740260515187	-0.20842256391497888	-0.16035724780665145	-0.19270222985275526	-0.1760743944453871	-0.15595759219516384	-0.14196613742108355	-0.15429858392546658
crab_rep1	0.12562408295472033	0.685397384824916	-0.002238586883956734	0.06340100501299556	0.08946933466130623	-0.1780261727622593	-0.16378060926713925	-0.08762491886994024	-0.13014845967816804	-0.10987105249230156	-0.14099049335622277	-0.15191324140478138
seabird_rep1	0.06716161217822704	-0.002238586883956734	0.6026989666693617	0.09479727287619406	0.02100634217474863	-0.07926359393523992	-0.11855855014933288	-0.14503268699676888	-0.21008088448129206	-0.15339674967795544	-0.025886566824150466	-0.05178726856821784
squirrel_rep1	0.20099025129837278	0.06340100501299556	0.09479727287619406	0.7189170684063216	0.06943001851110064	-0.13971877016106599	-0.19116877256620643	-0.18752018152112562	-0.1930627493901549	-0.20729498535824192	-0.1689049146044443	-0.06042371283205448
rubberduck_rep1	0.06301740260515187	0.08946933466130623	0.02100634217474863	0.06943001851110064	0.7991826274600166	-0.07815140304371625	-0.15611324207439656	-0.1557512597129221	-0.20028863369387923	-0.15187468013040675	-0.1549589224569885	-0.14593110954944524
dishware_rep1	-0.20842256391497888	-0.1780261727622593	-0.07926359393523992	-0.13971877016106599	-0.07815140304371625	0.6559818721246963	0.04347608233685218	-0.002019609078641703	-0.02977572544341966	0.022003941416164192	-0.0019610092421872426	-0.005133400405453573
fence_rep1	-0.16035724780665145	-0.16378060926713925	-0.11855855014933288	-0.19116877256620643	-0.15611324207439656	0.04347608233685218	0.6853250569613077	0.006103195190628375	0.0027350879097171542	0.006710561950037351	0.04045257742416378	0.005278931616947852
food_rep1	-0.19270222985275526	-0.08762491886994024	-0.14503268699676888	-0.18752018152112562	-0.1557512597129221	-0.002019609078641703	0.006103195190628375	0.7006828140794861	0.08596616457408018	0.04594990749499849	-0.00017987271685390333	-0.06793563507645438
shelves_rep1	-0.1760743944453871	-0.13014845967816804	-0.21008088448129206	-0.1930627493901549	-0.20028863369387923	-0.02977572544341966	0.0027350879097171542	0.08596616457408018	0.8193420255129764	0.06879203449731157	-0.06348871503940502	0.024973890296438258
shoppingcart_rep1	-0.15595759219516384	-0.10987105249230156	-0.15339674967795544	-0.20729498535824192	-0.15187468013040675	0.022003941416164192	0.006710561950037351	0.04594990749499849	0.06879203449731157	0.6712550481662659	0.003129373206591124	-0.03973662548437401
towel_rep1	-0.14196613742108355	-0.14099049335622277	-0.025886566824150466	-0.1689049146044443	-0.1549589224569885	-0.0019610092421872426	0.04045257742416378	-0.00017987271685390333	-0.06348871503940502	0.003129373206591124	0.652823682066147	0.001425431738905389
tree_rep1	-0.15429858392546658	-0.15191324140478138	-0.05178726856821784	-0.06042371283205448	-0.14593110954944524	-0.005133400405453573	0.005278931616947852	-0.06793563507645438	0.024973890296438258	-0.03973662548437401	0.001425431738905389	0.6439281838383744
