# Supplementary material for: Infants have rich visual categories in ventrotemporal cortex at 2 months of age
Source: Nat Neurosci. 2026 Feb 2;29(3):693–702. doi: 10.1038/s41593-025-02187-8 (PMC12971487; doi:10.1038/s41593-025-02187-8)
Supplement: Supplementary file 13 — One .csv file for each RSM plot. Only the group average RSMs are provided for each ROI/age group. The full set of RSMs is available at OpenNeuro (OpenNeuro accession number: ds006883, https://doi.org/10.18112/openneuro.ds006883.v1.0.0) under derivatives/foundcog_rdms/. Statistical source data comprising .csv files of the bootstrap distributions for the trace values reported for the variance partitioning analysis. [file 41593_2025_2187_MOESM13_ESM.zip › ODoherty_ED_Fig4/twomonth_both_evc_category_correlation_withinsub-acrossrunrep_rdm.csv]

	cat_rep2	crab_rep2	seabird_rep2	squirrel_rep2	rubberduck_rep2	dishware_rep2	fence_rep2	food_rep2	shelves_rep2	shoppingcart_rep2	towel_rep2	tree_rep2
cat_rep2	0.03187111585014988	-0.010066442639227468	-0.00643257381234377	0.013378511220340254	0.009395442604616793	-0.0013298923856768434	-0.03323421859713103	0.0005757438238450957	-0.028628514291793587	0.021995579143287397	0.004248144830842424	-0.002171607059972224
crab_rep2	-0.010066442639227468	0.008317000037983264	0.0035723127976694737	-0.004871494061401369	-0.013439461538125887	0.001226093288677054	0.0017056339859165886	0.011367236746623014	0.014141992537926355	-0.0032333124843713255	-0.00555245530517234	-0.0012535538982289384
seabird_rep2	-0.00643257381234377	0.0035723127976694737	0.032978936163035245	-0.01608316951307656	0.009109891980921585	0.00021524263669787404	0.002389269134039283	-0.005931191600510203	-0.02709847090446883	-0.013830969536279799	0.017421885255924578	-0.002230522806938119
squirrel_rep2	0.013378511220340254	-0.004871494061401369	-0.01608316951307656	0.043403929081040966	0.00406128657625685	-0.009359473347348905	-0.02322873313277269	-0.009825001243926634	-0.0150432671293831	0.011075454275497651	-0.006456562125796199	0.01097706376043417
rubberduck_rep2	0.009395442604616793	-0.013439461538125887	0.009109891980921585	0.00406128657625685	0.05183941211379945	0.005259838532289765	-0.027710935591394897	-0.018041302338911464	-0.04144366878139056	0.014459347925525176	0.01939158208796792	-0.0168864057706481
dishware_rep2	-0.0013298923856768434	0.001226093288677054	0.00021524263669787404	-0.009359473347348905	0.005259838532289765	0.0066563401220138575	0.016982234592947742	-0.00048788098959801524	-0.009623535701859587	-0.004435898617708256	-3.1729423465001685e-05	-0.0056002485393757025
fence_rep2	-0.03323421859713103	0.0017056339859165886	0.002389269134039283	-0.02322873313277269	-0.027710935591394897	0.016982234592947742	0.038835512895793275	0.00692613052121479	0.0397865186107332	-0.02196134694953764	-0.007519003732449825	0.0007501971256796627
food_rep2	0.0005757438238450957	0.011367236746623014	-0.005931191600510203	-0.009825001243926634	-0.018041302338911464	-0.00048788098959801524	0.00692613052121479	0.03514476715029428	0.03603748232151187	-0.02894619925259142	-0.016701570992291654	-0.008904810363184088
shelves_rep2	-0.028628514291793587	0.014141992537926355	-0.02709847090446883	-0.0150432671293831	-0.04144366878139056	-0.009623535701859587	0.0397865186107332	0.03603748232151187	0.06614104381286154	-0.028681290184778926	-0.021205278748757987	0.01410236135011242
shoppingcart_rep2	0.021995579143287397	-0.0032333124843713255	-0.013830969536279799	0.011075454275497651	0.014459347925525176	-0.004435898617708256	-0.02196134694953764	-0.02894619925259142	-0.028681290184778926	0.04087745960388184	0.0010876421881865915	0.011679187233943521
towel_rep2	0.004248144830842424	-0.00555245530517234	0.017421885255924578	-0.006456562125796199	0.01939158208796792	-3.1729423465001685e-05	-0.007519003732449825	-0.016701570992291654	-0.021205278748757987	0.0010876421881865915	0.02519242298662286	-0.006506948952016798
tree_rep2	-0.002171607059972224	-0.0012535538982289384	-0.002230522806938119	0.01097706376043417	-0.0168864057706481	-0.0056002485393757025	0.0007501971256796627	-0.008904810363184088	0.01410236135011242	0.011679187233943521	-0.006506948952016798	0.009409540109976756
