# Supplementary material for: Infants have rich visual categories in ventrotemporal cortex at 2 months of age
Source: Nat Neurosci. 2026 Feb 2;29(3):693–702. doi: 10.1038/s41593-025-02187-8 (PMC12971487; doi:10.1038/s41593-025-02187-8)
Supplement: Supplementary file 13 — One .csv file for each RSM plot. Only the group average RSMs are provided for each ROI/age group. The full set of RSMs is available at OpenNeuro (OpenNeuro accession number: ds006883, https://doi.org/10.18112/openneuro.ds006883.v1.0.0) under derivatives/foundcog_rdms/. Statistical source data comprising .csv files of the bootstrap distributions for the trace values reported for the variance partitioning analysis. [file 41593_2025_2187_MOESM13_ESM.zip › ODoherty_ED_Fig4/adult_both_LO_category_covariance_acrosssub_rdm.csv]

	cat_rep1	crab_rep1	seabird_rep1	squirrel_rep1	rubberduck_rep1	dishware_rep1	fence_rep1	food_rep1	shelves_rep1	shoppingcart_rep1	towel_rep1	tree_rep1
cat_rep1	0.053811415835406794	0.03722703506923514	0.03370450475855924	0.055260074077670834	0.03288077879851956	-0.03265004370317602	-0.03443259156402679	-0.03991838406361188	-0.050077244833365675	-0.02675980328975112	-0.011091146013448055	-0.01784542517108262
crab_rep1	0.03722703506923514	0.026487200966754162	0.018894014964710444	0.03946788720107171	0.025492489629376194	-0.01998761585485568	-0.026399067184651598	-0.026785558885335365	-0.03207423703195267	-0.01854124529311279	-0.010517121977675783	-0.01319141687275499
seabird_rep1	0.03370450475855924	0.018894014964710444	0.04519969982576847	0.039019746107286535	0.029142573469628116	-0.021723094848201747	-0.021281677530640773	-0.027498210649452525	-0.05854499431957196	-0.017223093362784703	0.0009462892725992321	-0.02057983567017177
squirrel_rep1	0.055260074077670834	0.03946788720107171	0.039019746107286535	0.05711826607615695	0.037462466430881344	-0.03389626671863495	-0.035814584908372714	-0.044032371172081836	-0.05905594158709657	-0.027435741241384422	-0.0096386577881535	-0.018356477940765368
rubberduck_rep1	0.03288077879851956	0.025492489629376194	0.029142573469628116	0.037462466430881344	0.039052346617103564	-0.017670604783067482	-0.029924194214720964	-0.023294841383777656	-0.0395164672432734	-0.0202833898081931	-0.011505676774387115	-0.021717258810804455
dishware_rep1	-0.03265004370317602	-0.01998761585485568	-0.021723094848201747	-0.03389626671863495	-0.017670604783067482	0.025147888785525443	0.017777260715180862	0.026823311074357085	0.02501604821041985	0.018268372814141173	0.005972975793340161	0.006925886582135638
fence_rep1	-0.03443259156402679	-0.026399067184651598	-0.021281677530640773	-0.035814584908372714	-0.029924194214720964	0.017777260715180862	0.029543598202943104	0.022980390736821323	0.030425425858399625	0.016649301258537374	0.013718455300410012	0.016676488412130097
food_rep1	-0.03991838406361188	-0.026785558885335365	-0.027498210649452525	-0.044032371172081836	-0.023294841383777656	0.026823311074357085	0.022980390736821323	0.033908655264734675	0.04319097526490074	0.021480276586027656	0.004738528694117449	0.008356570622654462
shelves_rep1	-0.050077244833365675	-0.03207423703195267	-0.05854499431957196	-0.05905594158709657	-0.0395164672432734	0.02501604821041985	0.030425425858399625	0.04319097526490074	0.09169727844103356	0.02393281151729006	-0.004585652860509621	0.02952954593531031
shoppingcart_rep1	-0.02675980328975112	-0.01854124529311279	-0.017223093362784703	-0.027435741241384422	-0.0202833898081931	0.018268372814141173	0.016649301258537374	0.021480276586027656	0.02393281151729006	0.015588111251818793	0.003987196139310434	0.010232459510931595
towel_rep1	-0.011091146013448055	-0.010517121977675783	0.0009462892725992321	-0.0096386577881535	-0.011505676774387115	0.005972975793340161	0.013718455300410012	0.004738528694117449	-0.004585652860509621	0.003987196139310434	0.013155760686363857	0.0047313107319443
tree_rep1	-0.01784542517108262	-0.01319141687275499	-0.02057983567017177	-0.018356477940765368	-0.021717258810804455	0.006925886582135638	0.016676488412130097	0.008356570622654462	0.02952954593531031	0.010232459510931595	0.0047313107319443	0.015163632615199277
