# Supplementary material for: Infants have rich visual categories in ventrotemporal cortex at 2 months of age
Source: Nat Neurosci. 2026 Feb 2;29(3):693–702. doi: 10.1038/s41593-025-02187-8 (PMC12971487; doi:10.1038/s41593-025-02187-8)
Supplement: Supplementary file 13 — One .csv file for each RSM plot. Only the group average RSMs are provided for each ROI/age group. The full set of RSMs is available at OpenNeuro (OpenNeuro accession number: ds006883, https://doi.org/10.18112/openneuro.ds006883.v1.0.0) under derivatives/foundcog_rdms/. Statistical source data comprising .csv files of the bootstrap distributions for the trace values reported for the variance partitioning analysis. [file 41593_2025_2187_MOESM13_ESM.zip › ODoherty_ED_Fig4/trace_covar_results_bootstrap.csv]

roi	age	var_type	var
LO	adult	individual	1.0693599224251942
LO	adult	individual	1.1268164017978444
LO	adult	individual	1.3114414444118014
LO	adult	individual	0.9965913117044886
LO	adult	individual	1.070627024635404
LO	adult	individual	1.121403482300039
LO	adult	individual	0.9444182424321726
LO	adult	individual	1.0599658918689665
LO	adult	individual	1.2563453973073564
LO	adult	individual	1.3601908534052087
LO	adult	individual	1.3078203066056622
LO	adult	individual	0.8740410944987954
LO	adult	individual	1.1885987523460226
LO	adult	individual	0.8266923763781717
LO	adult	individual	1.160093859368537
LO	adult	individual	1.073875613593852
LO	adult	individual	1.089148508514984
LO	adult	individual	1.0640994028116189
LO	adult	individual	0.974158305980189
LO	adult	individual	0.9048651473609712
LO	adult	individual	0.9441098964620824
LO	adult	individual	1.3337722771128415
LO	adult	individual	1.1288464218448098
LO	adult	individual	1.0872725880721568
LO	adult	individual	1.1243852932715794
LO	adult	individual	1.1238290258929249
LO	adult	individual	1.1267693275258526
LO	adult	individual	1.1556573890087176
LO	adult	individual	0.8795879364159994
LO	adult	individual	1.164026350942298
LO	adult	individual	0.79624991299558
LO	adult	individual	0.9391969600817174
LO	adult	individual	1.077855953179948
LO	adult	individual	1.0296641932829032
LO	adult	individual	0.9557138794987546
LO	adult	individual	0.8685565632874281
LO	adult	individual	1.0416843891043488
LO	adult	individual	1.046152633662382
LO	adult	individual	1.138813442114476
LO	adult	individual	1.0348139082346364
LO	adult	individual	1.0276463194135526
LO	adult	individual	1.1371097714605094
LO	adult	individual	0.876387208038401
LO	adult	individual	1.113313839248685
LO	adult	individual	0.7486153723210285
LO	adult	individual	1.2255086054483657
LO	adult	individual	0.9724060111309256
LO	adult	individual	1.0702379248439648
LO	adult	individual	1.0366398156207286
LO	adult	individual	1.0862540649532384
LO	adult	individual	1.1041571144368034
LO	adult	individual	1.4338992603090472
LO	adult	individual	1.099572501442322
LO	adult	individual	1.1794289567513203
LO	adult	individual	0.9900016092737132
LO	adult	individual	1.1539866307202198
LO	adult	individual	1.05480244398579
LO	adult	individual	1.043196507417313
LO	adult	individual	1.1308401346416177
LO	adult	individual	1.0511832851272722
LO	adult	individual	1.2003380186446877
LO	adult	individual	0.9195015434964234
LO	adult	individual	1.0335746177653216
LO	adult	individual	1.0182634199548175
LO	adult	individual	0.8556884663793803
LO	adult	individual	1.063653983168276
LO	adult	individual	1.409514909890098
LO	adult	individual	1.2343963088256185
LO	adult	individual	1.0192837441171057
LO	adult	individual	1.1172121833393391
LO	adult	individual	0.874334962645767
LO	adult	individual	0.7587445094708571
LO	adult	individual	1.0446051249882249
LO	adult	individual	0.92640530059588
LO	adult	individual	1.3380441532001857
LO	adult	individual	1.199847477874959
LO	adult	individual	1.2252998844104783
LO	adult	individual	1.0160642670294884
LO	adult	individual	1.101987677194708
LO	adult	individual	0.8953652378952722
LO	adult	individual	0.9798495465491114
LO	adult	individual	1.137496559846191
LO	adult	individual	1.103615370187529
LO	adult	individual	1.0952409341500515
LO	adult	individual	1.050483019602894
LO	adult	individual	1.1554793082884056
LO	adult	individual	1.1049057339248964
LO	adult	individual	1.1191876457814531
LO	adult	individual	1.1726712779807107
LO	adult	individual	0.9484889642558804
LO	adult	individual	1.0994274628492744
LO	adult	individual	1.0097609179799596
LO	adult	individual	1.0398300306374637
LO	adult	individual	1.2370807065077498
LO	adult	individual	1.1166941574618794
LO	adult	individual	1.0326997426769595
LO	adult	individual	0.8880251944760743
LO	adult	individual	1.313176625801212
LO	adult	individual	1.044134374932688
LO	adult	individual	0.916734458568173
LO	adult	individual	1.042286909005906
LO	adult	individual	0.9972837950578782
LO	adult	individual	1.1878079247531073
LO	adult	individual	0.9213653194197086
LO	adult	individual	0.9773116257743772
LO	adult	individual	0.9662586495060688
LO	adult	individual	1.2145855933960523
LO	adult	individual	0.7823220155208478
LO	adult	individual	1.4283367826748186
LO	adult	individual	1.2584158869783946
LO	adult	individual	1.0125889296667423
LO	adult	individual	1.0986282988302791
LO	adult	individual	0.836432250205668
LO	adult	individual	1.137836319648006
LO	adult	individual	1.149718848965806
LO	adult	individual	0.8660598253309254
LO	adult	individual	0.8593263668692932
LO	adult	individual	0.9021226562389634
LO	adult	individual	1.0680980589616635
LO	adult	individual	1.0231518827335735
LO	adult	individual	1.206203163274569
LO	adult	individual	1.186226051115974
LO	adult	individual	1.0541857825345151
LO	adult	individual	1.4148226800722483
LO	adult	individual	0.962074944011818
LO	adult	individual	1.2584131135793346
LO	adult	individual	1.051684122823623
LO	adult	individual	1.2971562888596335
LO	adult	individual	1.083212489895687
LO	adult	individual	0.9581364953373884
LO	adult	individual	0.8167063160561971
LO	adult	individual	1.215109425891586
LO	adult	individual	1.18014570393562
LO	adult	individual	1.1066701488006043
LO	adult	individual	1.0543578957747832
LO	adult	individual	1.1045166734657847
LO	adult	individual	1.0795657189845933
LO	adult	individual	1.0866702774026182
LO	adult	individual	1.0778950543547072
LO	adult	individual	0.983119933091036
LO	adult	individual	1.0047535665457263
LO	adult	individual	1.1769616326006889
LO	adult	individual	1.042964972139011
LO	adult	individual	1.161566164574098
LO	adult	individual	0.976466657661019
LO	adult	individual	0.9077745955502924
LO	adult	individual	1.1320558696240668
LO	adult	individual	1.2750485942026026
LO	adult	individual	1.2660063687956893
LO	adult	individual	0.9187940232772516
LO	adult	individual	1.3249235102030168
LO	adult	individual	1.0305096146413033
LO	adult	individual	0.931213829656132
LO	adult	individual	1.1747823649641915
LO	adult	individual	1.181869220348559
LO	adult	individual	1.2299796598481276
LO	adult	individual	1.278300135988384
LO	adult	individual	1.0330986128783275
LO	adult	individual	1.0587318967360635
LO	adult	individual	1.2377492599931892
LO	adult	individual	1.1400038050707093
LO	adult	individual	1.0418583420653924
LO	adult	individual	1.0521678586525032
LO	adult	individual	1.177769621959705
LO	adult	individual	1.1969931201637
LO	adult	individual	1.0005393522678108
LO	adult	individual	0.9690602900167404
LO	adult	individual	1.0639410375019036
LO	adult	individual	0.9210196164211992
LO	adult	individual	0.9884565123779772
LO	adult	individual	0.9608008496394432
LO	adult	individual	1.0583252595260972
LO	adult	individual	1.1608132203769572
LO	adult	individual	0.9981389358574942
LO	adult	individual	0.902603883918808
LO	adult	individual	0.9268257960438696
LO	adult	individual	1.248199635748583
LO	adult	individual	1.2380232943730958
LO	adult	individual	1.0870529185602238
LO	adult	individual	1.1846733905879552
LO	adult	individual	1.1359260981696826
LO	adult	individual	1.1259789722253477
LO	adult	individual	0.9863411645090248
LO	adult	individual	1.1710747546476177
LO	adult	individual	0.9173657992137708
LO	adult	individual	1.215917866811043
LO	adult	individual	0.9533078469155668
LO	adult	individual	1.020456211954542
LO	adult	individual	0.8682987408865381
LO	adult	individual	1.090600096331354
LO	adult	individual	1.0907693257523052
LO	adult	individual	1.0084105797980472
LO	adult	individual	1.247862488185388
LO	adult	individual	1.1221466012247154
LO	adult	individual	1.058956642995207
LO	adult	individual	1.0305748732641804
LO	adult	individual	1.0236124025988091
LO	adult	individual	1.095515718321654
LO	adult	individual	1.2226262839208333
LO	adult	individual	0.9759170933265556
LO	adult	individual	1.1110587558992535
LO	adult	individual	1.0834613097838286
LO	adult	individual	1.0464617387198965
LO	adult	individual	0.9322622105234716
LO	adult	individual	1.0430229610699524
LO	adult	individual	1.1800432140860422
LO	adult	individual	0.930234826000901
LO	adult	individual	1.0471900577356552
LO	adult	individual	0.9678560762515902
LO	adult	individual	1.1246301014841416
LO	adult	individual	1.0125632862632898
LO	adult	individual	0.993276777409532
LO	adult	individual	0.924441750317657
LO	adult	individual	0.8663200537757677
LO	adult	individual	1.0685723758659929
LO	adult	individual	1.1609755167811626
LO	adult	individual	1.0682226393307457
LO	adult	individual	0.9887828987525028
LO	adult	individual	0.9816850288819926
LO	adult	individual	0.9923873415577752
LO	adult	individual	1.2060802244838102
LO	adult	individual	1.110942316018096
LO	adult	individual	1.008470390512424
LO	adult	individual	1.1574963082806482
LO	adult	individual	1.0198372441427528
LO	adult	individual	1.013208527275176
LO	adult	individual	0.964734755670162
LO	adult	individual	1.1130229276296175
LO	adult	individual	1.0106447345366831
LO	adult	individual	1.2903953925038136
LO	adult	individual	0.8826274189092305
LO	adult	individual	1.1552742949183312
LO	adult	individual	1.1073872963525164
LO	adult	individual	0.8754471440218453
LO	adult	individual	1.1108860591818128
LO	adult	individual	0.9429314453779252
LO	adult	individual	0.95749868773967
LO	adult	individual	1.0545905960855777
LO	adult	individual	1.031700336746184
LO	adult	individual	0.9741456821481342
LO	adult	individual	0.9824361076533475
LO	adult	individual	1.2342178842910911
LO	adult	individual	1.0603280424355497
LO	adult	individual	1.1612199942227293
LO	adult	individual	1.1028775206471513
LO	adult	individual	1.0532376934488772
LO	adult	individual	1.2784468854867284
LO	adult	individual	1.418169498306934
LO	adult	individual	1.0949808694207197
LO	adult	individual	0.7644581259485719
LO	adult	individual	1.2349534932577897
LO	adult	individual	1.2628447002422876
LO	adult	individual	1.0243676274607458
LO	adult	individual	1.1605574066235744
LO	adult	individual	0.8908338925006026
LO	adult	individual	1.1066623664349329
LO	adult	individual	1.3623686901032563
LO	adult	individual	1.2072117789920476
LO	adult	individual	1.261425813619356
LO	adult	individual	1.03358949398366
LO	adult	individual	0.9100582402136504
LO	adult	individual	1.286122420707965
LO	adult	individual	0.999841379897466
LO	adult	individual	1.083868212270682
LO	adult	individual	0.8523530721786654
LO	adult	individual	0.8823368000360404
LO	adult	individual	0.9517041755848998
LO	adult	individual	0.8696031328229061
LO	adult	individual	1.0451983436555854
LO	adult	individual	0.9896559139121076
LO	adult	individual	1.240561283571729
LO	adult	individual	1.050752978563766
LO	adult	individual	1.229055665824173
LO	adult	individual	0.9844054078716812
LO	adult	individual	0.9700024582573455
LO	adult	individual	1.0294476281121747
LO	adult	individual	1.246646938194331
LO	adult	individual	1.0370273931620126
LO	adult	individual	1.1534993479964268
LO	adult	individual	1.3261641534278403
LO	adult	individual	1.0316106337334592
LO	adult	individual	0.9269480659663756
LO	adult	individual	1.1290128385312286
LO	adult	individual	1.1984543260731777
LO	adult	individual	1.183008649221816
LO	adult	individual	1.0037840229987929
LO	adult	individual	0.997079958638212
LO	adult	individual	1.0034701989902133
LO	adult	individual	1.1160184865534877
LO	adult	individual	1.0647990848619724
LO	adult	individual	1.1260956559605089
LO	adult	individual	1.1306652578145224
LO	adult	individual	1.0640573327480431
LO	adult	individual	0.9954987147797232
LO	adult	individual	0.9549448088466715
LO	adult	individual	1.2001472997740992
LO	adult	individual	1.0155898969748745
LO	adult	individual	1.1456119946450107
LO	adult	individual	1.2870185545019226
LO	adult	individual	1.2787179384132774
LO	adult	individual	1.0283988620290496
LO	adult	individual	1.0476551371831
LO	adult	individual	1.146335878905291
LO	adult	individual	0.9989076450844148
LO	adult	individual	1.468584632668614
LO	adult	individual	1.1401849410047624
LO	adult	individual	0.9922132152818114
LO	adult	individual	1.011609984249184
LO	adult	individual	1.0514990200794632
LO	adult	individual	0.9901331210314948
LO	adult	individual	0.9993792812195144
LO	adult	individual	0.9901574564433548
LO	adult	individual	1.0905844981704362
LO	adult	individual	0.9743664046171144
LO	adult	individual	0.985274548815658
LO	adult	individual	1.1259801664495064
LO	adult	individual	1.2973837717483738
LO	adult	individual	1.1402775168790256
LO	adult	individual	1.176233321385206
LO	adult	individual	1.309362698296172
LO	adult	individual	1.0830175625723253
LO	adult	individual	1.1562252716465713
LO	adult	individual	0.9696858719738382
LO	adult	individual	1.1403075702841952
LO	adult	individual	1.1170467397783146
LO	adult	individual	1.051375265852344
LO	adult	individual	1.0216659016601723
LO	adult	individual	0.9831620085232816
LO	adult	individual	1.343892446115534
LO	adult	individual	1.1165168422522596
LO	adult	individual	1.0614259510049855
LO	adult	individual	0.8796672544807745
LO	adult	individual	1.0638396593761523
LO	adult	individual	1.2306809467884263
LO	adult	individual	0.96736812775919
LO	adult	individual	0.8384865243803976
LO	adult	individual	1.1944290263422068
LO	adult	individual	1.0303336193031722
LO	adult	individual	1.1330188577622429
LO	adult	individual	0.9669208249905707
LO	adult	individual	1.0193754105225148
LO	adult	individual	0.9981172793908764
LO	adult	individual	1.3539671309107415
LO	adult	individual	0.8172054227513107
LO	adult	individual	1.235686672952086
LO	adult	individual	0.984729027219508
LO	adult	individual	1.1293529616713542
LO	adult	individual	1.092964371042079
LO	adult	individual	0.9878161963415136
LO	adult	individual	1.0550299302205404
LO	adult	individual	0.9601638242057496
LO	adult	individual	1.2277600184630353
LO	adult	individual	0.983596116192292
LO	adult	individual	1.102032788361576
LO	adult	individual	0.9852548188978824
LO	adult	individual	1.0495013327235414
LO	adult	individual	1.0003967671642695
LO	adult	individual	1.26435370732176
LO	adult	individual	1.2164518374656494
LO	adult	individual	0.996695196683964
LO	adult	individual	1.002276952766061
LO	adult	individual	1.349155777835388
LO	adult	individual	1.2231196048515791
LO	adult	individual	1.0234988361558075
LO	adult	individual	0.7231754851024593
LO	adult	individual	1.108974407492144
LO	adult	individual	1.0105353157501964
LO	adult	individual	0.8665301520987311
LO	adult	individual	0.9811435587125448
LO	adult	individual	1.1803695401491372
LO	adult	individual	0.96781286372174
LO	adult	individual	1.169341733234895
LO	adult	individual	1.0989080916812817
LO	adult	individual	1.079094506116956
LO	adult	individual	1.136084649686515
LO	adult	individual	0.9807100672611816
LO	adult	individual	1.1385945407588136
LO	adult	individual	1.0905626252843943
LO	adult	individual	1.2422888211289205
LO	adult	individual	1.226508782477724
LO	adult	individual	0.9430995282438964
LO	adult	individual	1.3433075627147746
LO	adult	individual	1.145280759041809
LO	adult	individual	1.286925066934806
LO	adult	individual	1.1059199514945333
LO	adult	individual	1.1067816307551497
LO	adult	individual	1.0929099524383985
LO	adult	individual	1.0736065301231317
LO	adult	individual	1.1124836617086753
LO	adult	individual	1.1513099992357436
LO	adult	individual	0.8824014107039009
LO	adult	individual	0.979007046608894
LO	adult	individual	1.2238250035586935
LO	adult	individual	1.107440131361099
LO	adult	individual	0.8109932068974097
LO	adult	individual	1.1192729387422828
LO	adult	individual	1.1110948431812122
LO	adult	individual	1.1980256350244285
LO	adult	individual	0.8944344065314077
LO	adult	individual	1.1308942959803052
LO	adult	individual	1.2507079895070226
LO	adult	individual	1.1467078921794127
LO	adult	individual	1.1990950882651783
LO	adult	individual	0.8712489591138731
LO	adult	individual	0.8510222161296975
LO	adult	individual	1.034310549914618
LO	adult	individual	1.1513723574158452
LO	adult	individual	1.011326835212351
LO	adult	individual	1.330932204006115
LO	adult	individual	0.8813862573714492
LO	adult	individual	1.0540886517314023
LO	adult	individual	1.083357329061266
LO	adult	individual	1.2440256213689176
LO	adult	individual	1.1674831081986974
LO	adult	individual	0.9814668724559412
LO	adult	individual	0.897804392233785
LO	adult	individual	1.0123734627574403
LO	adult	individual	1.112514226806382
LO	adult	individual	1.1206821530038928
LO	adult	individual	1.1514693725052445
LO	adult	individual	1.2435096118168874
LO	adult	individual	1.0530413292134655
LO	adult	individual	1.0076379514016929
LO	adult	individual	1.0673269186558585
LO	adult	individual	1.13558503635384
LO	adult	individual	0.8865335412705164
LO	adult	individual	1.06133211016736
LO	adult	individual	1.120311836233281
LO	adult	individual	1.1198859174387126
LO	adult	individual	1.1317046318936246
LO	adult	individual	1.0828237888913272
LO	adult	individual	0.8368819235151181
LO	adult	individual	1.0150245080980689
LO	adult	individual	1.0111110178549731
LO	adult	individual	1.167399972421402
LO	adult	individual	1.0745429436518417
LO	adult	individual	1.10681538380171
LO	adult	individual	1.073672753809371
LO	adult	individual	1.1811594017203435
LO	adult	individual	1.2718579469978124
LO	adult	individual	0.8474157743027938
LO	adult	individual	1.3438757296918749
LO	adult	individual	0.9723447153916376
LO	adult	individual	0.9288515074382891
LO	adult	individual	1.4397448075824164
LO	adult	individual	1.213648610655521
LO	adult	individual	1.1636581311806624
LO	adult	individual	1.009861239421838
LO	adult	individual	1.228014809581119
LO	adult	individual	0.8802996266186194
LO	adult	individual	1.085747495200942
LO	adult	individual	1.041518208208294
LO	adult	individual	1.020427157322422
LO	adult	individual	1.2154944166104924
LO	adult	individual	1.0494221775531811
LO	adult	individual	1.1363083710567967
LO	adult	individual	0.9937576966651448
LO	adult	individual	1.0055891382169106
LO	adult	individual	0.9442632287053296
LO	adult	individual	1.0558171444959248
LO	adult	individual	1.0294040393040054
LO	adult	individual	1.103969192495682
LO	adult	individual	1.093335912084229
LO	adult	individual	1.0426934758574844
LO	adult	individual	1.246087188632179
LO	adult	individual	0.9487023317477156
LO	adult	individual	1.2464125441305045
LO	adult	individual	1.1136844711756373
LO	adult	individual	1.1214335326448162
LO	adult	individual	1.1225316028940515
LO	adult	individual	1.276615316536278
LO	adult	individual	1.2578527450761217
LO	adult	individual	1.2001644136353902
LO	adult	individual	1.2127751312745536
LO	adult	individual	1.041742880694987
LO	adult	individual	1.2255732681716334
LO	adult	individual	0.8487663259536077
LO	adult	individual	1.2936137123223426
LO	adult	individual	0.9738740962668336
LO	adult	individual	1.143921809943385
LO	adult	individual	1.173802508955398
LO	adult	individual	0.9513648915274696
LO	adult	individual	1.1561645607352855
LO	adult	individual	0.9617017307746644
LO	adult	individual	1.0564263480329106
LO	adult	individual	1.2133581130157851
LO	adult	individual	1.2741484621135757
LO	adult	individual	1.2572735265594324
LO	adult	individual	0.7773989903955579
LO	adult	individual	1.300153201602038
LO	adult	individual	0.97502447696265
LO	adult	individual	1.2569062241521598
LO	adult	individual	1.0881109025403737
LO	adult	individual	1.0656555612994774
LO	adult	individual	1.0402466718892065
LO	adult	individual	1.131981625031233
LO	adult	individual	1.1121828974413557
LO	adult	individual	0.8210524030355315
LO	adult	individual	1.1535161498261024
LO	adult	individual	1.1185087156379083
LO	adult	individual	0.8778934822043531
LO	adult	individual	0.9378619708340552
LO	adult	individual	0.8300671312813859
LO	adult	individual	1.163994130798787
LO	adult	individual	0.9540321955244584
LO	adult	individual	1.1426518005496988
LO	adult	individual	1.1157076501695276
LO	adult	individual	1.2818983508662902
LO	adult	individual	0.9452156638903958
LO	adult	individual	1.1151017339817122
LO	adult	individual	1.155748006171796
LO	adult	individual	0.8874635420684
LO	adult	individual	1.075126155428745
LO	adult	individual	1.1337105896852893
LO	adult	individual	1.0146425899379972
LO	adult	individual	1.283954030436422
LO	adult	individual	0.9435122475831784
LO	adult	individual	1.0197225963503531
LO	adult	individual	1.2591111624275215
LO	adult	individual	0.9612295555495548
LO	adult	individual	0.9656206871547524
LO	adult	individual	1.0028546136247545
LO	adult	individual	1.0392912212069103
LO	adult	individual	1.1250876916595434
LO	adult	individual	1.2846636148467303
LO	adult	individual	1.032487769726473
LO	adult	individual	1.2242744118137587
LO	adult	individual	0.9748471690004566
LO	adult	individual	1.1676417861114825
LO	adult	individual	0.929096515707544
LO	adult	individual	1.0564513461330272
LO	adult	individual	1.052188149572269
LO	adult	individual	1.0109967087100886
LO	adult	individual	1.2131912989210634
LO	adult	individual	0.9444404905611066
LO	adult	individual	1.2126647871651202
LO	adult	individual	1.1143052315229571
LO	adult	individual	0.967382649471576
LO	adult	individual	0.932277625914693
LO	adult	individual	1.0580990493159517
LO	adult	individual	1.096534286467151
LO	adult	individual	0.9481883979150104
LO	adult	individual	0.9753505172906692
LO	adult	individual	1.1722833034154487
LO	adult	individual	1.178982170462905
LO	adult	individual	1.106916602771353
LO	adult	individual	0.9051810122772054
LO	adult	individual	1.1776633887658388
LO	adult	individual	1.0367697986598852
LO	adult	individual	1.2724440484115636
LO	adult	individual	1.0818888429827331
LO	adult	individual	1.1666129909032323
LO	adult	individual	1.1765591410866505
LO	adult	individual	1.254541296878756
LO	adult	individual	1.288872508529782
LO	adult	individual	0.9561519967375096
LO	adult	individual	1.214200493352062
LO	adult	individual	0.9079851592998096
LO	adult	individual	0.8319217446682907
LO	adult	individual	0.9939345560562344
LO	adult	individual	1.2649311780907504
LO	adult	individual	0.8976721046797316
LO	adult	individual	0.9618220890984932
LO	adult	individual	1.2860859662253978
LO	adult	individual	1.2034991712028047
LO	adult	individual	0.8144080712815935
LO	adult	individual	1.1167292363803458
LO	adult	individual	0.922398579312733
LO	adult	individual	0.931113767485156
LO	adult	individual	1.0230914037245966
LO	adult	individual	1.0808828786197513
LO	adult	individual	1.0390782519441726
LO	adult	individual	1.2853042327306867
LO	adult	individual	0.86783081174083
LO	adult	individual	1.04128501628673
LO	adult	individual	0.9003607583737879
LO	adult	individual	1.2237276987679473
LO	adult	individual	1.0672012932488562
LO	adult	individual	1.1800801673251966
LO	adult	individual	1.1232727122813038
LO	adult	individual	1.008038048207567
LO	adult	individual	1.2003237620869391
LO	adult	individual	1.0392946256937503
LO	adult	individual	1.1063144253978665
LO	adult	individual	0.8718626001798724
LO	adult	individual	1.1479677221700215
LO	adult	individual	1.0895476330932223
LO	adult	individual	1.1578186442069174
LO	adult	individual	1.150756700337489
LO	adult	individual	1.3239007833635783
LO	adult	individual	1.1366723095344726
LO	adult	individual	1.170955492032604
LO	adult	individual	1.124778709715922
LO	adult	individual	0.8023880504048843
LO	adult	individual	1.015883056787948
LO	adult	individual	1.16394997657856
LO	adult	individual	0.9924408923457786
LO	adult	individual	0.921430387575955
LO	adult	individual	0.894801674517718
LO	adult	individual	1.097284829992425
LO	adult	individual	1.0416447924883592
LO	adult	individual	1.1945657594821426
LO	adult	individual	0.964422072650346
LO	adult	individual	1.1359485883905722
LO	adult	individual	1.010363296122385
LO	adult	individual	0.8206992760522835
LO	adult	individual	1.1797406121118457
LO	adult	individual	1.167287953787917
LO	adult	individual	1.0614105896570598
LO	adult	individual	1.0619511990671706
LO	adult	individual	1.2567525820470498
LO	adult	individual	1.07005580836001
LO	adult	individual	1.1641258193263873
LO	adult	individual	1.1514972792234324
LO	adult	individual	1.2142522718074102
LO	adult	individual	1.2338265197253795
LO	adult	individual	1.093914469946644
LO	adult	individual	1.0963486240406175
LO	adult	individual	1.0268440907031642
LO	adult	individual	1.219805386937557
LO	adult	individual	1.0812044241476386
LO	adult	individual	0.9185221395869346
LO	adult	individual	1.2542927018068772
LO	adult	individual	1.0619827286644936
LO	adult	individual	1.191927957272127
LO	adult	individual	1.0952276071302711
LO	adult	individual	1.1506557559408466
LO	adult	individual	1.0880136269233511
LO	adult	individual	1.2568465639458892
LO	adult	individual	1.0386463027530053
LO	adult	individual	1.1117886581805756
LO	adult	individual	1.1203311410899797
LO	adult	individual	1.0089751288260829
LO	adult	individual	1.0127318908357563
LO	adult	individual	1.1252998064694708
LO	adult	individual	1.1110988620268438
LO	adult	individual	0.9407954464976996
LO	adult	individual	0.9922657313831914
LO	adult	individual	1.0944608194703247
LO	adult	individual	0.9027291185428072
LO	adult	individual	0.9875619456899716
LO	adult	individual	1.2811182997933923
LO	adult	individual	0.9914248806685872
LO	adult	individual	1.2263763701373271
LO	adult	individual	0.9706327514990936
LO	adult	individual	0.8698863504631288
LO	adult	individual	1.223297436708322
LO	adult	individual	1.1661050384541132
LO	adult	individual	1.0434131035851697
LO	adult	individual	1.0091867813626416
LO	adult	individual	1.021043599497989
LO	adult	individual	1.032044601665444
LO	adult	individual	0.921975539748104
LO	adult	individual	0.9112816609871214
LO	adult	individual	1.221330135554712
LO	adult	individual	1.086195415260139
LO	adult	individual	1.2056330509269333
LO	adult	individual	0.973953519683852
LO	adult	individual	1.0150303758294386
LO	adult	individual	1.422137507050352
LO	adult	individual	0.9245027449411144
LO	adult	individual	1.0872460112543263
LO	adult	individual	0.9647403934504224
LO	adult	individual	1.0740709172534264
LO	adult	individual	0.9692659440662522
LO	adult	individual	1.1711253619033772
LO	adult	individual	1.3396879173019671
LO	adult	individual	1.1642417740749582
LO	adult	individual	0.9930033887781626
LO	adult	individual	0.9232774022922554
LO	adult	individual	1.1357671619994278
LO	adult	individual	1.0466733853580232
LO	adult	individual	0.9787526805617216
LO	adult	individual	0.937253883654492
LO	adult	individual	1.0635383743168012
LO	adult	individual	0.7412866286280269
LO	adult	individual	0.8773720137164847
LO	adult	individual	1.1601254035863384
LO	adult	individual	0.8344531216484086
LO	adult	individual	1.0822088726866177
LO	adult	individual	0.8793438899828802
LO	adult	individual	1.2349144150898022
LO	adult	individual	0.9808939957623968
LO	adult	individual	1.061439678651771
LO	adult	individual	0.898509746009974
LO	adult	individual	0.7430825431515905
LO	adult	individual	0.99722896492125
LO	adult	individual	0.9335679238245396
LO	adult	individual	0.9182240637097734
LO	adult	individual	0.9984223193422912
LO	adult	individual	1.014957292900071
LO	adult	individual	1.0361525266543132
LO	adult	individual	1.2116584034433149
LO	adult	individual	1.1120065914102422
LO	adult	individual	1.084648866102857
LO	adult	individual	0.9111577061779906
LO	adult	individual	0.8700059729810216
LO	adult	individual	0.8596915000335044
LO	adult	individual	0.9946111026776406
LO	adult	individual	1.1416774065927895
LO	adult	individual	1.0047951289460486
LO	adult	individual	0.9804643236857904
LO	adult	individual	1.2338801360980591
LO	adult	individual	0.9308552300957584
LO	adult	individual	0.9417836851110178
LO	adult	individual	1.1500563361317602
LO	adult	individual	1.1223388778316816
LO	adult	individual	0.939913091161481
LO	adult	individual	1.0269663342770925
LO	adult	individual	1.1329484262309149
LO	adult	individual	1.0055127527521188
LO	adult	individual	0.9424208820768958
LO	adult	individual	1.1458399124556633
LO	adult	individual	1.1170650340393806
LO	adult	individual	1.0461749833696117
LO	adult	individual	1.1689397716379086
LO	adult	individual	0.9946979386007698
LO	adult	individual	1.2314348934973434
LO	adult	individual	1.1549833800497284
LO	adult	individual	1.214013374060238
LO	adult	individual	1.0352211271897152
LO	adult	individual	0.969057997742401
LO	adult	individual	1.109757970112873
LO	adult	individual	1.0493399813824738
LO	adult	individual	1.1084897899306418
LO	adult	individual	1.142832859792084
LO	adult	individual	1.1000544490374904
LO	adult	individual	1.064997881298701
LO	adult	individual	1.045966950921693
LO	adult	individual	0.8495304111778484
LO	adult	individual	1.2214268567868205
LO	adult	individual	0.9734268458628048
LO	adult	individual	1.3788978432509056
LO	adult	individual	1.1567041888608915
LO	adult	individual	1.1178917817250067
LO	adult	individual	1.2392240497766327
LO	adult	individual	1.1538336034868366
LO	adult	individual	1.264304496225391
LO	adult	individual	1.0095864177526876
LO	adult	individual	0.9204527874278567
LO	adult	individual	1.0080369807013316
LO	adult	individual	0.8463202748407657
LO	adult	individual	1.0098101563504476
LO	adult	individual	1.0308708765075083
LO	adult	individual	1.3234922689548656
LO	adult	individual	1.0638226260642258
LO	adult	individual	0.8966630419819912
LO	adult	individual	1.0528777143511148
LO	adult	individual	1.1253477804239405
LO	adult	individual	0.9836516346452856
LO	adult	individual	1.305520944526193
LO	adult	individual	1.1126448886195213
LO	adult	individual	0.9653635810094536
LO	adult	individual	1.0534850620593952
LO	adult	individual	1.0994246506962468
LO	adult	individual	1.2584280267763868
LO	adult	individual	1.0451697516151897
LO	adult	individual	1.2027757972128144
LO	adult	individual	0.9434585907721772
LO	adult	individual	0.9603109139853948
LO	adult	individual	1.1493576715435656
LO	adult	individual	1.019750298896989
LO	adult	individual	1.0797217486408224
LO	adult	individual	1.0600393964979744
LO	adult	individual	0.9308988939289856
LO	adult	individual	1.0890043048900542
LO	adult	individual	1.0573945289238578
LO	adult	individual	1.071586228189383
LO	adult	individual	1.3467522398146214
LO	adult	individual	1.1611951515807035
LO	adult	individual	1.1190244555860496
LO	adult	individual	1.1521725730798806
LO	adult	individual	0.9217875935447634
LO	adult	individual	1.0926542923745286
LO	adult	individual	1.1358037699452703
LO	adult	individual	0.9676790906332324
LO	adult	individual	1.3636312390231025
LO	adult	individual	0.9698275923638112
LO	adult	individual	0.9986505811343775
LO	adult	individual	1.0931024111816163
LO	adult	individual	0.9779396928660096
LO	adult	individual	1.1003804766860918
LO	adult	individual	1.339590418862327
LO	adult	individual	1.0178131928990963
LO	adult	individual	0.9254121364201168
LO	adult	individual	1.1077422919364084
LO	adult	individual	1.1935014921464746
LO	adult	individual	1.0544883499872626
LO	adult	individual	1.09177064403886
LO	adult	individual	1.1524186981403737
LO	adult	individual	0.8864859076483813
LO	adult	individual	1.0406875810034637
LO	adult	individual	1.1023179436598454
LO	adult	individual	1.0450262357772686
LO	adult	individual	1.2138403943374918
LO	adult	individual	1.0572218636804065
LO	adult	individual	0.9295762764806892
LO	adult	individual	1.0246480574148389
LO	adult	individual	1.0332116775959483
LO	adult	individual	0.9721112057014856
LO	adult	individual	1.028662271982293
LO	adult	individual	1.142605784442979
LO	adult	individual	1.083014263537982
LO	adult	individual	0.9723447114138158
LO	adult	individual	1.1196585053721708
LO	adult	individual	1.088166174062949
LO	adult	individual	1.213871884693648
LO	adult	individual	1.078261599374473
LO	adult	individual	1.2095915307605245
LO	adult	individual	1.1345375189602784
LO	adult	individual	1.0033548281996234
LO	adult	individual	1.1158588352338985
LO	adult	individual	0.9504170766107785
LO	adult	individual	1.015950576397689
LO	adult	individual	1.2606498615613768
LO	adult	individual	1.1143971404949262
LO	adult	individual	0.8626524444398758
LO	adult	individual	0.9282700102807132
LO	adult	individual	1.1821306145821235
LO	adult	individual	1.0710223362911535
LO	adult	individual	1.0798274716015122
LO	adult	individual	0.9635116273319076
LO	adult	individual	1.0955569569568144
LO	adult	individual	1.3504193792982937
LO	adult	individual	1.1063467813485026
LO	adult	individual	1.1358135729983034
LO	adult	individual	0.9531396030353192
LO	adult	individual	0.8928132495808486
LO	adult	individual	1.054385256064881
LO	adult	individual	1.0489034096784395
LO	adult	individual	1.0745777510531307
LO	adult	individual	1.1400708984236605
LO	adult	individual	1.053067944003103
LO	adult	individual	0.9428091714364876
LO	adult	individual	1.214531118415351
LO	adult	individual	0.9362516258110936
LO	adult	individual	1.2407037515632002
LO	adult	individual	0.982849279697266
LO	adult	individual	0.9301495568654649
LO	adult	individual	1.1199238159360807
LO	adult	individual	1.0159283651605813
LO	adult	individual	0.91514663707801
LO	adult	individual	0.9134762280353518
LO	adult	individual	0.9984173561800376
LO	adult	individual	0.8277809186968355
LO	adult	individual	1.092634290576585
LO	adult	individual	1.1388744748694812
LO	adult	individual	1.2017270022908342
LO	adult	individual	0.9981463095764888
LO	adult	individual	1.2155698066913971
LO	adult	individual	1.1796245418126077
LO	adult	individual	0.946666427036043
LO	adult	individual	1.118104272655792
LO	adult	individual	1.0371757943521036
LO	adult	individual	1.218233038335338
LO	adult	individual	1.0891525621366898
LO	adult	individual	1.141436114627906
LO	adult	individual	1.142759589104833
LO	adult	individual	0.8773137836133913
LO	adult	individual	0.790448501411112
LO	adult	individual	0.9674159357633708
LO	adult	individual	0.8449893617704022
LO	adult	individual	1.171175078117192
LO	adult	individual	1.0744355314818343
LO	adult	individual	1.0219727472525244
LO	adult	individual	1.0214481446404995
LO	adult	individual	1.206002533978811
LO	adult	individual	1.0543349428320965
LO	adult	individual	1.039609608462578
LO	adult	individual	0.9867761927549894
LO	adult	individual	1.0271205026725576
LO	adult	individual	1.1955423665827134
LO	adult	individual	1.025408225099847
LO	adult	individual	1.0408262421984191
LO	adult	individual	1.3137124779059173
LO	adult	individual	1.1020658085548694
LO	adult	individual	1.1927612214487031
LO	adult	individual	1.223451002420436
LO	adult	individual	1.2143959428729714
LO	adult	individual	1.0542160674709609
LO	adult	individual	0.9152282891672514
LO	adult	individual	0.9061939904840952
LO	adult	individual	0.9852258576541234
LO	adult	individual	1.0538336505445856
LO	adult	individual	1.2433085130627262
LO	adult	individual	1.0787043849543685
LO	adult	individual	1.1160776314443457
LO	adult	individual	1.1703945601746442
LO	adult	individual	1.067287556230143
LO	adult	individual	0.8344339120245956
LO	adult	individual	0.9830421158728576
LO	adult	individual	0.9983704734595288
LO	adult	individual	1.175842573494056
LO	adult	individual	1.1701873041479744
LO	adult	individual	1.3450846354530184
LO	adult	individual	1.0468314923304909
LO	adult	individual	0.9704025266071592
LO	adult	individual	1.2661951613363915
LO	adult	individual	1.0025134820645845
LO	adult	individual	0.8988321668419684
LO	adult	individual	1.096074445519619
LO	adult	individual	1.2480724326542914
LO	adult	individual	1.143633874521134
LO	adult	individual	1.0064146868173838
LO	adult	individual	1.258353736749075
LO	adult	individual	0.8736126753412627
LO	adult	individual	1.25406208187042
LO	adult	individual	0.9832605899269568
LO	adult	individual	0.932361577699166
LO	adult	individual	1.145660961247553
LO	adult	individual	0.8457210555335374
LO	adult	individual	1.237832056637587
LO	adult	individual	1.143662936287958
LO	adult	individual	0.9968655552670896
LO	adult	individual	1.1596913681571444
LO	adult	individual	1.0388402322473358
LO	adult	individual	1.2539991261604282
LO	adult	individual	1.09794903494102
LO	adult	individual	1.350065397454437
LO	adult	individual	1.1576680328831936
LO	adult	individual	1.0049405215347011
LO	adult	individual	1.267099082295382
LO	adult	individual	1.141181171952128
LO	adult	individual	0.9715641990221896
LO	adult	individual	1.1130571158300522
LO	adult	individual	1.0030903737946504
LO	adult	individual	0.7858339771542483
LO	adult	individual	1.1386955041274065
LO	adult	individual	1.1897536420528894
LO	adult	individual	0.8375049486258347
LO	adult	individual	1.1714470672424186
LO	adult	individual	1.1630937542602915
LO	adult	individual	1.1769245204246408
LO	adult	individual	0.9003236478509823
LO	adult	individual	0.7679413405534936
LO	adult	individual	1.4526235449702891
LO	adult	individual	1.2646096222652017
LO	adult	individual	1.2131545902297578
LO	adult	individual	1.048111655857569
LO	adult	individual	0.9294907759586988
LO	adult	individual	1.1286783592693317
LO	adult	individual	1.039299911585731
LO	adult	individual	1.1622982390387782
LO	adult	individual	1.2461054212437892
LO	adult	individual	0.90661520430557
LO	adult	individual	1.1107172874747129
LO	adult	individual	1.0004669212153088
LO	adult	individual	1.0491696654582074
LO	adult	individual	0.9663323858140508
LO	adult	individual	1.0432178251345032
LO	adult	individual	1.0915737487567658
LO	adult	individual	0.9285186887017632
LO	adult	individual	1.4058501502059546
LO	adult	individual	0.9132313821173872
LO	adult	individual	1.1692031350070322
LO	adult	individual	1.1419293146834626
LO	adult	individual	0.9791224088091384
LO	adult	individual	1.1975584126739305
LO	adult	individual	0.8807909457581572
LO	adult	individual	0.7986411859894937
LO	adult	individual	0.8389368176794963
LO	adult	individual	0.9918809332800196
LO	adult	individual	1.0037884325732307
LO	adult	individual	0.8372285445758568
LO	adult	individual	1.1601787562024262
LO	adult	individual	0.8015038448567469
LO	adult	individual	0.97910860772069
LO	adult	individual	0.9075430079367166
LO	adult	individual	1.0260384856506046
LO	adult	individual	1.120584918463713
LO	adult	individual	1.1720287684887278
LO	adult	individual	0.8381324710357556
LO	adult	individual	1.1612309342473264
LO	adult	individual	1.3127695463281484
LO	adult	individual	1.2053921954937692
LO	adult	individual	0.9792117732197664
LO	adult	individual	1.0410846068754365
LO	adult	individual	1.0102433755435234
LO	adult	individual	1.0483403436929308
LO	adult	individual	1.1831166463872074
LO	adult	individual	1.127834675332975
LO	adult	individual	1.2722052752707826
LO	adult	individual	1.2385541795085282
LO	adult	individual	1.3091022514354524
LO	adult	individual	0.9536357304140856
LO	adult	individual	0.8806572386459701
LO	adult	individual	0.9292527497265116
LO	adult	individual	1.088723073679315
LO	adult	individual	1.0215144357571826
LO	adult	individual	1.1906402277339396
LO	adult	individual	1.055854869626354
LO	adult	individual	0.9835378692186522
LO	adult	individual	1.0383278527690487
LO	adult	individual	0.9817505650686528
LO	adult	individual	1.1583855857765015
LO	adult	individual	1.0363969141196037
LO	adult	individual	0.9827352506341028
LO	adult	individual	1.0958166185164535
LO	adult	individual	1.2478022813124907
LO	adult	individual	1.0230464885247066
EVC	adult	individual	1.824481465104159
EVC	adult	individual	1.7582348569280724
EVC	adult	individual	1.482524096965308
EVC	adult	individual	1.681316949467085
EVC	adult	individual	1.3910730764553312
EVC	adult	individual	1.6478124330031831
EVC	adult	individual	1.4762666191047082
EVC	adult	individual	1.6712430231654587
EVC	adult	individual	1.4966835057943249
EVC	adult	individual	1.5797286952846954
EVC	adult	individual	1.2218202765813009
EVC	adult	individual	1.4410644077899848
EVC	adult	individual	1.6180055555548871
EVC	adult	individual	1.640618901115409
EVC	adult	individual	1.4562108881216125
EVC	adult	individual	1.7546029388574629
EVC	adult	individual	1.5919357581175788
EVC	adult	individual	1.675950488832829
EVC	adult	individual	1.4463730965178785
EVC	adult	individual	1.466700492436831
EVC	adult	individual	1.443009100168152
EVC	adult	individual	1.7129507357369484
EVC	adult	individual	1.5395849926221912
EVC	adult	individual	1.4295383953944614
EVC	adult	individual	1.353760422523587
EVC	adult	individual	1.606271737440786
EVC	adult	individual	1.3051144688018148
EVC	adult	individual	1.5921905675692756
EVC	adult	individual	1.4986663525165138
EVC	adult	individual	1.448833100577407
EVC	adult	individual	1.4951546824644604
EVC	adult	individual	1.6844335139775266
EVC	adult	individual	1.6699183790669354
EVC	adult	individual	1.520171157819017
EVC	adult	individual	1.5398999118281789
EVC	adult	individual	1.3521712591187205
EVC	adult	individual	1.6169496057174884
EVC	adult	individual	1.605594666701358
EVC	adult	individual	1.26333905176492
EVC	adult	individual	1.4870494949534634
EVC	adult	individual	1.4792960058710718
EVC	adult	individual	1.6775077870285366
EVC	adult	individual	1.9290844787671184
EVC	adult	individual	1.7519063611277514
EVC	adult	individual	1.38315520338308
EVC	adult	individual	1.5405531255132807
EVC	adult	individual	1.5093047244967936
EVC	adult	individual	1.5361970358770496
EVC	adult	individual	1.6593459629616258
EVC	adult	individual	1.4804958395129375
EVC	adult	individual	1.7534340544125675
EVC	adult	individual	1.5572248598058618
EVC	adult	individual	1.4049641395561978
EVC	adult	individual	1.5569447257883908
EVC	adult	individual	1.4189251683745687
EVC	adult	individual	2.0464835392138325
EVC	adult	individual	1.415688469409703
EVC	adult	individual	1.722015510594337
EVC	adult	individual	1.5539972625611544
EVC	adult	individual	1.5222078381963335
EVC	adult	individual	1.834710810155468
EVC	adult	individual	1.658965083177384
EVC	adult	individual	1.4495530911469503
EVC	adult	individual	1.6342008045373393
EVC	adult	individual	1.4470159438833885
EVC	adult	individual	1.559623902217253
EVC	adult	individual	1.6939131196011583
EVC	adult	individual	1.231352019626839
EVC	adult	individual	1.824963554741123
EVC	adult	individual	1.3191540168426272
EVC	adult	individual	1.553455915105492
EVC	adult	individual	1.4720993390263954
EVC	adult	individual	1.7398555652817096
EVC	adult	individual	1.6748510643579595
EVC	adult	individual	1.5114874143369357
EVC	adult	individual	1.5463415218818397
EVC	adult	individual	1.4099090376138244
EVC	adult	individual	1.2652286641601014
EVC	adult	individual	1.628675282451898
EVC	adult	individual	1.9076681963529305
EVC	adult	individual	1.572057269616865
EVC	adult	individual	1.646298642647262
EVC	adult	individual	1.793086936408886
EVC	adult	individual	1.4264881276993542
EVC	adult	individual	1.5681238184550237
EVC	adult	individual	1.7332517168281347
EVC	adult	individual	1.5457228061669106
EVC	adult	individual	1.740419681525807
EVC	adult	individual	1.330042490126525
EVC	adult	individual	1.749355895641077
EVC	adult	individual	1.374765088347535
EVC	adult	individual	1.531569195636851
EVC	adult	individual	1.7219291873348197
EVC	adult	individual	1.5754051971717886
EVC	adult	individual	1.501784121656247
EVC	adult	individual	1.846780100716892
EVC	adult	individual	1.7959886158665173
EVC	adult	individual	1.114446871127379
EVC	adult	individual	1.5367868893549868
EVC	adult	individual	1.50264056859782
EVC	adult	individual	1.1758165457002685
EVC	adult	individual	1.449465572816624
EVC	adult	individual	1.4974683617694915
EVC	adult	individual	1.7731997041183238
EVC	adult	individual	1.405515868503456
EVC	adult	individual	1.4997164927868305
EVC	adult	individual	1.3809764081382312
EVC	adult	individual	1.4519039139784802
EVC	adult	individual	1.5975244985198973
EVC	adult	individual	1.009508839418302
EVC	adult	individual	1.3185533117400037
EVC	adult	individual	1.618092165722829
EVC	adult	individual	1.755277207445097
EVC	adult	individual	1.5505327337391637
EVC	adult	individual	1.6495772643865705
EVC	adult	individual	1.7036694443223352
EVC	adult	individual	1.750670692391234
EVC	adult	individual	1.458420760087919
EVC	adult	individual	1.660262466743016
EVC	adult	individual	1.499246506818331
EVC	adult	individual	1.6393669510116102
EVC	adult	individual	1.4085631748854128
EVC	adult	individual	1.6842796534723414
EVC	adult	individual	1.4721334706857614
EVC	adult	individual	1.4934871671368153
EVC	adult	individual	1.5639475825266786
EVC	adult	individual	1.3902869238434468
EVC	adult	individual	1.3526162954361265
EVC	adult	individual	1.468582033316949
EVC	adult	individual	1.5706350861489002
EVC	adult	individual	1.391880707792269
EVC	adult	individual	1.3118225483986814
EVC	adult	individual	1.531305735358434
EVC	adult	individual	1.7900341326090428
EVC	adult	individual	1.501830853300698
EVC	adult	individual	1.5194308451419256
EVC	adult	individual	1.4204359356255272
EVC	adult	individual	1.4727966546954965
EVC	adult	individual	1.913497921126394
EVC	adult	individual	1.5452524126779283
EVC	adult	individual	1.5512617675557845
EVC	adult	individual	1.6695185955998053
EVC	adult	individual	1.5383229315100866
EVC	adult	individual	1.785332500897198
EVC	adult	individual	1.5671469365044572
EVC	adult	individual	1.656375558994065
EVC	adult	individual	1.5203430334778516
EVC	adult	individual	1.585358575271368
EVC	adult	individual	1.7093821758876095
EVC	adult	individual	1.4605244180411252
EVC	adult	individual	1.4272627123793644
EVC	adult	individual	1.433109336181106
EVC	adult	individual	1.3992155774881252
EVC	adult	individual	1.6594469621361034
EVC	adult	individual	1.7137801352914954
EVC	adult	individual	1.5923205593675973
EVC	adult	individual	1.5299727753365766
EVC	adult	individual	1.4968113384498831
EVC	adult	individual	1.7474211556337012
EVC	adult	individual	1.3703447443464525
EVC	adult	individual	1.4919189185220632
EVC	adult	individual	1.6383822190497317
EVC	adult	individual	1.5303463867006903
EVC	adult	individual	1.6621477072373283
EVC	adult	individual	1.5145670215255007
EVC	adult	individual	1.4260494900602954
EVC	adult	individual	1.5246855490824802
EVC	adult	individual	1.55895832545543
EVC	adult	individual	1.5268058661406525
EVC	adult	individual	1.5257312646652188
EVC	adult	individual	1.4466505861928334
EVC	adult	individual	1.8428288340152408
EVC	adult	individual	1.427757661195917
EVC	adult	individual	1.6844945202114434
EVC	adult	individual	1.5681264870387257
EVC	adult	individual	1.4820463977183702
EVC	adult	individual	1.4071031951817214
EVC	adult	individual	1.1821484976813867
EVC	adult	individual	1.7320766053307148
EVC	adult	individual	1.8712116828457528
EVC	adult	individual	1.4532375229128176
EVC	adult	individual	1.3437644308408483
EVC	adult	individual	1.5289658477176005
EVC	adult	individual	1.7982345052869315
EVC	adult	individual	1.4434414848088255
EVC	adult	individual	1.406795807041107
EVC	adult	individual	1.8325517342667663
EVC	adult	individual	1.509621813702838
EVC	adult	individual	1.637715416868017
EVC	adult	individual	1.5604028365958462
EVC	adult	individual	1.49038516294013
EVC	adult	individual	1.4771914197929312
EVC	adult	individual	1.4363291135653538
EVC	adult	individual	1.4758120153246828
EVC	adult	individual	1.3209420440835915
EVC	adult	individual	1.3373098356135165
EVC	adult	individual	1.338474966864912
EVC	adult	individual	1.5792445972063536
EVC	adult	individual	1.465324724855264
EVC	adult	individual	1.7483492063650798
EVC	adult	individual	1.2166750661298178
EVC	adult	individual	1.7067442064699556
EVC	adult	individual	1.453800521240894
EVC	adult	individual	1.575500543353927
EVC	adult	individual	1.6868239339123192
EVC	adult	individual	1.4452294380359965
EVC	adult	individual	1.7066057081333164
EVC	adult	individual	1.4869088298541795
EVC	adult	individual	1.3610744329122628
EVC	adult	individual	1.4126261887529254
EVC	adult	individual	1.4624538990697926
EVC	adult	individual	1.8073303035543629
EVC	adult	individual	1.6782921960312838
EVC	adult	individual	1.4733488915570438
EVC	adult	individual	1.512366671429004
EVC	adult	individual	1.5344080067934749
EVC	adult	individual	1.577856034262858
EVC	adult	individual	1.391448011243043
EVC	adult	individual	1.4376396532426483
EVC	adult	individual	1.4131127242406505
EVC	adult	individual	1.6367407213939813
EVC	adult	individual	1.6060776138620734
EVC	adult	individual	1.623349891044736
EVC	adult	individual	1.4593477274286006
EVC	adult	individual	1.2454508598972187
EVC	adult	individual	1.6273719450521442
EVC	adult	individual	1.403884621800756
EVC	adult	individual	1.641881426129694
EVC	adult	individual	1.6530966388625148
EVC	adult	individual	1.529689982851828
EVC	adult	individual	1.4907848830011003
EVC	adult	individual	1.6772153420978295
EVC	adult	individual	1.7928137079569786
EVC	adult	individual	1.545840034470683
EVC	adult	individual	1.7140329542819612
EVC	adult	individual	1.6489021840333893
EVC	adult	individual	1.3690180226205042
EVC	adult	individual	1.580221589022702
EVC	adult	individual	1.4938282588757996
EVC	adult	individual	1.4411729263118345
EVC	adult	individual	1.8923633678204823
EVC	adult	individual	1.416330068319198
EVC	adult	individual	1.4960285663274824
EVC	adult	individual	1.846419957365648
EVC	adult	individual	1.6823575255892576
EVC	adult	individual	1.314605126785276
EVC	adult	individual	1.7368701073775143
EVC	adult	individual	1.3910458852311631
EVC	adult	individual	1.4724881810888126
EVC	adult	individual	1.5698681584492122
EVC	adult	individual	1.5240764682440118
EVC	adult	individual	1.382055392901402
EVC	adult	individual	1.387521964558254
EVC	adult	individual	1.589622458609402
EVC	adult	individual	1.7367354183876742
EVC	adult	individual	1.5171219101523683
EVC	adult	individual	1.32279736455639
EVC	adult	individual	1.4349191281638338
EVC	adult	individual	1.5043384926434678
EVC	adult	individual	1.3842464378498596
EVC	adult	individual	1.1218701772941937
EVC	adult	individual	1.3270107807327414
EVC	adult	individual	1.518292064158484
EVC	adult	individual	1.6091966116774776
EVC	adult	individual	1.258601567788934
EVC	adult	individual	1.6514913947846344
EVC	adult	individual	1.560629830650001
EVC	adult	individual	1.4288746200703604
EVC	adult	individual	1.686884131820778
EVC	adult	individual	1.5206732999147012
EVC	adult	individual	1.4914422959985862
EVC	adult	individual	1.562907812828439
EVC	adult	individual	1.4711744677205372
EVC	adult	individual	1.4889741176334588
EVC	adult	individual	1.5196134286251128
EVC	adult	individual	1.6536119150962698
EVC	adult	individual	1.345972749139945
EVC	adult	individual	1.6160211510992275
EVC	adult	individual	1.5987682732574056
EVC	adult	individual	1.3001943270747305
EVC	adult	individual	1.471293459255154
EVC	adult	individual	1.588700413159392
EVC	adult	individual	1.687992269956852
EVC	adult	individual	1.4350284577744847
EVC	adult	individual	1.5469653798596623
EVC	adult	individual	1.6317460864735642
EVC	adult	individual	1.263582171429355
EVC	adult	individual	1.636220071838444
EVC	adult	individual	1.486334619623091
EVC	adult	individual	1.384365684503043
EVC	adult	individual	1.3803858769012372
EVC	adult	individual	1.711343409137054
EVC	adult	individual	1.7406165756115757
EVC	adult	individual	1.8004402962851245
EVC	adult	individual	1.720356886410023
EVC	adult	individual	1.5495128615826987
EVC	adult	individual	1.524567238330638
EVC	adult	individual	1.3570889766997083
EVC	adult	individual	1.6081454329191311
EVC	adult	individual	1.5171730629881963
EVC	adult	individual	1.4741017742084377
EVC	adult	individual	1.3279786312412012
EVC	adult	individual	1.368000612656633
EVC	adult	individual	1.5188770378454135
EVC	adult	individual	1.637676366601014
EVC	adult	individual	1.7305054620449865
EVC	adult	individual	1.6820580875292888
EVC	adult	individual	1.569228741322525
EVC	adult	individual	1.5862089432580408
EVC	adult	individual	1.8151100576450525
EVC	adult	individual	1.6883593688864689
EVC	adult	individual	1.5182212376780615
EVC	adult	individual	1.7709296566175854
EVC	adult	individual	1.7158210760956378
EVC	adult	individual	1.3700680697381458
EVC	adult	individual	1.5825022401418236
EVC	adult	individual	1.392594887511342
EVC	adult	individual	1.6827213651850648
EVC	adult	individual	1.5851024024652909
EVC	adult	individual	1.5363053892502692
EVC	adult	individual	1.6874827354844055
EVC	adult	individual	1.3534415549050307
EVC	adult	individual	1.605342792743616
EVC	adult	individual	1.343254076938247
EVC	adult	individual	1.4178543324393538
EVC	adult	individual	1.6037229240979909
EVC	adult	individual	1.4752663720233692
EVC	adult	individual	1.5563425730046343
EVC	adult	individual	1.4333931471640684
EVC	adult	individual	1.1853344158699128
EVC	adult	individual	1.44485312755637
EVC	adult	individual	1.588357944590084
EVC	adult	individual	1.3780072411900004
EVC	adult	individual	1.830054866959104
EVC	adult	individual	1.559219556378253
EVC	adult	individual	1.323578938801162
EVC	adult	individual	1.775335987921773
EVC	adult	individual	1.3618872247355538
EVC	adult	individual	1.522008908640653
EVC	adult	individual	1.5830970050746584
EVC	adult	individual	1.6360972431446563
EVC	adult	individual	1.6633990896809063
EVC	adult	individual	1.2337613180606073
EVC	adult	individual	1.3267815468333104
EVC	adult	individual	1.5954652875560644
EVC	adult	individual	1.627403470763745
EVC	adult	individual	1.4921815043968405
EVC	adult	individual	1.429970265682379
EVC	adult	individual	1.7635629547570162
EVC	adult	individual	1.548703731184918
EVC	adult	individual	1.614138991378044
EVC	adult	individual	1.695441873876888
EVC	adult	individual	1.7382656056067964
EVC	adult	individual	1.5733747883579907
EVC	adult	individual	1.274973856628984
EVC	adult	individual	1.2461817646666693
EVC	adult	individual	1.686876066270817
EVC	adult	individual	1.466796144309458
EVC	adult	individual	1.5606846350836294
EVC	adult	individual	1.50880442246667
EVC	adult	individual	1.5660120521172378
EVC	adult	individual	1.6684044222089018
EVC	adult	individual	1.3679306063508618
EVC	adult	individual	1.5883602638475791
EVC	adult	individual	1.41056500374312
EVC	adult	individual	1.6291474428759578
EVC	adult	individual	1.6460379161160337
EVC	adult	individual	1.6050248012976307
EVC	adult	individual	1.448642278702037
EVC	adult	individual	1.5527921152541524
EVC	adult	individual	1.588702817713928
EVC	adult	individual	1.6915628952921646
EVC	adult	individual	1.4507664084618497
EVC	adult	individual	1.4503165744907929
EVC	adult	individual	1.5792661603219966
EVC	adult	individual	1.5562666287160272
EVC	adult	individual	1.6752559674659564
EVC	adult	individual	1.6223375852160993
EVC	adult	individual	1.6011360074627643
EVC	adult	individual	1.6378898007606144
EVC	adult	individual	1.6631858549120626
EVC	adult	individual	1.370866608760173
EVC	adult	individual	1.3726969133975897
EVC	adult	individual	1.7548723642077169
EVC	adult	individual	1.6323665735661237
EVC	adult	individual	1.6731145511592578
EVC	adult	individual	1.6216565820242164
EVC	adult	individual	1.5921838548384724
EVC	adult	individual	1.474263570116816
EVC	adult	individual	1.599219467570192
EVC	adult	individual	1.4005237338465568
EVC	adult	individual	1.8759687026681369
EVC	adult	individual	1.6270873140593531
EVC	adult	individual	1.6541444675789083
EVC	adult	individual	1.4276575614531009
EVC	adult	individual	1.134166349882756
EVC	adult	individual	1.6023586045926923
EVC	adult	individual	1.5877950038206443
EVC	adult	individual	1.726069551759005
EVC	adult	individual	1.528468148287427
EVC	adult	individual	1.6908994360647738
EVC	adult	individual	1.273034298584968
EVC	adult	individual	1.6431683680046278
EVC	adult	individual	1.6567568953053
EVC	adult	individual	1.590380505887098
EVC	adult	individual	1.8108772773096
EVC	adult	individual	1.4403574119515152
EVC	adult	individual	1.8635378534978704
EVC	adult	individual	1.8107025822313865
EVC	adult	individual	1.393058722191821
EVC	adult	individual	1.5833435809780496
EVC	adult	individual	1.64059149760934
EVC	adult	individual	1.6171290178724524
EVC	adult	individual	1.5634982617574489
EVC	adult	individual	1.5125105291062797
EVC	adult	individual	1.6787015086814
EVC	adult	individual	1.5610243280965377
EVC	adult	individual	1.5577120148541037
EVC	adult	individual	1.2731341740010125
EVC	adult	individual	1.3898845405247011
EVC	adult	individual	1.373824252847692
EVC	adult	individual	1.338780036760319
EVC	adult	individual	1.5260120193481677
EVC	adult	individual	1.7953385833782405
EVC	adult	individual	1.6457497764201887
EVC	adult	individual	1.380289809429216
EVC	adult	individual	1.3229391324969308
EVC	adult	individual	1.2455967802416394
EVC	adult	individual	1.7524939964998196
EVC	adult	individual	1.3456702337158415
EVC	adult	individual	1.6276858253959992
EVC	adult	individual	1.3511540519289549
EVC	adult	individual	1.3924266898866824
EVC	adult	individual	1.636351269315888
EVC	adult	individual	1.4425551341417562
EVC	adult	individual	1.7620726760967471
EVC	adult	individual	1.2082141979543797
EVC	adult	individual	1.3192627261120144
EVC	adult	individual	1.374592223733456
EVC	adult	individual	1.7378364294265716
EVC	adult	individual	1.5820517453823528
EVC	adult	individual	1.6358802395250476
EVC	adult	individual	1.571690256183348
EVC	adult	individual	1.8222085220856
EVC	adult	individual	1.643325344335077
EVC	adult	individual	1.6044479094080724
EVC	adult	individual	1.5311454142722365
EVC	adult	individual	1.556103745022617
EVC	adult	individual	1.7183408575609784
EVC	adult	individual	1.4379214859779486
EVC	adult	individual	1.3217467013208792
EVC	adult	individual	1.7186755903924256
EVC	adult	individual	1.6321392024170849
EVC	adult	individual	1.387616273864155
EVC	adult	individual	1.848936407116689
EVC	adult	individual	1.4895819636434326
EVC	adult	individual	1.7498126024332012
EVC	adult	individual	1.493279433603002
EVC	adult	individual	1.5912880893428163
EVC	adult	individual	1.7390362162621056
EVC	adult	individual	1.3450770226574822
EVC	adult	individual	1.6993153386885351
EVC	adult	individual	1.2838617851955294
EVC	adult	individual	1.483785116269591
EVC	adult	individual	1.567542900435276
EVC	adult	individual	1.5115876826284436
EVC	adult	individual	1.4530139350990467
EVC	adult	individual	1.6162874386901924
EVC	adult	individual	1.6003001382445463
EVC	adult	individual	1.2111087456637664
EVC	adult	individual	1.3784242034897336
EVC	adult	individual	1.5777313053602382
EVC	adult	individual	1.7032072539167042
EVC	adult	individual	1.776921717638707
EVC	adult	individual	1.4469789680078342
EVC	adult	individual	1.5726902256987825
EVC	adult	individual	1.50488709947939
EVC	adult	individual	1.3585238871670278
EVC	adult	individual	1.6883650630456608
EVC	adult	individual	1.3213043669856674
EVC	adult	individual	1.6632667562492691
EVC	adult	individual	1.461751061596339
EVC	adult	individual	1.6578196819308946
EVC	adult	individual	1.646328466598821
EVC	adult	individual	1.414174243609243
EVC	adult	individual	1.638473247909614
EVC	adult	individual	1.3126469284241482
EVC	adult	individual	1.5455047036122571
EVC	adult	individual	1.5674907771967377
EVC	adult	individual	1.6504212662061062
EVC	adult	individual	1.718943278670762
EVC	adult	individual	1.4589069257846945
EVC	adult	individual	1.789575772094456
EVC	adult	individual	1.5276624344769405
EVC	adult	individual	1.7611188151745774
EVC	adult	individual	1.405632775909338
EVC	adult	individual	1.6325703438869932
EVC	adult	individual	1.6265823140014692
EVC	adult	individual	1.2240230801165184
EVC	adult	individual	1.6636954449935193
EVC	adult	individual	1.2816024931896193
EVC	adult	individual	1.1819425095200329
EVC	adult	individual	1.60063758635355
EVC	adult	individual	1.6296873540648225
EVC	adult	individual	1.4454305181356808
EVC	adult	individual	1.3058306425511366
EVC	adult	individual	1.7600567498487731
EVC	adult	individual	1.4913995319797864
EVC	adult	individual	1.4063195457993412
EVC	adult	individual	1.8654463252140665
EVC	adult	individual	1.905531473581184
EVC	adult	individual	1.666723533368523
EVC	adult	individual	1.4589864197989018
EVC	adult	individual	1.88412554684458
EVC	adult	individual	1.3086177137689234
EVC	adult	individual	1.5354007168398176
EVC	adult	individual	1.4579277607723224
EVC	adult	individual	1.6304711833452843
EVC	adult	individual	1.54645289700981
EVC	adult	individual	1.5963168808660235
EVC	adult	individual	1.6291945059991797
EVC	adult	individual	1.0823364537472444
EVC	adult	individual	1.484790020154004
EVC	adult	individual	1.6506080948813115
EVC	adult	individual	1.5171163651626902
EVC	adult	individual	1.756776326909457
EVC	adult	individual	1.5195233624013231
EVC	adult	individual	1.508605770620199
EVC	adult	individual	1.4378299309638347
EVC	adult	individual	1.6368344524562974
EVC	adult	individual	1.7538724890836874
EVC	adult	individual	1.4642359222115413
EVC	adult	individual	1.6422647736807712
EVC	adult	individual	1.317479177727889
EVC	adult	individual	1.2742623348085378
EVC	adult	individual	1.582390990262328
EVC	adult	individual	1.400713159353158
EVC	adult	individual	1.7899976472177932
EVC	adult	individual	1.7247897986329823
EVC	adult	individual	1.5182215483097383
EVC	adult	individual	1.2818437606143878
EVC	adult	individual	1.4921377688683195
EVC	adult	individual	1.2661009168126758
EVC	adult	individual	1.3916719336877548
EVC	adult	individual	1.6751137401917156
EVC	adult	individual	1.1396829606661876
EVC	adult	individual	1.5203072565900766
EVC	adult	individual	1.2401750037636037
EVC	adult	individual	1.735270056828197
EVC	adult	individual	1.6705036658512196
EVC	adult	individual	1.4129982265092618
EVC	adult	individual	1.6776651363958677
EVC	adult	individual	1.7822757618007925
EVC	adult	individual	1.4312372650289185
EVC	adult	individual	1.3925097121513934
EVC	adult	individual	1.9333588991569528
EVC	adult	individual	1.4794280028969786
EVC	adult	individual	1.6615110375542363
EVC	adult	individual	1.5963497268371818
EVC	adult	individual	1.3586481456992203
EVC	adult	individual	1.278956292258403
EVC	adult	individual	1.6493927834743929
EVC	adult	individual	1.4789111299011883
EVC	adult	individual	1.6369697242451335
EVC	adult	individual	1.418775935922837
EVC	adult	individual	1.3150317614955611
EVC	adult	individual	1.5259481425793993
EVC	adult	individual	1.7674267173413925
EVC	adult	individual	1.5399066956320366
EVC	adult	individual	1.7258042977206696
EVC	adult	individual	1.4820949947820654
EVC	adult	individual	1.303007918481545
EVC	adult	individual	1.2751691761770505
EVC	adult	individual	1.5629017177772233
EVC	adult	individual	1.520648581526394
EVC	adult	individual	1.5179546203089187
EVC	adult	individual	1.4553459713552848
EVC	adult	individual	1.352269585147648
EVC	adult	individual	1.4713601531692504
EVC	adult	individual	1.5930840444170768
EVC	adult	individual	1.4828722033604538
EVC	adult	individual	1.3780006987513511
EVC	adult	individual	1.7579038986092343
EVC	adult	individual	1.707222878060472
EVC	adult	individual	1.6031885962682202
EVC	adult	individual	1.6506179302132982
EVC	adult	individual	1.195888927734045
EVC	adult	individual	1.6302353546437682
EVC	adult	individual	1.461777133648474
EVC	adult	individual	1.9200246512606889
EVC	adult	individual	1.90653102089296
EVC	adult	individual	1.6573784559195262
EVC	adult	individual	1.6021277337162152
EVC	adult	individual	1.5989516629215237
EVC	adult	individual	1.363259380140438
EVC	adult	individual	1.6948134957489345
EVC	adult	individual	1.7536149839170208
EVC	adult	individual	1.781160985336686
EVC	adult	individual	1.3242853283899132
EVC	adult	individual	1.4936060399770608
EVC	adult	individual	1.7289543270021694
EVC	adult	individual	1.357550338127565
EVC	adult	individual	1.6374897441797645
EVC	adult	individual	1.5229044874588409
EVC	adult	individual	1.6855166920538032
EVC	adult	individual	1.4507414062818933
EVC	adult	individual	1.4497361045094823
EVC	adult	individual	1.636127865992654
EVC	adult	individual	1.7026061741880116
EVC	adult	individual	1.8433887159269824
EVC	adult	individual	1.4265356447518307
EVC	adult	individual	1.664758655436641
EVC	adult	individual	1.517951414565462
EVC	adult	individual	1.6582608546495623
EVC	adult	individual	1.6913082782123572
EVC	adult	individual	1.547861182227937
EVC	adult	individual	1.484805420660314
EVC	adult	individual	1.5424263092207453
EVC	adult	individual	1.6347500227090033
EVC	adult	individual	1.5004371219672912
EVC	adult	individual	1.5495994984514143
EVC	adult	individual	1.7198936125426658
EVC	adult	individual	1.6594763099967111
EVC	adult	individual	1.736797394165422
EVC	adult	individual	1.6021550745646895
EVC	adult	individual	1.4603091726145587
EVC	adult	individual	1.6874161545110824
EVC	adult	individual	1.561750447163942
EVC	adult	individual	1.570819504736597
EVC	adult	individual	1.5228191995362712
EVC	adult	individual	1.686164454416501
EVC	adult	individual	1.5719785060576654
EVC	adult	individual	1.638572670125876
EVC	adult	individual	1.599727693576181
EVC	adult	individual	1.5751717067315092
EVC	adult	individual	1.7681809194170794
EVC	adult	individual	1.555152405635995
EVC	adult	individual	1.4933079805394107
EVC	adult	individual	1.4233411436736925
EVC	adult	individual	1.3164874801266258
EVC	adult	individual	1.6844241227322456
EVC	adult	individual	1.675788667714958
EVC	adult	individual	1.5865208500516716
EVC	adult	individual	1.841859702334764
EVC	adult	individual	1.5684322419887484
EVC	adult	individual	1.4794275236709171
EVC	adult	individual	1.2136253946924545
EVC	adult	individual	1.470391085416047
EVC	adult	individual	1.6993385075016247
EVC	adult	individual	1.5561484335620446
EVC	adult	individual	1.543143016899231
EVC	adult	individual	1.588853623682857
EVC	adult	individual	1.8090790730025448
EVC	adult	individual	1.6895273290712507
EVC	adult	individual	1.7077521480204354
EVC	adult	individual	1.9457372836411784
EVC	adult	individual	1.5549264924843609
EVC	adult	individual	1.632410104854907
EVC	adult	individual	1.6006134150641502
EVC	adult	individual	1.3609873536029673
EVC	adult	individual	1.4267126644811
EVC	adult	individual	1.758204599854617
EVC	adult	individual	1.758940686666698
EVC	adult	individual	1.7712978478620771
EVC	adult	individual	1.3626646511874867
EVC	adult	individual	1.5139800778627497
EVC	adult	individual	1.5539757599329511
EVC	adult	individual	1.5170333711762074
EVC	adult	individual	1.5518362241855823
EVC	adult	individual	1.471539081993569
EVC	adult	individual	1.445274888351671
EVC	adult	individual	1.6321576288410853
EVC	adult	individual	1.539563547508251
EVC	adult	individual	1.3109082391213465
EVC	adult	individual	1.5576893164879222
EVC	adult	individual	1.566960678529601
EVC	adult	individual	1.540578830867878
EVC	adult	individual	1.278354047396132
EVC	adult	individual	1.66479350241091
EVC	adult	individual	1.7085344741700177
EVC	adult	individual	1.4328509710999708
EVC	adult	individual	1.5105787268393112
EVC	adult	individual	1.5505855657318457
EVC	adult	individual	1.5589816549870823
EVC	adult	individual	1.497995844558968
EVC	adult	individual	1.5154805610474442
EVC	adult	individual	1.561607562277938
EVC	adult	individual	2.079290313755952
EVC	adult	individual	1.8477258693734413
EVC	adult	individual	1.4674660678678124
EVC	adult	individual	1.5485663978298032
EVC	adult	individual	1.309918825501629
EVC	adult	individual	1.3811591877576934
EVC	adult	individual	1.5938510648057926
EVC	adult	individual	1.4941578168813272
EVC	adult	individual	1.5779300686823936
EVC	adult	individual	1.4147147167901035
EVC	adult	individual	1.5743727099623674
EVC	adult	individual	1.51354555314401
EVC	adult	individual	1.6514881843929894
EVC	adult	individual	1.2293360907959845
EVC	adult	individual	1.5808607820042972
EVC	adult	individual	1.6218743159815474
EVC	adult	individual	1.6721709383065284
EVC	adult	individual	1.744793896140238
EVC	adult	individual	1.5422577561705613
EVC	adult	individual	1.6107492192569517
EVC	adult	individual	1.4956407348046308
EVC	adult	individual	1.7910429052765506
EVC	adult	individual	1.4721929653780226
EVC	adult	individual	1.8156657318050764
EVC	adult	individual	1.4282709459692455
EVC	adult	individual	1.545046793178964
EVC	adult	individual	1.7227115120938503
EVC	adult	individual	1.643163569395153
EVC	adult	individual	1.6180822660684135
EVC	adult	individual	1.5373056487983645
EVC	adult	individual	1.4664565332078254
EVC	adult	individual	1.4111376121999388
EVC	adult	individual	1.3817651613975277
EVC	adult	individual	1.5238160634636293
EVC	adult	individual	1.5230720425960715
EVC	adult	individual	1.5490787922201696
EVC	adult	individual	1.6449884744779832
EVC	adult	individual	1.5795956820393589
EVC	adult	individual	1.8012462325352276
EVC	adult	individual	1.571110904845864
EVC	adult	individual	1.419848372084594
EVC	adult	individual	1.6302227051201614
EVC	adult	individual	1.3017800777059865
EVC	adult	individual	1.68881001331848
EVC	adult	individual	1.1825031561068562
EVC	adult	individual	1.4272436824210406
EVC	adult	individual	1.6647148466105728
EVC	adult	individual	1.7897218882670338
EVC	adult	individual	1.6473489809786788
EVC	adult	individual	1.4673716046999554
EVC	adult	individual	1.6346378858605328
EVC	adult	individual	1.5424666657159969
EVC	adult	individual	1.688878666181472
EVC	adult	individual	1.499362040187635
EVC	adult	individual	1.4788116419743709
EVC	adult	individual	1.3337720887889255
EVC	adult	individual	1.361958508537526
EVC	adult	individual	1.5102493441205307
EVC	adult	individual	1.5012339861110386
EVC	adult	individual	1.7232116393086496
EVC	adult	individual	1.7599683173480651
EVC	adult	individual	1.6049289274444871
EVC	adult	individual	1.488796990792903
EVC	adult	individual	1.7058785334313789
EVC	adult	individual	1.713839156311453
EVC	adult	individual	1.3366876003706218
EVC	adult	individual	1.2494064220515269
EVC	adult	individual	1.6851820087016842
EVC	adult	individual	1.4206612232413285
EVC	adult	individual	1.5166364946331778
EVC	adult	individual	1.4275633525457152
EVC	adult	individual	1.3794437873753729
EVC	adult	individual	1.3673955510328537
EVC	adult	individual	1.5888562515618323
EVC	adult	individual	1.7244829476790604
EVC	adult	individual	1.7092498235565348
EVC	adult	individual	1.33951021820082
EVC	adult	individual	1.3611413078862369
EVC	adult	individual	1.7925244280927444
EVC	adult	individual	1.45033170211811
EVC	adult	individual	0.9996180325660412
EVC	adult	individual	1.6105643404268684
EVC	adult	individual	1.568180859212562
EVC	adult	individual	1.6660638410306543
EVC	adult	individual	1.523951314148813
EVC	adult	individual	1.4446801317346107
EVC	adult	individual	1.3257707510839138
EVC	adult	individual	1.6190563745463664
EVC	adult	individual	1.2616570150617277
EVC	adult	individual	1.475807413145504
EVC	adult	individual	1.5019072582872262
EVC	adult	individual	1.615672561742658
EVC	adult	individual	1.6530864542215566
EVC	adult	individual	1.3530750325700556
EVC	adult	individual	1.0613512608680666
EVC	adult	individual	2.1508855054767047
EVC	adult	individual	1.6279125664188032
EVC	adult	individual	1.2359012944175858
EVC	adult	individual	1.5556614537422913
EVC	adult	individual	1.355667819829914
EVC	adult	individual	1.39095213972118
EVC	adult	individual	1.5706576468482312
EVC	adult	individual	1.9005993559898289
EVC	adult	individual	1.5728841852815
EVC	adult	individual	1.8741498769065503
EVC	adult	individual	1.2452081291602848
EVC	adult	individual	1.5869255182282624
EVC	adult	individual	1.6691251637977482
EVC	adult	individual	1.6168807482578753
EVC	adult	individual	1.4513597654930777
EVC	adult	individual	1.4378403927959884
EVC	adult	individual	1.556228078318178
EVC	adult	individual	1.4607264189851494
EVC	adult	individual	1.551416800929626
EVC	adult	individual	1.3426280681565288
EVC	adult	individual	1.824203804927736
EVC	adult	individual	1.4152139762647111
EVC	adult	individual	1.3487071331375091
EVC	adult	individual	1.364638471482526
EVC	adult	individual	1.511527967156307
EVC	adult	individual	1.7096949969793809
EVC	adult	individual	1.7980315253243966
EVC	adult	individual	1.8945471708973085
EVC	adult	individual	2.0369155533664127
EVC	adult	individual	1.3157593947273707
EVC	adult	individual	1.6222738489879518
EVC	adult	individual	1.3373848777149429
EVC	adult	individual	1.4105956973310056
EVC	adult	individual	1.362563613406487
EVC	adult	individual	1.7124024626707033
EVC	adult	individual	1.5479311128746869
EVC	adult	individual	1.5837183727275408
EVC	adult	individual	1.3961938721804237
EVC	adult	individual	1.4947571265978203
EVC	adult	individual	1.4413227186423945
EVC	adult	individual	1.3998535310810207
EVC	adult	individual	1.507399178802493
EVC	adult	individual	1.5278966157023746
EVC	adult	individual	1.5097905393101785
EVC	adult	individual	1.8640194020257328
EVC	adult	individual	1.9280923465028104
EVC	adult	individual	1.8168471282035303
EVC	adult	individual	1.319141752786518
EVC	adult	individual	1.9469222760265923
EVC	adult	individual	1.4833225341693117
EVC	adult	individual	1.7509929611164563
EVC	adult	individual	1.4564628235284094
EVC	adult	individual	1.4958114981443715
EVC	adult	individual	1.6232044029938428
EVC	adult	individual	1.5162609639752307
EVC	adult	individual	1.6718161678203816
EVC	adult	individual	1.2633203706806326
EVC	adult	individual	1.6041090130074558
EVC	adult	individual	1.6990443982431405
EVC	adult	individual	1.5683151425559596
EVC	adult	individual	1.4892046111190969
EVC	adult	individual	1.3591722006108813
EVC	adult	individual	1.699713159969083
EVC	adult	individual	1.5893059357494332
EVC	adult	individual	1.4739493680077496
EVC	adult	individual	1.5002452755442244
EVC	adult	individual	1.507616967321422
EVC	adult	individual	1.5618243170360773
EVC	adult	individual	1.501229423199092
EVC	adult	individual	1.3974565885665966
EVC	adult	individual	1.755157073588958
EVC	adult	individual	1.497355555793958
EVC	adult	individual	1.3192539530523877
EVC	adult	individual	1.45701768014558
EVC	adult	individual	1.7440001038203814
EVC	adult	individual	1.373171358765156
EVC	adult	individual	1.3301544863005066
EVC	adult	individual	1.3346806059608245
EVC	adult	individual	1.5417879661434468
EVC	adult	individual	1.6773648126999534
EVC	adult	individual	1.2149428007289342
EVC	adult	individual	1.7016746694471714
EVC	adult	individual	1.4167736509381672
EVC	adult	individual	1.4540987495499882
EVC	adult	individual	1.526646552973741
EVC	adult	individual	1.5877931815848514
EVC	adult	individual	1.1589248450313463
EVC	adult	individual	1.2199677736661452
EVC	adult	individual	1.3383716319711354
EVC	adult	individual	1.626044682572418
EVC	adult	individual	1.704657054669219
EVC	adult	individual	1.5789757917476366
EVC	adult	individual	1.721737179535721
EVC	adult	individual	1.6245747149434149
EVC	adult	individual	1.394841429933285
EVC	adult	individual	1.343183031539426
EVC	adult	individual	1.3341254326053025
EVC	adult	individual	1.5694057997411608
EVC	adult	individual	1.4822973133911703
EVC	adult	individual	1.4898135788606792
EVC	adult	individual	1.41203468187287
EVC	adult	individual	1.4366155934512037
EVC	adult	individual	1.7183296351037542
EVC	adult	individual	1.6962292868180344
EVC	adult	individual	1.5484761451809832
EVC	adult	individual	1.2855876333833836
EVC	adult	individual	1.4198814004369311
EVC	adult	individual	1.5768966892053258
EVC	adult	individual	1.7122154349022258
EVC	adult	individual	1.5926353862173712
EVC	adult	individual	1.5324733398918289
EVC	adult	individual	1.6571942037634475
EVC	adult	individual	1.93160619989949
EVC	adult	individual	1.7078612370260395
EVC	adult	individual	1.668332245545778
EVC	adult	individual	1.4482683038407265
EVC	adult	individual	1.3944895605253225
EVC	adult	individual	1.3636503319494138
EVC	adult	individual	1.7338546994173236
EVC	adult	individual	1.4798015566064024
EVC	adult	individual	1.574804333867647
EVC	adult	individual	1.5952204873647675
EVC	adult	individual	1.655939699008986
EVC	adult	individual	1.6537571488530003
EVC	adult	individual	1.5641085544150504
EVC	adult	individual	1.601185719759106
EVC	adult	individual	1.495669578089112
EVC	adult	individual	1.4951797341921955
EVC	adult	individual	1.4865246027653092
EVC	adult	individual	1.3325492844296003
EVC	adult	individual	1.3565822531818643
EVC	adult	individual	1.7060641231821545
EVC	adult	individual	1.65446257493353
EVC	adult	individual	1.6079068243316934
EVC	adult	individual	1.707143382171356
EVC	adult	individual	1.200036363977536
EVC	adult	individual	1.1221686085171256
EVC	adult	individual	1.399335881095303
EVC	adult	individual	1.6675081887548917
EVC	adult	individual	1.5015379434953282
EVC	adult	individual	1.6338922089262338
EVC	adult	individual	1.3041755480323804
EVC	adult	individual	1.385177310018716
EVC	adult	individual	1.4337040424018963
EVC	adult	individual	1.537309952167075
EVC	adult	individual	1.4763917495387853
EVC	adult	individual	1.6160447984746042
EVC	adult	individual	1.501855548552439
EVC	adult	individual	1.3698612635374892
EVC	adult	individual	1.3020990790060958
EVC	adult	individual	1.417921878369442
EVC	adult	individual	1.6054775082322172
EVC	adult	individual	1.4791840722154963
EVC	adult	individual	1.6062994054191584
EVC	adult	individual	1.4875108495090767
EVC	adult	individual	1.4442770055445149
EVC	adult	individual	1.633647700764473
EVC	adult	individual	1.6384803003450563
EVC	adult	individual	1.6836368589273396
EVC	adult	individual	1.4085144344909528
EVC	adult	individual	1.4339440735861064
EVC	adult	individual	1.6339805751638063
EVC	adult	individual	1.3908752127135608
EVC	adult	individual	1.494729896738911
EVC	adult	individual	1.5549850579890625
EVC	adult	individual	1.41330333333538
EVC	adult	individual	1.3315224686833442
EVC	adult	individual	1.5498924236393317
EVC	adult	individual	1.4579178316354495
EVC	adult	individual	1.421065978681909
EVC	adult	individual	1.7765682048321774
EVC	adult	individual	1.4887059624225043
EVC	adult	individual	1.1919339751563505
EVC	adult	individual	1.3140927499841475
EVC	adult	individual	1.5111794036892945
EVC	adult	individual	1.3805124448469506
EVC	adult	individual	1.327734754153742
EVC	adult	individual	1.5997290728280216
EVC	adult	individual	1.593749236524451
EVC	adult	individual	1.3953440965971715
EVC	adult	individual	1.7423812718518974
EVC	adult	individual	1.5689083507047543
EVC	adult	individual	1.2010215260933432
EVC	adult	individual	1.3746659617373551
EVC	adult	individual	1.3538497514689567
EVC	adult	individual	1.3739202376040591
EVC	adult	individual	1.6035583658339558
EVC	adult	individual	1.692290580124522
EVC	adult	individual	1.4843024877318842
EVC	adult	individual	1.7228671422300896
EVC	adult	individual	1.3918461446541306
EVC	adult	individual	1.1898677832246032
EVC	adult	individual	1.8506284694415849
EVC	adult	individual	1.7578669173400767
EVC	adult	individual	1.441123797617077
EVC	adult	individual	1.5844786152478991
EVC	adult	individual	1.6207732431507775
EVC	adult	individual	1.4524709029739924
EVC	adult	individual	1.6294436261595844
EVC	adult	individual	1.5627420629998892
EVC	adult	individual	1.6208163454889868
EVC	adult	individual	1.4815576156926082
EVC	adult	individual	1.57027028371295
EVC	adult	individual	1.7753479156208896
EVC	adult	individual	1.487871538427741
EVC	adult	individual	1.5446195719019684
EVC	adult	individual	1.649202935820679
EVC	adult	individual	1.5361216030352516
EVC	adult	individual	1.883124260713796
EVC	adult	individual	1.502817565665729
EVC	adult	individual	1.6119610294883162
EVC	adult	individual	1.5640485067029215
EVC	adult	individual	1.6869918124143086
EVC	adult	individual	1.4548805865102612
EVC	adult	individual	1.365579316380023
EVC	adult	individual	1.6289445554151225
EVC	adult	individual	1.5547523148114468
[truncated: 25,001 more rows]
