# Supplementary material for: Infants have rich visual categories in ventrotemporal cortex at 2 months of age
Source: Nat Neurosci. 2026 Feb 2;29(3):693–702. doi: 10.1038/s41593-025-02187-8 (PMC12971487; doi:10.1038/s41593-025-02187-8)
Supplement: Supplementary file 13 — One .csv file for each RSM plot. Only the group average RSMs are provided for each ROI/age group. The full set of RSMs is available at OpenNeuro (OpenNeuro accession number: ds006883, https://doi.org/10.18112/openneuro.ds006883.v1.0.0) under derivatives/foundcog_rdms/. Statistical source data comprising .csv files of the bootstrap distributions for the trace values reported for the variance partitioning analysis. [file 41593_2025_2187_MOESM13_ESM.zip › ODoherty_ED_Fig4/twomonth_both_vvc_category_correlation_withinsub-withinrunrep_rdm.csv]

	cat_rep2	crab_rep2	seabird_rep2	squirrel_rep2	rubberduck_rep2	dishware_rep2	fence_rep2	food_rep2	shelves_rep2	shoppingcart_rep2	towel_rep2	tree_rep2
cat_rep2	0.7847377525827545	-0.05941458407719495	-0.08777280347715236	-0.06809133370552485	-0.05624205157681335	-0.057666582577326854	-0.10223381075801302	-0.0635406816531447	-0.07403717819752376	-0.05322805564474889	-0.07041811801777113	-0.10442674749257912
crab_rep2	-0.05941458407719495	0.9039916613197373	-0.06953758528484677	-0.06684938890372158	-0.09025257941097951	-0.11419270968131881	-0.07208495984386797	-0.07555821221134301	-0.090228645538226	-0.06708558935662674	-0.11147195080323528	-0.10237633929335654
seabird_rep2	-0.08777280347715236	-0.06953758528484677	0.8696910355225004	-0.08035274571807696	-0.10737110294254136	-0.08741463615459302	-0.12374430990319861	-0.08677492807966562	-0.0891695205772527	-0.06385218455574863	-0.06679118012158146	-0.045372985742206294
squirrel_rep2	-0.06809133370552485	-0.06684938890372158	-0.08035274571807696	0.8193938038108723	-0.08010251470082497	-0.05825089499454571	-0.075017588925696	-0.06401565591724177	-0.06886196365882097	-0.08571829557499769	-0.11145185187550015	-0.08493648138496163
rubberduck_rep2	-0.05624205157681335	-0.09025257941097951	-0.10737110294254136	-0.08010251470082497	0.8438204609274496	-0.05593482138929534	-0.0768828314041835	-0.08259994836378373	-0.06274807686959556	-0.08173615278517117	-0.07320089130570376	-0.09870519892404994
dishware_rep2	-0.057666582577326854	-0.11419270968131881	-0.08741463615459302	-0.05825089499454571	-0.05593482138929534	0.8748137768303482	-0.1092231670427718	-0.05381261036736828	-0.05857899440336682	-0.11156560554543493	-0.07944629198553335	-0.11104635547067526
fence_rep2	-0.10223381075801302	-0.07208495984386797	-0.12374430990319861	-0.075017588925696	-0.0768828314041835	-0.1092231670427718	0.9521299581516762	-0.07530606937347724	-0.051717168611600826	-0.09361261748221777	-0.11700926653680713	-0.08291975343044451
food_rep2	-0.0635406816531447	-0.07555821221134301	-0.08677492807966562	-0.06401565591724177	-0.08259994836378373	-0.05381261036736828	-0.07530606937347724	0.8205128582247989	-0.09684492590250482	-0.09273684896532056	-0.06067565159061859	-0.09485476097382614
shelves_rep2	-0.07403717819752376	-0.090228645538226	-0.0891695205772527	-0.06886196365882097	-0.06274807686959556	-0.05857899440336682	-0.051717168611600826	-0.09684492590250482	0.844850802608683	-0.07815919171732562	-0.09759294513610578	-0.08519626064050023
shoppingcart_rep2	-0.05322805564474889	-0.06708558935662674	-0.06385218455574863	-0.08571829557499769	-0.08173615278517117	-0.11156560554543493	-0.09361261748221777	-0.09273684896532056	-0.07815919171732562	0.783204199616038	-0.019900912329781358	-0.059863436912113134
towel_rep2	-0.07041811801777113	-0.11147195080323528	-0.06679118012158146	-0.11145185187550015	-0.07320089130570376	-0.07944629198553335	-0.11700926653680713	-0.06067565159061859	-0.09759294513610578	-0.019900912329781358	0.8719106937860407	-0.08162329761276624
tree_rep2	-0.10442674749257912	-0.10237633929335654	-0.045372985742206294	-0.08493648138496163	-0.09870519892404994	-0.11104635547067526	-0.08291975343044451	-0.09485476097382614	-0.08519626064050023	-0.059863436912113134	-0.08162329761276624	0.9225792108932991
