# Supplementary material for: Infants have rich visual categories in ventrotemporal cortex at 2 months of age
Source: Nat Neurosci. 2026 Feb 2;29(3):693–702. doi: 10.1038/s41593-025-02187-8 (PMC12971487; doi:10.1038/s41593-025-02187-8)
Supplement: Supplementary file 13 — One .csv file for each RSM plot. Only the group average RSMs are provided for each ROI/age group. The full set of RSMs is available at OpenNeuro (OpenNeuro accession number: ds006883, https://doi.org/10.18112/openneuro.ds006883.v1.0.0) under derivatives/foundcog_rdms/. Statistical source data comprising .csv files of the bootstrap distributions for the trace values reported for the variance partitioning analysis. [file 41593_2025_2187_MOESM13_ESM.zip › ODoherty_ED_Fig4/ninemonth_both_evc_category_correlation_withinsub-acrossrunrep_rdm.csv]

	cat_rep2	crab_rep2	seabird_rep2	squirrel_rep2	rubberduck_rep2	dishware_rep2	fence_rep2	food_rep2	shelves_rep2	shoppingcart_rep2	towel_rep2	tree_rep2
cat_rep2	0.09002509156779326	-0.0656082056330479	0.03757610354801012	0.04617268570024047	0.042255018082563524	-0.024215957958835296	-0.07572972536252717	-0.04138726978229842	-0.07953463130006176	0.030868055908613495	0.03583655588655356	-0.0020118451986915705
crab_rep2	-0.0656082056330479	0.046689782579595995	0.006354868321698119	-0.031072212174805377	-0.017321122273115826	0.007602732246488277	0.008422023653249424	0.02715475097286834	0.03946636967067375	-0.011524651532844246	-0.012444946422038633	0.0023930018265589615
seabird_rep2	0.03757610354801012	0.006354868321698119	0.08315324278477275	0.002241556291563979	0.02096943495294481	-0.017610031240545786	-0.00806227444426916	-0.03238597539696314	-0.06822167682607444	-0.004471574555711401	-0.001548083313076816	-0.013558377948776283
squirrel_rep2	0.04617268570024047	-0.031072212174805377	0.002241556291563979	0.06790724501224127	0.015014265287898025	-0.006639903535349265	-0.039563794970391516	-0.031006036779085054	-0.05989949752791878	0.040898530184296615	-0.02053052291491023	0.00040713713937662603
rubberduck_rep2	0.042255018082563524	-0.017321122273115826	0.02096943495294481	0.015014265287898025	0.08947540329395996	-0.028180916119880835	-0.02237700512192744	-0.024332130938221418	-0.06906948211067339	-0.007739074302387068	0.019725123644237858	-0.02104737888273725
dishware_rep2	-0.024215957958835296	0.007602732246488277	-0.017610031240545786	-0.006639903535349265	-0.028180916119880835	0.022101365772222898	0.012491625582525668	0.007547573023258168	0.0027946445912355347	0.004023051256372576	0.0013558044639373544	0.01755779609223174
fence_rep2	-0.07572972536252717	0.008422023653249424	-0.00806227444426916	-0.039563794970391516	-0.02237700512192744	0.012491625582525668	0.07746652954227473	0.03498543825806769	0.07863414633160384	-0.03885004627737529	-0.03201729447365235	0.0021546507672207203
food_rep2	-0.04138726978229842	0.02715475097286834	-0.03238597539696314	-0.031006036779085054	-0.024332130938221418	0.007547573023258168	0.03498543825806769	0.06528292198221437	0.07273708592012884	-0.027769973018948468	-0.042380807742099985	-0.013661691342601324
shelves_rep2	-0.07953463130006176	0.03946636967067375	-0.06822167682607444	-0.05989949752791878	-0.06906948211067339	0.0027946445912355347	0.07863414633160384	0.07273708592012884	0.18786928906016812	-0.06939894608400717	-0.0523882466328924	0.021603526709911943
shoppingcart_rep2	0.030868055908613495	-0.011524651532844246	-0.004471574555711401	0.040898530184296615	-0.007739074302387068	0.004023051256372576	-0.03885004627737529	-0.027769973018948468	-0.06939894608400717	0.04851180071701546	0.02481642118926939	-0.005409617103242617
towel_rep2	0.03583655588655356	-0.012444946422038633	-0.001548083313076816	-0.02053052291491023	0.019725123644237858	0.0013558044639373544	-0.03201729447365235	-0.042380807742099985	-0.0523882466328924	0.02481642118926939	0.08553215333564582	-0.0068114897327198245
tree_rep2	-0.0020118451986915705	0.0023930018265589615	-0.013558377948776283	0.00040713713937662603	-0.02104737888273725	0.01755779609223174	0.0021546507672207203	-0.013661691342601324	0.021603526709911943	-0.005409617103242617	-0.0068114897327198245	0.021846065913937576
