# Supplementary material for: Infants have rich visual categories in ventrotemporal cortex at 2 months of age
Source: Nat Neurosci. 2026 Feb 2;29(3):693–702. doi: 10.1038/s41593-025-02187-8 (PMC12971487; doi:10.1038/s41593-025-02187-8)
Supplement: Supplementary file 13 — One .csv file for each RSM plot. Only the group average RSMs are provided for each ROI/age group. The full set of RSMs is available at OpenNeuro (OpenNeuro accession number: ds006883, https://doi.org/10.18112/openneuro.ds006883.v1.0.0) under derivatives/foundcog_rdms/. Statistical source data comprising .csv files of the bootstrap distributions for the trace values reported for the variance partitioning analysis. [file 41593_2025_2187_MOESM13_ESM.zip › ODoherty_ED_Fig4/ninemonth_both_LO_category_covariance_acrosssub_rdm.csv]

	cat_rep2	crab_rep2	seabird_rep2	squirrel_rep2	rubberduck_rep2	dishware_rep2	fence_rep2	food_rep2	shelves_rep2	shoppingcart_rep2	towel_rep2	tree_rep2
cat_rep2	0.00334867108946297	0.0014371479438658906	0.002049220711392112	0.0014517392100825632	0.00017908352038463067	-0.0007519578263184483	-0.002241460977202943	9.760611388010986e-06	-0.0016816584320535363	-0.0024874271880884883	-0.0004413885811544213	-0.0011228960946046895
crab_rep2	0.0014371479438658906	0.0007086955415726682	0.000561491467256848	-0.00035170561886319204	-0.00038885258659111165	-0.0008412224817858958	-2.8302206209341592e-05	0.0001895881984364416	0.0008411904965740899	-0.000942390814229752	-0.0006551262899551989	-0.0004216598153200801
seabird_rep2	0.002049220711392112	0.000561491467256848	0.0030787365620461396	0.0019476100807735337	0.00031289950477215967	-0.0006836418399214191	-0.0023674460978845716	0.0002086915402494413	-0.00486298197642006	-0.002011113374646231	-0.00031314020806039265	0.0015264331812280556
squirrel_rep2	0.0014517392100825632	-0.00035170561886319204	0.0019476100807735337	0.0018572945563779268	-0.00027721089384493753	-0.0014487160074963868	-0.0014134036419875841	-0.0007298733025030575	-0.0021436102678100708	-3.9603902853387965e-05	0.00040329853724141017	0.0008999662659991815
rubberduck_rep2	0.00017908352038463067	-0.00038885258659111165	0.00031289950477215967	-0.00027721089384493753	0.002203575450451151	0.0010528168759931888	-0.0012411207554087727	0.0007937720390434793	-0.0016621084959166103	-0.0003020656158039733	-0.001136521670627125	0.00015616676162341568
dishware_rep2	-0.0007519578263184483	-0.0008412224817858958	-0.0006836418399214191	-0.0014487160074963868	0.0010528168759931888	0.000534685169781241	0.0007970076241286764	0.0009077026019764786	6.875879064516007e-05	0.0006387524247429653	-0.0004217223524738091	-0.0001616914825652234
fence_rep2	-0.002241460977202943	-2.8302206209341592e-05	-0.0023674460978845716	-0.0014134036419875841	-0.0012411207554087727	0.0007970076241286764	0.001601216422866868	0.0006851221226834849	0.0025742044153446255	0.0017761363152979047	0.0005158024444945427	-0.0007815037853942133
food_rep2	9.760611388010986e-06	0.0001895881984364416	0.0002086915402494413	-0.0007298733025030575	0.0007937720390434793	0.0009077026019764786	0.0006851221226834849	-0.0004010062130831864	-8.515016768961054e-05	0.0004198886651361312	-0.0007256645583008705	-0.00105265816061145
shelves_rep2	-0.0016816584320535363	0.0008411904965740899	-0.00486298197642006	-0.0021436102678100708	-0.0016621084959166103	6.875879064516007e-05	0.0025742044153446255	-8.515016768961054e-05	0.005140895556546167	0.0025612890040058933	0.0008412964419275687	-0.0007214117566105619
shoppingcart_rep2	-0.0024874271880884883	-0.000942390814229752	-0.002011113374646231	-3.9603902853387965e-05	-0.0003020656158039733	0.0006387524247429653	0.0017761363152979047	0.0004198886651361312	0.0025612890040058933	0.0004194141725756042	0.00032295115445160974	-0.0003796308546825968
towel_rep2	-0.0004413885811544213	-0.0006551262899551989	-0.00031314020806039265	0.00040329853724141017	-0.001136521670627125	-0.0004217223524738091	0.0005158024444945427	-0.0007256645583008705	0.0008412964419275687	0.00032295115445160974	0.0006792704780808314	0.0016228446565960228
tree_rep2	-0.0011228960946046895	-0.0004216598153200801	0.0015264331812280556	0.0008999662659991815	0.00015616676162341568	-0.0001616914825652234	-0.0007815037853942133	-0.00105265816061145	-0.0007214117566105619	-0.0003796308546825968	0.0016228446565960228	0.0004889235055594556
