# Supplementary material for: Infants have rich visual categories in ventrotemporal cortex at 2 months of age
Source: Nat Neurosci. 2026 Feb 2;29(3):693–702. doi: 10.1038/s41593-025-02187-8 (PMC12971487; doi:10.1038/s41593-025-02187-8)
Supplement: Supplementary file 13 — One .csv file for each RSM plot. Only the group average RSMs are provided for each ROI/age group. The full set of RSMs is available at OpenNeuro (OpenNeuro accession number: ds006883, https://doi.org/10.18112/openneuro.ds006883.v1.0.0) under derivatives/foundcog_rdms/. Statistical source data comprising .csv files of the bootstrap distributions for the trace values reported for the variance partitioning analysis. [file 41593_2025_2187_MOESM13_ESM.zip › ODoherty_ED_Fig4/ninemonth_both_vvc_category_correlation_withinsub-withinrunrep_rdm.csv]

	cat_rep2	crab_rep2	seabird_rep2	squirrel_rep2	rubberduck_rep2	dishware_rep2	fence_rep2	food_rep2	shelves_rep2	shoppingcart_rep2	towel_rep2	tree_rep2
cat_rep2	0.6915060678838829	-0.053927967129106	-0.0227437548623158	-0.017261446233307606	-0.08203525355053792	-0.060015926209785776	-0.07111247199902036	-0.05515879947166467	-0.06774978121677282	-0.08030828853518365	-0.12076849630197975	-0.08094639758954231
crab_rep2	-0.053927967129106	0.6495691118693555	-0.03241285501131292	-0.08263275706149752	-0.04336925554184341	-0.09866039823858015	-0.026854259839688484	-0.07405603010842723	-0.06952779789516031	-0.05342682710312734	-0.05360406354939494	-0.05854708952942188
seabird_rep2	-0.0227437548623158	-0.03241285501131292	0.6537623285584145	-0.0333551053808779	-0.09915839577164226	-0.04574339001327803	-0.042889329301160496	-0.0750732259668866	-0.06050234716411675	-0.09969218885772017	-0.06705787459236068	-0.08544196977477621
squirrel_rep2	-0.017261446233307606	-0.08263275706149752	-0.0333551053808779	0.6645361189214106	-0.09447965047777757	-0.046813357192718	-0.06751353687239174	-0.03952690859795713	-0.09695946462229939	-0.06884432118983247	-0.08450254028026204	-0.05359083675680032
rubberduck_rep2	-0.08203525355053792	-0.04336925554184341	-0.09915839577164226	-0.09447965047777757	0.7446636738009788	-0.051798456977565646	-0.09078552197775569	-0.09928277380185371	-0.01864025682975936	-0.03370964704663904	-0.07592221025766357	-0.06082276133121421
dishware_rep2	-0.060015926209785776	-0.09866039823858015	-0.04574339001327803	-0.046813357192718	-0.051798456977565646	0.6491776005300656	-0.05602687609190873	-0.03387619733152141	-0.10938027596200023	-0.0692329831217641	-0.033865829016337744	-0.0616108587345255
fence_rep2	-0.07111247199902036	-0.026854259839688484	-0.042889329301160496	-0.06751353687239174	-0.09078552197775569	-0.05602687609190873	0.6348933659490074	-0.07656996863518352	-0.03796595010789778	-0.07886943636781464	-0.049367925748722494	-0.05204143448242884
food_rep2	-0.05515879947166467	-0.07405603010842723	-0.0750732259668866	-0.03952690859795713	-0.09928277380185371	-0.03387619733152141	-0.07656996863518352	0.688068708788655	-0.0810023465948117	-0.07298945393800502	-0.06522884879093521	-0.053816701236961285
shelves_rep2	-0.06774978121677282	-0.06952779789516031	-0.06050234716411675	-0.09695946462229939	-0.01864025682975936	-0.10938027596200023	-0.03796595010789778	-0.0810023465948117	0.6575573063645209	-0.02783672511367899	-0.05240318688587293	-0.033631598624446486
shoppingcart_rep2	-0.08030828853518365	-0.05342682710312734	-0.09969218885772017	-0.06884432118983247	-0.03370964704663904	-0.0692329831217641	-0.07886943636781464	-0.07298945393800502	-0.02783672511367899	0.6527063132406494	-0.05944007079354892	-0.025866206849411023
towel_rep2	-0.12076849630197975	-0.05360406354939494	-0.06705787459236068	-0.08450254028026204	-0.07592221025766357	-0.033865829016337744	-0.049367925748722494	-0.06522884879093521	-0.05240318688587293	-0.05944007079354892	0.7041652361100595	-0.04615595330879464
tree_rep2	-0.08094639758954231	-0.05854708952942188	-0.08544196977477621	-0.05359083675680032	-0.06082276133121421	-0.0616108587345255	-0.05204143448242884	-0.053816701236961285	-0.033631598624446486	-0.025866206849411023	-0.04615595330879464	0.6084843389409157
