# Supplementary material for: Infants have rich visual categories in ventrotemporal cortex at 2 months of age
Source: Nat Neurosci. 2026 Feb 2;29(3):693–702. doi: 10.1038/s41593-025-02187-8 (PMC12971487; doi:10.1038/s41593-025-02187-8)
Supplement: Supplementary file 13 — One .csv file for each RSM plot. Only the group average RSMs are provided for each ROI/age group. The full set of RSMs is available at OpenNeuro (OpenNeuro accession number: ds006883, https://doi.org/10.18112/openneuro.ds006883.v1.0.0) under derivatives/foundcog_rdms/. Statistical source data comprising .csv files of the bootstrap distributions for the trace values reported for the variance partitioning analysis. [file 41593_2025_2187_MOESM13_ESM.zip › ODoherty_ED_Fig4/adult_both_vvc_category_correlation_withinsub-acrossrunrep_rdm.csv]

	cat_rep1	crab_rep1	seabird_rep1	squirrel_rep1	rubberduck_rep1	dishware_rep1	fence_rep1	food_rep1	shelves_rep1	shoppingcart_rep1	towel_rep1	tree_rep1
cat_rep1	0.13357960530050297	0.05960760913325142	0.052344282517101444	0.12807456399143144	0.09848697662651555	-0.05896722688441107	-0.09910038337593907	-0.12515579828052192	-0.09853585863369425	-0.03398103270835482	-0.033876209297176406	-0.02282461830847332
crab_rep1	0.05960760913325142	0.05600384490597438	0.02639993700362729	0.08364630345898649	0.05891091043235429	-0.019271760603246063	-0.06439584772576584	-0.023690018524156677	-0.07989052938488149	-0.04216839546548362	-0.037523564101970865	-0.018073481129278465
seabird_rep1	0.052344282517101444	0.02639993700362729	0.061675740615902946	0.049638641513729986	0.03109790031252552	-0.01251102993916996	-0.03462725198821666	-0.056002534779231214	-0.10641763978784002	-0.009928394544844137	0.0056404992864918175	-0.00875197125549521
squirrel_rep1	0.12807456399143144	0.08364630345898649	0.049638641513729986	0.18765818948766588	0.10577075516542851	-0.08174826769488991	-0.09607120092516742	-0.13002580445651266	-0.13530770085157093	-0.04854701772733071	-0.03465712099423454	-0.028361271461055833
rubberduck_rep1	0.09848697662651555	0.05891091043235429	0.03109790031252552	0.10577075516542851	0.15371080211471394	-0.02340455174212552	-0.08198278517455518	-0.06053008263007411	-0.10390304417390048	-0.08587919891967438	-0.03501356437584843	-0.056944089798312586
dishware_rep1	-0.05896722688441107	-0.019271760603246063	-0.01251102993916996	-0.08174826769488991	-0.02340455174212552	0.03821960323720693	0.013879555592888986	0.05888820000938317	0.06224910732082904	-0.002814612581099696	0.006247909562044284	0.019722103285334164
fence_rep1	-0.09910038337593907	-0.06439584772576584	-0.03462725198821666	-0.09607120092516742	-0.08198278517455518	0.013879555592888986	0.06492110375453419	0.057279328433789654	0.10444315387165784	0.07245061721885811	0.04576658330194501	0.018001311911788193
food_rep1	-0.12515579828052192	-0.023690018524156677	-0.056002534779231214	-0.13002580445651266	-0.06053008263007411	0.05888820000938317	0.057279328433789654	0.15596238977117208	0.16928155917204046	-0.0063353024932451185	-0.040351011027303485	0.0026720601907828344
shelves_rep1	-0.09853585863369425	-0.07989052938488149	-0.10641763978784002	-0.13530770085157093	-0.10390304417390048	0.06224910732082904	0.10444315387165784	0.16928155917204046	0.24580726657064494	-0.016249337612240896	-0.06324124751168766	0.022283547541021465
shoppingcart_rep1	-0.03398103270835482	-0.04216839546548362	-0.009928394544844137	-0.04854701772733071	-0.08587919891967438	-0.002814612581099696	0.07245061721885811	-0.0063353024932451185	-0.016249337612240896	0.09409337595868494	0.06182081014987255	0.016981190081137604
towel_rep1	-0.033876209297176406	-0.037523564101970865	0.0056404992864918175	-0.03465712099423454	-0.03501356437584843	0.006247909562044284	0.04576658330194501	-0.040351011027303485	-0.06324124751168766	0.06182081014987255	0.07751101749921484	0.0470079227874222
tree_rep1	-0.02282461830847332	-0.018073481129278465	-0.00875197125549521	-0.028361271461055833	-0.056944089798312586	0.019722103285334164	0.018001311911788193	0.0026720601907828344	0.022283547541021465	0.016981190081137604	0.0470079227874222	0.007800992850818383
