# Supplementary material for: Infants have rich visual categories in ventrotemporal cortex at 2 months of age
Source: Nat Neurosci. 2026 Feb 2;29(3):693–702. doi: 10.1038/s41593-025-02187-8 (PMC12971487; doi:10.1038/s41593-025-02187-8)
Supplement: Supplementary file 13 — One .csv file for each RSM plot. Only the group average RSMs are provided for each ROI/age group. The full set of RSMs is available at OpenNeuro (OpenNeuro accession number: ds006883, https://doi.org/10.18112/openneuro.ds006883.v1.0.0) under derivatives/foundcog_rdms/. Statistical source data comprising .csv files of the bootstrap distributions for the trace values reported for the variance partitioning analysis. [file 41593_2025_2187_MOESM13_ESM.zip › ODoherty_ED_Fig4/trace_covar_results.csv]

roi	age	var_type	var
LO	adult	individual	1.0741228431946388
EVC	adult	individual	1.546929467154872
VVC	adult	individual	0.9464665736063506
LO	twomonth	individual	-0.0009048583825486
EVC	twomonth	individual	0.2631794911415904
VVC	twomonth	individual	0.0378040018327157
LO	ninemonth	individual	0.2025367455902786
EVC	ninemonth	individual	0.6500043007567575
VVC	ninemonth	individual	0.2039142331955229
LO	adult	group	0.4458738545688086
EVC	adult	group	0.6011143737118644
VVC	adult	group	0.330477358460686
LO	twomonth	group	0.0099880930055555
EVC	twomonth	group	0.1274879887858628
VVC	twomonth	group	0.0189599417410557
LO	ninemonth	group	0.0196603722922378
EVC	ninemonth	group	0.2358565908050845
VVC	ninemonth	group	0.0669485897759994
LO	adult	session	6.848201672429735
EVC	adult	session	10.589721721064588
VVC	adult	session	10.02096520045926
LO	twomonth	session	14.35984519613271
EVC	twomonth	session	13.66411379961388
VVC	twomonth	session	10.234872270700428
LO	ninemonth	session	7.794137089457655
EVC	ninemonth	session	9.58739037599068
VVC	ninemonth	session	7.728227347986394
