# Supplementary material for: Infants have rich visual categories in ventrotemporal cortex at 2 months of age
Source: Nat Neurosci. 2026 Feb 2;29(3):693–702. doi: 10.1038/s41593-025-02187-8 (PMC12971487; doi:10.1038/s41593-025-02187-8)
Supplement: Supplementary file 13 — One .csv file for each RSM plot. Only the group average RSMs are provided for each ROI/age group. The full set of RSMs is available at OpenNeuro (OpenNeuro accession number: ds006883, https://doi.org/10.18112/openneuro.ds006883.v1.0.0) under derivatives/foundcog_rdms/. Statistical source data comprising .csv files of the bootstrap distributions for the trace values reported for the variance partitioning analysis. [file 41593_2025_2187_MOESM13_ESM.zip › ODoherty_ED_Fig4/twomonth_both_LO_category_correlation_withinsub-acrossrunrep_rdm.csv]

	cat_rep2	crab_rep2	seabird_rep2	squirrel_rep2	rubberduck_rep2	dishware_rep2	fence_rep2	food_rep2	shelves_rep2	shoppingcart_rep2	towel_rep2	tree_rep2
cat_rep2	-0.0033738577307461594	-0.01903301093284151	-0.012683043116248419	-0.004402171788793087	0.005231088986479841	0.027982010790474684	-0.006641271925156053	0.0008794039165382188	0.01073063711040727	0.012939189763371267	0.001422218347614948	-0.007009411257296122
crab_rep2	-0.01903301093284151	-0.02806091273599418	0.011993247669478792	0.010878975683845873	0.012364917495485066	-0.009526736254923104	-0.0036390627101023578	-0.0022372804837984287	0.007146432080495014	0.008238325074406323	0.012312101694451728	-0.00022460168253473638
seabird_rep2	-0.012683043116248419	0.011993247669478792	0.009893332750992663	-0.020422992214239613	-0.009396109054814375	0.010688972761571054	0.009570034682723163	0.00012182936980517627	0.0005361367376025235	-0.02258313979026191	0.014044388947190381	0.008191345048378144
squirrel_rep2	-0.004402171788793087	0.010878975683845873	-0.020422992214239613	0.01383129111020021	0.011114289914189569	-0.0042778516938855446	-0.009442524665867518	-0.0014089340941666527	0.006127502391245995	-0.01767551654656668	-0.00019885975590654652	0.018186923088615702
rubberduck_rep2	0.005231088986479841	0.012364917495485066	-0.009396109054814375	0.011114289914189569	0.008421634562517861	-0.009870678285746944	0.004595854712655101	-0.0041150721326599585	-0.007695408411719963	0.007592106022240863	-0.008076224823671077	-0.0108416643225188
dishware_rep2	0.027982010790474684	-0.009526736254923104	0.010688972761571054	-0.0042778516938855446	-0.009870678285746944	-0.015368123793426211	0.006209082719868912	0.009514503288188198	-0.011064219827048779	-0.009500321305158783	0.002382867771434275	-0.009216462601115137
fence_rep2	-0.006641271925156053	-0.0036390627101023578	0.009570034682723163	-0.009442524665867518	0.004595854712655101	0.006209082719868912	0.00045941723691592383	-0.00393029501571089	0.003442325382469597	-0.0005241894488436804	-0.00881208367389686	-0.0015883587066613221
food_rep2	0.0008794039165382188	-0.0022372804837984287	0.00012182936980517627	-0.0014089340941666527	-0.0041150721326599585	0.009514503288188198	-0.00393029501571089	0.007967497593361593	0.010004901548485535	-0.010955077798433256	-0.0012079162529981542	-0.005902378952954962
shelves_rep2	0.01073063711040727	0.007146432080495014	0.0005361367376025235	0.006127502391245995	-0.007695408411719963	-0.011064219827048779	0.003442325382469597	0.010004901548485535	-0.006829995378566112	-0.009763245420442136	-0.0035861009119689344	-0.002238898508629169
shoppingcart_rep2	0.012939189763371267	0.008238325074406323	-0.02258313979026191	-0.01767551654656668	0.007592106022240863	-0.009500321305158783	-0.0005241894488436804	-0.010955077798433256	-0.009763245420442136	0.026187854496891403	0.01595615183223545	9.300489659670929e-05
towel_rep2	0.001422218347614948	0.012312101694451728	0.014044388947190381	-0.00019885975590654652	-0.008076224823671077	0.002382867771434275	-0.00881208367389686	-0.0012079162529981542	-0.0035861009119689344	0.01595615183223545	-0.024906219560207093	-0.0020459115753043663
tree_rep2	-0.007009411257296122	-0.00022460168253473638	0.008191345048378144	0.018186923088615702	-0.0108416643225188	-0.009216462601115137	-0.0015883587066613221	-0.005902378952954962	-0.002238898508629169	9.300489659670929e-05	-0.0020459115753043663	0.02086131607106701
