# Supplementary material for: Infants have rich visual categories in ventrotemporal cortex at 2 months of age
Source: Nat Neurosci. 2026 Feb 2;29(3):693–702. doi: 10.1038/s41593-025-02187-8 (PMC12971487; doi:10.1038/s41593-025-02187-8)
Supplement: Supplementary file 13 — One .csv file for each RSM plot. Only the group average RSMs are provided for each ROI/age group. The full set of RSMs is available at OpenNeuro (OpenNeuro accession number: ds006883, https://doi.org/10.18112/openneuro.ds006883.v1.0.0) under derivatives/foundcog_rdms/. Statistical source data comprising .csv files of the bootstrap distributions for the trace values reported for the variance partitioning analysis. [file 41593_2025_2187_MOESM13_ESM.zip › ODoherty_ED_Fig4/adult_both_evc_category_correlation_withinsub-withinrunrep_rdm.csv]

	cat_rep1	crab_rep1	seabird_rep1	squirrel_rep1	rubberduck_rep1	dishware_rep1	fence_rep1	food_rep1	shelves_rep1	shoppingcart_rep1	towel_rep1	tree_rep1
cat_rep1	1.0455980649216268	-0.12453389051136728	-0.10900758642975295	0.10816431765258433	-0.009077688159991028	-0.14239927827622073	-0.14176839779936345	-0.2280241362925555	-0.23699182303020655	-0.04455846740451195	0.0015305909680811735	-0.12216448602836641
crab_rep1	-0.12453389051136728	1.0694872335778025	-0.10251404858499123	-0.176640484611064	-0.05654912611612308	-0.21352404698078278	-0.04433141933772272	0.06959068843020996	0.015757148649712036	-0.13046097547315397	-0.1734854209329559	-0.134422842983142
seabird_rep1	-0.10900758642975295	-0.10251404858499123	0.9777212665945486	-0.07071849452647476	0.012880835022949039	-0.04360476912467453	-0.11819035489608762	-0.18410447511896447	-0.23773419661429537	-0.0937466944746156	0.050730833431999474	-0.08428171518245878
squirrel_rep1	0.10816431765258433	-0.176640484611064	-0.07071849452647476	0.9975650948590721	-0.05261615532028472	-0.030384145268319056	-0.2024101595705048	-0.20283444345634138	-0.23300420261592011	-0.05117835283582335	-0.08243700050764423	-0.004339813396771743
rubberduck_rep1	-0.009077688159991028	-0.05654912611612308	0.012880835022949039	-0.05261615532028472	1.1542388219002424	0.029031696193526548	-0.16402806604611264	-0.3236638169468647	-0.454330153046061	-0.05522481119858128	0.06291629646058752	-0.14612439716099052
dishware_rep1	-0.14239927827622073	-0.21352404698078278	-0.04360476912467453	-0.030384145268319056	0.029031696193526548	0.869320798914598	-0.01257787765144611	-0.11398607588487397	-0.16740536838903478	-0.058921464664772875	-0.058413163192751034	-0.061058397087023125
fence_rep1	-0.14176839779936345	-0.04433141933772272	-0.11819035489608762	-0.2024101595705048	-0.16402806604611264	-0.01257787765144611	1.0060109425590522	0.07415767663193026	0.050593894005797446	-0.20612915860483183	-0.09578409928335893	-0.14504166739529206
food_rep1	-0.2280241362925555	0.06959068843020996	-0.18410447511896447	-0.20283444345634138	-0.3236638169468647	-0.11398607588487397	0.07415767663193026	1.074458958521141	0.3586899994674448	-0.15676480249759683	-0.21974181136319165	-0.14853069018012272
shelves_rep1	-0.23699182303020655	0.015757148649712036	-0.23773419661429537	-0.23300420261592011	-0.454330153046061	-0.16740536838903478	0.050593894005797446	0.3586899994674448	1.4716447232200272	-0.24200428075916286	-0.2944260770311725	-0.033698807961128834
shoppingcart_rep1	-0.04455846740451195	-0.13046097547315397	-0.0937466944746156	-0.05117835283582335	-0.05522481119858128	-0.058921464664772875	-0.20612915860483183	-0.15676480249759683	-0.24200428075916286	1.1077439681855679	-0.04743793586946718	-0.02218253234221483
towel_rep1	0.0015305909680811735	-0.1734854209329559	0.050730833431999474	-0.08243700050764423	0.06291629646058752	-0.058413163192751034	-0.09578409928335893	-0.21974181136319165	-0.2944260770311725	-0.04743793586946718	0.9598791953367808	-0.10522894070117135
tree_rep1	-0.12216448602836641	-0.134422842983142	-0.08428171518245878	-0.004339813396771743	-0.14612439716099052	-0.061058397087023125	-0.14504166739529206	-0.14853069018012272	-0.033698807961128834	-0.02218253234221483	-0.10522894070117135	1.0040964933408645
