# Supplementary material for: Infants have rich visual categories in ventrotemporal cortex at 2 months of age
Source: Nat Neurosci. 2026 Feb 2;29(3):693–702. doi: 10.1038/s41593-025-02187-8 (PMC12971487; doi:10.1038/s41593-025-02187-8)
Supplement: Supplementary file 13 — One .csv file for each RSM plot. Only the group average RSMs are provided for each ROI/age group. The full set of RSMs is available at OpenNeuro (OpenNeuro accession number: ds006883, https://doi.org/10.18112/openneuro.ds006883.v1.0.0) under derivatives/foundcog_rdms/. Statistical source data comprising .csv files of the bootstrap distributions for the trace values reported for the variance partitioning analysis. [file 41593_2025_2187_MOESM13_ESM.zip › ODoherty_ED_Fig4/ninemonth_both_LO_category_correlation_withinsub-acrossrunrep_rdm.csv]

	cat_rep2	crab_rep2	seabird_rep2	squirrel_rep2	rubberduck_rep2	dishware_rep2	fence_rep2	food_rep2	shelves_rep2	shoppingcart_rep2	towel_rep2	tree_rep2
cat_rep2	0.018294856436189683	0.0018295794284228265	0.01677990514276071	0.01802892689314697	0.0018672504815052512	-0.01719502315330025	-0.01163704379598178	-0.015026685803122258	-0.008254899371409873	-0.004319442267794953	-0.00186938257421121	0.005743849693771773
crab_rep2	0.0018295794284228265	0.02719561625277617	-0.0038910312535482845	-0.0018486304054721456	-0.0185430216825	0.011772910599237116	0.001210479033841135	0.010295596702545805	-0.001736123541530187	-0.01462764944236243	-0.011184414659631445	-0.00019122960296301533
seabird_rep2	0.01677990514276071	-0.0038910312535482845	0.014645269051634357	0.003070897137769182	0.009324105037162028	-0.006215896113553817	0.0051941664022003885	-0.010078470883756074	-0.005243720573268996	-0.0018875897295934877	-0.01721385082312846	-0.0019929331602989483
squirrel_rep2	0.01802892689314697	-0.0018486304054721456	0.003070897137769182	0.01544172252397088	0.0050034357478324675	-0.018677345731866996	-0.008141103725568801	-0.006081076716177798	-0.0040635134092205025	-0.003165101498502336	0.004828418563860636	-0.008315414052108491
rubberduck_rep2	0.0018672504815052512	-0.0185430216825	0.009324105037162028	0.0050034357478324675	0.027449872556699013	0.009112476547754749	-0.004669073127721844	0.018038826488675982	0.006105648313986843	-0.029594329406964954	-0.00043992496374901203	-0.020268926181099385
dishware_rep2	-0.01719502315330025	0.011772910599237116	-0.006215896113553817	-0.018677345731866996	0.009112476547754749	0.007846995738825665	0.007234569536515731	-0.0036470140924821115	-0.012266676962046034	-0.00453099712820284	0.014340972653621836	0.012258684478141173
fence_rep2	-0.01163704379598178	0.001210479033841135	0.0051941664022003885	-0.008141103725568801	-0.004669073127721844	0.007234569536515731	0.026290061734179325	-0.020139785053416404	0.0107717035803961	0.0009034093681978751	-0.011104343082864444	0.0029620252284207685
food_rep2	-0.015026685803122258	0.010295596702545805	-0.010078470883756074	-0.006081076716177798	0.018038826488675982	-0.0036470140924821115	-0.020139785053416404	0.020563944291429742	0.0020042027941470034	0.0013705428019458777	0.0035062424475610096	-0.002151958169013348
shelves_rep2	-0.008254899371409873	-0.001736123541530187	-0.005243720573268996	-0.0040635134092205025	0.006105648313986843	-0.012266676962046034	0.0107717035803961	0.0020042027941470034	0.00833139106170075	0.010009120389406543	-0.003959135879610466	0.0014469002736549645
shoppingcart_rep2	-0.004319442267794953	-0.01462764944236243	-0.0018875897295934877	-0.003165101498502336	-0.029594329406964954	-0.00453099712820284	0.0009034093681978751	0.0013705428019458777	0.010009120389406543	0.019371323797109798	0.007773229877257812	0.00934226817881288
towel_rep2	-0.00186938257421121	-0.011184414659631445	-0.01721385082312846	0.004828418563860636	-0.00043992496374901203	0.014340972653621836	-0.011104343082864444	0.0035062424475610096	-0.003959135879610466	0.007773229877257812	0.02479182277037436	-0.010187336172065633
tree_rep2	0.005743849693771773	-0.00019122960296301533	-0.0019929331602989483	-0.008315414052108491	-0.020268926181099385	0.012258684478141173	0.0029620252284207685	-0.002151958169013348	0.0014469002736549645	0.00934226817881288	-0.010187336172065633	0.011974241667626818
