# Supplementary material for: Infants have rich visual categories in ventrotemporal cortex at 2 months of age
Source: Nat Neurosci. 2026 Feb 2;29(3):693–702. doi: 10.1038/s41593-025-02187-8 (PMC12971487; doi:10.1038/s41593-025-02187-8)
Supplement: Supplementary file 14 — One .csv file for each RSM plot from seven layers of untrained/randomly initialized AlexNet. [file 41593_2025_2187_MOESM14_ESM.zip]

Archive with 18 entries (17 files):
- ODoherty_ED_Fig5/
- __MACOSX/._ODoherty_ED_Fig5
- ODoherty_ED_Fig5/alexnet_untrained_layer-fc7_rdm.csv
- __MACOSX/ODoherty_ED_Fig5/._alexnet_untrained_layer-fc7_rdm.csv
- ODoherty_ED_Fig5/alexnet_untrained_layer-conv4_rdm.csv
- __MACOSX/ODoherty_ED_Fig5/._alexnet_untrained_layer-conv4_rdm.csv
- ODoherty_ED_Fig5/.DS_Store
- __MACOSX/ODoherty_ED_Fig5/._.DS_Store
- ODoherty_ED_Fig5/alexnet_untrained_layer-conv5_rdm.csv
- __MACOSX/ODoherty_ED_Fig5/._alexnet_untrained_layer-conv5_rdm.csv
- ODoherty_ED_Fig5/alexnet_untrained_layer-fc6_rdm.csv
- __MACOSX/ODoherty_ED_Fig5/._alexnet_untrained_layer-fc6_rdm.csv
- ODoherty_ED_Fig5/alexnet_untrained_layer-conv3_rdm.csv
- __MACOSX/ODoherty_ED_Fig5/._alexnet_untrained_layer-conv3_rdm.csv
- ODoherty_ED_Fig5/alexnet_untrained_layer-conv2_rdm.csv
- __MACOSX/ODoherty_ED_Fig5/._alexnet_untrained_layer-conv2_rdm.csv
- ODoherty_ED_Fig5/alexnet_untrained_layer-conv1_rdm.csv
- __MACOSX/ODoherty_ED_Fig5/._alexnet_untrained_layer-conv1_rdm.csv
