# Supplementary material for: Infants have rich visual categories in ventrotemporal cortex at 2 months of age
Source: Nat Neurosci. 2026 Feb 2;29(3):693–702. doi: 10.1038/s41593-025-02187-8 (PMC12971487; doi:10.1038/s41593-025-02187-8)
Supplement: Supplementary file 14 — One .csv file for each RSM plot from seven layers of untrained/randomly initialized AlexNet. [file 41593_2025_2187_MOESM14_ESM.zip › ODoherty_ED_Fig5/alexnet_untrained_layer-fc7_rdm.csv]

	fence1	dishware2	shoppingcart3	towel2	towel1	food2	tree2	fence3	dishware3	crab3	towel3	tree1	crab2	cat2	dishware1	cat1	shelves2	seabird2	fence2	rubberduck2	seabird1	food3	shoppingcart1	rubberduck1	cat3	squirrel3	squirrel1	shelves1	food1	shoppingcart2	crab1	rubberduck3	squirrel2	tree3	seabird3	shelves3
fence1	-5.650988514480684	0.5142613313043365	0.23505657050652035	0.029657593246635562	-0.17425609271878373	0.028727689490564194	0.18462892620706012	-0.013230618272912012	0.4210177245190151	-0.09470118297755453	0.2731202627639717	0.11555953322324591	0.29398841232131173	-0.28706955728952077	0.5715178804880457	0.2569213326409599	0.36959705728126296	-0.11407490403752106	0.49086028117379477	0.21648857839071883	0.010726999676292955	0.05060477246649981	0.33340846532188895	0.21630937173484655	-0.20060707512378645	0.05732419611712362	-0.007515565372219283	0.07244744307073685	0.12041344153390834	-0.07007839668125602	-0.113859993274204	0.4281610137516915	0.17520876523619708	-0.24881726629434486	-0.2143358800141349	0.5628155444363272
dishware2	0.5142613313043365	-5.650988514480684	0.1335143881609162	0.11770074357627751	-0.027344220769401205	0.5138628103378701	0.31078628768625255	0.24588081738823986	0.5696072070594069	0.3199657560273033	0.2500339568636488	0.35487518145506897	0.6375068478858449	-0.26769738556449124	0.7202377059189975	0.3379421253286671	0.619947329505965	0.11117620029446057	0.3177479616505219	0.4371659764259371	0.1380755612214439	0.3403526042209564	0.12773460899510053	0.3313042380136853	-0.20584514223301678	0.5569940959975487	0.20641864123092643	0.2767104011371232	0.5266131351273629	0.036121183144775124	0.33771804645469816	0.49065978630374263	0.4928594628202078	-0.0180154330562152	0.30490628058901104	0.6850033018762024
shoppingcart3	0.23505657050652035	0.1335143881609162	-5.650988514480684	0.18751787922439703	-0.0740997708164054	0.2533821096281799	0.5983120438348288	0.5362185455591799	0.3686283329208815	0.16634458807426486	0.42495337899688473	0.16968391589385393	0.04238849110546793	0.12977916780313578	0.21114686214330872	0.2904212627524865	0.36585403280095524	-0.4111791748905844	0.09241363516250925	0.2890932091284031	0.24071996130607176	0.44334576355917427	0.3214640396878102	-0.21202959857186876	-0.18301231464710851	0.18456768368831225	0.5028858664254876	0.6681323969780741	0.09539325164990665	0.7702165750325479	-0.01695977355226479	-0.2438568866413966	0.28200451761352846	0.24080238228030512	0.1579168647289409	0.22526369328820758
towel2	0.029657593246635562	0.11770074357627751	0.18751787922439703	-5.650988514480684	-0.12746910877496268	0.156647457814179	0.35716432623489147	0.16505554723653318	0.22451550962911335	-0.013266043655392646	-0.14358813051815372	-0.01716836656987131	0.14876495646248739	-0.2843511619490651	0.02830175237270132	-0.007505001898304504	0.018967124279049303	-0.6252903309528947	0.32125794914350014	0.2371241218991213	-0.16245654083898797	0.09990409657153612	-0.3440108556642417	-0.15787791748379554	-0.6426877127998378	0.025688136331811592	0.06568072087348518	0.4537564591957613	-0.06485777390026726	0.2930361166428171	-0.30282154265576433	-0.15650845601510943	0.04981550151728189	0.04017674954341721	-0.025901988597000235	-0.0006891174831399207
towel1	-0.17425609271878373	-0.027344220769401205	-0.0740997708164054	-0.12746910877496268	-5.650988514480684	-0.04446991460570657	0.07163171771944736	0.16148402773918533	0.09964162473797279	-0.12217503820142578	-0.10072323136118841	0.10088072623336454	-0.00880177237575759	-0.44839430549030307	-0.13057227170278088	-0.20328880442171088	-0.09258512035389879	-0.42058281779558765	-0.08286277129674574	0.1598838714806939	-0.10437376277888566	0.1087112626239906	0.115244409969391	-0.08364888514762334	-0.1410479993232515	0.11415067765047858	0.15273313581604228	-0.03553668925941017	-0.09423125488826015	0.0646037834379378	-0.31514353751503626	-0.5152732958511997	0.2232922097778087	0.04848243351719768	-0.21992915086168296	-0.28223515435383234
food2	0.028727689490564194	0.5138628103378701	0.2533821096281799	0.156647457814179	-0.04446991460570657	-5.650988514480684	0.3937329128178131	0.5096499196731312	0.41139211902534667	0.36667928077368545	0.28581081170153533	0.3305830919801171	0.45473665213118586	-0.15331827139322116	0.280612301348894	0.25361658543412796	0.6206319605585376	0.106214965545267	0.16186011957310764	0.31724819204480575	0.20472783019035815	0.4988141105497086	0.11293891285400177	0.06284856608828214	-0.3042546175211272	0.4703975391390889	0.26208634356214705	0.48190836544563076	0.6111548939591992	0.32261777710966866	0.32138150295673173	0.028005017794358152	0.3308419317348235	0.2559871675005652	0.5067025766054	0.5365034777928094
tree2	0.18462892620706012	0.31078628768625255	0.5983120438348288	0.35716432623489147	0.07163171771944736	0.3937329128178131	-5.650988514480684	0.7072217610255213	0.6773114928800602	0.35124578522022465	0.41902805738827487	0.36597446561591007	0.23366818284090773	0.016737627595563458	0.22740758391944688	0.28748258843782915	0.5549618309811823	-0.3080000257330568	0.36958247271579053	0.4042774856419228	0.2230303769488953	0.6362831792517267	0.12107666118028844	0.06081009435907266	-0.061749297632218245	0.2295976894806213	0.5982162351010204	0.918923745502017	0.19136031500581313	0.6684006692013128	0.1760944920780179	0.03776389248862672	0.3691006530906931	0.275413442088212	0.25965006039716354	0.3395331242161177
fence3	-0.013230618272912012	0.24588081738823986	0.5362185455591799	0.16505554723653318	0.16148402773918533	0.5096499196731312	0.7072217610255213	-5.650988514480684	0.544617469513022	0.31491762905052306	0.27416331331699145	0.5043315975201277	0.26121903037143135	-0.32122979027824505	0.06862053252282392	0.044131797614697876	0.48001984943026516	-0.013667009044377851	0.2154862980217114	0.2314021179691597	0.27143178912536203	0.48718458111286705	0.06610698284384099	-0.023275461899468212	-0.018554726471425063	0.18549916248447113	0.5606889561428317	0.7816418394052492	0.3249081764842512	0.7488512566549069	0.04940985659003226	-0.23038831656110936	0.5560146785067313	0.6447988156692724	0.23988341697062113	0.1501175005383098
dishware3	0.4210177245190151	0.5696072070594069	0.3686283329208815	0.22451550962911335	0.09964162473797279	0.41139211902534667	0.6773114928800602	0.544617469513022	-5.650988514480684	0.33476821509096066	0.2123877690504227	0.44916581019665663	0.5112084706011948	0.017691527953790826	0.4911655711389643	0.46038866789560434	0.7473091549753721	-0.24371029396286353	0.32599005798042646	0.5304781130869813	0.15222081254030984	0.5690583482420951	0.16841538372441786	0.14551600662820507	-0.16359483025638322	0.24063402824940322	0.6113116468542049	0.5842826793405909	0.5192488994150639	0.41492888295977154	0.03200637529870898	0.28863296955063383	0.4344996072157523	0.22214328001644923	0.19802617233409908	0.5181461095373283
crab3	-0.09470118297755453	0.3199657560273033	0.16634458807426486	-0.013266043655392646	-0.12217503820142578	0.36667928077368545	0.35124578522022465	0.31491762905052306	0.33476821509096066	-5.650988514480684	0.40779664546796823	0.18554218418227555	0.24380141028162305	0.11717307545955813	0.3213180523810531	0.2705415302141239	0.562997097799108	0.06520277896166564	0.20426227205334602	0.2312106415079618	0.44133135441678745	0.6248598682557267	0.19101625542511333	-0.14566385970984475	-0.4964498447982231	0.5442304493387197	0.10212712943486436	0.1519137562113738	0.6212130271194226	0.059781308724233206	0.6413577790075261	-0.0935710528570389	0.15593282445699527	-0.12464552502411992	0.6953225567207543	0.4472327687128839
towel3	0.2731202627639717	0.2500339568636488	0.42495337899688473	-0.14358813051815372	-0.10072323136118841	0.28581081170153533	0.41902805738827487	0.27416331331699145	0.2123877690504227	0.40779664546796823	-5.650988514480684	-0.04260897495713485	0.12707732774719022	0.11200830773136033	0.2826130965878347	0.2596021961573046	0.4450025522006418	-0.07437515229960452	0.12597012583721615	0.06276295450579002	0.341968072869724	0.4159616200924956	0.504904650122364	-0.14765795679153879	-0.18161496522073908	0.4533466458057077	0.1242255763715987	0.19593906455649115	0.24779208204657238	0.19886737851445196	0.3916538074049547	-0.14471047494005887	0.3130780260351264	-0.1665238342643881	0.371273913283248	0.46727511186064646
tree1	0.11555953322324591	0.35487518145506897	0.16968391589385393	-0.01716836656987131	0.10088072623336454	0.3305830919801171	0.36597446561591007	0.5043315975201277	0.44916581019665663	0.18554218418227555	-0.04260897495713485	-5.650988514480684	0.27947033206862415	-0.26642168735654514	0.18511246485889035	0.12989283843465466	0.4615308663154698	-0.1082539476441936	0.10467876358278087	0.275094071361477	0.2111476742046777	0.2795956525144995	0.03617235492726838	0.02800020644622304	-0.2804679763132035	0.09979394094890297	0.2958159328934533	0.3232639783025087	0.3662675710764704	0.20592772896283898	-0.07475191915632787	0.016660259927087622	0.28191662948569796	0.5439942077048048	0.18560590900175594	0.232781024456448
crab2	0.29398841232131173	0.6375068478858449	0.04238849110546793	0.14876495646248739	-0.00880177237575759	0.45473665213118586	0.23366818284090773	0.26121903037143135	0.5112084706011948	0.24380141028162305	0.12707732774719022	0.27947033206862415	-5.650988514480684	-0.5337414947902761	0.5919251484485143	0.028474261491072673	0.6133060038505781	0.16961686628166606	0.3098983003778475	0.33333603952989826	0.23021906994328215	0.400343104053122	0.021125407412410296	0.4700671006020848	-0.019636543221199763	0.31811870888579696	0.12991103797416373	0.2296070322229793	0.5169054646678483	-0.030874077945407814	0.16202154770063937	0.4074076906255298	0.37864759015452426	0.00901926817203454	0.35438514597022747	0.5930608031624254
cat2	-0.28706955728952077	-0.26769738556449124	0.12977916780313578	-0.2843511619490651	-0.44839430549030307	-0.15331827139322116	0.016737627595563458	-0.32122979027824505	0.017691527953790826	0.11717307545955813	0.11200830773136033	-0.26642168735654514	-0.5337414947902761	-5.650988514480684	-0.12265644641881027	0.5620969252723454	0.0866821041204118	-1.1419395592724897	-0.5466360476052621	0.1860508316779155	-0.3504238072763276	0.2532888301353524	0.0644634505198379	-1.0455541013568215	-1.270368871327853	0.039135045278946796	-0.005689956635745331	-0.06098597721918011	0.08493086542596211	-0.04571768247551631	-0.3384327289481926	-0.7316283290582261	-0.38974146162012047	-0.5702566667247259	0.028735127431330408	-0.006439727668386493
dishware1	0.5715178804880457	0.7202377059189975	0.21114686214330872	0.02830175237270132	-0.13057227170278088	0.280612301348894	0.22740758391944688	0.06862053252282392	0.4911655711389643	0.3213180523810531	0.2826130965878347	0.18511246485889035	0.5919251484485143	-0.12265644641881027	-5.650988514480684	0.3017395030339638	0.6986182917894428	0.07382461676777086	0.21478395718797663	0.34281605070132454	0.31371231258787685	0.37375994424557535	0.3133240647427762	0.39405330368050856	-0.19382032770864113	0.4806753548948117	0.13770913070352242	0.1581860877544271	0.4823017658844929	-0.025695792118087476	0.2691488297923318	0.38067707996120875	0.30143671947437156	-0.22624809606036375	0.3282957412748713	0.8379386702158538
cat1	0.2569213326409599	0.3379421253286671	0.2904212627524865	-0.007505001898304504	-0.20328880442171088	0.25361658543412796	0.28748258843782915	0.044131797614697876	0.46038866789560434	0.2705415302141239	0.2596021961573046	0.12989283843465466	0.028474261491072673	0.5620969252723454	0.3017395030339638	-5.650988514480684	0.43881976433276215	-0.59816085503775	0.017210512237891606	0.5672781114636082	-0.18945740789439627	0.49586859208467815	0.3756897613814171	-0.3541645449917685	-0.9005869547127228	0.3692449723433532	0.10263817944058186	0.23982360604082248	0.483989860051817	0.07376434044501713	-0.03526541008690707	-0.0017072214188955349	0.025944463912561815	-0.21798043580867937	0.08191601993495926	0.45309777966522347
shelves2	0.36959705728126296	0.619947329505965	0.36585403280095524	0.018967124279049303	-0.09258512035389879	0.6206319605585376	0.5549618309811823	0.48001984943026516	0.7473091549753721	0.562997097799108	0.4450025522006418	0.4615308663154698	0.6133060038505781	0.0866821041204118	0.6986182917894428	0.43881976433276215	-5.650988514480684	0.15215347119746947	0.14271594259966736	0.36326774276474444	0.39989315099469874	0.7437073948577435	0.3367745719443905	0.1603933786608702	-0.13122038903737213	0.43274668109521613	0.35692593219687435	0.4705153424732822	0.693083330081194	0.23197937349454914	0.3928346173828878	0.24528919563270574	0.35378912368861937	0.053648624985434525	0.5459799004465344	0.8422639997366667
seabird2	-0.11407490403752106	0.11117620029446057	-0.4111791748905844	-0.6252903309528947	-0.42058281779558765	0.106214965545267	-0.3080000257330568	-0.013667009044377851	-0.24371029396286353	0.06520277896166564	-0.07437515229960452	-0.1082539476441936	0.16961686628166606	-1.1419395592724897	0.07382461676777086	-0.59816085503775	0.15215347119746947	-5.650988514480684	0.04321258590069104	-0.46382157562701276	0.35068979924449195	-0.10411315938284617	-0.011173765631941009	0.10055678034976256	0.16954076162571477	0.019402730322431685	-0.5675550863117338	-0.425394809436016	0.042081634314413946	-0.4782430451074054	0.3136737057640139	-0.048088788428788436	-0.02989229921461351	-0.3780678627032565	-0.012254540549384942	0.27249715840420985
fence2	0.49086028117379477	0.3177479616505219	0.09241363516250925	0.32125794914350014	-0.08286277129674574	0.16186011957310764	0.36958247271579053	0.2154862980217114	0.32599005798042646	0.20426227205334602	0.12597012583721615	0.10467876358278087	0.3098983003778475	-0.5466360476052621	0.21478395718797663	0.017210512237891606	0.14271594259966736	0.04321258590069104	-5.650988514480684	0.2526343022749301	0.08186976293833252	0.09746841682349053	0.06023993434954497	0.2613011688584036	-0.15037247722360017	0.103282880884578	-0.01730881616891524	0.22774362036381599	0.004824404258197395	0.038259575936341265	0.09834894802418753	0.41387289558596857	0.14411768638135403	-0.0430508754925178	-0.0692079775805545	0.24086586280881092
rubberduck2	0.21648857839071883	0.4371659764259371	0.2890932091284031	0.2371241218991213	0.1598838714806939	0.31724819204480575	0.4042774856419228	0.2314021179691597	0.5304781130869813	0.2312106415079618	0.06276295450579002	0.275094071361477	0.33333603952989826	0.1860508316779155	0.34281605070132454	0.5672781114636082	0.36326774276474444	-0.46382157562701276	0.2526343022749301	-5.650988514480684	-0.1617069304714323	0.46930405549278637	0.19678925671778982	-0.03365724754689009	-0.5845736327189249	0.34876621442346356	0.3472372968904658	0.3517123436906942	0.4399976258896504	0.22512785327038418	-0.12022123319316542	0.12008293524079149	0.2839907821925322	0.006884945104380226	0.09576729214827177	0.35687547635445943
seabird1	0.010726999676292955	0.1380755612214439	0.24071996130607176	-0.16245654083898797	-0.10437376277888566	0.20472783019035815	0.2230303769488953	0.27143178912536203	0.15222081254030984	0.44133135441678745	0.341968072869724	0.2111476742046777	0.23021906994328215	-0.3504238072763276	0.31371231258787685	-0.18945740789439627	0.39989315099469874	0.35068979924449195	0.08186976293833252	-0.1617069304714323	-5.650988514480684	0.24011704266672804	0.2310941269203556	0.15504114180044026	0.13110221040065317	0.2276455259472122	0.1391610393830528	0.011712987603234757	0.1577527247457778	0.07406380248990616	0.5487978793664944	-0.14398548074396536	0.09730669353501809	-0.02711389512788267	0.5212918101195686	0.3561962244357768
food3	0.05060477246649981	0.3403526042209564	0.44334576355917427	0.09990409657153612	0.1087112626239906	0.4988141105497086	0.6362831792517267	0.48718458111286705	0.5690583482420951	0.6248598682557267	0.4159616200924956	0.2795956525144995	0.400343104053122	0.2532888301353524	0.37375994424557535	0.49586859208467815	0.7437073948577435	-0.10411315938284617	0.09746841682349053	0.46930405549278637	0.24011704266672804	-5.650988514480684	0.33079916279464466	-0.060925102547623955	-0.18990885072004787	0.5673028329580756	0.3614513141413025	0.5745513035422782	0.5929118616248465	0.4000514314753167	0.3584359141613143	-0.01654632369883623	0.3618048693486007	0.07577812175361072	0.5187875835707497	0.5277356942913285
shoppingcart1	0.33340846532188895	0.12773460899510053	0.3214640396878102	-0.3440108556642417	0.115244409969391	0.11293891285400177	0.12107666118028844	0.06610698284384099	0.16841538372441786	0.19101625542511333	0.504904650122364	0.03617235492726838	0.021125407412410296	0.0644634505198379	0.3133240647427762	0.3756897613814171	0.3367745719443905	-0.011173765631941009	0.06023993434954497	0.19678925671778982	0.2310941269203556	0.33079916279464466	-5.650988514480684	-0.12025418788197892	-0.14422318299571574	0.3896912509095798	-0.041677344332787636	-0.0553733566041351	0.1961600382639419	-0.021795392742838603	0.1740246290642697	-0.12936534214264558	0.17436842414317308	-0.29502147356646424	0.04609636063193301	0.42171129380444095
rubberduck1	0.21630937173484655	0.3313042380136853	-0.21202959857186876	-0.15787791748379554	-0.08364888514762334	0.06284856608828214	0.06081009435907266	-0.023275461899468212	0.14551600662820507	-0.14566385970984475	-0.14765795679153879	0.02800020644622304	0.4700671006020848	-1.0455541013568215	0.39405330368050856	-0.3541645449917685	0.1603933786608702	0.10055678034976256	0.2613011688584036	-0.03365724754689009	0.15504114180044026	-0.060925102547623955	-0.12025418788197892	-5.650988514480684	0.11968700779408746	0.005246099497881813	-0.12664724758242302	-0.10724795734604688	-0.06735046574613411	-0.2970698680868417	-0.032426822818376944	0.5115155436930499	0.09070194480333402	-0.2000141360927026	-0.11429793992721456	0.30130958864729507
cat3	-0.20060707512378645	-0.20584514223301678	-0.18301231464710851	-0.6426877127998378	-0.1410479993232515	-0.3042546175211272	-0.061749297632218245	-0.018554726471425063	-0.16359483025638322	-0.4964498447982231	-0.18161496522073908	-0.2804679763132035	-0.019636543221199763	-1.270368871327853	-0.19382032770864113	-0.9005869547127228	-0.13122038903737213	0.16954076162571477	-0.15037247722360017	-0.5845736327189249	0.13110221040065317	-0.18990885072004787	-0.14422318299571574	0.11968700779408746	-5.650988514480684	-0.3569852076384514	-0.17219740879267006	-0.23747608419394584	-0.5115935258421825	-0.14165336012281043	-0.1915384078294054	-0.2993336517196014	-0.032672793667691054	-0.3704869238410679	-0.3186821851423384	-0.11022190366388954
squirrel3	0.05732419611712362	0.5569940959975487	0.18456768368831225	0.025688136331811592	0.11415067765047858	0.4703975391390889	0.2295976894806213	0.18549916248447113	0.24063402824940322	0.5442304493387197	0.4533466458057077	0.09979394094890297	0.31811870888579696	0.039135045278946796	0.4806753548948117	0.3692449723433532	0.43274668109521613	0.019402730322431685	0.103282880884578	0.34876621442346356	0.2276455259472122	0.5673028329580756	0.3896912509095798	0.005246099497881813	-0.3569852076384514	-5.650988514480684	0.010391435999648733	0.16108135115529482	0.6070502850769558	0.06944057321697993	0.4267616891642906	-0.026979954066025248	0.5343805647343625	0.023676821200977114	0.5828565801385758	0.5195668339642882
squirrel1	-0.007515565372219283	0.20641864123092643	0.5028858664254876	0.06568072087348518	0.15273313581604228	0.26208634356214705	0.5982162351010204	0.5606889561428317	0.6113116468542049	0.10212712943486436	0.1242255763715987	0.2958159328934533	0.12991103797416373	-0.005689956635745331	0.13770913070352242	0.10263817944058186	0.35692593219687435	-0.5675550863117338	-0.01730881616891524	0.3472372968904658	0.1391610393830528	0.3614513141413025	-0.041677344332787636	-0.12664724758242302	-0.17219740879267006	0.010391435999648733	-5.650988514480684	0.6464707396153048	0.08215748120802881	0.6597085612025299	-0.13732724165154706	-0.29378456867175223	0.31164769187394414	0.29175678192415705	0.17834853081849464	0.041359204564991904
shelves1	0.07244744307073685	0.2767104011371232	0.6681323969780741	0.4537564591957613	-0.03553668925941017	0.48190836544563076	0.918923745502017	0.7816418394052492	0.5842826793405909	0.1519137562113738	0.19593906455649115	0.3232639783025087	0.2296070322229793	-0.06098597721918011	0.1581860877544271	0.23982360604082248	0.4705153424732822	-0.425394809436016	0.22774362036381599	0.3517123436906942	0.011712987603234757	0.5745513035422782	-0.0553733566041351	-0.10724795734604688	-0.23747608419394584	0.16108135115529482	0.6464707396153048	-5.650988514480684	0.1763638587703029	0.8515008641502883	-0.06934964654922131	-0.09698996327067168	0.3840099314037187	0.40705601782893014	0.180152844617462	0.22506052420595535
food1	0.12041344153390834	0.5266131351273629	0.09539325164990665	-0.06485777390026726	-0.09423125488826015	0.6111548939591992	0.19136031500581313	0.3249081764842512	0.5192488994150639	0.6212130271194226	0.24779208204657238	0.3662675710764704	0.5169054646678483	0.08493086542596211	0.4823017658844929	0.483989860051817	0.693083330081194	0.042081634314413946	0.004824404258197395	0.4399976258896504	0.1577527247457778	0.5929118616248465	0.1961600382639419	-0.06735046574613411	-0.5115935258421825	0.6070502850769558	0.08215748120802881	0.1763638587703029	-5.650988514480684	0.047691626344763045	0.27133860609994853	0.002653275574157321	0.37232751655178303	0.053262249794537024	0.575557418102183	0.6166048793331996
shoppingcart2	-0.07007839668125602	0.036121183144775124	0.7702165750325479	0.2930361166428171	0.0646037834379378	0.32261777710966866	0.6684006692013128	0.7488512566549069	0.41492888295977154	0.059781308724233206	0.19886737851445196	0.20592772896283898	-0.030874077945407814	-0.04571768247551631	-0.025695792118087476	0.07376434044501713	0.23197937349454914	-0.4782430451074054	0.038259575936341265	0.22512785327038418	0.07406380248990616	0.4000514314753167	-0.021795392742838603	-0.2970698680868417	-0.14165336012281043	0.06944057321697993	0.6597085612025299	0.8515008641502883	0.047691626344763045	-5.650988514480684	-0.17755140825380475	-0.4287828197027858	0.3539021998205411	0.5016485896663021	0.08575169931827878	-0.000725879181729559
crab1	-0.113859993274204	0.33771804645469816	-0.01695977355226479	-0.30282154265576433	-0.31514353751503626	0.32138150295673173	0.1760944920780179	0.04940985659003226	0.03200637529870898	0.6413577790075261	0.3916538074049547	-0.07475191915632787	0.16202154770063937	-0.3384327289481926	0.2691488297923318	-0.03526541008690707	0.3928346173828878	0.3136737057640139	0.09834894802418753	-0.12022123319316542	0.5487978793664944	0.3584359141613143	0.1740246290642697	-0.032426822818376944	-0.1915384078294054	0.4267616891642906	-0.13732724165154706	-0.06934964654922131	0.27133860609994853	-0.17755140825380475	-5.650988514480684	0.0006299989289285866	-0.049623611691809316	-0.46667473848427016	0.5218152471651283	0.4967861915248187
rubberduck3	0.4281610137516915	0.49065978630374263	-0.2438568866413966	-0.15650845601510943	-0.5152732958511997	0.028005017794358152	0.03776389248862672	-0.23038831656110936	0.28863296955063383	-0.0935710528570389	-0.14471047494005887	0.016660259927087622	0.4074076906255298	-0.7316283290582261	0.38067707996120875	-0.0017072214188955349	0.24528919563270574	-0.048088788428788436	0.41387289558596857	0.12008293524079149	-0.14398548074396536	-0.01654632369883623	-0.12936534214264558	0.5115155436930499	-0.2993336517196014	-0.026979954066025248	-0.29378456867175223	-0.09698996327067168	0.002653275574157321	-0.4287828197027858	0.0006299989289285866	-5.650988514480684	-0.09656471169880544	-0.46899813612921837	-0.20889153123990978	0.5089975718374329
squirrel2	0.17520876523619708	0.4928594628202078	0.28200451761352846	0.04981550151728189	0.2232922097778087	0.3308419317348235	0.3691006530906931	0.5560146785067313	0.4344996072157523	0.15593282445699527	0.3130780260351264	0.28191662948569796	0.37864759015452426	-0.38974146162012047	0.30143671947437156	0.025944463912561815	0.35378912368861937	-0.02989229921461351	0.14411768638135403	0.2839907821925322	0.09730669353501809	0.3618048693486007	0.17436842414317308	0.09070194480333402	-0.032672793667691054	0.5343805647343625	0.31164769187394414	0.3840099314037187	0.37232751655178303	0.3539021998205411	-0.049623611691809316	-0.09656471169880544	-5.650988514480684	0.489842670245911	0.15312259292771022	0.2512874374118415
tree3	-0.24881726629434486	-0.0180154330562152	0.24080238228030512	0.04017674954341721	0.04848243351719768	0.2559871675005652	0.275413442088212	0.6447988156692724	0.22214328001644923	-0.12464552502411992	-0.1665238342643881	0.5439942077048048	0.00901926817203454	-0.5702566667247259	-0.22624809606036375	-0.21798043580867937	0.053648624985434525	-0.3780678627032565	-0.0430508754925178	0.006884945104380226	-0.02711389512788267	0.07577812175361072	-0.29502147356646424	-0.2000141360927026	-0.3704869238410679	0.023676821200977114	0.29175678192415705	0.40705601782893014	0.053262249794537024	0.5016485896663021	-0.46667473848427016	-0.46899813612921837	0.489842670245911	-5.650988514480684	-0.09830809421951402	-0.2637873133230716
seabird3	-0.2143358800141349	0.30490628058901104	0.1579168647289409	-0.025901988597000235	-0.21992915086168296	0.5067025766054	0.25965006039716354	0.23988341697062113	0.19802617233409908	0.6953225567207543	0.371273913283248	0.18560590900175594	0.35438514597022747	0.028735127431330408	0.3282957412748713	0.08191601993495926	0.5459799004465344	-0.012254540549384942	-0.0692079775805545	0.09576729214827177	0.5212918101195686	0.5187875835707497	0.04609636063193301	-0.11429793992721456	-0.3186821851423384	0.5828565801385758	0.17834853081849464	0.180152844617462	0.575557418102183	0.08575169931827878	0.5218152471651283	-0.20889153123990978	0.15312259292771022	-0.09830809421951402	-5.650988514480684	0.4480400981712708
shelves3	0.5628155444363272	0.6850033018762024	0.22526369328820758	-0.0006891174831399207	-0.28223515435383234	0.5365034777928094	0.3395331242161177	0.1501175005383098	0.5181461095373283	0.4472327687128839	0.46727511186064646	0.232781024456448	0.5930608031624254	-0.006439727668386493	0.8379386702158538	0.45309777966522347	0.8422639997366667	0.27249715840420985	0.24086586280881092	0.35687547635445943	0.3561962244357768	0.5277356942913285	0.42171129380444095	0.30130958864729507	-0.11022190366388954	0.5195668339642882	0.041359204564991904	0.22506052420595535	0.6166048793331996	-0.000725879181729559	0.4967861915248187	0.5089975718374329	0.2512874374118415	-0.2637873133230716	0.4480400981712708	-5.650988514480684
