# Supplementary material for: Infants have rich visual categories in ventrotemporal cortex at 2 months of age
Source: Nat Neurosci. 2026 Feb 2;29(3):693–702. doi: 10.1038/s41593-025-02187-8 (PMC12971487; doi:10.1038/s41593-025-02187-8)
Supplement: Supplementary file 14 — One .csv file for each RSM plot from seven layers of untrained/randomly initialized AlexNet. [file 41593_2025_2187_MOESM14_ESM.zip › ODoherty_ED_Fig5/alexnet_untrained_layer-conv4_rdm.csv]

	fence1	dishware2	shoppingcart3	towel2	towel1	food2	tree2	fence3	dishware3	crab3	towel3	tree1	crab2	cat2	dishware1	cat1	shelves2	seabird2	fence2	rubberduck2	seabird1	food3	shoppingcart1	rubberduck1	cat3	squirrel3	squirrel1	shelves1	food1	shoppingcart2	crab1	rubberduck3	squirrel2	tree3	seabird3	shelves3
fence1	-4.582439345374727	1.1637683557257148	0.36468129362230023	-0.21466812436956983	-0.539469451846307	-0.32548136502962627	0.23141797006383527	-0.39316538755380753	0.81736617445912	-0.4073866480033517	0.5155216123301657	0.40379417597403283	0.28252724109180305	-0.2251214512926837	1.332466433659969	0.5572055393991432	1.0296170603655068	-0.6364995320586095	0.7834047472953086	0.2952672899995593	-0.24683675378800296	-0.09482972022522977	0.7519072565778261	0.39503196068841706	-0.383351241129594	0.026762530592198346	-0.03901933873215665	0.1014153193859784	-0.12842794886776548	-0.20339599207083114	-0.35558180617227325	0.9631926287319541	0.22616348467175787	-0.5772971346408109	-0.746563188195228	1.4564133675291182
dishware2	1.1637683557257148	-4.582439345374727	-0.272036336311232	-0.15455615041268247	-0.2950988523724324	0.7432641698464835	0.3363881638967207	0.2417065068829235	1.0563560753988905	0.5792159707327047	0.44587153704059174	0.678711962498014	0.9270853783657917	-0.5433847532359158	1.495103495909332	0.663598956754762	1.254378439406865	-0.056323382592153	0.8010132463878501	0.6649765535691348	-0.06524574094843938	0.22389540006348005	0.43048180415792003	0.46337506402455286	-0.7744775996361168	1.0000703280074061	0.3766318991605555	0.19985382555830153	0.6463509378714596	-0.28389420566421386	0.7392030118785251	1.2435322913779472	0.825502173677637	-0.03466185801407295	0.25476840452096494	1.4387643758318476
shoppingcart3	0.36468129362230023	-0.272036336311232	-4.582439345374727	-0.1922629150506905	-0.7207755308555813	-0.335271322868635	0.69864779488801	0.5392960884970438	0.16323546765410424	-0.32213122351342743	0.5194446659147838	-0.33771154246874446	-0.48543383409125623	-0.02362467478130438	0.04643898412696849	0.0974428632220734	0.3652106508360622	-1.324408971883621	-0.12071590053639554	-0.054039841254636636	-0.15948661596978908	0.28828439395231437	0.46247367386136534	-0.8214132120696072	-0.5335389464390216	-0.21375117832853835	0.4844714573112719	0.9597633444873089	-0.5585933923201083	1.1361238625927765	-0.6016566408095143	-0.9463959363083887	0.23224613269420774	0.09893271480822421	-0.4149382852176824	0.11691076811000244
towel2	-0.21466812436956983	-0.15455615041268247	-0.1922629150506905	-4.582439345374727	-0.3837876390731082	-0.2506978985265012	0.6632035189286666	-0.025856375311799247	0.342174161691446	-0.18286857057635267	-0.5007727517127244	-0.4315658592596804	-0.23043732960505264	-0.9706035790485682	-0.41837973538440176	-0.3093272331369388	0.12622991872129116	-1.5532998218563743	0.6105431988466525	-0.18321071955940085	-0.6794669871944733	0.13648112641225202	-0.9356125519905936	-0.5567415398326243	-1.4684227018646634	-0.48231054015889485	-0.21127383302050246	0.8883483413867095	-0.6692030732698798	0.3343218211707554	-0.7354271881171957	-0.35656808207632795	-0.6019170321510313	-0.38966865485294316	-0.6473551929487741	-0.23924404258229698
towel1	-0.539469451846307	-0.2950988523724324	-0.7207755308555813	-0.3837876390731082	-4.582439345374727	-0.3867454163665629	0.02123893266611541	0.15911176477099168	-0.10075710593592187	-0.5926315741543915	-0.4425606224933559	-0.017323980288907512	-0.34458312470972824	-0.9876267778695256	-0.4444317332851922	-0.6997550669611922	-0.17921790704521523	-1.180879402293224	-0.34502404221249133	0.10766702662314087	-0.6264521698441897	0.18377680570813923	0.11916231176840218	-0.5573374712345276	-0.4756222572638224	0.22013328041451152	0.043760752779927345	-0.1491721057058641	-0.3238809464530443	-0.0875471076081478	-0.7600390615521813	-1.0488710052684422	0.14759931642814061	0.038879444617792844	-0.808449714875286	-0.5617967079341037
food2	-0.32548136502962627	0.7432641698464835	-0.335271322868635	-0.2506978985265012	-0.3867454163665629	-4.582439345374727	0.3813808727410598	0.823667072074403	0.5790098400426491	0.6322186620211282	0.3502789497951408	0.1505977190283826	0.7699294002192081	-0.7028998933794122	0.17452065329694025	0.1805485269597815	1.1340307770016398	0.2291201261520598	0.5958364767523414	0.2446066489337286	0.15130470645218616	0.42105372162578275	0.14874709371002579	0.006785907206451065	-0.7771698642943067	0.5687809892831384	0.08942984472765304	0.46869040827149533	1.0446895519844963	0.1257908468932998	0.7173521391343803	0.17959532236483208	0.22957122664055613	0.35997088081141826	0.6853615620419691	0.9030450622990664
tree2	0.23141797006383527	0.3363881638967207	0.69864779488801	0.6632035189286666	0.02123893266611541	0.3813808727410598	-4.582439345374727	1.2124424759187753	1.312379440721635	0.47098065763201874	0.613442819567214	0.37296638842234353	0.12383043085909506	-0.04678157430992353	0.0336425419937779	0.33357774133213175	1.1188856845704982	-1.2022419582455686	0.8613345004923377	0.7022738311084465	-0.22090197343917828	1.0881214780865294	-0.044495794122458535	-0.20763569196876963	-0.4610926708349592	0.002397677776504722	1.112702902263645	1.9615043924740432	-0.11395208682206152	1.1691910938019112	-0.014494916024849711	0.11372716139474938	0.4753067843709887	0.46071910557810575	0.0247145382007058	0.5113052832649709
fence3	-0.39316538755380753	0.2417065068829235	0.5392960884970438	-0.025856375311799247	0.15911176477099168	0.823667072074403	1.2124424759187753	-4.582439345374727	0.8014436684216779	0.6168011242853435	0.3913529851971957	0.6477825705942784	0.2732789316856696	-1.0038529007034618	-0.140857704380717	-0.20749887523710908	1.0069340864937952	-0.30786604763037695	0.5000061830211961	0.15998185824234487	-0.01289868144143975	0.6952127529213082	-0.059577550225294956	-0.44568921324301675	-0.5344918520221749	0.08723522830952997	0.7294659272604423	1.357792839213959	0.5716079501690395	1.0808596028992727	-0.0970761549181567	-0.6606694452417871	0.9238739981618497	1.2759392980573525	0.16432298129768044	0.14204714460848572
dishware3	0.81736617445912	1.0563560753988905	0.16323546765410424	0.342174161691446	-0.10075710593592187	0.5790098400426491	1.312379440721635	0.8014436684216779	-4.582439345374727	0.5535018136843599	0.21000812532263566	0.635231268193852	0.8649540399287183	-0.07545756442554133	0.8279087687215224	0.7720553988942511	1.5018557190999118	-0.9167365008255629	0.7514473436892956	0.8015558570581922	-0.10369999479722403	0.8112703092300857	0.2250136616747165	0.030495785383937248	-0.7364932670595095	-0.007380025006496373	1.0348748146101983	1.1158402664228988	0.7121315773482071	0.5634833434906015	-0.24009429872267682	0.7611599892907787	0.5434124862084784	0.3353145575407787	0.06866318523280278	1.0539188786825224
crab3	-0.4073866480033517	0.5792159707327047	-0.32213122351342743	-0.18286857057635267	-0.5926315741543915	0.6322186620211282	0.47098065763201874	0.6168011242853435	0.5535018136843599	-4.582439345374727	0.6133392857063814	0.1764877639620026	0.49663603756234637	-0.051547237957327637	0.47846432890749896	0.24445626113393323	1.0827586515348309	0.12855560189213938	0.6847216416581839	0.19091697393415977	0.6584428510336506	1.1177774546488113	0.2531806669355476	-0.14308699121319376	-1.2812311255173616	0.9417419729488631	-0.16165626279673645	0.16846721658942276	1.2057477850189524	-0.28785367447753196	1.1947141014305032	0.09275726408028379	0.10038125522040127	-0.22714069611434443	1.3825019105380412	0.8539651468189917
towel3	0.5155216123301657	0.44587153704059174	0.5194446659147838	-0.5007727517127244	-0.4425606224933559	0.3502789497951408	0.613442819567214	0.3913529851971957	0.21000812532263566	0.6133392857063814	-4.582439345374727	-0.5081078760667078	-0.028981737718209843	0.4618405766351526	0.464135308034392	0.4514133758172689	1.0178424200891762	-0.3834826873275548	0.32040589555021054	-0.23266074537909853	0.13061239978289577	0.6355771087280507	0.7425723002348706	-0.5182520498743695	-0.6526077540484947	0.7513166787124349	-0.023216370899500932	0.3337713236531284	0.12957503240300836	0.11962598986158299	0.66127680334924	-0.2271960463352027	0.4718890871397755	-0.4879980732253929	0.4651899211363884	1.028170855426821
tree1	0.40379417597403283	0.678711962498014	-0.33771154246874446	-0.4315658592596804	-0.017323980288907512	0.1505977190283826	0.37296638842234353	0.6477825705942784	0.635231268193852	0.1764877639620026	-0.5081078760667078	-4.582439345374727	0.20845965583848147	-0.654228805680271	0.23856985911409528	-0.06233061584563262	0.8002578732396027	-0.5212675134062751	0.07799703845239704	0.08101751520646971	-0.006089986753039213	0.03903561133161606	-0.05770582640356926	-0.23014776721320995	-0.8394707779963148	-0.14376223875437014	0.3074868254191144	0.34713101984849865	0.41087184406342697	0.012832363811010942	-0.327609498623735	0.18655518063289142	0.3068981835410041	1.0976860401042476	-0.05951688289264788	0.3563809779765643
crab2	0.28252724109180305	0.9270853783657917	-0.48543383409125623	-0.23043732960505264	-0.34458312470972824	0.7699294002192081	0.12383043085909506	0.2732789316856696	0.8649540399287183	0.49663603756234637	-0.028981737718209843	0.20845965583848147	-4.582439345374727	-1.4330668857478324	1.034363749011237	-0.35142356293988625	1.1578070588911769	0.20737051307710433	0.8022471261454641	0.3667025113341765	0.21993235917345896	0.35621617420519225	0.0456290627603089	0.7277609272081841	-0.21743492309000834	0.10964005860486133	0.048005303917635626	0.10852493203697665	0.8186526513410495	-0.5278853967732317	0.2924644474635962	0.931556597686632	0.29696133848916023	-0.07590963377938517	0.525642455323995	1.1725462470265555
cat2	-0.2251214512926837	-0.5433847532359158	-0.02362467478130438	-0.9706035790485682	-0.9876267778695256	-0.7028998933794122	-0.04678157430992353	-1.0038529007034618	-0.07545756442554133	-0.051547237957327637	0.4618405766351526	-0.654228805680271	-1.4330668857478324	-4.582439345374727	-0.34509962132473326	1.0622279986640422	0.2726958567038435	-2.3805260130136645	-1.0053244386984288	0.022879060160745947	-0.9455560489159833	0.3507774544120584	-0.005357987906206587	-2.121779391355979	-2.3209116337078854	-0.174423330972926	-0.30814870308011905	-0.2762510020220012	-0.27840400936899246	-0.4171159446990685	-0.6839166986256614	-1.0035211738146592	-1.059337531826623	-1.2886464416950165	-0.2580800852189154	0.0738477813433504
dishware1	1.332466433659969	1.495103495909332	0.04643898412696849	-0.41837973538440176	-0.4444317332851922	0.17452065329694025	0.0336425419937779	-0.140857704380717	0.8279087687215224	0.47846432890749896	0.464135308034392	0.23856985911409528	1.034363749011237	-0.34509962132473326	-4.582439345374727	0.40764710007278915	1.3007488292948344	-0.08674999192747412	0.6111503388688788	0.5151925210023638	0.5191700295499769	0.2786456826782539	0.9069978976641963	0.7341787871472402	-0.5142596177650569	0.686894743295939	0.15460449023094985	-0.04947946295230105	0.5483854849498906	-0.43190654298861786	0.4898469788867225	0.9739609890176472	0.43244080359240017	-0.5857390289414431	0.20328649669321303	1.7275467802939615
cat1	0.5572055393991432	0.663598956754762	0.0974428632220734	-0.3093272331369388	-0.6997550669611922	0.1805485269597815	0.33357774133213175	-0.20749887523710908	0.7720553988942511	0.24445626113393323	0.4514133758172689	-0.06233061584563262	-0.35142356293988625	1.0622279986640422	0.40764710007278915	-4.582439345374727	0.7279521731695335	-1.4748199761724352	-0.11303178313421434	0.9071999399962926	-0.8179245289105967	0.7937425067342955	0.5758346727294191	-0.8981036009683668	-1.9049873461550428	0.4597698506574966	-0.13247191167016584	0.1441842239544643	0.7270646532537328	-0.25198923053271133	-0.3006078527207123	0.1690611877386347	-0.37551563637738294	-0.65590807771718	-0.294082823213979	0.8293759723538977
shelves2	1.0296170603655068	1.254378439406865	0.3652106508360622	0.12622991872129116	-0.17921790704521523	1.1340307770016398	1.1188856845704982	1.0069340864937952	1.5018557190999118	1.0827586515348309	1.0178424200891762	0.8002578732396027	1.1578070588911769	0.2726958567038435	1.3007488292948344	0.7279521731695335	-4.582439345374727	0.23213755649694398	0.7978723772956783	0.5547944259644849	0.6338030239690495	1.311038249757322	0.8005742307602388	0.39808502987178035	-0.2390492951765535	0.6313690353047078	0.783161616250031	1.0109681413763514	1.0568550456190924	0.44789001617878826	0.6650211575758979	0.8549751710262137	0.7146627628684151	0.2120164603291103	0.8667788281777349	1.8550025137253046
seabird2	-0.6364995320586095	-0.056323382592153	-1.324408971883621	-1.5532998218563743	-1.180879402293224	0.2291201261520598	-1.2022419582455686	-0.30786604763037695	-0.9167365008255629	0.12855560189213938	-0.3834826873275548	-0.5212675134062751	0.20737051307710433	-2.3805260130136645	-0.08674999192747412	-1.4748199761724352	0.23213755649694398	-4.582439345374727	-0.06284244629326453	-1.4660573811179403	0.8225035926080728	-0.49998469076434876	-0.13150039556769583	-0.14092247429503804	0.16194314211274913	-0.11513191891456435	-1.4878482483846305	-1.2736998370631505	-0.08597112054080323	-1.2583247705110217	0.7736824883772221	-0.33888227248526337	-0.27751597916394644	-0.8857876684230788	0.014728809925282194	0.6678377817178494
fence2	0.7834047472953086	0.8010132463878501	-0.12071590053639554	0.6105431988466525	-0.34502404221249133	0.5958364767523414	0.8613345004923377	0.5000061830211961	0.7514473436892956	0.6847216416581839	0.32040589555021054	0.07799703845239704	0.8022471261454641	-1.0053244386984288	0.6111503388688788	-0.11303178313421434	0.7978723772956783	-0.06284244629326453	-4.582439345374727	0.4279928035558126	-0.03148888370674165	0.1337642470171847	0.11304582453336794	0.5238824455479766	-0.349286443785145	0.2829564803378107	0.04820612303694265	0.7123627183280864	0.1555009622059262	-0.0523080375902021	0.3556109546731569	1.0453900518342192	0.2582725068373865	-0.13176536437712308	-0.04767835857726892	0.8558620765702906
rubberduck2	0.2952672899995593	0.6649765535691348	-0.054039841254636636	-0.18321071955940085	0.10766702662314087	0.2446066489337286	0.7022738311084465	0.15998185824234487	0.8015558570581922	0.19091697393415977	-0.23266074537909853	0.08101751520646971	0.3667025113341765	0.022879060160745947	0.5151925210023638	0.9071999399962926	0.5547944259644849	-1.4660573811179403	0.4279928035558126	-4.582439345374727	-1.0852732192655488	0.7154973678232626	0.17453117358856865	-0.47637023586823884	-1.550032036889255	0.4552246790045439	0.429155604134534	0.5252644412938212	0.625707904643403	0.21635307054011557	-0.5403772601977964	0.2194983591191522	0.09396555166833229	-0.11180093245156691	-0.4186806011076875	0.5743322104231721
seabird1	-0.24683675378800296	-0.06524574094843938	-0.15948661596978908	-0.6794669871944733	-0.6264521698441897	0.15130470645218616	-0.22090197343917828	-0.01289868144143975	-0.10369999479722403	0.6584428510336506	0.13061239978289577	-0.006089986753039213	0.21993235917345896	-0.9455560489159833	0.5191700295499769	-0.8179245289105967	0.6338030239690495	0.8225035926080728	-0.03148888370674165	-1.0852732192655488	-4.582439345374727	-0.004797848438945735	0.4081395207244226	0.18388625974218872	0.16416250673108937	-0.0924203123743643	-0.21161300029397928	-0.41445565597879414	0.007830512416129693	-0.4483954022830101	1.0476502688904372	-0.33691065735247255	-0.12574357546081202	-0.2698604993263398	0.7232065775136254	0.6945506291607
food3	-0.09482972022522977	0.22389540006348005	0.28828439395231437	0.13648112641225202	0.18377680570813923	0.42105372162578275	1.0881214780865294	0.6952127529213082	0.8112703092300857	1.1177774546488113	0.6355771087280507	0.03903561133161606	0.35621617420519225	0.3507774544120584	0.2786456826782539	0.7937425067342955	1.311038249757322	-0.49998469076434876	0.1337642470171847	0.7154973678232626	-0.004797848438945735	-4.582439345374727	0.5358130380205918	-0.3239741493843807	-0.6886436214545651	0.8200373707693719	0.4024301349264713	0.9339079278030693	0.7504847148164954	0.5420190481405118	0.5232758240186284	-0.028514332595458217	0.3418756513506592	-0.12316596609347101	0.7083281444159082	0.8347098692679024
shoppingcart1	0.7519072565778261	0.43048180415792003	0.46247367386136534	-0.9356125519905936	0.11916231176840218	0.14874709371002579	-0.044495794122458535	-0.059577550225294956	0.2250136616747165	0.2531806669355476	0.7425723002348706	-0.05770582640356926	0.0456290627603089	-0.005357987906206587	0.9069978976641963	0.5758346727294191	0.8005742307602388	-0.13150039556769583	0.11304582453336794	0.17453117358856865	0.4081395207244226	0.5358130380205918	-4.582439345374727	-0.24873239083392376	-0.10484314564417657	0.9495878575144711	-0.27396979669611166	-0.2105497666899931	0.47733548168546425	-0.19586348423010025	0.15904055744416323	-0.21638944631737206	0.5785701251678269	-0.41787700509852654	0.025641539695333643	1.0472670001225164
rubberduck1	0.39503196068841706	0.46337506402455286	-0.8214132120696072	-0.5567415398326243	-0.5573374712345276	0.006785907206451065	-0.20763569196876963	-0.44568921324301675	0.030495785383937248	-0.14308699121319376	-0.5182520498743695	-0.23014776721320995	0.7277609272081841	-2.121779391355979	0.7341787871472402	-0.8981036009683668	0.39808502987178035	-0.14092247429503804	0.5238824455479766	-0.47637023586823884	0.18388625974218872	-0.3239741493843807	-0.24873239083392376	-4.582439345374727	0.0404532510600922	-0.1852402996974211	-0.3708105937845493	-0.4282803845760222	-0.43615984466599766	-0.8702242828475917	0.24175198735641837	1.1767967208504468	-0.22488473547631882	-0.5880226597149858	-0.4651917878328962	0.8449675085498107
cat3	-0.383351241129594	-0.7744775996361168	-0.5335389464390216	-1.4684227018646634	-0.4756222572638224	-0.7771698642943067	-0.4610926708349592	-0.5344918520221749	-0.7364932670595095	-1.2812311255173616	-0.6526077540484947	-0.8394707779963148	-0.21743492309000834	-2.3209116337078854	-0.5142596177650569	-1.9049873461550428	-0.2390492951765535	0.16194314211274913	-0.349286443785145	-1.550032036889255	0.16416250673108937	-0.6886436214545651	-0.10484314564417657	0.0404532510600922	-4.582439345374727	-1.0843491704073622	-0.3395219679450874	-0.5535689916672488	-1.3348495447712987	-0.3558924784169927	-0.4396791960307385	-0.7098568622164937	-0.2865586194312809	-1.0115605252277027	-0.7485799272861522	-0.09311420913429358
squirrel3	0.026762530592198346	1.0000703280074061	-0.21375117832853835	-0.48231054015889485	0.22013328041451152	0.5687809892831384	0.002397677776504722	0.08723522830952997	-0.007380025006496373	0.9417419729488631	0.7513166787124349	-0.14376223875437014	0.10964005860486133	-0.174423330972926	0.686894743295939	0.4597698506574966	0.6313690353047078	-0.11513191891456435	0.2829564803378107	0.4552246790045439	-0.0924203123743643	0.8200373707693719	0.9495878575144711	-0.1852402996974211	-1.0843491704073622	-4.582439345374727	-0.4837349442726636	-0.17016162172694985	0.9392986218698904	-0.19284930103589562	0.8029862922121399	0.018865573517992215	0.9739922297749166	0.07287626288921109	0.8898376879601748	0.9658136941568997
squirrel1	-0.03901933873215665	0.3766318991605555	0.4844714573112719	-0.21127383302050246	0.043760752779927345	0.08942984472765304	1.112702902263645	0.7294659272604423	1.0348748146101983	-0.16165626279673645	-0.023216370899500932	0.3074868254191144	0.048005303917635626	-0.30814870308011905	0.15460449023094985	-0.13247191167016584	0.783161616250031	-1.4878482483846305	0.04820612303694265	0.429155604134534	-0.21161300029397928	0.4024301349264713	-0.27396979669611166	-0.3708105937845493	-0.3395219679450874	-0.4837349442726636	-4.582439345374727	1.1971330499822148	-0.3928915052397371	1.082260250052479	-0.5836248105073525	-0.46445320097977655	0.3489638492563378	0.27607112632947195	-0.10045009974854302	0.013869705654049928
shelves1	0.1014153193859784	0.19985382555830153	0.9597633444873089	0.8883483413867095	-0.1491721057058641	0.46869040827149533	1.9615043924740432	1.357792839213959	1.1158402664228988	0.16846721658942276	0.3337713236531284	0.34713101984849865	0.10852493203697665	-0.2762510020220012	-0.04947946295230105	0.1441842239544643	1.0109681413763514	-1.2736998370631505	0.7123627183280864	0.5252644412938212	-0.41445565597879414	0.9339079278030693	-0.2105497666899931	-0.4282803845760222	-0.5535689916672488	-0.17016162172694985	1.1971330499822148	-4.582439345374727	-0.0749812002773363	1.5860575767741907	-0.3918361618044078	-0.30158479503422103	0.531568815458921	0.687131886288616	-0.16357196882759598	0.2964217560095893
food1	-0.12842794886776548	0.6463509378714596	-0.5585933923201083	-0.6692030732698798	-0.3238809464530443	1.0446895519844963	-0.11395208682206152	0.5716079501690395	0.7121315773482071	1.2057477850189524	0.12957503240300836	0.41087184406342697	0.8186526513410495	-0.27840400936899246	0.5483854849498906	0.7270646532537328	1.0568550456190924	-0.08597112054080323	0.1555009622059262	0.625707904643403	0.007830512416129693	0.7504847148164954	0.47733548168546425	-0.43615984466599766	-1.3348495447712987	0.9392986218698904	-0.3928915052397371	-0.0749812002773363	-4.582439345374727	-0.2950084203348503	0.39864149783597796	-0.0838753097354069	0.44723939782254113	0.1979548478559258	0.8958241251956905	1.0223035786346022
shoppingcart2	-0.20339599207083114	-0.28389420566421386	1.1361238625927765	0.3343218211707554	-0.0875471076081478	0.1257908468932998	1.1691910938019112	1.0808596028992727	0.5634833434906015	-0.28785367447753196	0.11962598986158299	0.012832363811010942	-0.5278853967732317	-0.4171159446990685	-0.43190654298861786	-0.25198923053271133	0.44789001617878826	-1.2583247705110217	-0.0523080375902021	0.21635307054011557	-0.4483954022830101	0.5420190481405118	-0.19586348423010025	-0.8702242828475917	-0.3558924784169927	-0.19284930103589562	1.082260250052479	1.5860575767741907	-0.2950084203348503	-4.582439345374727	-0.5097858159566201	-1.124534142562746	0.4433107235362635	0.8206452214664312	-0.3025178837807243	-0.17032705074230678
crab1	-0.35558180617227325	0.7392030118785251	-0.6016566408095143	-0.7354271881171957	-0.7600390615521813	0.7173521391343803	-0.014494916024849711	-0.0970761549181567	-0.24009429872267682	1.1947141014305032	0.66127680334924	-0.327609498623735	0.2924644474635962	-0.6839166986256614	0.4898469788867225	-0.3006078527207123	0.6650211575758979	0.7736824883772221	0.3556109546731569	-0.5403772601977964	1.0476502688904372	0.5232758240186284	0.15904055744416323	0.24175198735641837	-0.4396791960307385	0.8029862922121399	-0.5836248105073525	-0.3918361618044078	0.39864149783597796	-0.5097858159566201	-4.582439345374727	0.3069294765817519	-0.05616807020443649	-0.9163642255672279	0.8948575081003709	1.039217532238548
rubberduck3	0.9631926287319541	1.2435322913779472	-0.9463959363083887	-0.35656808207632795	-1.0488710052684422	0.17959532236483208	0.11372716139474938	-0.6606694452417871	0.7611599892907787	0.09275726408028379	-0.2271960463352027	0.18655518063289142	0.931556597686632	-1.0035211738146592	0.9739609890176472	0.1690611877386347	0.8549751710262137	-0.33888227248526337	1.0453900518342192	0.2194983591191522	-0.33691065735247255	-0.028514332595458217	-0.21638944631737206	1.1767967208504468	-0.7098568622164937	0.018865573517992215	-0.46445320097977655	-0.30158479503422103	-0.0838753097354069	-1.124534142562746	0.3069294765817519	-4.582439345374727	-0.35547402289760754	-0.9391343598135222	-0.32352464091876987	1.4151494126306121
squirrel2	0.22616348467175787	0.825502173677637	0.23224613269420774	-0.6019170321510313	0.14759931642814061	0.22957122664055613	0.4753067843709887	0.9238739981618497	0.5434124862084784	0.10038125522040127	0.4718890871397755	0.3068981835410041	0.29696133848916023	-1.059337531826623	0.43244080359240017	-0.37551563637738294	0.7146627628684151	-0.27751597916394644	0.2582725068373865	0.09396555166833229	-0.12574357546081202	0.3418756513506592	0.5785701251678269	-0.22488473547631882	-0.2865586194312809	0.9739922297749166	0.3489638492563378	0.531568815458921	0.44723939782254113	0.4433107235362635	-0.05616807020443649	-0.35547402289760754	-4.582439345374727	1.1248763810622342	-0.10347072836078329	0.4810375188666356
tree3	-0.5772971346408109	-0.03466185801407295	0.09893271480822421	-0.38966865485294316	0.038879444617792844	0.35997088081141826	0.46071910557810575	1.2759392980573525	0.3353145575407787	-0.22714069611434443	-0.4879980732253929	1.0976860401042476	-0.07590963377938517	-1.2886464416950165	-0.5857390289414431	-0.65590807771718	0.2120164603291103	-0.8857876684230788	-0.13176536437712308	-0.11180093245156691	-0.2698604993263398	-0.12316596609347101	-0.41787700509852654	-0.5880226597149858	-1.0115605252277027	0.07287626288921109	0.27607112632947195	0.687131886288616	0.1979548478559258	0.8206452214664312	-0.9163642255672279	-0.9391343598135222	1.1248763810622342	-4.582439345374727	-0.3309420568970137	-0.44349167366205355
seabird3	-0.746563188195228	0.25476840452096494	-0.4149382852176824	-0.6473551929487741	-0.808449714875286	0.6853615620419691	0.0247145382007058	0.16432298129768044	0.06866318523280278	1.3825019105380412	0.4651899211363884	-0.05951688289264788	0.525642455323995	-0.2580800852189154	0.20328649669321303	-0.294082823213979	0.8667788281777349	0.014728809925282194	-0.04767835857726892	-0.4186806011076875	0.7232065775136254	0.7083281444159082	0.025641539695333643	-0.4651917878328962	-0.7485799272861522	0.8898376879601748	-0.10045009974854302	-0.16357196882759598	0.8958241251956905	-0.3025178837807243	0.8948575081003709	-0.32352464091876987	-0.10347072836078329	-0.3309420568970137	-4.582439345374727	0.7051580954001474
shelves3	1.4564133675291182	1.4387643758318476	0.11691076811000244	-0.23924404258229698	-0.5617967079341037	0.9030450622990664	0.5113052832649709	0.14204714460848572	1.0539188786825224	0.8539651468189917	1.028170855426821	0.3563809779765643	1.1725462470265555	0.0738477813433504	1.7275467802939615	0.8293759723538977	1.8550025137253046	0.6678377817178494	0.8558620765702906	0.5743322104231721	0.6945506291607	0.8347098692679024	1.0472670001225164	0.8449675085498107	-0.09311420913429358	0.9658136941568997	0.013869705654049928	0.2964217560095893	1.0223035786346022	-0.17032705074230678	1.039217532238548	1.4151494126306121	0.4810375188666356	-0.44349167366205355	0.7051580954001474	-4.582439345374727
