# Supplementary material for: Infants have rich visual categories in ventrotemporal cortex at 2 months of age
Source: Nat Neurosci. 2026 Feb 2;29(3):693–702. doi: 10.1038/s41593-025-02187-8 (PMC12971487; doi:10.1038/s41593-025-02187-8)
Supplement: Supplementary file 14 — One .csv file for each RSM plot from seven layers of untrained/randomly initialized AlexNet. [file 41593_2025_2187_MOESM14_ESM.zip › ODoherty_ED_Fig5/alexnet_untrained_layer-conv5_rdm.csv]

	fence1	dishware2	shoppingcart3	towel2	towel1	food2	tree2	fence3	dishware3	crab3	towel3	tree1	crab2	cat2	dishware1	cat1	shelves2	seabird2	fence2	rubberduck2	seabird1	food3	shoppingcart1	rubberduck1	cat3	squirrel3	squirrel1	shelves1	food1	shoppingcart2	crab1	rubberduck3	squirrel2	tree3	seabird3	shelves3
fence1	-5.075223167276329	0.9329419483653146	0.3967609923986054	-0.030073508469409604	-0.2675147069646888	-0.22192474203947885	0.23743848646785895	-0.25536489512593025	0.6525975462831184	-0.1734208090699022	0.5835568980636453	0.3997978328428302	0.32518848959289226	-0.25321388837458864	1.0741114710854798	0.5033990466327035	0.7261498712002372	-0.44674481031305896	0.7811437279931569	0.34055965867588367	-0.0814201611361951	-0.09890049909818133	0.7574695543635848	0.41647958830813847	-0.3781122323401548	0.04670661455148592	-0.047551880858209716	0.012750095828825426	-0.08258823028461595	-0.24448935601560728	-0.2134083122984038	0.8406684981350439	0.24682721147921852	-0.4564454512508895	-0.577954105176161	1.034723741594413
dishware2	0.9329419483653146	-5.075223167276329	-0.023599030483656195	-0.0758125393026883	-0.15615715430500374	0.6829175047977317	0.34960884258464564	0.3081397413397478	0.8652173194831241	0.49973541146032113	0.42853799533095915	0.7646035447229163	0.8494181540803	-0.521721863078483	1.2189941257297072	0.5392513640282237	1.0066198405139781	0.05442387456779748	0.4816403507286081	0.5725441227118628	0.053518743818182155	0.2276126117261581	0.39634326012613913	0.4744203849999774	-0.5652102782199383	0.8501570178897186	0.3152062154918262	0.22917084801295592	0.6073534390618571	-0.16320908911599927	0.5747325391608074	0.9654290994719444	0.7764099102180896	0.054825627605313676	0.2783194322343428	1.1570981543753796
shoppingcart3	0.3967609923986054	-0.023599030483656195	-5.075223167276329	0.0381529396460795	-0.3982048964050029	-0.09154116775081514	0.7089018463569716	0.5394813761178583	0.25084700530226783	-0.030480538401657476	0.6549530310669819	-0.02465203861699959	-0.23210519280701725	0.06176997187232988	0.20107141518760333	0.21527380517120315	0.33837780333113765	-0.9081389465969323	0.0648665155331794	0.15062425153315695	0.0629603647264634	0.3043323740894555	0.48481735399342196	-0.4526083583537369	-0.4619124085297846	0.028695990347425215	0.43331273521918173	0.8630621776016072	-0.25206848967714873	0.9340228785815731	-0.3054840421657553	-0.5721426452817303	0.33222263548466907	0.21577830774793533	-0.14642687159266116	0.1647836928996022
towel2	-0.030073508469409604	-0.0758125393026883	0.0381529396460795	-5.075223167276329	-0.33215065877959044	-0.24719826788419427	0.45743715192061907	0.0003641635956894873	0.20788294491605155	-0.10395586595784144	-0.25826490678980946	-0.12467390772519418	-0.15381599852461628	-0.6530464049675306	-0.2950997802765553	-0.14812436897609962	-0.0437091063136181	-1.2762660167331992	0.3767472462852242	-0.014934545773730596	-0.48502345501255406	-0.034224394386956826	-0.5781188822508098	-0.4249412050829345	-1.3591672651324564	-0.24874285245899203	-0.18110879051424283	0.6019842904445354	-0.4298104217930884	0.243540845496616	-0.6685937662851966	-0.32236879221202686	-0.3127325454342384	-0.09603305731118147	-0.47238970543562714	-0.20783989320965685
towel1	-0.2675147069646888	-0.15615715430500374	-0.3982048964050029	-0.33215065877959044	-5.075223167276329	-0.29370858001099087	0.03682899545396767	0.1930651490984569	-0.10893378527025971	-0.311775565922083	-0.12715210353253786	0.07442683987468911	-0.29855543873240575	-0.8644305561055181	-0.290760083387856	-0.5279590796815746	-0.22882922613111922	-0.8544146805166113	-0.20773615081777616	0.12170799057822868	-0.4471043840143607	0.11786620056870611	0.21084790808960774	-0.358585682956163	-0.4399803158564291	0.28541558203835804	0.06608625013098991	-0.17560420774631239	-0.2970280352156012	-0.07022116157292332	-0.4688134006095189	-0.8069580590855979	0.16178834635379638	0.07329662986431375	-0.5734755384976912	-0.48610234398065305
food2	-0.22192474203947885	0.6829175047977317	-0.09154116775081514	-0.24719826788419427	-0.29370858001099087	-5.075223167276329	0.35421943854559246	0.7075344052020139	0.46859867525866006	0.5116801362737566	0.3281395682345512	0.3432739636441	0.6271295773917765	-0.6281144034116736	0.19520023538478715	0.16694418102729836	0.9009924724072202	0.2407514441388717	0.23217907947848535	0.2530597802677829	0.14986399221160743	0.38078001709676085	0.14403755889899694	0.03477481925836681	-0.6602978870066277	0.5483126019974667	0.11632561072492636	0.4477254787817503	0.8506660292360022	0.18762275102652862	0.5647606945234545	0.06555320649888689	0.3186123801604502	0.32489386746604065	0.5427190795380469	0.7896762136364757
tree2	0.23743848646785895	0.34960884258464564	0.7089018463569716	0.45743715192061907	0.03682899545396767	0.35421943854559246	-5.075223167276329	1.0748203718110847	1.077129347212697	0.46774747490775315	0.6668782782290611	0.4974942187495769	0.16947234871514769	-0.05217321049657512	0.11958616458060035	0.31625384266176815	0.8274065009495585	-0.7670408410370263	0.5805081925471465	0.6061740302382856	-0.007664769786548214	0.8535029039164389	0.09558008935356453	-0.024275726064003467	-0.3541313113470086	0.11724374240123901	0.9631064477549844	1.565423026981442	-0.006646612258428734	0.9592505880900967	0.077510294230858	0.05018957639440721	0.47065507891535285	0.43100205956545945	0.16405533200294012	0.44166825759166745
fence3	-0.25536489512593025	0.3081397413397478	0.5394813761178583	0.0003641635956894873	0.1930651490984569	0.7075344052020139	1.0748203718110847	-5.075223167276329	0.6970174736406682	0.5964075952753949	0.500376784910883	0.7436329380298256	0.27858902606348157	-0.7943343838952556	-0.020756824552427222	-0.06754387775177174	0.7546934837647071	-0.09400002741898154	0.33756468399368517	0.23147114657082365	0.09857795115503458	0.6077812266982053	0.03722296782440985	-0.20476904518855701	-0.4428694966112946	0.21572501350154236	0.6753559437902307	1.1391274614991072	0.5259909174532701	0.9362575600606194	0.0037292529374446395	-0.5120055975270913	0.8310503506472956	1.0981703893750316	0.24804125651040237	0.14543262367967832
dishware3	0.6525975462831184	0.8652173194831241	0.25084700530226783	0.20788294491605155	-0.10893378527025971	0.46859867525866006	1.077129347212697	0.6970174736406682	-5.075223167276329	0.44951408903407547	0.27320577533202256	0.6795431904231048	0.6922691198145804	-0.07516629539171117	0.7372803528826388	0.6686647973906219	1.2184691544795219	-0.6174297582666479	0.34787046934056953	0.6568869962171915	0.009746916844261938	0.6650954773937853	0.27779671248503607	0.08136013089573252	-0.5731372286532356	0.08379508094307932	0.8581380655511427	0.8949950711797587	0.6414097317068412	0.47102897429485446	-0.15600078435141065	0.5256796286575217	0.5250714809213446	0.25153261679318706	0.09431926764136056	0.8897741506622332
crab3	-0.1734208090699022	0.49973541146032113	-0.030480538401657476	-0.10395586595784144	-0.311775565922083	0.5116801362737566	0.46774747490775315	0.5964075952753949	0.44951408903407547	-5.075223167276329	0.640412346878588	0.38151836483960005	0.405676228230197	-0.006053487924578442	0.4185609492481764	0.29485788187206236	0.8566398214387212	0.11956439036519445	0.4844517719248584	0.25692354997966	0.6275163463591649	0.9406683457804104	0.3593018343146297	-0.025737645165616756	-1.0937130630973495	0.8351500128599965	-0.038613818837066695	0.1672115794769153	0.9801830694204965	-0.14952246015721898	1.0035112699833788	0.011792339207757038	0.1887423520936581	-0.07511147487643	1.1266217810160142	0.6801545506254694
towel3	0.5835568980636453	0.42853799533095915	0.6549530310669819	-0.25826490678980946	-0.12715210353253786	0.3281395682345512	0.6668782782290611	0.500376784910883	0.27320577533202256	0.640412346878588	-5.075223167276329	-0.12826823567028908	0.09114913914759702	0.32578651769314054	0.43693984568864785	0.4438536489645419	0.7968393158802396	-0.2028562400092123	0.3766260447280291	-0.027786039578447747	0.30622822489720697	0.5699999734320292	0.811169053221973	-0.22193760786050806	-0.4329639402762492	0.7009870310532592	0.139477833158935	0.36252849054893166	0.17980977591123637	0.2343528334431555	0.6059583695327007	-0.20398352227072583	0.5374968880134657	-0.2161406642286182	0.4557197892113224	0.7983268714058895
tree1	0.3997978328428302	0.7646035447229163	-0.02465203861699959	-0.12467390772519418	0.07442683987468911	0.3432739636441	0.4974942187495769	0.7436329380298256	0.6795431904231048	0.38151836483960005	-0.12826823567028908	-5.075223167276329	0.35358371378640885	-0.48707419563469634	0.41645182717231854	0.1343521426132066	0.7491552277130206	-0.26768658264904194	0.19810300258740784	0.24390846791957965	0.1589570601212723	0.17678491996328483	0.08460372935556142	0.026811452775948704	-0.7301694223448836	0.10664140104880462	0.420460716174836	0.4498633051628219	0.4984294989504838	0.164777678264306	-0.10791462617637225	0.3299149830213767	0.4181850795225385	0.9858064914700597	0.12107607791178218	0.3956843684759699
crab2	0.32518848959289226	0.8494181540803	-0.23210519280701725	-0.15381599852461628	-0.29855543873240575	0.6271295773917765	0.16947234871514769	0.27858902606348157	0.6922691198145804	0.405676228230197	0.09114913914759702	0.35358371378640885	-5.075223167276329	-1.2651029185131701	0.905403920362108	-0.3242700548840233	0.9280155527120101	0.22126276587794436	0.41794069775264026	0.2743873931053954	0.23959848838504288	0.23522401286370112	0.08611141090962088	0.6600456179292324	-0.24232041660295509	0.18241459781733096	-0.01742580225722304	0.11239026554484689	0.6588063864104015	-0.37041112486451666	0.20010355561205315	0.6773226747495892	0.3919521845359507	0.0005600626873745956	0.4363435443705062	0.9888719605126238
cat2	-0.25321388837458864	-0.521721863078483	0.06176997187232988	-0.6530464049675306	-0.8644305561055181	-0.6281144034116736	-0.05217321049657512	-0.7943343838952556	-0.07516629539171117	-0.006053487924578442	0.32578651769314054	-0.48707419563469634	-1.2651029185131701	-5.075223167276329	-0.32083180484900675	0.8509031521393615	0.10815929306193807	-2.142711578266946	-0.9222851175009166	0.04410330263765233	-0.8561075617943595	0.2468133187762807	-0.07778034041271185	-1.7991757322626594	-2.227909374150551	-0.17101512249712145	-0.24182009118633102	-0.19874676974157443	-0.27446577780676085	-0.3215456093517091	-0.5875218943495017	-0.9889800190377415	-0.9073499221781154	-1.089846954333102	-0.22876718581520283	-0.05073769796266338
dishware1	1.0741114710854798	1.2189941257297072	0.20107141518760333	-0.2950997802765553	-0.290760083387856	0.19520023538478715	0.11958616458060035	-0.020756824552427222	0.7372803528826388	0.4185609492481764	0.43693984568864785	0.41645182717231854	0.905403920362108	-0.32083180484900675	-5.075223167276329	0.385826657051463	1.0960160541223625	-0.07118847939047819	0.28525361509142	0.442312505608519	0.4379944754849983	0.2987940573948502	0.7690156090734318	0.6434427073798956	-0.44038580364324365	0.6011987441453717	0.13749927467020764	0.03995873139414978	0.5265802530060019	-0.23161803608772727	0.3836595531568878	0.7955974903834987	0.4447635512221863	-0.39082271679954567	0.2262490971351491	1.3952148163681315
cat1	0.5033990466327035	0.5392513640282237	0.21527380517120315	-0.14812436897609962	-0.5279590796815746	0.16694418102729836	0.31625384266176815	-0.06754387775177174	0.6686647973906219	0.29485788187206236	0.4438536489645419	0.1343521426132066	-0.3242700548840233	0.8509031521393615	0.385826657051463	-5.075223167276329	0.56380825301432	-1.196564228978368	-0.10015709139195512	0.7972850970575954	-0.6019163421669217	0.6395616666619409	0.5546993914718301	-0.6974631377236966	-1.7255694469397953	0.41485624914923547	-0.08591953725186975	0.16895362155383467	0.5966515448864342	-0.17590107261204468	-0.18503835331055574	0.06545258765908867	-0.24830085936882465	-0.47369719360872686	-0.2011787565260086	0.6394144403961026
shelves2	0.7261498712002372	1.0066198405139781	0.33837780333113765	-0.0437091063136181	-0.22882922613111922	0.9009924724072202	0.8274065009495585	0.7546934837647071	1.2184691544795219	0.8566398214387212	0.7968393158802396	0.7491552277130206	0.9280155527120101	0.10815929306193807	1.0960160541223625	0.56380825301432	-5.075223167276329	0.1956970373336591	0.2523822681005877	0.399224005397431	0.5368116403696667	1.0669794151875966	0.645714060769486	0.31949742545331633	-0.2688471815617646	0.581106548202594	0.5632322462105563	0.728995781869918	0.9499910233013285	0.32862296054428886	0.5343734713758203	0.5792153048178361	0.6024801289447336	0.06326909416235467	0.7493627355594418	1.511673546325248
seabird2	-0.44674481031305896	0.05442387456779748	-0.9081389465969323	-1.2762660167331992	-0.8544146805166113	0.2407514441388717	-0.7670408410370263	-0.09400002741898154	-0.6174297582666479	0.11956439036519445	-0.2028562400092123	-0.26768658264904194	0.22126276587794436	-2.142711578266946	-0.07118847939047819	-1.196564228978368	0.1956970373336591	-5.075223167276329	-0.07259961226020069	-1.112979879610667	0.6753214381955106	-0.3559195183434477	-0.012594548050791268	0.03138441034997589	0.1981655103510869	-0.07116403966998894	-1.063813693822751	-0.9167313717584993	-0.10552823512846941	-0.9344696689439935	0.6449223222909143	-0.18671853557160134	-0.09813436117357181	-0.6111937477822398	-0.026170768345233752	0.4984719545751614
fence2	0.7811437279931569	0.4816403507286081	0.0648665155331794	0.3767472462852242	-0.20773615081777616	0.23217907947848535	0.5805081925471465	0.33756468399368517	0.34787046934056953	0.4844517719248584	0.3766260447280291	0.19810300258740784	0.41794069775264026	-0.9222851175009166	0.28525361509142	-0.10015709139195512	0.2523822681005877	-0.07259961226020069	-5.075223167276329	0.3544634407856771	0.06461085770019685	-0.1555203312105538	0.2680924385692378	0.4074209484746501	-0.4450702457496065	0.11781685578701666	-0.13004990149990386	0.3314856579002408	-0.12537213437495218	-0.17656653391603516	0.16935574445489895	0.7297998308261827	0.22135902208272892	-0.003244766843097234	-0.2431617196576827	0.34857312000638335
rubberduck2	0.34055965867588367	0.5725441227118628	0.15062425153315695	-0.014934545773730596	0.12170799057822868	0.2530597802677829	0.6061740302382856	0.23147114657082365	0.6568869962171915	0.25692354997966	-0.027786039578447747	0.24390846791957965	0.2743873931053954	0.04410330263765233	0.442312505608519	0.7972850970575954	0.399224005397431	-1.112979879610667	0.3544634407856771	-5.075223167276329	-0.7425709483262453	0.5983169904123034	0.26184597053599984	-0.2875809671026871	-1.32235034237286	0.4297439015939109	0.35424279410144954	0.46169307204094706	0.5081762053858376	0.1912946968964777	-0.34858048961725835	0.1526451331022924	0.14325549793589698	-0.036074352398007964	-0.2764216003012095	0.45974427263782836
seabird1	-0.0814201611361951	0.053518743818182155	0.0629603647264634	-0.48502345501255406	-0.4471043840143607	0.14986399221160743	-0.007664769786548214	0.09857795115503458	0.009746916844261938	0.6275163463591649	0.30622822489720697	0.1589570601212723	0.23959848838504288	-0.8561075617943595	0.4379944754849983	-0.6019163421669217	0.5368116403696667	0.6753214381955106	0.06461085770019685	-0.7425709483262453	-5.075223167276329	0.02170536723236134	0.38839915290525273	0.29329565568847576	0.08101102834655967	0.006506864013257965	-0.073999791178721	-0.27370697359938134	-0.014561207985830271	-0.27687329348447615	0.9024210084128415	-0.17074375762508973	-0.03255726962753505	-0.15767201691501412	0.6050430704689295	0.49474463045594186
food3	-0.09890049909818133	0.2276126117261581	0.3043323740894555	-0.034224394386956826	0.11786620056870611	0.38078001709676085	0.8535029039164389	0.6077812266982053	0.6650954773937853	0.9406683457804104	0.5699999734320292	0.17678491996328483	0.23522401286370112	0.2468133187762807	0.2987940573948502	0.6395616666619409	1.0669794151875966	-0.3559195183434477	-0.1555203312105538	0.5983169904123034	0.02170536723236134	-5.075223167276329	0.46127883599722086	-0.22569794620240885	-0.6850376909262129	0.776788938030466	0.31991850252846904	0.7349231883645502	0.7013471311771994	0.4090435274982863	0.46750222252723156	-0.10171869928846383	0.3163515758453275	-0.09819803121146693	0.6264562623784341	0.7236813347200066
shoppingcart1	0.7574695543635848	0.39634326012613913	0.48481735399342196	-0.5781188822508098	0.21084790808960774	0.14403755889899694	0.09558008935356453	0.03722296782440985	0.27779671248503607	0.3593018343146297	0.811169053221973	0.08460372935556142	0.08611141090962088	-0.07778034041271185	0.7690156090734318	0.5546993914718301	0.645714060769486	-0.012594548050791268	0.2680924385692378	0.26184597053599984	0.38839915290525273	0.46127883599722086	-5.075223167276329	-0.08245094825071325	-0.16309655246002142	0.7934426675298794	-0.20772862002790232	-0.13901979267000592	0.3695959629572765	-0.18325126476881232	0.25489321607148246	-0.04069646335601048	0.48391906246820643	-0.3189065162229257	0.03761528824667179	0.8031627880865274
rubberduck1	0.41647958830813847	0.4744203849999774	-0.4526083583537369	-0.4249412050829345	-0.358585682956163	0.03477481925836681	-0.024275726064003467	-0.20476904518855701	0.08136013089573252	-0.025737645165616756	-0.22193760786050806	0.026811452775948704	0.6600456179292324	-1.7991757322626594	0.6434427073798956	-0.6974631377236966	0.31949742545331633	0.03138441034997589	0.4074209484746501	-0.2875809671026871	0.29329565568847576	-0.22569794620240885	-0.08245094825071325	-5.075223167276329	0.06421105349339634	-0.08856133114420049	-0.310438523066681	-0.3021806905684701	-0.3230358782666839	-0.6248903562839203	0.2518484286796009	0.9863212270251722	-0.053123997937971026	-0.3981663539950779	-0.3130862593630731	0.619594455467852
cat3	-0.3781122323401548	-0.5652102782199383	-0.4619124085297846	-1.3591672651324564	-0.4399803158564291	-0.6602978870066277	-0.3541313113470086	-0.4428694966112946	-0.5731372286532356	-1.0937130630973495	-0.4329639402762492	-0.7301694223448836	-0.24232041660295509	-2.227909374150551	-0.44038580364324365	-1.7255694469397953	-0.2688471815617646	0.1981655103510869	-0.4450702457496065	-1.32235034237286	0.08101102834655967	-0.6850376909262129	-0.16309655246002142	0.06421105349339634	-5.075223167276329	-0.8983056713739463	-0.31803217963717256	-0.524957706155698	-1.2254705940465154	-0.36929058517283464	-0.4078606886266662	-0.596359066296141	-0.21303172540939716	-0.9380663929254199	-0.6987132667937604	-0.17557962304972868
squirrel3	0.04670661455148592	0.8501570178897186	0.028695990347425215	-0.24874285245899203	0.28541558203835804	0.5483126019974667	0.11724374240123901	0.21572501350154236	0.08379508094307932	0.8351500128599965	0.7009870310532592	0.10664140104880462	0.18241459781733096	-0.17101512249712145	0.6011987441453717	0.41485624914923547	0.581106548202594	-0.07116403966998894	0.11781685578701666	0.4297439015939109	0.006506864013257965	0.776788938030466	0.7934426675298794	-0.08856133114420049	-0.8983056713739463	-5.075223167276329	-0.2857075644735736	-0.004432458309889747	0.8407797060914141	-0.04619685913889234	0.6801254856147971	-0.012859918842185524	0.8567278929042367	0.10452153772448214	0.8079432112058339	0.787102000126725
squirrel1	-0.047551880858209716	0.3152062154918262	0.43331273521918173	-0.18110879051424283	0.06608625013098991	0.11632561072492636	0.9631064477549844	0.6753559437902307	0.8581380655511427	-0.038613818837066695	0.139477833158935	0.420460716174836	-0.01742580225722304	-0.24182009118633102	0.13749927467020764	-0.08591953725186975	0.5632322462105563	-1.063813693822751	-0.13004990149990386	0.35424279410144954	-0.073999791178721	0.31991850252846904	-0.20772862002790232	-0.310438523066681	-0.31803217963717256	-0.2857075644735736	-5.075223167276329	0.9710435490120178	-0.246419836366024	0.9471874176632892	-0.3706066347065401	-0.4527262259491448	0.30925489990043337	0.24268902366802134	-0.003764445449471731	0.021347389318014925
shelves1	0.012750095828825426	0.22917084801295592	0.8630621776016072	0.6019842904445354	-0.17560420774631239	0.4477254787817503	1.565423026981442	1.1391274614991072	0.8949950711797587	0.1672115794769153	0.36252849054893166	0.4498633051628219	0.11239026554484689	-0.19874676974157443	0.03995873139414978	0.16895362155383467	0.728995781869918	-0.9167313717584993	0.3314856579002408	0.46169307204094706	-0.27370697359938134	0.7349231883645502	-0.13901979267000592	-0.3021806905684701	-0.524957706155698	-0.004432458309889747	0.9710435490120178	-5.075223167276329	0.04737023965991436	1.3269308647059106	-0.29237248843736446	-0.25681108634686933	0.4935499782382535	0.6319846397830446	-0.022019328626745913	0.2626345017975094
food1	-0.08258823028461595	0.6073534390618571	-0.25206848967714873	-0.4298104217930884	-0.2970280352156012	0.8506660292360022	-0.006646612258428734	0.5259909174532701	0.6414097317068412	0.9801830694204965	0.17980977591123637	0.4984294989504838	0.6588063864104015	-0.27446577780676085	0.5265802530060019	0.5966515448864342	0.9499910233013285	-0.10552823512846941	-0.12537213437495218	0.5081762053858376	-0.014561207985830271	0.7013471311771994	0.3695959629572765	-0.3230358782666839	-1.2254705940465154	0.8407797060914141	-0.246419836366024	0.04737023965991436	-5.075223167276329	-0.1586310762516974	0.2995731206550996	-0.1423416049482499	0.42330531283667844	0.15102254945379007	0.7489983169802793	0.8972217182182088
shoppingcart2	-0.24448935601560728	-0.16320908911599927	0.9340228785815731	0.243540845496616	-0.07022116157292332	0.18762275102652862	0.9592505880900967	0.9362575600606194	0.47102897429485446	-0.14952246015721898	0.2343528334431555	0.164777678264306	-0.37041112486451666	-0.3215456093517091	-0.23161803608772727	-0.17590107261204468	0.32862296054428886	-0.9344696689439935	-0.17656653391603516	0.1912946968964777	-0.27687329348447615	0.4090435274982863	-0.18325126476881232	-0.6248903562839203	-0.36929058517283464	-0.04619685913889234	0.9471874176632892	1.3269308647059106	-0.1586310762516974	-5.075223167276329	-0.3670481920991858	-0.8841653308782009	0.41069870879996834	0.7127633983715836	-0.10978023858314581	-0.08758015489808739
crab1	-0.2134083122984038	0.5747325391608074	-0.3054840421657553	-0.6685937662851966	-0.4688134006095189	0.5647606945234545	0.077510294230858	0.0037292529374446395	-0.15600078435141065	1.0035112699833788	0.6059583695327007	-0.10791462617637225	0.20010355561205315	-0.5875218943495017	0.3836595531568878	-0.18503835331055574	0.5343734713758203	0.6449223222909143	0.16935574445489895	-0.34858048961725835	0.9024210084128415	0.46750222252723156	0.25489321607148246	0.2518484286796009	-0.4078606886266662	0.6801254856147971	-0.3706066347065401	-0.29237248843736446	0.2995731206550996	-0.3670481920991858	-5.075223167276329	0.15638265134841292	0.006695107424703146	-0.700986693813101	0.7391129741364942	0.7912123380457406
rubberduck3	0.8406684981350439	0.9654290994719444	-0.5721426452817303	-0.32236879221202686	-0.8069580590855979	0.06555320649888689	0.05018957639440721	-0.5120055975270913	0.5256796286575217	0.011792339207757038	-0.20398352227072583	0.3299149830213767	0.6773226747495892	-0.9889800190377415	0.7955974903834987	0.06545258765908867	0.5792153048178361	-0.18671853557160134	0.7297998308261827	0.1526451331022924	-0.17074375762508973	-0.10171869928846383	-0.04069646335601048	0.9863212270251722	-0.596359066296141	-0.012859918842185524	-0.4527262259491448	-0.25681108634686933	-0.1423416049482499	-0.8841653308782009	0.15638265134841292	-5.075223167276329	-0.22688209672062223	-0.7169718639408246	-0.35058998457434093	1.0402594100871534
squirrel2	0.24682721147921852	0.7764099102180896	0.33222263548466907	-0.3127325454342384	0.16178834635379638	0.3186123801604502	0.47065507891535285	0.8310503506472956	0.5250714809213446	0.1887423520936581	0.5374968880134657	0.4181850795225385	0.3919521845359507	-0.9073499221781154	0.4447635512221863	-0.24830085936882465	0.6024801289447336	-0.09813436117357181	0.22135902208272892	0.14325549793589698	-0.03255726962753505	0.3163515758453275	0.48391906246820643	-0.053123997937971026	-0.21303172540939716	0.8567278929042367	0.30925489990043337	0.4935499782382535	0.42330531283667844	0.41069870879996834	0.006695107424703146	-0.22688209672062223	-5.075223167276329	0.9003640690527843	0.029240525804217897	0.42978670046644485
tree3	-0.4564454512508895	0.054825627605313676	0.21577830774793533	-0.09603305731118147	0.07329662986431375	0.32489386746604065	0.43100205956545945	1.0981703893750316	0.25153261679318706	-0.07511147487643	-0.2161406642286182	0.9858064914700597	0.0005600626873745956	-1.089846954333102	-0.39082271679954567	-0.47369719360872686	0.06326909416235467	-0.6111937477822398	-0.003244766843097234	-0.036074352398007964	-0.15767201691501412	-0.09819803121146693	-0.3189065162229257	-0.3981663539950779	-0.9380663929254199	0.10452153772448214	0.24268902366802134	0.6319846397830446	0.15102254945379007	0.7127633983715836	-0.700986693813101	-0.7169718639408246	0.9003640690527843	-5.075223167276329	-0.24790114327492074	-0.4279703327201587
seabird3	-0.577954105176161	0.2783194322343428	-0.14642687159266116	-0.47238970543562714	-0.5734755384976912	0.5427190795380469	0.16405533200294012	0.24804125651040237	0.09431926764136056	1.1266217810160142	0.4557197892113224	0.12107607791178218	0.4363435443705062	-0.22876718581520283	0.2262490971351491	-0.2011787565260086	0.7493627355594418	-0.026170768345233752	-0.2431617196576827	-0.2764216003012095	0.6050430704689295	0.6264562623784341	0.03761528824667179	-0.3130862593630731	-0.6987132667937604	0.8079432112058339	-0.003764445449471731	-0.022019328626745913	0.7489983169802793	-0.10978023858314581	0.7391129741364942	-0.35058998457434093	0.029240525804217897	-0.24790114327492074	-5.075223167276329	0.6208864733750532
shelves3	1.034723741594413	1.1570981543753796	0.1647836928996022	-0.20783989320965685	-0.48610234398065305	0.7896762136364757	0.44166825759166745	0.14543262367967832	0.8897741506622332	0.6801545506254694	0.7983268714058895	0.3956843684759699	0.9888719605126238	-0.05073769796266338	1.3952148163681315	0.6394144403961026	1.511673546325248	0.4984719545751614	0.34857312000638335	0.45974427263782836	0.49474463045594186	0.7236813347200066	0.8031627880865274	0.619594455467852	-0.17557962304972868	0.787102000126725	0.021347389318014925	0.2626345017975094	0.8972217182182088	-0.08758015489808739	0.7912123380457406	1.0402594100871534	0.42978670046644485	-0.4279703327201587	0.6208864733750532	-5.075223167276329
