# Supplementary material for: Infants have rich visual categories in ventrotemporal cortex at 2 months of age
Source: Nat Neurosci. 2026 Feb 2;29(3):693–702. doi: 10.1038/s41593-025-02187-8 (PMC12971487; doi:10.1038/s41593-025-02187-8)
Supplement: Supplementary file 14 — One .csv file for each RSM plot from seven layers of untrained/randomly initialized AlexNet. [file 41593_2025_2187_MOESM14_ESM.zip › ODoherty_ED_Fig5/alexnet_untrained_layer-fc6_rdm.csv]

	fence1	dishware2	shoppingcart3	towel2	towel1	food2	tree2	fence3	dishware3	crab3	towel3	tree1	crab2	cat2	dishware1	cat1	shelves2	seabird2	fence2	rubberduck2	seabird1	food3	shoppingcart1	rubberduck1	cat3	squirrel3	squirrel1	shelves1	food1	shoppingcart2	crab1	rubberduck3	squirrel2	tree3	seabird3	shelves3
fence1	-5.5559349546872046	0.5487281496706368	0.19651646290565972	-0.039947178371532	-0.3111923803661768	-0.047868880417661464	0.13980144542461506	-0.14037583842997645	0.42031224683890966	-0.214347958498128	0.25968950864634216	0.07508779110500355	0.22275711477143245	-0.38439345693972216	0.5988762365704009	0.2684206700602879	0.38662550645902344	-0.23257643440771225	0.5351978269655804	0.1917139259179944	-0.12387589028384421	-0.0677322265382516	0.3154534859400277	0.15858938251665733	-0.3240760367088429	-0.0015201817116083823	-0.07802402453429357	-0.00022900531333664456	0.03929179650076776	-0.1323564376740009	-0.19984902610060895	0.46404466807746736	0.17987524748381561	-0.3841993997497344	-0.3042830227301369	0.596118812645404
dishware2	0.5487281496706368	-5.5559349546872046	0.07143569037979489	0.06984659761681708	-0.05313893855897118	0.566137205486547	0.32816021011497126	0.26019584565388354	0.63851762164645	0.3288936170079699	0.2656012104621912	0.45124419730241117	0.6944401367720577	-0.3940936027365937	0.8020288063711075	0.36155238983807025	0.6929624057446074	0.12745014842916913	0.3821584428654182	0.48551186186391065	0.10582702856099317	0.31887245102111555	0.13438219572853405	0.383935369608848	-0.2645310530726025	0.5645843943647847	0.23497815813249293	0.2574543361032714	0.5407886017130844	0.017705477183837838	0.39517887450792016	0.6038171180428281	0.5591578768161259	-0.013130807388284638	0.3345394167191197	0.7484198659758229
shoppingcart3	0.19651646290565972	0.07143569037979489	-5.5559349546872046	0.11860419407841057	-0.11088083760416857	0.2427924389564782	0.6295228028538594	0.5692541080650962	0.3532468076550123	0.1701473062851235	0.4571684110970254	0.15052215349214507	-0.07230234377656748	0.08027035353278425	0.19068588961874983	0.23571675214328308	0.4244452652205622	-0.47475656418909	0.07143988725571507	0.21690806071927216	0.21783173723963986	0.44269277257760575	0.34978131227538145	-0.29663969785639455	-0.21380700000422864	0.15628053510688503	0.5012616197533621	0.7171621843505485	0.034624252470887344	0.8376916425933091	-0.04729872772994392	-0.3252527744507159	0.33768732716427186	0.19388333201409447	0.16102637919152718	0.1841450226148233
towel2	-0.039947178371532	0.06984659761681708	0.11860419407841057	-5.5559349546872046	-0.186414843915327	0.11133525344106887	0.3709088869815822	0.12202695205602448	0.24738676799113857	-0.003889986845720433	-0.22261599925647746	0.009045689976350323	0.06914514875555756	-0.3838318503808744	-0.06627288243105073	-0.055546396617458305	0.02617270590733327	-0.7343513993917814	0.353540535247899	0.20597572696732422	-0.2375971027084637	0.08233836928599711	-0.4395044305316261	-0.27522429119426617	-0.8283751285249319	-0.028199329224408872	0.0356490167972091	0.4510654691755661	-0.11137778337822744	0.29222845535293485	-0.3676772352250944	-0.22950874801993937	0.022987787161390664	-0.019597858655343966	-0.08398988264423851	-0.08292340023053091
towel1	-0.3111923803661768	-0.05313893855897118	-0.11088083760416857	-0.186414843915327	-5.5559349546872046	0.0032544535414119275	0.07086362014298844	0.21454796444969498	0.03202276944089647	-0.16132038802295784	-0.15686425014695168	0.0843696885448029	-0.04880742374642296	-0.5808578530466628	-0.24068292002718145	-0.2601021755681025	-0.10606543774769174	-0.4969970091602195	-0.11711559680502565	0.1876805090791173	-0.22799145848367014	0.12710686823178965	0.12231594391037971	-0.164188677256272	-0.16016774098709521	0.1431128745378047	0.1411590039743245	-0.028659202540969517	-0.07417818637302365	0.0911097230547319	-0.3015551280190455	-0.6319254998877223	0.2567455000004843	0.032822603558742114	-0.21109300292316746	-0.38338017029956206
food2	-0.047868880417661464	0.566137205486547	0.2427924389564782	0.11133525344106887	0.0032544535414119275	-5.5559349546872046	0.4277967349502501	0.614555391283058	0.49862895817223335	0.43918321176423436	0.28157439901757236	0.4462720593834368	0.5144515891294433	-0.2324526817725176	0.31494627777209205	0.28463674526348837	0.7254973185440324	0.17797716327727847	0.1937225562696327	0.3941947386095348	0.2397242830212743	0.5175626726686923	0.16881217178057825	0.12494231840534055	-0.29932819748989753	0.4942911898944605	0.310417458179726	0.5107773044303735	0.7229192413749442	0.371755545519095	0.4054526352867015	0.032103332699301435	0.4128168418678047	0.32420107685166	0.5804656745215596	0.5508442104131974
tree2	0.13980144542461506	0.32816021011497126	0.6295228028538594	0.3709088869815822	0.07086362014298844	0.4277967349502501	-5.5559349546872046	0.7555777768809876	0.7386960831569405	0.35509352244839376	0.40675164146919046	0.4063786259645529	0.1766991797318553	-0.03374503991410503	0.16608804158671672	0.2997338980161	0.6079588332701652	-0.39781435137940113	0.3942532895295449	0.41674714801586515	0.13547323980283033	0.6603836066180507	0.11395785019397224	0.013231516252968032	-0.12632646691261626	0.20107193797025125	0.6705256361019077	1.0211569118940689	0.17631915288753067	0.7455309105243014	0.156037104587662	0.014896954525714774	0.4191207721728428	0.2988673270871675	0.26467630541040943	0.29843425033988624
fence3	-0.14037583842997645	0.26019584565388354	0.5692541080650962	0.12202695205602448	0.21454796444969498	0.614555391283058	0.7555777768809876	-5.5559349546872046	0.5968733965427601	0.37816627217228005	0.26321355585078426	0.5539078936217183	0.25792747647609465	-0.4138131285496754	0.036284486199335574	0.01118739399839913	0.553445501573744	0.00022835679698378009	0.21066662828212065	0.26079026312548187	0.23393851371637622	0.541132425540284	0.07881482935102402	-0.03399173187822457	-0.06017640105328399	0.20042755588036218	0.6223433476810771	0.8507732333450554	0.3879008963303836	0.8157901395583991	0.06462762699938492	-0.30732166532915034	0.6335678119794764	0.713543607590359	0.2915995410407172	0.10514022838742174
dishware3	0.42031224683890966	0.63851762164645	0.3532468076550123	0.24738676799113857	0.03202276944089647	0.49862895817223335	0.7386960831569405	0.5968733965427601	-5.5559349546872046	0.3515273411703083	0.2156072421315177	0.534651847461328	0.5447163087494061	-0.03865335253251786	0.5169458395841569	0.48335782618719586	0.8366236686650186	-0.2359740765496936	0.3598995655580778	0.5874771312319542	0.12521487486249896	0.5893990688904434	0.1530830141676561	0.1691511260231802	-0.2633487221976071	0.21452023306455226	0.6361864678865762	0.6412156036012306	0.5684567844057994	0.45964543963518484	0.026104176045918595	0.31505151585904584	0.48457921860401654	0.2549701524915713	0.23805344852561378	0.5716032744945229
crab3	-0.214347958498128	0.3288936170079699	0.1701473062851235	-0.003889986845720433	-0.16132038802295784	0.43918321176423436	0.35509352244839376	0.37816627217228005	0.3515273411703083	-5.5559349546872046	0.44016842612600077	0.25464632407011395	0.22635380773710737	0.13372833524160496	0.3105122328112774	0.2860055575048803	0.6269705834162428	0.048502024290592395	0.20396982934152996	0.2642137340651645	0.4876277416853287	0.7026717777814481	0.2293821424475641	-0.2047937711787021	-0.6288916519904554	0.5936678362944848	0.13972523268872458	0.17117794108321946	0.6901204040373761	0.12590778608510472	0.7091102383216674	-0.14201680481914905	0.1850071144136841	-0.11418347295599306	0.8090106271225486	0.43585063751858294
towel3	0.25968950864634216	0.2656012104621912	0.4571684110970254	-0.22261599925647746	-0.15686425014695168	0.28157439901757236	0.40675164146919046	0.26321355585078426	0.2156072421315177	0.44016842612600077	-5.5559349546872046	-0.09963756831289733	0.022177961767916195	0.1296761623863821	0.3155641608676037	0.2901539111291989	0.5155300024315603	-0.10380457583582747	0.08053884093611707	0.019198907530396964	0.3255610070973965	0.4304019932731494	0.5926329928259019	-0.21697411459858457	-0.2685271314747955	0.5038244411912972	0.10974269860806744	0.18495610607915722	0.2701947437776686	0.19769866979824927	0.4624438104992151	-0.18246524757677693	0.3673945360228438	-0.28316112606414406	0.42290054710499314	0.47978096535180176
tree1	0.07508779110500355	0.45124419730241117	0.15052215349214507	0.009045689976350323	0.0843696885448029	0.4462720593834368	0.4063786259645529	0.5539078936217183	0.534651847461328	0.25464632407011395	-0.09963756831289733	-5.5559349546872046	0.3077109641885588	-0.3308980770662838	0.21666339082156566	0.13592825320763524	0.5353164379916264	-0.07099890118484199	0.17234739898488122	0.34181300689185173	0.2298809330939639	0.293114454389159	0.05737220222339404	0.05231042170909484	-0.35806695654366943	0.12232417015672833	0.3505254541939061	0.36470856845953165	0.4465837250891725	0.25337873740050204	-0.014038288770224573	0.08383669476615707	0.3353689917158884	0.6043670668565918	0.2430831864053571	0.24322846983392724
crab2	0.22275711477143245	0.6944401367720577	-0.07230234377656748	0.06914514875555756	-0.04880742374642296	0.5144515891294433	0.1766991797318553	0.25792747647609465	0.5447163087494061	0.22635380773710737	0.022177961767916195	0.3077109641885588	-5.5559349546872046	-0.7486056682920291	0.6282051936367019	-0.07159502836122324	0.6320108964344322	0.20617211093060492	0.3381851627476212	0.35266211293039823	0.1913528014974455	0.3262170086646311	-0.054570870976936386	0.5624615238218137	-0.03572312023432752	0.24501657280771225	0.14511653478746503	0.18033316521226025	0.554489158768556	-0.07229148216672349	0.15341853867413444	0.44879070781117913	0.38183053585793375	-0.049817105694594244	0.36461616113914613	0.6012533379218736
cat2	-0.38439345693972216	-0.3940936027365937	0.08027035353278425	-0.3838318503808744	-0.5808578530466628	-0.2324526817725176	-0.03374503991410503	-0.4138131285496754	-0.03865335253251786	0.13372833524160496	0.1296761623863821	-0.3308980770662838	-0.7486056682920291	-5.5559349546872046	-0.2052541441171055	0.6102774638096504	0.07255898515435096	-1.3948804424168846	-0.66564265401628	0.14509764237840297	-0.4722092016911503	0.2566651368392281	0.045150585491412557	-1.317230558544458	-1.6093989934815098	0.03918044051722494	-0.09170331550817988	-0.13753087692823754	0.04233860721014017	-0.10019652748080439	-0.410775426772651	-0.878936455287148	-0.4841662571406425	-0.731356140135073	0.01937884348623107	-0.08324830531555386
dishware1	0.5988762365704009	0.8020288063711075	0.19068588961874983	-0.06627288243105073	-0.24068292002718145	0.31494627777209205	0.16608804158671672	0.036284486199335574	0.5169458395841569	0.3105122328112774	0.3155641608676037	0.21666339082156566	0.6282051936367019	-0.2052541441171055	-5.5559349546872046	0.3159128541105117	0.7833387210160925	0.12506794707032678	0.210423273504554	0.349797137052877	0.3526221660979115	0.3277801154391816	0.3585181097012497	0.4175708254397864	-0.2640758818216569	0.48990942243031327	0.1298848386105263	0.09111543989759945	0.49538570088134626	-0.06219194215996665	0.34105874976662365	0.4773609759323713	0.3180352715064574	-0.31702906067284653	0.35138577590654807	0.9370576394913036
cat1	0.2684206700602879	0.36155238983807025	0.23571675214328308	-0.055546396617458305	-0.2601021755681025	0.28463674526348837	0.2997338980161	0.01118739399839913	0.48335782618719586	0.2860055575048803	0.2901539111291989	0.13592825320763524	-0.07159502836122324	0.6102774638096504	0.3159128541105117	-5.5559349546872046	0.4856280023368472	-0.6771761742957731	-0.005357797837887011	0.589648296840143	-0.24749084668042648	0.508135338144717	0.44689969464615326	-0.4423002541796953	-1.0923731016861884	0.421700575950891	0.02021001850776707	0.1807217311370238	0.5133501145720992	0.03391248312251205	-0.021131858172762107	0.00036119892596181045	0.027773688096332044	-0.32167340218882556	0.06970251603165342	0.47153697251997123
shelves2	0.38662550645902344	0.6929624057446074	0.4244452652205622	0.02617270590733327	-0.10606543774769174	0.7254973185440324	0.6079588332701652	0.553445501573744	0.8366236686650186	0.6269705834162428	0.5155300024315603	0.5353164379916264	0.6320108964344322	0.07255898515435096	0.7833387210160925	0.4856280023368472	-5.5559349546872046	0.2066981786141469	0.18459009892928463	0.412018303933311	0.4521724469796774	0.7907438296731416	0.4120357618886542	0.21597737821128954	-0.119896739399487	0.46653188060486495	0.438787443355414	0.5320493960092662	0.7554102521408207	0.33569254397444476	0.47795966821665725	0.32784076077077284	0.4237735847976348	0.0614806328560296	0.6115751065615076	0.912366027856726
seabird2	-0.23257643440771225	0.12745014842916913	-0.47475656418909	-0.7343513993917814	-0.4969970091602195	0.17797716327727847	-0.39781435137940113	0.00022835679698378009	-0.2359740765496936	0.048502024290592395	-0.10380457583582747	-0.07099890118484199	0.20617211093060492	-1.3948804424168846	0.12506794707032678	-0.6771761742957731	0.2066981786141469	-5.5559349546872046	-0.0221906368399718	-0.5193857847449712	0.42076871560947593	-0.1606886206609554	0.003757297331390956	0.11600238569404052	0.227739464973084	-0.008703963048987554	-0.5718613832384801	-0.500750024154074	0.07231379328468229	-0.5093489943178897	0.38150970881661844	-0.02780341878795043	0.009610774593574293	-0.44164135578699293	0.05177942814781831	0.3095360740509046
fence2	0.5351978269655804	0.3821584428654182	0.07143988725571507	0.353540535247899	-0.11711559680502565	0.1937225562696327	0.3942532895295449	0.21066662828212065	0.3598995655580778	0.20396982934152996	0.08053884093611707	0.17234739898488122	0.3381851627476212	-0.66564265401628	0.210423273504554	-0.005357797837887011	0.18459009892928463	-0.0221906368399718	-5.5559349546872046	0.28638767477997	0.03934381621051168	0.04567387266069639	0.059065309856758695	0.3012674901587669	-0.2155417453192255	0.07797775346212932	-0.0064614216353443615	0.2454920279468522	0.02014906742067505	0.008887060674567104	0.08184511751745825	0.464856215015985	0.1957756830278641	-0.04155080134270083	-0.06901787640723026	0.2395597269766919
rubberduck2	0.1917139259179944	0.48551186186391065	0.21690806071927216	0.20597572696732422	0.1876805090791173	0.3941947386095348	0.41674714801586515	0.26079026312548187	0.5874771312319542	0.2642137340651645	0.019198907530396964	0.34181300689185173	0.35266211293039823	0.14509764237840297	0.349797137052877	0.589648296840143	0.412018303933311	-0.5193857847449712	0.28638767477997	-5.5559349546872046	-0.23918046483940236	0.5029513406482202	0.19446233032367574	-0.05706522489114392	-0.6878228177664434	0.4184330313096544	0.3787892812149789	0.34546660262405815	0.5168526363259166	0.2635705055826705	-0.13852087582842867	0.097754657056908	0.35759454334829704	0.06760778268319077	0.1265258962253134	0.36125985173534425
seabird1	-0.12387589028384421	0.10582702856099317	0.21783173723963986	-0.2375971027084637	-0.22799145848367014	0.2397242830212743	0.13547323980283033	0.23393851371637622	0.12521487486249896	0.4876277416853287	0.3255610070973965	0.2298809330939639	0.1913528014974455	-0.4722092016911503	0.3526221660979115	-0.24749084668042648	0.4521724469796774	0.42076871560947593	0.03934381621051168	-0.23918046483940236	-5.5559349546872046	0.20430607200013667	0.2565347678448074	0.12216006662532063	0.052385164618054036	0.17639140744367737	0.08488213951451183	-0.0557887384395614	0.1813909484429722	0.07438125136716396	0.6388894279492409	-0.16425102997359606	0.06719540763521674	-0.09214103967793641	0.5711530118992195	0.3390248659120155
food3	-0.0677322265382516	0.31887245102111555	0.44269277257760575	0.08233836928599711	0.12710686823178965	0.5175626726686923	0.6603836066180507	0.541132425540284	0.5893990688904434	0.7026717777814481	0.4304019932731494	0.293114454389159	0.3262170086646311	0.2566651368392281	0.3277801154391816	0.508135338144717	0.7907438296731416	-0.1606886206609554	0.04567387266069639	0.5029513406482202	0.20430607200013667	-5.5559349546872046	0.34824778006067475	-0.14774615455443516	-0.3010155726201164	0.5787222114604821	0.3819143350065466	0.6048232291445849	0.6268237036247534	0.4868468013845647	0.3943376302139179	-0.10574918420113111	0.3866815359811856	0.03291362704346179	0.5911166930359179	0.48979271337929187
shoppingcart1	0.3154534859400277	0.13438219572853405	0.34978131227538145	-0.4395044305316261	0.12231594391037971	0.16881217178057825	0.11395785019397224	0.07881482935102402	0.1530830141676561	0.2293821424475641	0.5926329928259019	0.05737220222339404	-0.054570870976936386	0.045150585491412557	0.3585181097012497	0.44689969464615326	0.4120357618886542	0.003757297331390956	0.059065309856758695	0.19446233032367574	0.2565347678448074	0.34824778006067475	-5.5559349546872046	-0.17478481911768567	-0.18183720833375436	0.45493833215647794	-0.06774091643182974	-0.08043667827547958	0.2647145804451885	-0.01779385346351333	0.2675467403962474	-0.16502103293820922	0.22597410810859217	-0.36147338698772447	0.08399373356679966	0.43207961908862935
rubberduck1	0.15858938251665733	0.383935369608848	-0.29663969785639455	-0.27522429119426617	-0.164188677256272	0.12494231840534055	0.013231516252968032	-0.03399173187822457	0.1691511260231802	-0.2047937711787021	-0.21697411459858457	0.05231042170909484	0.5624615238218137	-1.317230558544458	0.4175708254397864	-0.4423002541796953	0.21597737821128954	0.11600238569404052	0.3012674901587669	-0.05706522489114392	0.12216006662532063	-0.14774615455443516	-0.17478481911768567	-5.5559349546872046	0.13819084797002193	-0.07401056023572018	-0.13568024790869368	-0.1579177476195917	-0.05548612640772618	-0.3450557893406693	0.017810527364572924	0.5884332923707426	0.10852360725502677	-0.24614846793588593	-0.15096417145986185	0.3335531241962397
cat3	-0.3240760367088429	-0.2645310530726025	-0.21380700000422864	-0.8283751285249319	-0.16016774098709521	-0.29932819748989753	-0.12632646691261626	-0.06017640105328399	-0.2633487221976071	-0.6288916519904554	-0.2685271314747955	-0.35806695654366943	-0.03572312023432752	-1.6093989934815098	-0.2640758818216569	-1.0923731016861884	-0.119896739399487	0.227739464973084	-0.2155417453192255	-0.6878228177664434	0.052385164618054036	-0.3010155726201164	-0.18183720833375436	0.13819084797002193	-5.5559349546872046	-0.4846182668434187	-0.17191882804981498	-0.28363838035664624	-0.6146057160550666	-0.18489125395324343	-0.17666960537401882	-0.3109527757764144	-0.03648862534746721	-0.4950654734461874	-0.39238275188919924	-0.16411449944555176
squirrel3	-0.0015201817116083823	0.5645843943647847	0.15628053510688503	-0.028199329224408872	0.1431128745378047	0.4942911898944605	0.20107193797025125	0.20042755588036218	0.21452023306455226	0.5936678362944848	0.5038244411912972	0.12232417015672833	0.24501657280771225	0.03918044051722494	0.48990942243031327	0.421700575950891	0.46653188060486495	-0.008703963048987554	0.07797775346212932	0.4184330313096544	0.17639140744367737	0.5787222114604821	0.45493833215647794	-0.07401056023572018	-0.4846182668434187	-5.5559349546872046	-0.038796769824335976	0.09684624892260109	0.6602616131579109	0.07014014277935371	0.4715778358231212	-0.04972830385497377	0.5986713948674308	0.015612392506909496	0.6431673317670641	0.5291690192291877
squirrel1	-0.07802402453429357	0.23497815813249293	0.5012616197533621	0.0356490167972091	0.1411590039743245	0.310417458179726	0.6705256361019077	0.6223433476810771	0.6361864678865762	0.13972523268872458	0.10974269860806744	0.3505254541939061	0.14511653478746503	-0.09170331550817988	0.1298848386105263	0.02021001850776707	0.438787443355414	-0.5718613832384801	-0.0064614216353443615	0.3787892812149789	0.08488213951451183	0.3819143350065466	-0.06774091643182974	-0.13568024790869368	-0.17191882804981498	-0.038796769824335976	-5.5559349546872046	0.7305552106189093	0.07791788435616473	0.7385549902715378	-0.13005682877338723	-0.3019879028347334	0.3280379812216375	0.313807728141425	0.219327020886178	0.04100026717272339
shelves1	-0.00022900531333664456	0.2574543361032714	0.7171621843505485	0.4510654691755661	-0.028659202540969517	0.5107773044303735	1.0211569118940689	0.8507732333450554	0.6412156036012306	0.17117794108321946	0.18495610607915722	0.36470856845953165	0.18033316521226025	-0.13753087692823754	0.09111543989759945	0.1807217311370238	0.5320493960092662	-0.500750024154074	0.2454920279468522	0.34546660262405815	-0.0557887384395614	0.6048232291445849	-0.08043667827547958	-0.1579177476195917	-0.28363838035664624	0.09684624892260109	0.7305552106189093	-5.5559349546872046	0.15520227072512538	0.9600875972421417	-0.10533374049599929	-0.1520649923554226	0.42016094685317484	0.46553962358506634	0.1827626323056063	0.17297149933840328
food1	0.03929179650076776	0.5407886017130844	0.034624252470887344	-0.11137778337822744	-0.07417818637302365	0.7229192413749442	0.17631915288753067	0.3879008963303836	0.5684567844057994	0.6901204040373761	0.2701947437776686	0.4465837250891725	0.554489158768556	0.04233860721014017	0.49538570088134626	0.5133501145720992	0.7554102521408207	0.07231379328468229	0.02014906742067505	0.5168526363259166	0.1813909484429722	0.6268237036247534	0.2647145804451885	-0.05548612640772618	-0.6146057160550666	0.6602616131579109	0.07791788435616473	0.15520227072512538	-5.5559349546872046	0.05798056421170451	0.30980039974777246	-0.031899699788742464	0.4409372900020433	0.08828540959925356	0.6491912093234788	0.644752394197433
shoppingcart2	-0.1323564376740009	0.017705477183837838	0.8376916425933091	0.29222845535293485	0.0911097230547319	0.371755545519095	0.7455309105243014	0.8157901395583991	0.45964543963518484	0.12590778608510472	0.19769866979824927	0.25337873740050204	-0.07229148216672349	-0.10019652748080439	-0.06219194215996665	0.03391248312251205	0.33569254397444476	-0.5093489943178897	0.008887060674567104	0.2635705055826705	0.07438125136716396	0.4868468013845647	-0.01779385346351333	-0.3450557893406693	-0.18489125395324343	0.07014014277935371	0.7385549902715378	0.9600875972421417	0.05798056421170451	-5.5559349546872046	-0.14158453951670313	-0.49646993161672004	0.42013827210184174	0.548493881449533	0.1372474947882328	-0.014735883004198275
crab1	-0.19984902610060895	0.39517887450792016	-0.04729872772994392	-0.3676772352250944	-0.3015551280190455	0.4054526352867015	0.156037104587662	0.06462762699938492	0.026104176045918595	0.7091102383216674	0.4624438104992151	-0.014038288770224573	0.15341853867413444	-0.410775426772651	0.34105874976662365	-0.021131858172762107	0.47795966821665725	0.38150970881661844	0.08184511751745825	-0.13852087582842867	0.6388894279492409	0.3943376302139179	0.2675467403962474	0.017810527364572924	-0.17666960537401882	0.4715778358231212	-0.13005682877338723	-0.10533374049599929	0.30980039974777246	-0.14158453951670313	-5.5559349546872046	0.037680963196508356	0.0038759354170118587	-0.505823692087161	0.5920918491631575	0.5292884199462384
rubberduck3	0.46404466807746736	0.6038171180428281	-0.3252527744507159	-0.22950874801993937	-0.6319254998877223	0.032103332699301435	0.014896954525714774	-0.30732166532915034	0.31505151585904584	-0.14201680481914905	-0.18246524757677693	0.08383669476615707	0.44879070781117913	-0.878936455287148	0.4773609759323713	0.00036119892596181045	0.32784076077077284	-0.02780341878795043	0.464856215015985	0.097754657056908	-0.16425102997359606	-0.10574918420113111	-0.16502103293820922	0.5884332923707426	-0.3109527757764144	-0.04972830385497377	-0.3019879028347334	-0.1520649923554226	-0.031899699788742464	-0.49646993161672004	0.037680963196508356	-5.5559349546872046	-0.1285930952284072	-0.574494776573279	-0.20589151278362164	0.631834609648678
squirrel2	0.17987524748381561	0.5591578768161259	0.33768732716427186	0.022987787161390664	0.2567455000004843	0.4128168418678047	0.4191207721728428	0.6335678119794764	0.48457921860401654	0.1850071144136841	0.3673945360228438	0.3353689917158884	0.38183053585793375	-0.4841662571406425	0.3180352715064574	0.027773688096332044	0.4237735847976348	0.009610774593574293	0.1957756830278641	0.35759454334829704	0.06719540763521674	0.3866815359811856	0.22597410810859217	0.10852360725502677	-0.03648862534746721	0.5986713948674308	0.3280379812216375	0.42016094685317484	0.4409372900020433	0.42013827210184174	0.0038759354170118587	-0.1285930952284072	-5.5559349546872046	0.5641624642499227	0.20630736830682608	0.26518227679802003
tree3	-0.3841993997497344	-0.013130807388284638	0.19388333201409447	-0.019597858655343966	0.032822603558742114	0.32420107685166	0.2988673270871675	0.713543607590359	0.2549701524915713	-0.11418347295599306	-0.28316112606414406	0.6043670668565918	-0.049817105694594244	-0.731356140135073	-0.31702906067284653	-0.32167340218882556	0.0614806328560296	-0.44164135578699293	-0.04155080134270083	0.06760778268319077	-0.09214103967793641	0.03291362704346179	-0.36147338698772447	-0.24614846793588593	-0.4950654734461874	0.015612392506909496	0.313807728141425	0.46553962358506634	0.08828540959925356	0.548493881449533	-0.505823692087161	-0.574494776573279	0.5641624642499227	-5.5559349546872046	-0.09385362276577876	-0.36153199893915666
seabird3	-0.3042830227301369	0.3345394167191197	0.16102637919152718	-0.08398988264423851	-0.21109300292316746	0.5804656745215596	0.26467630541040943	0.2915995410407172	0.23805344852561378	0.8090106271225486	0.42290054710499314	0.2430831864053571	0.36461616113914613	0.01937884348623107	0.35138577590654807	0.06970251603165342	0.6115751065615076	0.05177942814781831	-0.06901787640723026	0.1265258962253134	0.5711530118992195	0.5911166930359179	0.08399373356679966	-0.15096417145986185	-0.39238275188919924	0.6431673317670641	0.219327020886178	0.1827626323056063	0.6491912093234788	0.1372474947882328	0.5920918491631575	-0.20589151278362164	0.20630736830682608	-0.09385362276577876	-5.5559349546872046	0.45054279083060794
shelves3	0.596118812645404	0.7484198659758229	0.1841450226148233	-0.08292340023053091	-0.38338017029956206	0.5508442104131974	0.29843425033988624	0.10514022838742174	0.5716032744945229	0.43585063751858294	0.47978096535180176	0.24322846983392724	0.6012533379218736	-0.08324830531555386	0.9370576394913036	0.47153697251997123	0.912366027856726	0.3095360740509046	0.2395597269766919	0.36125985173534425	0.3390248659120155	0.48979271337929187	0.43207961908862935	0.3335531241962397	-0.16411449944555176	0.5291690192291877	0.04100026717272339	0.17297149933840328	0.644752394197433	-0.014735883004198275	0.5292884199462384	0.631834609648678	0.26518227679802003	-0.36153199893915666	0.45054279083060794	-5.5559349546872046
