# Supplementary material for: Infants have rich visual categories in ventrotemporal cortex at 2 months of age
Source: Nat Neurosci. 2026 Feb 2;29(3):693–702. doi: 10.1038/s41593-025-02187-8 (PMC12971487; doi:10.1038/s41593-025-02187-8)
Supplement: Supplementary file 14 — One .csv file for each RSM plot from seven layers of untrained/randomly initialized AlexNet. [file 41593_2025_2187_MOESM14_ESM.zip › ODoherty_ED_Fig5/alexnet_untrained_layer-conv3_rdm.csv]

	fence1	dishware2	shoppingcart3	towel2	towel1	food2	tree2	fence3	dishware3	crab3	towel3	tree1	crab2	cat2	dishware1	cat1	shelves2	seabird2	fence2	rubberduck2	seabird1	food3	shoppingcart1	rubberduck1	cat3	squirrel3	squirrel1	shelves1	food1	shoppingcart2	crab1	rubberduck3	squirrel2	tree3	seabird3	shelves3
fence1	-4.166941976253278	1.2832984259416305	0.43004711059960976	-0.11312368358870725	-0.5748770264660229	-0.30361336386417503	0.3753451473747988	-0.465318111881531	0.9808131350543762	-0.387836739268008	0.44334336193989365	0.5301674981392975	0.34221822843523836	-0.07222881073541622	1.4446156008288893	0.6920881916861576	1.2844862566019917	-0.5547495132654181	0.8383090742878009	0.4150288216206053	-0.1602151865724422	-0.00024526721441879047	0.8462141003543446	0.5198973507622798	-0.22022489493966352	0.04620917858541172	-0.004196608720065326	0.23426647357564345	-0.11052332239071491	-0.23233908638189701	-0.266553264948779	1.131005980765685	0.3204405106602354	-0.70248054714495	-0.7106973964455616	1.6772500480307562
dishware2	1.2832984259416305	-4.166941976253278	-0.5292635325025472	-0.3283165321969139	-0.4961884193850799	0.7894212103712066	0.21055547087385978	0.08258345363235638	1.0574247706728264	0.5712077053607726	0.3346383040346375	0.6665994007309753	1.0004819230417552	-0.5951996859271877	1.6133068619727493	0.7414282244924103	1.3515347295361861	0.04060275732864552	0.7759479777870647	0.639561835822142	-0.08745268354683358	0.13794632860535672	0.3931342986770331	0.46614048414702147	-0.8425596371644327	1.0241284665401735	0.2283010637894168	0.03521590614910147	0.6674277785653183	-0.6422851602176954	0.8667458511148579	1.4493811775169647	0.8413970431012491	-0.3388636983361873	0.28106506849498486	1.544096029313214
shoppingcart3	0.43004711059960976	-0.5292635325025472	-4.166941976253278	-0.03636272135416335	-0.8546559781769728	-0.4823817783229494	0.8482593061450382	0.5509835185582841	0.164127465972551	-0.4207889902418564	0.19397755054350413	-0.3227645777867226	-0.665547921423402	-0.11078699760780603	-0.20883380292481582	0.07959733582859446	0.3090665008401222	-1.533207316043981	-0.07246267067589494	-0.054630681756992656	-0.3122551998792946	0.2584932639512354	0.38874511413454754	-0.9109336367471229	-0.47413717152574786	-0.4329173779179593	0.3697855615093107	1.1860374696931213	-0.7576966376580015	1.2881944736788054	-0.8096400871131256	-1.0584523358802085	0.13387033156039785	0.060879091350960035	-0.5871386415455156	-0.06916030402669315
towel2	-0.11312368358870725	-0.3283165321969139	-0.03636272135416335	-4.166941976253278	-0.5152485121421947	-0.4034726874969591	0.7550294147106232	-0.02239032233529467	0.30674342854167963	-0.23776257413319354	-0.6378585259720057	-0.5307189246830879	-0.4466455612423831	-1.0011113306520154	-0.7051927975763619	-0.35154932506548636	0.08604789717300945	-1.8077089193923157	0.5733350832137717	-0.32754174087910853	-0.8009509890598603	0.16480332694067176	-1.1258155366440723	-0.7079903894012327	-1.4884844048177794	-0.6621720165417653	-0.3129911411160341	1.033319133670652	-0.8457753321584321	0.47844047404660256	-0.8592070546990946	-0.4946682615122305	-0.6977051022017409	-0.5246175744010422	-0.8455873359478501	-0.4395457408591048
towel1	-0.5748770264660229	-0.4961884193850799	-0.8546559781769728	-0.5152485121421947	-4.166941976253278	-0.5259768964432342	-0.004389528960002789	0.14028098328885807	-0.11032447627896777	-0.6808922802876523	-0.6784650031642839	0.024944114387430553	-0.4720383882438022	-0.9569536640392641	-0.601943878326353	-0.7035975201834598	-0.19394364635548375	-1.324996501891604	-0.43328227071767084	0.1990173335275868	-0.6997849795885964	0.22359853968466828	0.0736060631606669	-0.7506932994744656	-0.5310155128221262	0.14452463542157423	-0.046309053680720906	-0.2175729634066266	-0.32722669995300324	-0.22518306200860613	-0.9579557362179504	-1.2565868591202796	0.24299917258821027	0.05359005673535576	-0.9424847976971585	-0.7338375166541887
food2	-0.30361336386417503	0.7894212103712066	-0.4823817783229494	-0.4034726874969591	-0.5259768964432342	-4.166941976253278	0.3354366916825007	0.8131077290509224	0.5913510221549637	0.7723206360778836	0.34184077173275956	0.1996686874665151	0.7959850276274777	-0.6359082021097248	0.09215987296396214	0.31891037241466996	1.2575052737305625	0.33638509409983114	0.644440646122291	0.2656457785742082	0.2176538544420196	0.5103859731409293	0.18677207503786336	-0.01621695800473722	-0.883421778971912	0.635356214834081	-0.08357269777274076	0.40006481335229743	1.2204075165768329	-0.06341751309006692	0.8363797732457444	0.24877083217684734	0.24752441534545297	0.1861618470768343	0.8259944109922636	0.9786553047445736
tree2	0.3753451473747988	0.21055547087385978	0.8482593061450382	0.7550294147106232	-0.004389528960002789	0.3354366916825007	-4.166941976253278	1.455227679140067	1.4457078864261894	0.55692550394231	0.4648432724754231	0.5856464266313622	-0.028421215756514802	0.019292831531657957	-0.22060240633544403	0.4294771860894638	1.2499388748926339	-1.4874344288768688	1.0210279299177427	0.8207854538897293	-0.42601459133663083	1.2542488649056767	-0.13002001446940756	-0.3286690037666849	-0.42164874829219684	-0.16412149734301987	1.1351875545975902	2.2325512963514798	-0.2029278164681413	1.3468547458508813	-0.16461743450984692	0.10983401039257917	0.4878884956212027	0.5714437477443938	-0.10604578617306484	0.3831396547282578
fence3	-0.465318111881531	0.08258345363235638	0.5509835185582841	-0.02239032233529467	0.14028098328885807	0.8131077290509224	1.455227679140067	-4.166941976253278	0.8709314687755252	0.7252309970276496	0.23648215301536407	0.8806481126361432	0.12134566098292433	-0.959384267701953	-0.4618873466210116	-0.14659411214318535	1.0999167321210828	-0.5683332364901736	0.5978131235540292	0.21462697256969016	-0.21448503208240555	0.8320099193645779	-0.214651456668511	-0.6370341472367113	-0.6588972520823105	-0.08498199173169386	0.6911169040382383	1.5715803646940083	0.5377280081884589	1.1337581768608012	-0.2622190303658476	-0.7430933743456023	0.9404708312944567	1.3400203208603787	0.09678880366870847	-0.04720260751083339
dishware3	0.9808131350543762	1.0574247706728264	0.164127465972551	0.30674342854167963	-0.11032447627896777	0.5913510221549637	1.4457078864261894	0.8709314687755252	-4.166941976253278	0.6995028383927719	0.0671367698786847	0.7622337627977813	0.949786871411513	0.04286597167324739	0.7650919323181568	0.9200450189090275	1.7223181425221108	-0.9691339721998942	0.8436967666698358	0.8982180047618685	-0.09249084240951391	0.9653087536115612	0.3187853145186387	0.021979049190709914	-0.6271003357173591	-0.12343110573551759	1.0932201206659837	1.2190070888629045	0.7369558214773533	0.5159638106954749	-0.2681356349161253	0.9285476253898425	0.5185313968641055	0.22380348651218232	0.07192330854269742	1.1084711499945252
crab3	-0.387836739268008	0.5712077053607726	-0.4207889902418564	-0.23776257413319354	-0.6808922802876523	0.7723206360778836	0.55692550394231	0.7252309970276496	0.6995028383927719	-4.166941976253278	0.5877248405941593	0.22488511442838624	0.5533726648356627	0.02139940462147914	0.5332527399750404	0.35637858772756104	1.2514479676666845	0.2268878280652523	0.7576331188835075	0.22925941357947746	0.6645378762501059	1.3185351432899814	0.23884323357116974	-0.11361274285069714	-1.270282177125243	0.9611194483396465	-0.27437642950079344	0.23984206500165117	1.4003907402247309	-0.38963582527506374	1.317044226786615	0.16689267312927772	0.12900927150431993	-0.44948963896470895	1.585624963955728	0.9709522520220232
towel3	0.44334336193989365	0.3346383040346375	0.19397755054350413	-0.6378585259720057	-0.6784650031642839	0.34184077173275956	0.4648432724754231	0.23648215301536407	0.0671367698786847	0.5877248405941593	-4.166941976253278	-0.7689751021606035	-0.15106764742526949	0.5373038910340305	0.417197225657176	0.44457077624475005	0.9900968888386811	-0.34805001858200396	0.27649782408529866	-0.39740987288466645	-0.026391272661663474	0.5589964183576845	0.6829093908456029	-0.7424306083279942	-0.7832160815715057	0.7585620678370005	-0.32902655942246406	0.13989332246739228	0.14078961757666214	-0.1898949679895014	0.6459820029247852	-0.2885790151642692	0.5082042758464318	-0.8545026168719014	0.5215626110431829	1.1081469589638424
tree1	0.5301674981392975	0.6665994007309753	-0.3227645777867226	-0.5307189246830879	0.024944114387430553	0.1996686874665151	0.5856464266313622	0.8806481126361432	0.7622337627977813	0.22488511442838624	-0.7689751021606035	-4.166941976253278	0.09365619802817537	-0.5490524632859856	0.13740788158733439	-0.002972289548134038	0.94308430557464	-0.6383029410322769	0.138121986555439	0.1097024321741325	-0.015599325162215485	0.13001640768589293	-0.06411962945071796	-0.284397810102382	-0.8209704913546033	-0.24302821536247243	0.36107941612201955	0.5687778966478504	0.40236570505211394	0.08540447385129983	-0.4190255143117973	0.09458288841771617	0.4109156010765845	1.2606994307214878	-0.07813512054552046	0.3031408922905928
crab2	0.34221822843523836	1.0004819230417552	-0.665547921423402	-0.4466455612423831	-0.4720383882438022	0.7959850276274777	-0.028421215756514802	0.12134566098292433	0.949786871411513	0.5533726648356627	-0.15106764742526949	0.09365619802817537	-4.166941976253278	-1.4614958741783648	1.115086775548299	-0.32199545991764233	1.2683258491852925	0.33789867222480513	0.7876771889903632	0.40614465215864376	0.3366284899746102	0.387221829060662	0.06573028830443939	0.801009495073165	-0.10876969790690498	-0.010967898758239681	-0.06790275674620336	-0.054328463717185416	0.9231149503548648	-0.8642148490886808	0.4091307756269343	1.07203649998915	0.17086284333338952	-0.45537432084300966	0.6297732144437274	1.2815476461874236
cat2	-0.07222881073541622	-0.5951996859271877	-0.11078699760780603	-1.0011113306520154	-0.9569536640392641	-0.6359082021097248	0.019292831531657957	-0.959384267701953	0.04286597167324739	0.02139940462147914	0.5373038910340305	-0.5490524632859856	-1.4614958741783648	-4.166941976253278	-0.31609033867924435	1.2616788699963755	0.4071077735600331	-2.2874669604754105	-0.8825192301116156	0.11614716194523084	-0.9344419774902608	0.3629059901097004	0.05967127623945543	-2.177314530827242	-2.2511551878806126	-0.19115511318725922	-0.33912191287441096	-0.28111347985390883	-0.23403020078050102	-0.5378549081690388	-0.6334016915441616	-0.8940134271621695	-1.0008477703354013	-1.2985583948233284	-0.17781701285966076	0.21010623811947496
dishware1	1.4446156008288893	1.6133068619727493	-0.20883380292481582	-0.7051927975763619	-0.601943878326353	0.09215987296396214	-0.22060240633544403	-0.4618873466210116	0.7650919323181568	0.5332527399750404	0.417197225657176	0.13740788158733439	1.115086775548299	-0.31609033867924435	-4.166941976253278	0.5022878539617135	1.3521538411915088	0.054938246441728684	0.6403649215296323	0.5064939503524695	0.647351214453302	0.2020911600936653	0.9789792069672073	0.839265038211373	-0.5786341684403548	0.6828735895937563	-0.07550780410002716	-0.375138466224352	0.5993552043084236	-0.9094399495758984	0.6496801694498884	1.0858426658601925	0.3527479952355258	-1.078662522163434	0.28371061699504	1.8674328290546562
cat1	0.6920881916861576	0.7414282244924103	0.07959733582859446	-0.35154932506548636	-0.7035975201834598	0.31891037241466996	0.4294771860894638	-0.14659411214318535	0.9200450189090275	0.35637858772756104	0.44457077624475005	-0.002972289548134038	-0.32199545991764233	1.2616788699963755	0.5022878539617135	-4.166941976253278	0.9292291790608088	-1.4054863035487626	-0.06159197178578838	0.9568623490312197	-0.8075760082733799	0.9053975664710301	0.7151212821055332	-0.8901709129256582	-1.8827198139419048	0.5718565553235032	-0.2014858308409936	0.1951457513293647	0.8668519242046842	-0.34133852546999593	-0.19751784149494908	0.24615501252871327	-0.24610459972818582	-0.678320545347031	-0.18044516250222176	0.9748763927334467
shelves2	1.2844862566019917	1.3515347295361861	0.3090665008401222	0.08604789717300945	-0.19394364635548375	1.2575052737305625	1.2499388748926339	1.0999167321210828	1.7223181425221108	1.2514479676666845	0.9900968888386811	0.94308430557464	1.2683258491852925	0.4071077735600331	1.3521538411915088	0.9292291790608088	-4.166941976253278	0.36477449383844585	0.9817926016053338	0.7114356146118705	0.7281512928554766	1.464743062825159	0.9014579327307555	0.4712256950487808	-0.17962564547954787	0.6042032401278012	0.7819581148426942	1.100101332566582	1.1651587736997764	0.3323273806844921	0.7364021782423468	1.0906736741788128	0.7877881686564268	0.04877785816363181	0.9673419897893681	2.0295328073106913
seabird2	-0.5547495132654181	0.04060275732864552	-1.533207316043981	-1.8077089193923157	-1.324996501891604	0.33638509409983114	-1.4874344288768688	-0.5683332364901736	-0.9691339721998942	0.2268878280652523	-0.34805001858200396	-0.6383029410322769	0.33789867222480513	-2.2874669604754105	0.054938246441728684	-1.4054863035487626	0.36477449383844585	-4.166941976253278	-0.19885604963042708	-1.510542361903679	0.9920119728038201	-0.41888235542049834	-0.002008033699814231	-0.19721663188555896	0.09548409719631089	0.005715827654657572	-1.831851667704934	-1.5580512103585975	0.18959320425569332	-1.6444204168360652	0.9237399034319201	-0.2760681643018255	-0.23573481049051367	-1.3084880927303952	0.2309644676778474	0.882296993408012
fence2	0.8383090742878009	0.7759479777870647	-0.07246267067589494	0.5733350832137717	-0.43328227071767084	0.644440646122291	1.0210279299177427	0.5978131235540292	0.8436967666698358	0.7576331188835075	0.27649782408529866	0.138121986555439	0.7876771889903632	-0.8825192301116156	0.6403649215296323	-0.06159197178578838	0.9817926016053338	-0.19885604963042708	-4.166941976253278	0.46192575103775263	-0.06884246133642145	0.22616645752700196	0.055411337898256315	0.5350433304694991	-0.32943627538013137	0.1934211561637072	0.0856298265706631	0.8938553769741494	0.13892957221066868	-0.04457422651056728	0.3343355652942702	1.100506852805904	0.23146624086592593	-0.29447024664420796	-0.04972862724774185	0.875615880221625
rubberduck2	0.4150288216206053	0.639561835822142	-0.054630681756992656	-0.32754174087910853	0.1990173335275868	0.2656457785742082	0.8207854538897293	0.21462697256969016	0.8982180047618685	0.22925941357947746	-0.39740987288466645	0.1097024321741325	0.40614465215864376	0.11614716194523084	0.5064939503524695	0.9568623490312197	0.7114356146118705	-1.510542361903679	0.46192575103775263	-4.166941976253278	-1.1097394146116561	0.8010200824194906	0.23759209058704037	-0.49060064923271895	-1.4444552128557406	0.4323102336558006	0.5002704932345436	0.5758444854362248	0.687816894631712	0.19591541023625234	-0.5322273586927853	0.18460015733465257	0.1963441491973929	-0.17106314251986768	-0.41495095562139667	0.5910634505656417
seabird1	-0.1602151865724422	-0.08745268354683358	-0.3122551998792946	-0.8009509890598603	-0.6997849795885964	0.2176538544420196	-0.42601459133663083	-0.21448503208240555	-0.09249084240951391	0.6645378762501059	-0.026391272661663474	-0.015599325162215485	0.3366284899746102	-0.9344419774902608	0.647351214453302	-0.8075760082733799	0.7281512928554766	0.9920119728038201	-0.06884246133642145	-1.1097394146116561	-4.166941976253278	-0.06832307115525034	0.40552938368246605	0.26451584430035324	0.12968720603791237	-0.173226102580043	-0.3802081875338752	-0.5708035941577523	0.08664936940865013	-0.7331953154291083	1.060276721370116	-0.30520035241417875	-0.15490077659329027	-0.5393098405158737	0.8282497030181896	0.7782895056349328
food3	-0.00024526721441879047	0.13794632860535672	0.2584932639512354	0.16480332694067176	0.22359853968466828	0.5103859731409293	1.2542488649056767	0.8320099193645779	0.9653087536115612	1.3185351432899814	0.5589964183576845	0.13001640768589293	0.387221829060662	0.3629059901097004	0.2020911600936653	0.9053975664710301	1.464743062825159	-0.41888235542049834	0.22616645752700196	0.8010200824194906	-0.06832307115525034	-4.166941976253278	0.5647448907402546	-0.2765327123527181	-0.552012356767786	0.7907344289336338	0.3238130974804108	1.0631116182455544	0.8547833032351007	0.5329149115100863	0.5739532031206944	0.10333472461473807	0.4120565266710771	-0.23547223930239153	0.7835047979147681	0.8650053161407625
shoppingcart1	0.8462141003543446	0.3931342986770331	0.38874511413454754	-1.1258155366440723	0.0736060631606669	0.18677207503786336	-0.13002001446940756	-0.214651456668511	0.3187853145186387	0.23884323357116974	0.6829093908456029	-0.06411962945071796	0.06573028830443939	0.05967127623945543	0.9789792069672073	0.7151212821055332	0.9014579327307555	-0.002008033699814231	0.055411337898256315	0.23759209058704037	0.40552938368246605	0.5647448907402546	-4.166941976253278	-0.31422249615820813	-0.09020100311965167	1.0208206484169016	-0.47206799167963465	-0.3056163456202749	0.6161881972789294	-0.4087551631961578	0.15756592608301548	-0.2877475704180967	0.7520548839114551	-0.6440530473295962	0.11464057679656972	1.1490804153178946
rubberduck1	0.5198973507622798	0.46614048414702147	-0.9109336367471229	-0.7079903894012327	-0.7506932994744656	-0.01621695800473722	-0.3286690037666849	-0.6370341472367113	0.021979049190709914	-0.11361274285069714	-0.7424306083279942	-0.284397810102382	0.801009495073165	-2.177314530827242	0.839265038211373	-0.8901709129256582	0.4712256950487808	-0.19721663188555896	0.5350433304694991	-0.49060064923271895	0.26451584430035324	-0.2765327123527181	-0.31422249615820813	-4.166941976253278	0.010748873964519387	-0.24887446896382198	-0.5326357450776894	-0.5577168209809136	-0.42610995270425234	-1.1456344047042697	0.29650013158269267	1.317708933120468	-0.29448629930194786	-0.8887011608284219	-0.39747397634786646	0.9248963500982594
cat3	-0.22022489493966352	-0.8425596371644327	-0.47413717152574786	-1.4884844048177794	-0.5310155128221262	-0.883421778971912	-0.42164874829219684	-0.6588972520823105	-0.6271003357173591	-1.270282177125243	-0.7832160815715057	-0.8209704913546033	-0.10876969790690498	-2.2511551878806126	-0.5786341684403548	-1.8827198139419048	-0.17962564547954787	0.09548409719631089	-0.32943627538013137	-1.4444552128557406	0.12968720603791237	-0.552012356767786	-0.09020100311965167	0.010748873964519387	-4.166941976253278	-1.228838557320388	-0.4627819957443895	-0.5206406950694555	-1.2749802611949597	-0.39417073989945584	-0.5227143899191836	-0.6419962299471197	-0.26047003936232893	-1.2488945503609474	-0.7729347618863995	-0.11249989336916974
squirrel3	0.04620917858541172	1.0241284665401735	-0.4329173779179593	-0.6621720165417653	0.14452463542157423	0.635356214834081	-0.16412149734301987	-0.08498199173169386	-0.12343110573551759	0.9611194483396465	0.7585620678370005	-0.24302821536247243	-0.010967898758239681	-0.19115511318725922	0.6828735895937563	0.5718565553235032	0.6042032401278012	0.005715827654657572	0.1934211561637072	0.4323102336558006	-0.173226102580043	0.7907344289336338	1.0208206484169016	-0.24887446896382198	-1.228838557320388	-4.166941976253278	-0.8530134179301339	-0.35690240494679243	1.0367594395340967	-0.4881668581738995	0.9019770444036164	-0.01691150130971105	1.1265044559488813	-0.14653934832128515	1.010675123008038	1.0317464544157444
squirrel1	-0.004196608720065326	0.2283010637894168	0.3697855615093107	-0.3129911411160341	-0.046309053680720906	-0.08357269777274076	1.1351875545975902	0.6911169040382383	1.0932201206659837	-0.27437642950079344	-0.32902655942246406	0.36107941612201955	-0.06790275674620336	-0.33912191287441096	-0.07550780410002716	-0.2014858308409936	0.7819581148426942	-1.831851667704934	0.0856298265706631	0.5002704932345436	-0.3802081875338752	0.3238130974804108	-0.47206799167963465	-0.5326357450776894	-0.4627819957443895	-0.8530134179301339	-4.166941976253278	1.2239288673253108	-0.668076278843048	1.0068962469301606	-0.8411773000645304	-0.5554591367579239	0.19856754521567035	0.12298508700773225	-0.24821327009889252	-0.22118175131451343
shelves1	0.23426647357564345	0.03521590614910147	1.1860374696931213	1.033319133670652	-0.2175729634066266	0.40006481335229743	2.2325512963514798	1.5715803646940083	1.2190070888629045	0.23984206500165117	0.13989332246739228	0.5687778966478504	-0.054328463717185416	-0.28111347985390883	-0.375138466224352	0.1951457513293647	1.100101332566582	-1.5580512103585975	0.8938553769741494	0.5758444854362248	-0.5708035941577523	1.0631116182455544	-0.3056163456202749	-0.5577168209809136	-0.5206406950694555	-0.35690240494679243	1.2239288673253108	-4.166941976253278	-0.22322155076249822	1.8180683538645226	-0.5389261659924635	-0.3351493757751159	0.5119284741173914	0.7750146234014652	-0.28065274753208824	0.11302944647944475
food1	-0.11052332239071491	0.6674277785653183	-0.7576966376580015	-0.8457753321584321	-0.32722669995300324	1.2204075165768329	-0.2029278164681413	0.5377280081884589	0.7369558214773533	1.4003907402247309	0.14078961757666214	0.40236570505211394	0.9231149503548648	-0.23403020078050102	0.5993552043084236	0.8668519242046842	1.1651587736997764	0.18959320425569332	0.13892957221066868	0.687816894631712	0.08664936940865013	0.8547833032351007	0.6161881972789294	-0.42610995270425234	-1.2749802611949597	1.0367594395340967	-0.668076278843048	-0.22322155076249822	-4.166941976253278	-0.5692870713011442	0.5607048113039099	-0.04223826457824456	0.5638832430146881	-0.10387606572152222	1.0711369350080384	1.1741908839716453
shoppingcart2	-0.23233908638189701	-0.6422851602176954	1.2881944736788054	0.47844047404660256	-0.22518306200860613	-0.06341751309006692	1.3468547458508813	1.1337581768608012	0.5159638106954749	-0.38963582527506374	-0.1898949679895014	0.08540447385129983	-0.8642148490886808	-0.5378549081690388	-0.9094399495758984	-0.34133852546999593	0.3323273806844921	-1.6444204168360652	-0.04457422651056728	0.19591541023625234	-0.7331953154291083	0.5329149115100863	-0.4087551631961578	-1.1456344047042697	-0.39417073989945584	-0.4881668581738995	1.0068962469301606	1.8180683538645226	-0.5692870713011442	-4.166941976253278	-0.8318517303182216	-1.3884598649511655	0.3660186783558649	0.8988425266218786	-0.5575591990804425	-0.5419002609420321
crab1	-0.266553264948779	0.8667458511148579	-0.8096400871131256	-0.8592070546990946	-0.9579557362179504	0.8363797732457444	-0.16461743450984692	-0.2622190303658476	-0.2681356349161253	1.317044226786615	0.6459820029247852	-0.4190255143117973	0.4091307756269343	-0.6334016915441616	0.6496801694498884	-0.19751784149494908	0.7364021782423468	0.9237399034319201	0.3343355652942702	-0.5322273586927853	1.060276721370116	0.5739532031206944	0.15756592608301548	0.29650013158269267	-0.5227143899191836	0.9019770444036164	-0.8411773000645304	-0.5389261659924635	0.5607048113039099	-0.8318517303182216	-4.166941976253278	0.4788538379062316	-0.021504615877708372	-1.2658507044138845	1.080992508332255	1.2190644998802105
rubberduck3	1.131005980765685	1.4493811775169647	-1.0584523358802085	-0.4946682615122305	-1.2565868591202796	0.24877083217684734	0.10983401039257917	-0.7430933743456023	0.9285476253898425	0.16689267312927772	-0.2885790151642692	0.09458288841771617	1.07203649998915	-0.8940134271621695	1.0858426658601925	0.24615501252871327	1.0906736741788128	-0.2760681643018255	1.100506852805904	0.18460015733465257	-0.30520035241417875	0.10333472461473807	-0.2877475704180967	1.317708933120468	-0.6419962299471197	-0.01691150130971105	-0.5554591367579239	-0.3351493757751159	-0.04223826457824456	-1.3884598649511655	0.4788538379062316	-4.166941976253278	-0.3897292371169419	-1.2259828695372126	-0.2490267124627305	1.6428616168010932
squirrel2	0.3204405106602354	0.8413970431012491	0.13387033156039785	-0.6977051022017409	0.24299917258821027	0.24752441534545297	0.4878884956212027	0.9404708312944567	0.5185313968641055	0.12900927150431993	0.5082042758464318	0.4109156010765845	0.17086284333338952	-1.0008477703354013	0.3527479952355258	-0.24610459972818582	0.7877881686564268	-0.23573481049051367	0.23146624086592593	0.1963441491973929	-0.15490077659329027	0.4120565266710771	0.7520548839114551	-0.29448629930194786	-0.26047003936232893	1.1265044559488813	0.19856754521567035	0.5119284741173914	0.5638832430146881	0.3660186783558649	-0.021504615877708372	-0.3897292371169419	-4.166941976253278	1.1104832606590027	-0.07668875266976537	0.5058896684893416
tree3	-0.70248054714495	-0.3388636983361873	0.060879091350960035	-0.5246175744010422	0.05359005673535576	0.1861618470768343	0.5714437477443938	1.3400203208603787	0.22380348651218232	-0.44948963896470895	-0.8545026168719014	1.2606994307214878	-0.45537432084300966	-1.2985583948233284	-1.078662522163434	-0.678320545347031	0.04877785816363181	-1.3084880927303952	-0.29447024664420796	-0.17106314251986768	-0.5393098405158737	-0.23547223930239153	-0.6440530473295962	-0.8887011608284219	-1.2488945503609474	-0.14653934832128515	0.12298508700773225	0.7750146234014652	-0.10387606572152222	0.8988425266218786	-1.2658507044138845	-1.2259828695372126	1.1104832606590027	-4.166941976253278	-0.6502941448986223	-0.779491414511223
seabird3	-0.7106973964455616	0.28106506849498486	-0.5871386415455156	-0.8455873359478501	-0.9424847976971585	0.8259944109922636	-0.10604578617306484	0.09678880366870847	0.07192330854269742	1.585624963955728	0.5215626110431829	-0.07813512054552046	0.6297732144437274	-0.17781701285966076	0.28371061699504	-0.18044516250222176	0.9673419897893681	0.2309644676778474	-0.04972862724774185	-0.41495095562139667	0.8282497030181896	0.7835047979147681	0.11464057679656972	-0.39747397634786646	-0.7729347618863995	1.010675123008038	-0.24821327009889252	-0.28065274753208824	1.0711369350080384	-0.5575591990804425	1.080992508332255	-0.2490267124627305	-0.07668875266976537	-0.6502941448986223	-4.166941976253278	0.8704936321413924
shelves3	1.6772500480307562	1.544096029313214	-0.06916030402669315	-0.4395457408591048	-0.7338375166541887	0.9786553047445736	0.3831396547282578	-0.04720260751083339	1.1084711499945252	0.9709522520220232	1.1081469589638424	0.3031408922905928	1.2815476461874236	0.21010623811947496	1.8674328290546562	0.9748763927334467	2.0295328073106913	0.882296993408012	0.875615880221625	0.5910634505656417	0.7782895056349328	0.8650053161407625	1.1490804153178946	0.9248963500982594	-0.11249989336916974	1.0317464544157444	-0.22118175131451343	0.11302944647944475	1.1741908839716453	-0.5419002609420321	1.2190644998802105	1.6428616168010932	0.5058896684893416	-0.779491414511223	0.8704936321413924	-4.166941976253278
