# Supplementary material for: Infants have rich visual categories in ventrotemporal cortex at 2 months of age
Source: Nat Neurosci. 2026 Feb 2;29(3):693–702. doi: 10.1038/s41593-025-02187-8 (PMC12971487; doi:10.1038/s41593-025-02187-8)
Supplement: Supplementary file 14 — One .csv file for each RSM plot from seven layers of untrained/randomly initialized AlexNet. [file 41593_2025_2187_MOESM14_ESM.zip › ODoherty_ED_Fig5/alexnet_untrained_layer-conv2_rdm.csv]

	fence1	dishware2	shoppingcart3	towel2	towel1	food2	tree2	fence3	dishware3	crab3	towel3	tree1	crab2	cat2	dishware1	cat1	shelves2	seabird2	fence2	rubberduck2	seabird1	food3	shoppingcart1	rubberduck1	cat3	squirrel3	squirrel1	shelves1	food1	shoppingcart2	crab1	rubberduck3	squirrel2	tree3	seabird3	shelves3
fence1	-2.8559915716221402	1.7789294598266034	0.3040259738064484	0.058471574777531704	-0.053199247826249345	-0.4345394831690476	0.013071794003410813	-0.7850437681541783	0.9656959359606914	0.14982893989220641	0.9729733045942041	0.7412969909414683	0.5256370723646304	0.7654868315483883	2.2392583892430276	1.2488301504684114	1.536800647961458	0.2813774284640906	0.9889130216464346	0.4103952071297155	0.6302745499642278	0.23059030559349208	1.6639808106032727	0.7253069330579277	0.1635175443845781	0.5397884728442663	-0.27432044559616675	-0.30548536525257713	0.26239226069555166	-0.6698523683408667	0.4855810233824297	1.263304185975481	0.5829278874638428	-0.7934134442147924	-0.41899357005921856	2.461652107350605
dishware2	1.7789294598266034	-2.8559915716221402	-0.9861311894212327	-0.6059263291325765	-0.44697329558249393	0.7022881801642165	-0.3075685265479723	-0.6319466509891748	0.8540234499670448	0.6933624215513738	0.4960274261279498	0.587861824750329	0.9568165995143132	-0.40393359257484573	2.3171652824307256	1.1080305541031943	1.2720975778513115	0.2706424853561	0.7859191166010273	0.756681511559274	0.10454701699092273	-0.30219978349308185	0.9281879186402326	0.408524624029255	-1.0119045196904748	1.6149590116520314	-0.02878478431250086	-0.7069503468845164	0.6715592237238858	-1.3335007753490562	1.3972522811880155	1.8882359975453435	0.8904942130506627	-0.6167087582085695	0.2786543294729413	1.8829120783925377
shoppingcart3	0.3040259738064484	-0.9861311894212327	-2.8559915716221402	-0.2537733366164397	-0.7672147283640508	-0.8297754916084725	0.554396297975577	0.4032764014533964	-0.38017216437852674	-0.7292969827978693	-0.08532905173215895	-0.42642413695413695	-1.1651559398713378	-0.22974146129417053	-0.7989422754933333	-0.17234727884604334	-0.2942655309349717	-1.5701443836001328	-0.5669147449005422	-0.28699445143248503	-0.6143832196292864	-0.16935949347439944	0.16486466366414854	-1.2256038664062479	-0.5663151814567333	-0.800354576524502	0.0816449878865558	1.1269114559087765	-0.9424795298302868	1.219937894068612	-1.2242222964759863	-1.796100825954187	0.024308687315114205	0.44894444070247264	-0.9431210641386258	-0.5474133875401032
towel2	0.058471574777531704	-0.6059263291325765	-0.2537733366164397	-2.8559915716221402	-0.307177947901017	-0.49185882421911037	0.5513431978376944	-0.24699154897094103	0.01493324871756949	-0.24850555367781604	-0.5357676844337809	-1.0330716645919737	-0.681743688923044	-1.2002909177394605	-1.1394706515976871	-0.5278344399151532	0.03087966150690431	-1.6475537565452203	0.5470809079983441	-0.8559254750163303	-0.8125571072186175	0.1254997498901608	-1.3518667106470816	-0.6338882892025108	-1.2498961310583314	-0.6358353139928443	-0.6871780054963925	0.971009224064532	-1.0340159068425832	0.6498015738554938	-0.83440330426768	-0.5221830052447114	-0.9753662491747388	-0.7211886082002976	-0.8994095951445378	-0.6377673238192971
towel1	-0.053199247826249345	-0.44697329558249393	-0.7672147283640508	-0.307177947901017	-2.8559915716221402	-0.5789040896325851	-0.1139865609775377	0.2142228775436309	0.19609252076951278	-0.4195313580585805	-0.5003283135275821	0.5848626447622385	-0.28061709433952514	-0.35952613319217125	-0.34842248211817145	-0.572311501083519	-0.01709865676768756	-0.8856321087819342	-0.23166895232183052	0.5184221956235482	-0.014156085394104036	0.45423367562722333	0.342932227686698	-0.45059046608735215	-0.12021911763255627	0.09369563158689645	0.6325024737193754	-0.39682053654788113	-0.07181097226511204	-0.1474271128730838	-0.6553944077063837	-0.9526569953397588	0.35926292574983454	0.5550359763340289	-0.8352530909201726	-0.4001532042400569
food2	-0.4345394831690476	0.7022881801642165	-0.8297754916084725	-0.49185882421911037	-0.5789040896325851	-2.8559915716221402	-0.15268187750067932	0.42654698120914436	0.24724867470532422	0.5849217959830914	0.010938812055448001	0.00823363917331818	0.7799586066278077	-0.7190794691639428	-0.6599252548372423	-0.0046416426904172725	1.088301787143606	0.5344795010670991	0.46627949158250753	-0.30526527436540063	0.6229357309988491	0.07813300264105717	0.135133656860297	0.12299289387782021	-1.1215578740899594	0.6375350666974732	-0.35942816029731284	-0.19875706948976032	1.1117457247446272	-0.4965040273399012	0.9894818491068481	0.43145182893407247	-0.04211226241788748	0.3217616107350633	0.8932963565081425	0.8523610369405745
tree2	0.013071794003410813	-0.3075685265479723	0.554396297975577	0.5513431978376944	-0.1139865609775377	-0.15268187750067932	-2.8559915716221402	1.7044168838835405	1.5077783552308108	0.27414342278763726	0.1415855737571424	0.7043464860032344	-0.6830588997801127	-0.2860927823486122	-1.0939551161651748	0.01862185970937054	1.2780295235702317	-2.0241359944880757	0.8948117825021035	0.7707622480566673	-1.1604901768397082	1.2295534703292441	-0.8159235189000305	-0.774104874187419	-0.7419312059912843	-0.8285643725753894	1.1180809158580622	2.7991738649099145	-0.7106599214983744	1.216684685600894	-0.8510153231013828	0.0021610110311631554	0.24110212310447032	0.8039540402044716	-0.8722083760394347	-0.14066763173204883
fence3	-0.7850437681541783	-0.6319466509891748	0.4032764014533964	-0.24699154897094103	0.2142228775436309	0.42654698120914436	1.7044168838835405	-2.8559915716221402	0.5707462853486609	0.46812605756246506	0.2924953585965512	0.8435940205826358	-0.45961042410988234	-1.0138705051354622	-1.130240998827143	-0.366001441385674	1.0021242076159276	-1.0981917916029857	0.4057824575430568	-0.12480476770183947	-0.5809538927613017	0.6611395950940472	-0.4686675490303021	-1.276117796356308	-1.0674616741131766	-0.49855805005029835	0.5519685996148863	1.785506597789669	0.19419354599298277	1.0294505238821046	-0.8501086920814142	-1.2769201540843673	0.8194229703079918	1.512715153461619	-0.44770238407781854	-0.6424112819914506
dishware3	0.9656959359606914	0.8540234499670448	-0.38017216437852674	0.01493324871756949	0.19609252076951278	0.24724867470532422	1.5077783552308108	0.5707462853486609	-2.8559915716221402	0.5721818199236152	-0.2865273662146017	0.7546557085568038	0.9356804004474312	0.15679304169565159	0.4369783774067893	0.9426371034407676	1.7470163699284285	-1.113741033532277	0.5404459570638279	0.769584180928084	-0.11769380055094628	0.7540773246596554	0.24718438983344063	-0.41358775911018286	-0.8386512139359003	-0.6241446795614056	1.167206493390077	1.0410126537811792	0.7146391192349468	0.1586032007669765	-0.5519605367393986	1.1629981494719983	0.31682113165626186	0.22286610052855466	-0.2793144071126683	1.004959994635193
crab3	0.14982893989220641	0.6933624215513738	-0.7292969827978693	-0.24850555367781604	-0.4195313580585805	0.5849217959830914	0.27414342278763726	0.46812605756246506	0.5721818199236152	-2.8559915716221402	0.9273154379143421	0.09539815061572585	0.5587509633520656	0.15872250679904837	0.4793024252255343	0.27028618990842496	1.272017369754044	0.7260690846160923	1.295537101906992	0.1183434756822091	0.8428340256411555	1.2807806771027903	0.5450866022908885	-0.12977140375498178	-1.2299161877994367	1.2229311183539424	-0.5503875033534329	-0.06521304566331636	1.4746508981672923	-1.120095661947922	1.5040167695456863	0.6230972655056026	-0.040470180827661684	-0.7074117605184864	1.6812511618778225	1.3077857660067316
towel3	0.9729733045942041	0.4960274261279498	-0.08532905173215895	-0.5357676844337809	-0.5003283135275821	0.010938812055448001	0.1415855737571424	0.2924953585965512	-0.2865273662146017	0.9273154379143421	-2.8559915716221402	-1.13883719122643	-0.29504128117112827	1.2151259184411134	0.40966259235797425	0.6016034620009922	1.0575441837295894	0.25464046123409434	0.5137843163555076	-0.877480673722804	0.04842342235316081	0.3905260006530742	1.3874655502733195	-1.1333920221312537	-0.9520745425768782	1.1857946661454781	-1.020402333251207	-0.44709528368032736	0.41753773549978646	-0.8891602534307659	0.8943289174594082	-0.5128736643300335	0.7898257515553203	-0.8823800337179363	0.580263412971952	1.4965098661304836
tree1	0.7412969909414683	0.587861824750329	-0.42642413695413695	-1.0330716645919737	0.5848626447622385	0.00823363917331818	0.7043464860032344	0.8435940205826358	0.7546557085568038	0.09539815061572585	-1.13883719122643	-2.8559915716221402	0.0740340240048525	-0.3943100951206476	0.002982982492953625	-0.07587072192112185	0.8292245533231936	-0.7947744027849167	0.08124426064468664	0.07276171918662087	0.06298706712665662	-0.1457665974730258	-0.0438074537404641	-0.5011866148386285	-0.699803891783079	-0.5254637366006631	0.46228094185476953	0.6033307559469465	0.3166915814629118	-0.03001505770012788	-0.6306545250123562	0.2992868673335934	0.49455307447765534	2.0650122413824055	-0.3918336204274735	0.09276819810856156
crab2	0.5256370723646304	0.9568165995143132	-1.1651559398713378	-0.681743688923044	-0.28061709433952514	0.7799586066278077	-0.6830588997801127	-0.45961042410988234	0.9356804004474312	0.5587509633520656	-0.29504128117112827	0.0740340240048525	-2.8559915716221402	-1.3775996734340972	1.4442154222758692	-0.4920863165705476	1.3439553630273182	0.5473386324185918	0.9433449651396155	0.36778595137686565	0.82817113207878	-0.14009027031064186	0.3821035911066666	0.7319601509765047	0.08209341967810754	-0.26772925458467417	-0.3754595687010931	-0.7340544472373423	1.0732989646408946	-1.711824848992529	0.6721244597059669	1.4002493921473629	-0.4304004779117516	-0.7629923476741336	0.8350280481303247	1.6738102326309363
cat2	0.7654868315483883	-0.40393359257484573	-0.22974146129417053	-1.2002909177394605	-0.35952613319217125	-0.7190794691639428	-0.2860927823486122	-1.0138705051354622	0.15679304169565159	0.15872250679904837	1.2151259184411134	-0.3943100951206476	-1.3775996734340972	-2.8559915716221402	-0.555419104177781	1.4409350557172955	0.5933809569692622	-1.5848720767084639	-0.45383118133314054	-0.13604557547517007	-0.5048120970701061	0.28450434359092225	0.34903078450698755	-1.8598947228652676	-1.5616864250597642	-0.2623203040207427	-0.5998963384871112	-0.8577906612328284	-0.058299896053701256	-1.1587132894961563	-0.31368684827437804	-0.38710307252532816	-0.7931196595975188	-1.0773265435544641	-0.26615569462874195	0.7418043997715497
dishware1	2.2392583892430276	2.3171652824307256	-0.7989422754933333	-1.1394706515976871	-0.34842248211817145	-0.6599252548372423	-1.0939551161651748	-1.130240998827143	0.4369783774067893	0.4793024252255343	0.40966259235797425	0.002982982492953625	1.4442154222758692	-0.555419104177781	-2.8559915716221402	0.423324539363022	1.2310556761109739	0.4063001849544285	0.9577446692701392	0.5655034939784025	1.0977522165148372	-0.46474168843017666	1.4677332316657183	1.1483099242167845	-0.6227573073360272	0.6012403562235775	-0.35145607850095784	-1.3614984674016954	0.5068945558962634	-2.0004636473387407	0.9726065881022651	1.4229324924200715	0.22420595376238078	-1.5808032998563255	-0.14067959534944527	2.3678780237036374
cat1	1.2488301504684114	1.1080305541031943	-0.17234727884604334	-0.5278344399151532	-0.572311501083519	-0.0046416426904172725	0.01862185970937054	-0.366001441385674	0.9426371034407676	0.27028618990842496	0.6016034620009922	-0.07587072192112185	-0.4920863165705476	1.4409350557172955	0.423324539363022	-2.8559915716221402	0.772841944357627	-1.1760694800527016	0.020819968901974725	0.881041871725019	-0.6909354155028347	0.8338441502729034	0.8076759747507303	-0.7836729779973738	-1.6495680330395432	0.6967633311164697	-0.4896537128835401	-0.33710950985244903	1.2518619159071411	-0.9062003530273373	-0.17366233672816286	0.6583569934328748	-0.3409688455656905	-0.5887493150516979	-0.4638560200203995	1.0571347903364594
shelves2	1.536800647961458	1.2720975778513115	-0.2942655309349717	0.03087966150690431	-0.01709865676768756	1.088301787143606	1.2780295235702317	1.0021242076159276	1.7470163699284285	1.272017369754044	1.0575441837295894	0.8292245533231936	1.3439553630273182	0.5933809569692622	1.2310556761109739	0.772841944357627	-2.8559915716221402	0.6375582796746017	0.9763918078197041	0.4718973079964534	0.8324669243947052	1.388799506246621	1.0726313703262438	0.3568491141466025	-0.39574862633276703	0.33373496476129927	0.796453417107516	0.8751322455266104	0.9508873832511199	-0.35688564677385354	0.7094881146046643	1.2471337578458672	0.643299111197081	-0.136986751436958	0.834341266530498	2.5012229217911495
seabird2	0.2813774284640906	0.2706424853561	-1.5701443836001328	-1.6475537565452203	-0.8856321087819342	0.5344795010670991	-2.0241359944880757	-1.0981917916029857	-1.113741033532277	0.7260690846160923	0.25464046123409434	-0.7947744027849167	0.5473386324185918	-1.5848720767084639	0.4063001849544285	-1.1760694800527016	0.6375582796746017	-2.8559915716221402	0.2021375303049774	-1.573590980040046	2.0120556885530583	-0.5178865244505247	0.9070536785465247	0.10023695184104496	0.25261945598996316	0.4979887272311104	-2.0832428040902697	-2.156567414857099	0.4692457208013951	-2.2606938930443223	1.9155503459575127	0.003911262810285888	-0.09619461371166878	-1.5806337578414837	0.5885517953594467	1.801710732742239
fence2	0.9889130216464346	0.7859191166010273	-0.5669147449005422	0.5470809079983441	-0.23166895232183052	0.46627949158250753	0.8948117825021035	0.4057824575430568	0.5404459570638279	1.295537101906992	0.5137843163555076	0.08124426064468664	0.9433449651396155	-0.45383118133314054	0.9577446692701392	0.020819968901974725	0.9763918078197041	0.2021375303049774	-2.8559915716221402	0.28142631650316685	0.17389069583625347	0.17331352427435118	0.2688224877448691	0.5751464219906536	-0.3544512190768844	0.47791309271543075	-0.2732991778314847	0.6578755844538231	0.1552531457167061	-0.6400356185855166	0.9171324458129406	1.5317597612558616	0.1220543494982536	-0.5842040227879752	0.016474502819362958	1.0342486739390468
rubberduck2	0.4103952071297155	0.756681511559274	-0.28699445143248503	-0.8559254750163303	0.5184221956235482	-0.30526527436540063	0.7707622480566673	-0.12480476770183947	0.769584180928084	0.1183434756822091	-0.877480673722804	0.07276171918662087	0.36778595137686565	-0.13604557547517007	0.5655034939784025	0.881041871725019	0.4718973079964534	-1.573590980040046	0.28142631650316685	-2.8559915716221402	-1.0873338749809394	0.5642947901190959	0.06754939377662611	-0.4332662876023465	-1.4925619776147436	0.0586839726333588	0.4346528440408463	0.32644363988890596	0.6602957493500259	-0.17163536582775146	-0.4942449527883051	0.5834546276363666	-0.16500443717970403	-0.17683538689370382	-0.7530736313739662	0.5432583469993594
seabird1	0.6302745499642278	0.10454701699092273	-0.6143832196292864	-0.8125571072186175	-0.014156085394104036	0.6229357309988491	-1.1604901768397082	-0.5809538927613017	-0.11769380055094628	0.8428340256411555	0.04842342235316081	0.06298706712665662	0.82817113207878	-0.5048120970701061	1.0977522165148372	-0.6909354155028347	0.8324669243947052	2.0120556885530583	0.17389069583625347	-1.0873338749809394	-2.8559915716221402	-0.3525965983510386	0.9021445941164901	0.6228167650369343	0.39239904362811995	-0.2258928408559919	-0.5106487907644232	-1.3371785307020043	0.447830774414227	-1.3407582708980919	1.5639233662847571	-0.2524964031463748	-0.2031577915828899	-0.3871954549844713	1.0972020503232802	1.3646857634101246
food3	0.23059030559349208	-0.30219978349308185	-0.16935949347439944	0.1254997498901608	0.45423367562722333	0.07813300264105717	1.2295534703292441	0.6611395950940472	0.7540773246596554	1.2807806771027903	0.3905260006530742	-0.1457665974730258	-0.14009027031064186	0.28450434359092225	-0.46474168843017666	0.8338441502729034	1.388799506246621	-0.5178865244505247	0.17331352427435118	0.5642947901190959	-0.3525965983510386	-2.8559915716221402	0.47055275237558225	-0.2531969657552884	-0.469278885109109	0.6672046144648139	0.2716867183283745	0.8453711855140932	0.7991392127335838	0.25490416343331185	0.5191808718083478	0.3237827884032839	0.220366242027193	-0.38377090795160723	0.5689981313702717	0.8056674560379207
shoppingcart1	1.6639808106032727	0.9281879186402326	0.16486466366414854	-1.3518667106470816	0.342932227686698	0.135133656860297	-0.8159235189000305	-0.4686675490303021	0.24718438983344063	0.5450866022908885	1.3874655502733195	-0.0438074537404641	0.3821035911066666	0.34903078450698755	1.4677332316657183	0.8076759747507303	1.0726313703262438	0.9070536785465247	0.2688224877448691	0.06754939377662611	0.9021445941164901	0.47055275237558225	-2.8559915716221402	-0.23528495608332167	0.23595920751622584	1.4747271676379614	-0.83153846455758	-1.0521981965070573	1.1430694275602318	-1.2014284809522844	0.8107630150690187	-0.0774459964008965	1.2851892591400225	-0.7106237561613247	0.3531010692560249	1.8015203311863488
rubberduck1	0.7253069330579277	0.408524624029255	-1.2256038664062479	-0.6338882892025108	-0.45059046608735215	0.12299289387782021	-0.774104874187419	-1.276117796356308	-0.41358775911018286	-0.12977140375498178	-1.1333920221312537	-0.5011866148386285	0.7319601509765047	-1.8598947228652676	1.1483099242167845	-0.7836729779973738	0.3568491141466025	0.10023695184104496	0.5751464219906536	-0.4332662876023465	0.6228167650369343	-0.2531969657552884	-0.23528495608332167	-2.8559915716221402	-0.2518023893696335	-0.23912428494507432	-0.6510724951092722	-1.1376844282894412	-0.4955551400898504	-1.6101474412338272	0.5528770566723298	1.8311101664231768	-0.6800335752184338	-1.1713931024877258	-0.5713918108509279	1.2380981892452203
cat3	0.1635175443845781	-1.0119045196904748	-0.5663151814567333	-1.2498961310583314	-0.12021911763255627	-1.1215578740899594	-0.7419312059912843	-1.0674616741131766	-0.8386512139359003	-1.2299161877994367	-0.9520745425768782	-0.699803891783079	0.08209341967810754	-1.5616864250597642	-0.6227573073360272	-1.6495680330395432	-0.39574862633276703	0.25261945598996316	-0.3544512190768844	-1.4925619776147436	0.39239904362811995	-0.469278885109109	0.23595920751622584	-0.2518023893696335	-2.8559915716221402	-1.4454778636461358	-0.37636817566745284	-0.8015441774078828	-0.9886622942474464	-0.36909474970177936	-0.5239687203184544	-1.0934306921611527	-0.15090985157659328	-1.3576508156392042	-0.477543306284968	0.018793056416390626
squirrel3	0.5397884728442663	1.6149590116520314	-0.800354576524502	-0.6358353139928443	0.09369563158689645	0.6375350666974732	-0.8285643725753894	-0.49855805005029835	-0.6241446795614056	1.2229311183539424	1.1857946661454781	-0.5254637366006631	-0.26772925458467417	-0.2623203040207427	0.6012403562235775	0.6967633311164697	0.33373496476129927	0.4979887272311104	0.47791309271543075	0.0586839726333588	-0.2258928408559919	0.6672046144648139	1.4747271676379614	-0.23912428494507432	-1.4454778636461358	-2.8559915716221402	-1.4936597856037517	-1.033587777929741	1.1332662310089807	-0.9453602156648339	1.472165374740709	0.6407691785846749	1.184449427068408	-0.22870374602439178	1.3453220278057931	1.4465931144201227
squirrel1	-0.27432044559616675	-0.02878478431250086	0.0816449878865558	-0.6871780054963925	0.6325024737193754	-0.35942816029731284	1.1180809158580622	0.5519685996148863	1.167206493390077	-0.5503875033534329	-1.020402333251207	0.46228094185476953	-0.3754595687010931	-0.5998963384871112	-0.35145607850095784	-0.4896537128835401	0.796453417107516	-2.0832428040902697	-0.2732991778314847	0.4346528440408463	-0.5106487907644232	0.2716867183283745	-0.83153846455758	-0.6510724951092722	-0.37636817566745284	-1.4936597856037517	-2.8559915716221402	1.056973251557858	-0.9941709330779404	0.9354290531449311	-1.3835467315476473	-0.9433904822624053	0.20615664226258934	0.3339474637004439	-0.7816430878159555	-0.8675368200215077
shelves1	-0.30548536525257713	-0.7069503468845164	1.1269114559087765	0.971009224064532	-0.39682053654788113	-0.19875706948976032	2.7991738649099145	1.785506597789669	1.0410126537811792	-0.06521304566331636	-0.44709528368032736	0.6033307559469465	-0.7340544472373423	-0.8577906612328284	-1.3614984674016954	-0.33710950985244903	0.8751322455266104	-2.156567414857099	0.6578755844538231	0.32644363988890596	-1.3371785307020043	0.8453711855140932	-1.0521981965070573	-1.1376844282894412	-0.8015441774078828	-1.033587777929741	1.056973251557858	-2.8559915716221402	-0.6429282697492849	1.9146661813495232	-1.2755554126519653	-0.7133553698198893	0.17718006100674785	1.0025672645750823	-1.0499935798258975	-0.5528237768763987
food1	0.26239226069555166	0.6715592237238858	-0.9424795298302868	-1.0340159068425832	-0.07181097226511204	1.1117457247446272	-0.7106599214983744	0.19419354599298277	0.7146391192349468	1.4746508981672923	0.41753773549978646	0.3166915814629118	1.0732989646408946	-0.058299896053701256	0.5068945558962634	1.2518619159071411	0.9508873832511199	0.4692457208013951	0.1552531457167061	0.6602957493500259	0.447830774414227	0.7991392127335838	1.1430694275602318	-0.4955551400898504	-0.9886622942474464	1.1332662310089807	-0.9941709330779404	-0.6429282697492849	-2.8559915716221402	-1.0379056163526088	0.9374221269843204	0.42074681570849665	0.4935091987489928	-0.2233249609050813	1.1977134606534143	1.4662551968617277
shoppingcart2	-0.6698523683408667	-1.3335007753490562	1.219937894068612	0.6498015738554938	-0.1474271128730838	-0.4965040273399012	1.216684685600894	1.0294505238821046	0.1586032007669765	-1.120095661947922	-0.8891602534307659	-0.03001505770012788	-1.711824848992529	-1.1587132894961563	-2.0004636473387407	-0.9062003530273373	-0.35688564677385354	-2.2606938930443223	-0.6400356185855166	-0.17163536582775146	-1.3407582708980919	0.25490416343331185	-1.2014284809522844	-1.6101474412338272	-0.36909474970177936	-0.9453602156648339	0.9354290531449311	1.9146661813495232	-1.0379056163526088	-2.8559915716221402	-1.6163541598302664	-2.175557873974304	0.21670285746131923	1.490337002870915	-1.1778165187825291	-1.5218744768178214
crab1	0.4855810233824297	1.3972522811880155	-1.2242222964759863	-0.83440330426768	-0.6553944077063837	0.9894818491068481	-0.8510153231013828	-0.8501086920814142	-0.5519605367393986	1.5040167695456863	0.8943289174594082	-0.6306545250123562	0.6721244597059669	-0.31368684827437804	0.9726065881022651	-0.17366233672816286	0.7094881146046643	1.9155503459575127	0.9171324458129406	-0.4942449527883051	1.5639233662847571	0.5191808718083478	0.8107630150690187	0.5528770566723298	-0.5239687203184544	1.472165374740709	-1.3835467315476473	-1.2755554126519653	0.9374221269843204	-1.6163541598302664	-2.8559915716221402	1.0594272222008632	0.16367075851614354	-1.6093613414137617	1.3580241174638998	1.9262807837443994
rubberduck3	1.263304185975481	1.8882359975453435	-1.796100825954187	-0.5221830052447114	-0.9526569953397588	0.43145182893407247	0.0021610110311631554	-1.2769201540843673	1.1629981494719983	0.6230972655056026	-0.5128736643300335	0.2992868673335934	1.4002493921473629	-0.38710307252532816	1.4229324924200715	0.6583569934328748	1.2471337578458672	0.003911262810285888	1.5317597612558616	0.5834546276363666	-0.2524964031463748	0.3237827884032839	-0.0774459964008965	1.8311101664231768	-1.0934306921611527	0.6407691785846749	-0.9433904822624053	-0.7133553698198893	0.42074681570849665	-2.175557873974304	1.0594272222008632	-2.8559915716221402	-0.5359445165899678	-1.4957049371038755	0.01575313444384943	2.2980214862393384
squirrel2	0.5829278874638428	0.8904942130506627	0.024308687315114205	-0.9753662491747388	0.35926292574983454	-0.04211226241788748	0.24110212310447032	0.8194229703079918	0.31682113165626186	-0.040470180827661684	0.7898257515553203	0.49455307447765534	-0.4304004779117516	-0.7931196595975188	0.22420595376238078	-0.3409688455656905	0.643299111197081	-0.09619461371166878	0.1220543494982536	-0.16500443717970403	-0.2031577915828899	0.220366242027193	1.2851892591400225	-0.6800335752184338	-0.15090985157659328	1.184449427068408	0.20615664226258934	0.17718006100674785	0.4935091987489928	0.21670285746131923	0.16367075851614354	-0.5359445165899678	-2.8559915716221402	1.5274939796243705	-0.5761276659399486	0.5252643206192168
tree3	-0.7934134442147924	-0.6167087582085695	0.44894444070247264	-0.7211886082002976	0.5550359763340289	0.3217616107350633	0.8039540402044716	1.512715153461619	0.22286610052855466	-0.7074117605184864	-0.8823800337179363	2.0650122413824055	-0.7629923476741336	-1.0773265435544641	-1.5808032998563255	-0.5887493150516979	-0.136986751436958	-1.5806337578414837	-0.5842040227879752	-0.17683538689370382	-0.3871954549844713	-0.38377090795160723	-0.7106237561613247	-1.1713931024877258	-1.3576508156392042	-0.22870374602439178	0.3339474637004439	1.0025672645750823	-0.2233249609050813	1.490337002870915	-1.6093613414137617	-1.4957049371038755	1.5274939796243705	-2.8559915716221402	-0.882670195718617	-1.169227618549361
seabird3	-0.41899357005921856	0.2786543294729413	-0.9431210641386258	-0.8994095951445378	-0.8352530909201726	0.8932963565081425	-0.8722083760394347	-0.44770238407781854	-0.2793144071126683	1.6812511618778225	0.580263412971952	-0.3918336204274735	0.8350280481303247	-0.26615569462874195	-0.14067959534944527	-0.4638560200203995	0.834341266530498	0.5885517953594467	0.016474502819362958	-0.7530736313739662	1.0972020503232802	0.5689981313702717	0.3531010692560249	-0.5713918108509279	-0.477543306284968	1.3453220278057931	-0.7816430878159555	-1.0499935798258975	1.1977134606534143	-1.1778165187825291	1.3580241174638998	0.01575313444384943	-0.5761276659399486	-0.882670195718617	-2.8559915716221402	1.165931938268149
shelves3	2.461652107350605	1.8829120783925377	-0.5474133875401032	-0.6377673238192971	-0.4001532042400569	0.8523610369405745	-0.14066763173204883	-0.6424112819914506	1.004959994635193	1.3077857660067316	1.4965098661304836	0.09276819810856156	1.6738102326309363	0.7418043997715497	2.3678780237036374	1.0571347903364594	2.5012229217911495	1.801710732742239	1.0342486739390468	0.5432583469993594	1.3646857634101246	0.8056674560379207	1.8015203311863488	1.2380981892452203	0.018793056416390626	1.4465931144201227	-0.8675368200215077	-0.5528237768763987	1.4662551968617277	-1.5218744768178214	1.9262807837443994	2.2980214862393384	0.5252643206192168	-1.169227618549361	1.165931938268149	-2.8559915716221402
