# Supplementary material for: Infants have rich visual categories in ventrotemporal cortex at 2 months of age
Source: Nat Neurosci. 2026 Feb 2;29(3):693–702. doi: 10.1038/s41593-025-02187-8 (PMC12971487; doi:10.1038/s41593-025-02187-8)
Supplement: Supplementary file 14 — One .csv file for each RSM plot from seven layers of untrained/randomly initialized AlexNet. [file 41593_2025_2187_MOESM14_ESM.zip › ODoherty_ED_Fig5/alexnet_untrained_layer-conv1_rdm.csv]

	fence1	dishware2	shoppingcart3	towel2	towel1	food2	tree2	fence3	dishware3	crab3	towel3	tree1	crab2	cat2	dishware1	cat1	shelves2	seabird2	fence2	rubberduck2	seabird1	food3	shoppingcart1	rubberduck1	cat3	squirrel3	squirrel1	shelves1	food1	shoppingcart2	crab1	rubberduck3	squirrel2	tree3	seabird3	shelves3
fence1	-0.5949420241270464	1.2934240333274787	-1.125539277902317	-1.1281102380651422	-0.030144312138480074	-0.45907202563744254	-1.4199384608228882	-1.1531952225130955	-0.1157652504009844	0.29850249858170524	0.06291039606046445	0.30769071603269155	0.7563750010865329	0.5216015951949257	1.7673370066904812	0.6967716850782901	0.313905841698108	1.1773778801076888	0.1975520126963149	0.3236772705189935	0.8294952474986352	-0.38238200029651126	1.208544678198221	0.44263744323740073	-0.2322461065460878	0.5831387346752903	-1.055937462836364	-2.0391790037117423	0.5604375877349109	-2.0792540011800207	0.9142815390531417	1.2202352663057157	0.03008952404882842	-1.2371120006562133	0.220659279039976	1.6679326657180038
dishware2	1.2934240333274787	-0.5949420241270464	-1.4920193834292488	-0.6189125484889276	-0.14703927939631464	0.7993000346005634	-0.8597008873163857	-0.9474837343469673	0.2054695489757658	0.8660626481723448	0.37260622145008265	0.4131614628980942	0.9199555813213135	0.10594085261958097	2.6791745098296436	1.2277230060919964	0.7854247440955595	0.8574136861584767	0.8380434763085729	1.497000141458504	0.5811532585362584	-0.5285974789186016	1.1168910966309715	0.9453768946568282	-1.060228796385015	1.8768440737732888	-0.3902892168839138	-1.6260281994569825	0.662435718852628	-1.9267875780554105	2.008895521402396	2.426625576379075	0.45393666323195936	-0.8391908510170759	0.5776830624100233	1.9047318202580243
shoppingcart3	-1.125539277902317	-1.4920193834292488	-0.5949420241270464	-1.2773921337683058	-0.7249075307557468	-0.42374755968823724	-0.7608530366180473	-0.06623084328602134	-1.3160624459361598	-0.7722944581724696	-0.11553245371427645	-1.1022260082126003	-1.2421469958482942	-0.12948966782965662	-1.0816190149570457	-0.6831367776893389	-1.542164663100386	-0.5402823863644821	-1.1583867430859458	-0.6161592272699286	-0.31636622079503807	-1.3564332054784836	-0.2224336421207802	-1.1410877622832607	-0.5983917791781316	-0.8733537470300282	-0.2745692727735292	-0.24878569786654922	-0.7798547287853802	0.26405702584821394	-0.8135682477519799	-1.9497357258508161	-0.4911610718477497	0.40754933595423676	-0.6860739634682941	-1.0411733556002927
towel2	-1.1281102380651422	-0.6189125484889276	-1.2773921337683058	-0.5949420241270464	-0.29628950809984506	-0.4656056679563852	-0.34948972855791943	-1.1066870654414718	-0.4912153198261699	-0.7010047286866942	-0.8512464678184672	-2.097963257714458	-0.6452038168977883	-1.6398503986170778	-1.580417893232567	-0.9331166525647302	-0.7981985775206348	-1.4700528380317872	0.08609148524204756	-1.0257197994445695	-1.2100507645356653	-0.5489379324142866	-2.1003578944876704	-0.3066740464855222	-1.1925552388191338	-0.6989238586827788	-1.0357376683767774	-0.11900178665664905	-1.2889120812978183	-0.020124061398202886	-0.7213718303913164	-0.33411831164997785	-1.6286743729284061	-1.232009140703041	-0.6992837576716913	-1.2849220885862889
towel1	-0.030144312138480074	-0.14703927939631464	-0.7249075307557468	-0.29628950809984506	-0.5949420241270464	-0.1704647801544244	-0.6236163690461485	0.20941400105291788	0.1680126440206423	0.19979522909913006	-0.0801353845083114	0.8951744500060452	0.392860408022275	0.8220313142297004	0.3505101022656251	-0.042992995833571614	-0.1446261128501174	0.4995952350192124	0.20697143354998537	1.1379773315767963	1.24074876575072	0.06496481100191356	0.6711950296175117	0.4792641132630498	0.9567726384468082	-0.07846220185023763	1.1913928557608722	-0.9612511990550204	0.4020626214417668	-0.7122975272256129	0.2549622368345287	-0.2248748326799722	0.24961681783306294	0.6910675396687208	-0.054172423014924885	0.05970775287358482
food2	-0.45907202563744254	0.7993000346005634	-0.42374755968823724	-0.4656056679563852	-0.1704647801544244	-0.5949420241270464	-0.7010488145904349	-0.13325845215977883	-0.4217128414739075	0.2513382141773715	-0.2670415251942311	-0.1382148263283997	0.7185080944302233	-0.014356687990741995	-0.2994419385451152	0.07542269034992914	0.3598106789650146	0.9137467167391101	0.23047669235268434	-0.12435030286762766	1.2991557717884632	-0.6142431060784989	0.17288677392298776	0.8141202618563285	-0.6657541716778509	0.8871436076420879	-0.2549402801618869	-1.0118370980353266	0.2389081141582745	-0.3898414527949337	1.2143610156523756	0.7855349210659677	0.041755008748081676	0.93742015905121	1.0976318451354494	0.441949141589674
tree2	-1.4199384608228882	-0.8597008873163857	-0.7608530366180473	-0.34948972855791943	-0.6236163690461485	-0.7010488145904349	-0.5949420241270464	0.45520022942341576	0.3914579855785006	-0.6943598511412871	-0.9020205804642258	-0.4351422900270977	-1.2146631126829064	-1.0194895875635956	-1.4532611360998016	-0.6560012773311059	-0.3960774406212888	-2.0451918199450634	0.04368232408087961	0.5298577280069456	-1.8361563426906744	-0.2966532412307254	-1.8262266324779437	-0.802263555828632	-1.2708038625619973	-1.3915889661619458	0.434146744076824	1.1142663116532594	-1.4506856549579583	-0.41570318156487074	-1.4387965607123085	-0.1298227408796994	-0.7014693081483406	0.17284473133803444	-1.4990755130505597	-1.2622260997286292
fence3	-1.1531952225130955	-0.9474837343469673	-0.06623084328602134	-1.1066870654414718	0.20941400105291788	-0.13325845215977883	0.45520022942341576	-0.5949420241270464	-0.4820682705999826	-0.08823882446015087	0.5305922911659222	-0.17839126010041792	-0.9790541998269006	-0.2035949381533953	-0.7327689064023042	-0.3060862089339568	-0.117295510157597	-0.732012691159459	-0.16518243449670159	-0.3984023323421262	-0.2974077049534014	-0.5693109246419497	-0.36054610019046746	-1.2075064653927847	-1.0081440613092496	-0.6033240363716565	0.5424192287432416	0.49029544407229936	-0.793577652751375	0.11148102503905886	-0.8644252478078017	-1.487726920952162	0.272721156777405	1.0240456389707049	-0.6816080879551872	-1.1601068143940865
dishware3	-0.1157652504009844	0.2054695489757658	-1.3160624459361598	-0.4912153198261699	0.1680126440206423	-0.4217128414739075	0.3914579855785006	-0.4820682705999826	-0.5949420241270464	-0.1537716379600082	-0.93094950153269	0.1283203007213756	0.5976605659651576	-0.11429864831183703	0.18298723964056676	0.33891749681636524	0.37839132961207717	-0.7721361086923396	-0.017396238294557997	0.7581846636127348	0.087890052030108	-0.39046037185602894	-0.4136450336101513	-0.5703564558717196	-0.7030109110641698	-0.9777445045462381	0.9034621592317893	-0.45543941997261655	0.04609931975072823	-0.5989189749038449	-0.7387439646382822	1.2133652772157597	-0.2265910408811763	-0.062360609983022286	-0.3690613952756417	0.21840575038893545
crab3	0.29850249858170524	0.8660626481723448	-0.7722944581724696	-0.7010047286866942	0.19979522909913006	0.2513382141773715	-0.6943598511412871	-0.08823882446015087	-0.1537716379600082	-0.5949420241270464	1.12414951006673	-0.35913125466941526	0.5876199546811073	0.5275394248497396	1.2481952298163925	0.4636757533414037	0.2521095748547408	1.4475112218925963	1.7817917378957362	0.5038143602013717	1.181731235378039	0.09306111830298819	1.202155256635649	0.4874655879237364	-0.8237062854011232	1.5500818127890694	-0.7488680232136357	-1.375003818189656	0.6025540141359963	-1.7385905380627384	1.688337657627259	1.1179374049774744	0.12144856272698776	-0.7684476548054652	1.1824574395827658	0.9550392791079588
towel3	0.06291039606046445	0.37260622145008265	-0.11553245371427645	-0.8512464678184672	-0.0801353845083114	-0.2670415251942311	-0.9020205804642258	0.5305922911659222	-0.93094950153269	1.12414951006673	-0.5949420241270464	-1.3288978943215735	-0.2653865101814393	1.4047978134613088	0.29543803771609645	0.49936863846972634	-0.23507121991159619	1.211507119270398	0.37430746240743906	-1.138303556626858	0.5081022525719914	-0.43193301391162997	1.9458469765221185	-1.269102720414924	-0.6193553525843868	1.2591786163022083	-1.325770434378235	-1.457829911746962	0.44743558955321644	-1.2834492526777304	1.0729649730757966	-0.8259437506146396	0.7466098829315005	-0.5262304101876267	0.7122717073118683	0.7486329793866129
tree1	0.30769071603269155	0.4131614628980942	-1.1022260082126003	-2.097963257714458	0.8951744500060452	-0.1382148263283997	-0.4351422900270977	-0.17839126010041792	0.1283203007213756	-0.35913125466941526	-1.3288978943215735	-0.5949420241270464	0.3753055300997606	0.0790800197791234	0.6267913993270239	-0.01164984920146275	0.0768408800230537	-0.16111041675065582	-0.048904575868596145	0.4805118811695486	0.6309415757005002	-0.8888978221944162	0.09630404198654345	0.09963694721278749	-0.5525755968642216	-0.5033030900370948	0.20571437859731956	-0.8164225785663631	-0.0029294590506653887	-1.194977571086745	-0.230829068697443	0.9715873800069553	-0.12581482086539333	1.7872261884382687	-0.28524833061085214	0.07431525603068624
crab2	0.7563750010865329	0.9199555813213135	-1.2421469958482942	-0.6452038168977883	0.392860408022275	0.7185080944302233	-1.2146631126829064	-0.9790541998269006	0.5976605659651576	0.5876199546811073	-0.2653865101814393	0.3753055300997606	-0.5949420241270464	-0.08704684293538745	2.118793187691208	0.3768789207856835	0.9930964352233881	1.3195581889884664	1.2353791038401924	0.8307788185406177	1.7368006582161448	-0.45132200769301783	0.8163568729202529	1.0515919707366126	0.8922404873938458	-0.026443752932773453	-0.2633259884176194	-1.5160996259192276	1.2125535826781495	-1.899654619312542	1.37232789748425	1.8753307591294457	-0.6887337783970954	-0.8959921662588645	1.286227158073853	1.797601306225789
cat2	0.5216015951949257	0.10594085261958097	-0.12948966782965662	-1.6398503986170778	0.8220313142297004	-0.014356687990741995	-1.0194895875635956	-0.2035949381533953	-0.11429864831183703	0.5275394248497396	1.4047978134613088	0.0790800197791234	-0.08704684293538745	-0.5949420241270464	0.15261494979536594	0.9655385868939906	0.2606018407598771	0.6209125450002698	0.20961752277790335	0.10577125768759349	1.1122575337197023	-0.42824794395773624	1.4140734336944383	-0.7184340916060383	-0.15939807605691586	0.33668800456735215	-0.6435881204142947	-1.8667510076831577	0.44342461472510075	-1.455490298322028	0.55668317288477	0.34418163334876806	0.05894351243455319	-0.035520157312828364	0.2612240361656265	1.089131387155973
dishware1	1.7673370066904812	2.6791745098296436	-1.0816190149570457	-1.580417893232567	0.3505101022656251	-0.2994419385451152	-1.4532611360998016	-0.7327689064023042	0.18298723964056676	1.2481952298163925	0.29543803771609645	0.6267913993270239	2.118793187691208	0.15261494979536594	-0.5949420241270464	0.9536180856348658	0.6651325929937402	1.6534042480260034	1.5569474573514586	1.2208709893495886	1.8795373210365225	-0.4866384818228883	1.8224842642506935	1.4691302398204964	-0.15089634927533077	0.8165819051278096	0.047644672960957896	-1.9933301125975007	0.9091416342824639	-2.3213384698872277	1.7621001643419827	1.7311378962451338	0.08608166464605448	-1.278284408185196	0.44648983657217495	2.1565603454611617
cat1	0.6967716850782901	1.2277230060919964	-0.6831367776893389	-0.9331166525647302	-0.042992995833571614	0.07542269034992914	-0.6560012773311059	-0.3060862089339568	0.33891749681636524	0.4636757533414037	0.49936863846972634	-0.01164984920146275	0.3768789207856835	0.9655385868939906	0.9536180856348658	-0.5949420241270464	0.06386255045505514	0.17649729937435066	0.3871706899174867	0.9791890758350008	0.3201181733245129	-0.09580935676982773	0.9308722091623789	0.12185197248756612	-0.8201627108924306	0.8826193877582862	-0.6107749858508233	-1.4634745532472657	1.3616600569562922	-1.3674093670347625	0.6153164537292506	1.1987747652847127	-0.11617646694080204	-0.2955230474717203	-0.04152760679949424	1.1346752136660962
shelves2	0.313905841698108	0.7854247440955595	-1.542164663100386	-0.7981985775206348	-0.1446261128501174	0.3598106789650146	-0.3960774406212888	-0.117295510157597	0.37839132961207717	0.2521095748547408	-0.23507121991159619	0.0768408800230537	0.9930964352233881	0.2606018407598771	0.6651325929937402	0.06386255045505514	-0.5949420241270464	0.7401771711766794	0.06046736977087814	0.012742948837439943	0.6781332470638957	0.07229845199775689	0.41775766900314265	0.30291755833877554	-0.6493328750328153	-0.11519569751311541	0.1676566454999431	-1.0481356681363327	-0.07893207194227309	-1.590495980373855	0.47502711848749307	1.0495750973191298	-0.08223955801456365	-0.5904813324287799	0.6417958350031819	1.7006851612804357
seabird2	1.1773778801076888	0.8574136861584767	-0.5402823863644821	-1.4700528380317872	0.4995952350192124	0.9137467167391101	-2.0451918199450634	-0.732012691159459	-0.7721361086923396	1.4475112218925963	1.211507119270398	-0.16111041675065582	1.3195581889884664	0.6209125450002698	1.6534042480260034	0.17649729937435066	0.7401771711766794	-0.5949420241270464	0.7686105641367063	-0.23118995507127454	3.2124856632916443	-0.4105223040580574	2.519317657362658	1.0069555847420768	0.9076009738583602	1.5106163909141554	-1.3041606257841756	-2.1897923159314354	1.374695956049868	-1.9196246984345842	2.719911711368507	0.792625860032605	1.1228142323466304	-0.598393161683707	1.5014177088011664	2.397916044178879
fence2	0.1975520126963149	0.8380434763085729	-1.1583867430859458	0.08609148524204756	0.20697143354998537	0.23047669235268434	0.04368232408087961	-0.16518243449670159	-0.017396238294557997	1.7817917378957362	0.37430746240743906	-0.048904575868596145	1.2353791038401924	0.20961752277790335	1.5569474573514586	0.3871706899174867	0.06046736977087814	0.7686105641367063	-0.5949420241270464	0.6997932297271343	0.516270953824298	-0.138064655366772	0.46888596860192916	0.7626390584463045	-0.39320953272132525	0.6998793232638024	-0.6737628886841356	-0.601626387904966	0.2296245551831312	-1.5587687830156165	1.514001744312897	2.1517992065941023	-0.21887519830385	-0.7384493841080961	0.19147336648535204	0.6298950289974689
rubberduck2	0.3236772705189935	1.497000141458504	-0.6161592272699286	-1.0257197994445695	1.1379773315767963	-0.12435030286762766	0.5298577280069456	-0.3984023323421262	0.7581846636127348	0.5038143602013717	-1.138303556626858	0.4805118811695486	0.8307788185406177	0.10577125768759349	1.2208709893495886	0.9791890758350008	0.012742948837439943	-0.23118995507127454	0.6997932297271343	-0.5949420241270464	-0.19410547732782207	0.040609410118985084	0.20005030068087523	0.7239048782434664	-0.45159397145627556	0.16542923407782306	0.4814912786075578	-0.5654026347937171	0.7201721739299572	-0.8801490322555117	0.40713168770693775	1.8062966954238866	-0.33815650441679845	-0.18230378142892617	-0.3199774595144899	0.8635144961609722
seabird1	0.8294952474986352	0.5811532585362584	-0.31636622079503807	-1.2100507645356653	1.24074876575072	1.2991557717884632	-1.8361563426906744	-0.2974077049534014	0.087890052030108	1.181731235378039	0.5081022525719914	0.6309415757005002	1.7368006582161448	1.1122575337197023	1.8795373210365225	0.3201181733245129	0.6781332470638957	3.2124856632916443	0.516270953824298	-0.19410547732782207	-0.5949420241270464	-0.6674642418550326	2.065489770196078	1.2960514660316305	0.9191282032190624	0.5554328513741573	-0.0676288095478243	-1.9158527112261092	1.1660541731379515	-1.4295588581422305	2.221190974389079	0.22862105342064443	0.5348639502006551	0.7723993713371518	1.8698158913109408	1.4965258091324074
food3	-0.38238200029651126	-0.5285974789186016	-1.3564332054784836	-0.5489379324142866	0.06496481100191356	-0.6142431060784989	-0.2966532412307254	-0.5693109246419497	-0.39046037185602894	0.09306111830298819	-0.43193301391162997	-0.8888978221944162	-0.45132200769301783	-0.42824794395773624	-0.4866384818228883	-0.09580935676982773	0.07229845199775689	-0.4105223040580574	-0.138064655366772	0.040609410118985084	-0.6674642418550326	-0.5949420241270464	-0.39326935343886255	-0.027730091663024745	-0.46922383714051885	-0.002820402696429363	-0.4052162000095311	-0.8968118649242702	-0.04940250586448155	-1.1131671118669832	0.06607115976773566	0.5563782500601868	-0.6118509915248765	-0.9815158032250189	-0.1445936914211023	0.07554119354071136
shoppingcart1	1.208544678198221	1.1168910966309715	-0.2224336421207802	-2.1003578944876704	0.6711950296175117	0.17288677392298776	-1.8262266324779437	-0.36054610019046746	-0.4136450336101513	1.202155256635649	1.9458469765221185	0.09630404198654345	0.8163568729202529	1.4140734336944383	1.8224842642506935	0.9308722091623789	0.41775766900314265	2.519317657362658	0.46888596860192916	0.20005030068087523	2.065489770196078	-0.39326935343886255	-0.5949420241270464	0.007444631230476492	0.3951451911319529	1.3430853692465234	-0.9882108413605023	-2.2635825659273	1.3409688521050267	-2.02754101612079	1.9420548720676991	0.24255277786567955	1.3816328128907944	-0.4982949658866645	0.8889721424692554	1.912070493147974
rubberduck1	0.44263744323740073	0.9453768946568282	-1.1410877622832607	-0.3066740464855222	0.4792641132630498	0.8141202618563285	-0.802263555828632	-1.2075064653927847	-0.5703564558717196	0.4874655879237364	-1.269102720414924	0.09963694721278749	1.0515919707366126	-0.7184340916060383	1.4691302398204964	0.12185197248756612	0.30291755833877554	1.0069555847420768	0.7626390584463045	0.7239048782434664	1.2960514660316305	-0.027730091663024745	0.007444631230476492	-0.5949420241270464	-0.4026657169187921	0.4879203842507241	-0.5385002961275746	-1.4047947765758644	0.26001155513751806	-1.6409365223633152	1.3754080842049474	2.7490301203488605	-0.7393553794737573	-0.8151119159190466	0.008781143291777455	1.2657502801714904
cat3	-0.2322461065460878	-1.060228796385015	-0.5983917791781316	-1.1925552388191338	0.9567726384468082	-0.6657541716778509	-1.2708038625619973	-1.0081440613092496	-0.7030109110641698	-0.8237062854011232	-0.6193553525843868	-0.5525755968642216	0.8922404873938458	-0.15939807605691586	-0.15089634927533077	-0.8201627108924306	-0.6493328750328153	0.9076009738583602	-0.39320953272132525	-0.45159397145627556	0.9191282032190624	-0.46922383714051885	0.3951451911319529	-0.4026657169187921	-0.5949420241270464	-1.1537043794403996	0.12143706678362319	-1.0721425664149957	0.39207632378211366	-0.6633974053594619	-0.15528983148344253	-0.8855178973021157	-0.028065749865375886	-1.1287197285072132	0.13637389562035052	0.10217696763154895
squirrel3	0.5831387346752903	1.8768440737732888	-0.8733537470300282	-0.6989238586827788	-0.07846220185023763	0.8871436076420879	-1.3915889661619458	-0.6033240363716565	-0.9777445045462381	1.5500818127890694	1.2591786163022083	-0.5033030900370948	-0.026443752932773453	0.33668800456735215	0.8165819051278096	0.8826193877582862	-0.11519569751311541	1.5106163909141554	0.6998793232638024	0.16542923407782306	0.5554328513741573	-0.002820402696429363	1.3430853692465234	0.4879203842507241	-1.1537043794403996	-0.5949420241270464	-1.6914433600325738	-1.6267032402295283	0.8556125820966277	-1.3372442936594542	1.9545790990739107	1.554408935531259	0.669962245809866	-0.18349325815112993	1.950550135379457	1.6417454313500788
squirrel1	-1.055937462836364	-0.3902892168839138	-0.2745692727735292	-1.0357376683767774	1.1913928557608722	-0.2549402801618869	0.434146744076824	0.5424192287432416	0.9034621592317893	-0.7488680232136357	-1.325770434378235	0.20571437859731956	-0.2633259884176194	-0.6435881204142947	0.047644672960957896	-0.6107749858508233	0.1676566454999431	-1.3041606257841756	-0.6737628886841356	0.4814912786075578	-0.0676288095478243	-0.4052162000095311	-0.9882108413605023	-0.5385002961275746	0.12143706678362319	-1.6914433600325738	-0.5949420241270464	0.11315938706866707	-1.2072015610155995	0.4891204358100197	-1.2926264148583377	-1.0579324011508517	0.2154421629650505	0.682025474595162	-0.8759218152047932	-1.2833538872348975
shelves1	-2.0391790037117423	-1.6260281994569825	-0.24878569786654922	-0.11900178665664905	-0.9612511990550204	-1.0118370980353266	1.1142663116532594	0.49029544407229936	-0.45543941997261655	-1.375003818189656	-1.457829911746962	-0.8164225785663631	-1.5160996259192276	-1.8667510076831577	-1.9933301125975007	-1.4634745532472657	-1.0481356681363327	-2.1897923159314354	-0.601626387904966	-0.5654026347937171	-1.9158527112261092	-0.8968118649242702	-2.2635825659273	-1.4047947765758644	-1.0721425664149957	-1.6267032402295283	0.11315938706866707	-0.5949420241270464	-1.6037679637582845	0.43294559298255003	-1.8063465249999837	-1.1611251537179175	-0.890247273160043	0.2533112693091134	-1.7542200394705414	-1.8837745620000377
food1	0.5604375877349109	0.662435718852628	-0.7798547287853802	-1.2889120812978183	0.4020626214417668	0.2389081141582745	-1.4506856549579583	-0.793577652751375	0.04609931975072823	0.6025540141359963	0.44743558955321644	-0.0029294590506653887	1.2125535826781495	0.44342461472510075	0.9091416342824639	1.3616600569562922	-0.07893207194227309	1.374695956049868	0.2296245551831312	0.7201721739299572	1.1660541731379515	-0.04940250586448155	1.3409688521050267	0.26001155513751806	0.39207632378211366	0.8556125820966277	-1.2072015610155995	-1.6037679637582845	-0.5949420241270464	-1.5362191674301158	1.2357795285095472	1.1841253291249618	0.18250963867581174	-0.6157719721720275	1.0657124709498822	1.4166965145514956
shoppingcart2	-2.0792540011800207	-1.9267875780554105	0.26405702584821394	-0.020124061398202886	-0.7122975272256129	-0.3898414527949337	-0.41570318156487074	0.11148102503905886	-0.5989189749038449	-1.7385905380627384	-1.2834492526777304	-1.194977571086745	-1.899654619312542	-1.455490298322028	-2.3213384698872277	-1.3674093670347625	-1.590495980373855	-1.9196246984345842	-1.5587687830156165	-0.8801490322555117	-1.4295588581422305	-1.1131671118669832	-2.02754101612079	-1.6409365223633152	-0.6633974053594619	-1.3372442936594542	0.4891204358100197	0.43294559298255003	-1.5362191674301158	-0.5949420241270464	-1.974817404373425	-2.384244488640531	-0.5029410770100923	1.1941426364404883	-1.3347193732388878	-2.178335835707247
crab1	0.9142815390531417	2.008895521402396	-0.8135682477519799	-0.7213718303913164	0.2549622368345287	1.2143610156523756	-1.4387965607123085	-0.8644252478078017	-0.7387439646382822	1.688337657627259	1.0729649730757966	-0.230829068697443	1.37232789748425	0.55668317288477	1.7621001643419827	0.6153164537292506	0.47502711848749307	2.719911711368507	1.514001744312897	0.40713168770693775	2.221190974389079	0.06607115976773566	1.9420548720676991	1.3754080842049474	-0.15528983148344253	1.9545790990739107	-1.2926264148583377	-1.8063465249999837	1.2357795285095472	-1.974817404373425	-0.5949420241270464	1.821973103541997	0.6926692940953711	-0.8384073430287838	1.8663621921554678	2.008222287575821
rubberduck3	1.2202352663057157	2.426625576379075	-1.9497357258508161	-0.33411831164997785	-0.2248748326799722	0.7855349210659677	-0.1298227408796994	-1.487726920952162	1.2133652772157597	1.1179374049774744	-0.8259437506146396	0.9715873800069553	1.8753307591294457	0.34418163334876806	1.7311378962451338	1.1987747652847127	1.0495750973191298	0.792625860032605	2.1517992065941023	1.8062966954238866	0.22862105342064443	0.5563782500601868	0.24255277786567955	2.7490301203488605	-0.8855178973021157	1.554408935531259	-1.0579324011508517	-1.1611251537179175	1.1841253291249618	-2.384244488640531	1.821973103541997	-0.5949420241270464	-0.43214091129584714	-1.3669008542639325	0.6752639955530385	2.5440082765327108
squirrel2	0.03008952404882842	0.45393666323195936	-0.4911610718477497	-1.6286743729284061	0.24961681783306294	0.041755008748081676	-0.7014693081483406	0.272721156777405	-0.2265910408811763	0.12144856272698776	0.7466098829315005	-0.12581482086539333	-0.6887337783970954	0.05894351243455319	0.08608166464605448	-0.11617646694080204	-0.08223955801456365	1.1228142323466304	-0.21887519830385	-0.33815650441679845	0.5348639502006551	-0.6118509915248765	1.3816328128907944	-0.7393553794737573	-0.028065749865375886	0.669962245809866	0.2154421629650505	-0.890247273160043	0.18250963867581174	-0.5029410770100923	0.6926692940953711	-0.43214091129584714	-0.5949420241270464	1.285263576585296	-0.6648493884948213	0.39255247343027844
tree3	-1.2371120006562133	-0.8391908510170759	0.40754933595423676	-1.232009140703041	0.6910675396687208	0.93742015905121	0.17284473133803444	1.0240456389707049	-0.062360609983022286	-0.7684476548054652	-0.5262304101876267	1.7872261884382687	-0.8959921662588645	-0.035520157312828364	-1.278284408185196	-0.2955230474717203	-0.5904813324287799	-0.598393161683707	-0.7384493841080961	-0.18230378142892617	0.7723993713371518	-0.9815158032250189	-0.4982949658866645	-0.8151119159190466	-1.1287197285072132	-0.18349325815112993	0.682025474595162	0.2533112693091134	-0.6157719721720275	1.1941426364404883	-0.8384073430287838	-1.3669008542639325	1.285263576585296	-0.5949420241270464	-0.5417017493757468	-1.0985133305076424
seabird3	0.220659279039976	0.5776830624100233	-0.6860739634682941	-0.6992837576716913	-0.054172423014924885	1.0976318451354494	-1.4990755130505597	-0.6816080879551872	-0.3690613952756417	1.1824574395827658	0.7122717073118683	-0.28524833061085214	1.286227158073853	0.2612240361656265	0.44648983657217495	-0.04152760679949424	0.6417958350031819	1.5014177088011664	0.19147336648535204	-0.3199774595144899	1.8698158913109408	-0.1445936914211023	0.8889721424692554	0.008781143291777455	0.13637389562035052	1.950550135379457	-0.8759218152047932	-1.7542200394705414	1.0657124709498822	-1.3347193732388878	1.8663621921554678	0.6752639955530385	-0.6648493884948213	-0.5417017493757468	-0.5949420241270464	1.398850995432046
shelves3	1.6679326657180038	1.9047318202580243	-1.0411733556002927	-1.2849220885862889	0.05970775287358482	0.441949141589674	-1.2622260997286292	-1.1601068143940865	0.21840575038893545	0.9550392791079588	0.7486329793866129	0.07431525603068624	1.797601306225789	1.089131387155973	2.1565603454611617	1.1346752136660962	1.7006851612804357	2.397916044178879	0.6298950289974689	0.8635144961609722	1.4965258091324074	0.07554119354071136	1.912070493147974	1.2657502801714904	0.10217696763154895	1.6417454313500788	-1.2833538872348975	-1.8837745620000377	1.4166965145514956	-2.178335835707247	2.008222287575821	2.5440082765327108	0.39255247343027844	-1.0985133305076424	1.398850995432046	-0.5949420241270464
