# Supplementary material for: Infants have rich visual categories in ventrotemporal cortex at 2 months of age
Source: Nat Neurosci. 2026 Feb 2;29(3):693–702. doi: 10.1038/s41593-025-02187-8 (PMC12971487; doi:10.1038/s41593-025-02187-8)
Supplement: Supplementary file 15 — One .csv file for each RSM plot from seven layers of supervised AlexNet. [file 41593_2025_2187_MOESM15_ESM.zip › ODoherty_ED_Fig6/alexnet_supervised_layer-conv4_rdm.csv]

	fence1	dishware2	shoppingcart3	towel2	towel1	food2	tree2	fence3	dishware3	crab3	towel3	tree1	crab2	cat2	dishware1	cat1	shelves2	seabird2	fence2	rubberduck2	seabird1	food3	shoppingcart1	rubberduck1	cat3	squirrel3	squirrel1	shelves1	food1	shoppingcart2	crab1	rubberduck3	squirrel2	tree3	seabird3	shelves3
fence1	-0.22643132252356632	-1.0319222592733417	1.6823501986841265	2.624968475268574	0.04350508941494577	-1.71707249261786	0.8318012685899615	-0.8470130146478566	0.1624789331337238	-1.295407361836084	1.410951765643953	-0.7606550840590359	-0.5588658831483397	-0.44489433885987306	-0.32665268935686254	-1.014332367932647	1.1268273022469997	-0.06831525427469025	4.821021843774189	-0.8727300798707573	-0.4076376276910305	-0.4444430541390578	0.16137472678109196	-0.9651248136788525	-0.8529709466381613	-1.020811518788058	-1.552823683809445	-0.3269114968108082	-1.0960302695050228	0.021664610280690274	-1.0939352745396436	-0.6504681071630948	-1.1241996419481717	-0.16212782262443948	-1.7421770889948673	2.442530267735177
dishware2	-1.0319222592733417	-0.22643132252356632	-0.42432363348788765	-0.06097293697515376	-0.15715425274986788	0.4849698104833096	-1.5289846505450233	-1.6273261158607681	3.1110386728059067	-0.9081004355865365	-0.6076667948935129	0.5644321224182107	-1.288729904434107	-0.5305490686700305	0.025376429777650217	-0.6157496817117735	-1.179487354275432	-1.176796787445525	-1.2296464696783198	0.8149043687012745	-1.000931596012716	-0.03373528478020289	-0.1509546351511187	-1.0521901159180127	-0.6863816706507037	0.5745959112248988	0.664021892961313	-0.9973575535177176	0.6585551620209031	-0.5638638558211408	-0.12581983317480727	1.0857916142559187	-0.030227623905583655	-0.4921212180820347	-0.6517517128948803	-1.330612602685922
shoppingcart3	1.6823501986841265	-0.42432363348788765	-0.22643132252356632	0.8871423103580087	-0.36758583865487254	-1.244509685779831	0.04724728242976299	0.15585175010395869	-0.6756963057381082	-0.49963156866125574	0.947005090741166	-0.46746429235778214	-0.12387420975671937	0.43897551828715425	1.819069543806648	0.9687133925246905	0.5456410022595354	1.2910595899680852	0.8076994793010932	-0.3594904648471767	-0.04285521991803459	-0.005622658300097405	3.8244077818992928	-0.6003396278249279	0.08435169160304111	-0.1763267938533402	-0.7374499773690085	0.36487429522862286	-0.678967823231686	1.6403654385115793	-0.04813034835762906	-0.5416548249283509	-0.3801901504393533	0.5073581369941961	-0.8227307656861275	0.876613614409275
towel2	2.624968475268574	-0.06097293697515376	0.8871423103580087	-0.22643132252356632	-0.10857714616678038	-0.92134528187345	-0.688602225958125	-1.015092340155437	0.8441691529373351	-0.8201834875149888	2.374605745202799	-0.5302984884021256	-0.793349013095961	-0.5657626159759985	1.4255253299229542	-0.5014055083207204	-0.6792208432874801	-0.5301726409645655	1.1240607233580984	-0.5793191170197268	-0.5333201215010109	0.6855075544415294	-0.20582152138548565	0.2107727050339969	-0.4325158698805086	-1.2860327832002454	-0.8364534074167829	-0.908705959102507	-0.4412604208481222	1.4501515759430414	-0.7445947546053238	-0.07032694705491806	-1.0805491938370613	-0.07139287416169178	-1.0062869387273579	1.6051722359215417
towel1	0.04350508941494577	-0.15715425274986788	-0.36758583865487254	-0.10857714616678038	-0.22643132252356632	-0.9830816700522151	-0.5355072308012186	0.2813897662679239	-1.1503001052231	-0.9449472850558687	-0.28597224097218865	1.678710015760128	-0.261629410111047	0.1460640757312305	-0.30183460303271087	-0.8681246308979751	-1.2328687337696247	-0.25053791303617545	0.2025903467944517	0.6286251132704104	0.1043415399974074	0.23498271257428024	0.8310474327114031	0.33195712263458815	1.177517106870434	0.40416814564846776	-0.49120491675973493	-0.8809015523364967	-0.32277059631590416	-0.6328403320133503	-0.45231785713048117	0.19167287776587688	1.249332066939181	0.9730290571509572	-1.0668389350176384	-0.651169757539602
food2	-1.71707249261786	0.4849698104833096	-1.244509685779831	-0.92134528187345	-0.9830816700522151	-0.22643132252356632	-0.8651184647333124	-0.17218752753665692	2.3142259977579953	2.5590134161872027	-0.10215198247520058	-0.9264475446474292	0.5329352107521613	-0.8119029355524737	0.253802689647253	-0.7189128881374783	-0.7717215824037368	0.24926988295451413	-0.04856681735603922	1.74825602360153	-0.13730355579609013	0.12297069119649169	-0.36299361024271576	-0.6206791137382328	-1.0706189687286134	-0.010161952472912407	0.3051846240829031	-0.08053327277160224	1.3739362092634793	-0.6042912154916542	0.3050825756700225	1.5802945973227094	-0.957485591131482	-0.08804865362907227	1.0296365989628575	-0.6790863174815074
tree2	0.8318012685899615	-1.5289846505450233	0.04724728242976299	-0.688602225958125	-0.5355072308012186	-0.8651184647333124	-0.22643132252356632	0.7855780008180047	-0.6547646810815543	-0.15578058580262188	1.8264721263036718	-0.13792603221020763	0.34965236171882297	-0.9245797854478384	-0.6378483672721251	-0.4201402681141369	3.5340410898278836	-0.16782065510891855	0.442684699074512	-0.21866138424430548	-0.7108782048892689	0.291949467328201	-0.03269159631488828	-0.6535114151097404	-0.9103671391449977	-0.4572520317504946	-0.4448620892883924	3.3773737172341565	-1.0823596836074956	-0.41225874336077595	-0.19127535125975875	-0.2026797171401537	-0.5321486082230102	-0.4430173507231716	-0.9588399678743745	0.931448267133797
fence3	-0.8470130146478566	-1.6273261158607681	0.15585175010395869	-1.015092340155437	0.2813897662679239	-0.17218752753665692	0.7855780008180047	-0.22643132252356632	-1.3399946988892655	2.02056181255824	0.18081789145433858	-0.6414628082871379	1.2575965270546323	-0.8286646473995785	0.2966140772604302	-0.8796668087261805	0.16506976484018818	1.6514168272698724	1.6019717729323566	-0.456332835657564	-0.22914434207907838	0.10782054091859516	1.3819433215586958	-0.6194588352808571	-1.0910201864009816	0.2653072200654307	-0.9717101894409628	0.41067208142160505	0.7256584108918314	-0.047882266197473086	0.740014809805216	-0.7868091475794202	0.9272281198259692	0.952010531761047	0.3542823680502088	-0.6949291889870423
dishware3	0.1624789331337238	3.1110386728059067	-0.6756963057381082	0.8441691529373351	-1.1503001052231	2.3142259977579953	-0.6547646810815543	-1.3399946988892655	-0.22643132252356632	-0.03859211074115843	-0.4848901246019916	-0.5569717660657652	0.15534189452580754	-1.4299419531189763	1.0992548346099014	-0.7030880482154086	-0.20173390429623647	-1.0903833500427653	-0.449080988302399	1.6009898685606805	-0.43143088913202693	2.852789218090471	-0.5259498053678979	0.29761756447323556	-1.523830997876654	0.045327738599013914	-0.5339667769397994	0.39877361726721444	2.2462995296557837	-0.7129839460139655	-0.35887687139472607	3.980888350312767	-0.7651865852700643	-0.17830570314261038	-0.5182265826751162	-0.31945114904660715
crab3	-1.295407361836084	-0.9081004355865365	-0.49963156866125574	-0.8201834875149888	-0.9449472850558687	2.5590134161872027	-0.15578058580262188	2.02056181255824	-0.03859211074115843	-0.22643132252356632	0.6043738591684679	-0.11911110563722759	2.7489177163080893	-0.7095599957781132	0.23758873053510263	-1.1112129801258073	-0.8483081226989007	1.5046941536000031	0.8876622772537546	-0.01591116767704727	0.7395316259347509	0.0015694271299152075	1.205492498985511	-0.37463168295869415	-1.0380923212087152	0.2736086025177718	0.14371263684712077	-0.6228829756554617	1.1985415226028235	-0.7892426690622208	1.7079211900947808	-0.06516879058294434	-0.2940153512918069	1.100337338865061	1.5227711852851487	-1.294774931693752
towel3	1.410951765643953	-0.6076667948935129	0.947005090741166	2.374605745202799	-0.28597224097218865	-0.10215198247520058	1.8264721263036718	0.18081789145433858	-0.4848901246019916	0.6043738591684679	-0.22643132252356632	1.1925036107408524	0.1430111008868807	-0.36389218720627736	0.9033188383215673	-0.03498416927007473	0.8832939903866689	0.48444845172982093	1.81125496231952	-0.2164377698331749	0.3590550856734601	-0.13203543102665688	1.2766551295958233	-0.19123011175168111	0.05704159784315061	-0.2940065555654135	-0.10494410343394521	0.20203751793826083	-1.0963987185142716	0.2828109494170218	-0.2389792407013603	0.6673713701643846	0.0634414462429678	1.1960639570491018	-0.10646678209929963	1.0350908059472939
tree1	-0.7606550840590359	0.5644321224182107	-0.46746429235778214	-0.5302984884021256	1.678710015760128	-0.9264475446474292	-0.13792603221020763	-0.6414628082871379	-0.5569717660657652	-0.11911110563722759	1.1925036107408524	-0.22643132252356632	-0.7111888396787032	0.17782545588317591	-0.3166418373198118	-0.6720668964965197	-0.8741670710383141	-0.4339448911518371	-1.3013799682079263	-0.5739725123946766	0.44081125767208024	-0.966673092172045	0.9023041332764826	-0.3141429556879359	-0.0010363863069608411	0.6893188647271677	-0.6121996159384209	-0.8485329191841273	-0.21807954998504475	-0.09348120758528071	0.042281396308607784	0.7550240136893016	0.2737284791326377	5.301289016371255	-1.08990834541154	-0.7891158056862895
crab2	-0.5588658831483397	-1.288729904434107	-0.12387420975671937	-0.793349013095961	-0.261629410111047	0.5329352107521613	0.34965236171882297	1.2575965270546323	0.15534189452580754	2.7489177163080893	0.1430111008868807	-0.7111888396787032	-0.22643132252356632	-1.0497468064006943	-0.3389698261228848	-0.5128843763390617	-0.16406526613730235	1.0412827013855073	-0.13876821982775117	0.9336194298180742	-0.07434157332026059	0.008192451830161734	0.476249254550367	0.9811727821016553	-0.7010547276253271	0.3358018685388208	0.3291398440673745	0.3037143058481887	0.5781803597982139	-0.5895377031223624	1.066063736932994	0.5788225944016476	0.8157619094570571	0.4803927143692368	1.6200662373276329	-0.5664872500672277
cat2	-0.44489433885987306	-0.5305490686700305	0.43897551828715425	-0.5657626159759985	0.1460640757312305	-0.8119029355524737	-0.9245797854478384	-0.8286646473995785	-1.4299419531189763	-0.7095599957781132	-0.36389218720627736	0.17782545588317591	-1.0497468064006943	-0.22643132252356632	0.2953430348556739	1.5844822350479715	-1.104947886791538	-0.6828524716230457	-0.5073650076138416	-1.0438380159617013	-0.130797404079662	-0.7400653599426711	0.09848773345469958	-1.32672825586574	0.1936134532877675	-0.3952520674966995	0.22327767155078923	-1.0880006395735429	-1.2491716071187233	-0.8302475110496911	-0.7048998246880359	-1.2091388765452398	-0.32108399766839374	-0.45161972117590016	-0.552291919751022	-1.1215592159278722
dishware1	-0.32665268935686254	0.025376429777650217	1.819069543806648	1.4255253299229542	-0.30183460303271087	0.253802689647253	-0.6378483672721251	0.2966140772604302	1.0992548346099014	0.23758873053510263	0.9033188383215673	-0.3166418373198118	-0.3389698261228848	0.2953430348556739	-0.22643132252356632	0.3439250064637989	0.3991785209714657	-0.149526119406869	0.4332821322356496	0.949808831421885	0.2374790335451268	1.7340112359970226	1.1013220880083179	1.2459321642155243	-0.5757841409707857	0.33948094143187846	-0.4096736460506419	1.181808764476983	-0.2828986349317162	0.5633884714768386	0.1615530585569732	1.3619449308269747	-0.33874459554738456	0.4692965253128047	0.24381128584252854	1.1006989265923803
cat1	-1.014332367932647	-0.6157496817117735	0.9687133925246905	-0.5014055083207204	-0.8681246308979751	-0.7189128881374783	-0.4201402681141369	-0.8796668087261805	-0.7030880482154086	-1.1112129801258073	-0.03498416927007473	-0.6720668964965197	-0.5128843763390617	1.5844822350479715	0.3439250064637989	-0.22643132252356632	-0.8593046581734247	-0.038708493094766754	-1.0013193991953528	0.029499740963922206	-0.7413885094508464	0.3018367416011272	0.9819633804220016	-0.8246047885736324	-0.04927324211198126	1.2149455917133436	2.1955247232779533	-0.6367034881115313	-0.9750501600408372	-0.21653508424098739	-0.05917809258659767	-0.8577768975904669	-0.43024068196877274	-0.1289002359402742	-0.8116360865830067	-1.1695504115776525
shelves2	1.1268273022469997	-1.179487354275432	0.5456410022595354	-0.6792208432874801	-1.2328687337696247	-0.7717215824037368	3.5340410898278836	0.16506976484018818	-0.20173390429623647	-0.8483081226989007	0.8832939903866689	-0.8741670710383141	-0.16406526613730235	-1.104947886791538	0.3991785209714657	-0.8593046581734247	-0.22643132252356632	-0.3246809771964015	0.28364616780371765	-0.5899616886737937	-1.0306901926942529	0.11138335201462055	-0.49785752658222027	-1.0236210627582352	-1.4289593601390127	-1.1942054631834818	-1.1889466224762995	3.610813105587773	-0.8445936803030248	-0.02817469746035396	-0.4740401178253454	-0.3055127049885549	-1.434897600182498	-0.9109806941698138	-1.120844354309184	4.357388218935122
seabird2	-0.06831525427469025	-1.176796787445525	1.2910595899680852	-0.5301726409645655	-0.25053791303617545	0.24926988295451413	-0.16782065510891855	1.6514168272698724	-1.0903833500427653	1.5046941536000031	0.48444845172982093	-0.4339448911518371	1.0412827013855073	-0.6828524716230457	-0.149526119406869	-0.038708493094766754	-0.3246809771964015	-0.22643132252356632	0.37787983530658326	-0.4080492875418498	2.046266451117513	-0.14676731749483168	2.225376467022347	-0.8410494685827382	0.17593843443671828	-0.3960614025605462	-1.0248419387752825	-0.4036773564754074	-0.01664924820865031	-0.08898589259088954	1.512079955814047	-0.4799063366502598	-0.3828803215605979	0.7943362298324471	1.2102117099628829	-0.7497744426234392
fence2	4.821021843774189	-1.2296464696783198	0.8076994793010932	1.1240607233580984	0.2025903467944517	-0.04856681735603922	0.442684699074512	1.6019717729323566	-0.449080988302399	0.8876622772537546	1.81125496231952	-1.3013799682079263	-0.13876821982775117	-0.5073650076138416	0.4332821322356496	-1.0013193991953528	0.28364616780371765	0.37787983530658326	-0.22643132252356632	-0.6926334078526415	0.01058955613068039	-0.9634834918602655	0.6885306738197141	-1.2152228907728342	-0.8104712419138472	-0.9425988185579754	-1.1527897711705413	0.8647788331787792	-0.6699885124793791	-0.30752565983387786	-0.6099391013903561	0.09733097287411287	-0.7704294690940824	0.03747377300495975	-0.1553820953246739	0.5802826437915443
rubberduck2	-0.8727300798707573	0.8149043687012745	-0.3594904648471767	-0.5793191170197268	0.6286251132704104	1.74825602360153	-0.21866138424430548	-0.456332835657564	1.6009898685606805	-0.01591116767704727	-0.2164377698331749	-0.5739725123946766	0.9336194298180742	-1.0438380159617013	0.949808831421885	0.029499740963922206	-0.5899616886737937	-0.4080492875418498	-0.6926334078526415	-0.22643132252356632	-0.5419602806065632	0.1869676933164822	0.35656616372938377	1.881920553264763	-1.056737688278758	1.3426445785709524	0.8434654932248853	-0.2606094655210998	0.5676666243182424	0.2819409699175014	-0.496645802627528	0.9779076587301432	0.4508430340274338	0.6647749009943857	-0.35705906074957783	-0.8345732207808088
seabird1	-0.4076376276910305	-1.000931596012716	-0.04285521991803459	-0.5333201215010109	0.1043415399974074	-0.13730355579609013	-0.7108782048892689	-0.22914434207907838	-0.43143088913202693	0.7395316259347509	0.3590550856734601	0.44081125767208024	-0.07434157332026059	-0.130797404079662	0.2374790335451268	-0.7413885094508464	-1.0306901926942529	2.046266451117513	0.01058955613068039	-0.5419602806065632	-0.22643132252356632	-1.1360159401536063	1.8911147491674005	-0.8118247553572533	2.8131938272323063	0.16584817437170013	-0.6872465726586948	-1.260037533992805	-0.25152186047227665	-0.19193473524831914	1.2659902238416216	-0.46921509179669774	0.2322809309270367	1.1304905482898189	1.4074601987504864	-1.1006826045872913
food3	-0.4444430541390578	-0.03373528478020289	-0.005622658300097405	0.6855075544415294	0.23498271257428024	0.12297069119649169	0.291949467328201	0.10782054091859516	2.852789218090471	0.0015694271299152075	-0.13203543102665688	-0.966673092172045	0.008192451830161734	-0.7400653599426711	1.7340112359970226	0.3018367416011272	0.11138335201462055	-0.14676731749483168	-0.9634834918602655	0.1869676933164822	-1.1360159401536063	-0.22643132252356632	-0.4402746459998874	2.2890516119006503	-1.087271140289855	-0.8407280866516265	-1.0640817271941845	1.0743154126812358	0.4639124897760523	0.0727740908893459	-0.4905296369622573	1.988381646070404	-0.8696267842682479	-0.714018831393203	-1.0698168018615262	0.3469793125573658
shoppingcart1	0.16137472678109196	-0.1509546351511187	3.8244077818992928	-0.20582152138548565	0.8310474327114031	-0.36299361024271576	-0.03269159631488828	1.3819433215586958	-0.5259498053678979	1.205492498985511	1.2766551295958233	0.9023041332764826	0.476249254550367	0.09848773345469958	1.1013220880083179	0.9819633804220016	-0.49785752658222027	2.225376467022347	0.6885306738197141	0.35656616372938377	1.8911147491674005	-0.4402746459998874	-0.22643132252356632	-0.46218536437210056	0.1301784668278036	1.1917523058011814	-0.5082196509651813	-0.2458695862162271	0.04475633679663489	1.1838200523422044	0.3610515441551412	-0.1486352594128045	0.841016974215126	2.669171883233915	0.2786797215085489	-0.6553703770207532
rubberduck1	-0.9651248136788525	-1.0521901159180127	-0.6003396278249279	0.2107727050339969	0.33195712263458815	-0.6206791137382328	-0.6535114151097404	-0.6194588352808571	0.29761756447323556	-0.37463168295869415	-0.19123011175168111	-0.3141429556879359	0.9811727821016553	-1.32672825586574	1.2459321642155243	-0.8246047885736324	-1.0236210627582352	-0.8410494685827382	-1.2152228907728342	1.881920553264763	-0.8118247553572533	2.2890516119006503	-0.46218536437210056	-0.22643132252356632	-0.2740703682600908	-0.21071703155285257	-0.444868527957251	-0.43512050840312877	-0.6502522127841224	-0.5731870035259126	-0.19983038036946502	4.804151677293607	0.045213928518285526	0.4904887122055877	0.2784704396832529	-0.7611658359347883
cat3	-0.8529709466381613	-0.6863816706507037	0.08435169160304111	-0.4325158698805086	1.177517106870434	-1.0706189687286134	-0.9103671391449977	-1.0910201864009816	-1.523830997876654	-1.0380923212087152	0.05704159784315061	-0.0010363863069608411	-0.7010547276253271	0.1936134532877675	-0.5757841409707857	-0.04927324211198126	-1.4289593601390127	0.17593843443671828	-0.8104712419138472	-1.056737688278758	2.8131938272323063	-1.087271140289855	0.1301784668278036	-0.2740703682600908	-0.22643132252356632	-0.3590757175694836	0.23738803019891222	-1.0225453387230068	-1.5200362973463102	-0.17353416692265416	0.14095802635751215	-0.4249764641033374	0.5410400528006526	-0.3575220027234753	0.18663071172401643	-1.1446524956349642
squirrel3	-1.020811518788058	0.5745959112248988	-0.1763267938533402	-1.2860327832002454	0.40416814564846776	-0.010161952472912407	-0.4572520317504946	0.2653072200654307	0.045327738599013914	0.2736086025177718	-0.2940065555654135	0.6893188647271677	0.3358018685388208	-0.3952520674966995	0.33948094143187846	1.2149455917133436	-1.1942054631834818	-0.3960614025605462	-0.9425988185579754	1.3426445785709524	0.16584817437170013	-0.8407280866516265	1.1917523058011814	-0.21071703155285257	-0.3590757175694836	-0.22643132252356632	0.764098250371727	-1.1885755171966963	0.11511606856975515	-0.6240376479090072	1.0533330618747754	-0.15615301975948287	1.7236892086810702	1.7754963692780241	0.5349795374617613	-1.4632538199898533
squirrel1	-1.552823683809445	0.664021892961313	-0.7374499773690085	-0.8364534074167829	-0.49120491675973493	0.3051846240829031	-0.4448620892883924	-0.9717101894409628	-0.5339667769397994	0.14371263684712077	-0.10494410343394521	-0.6121996159384209	0.3291398440673745	0.22327767155078923	-0.4096736460506419	2.1955247232779533	-1.1889466224762995	-1.0248419387752825	-1.1527897711705413	0.8434654932248853	-0.6872465726586948	-1.0640817271941845	-0.5082196509651813	-0.444868527957251	0.23738803019891222	0.764098250371727	-0.22643132252356632	-1.5175620001198096	-0.6461088072940581	-0.38060845258050613	-0.1886010077910136	-0.28011495979692835	0.6718564224573639	-0.5193667205572351	0.95391294347952	-1.5790409129142324
shelves1	-0.3269114968108082	-0.9973575535177176	0.36487429522862286	-0.908705959102507	-0.8809015523364967	-0.08053327277160224	3.3773737172341565	0.41067208142160505	0.39877361726721444	-0.6228829756554617	0.20203751793826083	-0.8485329191841273	0.3037143058481887	-1.0880006395735429	1.181808764476983	-0.6367034881115313	3.610813105587773	-0.4036773564754074	0.8647788331787792	-0.2606094655210998	-1.260037533992805	1.0743154126812358	-0.2458695862162271	-0.43512050840312877	-1.0225453387230068	-1.1885755171966963	-1.5175620001198096	-0.22643132252356632	-0.8197657369350801	0.19900942948516354	-0.7274639709902154	0.7775384570565775	-1.5219555372205664	-0.9378652802058262	-1.3215563297686475	2.11119013614243
food1	-1.0960302695050228	0.6585551620209031	-0.678967823231686	-0.4412604208481222	-0.32277059631590416	1.3739362092634793	-1.0823596836074956	0.7256584108918314	2.2462995296557837	1.1985415226028235	-1.0963987185142716	-0.21807954998504475	0.5781803597982139	-1.2491716071187233	-0.2828986349317162	-0.9750501600408372	-0.8445936803030248	-0.01664924820865031	-0.6699885124793791	0.5676666243182424	-0.25152186047227665	0.4639124897760523	0.04475633679663489	-0.6502522127841224	-1.5200362973463102	0.11511606856975515	-0.6461088072940581	-0.8197657369350801	-0.22643132252356632	-0.6737622785909829	-0.2472293202010827	-0.29976487726587453	-0.02364330849085961	0.6916994029243416	0.18871408510291596	-0.9938868576800843
shoppingcart2	0.021664610280690274	-0.5638638558211408	1.6403654385115793	1.4501515759430414	-0.6328403320133503	-0.6042912154916542	-0.41225874336077595	-0.047882266197473086	-0.7129839460139655	-0.7892426690622208	0.2828109494170218	-0.09348120758528071	-0.5895377031223624	-0.8302475110496911	0.5633884714768386	-0.21653508424098739	-0.02817469746035396	-0.08898589259088954	-0.30752565983387786	0.2819409699175014	-0.19193473524831914	0.0727740908893459	1.1838200523422044	-0.5731870035259126	-0.17353416692265416	-0.6240376479090072	-0.38060845258050613	0.19900942948516354	-0.6737622785909829	-0.22643132252356632	0.6595109247064878	-0.6253176817714878	-0.3598141535579123	0.2678384453085743	-0.3822898472588309	0.5318760666522464
crab1	-1.0939352745396436	-0.12581983317480727	-0.04813034835762906	-0.7445947546053238	-0.45231785713048117	0.3050825756700225	-0.19127535125975875	0.740014809805216	-0.35887687139472607	1.7079211900947808	-0.2389792407013603	0.042281396308607784	1.066063736932994	-0.7048998246880359	0.1615530585569732	-0.05917809258659767	-0.4740401178253454	1.512079955814047	-0.6099391013903561	-0.496645802627528	1.2659902238416216	-0.4905296369622573	0.3610515441551412	-0.19983038036946502	0.14095802635751215	1.0533330618747754	-0.1886010077910136	-0.7274639709902154	-0.2472293202010827	0.6595109247064878	-0.22643132252356632	-0.2898936498649315	-0.00866919038216112	0.1390496592477182	0.6243841476660463	-1.055846362993025
rubberduck3	-0.6504681071630948	1.0857916142559187	-0.5416548249283509	-0.07032694705491806	0.19167287776587688	1.5802945973227094	-0.2026797171401537	-0.7868091475794202	3.980888350312767	-0.06516879058294434	0.6673713701643846	0.7550240136893016	0.5788225944016476	-1.2091388765452398	1.3619449308269747	-0.8577768975904669	-0.3055127049885549	-0.4799063366502598	0.09733097287411287	0.9779076587301432	-0.46921509179669774	1.988381646070404	-0.1486352594128045	4.804151677293607	-0.4249764641033374	-0.15615301975948287	-0.28011495979692835	0.7775384570565775	-0.29976487726587453	-0.6253176817714878	-0.2898936498649315	-0.22643132252356632	-0.6170683506572967	0.35542331711984465	0.1663446212881381	0.03588941506260819
squirrel2	-1.1241996419481717	-0.030227623905583655	-0.3801901504393533	-1.0805491938370613	1.249332066939181	-0.957485591131482	-0.5321486082230102	0.9272281198259692	-0.7651865852700643	-0.2940153512918069	0.0634414462429678	0.2737284791326377	0.8157619094570571	-0.32108399766839374	-0.33874459554738456	-0.43024068196877274	-1.434897600182498	-0.3828803215605979	-0.7704294690940824	0.4508430340274338	0.2322809309270367	-0.8696267842682479	0.841016974215126	0.045213928518285526	0.5410400528006526	1.7236892086810702	0.6718564224573639	-1.5219555372205664	-0.02364330849085961	-0.3598141535579123	-0.00866919038216112	-0.6170683506572967	-0.22643132252356632	2.0496222940277136	0.24371519027045568	-1.3935110926759748
tree3	-0.16212782262443948	-0.4921212180820347	0.5073581369941961	-0.07139287416169178	0.9730290571509572	-0.08804865362907227	-0.4430173507231716	0.952010531761047	-0.17830570314261038	1.100337338865061	1.1960639570491018	5.301289016371255	0.4803927143692368	-0.45161972117590016	0.4692965253128047	-0.1289002359402742	-0.9109806941698138	0.7943362298324471	0.03747377300495975	0.6647749009943857	1.1304905482898189	-0.714018831393203	2.669171883233915	0.4904887122055877	-0.3575220027234753	1.7754963692780241	-0.5193667205572351	-0.9378652802058262	0.6916994029243416	0.2678384453085743	0.1390496592477182	0.35542331711984465	2.0496222940277136	-0.22643132252356632	0.1735720136397746	-0.929618359292296
seabird3	-1.7421770889948673	-0.6517517128948803	-0.8227307656861275	-1.0062869387273579	-1.0668389350176384	1.0296365989628575	-0.9588399678743745	0.3542823680502088	-0.5182265826751162	1.5227711852851487	-0.10646678209929963	-1.08990834541154	1.6200662373276329	-0.552291919751022	0.24381128584252854	-0.8116360865830067	-1.120844354309184	1.2102117099628829	-0.1553820953246739	-0.35705906074957783	1.4074601987504864	-1.0698168018615262	0.2786797215085489	0.2784704396832529	0.18663071172401643	0.5349795374617613	0.95391294347952	-1.3215563297686475	0.18871408510291596	-0.3822898472588309	0.6243841476660463	0.1663446212881381	0.24371519027045568	0.1735720136397746	-0.22643132252356632	-1.6059711038008069
shelves3	2.442530267735177	-1.330612602685922	0.876613614409275	1.6051722359215417	-0.651169757539602	-0.6790863174815074	0.931448267133797	-0.6949291889870423	-0.31945114904660715	-1.294774931693752	1.0350908059472939	-0.7891158056862895	-0.5664872500672277	-1.1215592159278722	1.1006989265923803	-1.1695504115776525	4.357388218935122	-0.7497744426234392	0.5802826437915443	-0.8345732207808088	-1.1006826045872913	0.3469793125573658	-0.6553703770207532	-0.7611658359347883	-1.1446524956349642	-1.4632538199898533	-1.5790409129142324	2.11119013614243	-0.9938868576800843	0.5318760666522464	-1.055846362993025	0.03588941506260819	-1.3935110926759748	-0.929618359292296	-1.6059711038008069	-0.22643132252356632
