# Supplementary material for: Infants have rich visual categories in ventrotemporal cortex at 2 months of age
Source: Nat Neurosci. 2026 Feb 2;29(3):693–702. doi: 10.1038/s41593-025-02187-8 (PMC12971487; doi:10.1038/s41593-025-02187-8)
Supplement: Supplementary file 15 — One .csv file for each RSM plot from seven layers of supervised AlexNet. [file 41593_2025_2187_MOESM15_ESM.zip › ODoherty_ED_Fig6/alexnet_supervised_layer-conv5_rdm.csv]

	fence1	dishware2	shoppingcart3	towel2	towel1	food2	tree2	fence3	dishware3	crab3	towel3	tree1	crab2	cat2	dishware1	cat1	shelves2	seabird2	fence2	rubberduck2	seabird1	food3	shoppingcart1	rubberduck1	cat3	squirrel3	squirrel1	shelves1	food1	shoppingcart2	crab1	rubberduck3	squirrel2	tree3	seabird3	shelves3
fence1	0.12089283686762016	-0.4475627622743351	0.713366069265084	1.83786072449355	0.21688068273137687	-1.2859651676724178	0.5092144545987541	-0.2592240758913172	0.3027087798886977	-1.0158553048624002	1.0791516487907833	-1.0078741388657182	-0.3087231833422204	-0.8773305443256683	-0.2525985546225472	-0.7828573195807528	1.5835388810079014	-0.31349794765267625	3.338361445686199	-1.00741267217356	-0.5650582598238371	-0.5174151059332998	0.10260092138016283	-1.05309860562916	-0.9120503226036427	-0.8302780860957566	-0.9725476970190193	-0.41433948089091227	-0.8946771250116924	0.22518544945877758	-0.7778961206387325	-0.7904249960562468	-0.8990930274852279	-0.3555379900431044	-1.005711844253381	0.9430481471415834
dishware2	-0.4475627622743351	0.12089283686762016	-0.3499257485498022	-0.5218686751081296	-0.3758121369218547	0.530418297834475	-0.7949342817623051	-0.7524620374584413	1.6237835546612742	-0.2604858928218643	-0.5911551677699329	0.38565428319531325	-0.39707854896978034	-0.6572123064813341	-0.05013295662233757	-0.7675895292142304	-1.166514138028901	-0.5007918624999259	0.24713363255986517	0.591713970961671	-0.658900620888524	-0.3098425960959165	-0.16279637443490647	-0.5029145075881284	-0.44376540698267236	-0.03499706057349602	-0.03833990703219858	-0.9511919564607928	0.3530347022262604	-0.43135028348781684	0.03610075250941191	0.02953941334244641	-0.2197532679309974	-0.03007387535119507	-0.6994639269845503	-0.8902876870805037
shoppingcart3	0.713366069265084	-0.3499257485498022	0.12089283686762016	0.24691105309311642	-0.3490556709091111	-1.0558933003779682	-0.24790060932227015	0.6595514829229954	-0.6829916682518282	-0.10191674338549564	0.23755352666679688	-0.635728890595338	0.23637537690722651	-0.2661853165804717	1.5495771695011198	-0.5258590448004958	0.08949368114216047	0.6645949211134967	0.7205545722154925	-0.7243756235082041	-0.5124247654599391	-0.4837692296696866	4.208393084981121	-1.0765284326654883	-0.885994825895489	-0.39383157147190156	-1.089577220114295	-0.37727435894598765	-0.26029012311043387	3.0752963919644434	-0.3713706601679458	-0.936069109353328	-0.5815514260306889	0.15338635691594868	-0.6999550300153687	0.16268723698048146
towel2	1.83786072449355	-0.5218686751081296	0.24691105309311642	0.12089283686762016	-0.3276316224753301	-1.0681169352810564	-0.5361865562960706	-1.1915368687094403	-0.3957220662234198	-1.371255668180681	2.687832633533661	-0.7326610212326947	-0.7137794215870225	-0.5330270309331042	0.04333526015468404	-0.8660568587947732	-0.6136636333981558	-0.6970117967320472	0.845806342486298	-0.991032917229259	-1.2412802092550719	-0.49603971063409014	-0.18865045096901736	-0.5525508711835834	-0.9017626220059697	-1.350015145035079	-0.8750429546652077	-1.234936416724218	-0.8350003167659386	1.2811411270386466	-1.0055974149923275	-0.12529498114079066	-1.1396455090260693	-0.5805534897389176	-0.8305687647634714	0.49457169163864195
towel1	0.21688068273137687	-0.3758121369218547	-0.3490556709091111	-0.3276316224753301	0.12089283686762016	-0.3218931532725451	-0.337702918852216	0.5625995895864512	0.23976840937185448	0.01980508594275754	-0.23929475070882583	1.335205120307139	0.31421944027958354	-0.3299040612894395	-0.7312800428134253	-0.40366299364668584	-1.0914587906689226	0.21962531717292735	1.123641442636793	1.2257660420035739	0.5244479189516533	-0.027982303762551904	0.8990511076207635	0.3878472263183077	0.4518682614614443	0.7318373947186683	0.23371476976007757	-0.4590236747765514	0.3433042335658928	-0.43872900479124544	0.3339058051789037	0.4970987902587483	1.2864663539627623	1.6712773001392776	0.05353579083925127	-1.3656177644510554
food2	-1.2859651676724178	0.530418297834475	-1.0558933003779682	-1.0681169352810564	-0.3218931532725451	0.12089283686762016	-0.3281186727167781	-0.10486936092017216	1.1138593813758901	1.5462157899140325	-0.1472402175362889	-0.42905896326949466	0.9695390551337918	-0.7533885379835317	0.44756463152326886	-0.29277693087981177	-0.5610516312911892	0.029729211706324938	0.6159092412291255	0.7842105643569159	-0.29693236552267477	0.5631284872657475	-0.1372448606482173	0.059874828026034714	-0.5142877259834676	0.7954960998933189	0.7334884467168152	0.4379313490000246	1.5716658557929775	-0.39188350321853155	0.4637595920264118	0.9864439654810438	-0.28088898526594613	0.06951172148295492	1.4070878323075762	-0.5355305194401084
tree2	0.5092144545987541	-0.7949342817623051	-0.24790060932227015	-0.5361865562960706	-0.337702918852216	-0.3281186727167781	0.12089283686762016	1.133489552117002	-0.784133156886345	0.06583747271466124	0.6573002872784866	-0.39919737180575937	0.6586521988333557	-1.194017430160722	-1.0076334699520493	-0.6364159795748741	1.9767237094279146	-0.36438199050642234	1.1454176198203112	0.019130378253468812	-0.5869602923280561	-0.24483321226886415	-0.20347163176880292	-0.5749849543556322	-0.6648450065396958	0.377684789163587	-0.33214721563366656	3.4835569167528067	-0.5933560640613601	-0.4140186306491596	-0.36791434122490174	-0.4037034715194447	-0.3422142567985527	-0.19338574112302961	-0.5612543447643165	0.6925548136798609
fence3	-0.2592240758913172	-0.7524620374584413	0.6595514829229954	-1.1915368687094403	0.5625995895864512	-0.10486936092017216	1.133489552117002	0.12089283686762016	-0.832915785389692	2.224053883070619	0.4383765782969468	-0.35117697537499637	0.895809176155199	-0.937996979307217	-0.2632195443594803	-0.7885560311201423	0.02375089630833437	2.1506091678160053	2.0477633927015666	-0.32780863042903513	-0.1370284553236961	-0.23882527047751892	1.4451538800939876	-1.1519022137963948	-0.9525270029342315	0.4608894958327496	-0.574689237104467	0.035826647975509426	0.9193105018786072	0.341004542625444	0.5091825199887167	-0.8942608707011165	0.9113524078736457	0.8884956233029376	0.061201346709342366	-1.3967994175788638
dishware3	0.3027087798886977	1.6237835546612742	-0.6829916682518282	-0.3957220662234198	0.23976840937185448	1.1138593813758901	-0.784133156886345	-0.832915785389692	0.12089283686762016	0.07950576889879941	-0.9246717718806367	-0.025249294650123797	0.2729778955669644	-0.9026268694979813	1.6217181465479857	-0.45623452849104545	-0.6720854513669986	-0.38354360452472236	-0.1065988720584682	0.433246900710684	0.024282982614213154	2.583391198961468	-0.5764962897139351	-0.005483923944039996	-1.3495293433897548	-0.08091784125610635	-0.724762690225361	-0.3933055798680076	1.0329740741189657	-0.5794687697271645	0.33974469184112965	2.0165216150605807	-0.38144346798009293	-0.37641468256691824	-0.5041108110100754	-0.7329693873300626
crab3	-1.0158553048624002	-0.2604858928218643	-0.10191674338549564	-1.371255668180681	0.01980508594275754	1.5462157899140325	0.06583747271466124	2.224053883070619	0.07950576889879941	0.12089283686762016	0.4036065253800942	0.17202111425040523	3.890328153442602	-0.33620514268146556	-0.4933935365854631	-0.85594987090655	-0.9046469392026759	2.156401476544696	0.8564227623833602	0.16105521803323308	1.1019474133024458	-0.35418755237329286	0.6131156707237475	-0.3412119230200128	-0.5462017836852394	0.9746290300337864	0.4096839388634424	-0.7482878118441247	0.9076400819111605	-0.041120665001967344	2.5917396709694698	-0.4043144783475468	0.3693489692370534	1.107374695077172	1.4621514559843243	-1.4811775501886026
towel3	1.0791516487907833	-0.5911551677699329	0.23755352666679688	2.687832633533661	-0.23929475070882583	-0.1472402175362889	0.6573002872784866	0.4383765782969468	-0.9246717718806367	0.4036065253800942	0.12089283686762016	0.2897329884097866	0.2718689290610239	-0.2599176511433703	-0.39899720401721456	-0.3113014040408458	-0.08354288003444667	0.2692820430331551	1.335929911970116	-0.8056216476553283	-0.04349581727543995	-0.5354334177569164	1.0490592048828842	-0.7510604439740901	-0.3703805189570314	-0.3275081513657867	-0.25698669983860384	-1.262052823259503	-0.4005675584468414	0.21365951359414584	-0.29852311971454404	-0.06714661159287558	0.4158963742938278	1.5221645946286457	-0.029960089456896304	0.5920600765919479
tree1	-1.0078741388657182	0.38565428319531325	-0.635728890595338	-0.7326610212326947	1.335205120307139	-0.42905896326949466	-0.39919737180575937	-0.35117697537499637	-0.025249294650123797	0.17202111425040523	0.2897329884097866	0.12089283686762016	-0.24998467228543528	-0.5893072869173225	-0.669143931422577	-0.7940414568818563	-1.0655964823801647	0.3578667626083178	-0.30018187859303064	0.0949720829717606	0.24210708245243173	-0.39869011496608414	0.6286338014104017	-0.3114666057628388	-0.7553046261799922	0.5008894511380663	-0.43356711517048896	-1.0139297474662736	0.2721158105150753	-0.42668435101231056	0.658746942292942	0.9231411663130551	0.06589579621395478	4.663435857012886	-0.49525478144454327	-0.9480005216535163
crab2	-0.3087231833422204	-0.39707854896978034	0.23637537690722651	-0.7137794215870225	0.31421944027958354	0.9695390551337918	0.6586521988333557	0.895809176155199	0.2729778955669644	3.890328153442602	0.2718689290610239	-0.24998467228543528	0.12089283686762016	-1.131287745346801	-1.0060949468635871	-1.002877619236352	0.005279205320851165	1.244914531463684	0.4850570102219314	1.725874786983796	0.6352680335824588	-0.12672646606643773	0.45907049065346806	0.0696358625883435	-0.48755810644881437	1.085270662198748	0.18889556027500967	0.3579648478506052	1.6354107398145832	-0.24705989336829887	1.4341332818446075	0.4777351959560136	0.18173730905736876	0.43596107268357953	0.5059682663561422	-1.0113269056203058
cat2	-0.8773305443256683	-0.6572123064813341	-0.2661853165804717	-0.5330270309331042	-0.3299040612894395	-0.7533885379835317	-1.194017430160722	-0.937996979307217	-0.9026268694979813	-0.33620514268146556	-0.2599176511433703	-0.5893072869173225	-1.131287745346801	0.12089283686762016	-0.46353481821071835	3.97340018698151	-1.2377251131311773	-0.4895500074446555	-0.5050025998598852	-0.9796383592030958	-0.34301171452387974	-0.7156077829568597	-0.21338757142623244	-1.1546035906931613	-0.03976054219717373	-0.11658434476321848	0.024381509762287597	-1.473373246858352	-0.8298610024161769	-0.8175888447572887	-0.9025338409668221	-1.1260219395432072	-0.5169623355859024	-0.11198281824158449	-0.7694203555912724	-1.328205940208698
dishware1	-0.2525985546225472	-0.05013295662233757	1.5495771695011198	0.04333526015468404	-0.7312800428134253	0.44756463152326886	-1.0076334699520493	-0.2632195443594803	1.6217181465479857	-0.4933935365854631	-0.39899720401721456	-0.669143931422577	-1.0060949468635871	-0.46353481821071835	0.12089283686762016	-0.7617453363794044	-0.3978355792799649	-0.6223234921313474	0.9876489776213321	1.0303670373122158	-0.24345579948693333	0.5146553401924135	0.37034830375322386	0.5107621800397351	-1.2473422566041612	-0.4654213827720383	-0.9058594860679599	-0.33219935763718855	-0.6522660921710942	-0.31979010297724697	-0.4290393405957947	0.4609502645806539	-0.5289638483851024	-0.31167965342404613	0.17762855986846177	-0.11884015922495028
cat1	-0.7828573195807528	-0.7675895292142304	-0.5258590448004958	-0.8660568587947732	-0.40366299364668584	-0.29277693087981177	-0.6364159795748741	-0.7885560311201423	-0.45623452849104545	-0.85594987090655	-0.3113014040408458	-0.7940414568818563	-1.002877619236352	3.97340018698151	-0.7617453363794044	0.12089283686762016	-1.2641116547680609	-0.27384061777773633	-0.6655559257441225	-0.5836635864758092	-0.6591522998294188	-0.37866943027581806	0.420711925679406	-1.2199111008994212	-0.3988417856086267	1.0007639566515605	1.806810738862979	-1.025876915813366	-0.5948949518787487	-0.5084998633718073	-0.5857189691821117	-0.9071547402883526	0.5928272551118104	-0.42166963579916633	-0.22560431535445521	-1.5127359565435985
shelves2	1.5835388810079014	-1.166514138028901	0.08949368114216047	-0.6136636333981558	-1.0914587906689226	-0.5610516312911892	1.9767237094279146	0.02375089630833437	-0.6720854513669986	-0.9046469392026759	-0.08354288003444667	-1.0655964823801647	0.005279205320851165	-1.2377251131311773	-0.3978355792799649	-1.2641116547680609	0.12089283686762016	-0.7812882970876861	0.0580782113226006	-0.5480708188236169	-1.2659135608744996	-0.3732064582876237	-0.4470629788352418	-0.8389715487077779	-1.4245666431330277	-1.1302915671388014	-1.1335470729089978	4.427631053141816	-0.5402960554089997	-0.19995025573906358	-1.083200258661477	-0.5871834621295147	-1.4157776957638197	-1.1225736870824206	-1.213460150749729	4.208615628105675
seabird2	-0.31349794765267625	-0.5007918624999259	0.6645949211134967	-0.6970117967320472	0.21962531717292735	0.029729211706324938	-0.36438199050642234	2.1506091678160053	-0.38354360452472236	2.156401476544696	0.2692820430331551	0.3578667626083178	1.244914531463684	-0.4895500074446555	-0.6223234921313474	-0.27384061777773633	-0.7812882970876861	0.12089283686762016	0.7081641158247023	-0.4599226129251037	2.9678010344121057	-0.37150920064382914	1.9177514052160156	-0.6230429527019428	0.07642752525611288	-0.04520742375058211	-0.5591783895745113	-0.5385129486305247	0.8003238983108912	-0.19483165054761917	1.7848639289624832	-0.19123939750112615	-0.2114756929297361	1.130598972615936	1.706508989360924	-1.247689587393172
fence2	3.338361445686199	0.24713363255986517	0.7205545722154925	0.845806342486298	1.123641442636793	0.6159092412291255	1.1454176198203112	2.0477633927015666	-0.1065988720584682	0.8564227623833602	1.335929911970116	-0.30018187859303064	0.4850570102219314	-0.5050025998598852	0.9876489776213321	-0.6655559257441225	0.0580782113226006	0.7081641158247023	0.12089283686762016	-0.08977373807774702	0.10542142976502188	-0.4699628925491629	1.1883904908674712	-0.900116771277288	-0.7495604916141714	-0.09903147084647791	-0.34241028897523207	1.0189798386350497	0.20425665918817085	0.12426278638539089	-0.13315645090921224	-0.14928082513073235	-0.265444518352453	0.9746252051386929	0.38476841620249097	-0.5326791816012676
rubberduck2	-1.00741267217356	0.591713970961671	-0.7243756235082041	-0.991032917229259	1.2257660420035739	0.7842105643569159	0.019130378253468812	-0.32780863042903513	0.433246900710684	0.16105521803323308	-0.8056216476553283	0.0949720829717606	1.725874786983796	-0.9796383592030958	1.0303670373122158	-0.5836635864758092	-0.5480708188236169	-0.4599226129251037	-0.08977373807774702	0.12089283686762016	-0.32254585187993023	1.2895162149489061	0.18454347385143513	4.532882127162795	-1.0040430806667777	1.2984121011722745	0.9850810289647522	-0.7367972598531928	1.417261086888286	-0.5060324498995515	0.1282426129736942	3.016201983258647	1.6035573026371253	0.5690746860008323	-0.1405359978321003	-0.8770199411770185
seabird1	-0.5650582598238371	-0.658900620888524	-0.5124247654599391	-1.2412802092550719	0.5244479189516533	-0.29693236552267477	-0.5869602923280561	-0.1370284553236961	0.024282982614213154	1.1019474133024458	-0.04349581727543995	0.24210708245243173	0.6352680335824588	-0.34301171452387974	-0.24345579948693333	-0.6591522998294188	-1.2659135608744996	2.9678010344121057	0.10542142976502188	-0.32254585187993023	0.12089283686762016	-0.8417116210158975	1.18225275693737	-0.16190963410847733	1.8341409624846094	0.7246990241342659	-0.3754846923919803	-1.4736285765388746	-0.03272996730170904	-0.019329405019980324	1.7492438411178164	-0.4027914519257091	0.4434730563796254	1.1977665748959911	2.30329937401857	-1.4187694936896376
food3	-0.5174151059332998	-0.3098425960959165	-0.4837692296696866	-0.49603971063409014	-0.027982303762551904	0.5631284872657475	-0.24483321226886415	-0.23882527047751892	2.583391198961468	-0.35418755237329286	-0.5354334177569164	-0.39869011496608414	-0.12672646606643773	-0.7156077829568597	0.5146553401924135	-0.37866943027581806	-0.3732064582876237	-0.37150920064382914	-0.4699628925491629	1.2895162149489061	-0.8417116210158975	0.12089283686762016	-0.7740751680975612	2.2671548889416373	-0.9441408616248974	-0.3489467589739622	-0.8267873778276389	0.32763209873005805	0.8306730993641851	-0.5679318143700866	-0.5696512425744706	1.4336055404877215	-0.028457509868609298	-0.3668013068029088	-0.8532779732963859	-0.4436783892066892
shoppingcart1	0.10260092138016283	-0.16279637443490647	4.208393084981121	-0.18865045096901736	0.8990511076207635	-0.1372448606482173	-0.20347163176880292	1.4451538800939876	-0.5764962897139351	0.6131156707237475	1.0490592048828842	0.6286338014104017	0.45907049065346806	-0.21338757142623244	0.37034830375322386	0.420711925679406	-0.4470629788352418	1.9177514052160156	1.1883904908674712	0.18454347385143513	1.18225275693737	-0.7740751680975612	0.12089283686762016	-0.7918272239649828	-0.08522495010012128	0.8497556563226162	-0.4242657374279183	-0.2349303021164562	0.3077989424497321	1.4022248863221558	0.3647868507020303	-0.6100370347538812	1.467022640615575	2.272625425513873	0.09581196626707861	-0.9643750890544666
rubberduck1	-1.05309860562916	-0.5029145075881284	-1.0765284326654883	-0.5525508711835834	0.3878472263183077	0.059874828026034714	-0.5749849543556322	-1.1519022137963948	-0.005483923944039996	-0.3412119230200128	-0.7510604439740901	-0.3114666057628388	0.0696358625883435	-1.1546035906931613	0.5107621800397351	-1.2199111008994212	-0.8389715487077779	-0.6230429527019428	-0.900116771277288	4.532882127162795	-0.16190963410847733	2.2671548889416373	-0.7918272239649828	0.12089283686762016	-0.19753365659813557	0.4928118814642302	-0.5897225634158973	-0.886599144986714	0.08784150252546352	-0.9326821218036675	-0.06779498185647466	6.427997865906821	0.3192592304258282	-0.06865695696386706	0.6609794894581807	-0.7240148554659408
cat3	-0.9120503226036427	-0.44376540698267236	-0.885994825895489	-0.9017626220059697	0.4518682614614443	-0.5142877259834676	-0.6648450065396958	-0.9525270029342315	-1.3495293433897548	-0.5462017836852394	-0.3703805189570314	-0.7553046261799922	-0.48755810644881437	-0.03976054219717373	-1.2473422566041612	-0.3988417856086267	-1.4245666431330277	0.07642752525611288	-0.7495604916141714	-1.0040430806667777	1.8341409624846094	-0.9441408616248974	-0.08522495010012128	-0.19753365659813557	0.12089283686762016	0.8761420363825815	0.5856147713275872	-1.2687760572421802	-1.1405698645010651	-0.6978826871586834	-0.29594792749570825	-0.8751079774717972	0.6857173853596704	-0.5654595684977486	0.6019130305124553	-1.4490137354974715
squirrel3	-0.8302780860957566	-0.03499706057349602	-0.39383157147190156	-1.350015145035079	0.7318373947186683	0.7954960998933189	0.377684789163587	0.4608894958327496	-0.08091784125610635	0.9746290300337864	-0.3275081513657867	0.5008894511380663	1.085270662198748	-0.11658434476321848	-0.4654213827720383	1.0007639566515605	-1.1302915671388014	-0.04520742375058211	-0.09903147084647791	1.2984121011722745	0.7246990241342659	-0.3489467589739622	0.8497556563226162	0.4928118814642302	0.8761420363825815	0.12089283686762016	1.2484454949343387	-0.8292051247704971	0.12449931871552163	-0.7909695115164566	1.1913133920037784	0.15239595053849647	3.2008336235705115	0.834329121500776	0.7204108274108627	-1.5998782291636762
squirrel1	-0.9725476970190193	-0.03833990703219858	-1.089577220114295	-0.8750429546652077	0.23371476976007757	0.7334884467168152	-0.33214721563366656	-0.574689237104467	-0.724762690225361	0.4096839388634424	-0.25698669983860384	-0.43356711517048896	0.18889556027500967	0.024381509762287597	-0.9058594860679599	1.806810738862979	-1.1335470729089978	-0.5591783895745113	-0.34241028897523207	0.9850810289647522	-0.3754846923919803	-0.8267873778276389	-0.4242657374279183	-0.5897225634158973	0.5856147713275872	1.2484454949343387	0.12089283686762016	-1.2094767916813554	-0.447490467704118	-0.8220823546342725	0.03765736301251428	-0.5947786155719661	0.7761653453811499	0.07734741278171765	0.6836614021754028	-1.343884235323192
shelves1	-0.41433948089091227	-0.9511919564607928	-0.37727435894598765	-1.234936416724218	-0.4590236747765514	0.4379313490000246	3.4835569167528067	0.035826647975509426	-0.3933055798680076	-0.7482878118441247	-1.262052823259503	-1.0139297474662736	0.3579648478506052	-1.473373246858352	-0.33219935763718855	-1.025876915813366	4.427631053141816	-0.5385129486305247	1.0189798386350497	-0.7367972598531928	-1.4736285765388746	0.32763209873005805	-0.2349303021164562	-0.886599144986714	-1.2687760572421802	-0.8292051247704971	-1.2094767916813554	0.12089283686762016	-0.43960314731616246	-0.1652895286113753	-0.974332536294813	-0.27501325984017205	-1.4320636156512072	-1.0687582683258314	-1.3127976680515079	1.7865578007141694
food1	-0.8946771250116924	0.3530347022262604	-0.26029012311043387	-0.8350003167659386	0.3433042335658928	1.5716658557929775	-0.5933560640613601	0.9193105018786072	1.0329740741189657	0.9076400819111605	-0.4005675584468414	0.2721158105150753	1.6354107398145832	-0.8298610024161769	-0.6522660921710942	-0.5948949518787487	-0.5402960554089997	0.8003238983108912	0.20425665918817085	1.417261086888286	-0.03272996730170904	0.8306730993641851	0.3077989424497321	0.08784150252546352	-1.1405698645010651	0.12449931871552163	-0.447490467704118	-0.43960314731616246	0.12089283686762016	-0.49339829716681016	0.23209238234080792	0.4742388083902144	0.2352814115063108	1.1193497686329175	0.39075368610280853	-0.8009457505619614
shoppingcart2	0.22518544945877758	-0.43135028348781684	3.0752963919644434	1.2811411270386466	-0.43872900479124544	-0.39188350321853155	-0.4140186306491596	0.341004542625444	-0.5794687697271645	-0.041120665001967344	0.21365951359414584	-0.42668435101231056	-0.24705989336829887	-0.8175888447572887	-0.31979010297724697	-0.5084998633718073	-0.19995025573906358	-0.19483165054761917	0.12426278638539089	-0.5060324498995515	-0.019329405019980324	-0.5679318143700866	1.4022248863221558	-0.9326821218036675	-0.6978826871586834	-0.7909695115164566	-0.8220823546342725	-0.1652895286113753	-0.49339829716681016	0.12089283686762016	0.9392940471889925	-0.7564095791346277	-0.6203007090095655	-0.12421357577995748	-0.5166608857574991	-0.45015235437276535
crab1	-0.7778961206387325	0.03610075250941191	-0.3713706601679458	-1.0055974149923275	0.3339058051789037	0.4637595920264118	-0.36791434122490174	0.5091825199887167	0.33974469184112965	2.5917396709694698	-0.29852311971454404	0.658746942292942	1.4341332818446075	-0.9025338409668221	-0.4290393405957947	-0.5857189691821117	-1.083200258661477	1.7848639289624832	-0.13315645090921224	0.1282426129736942	1.7492438411178164	-0.5696512425744706	0.3647868507020303	-0.06779498185647466	-0.29594792749570825	1.1913133920037784	0.03765736301251428	-0.974332536294813	0.23209238234080792	0.9392940471889925	0.12089283686762016	-0.33067415319404325	-0.25749773076831756	0.41668356214133917	0.9880271441298397	-1.5739034677276325
rubberduck3	-0.7904249960562468	0.02953941334244641	-0.936069109353328	-0.12529498114079066	0.4970987902587483	0.9864439654810438	-0.4037034715194447	-0.8942608707011165	2.0165216150605807	-0.4043144783475468	-0.06714661159287558	0.9231411663130551	0.4777351959560136	-1.1260219395432072	0.4609502645806539	-0.9071547402883526	-0.5871834621295147	-0.19123939750112615	-0.14928082513073235	3.016201983258647	-0.4027914519257091	1.4336055404877215	-0.6100370347538812	6.427997865906821	-0.8751079774717972	0.15239595053849647	-0.5947786155719661	-0.27501325984017205	0.4742388083902144	-0.7564095791346277	-0.33067415319404325	0.12089283686762016	-0.39142370336360277	0.19891605219378647	0.7590321326583467	-0.8181448502794816
squirrel2	-0.8990930274852279	-0.2197532679309974	-0.5815514260306889	-1.1396455090260693	1.2864663539627623	-0.28088898526594613	-0.3422142567985527	0.9113524078736457	-0.38144346798009293	0.3693489692370534	0.4158963742938278	0.06589579621395478	0.18173730905736876	-0.5169623355859024	-0.5289638483851024	0.5928272551118104	-1.4157776957638197	-0.2114756929297361	-0.265444518352453	1.6035573026371253	0.4434730563796254	-0.028457509868609298	1.467022640615575	0.3192592304258282	0.6857173853596704	3.2008336235705115	0.7761653453811499	-1.4320636156512072	0.2352814115063108	-0.6203007090095655	-0.25749773076831756	-0.39142370336360277	0.12089283686762016	1.4775341429620967	0.5708865394539299	-1.6282660812752512
tree3	-0.3555379900431044	-0.03007387535119507	0.15338635691594868	-0.5805534897389176	1.6712773001392776	0.06951172148295492	-0.19338574112302961	0.8884956233029376	-0.37641468256691824	1.107374695077172	1.5221645946286457	4.663435857012886	0.43596107268357953	-0.11198281824158449	-0.31167965342404613	-0.42166963579916633	-1.1225736870824206	1.130598972615936	0.9746252051386929	0.5690746860008323	1.1977665748959911	-0.3668013068029088	2.272625425513873	-0.06865695696386706	-0.5654595684977486	0.834329121500776	0.07734741278171765	-1.0687582683258314	1.1193497686329175	-0.12421357577995748	0.41668356214133917	0.19891605219378647	1.4775341429620967	0.12089283686762016	0.31433874238422915	-1.1545217423916572
seabird3	-1.005711844253381	-0.6994639269845503	-0.6999550300153687	-0.8305687647634714	0.05353579083925127	1.4070878323075762	-0.5612543447643165	0.061201346709342366	-0.5041108110100754	1.4621514559843243	-0.029960089456896304	-0.49525478144454327	0.5059682663561422	-0.7694203555912724	0.17762855986846177	-0.22560431535445521	-1.213460150749729	1.706508989360924	0.38476841620249097	-0.1405359978321003	2.30329937401857	-0.8532779732963859	0.09581196626707861	0.6609794894581807	0.6019130305124553	0.7204108274108627	0.6836614021754028	-1.3127976680515079	0.39075368610280853	-0.5166608857574991	0.9880271441298397	0.7590321326583467	0.5708865394539299	0.31433874238422915	0.12089283686762016	-1.6477431310867192
shelves3	0.9430481471415834	-0.8902876870805037	0.16268723698048146	0.49457169163864195	-1.3656177644510554	-0.5355305194401084	0.6925548136798609	-1.3967994175788638	-0.7329693873300626	-1.4811775501886026	0.5920600765919479	-0.9480005216535163	-1.0113269056203058	-1.328205940208698	-0.11884015922495028	-1.5127359565435985	4.208615628105675	-1.247689587393172	-0.5326791816012676	-0.8770199411770185	-1.4187694936896376	-0.4436783892066892	-0.9643750890544666	-0.7240148554659408	-1.4490137354974715	-1.5998782291636762	-1.343884235323192	1.7865578007141694	-0.8009457505619614	-0.45015235437276535	-1.5739034677276325	-0.8181448502794816	-1.6282660812752512	-1.1545217423916572	-1.6477431310867192	0.12089283686762016
