# Supplementary material for: Infants have rich visual categories in ventrotemporal cortex at 2 months of age
Source: Nat Neurosci. 2026 Feb 2;29(3):693–702. doi: 10.1038/s41593-025-02187-8 (PMC12971487; doi:10.1038/s41593-025-02187-8)
Supplement: Supplementary file 15 — One .csv file for each RSM plot from seven layers of supervised AlexNet. [file 41593_2025_2187_MOESM15_ESM.zip › ODoherty_ED_Fig6/alexnet_supervised_layer-conv1_rdm.csv]

	fence1	dishware2	shoppingcart3	towel2	towel1	food2	tree2	fence3	dishware3	crab3	towel3	tree1	crab2	cat2	dishware1	cat1	shelves2	seabird2	fence2	rubberduck2	seabird1	food3	shoppingcart1	rubberduck1	cat3	squirrel3	squirrel1	shelves1	food1	shoppingcart2	crab1	rubberduck3	squirrel2	tree3	seabird3	shelves3
fence1	-0.5474551421053001	-0.5014385716009705	-0.7334060977851903	-0.9242264827011079	-0.030636662351144855	-1.3728905231570583	-0.17238469337308146	-1.2520452422912254	-0.4426100241072204	-1.1252117274026265	-1.577803412800706	0.27595756109655334	-0.8640178162886963	-0.9767362928738481	-0.4928483097630857	-0.2658571198895848	-1.2335541606696652	-0.6536474999064347	0.10603963645820284	0.2449811492431119	-0.4281026084005056	-1.1740528807177821	-0.6626832644298035	0.17811245184195204	-0.34174196919549144	0.047497796882919045	-0.10602245742351166	-0.7383051680166938	-1.4056303785978288	-1.0441042990100584	-0.40173977497371394	0.09418277300850852	-0.3296247538389616	0.08790555956391104	-1.4777013893749786	-0.12116340299900429
dishware2	-0.5014385716009705	-0.5474551421053001	-0.9181915076166798	0.8648721273020833	0.7155703957158389	0.4062988832565947	-0.4265870463256887	-0.23880070546545823	0.020220723918878726	0.22450846697012078	-0.1704647170079856	-0.3898130065778076	0.1961239840827993	-1.090382426669105	0.09352804931738863	-0.16185601283122156	-0.6252231061476354	0.05705933740039647	0.6784251642757881	0.4267030675152632	-0.3660039298963001	-0.6183363401178045	-0.2829441867922802	0.2132386427203392	-0.3532941837225766	0.6517753369731302	0.4509511609063493	-0.33643304380280264	-0.48764473674346	-0.9179815450693445	0.6190611412117042	0.15027710241563846	0.11495997794098592	-0.31885813576854377	-0.2635840213450053	-0.6198824828007813
shoppingcart3	-0.7334060977851903	-0.9181915076166798	-0.5474551421053001	-0.9268827097878228	-0.8093861946550791	-0.9627051657662673	-1.0981930558444226	-0.12742172526172535	-1.4438724116227284	-0.23047217173046303	1.101545907784834	-1.3957198180106252	-0.9336208419412644	0.10859662185687895	-0.3872358778650856	0.025849365547584467	-1.144561475021929	0.9849182585542599	-0.16420473587718815	-0.554491070759187	1.045831163356548	-1.5706489042519785	1.160838995814402	-1.2077408684530204	-0.43158628750473677	0.028260452657966915	-0.24656871354876359	-1.218630916201872	-1.035272971114269	-0.5090682923107439	-0.4597958040140117	-1.693936553753225	0.5229126648712155	0.07041506485289153	-0.06747114809426631	-1.3816727899268872
towel2	-0.9242264827011079	0.8648721273020833	-0.9268827097878228	-0.5474551421053001	1.7693319753624748	-0.347982362472472	-1.1160204923497723	-1.2379435851695761	1.0219475539230378	0.9757843292230362	7.8548421076801755	-1.4877367110530761	0.8253522325401382	-1.4219357523607543	-1.2709740895647745	-1.270811920640801	-1.626350710209038	-0.23510043940263273	2.0329685023293433	-0.2176893912199912	0.2925046954390841	-0.9892373285296391	-0.7608774268016454	0.4218595247026649	-1.520180458108948	-0.8981005099739664	-0.2755016699691231	-0.9647259782106102	-1.1966089720490984	-0.028965683255420347	1.5683596469242107	0.5190942420009441	-0.9985759560533813	-1.1997219496955986	-1.016976624687476	-0.5918037928508192
towel1	-0.030636662351144855	0.7155703957158389	-0.8093861946550791	1.7693319753624748	-0.5474551421053001	-0.3079551526872192	-0.38544303180659334	-0.3365367599697894	0.15476067335269736	-0.1847603459924167	1.3675871252190859	0.20295753887522738	0.8224858146124896	-0.5019266276197724	-0.28740966379705823	-0.8227729956991424	-1.1001667864088422	0.201903275120886	1.1720550910796268	1.3807983439302154	0.4060898523284827	-0.2800953970161549	0.06725482322528739	0.9749594926297164	-0.4001868608624387	0.6511091438489169	0.36420826357715186	-0.5839651058787554	0.4177817763443319	-1.2604646072562211	0.42242439126863873	0.4218366406549659	0.2756966025815264	0.09659737274821366	-0.5893488671953503	-0.9313908473565605
food2	-1.3728905231570583	0.4062988832565947	-0.9627051657662673	-0.347982362472472	-0.3079551526872192	-0.5474551421053001	-0.07388408298082647	0.6797094794493151	-0.07600314894149389	1.4931501342865818	-0.07919845251941002	-0.5707052688835723	1.125032861227319	-0.5617168062357742	0.006433035569628804	0.22073874672500576	-0.03566079339273521	0.7512086130982851	1.2977955723840169	0.5705307239082794	0.27661047493768703	-0.24942003898028187	-0.17708524531493083	0.006599003312531018	-0.6769032648487763	0.04364735502364784	0.6249649327897071	0.029050107580465487	0.326265877573725	-0.18346650081074556	0.8353964675876776	0.3587143295253294	-0.12501692426438085	0.16199853892292246	0.6967677215778811	-0.7666162100066057
tree2	-0.17238469337308146	-0.4265870463256887	-1.0981930558444226	-1.1160204923497723	-0.38544303180659334	-0.07388408298082647	-0.5474551421053001	-0.3510954621911599	0.5106616591373128	-0.07232787928050681	-1.498022349034304	-0.3104487384422335	0.03315779197967119	-1.0457159997000907	-0.09681438732816756	-0.2503478442877751	0.7406611603469444	-0.8438298832421445	1.0579181662201398	1.9346826010731213	-1.0957543899025268	0.003985430567681215	-1.0678083774671336	0.8563413534085015	-1.230987743877446	-0.36852828129959925	0.5587753164925392	0.7627033762349367	-0.8096001512404977	-1.0316685605622609	-0.2215546694174476	1.4568043798290382	-0.4859474102330797	-0.175689470999616	-0.6440554664138535	0.2188057582803221
fence3	-1.2520452422912254	-0.23880070546545823	-0.12742172526172535	-1.2379435851695761	-0.3365367599697894	0.6797094794493151	-0.3510954621911599	-0.5474551421053001	-0.965940876371802	0.747621608824286	0.553922911534066	-0.7733867313839469	0.09146934748422142	-0.47958333342177206	-0.06074804994362537	0.16127108290858255	0.1745292041724359	1.3405837916225358	0.9044419185922355	-0.3504371029222451	0.7955771155233291	-0.7828780656359084	0.9005106433359824	-0.6118536746796092	-0.4010868427959654	0.36301915542978586	-0.02033876380834502	-0.46710567346965337	0.09202234794158753	-0.3518093845081997	0.2606001469792157	-1.2703698078761447	1.3207703193963942	0.3152588065631987	0.5955627914074622	-0.8299512486301484
dishware3	-0.4426100241072204	0.020220723918878726	-1.4438724116227284	1.0219475539230378	0.15476067335269736	-0.07600314894149389	0.5106616591373128	-0.965940876371802	-0.5474551421053001	0.09139311896966641	-0.13902902514553336	-0.24010665471678486	0.3870769823488882	-1.1087059845861842	0.2447655041084396	-0.48187741287120395	-0.3301019628382396	-0.7128746601785403	0.7500572645925173	0.9634803425528232	-0.6193211448166632	0.016328333900217477	-1.000181830799744	0.5200379970790329	-1.1608545361491258	-0.08293603728434766	0.23165970733818161	0.15624670126742643	-0.002850497596310101	-0.5803923827862912	-0.21638594062671196	2.1495994068777073	-0.5544602871352273	-0.28389885573536866	-0.4493519931539109	0.4869013765818504
crab3	-1.1252117274026265	0.22450846697012078	-0.23047217173046303	0.9757843292230362	-0.1847603459924167	1.4931501342865818	-0.07232787928050681	0.747621608824286	0.09139311896966641	-0.5474551421053001	1.497451927712117	-0.5943614795431552	1.0312769806028244	-0.08458629407714703	0.6663693921608166	-0.16071913412480973	-0.5229629861540216	1.5204503424038935	2.3153440840866457	0.47629295184295267	1.343235926540189	-0.03299724052016196	0.5403540574054976	0.17411809860884944	-0.6562759450901153	0.5343973439285731	1.0334696544044444	-0.07236943014962537	0.2537800218541086	-0.7218881765844207	1.1075481643782812	0.03328664934840207	0.40668570499518303	0.43450647394121444	1.0237644026250217	-0.9729187601557426
towel3	-1.577803412800706	-0.1704647170079856	1.101545907784834	7.8548421076801755	1.3675871252190859	-0.07919845251941002	-1.498022349034304	0.553922911534066	-0.13902902514553336	1.497451927712117	-0.5474551421053001	-1.7366183727914295	0.32300974899238916	0.2869774565563313	-0.7001527346041049	-0.6390011452344713	-1.3236636973644595	2.0617502647243793	1.7801652651834072	-0.902300615748657	2.345607736854929	-1.036652792071434	1.723898797090089	-1.0388817329609286	-0.30899315528295446	-0.34833528003057007	-0.08449492518076947	-1.0982150759621223	-0.5027044482083333	0.05606321417780413	1.716863313612199	-1.7748504293772167	1.1947435110993985	-0.14050302205450213	0.43329818254973085	-0.852710445818999
tree1	0.27595756109655334	-0.3898130065778076	-1.3957198180106252	-1.4877367110530761	0.20295753887522738	-0.5707052688835723	-0.3104487384422335	-0.7733867313839469	-0.24010665471678486	-0.5943614795431552	-1.7366183727914295	-0.5474551421053001	-0.48308501464026155	-1.0222947149136823	0.48217092018740976	-0.6467020026449656	-0.6882432442278318	-0.45040600831656696	-0.35899208181964015	2.0803203488153637	-0.26443338379045367	-1.1511825486059084	-0.5816824503488254	1.3723436352944622	-0.5552745788386413	0.4676976532062756	-0.27793045657709964	-0.44979445781224686	-0.005251867519924687	-1.3947818938085403	-0.36162755594911816	4.449492953736873	-0.2510795062697357	7.404823292318406	-0.6926720542048223	-0.06475082092660975
crab2	-0.8640178162886963	0.1961239840827993	-0.9336208419412644	0.8253522325401382	0.8224858146124896	1.125032861227319	0.03315779197967119	0.09146934748422142	0.3870769823488882	1.0312769806028244	0.32300974899238916	-0.48308501464026155	-0.5474551421053001	-0.9938264844921404	0.13780483974531066	-0.28186912877309594	-0.6706083714025511	-0.0002017101545778206	1.6679683885067969	0.8797847274842178	0.06469861686320098	0.1571828029689831	-0.5331003539007033	0.7524252047866282	-0.543018556431627	0.6798842828164148	0.7043227402944637	0.09844330364106824	0.5687199460663176	-1.5802274271510253	1.430584307489394	0.8335673327346593	-0.1312153722851709	-0.037729458907694795	0.5453613854563479	-0.25585935578785635
cat2	-0.9767362928738481	-1.090382426669105	0.10859662185687895	-1.4219357523607543	-0.5019266276197724	-0.5617168062357742	-1.0457159997000907	-0.47958333342177206	-1.1087059845861842	-0.08458629407714703	0.2869774565563313	-1.0222947149136823	-0.9938264844921404	-0.5474551421053001	0.14580158221325268	0.48513891239399864	-1.0316433991876197	-0.06767487589158006	-0.13279108690572303	-0.5781657259214161	1.1656320930278277	-0.7227135674864495	0.53244225125227	-1.2286900062237789	-0.6446637008656216	-0.1580276363058464	0.49350054065021365	-1.1480667426157358	-0.8687032437941775	-0.7291865676401589	-0.18774576312112431	-1.3850293532389812	0.00125727478319316	-0.27992026499687506	0.4540283432460211	-1.2249011639581415
dishware1	-0.4928483097630857	0.09352804931738863	-0.3872358778650856	-1.2709740895647745	-0.28740966379705823	0.006433035569628804	-0.09681438732816756	-0.06074804994362537	0.2447655041084396	0.6663693921608166	-0.7001527346041049	0.48217092018740976	0.13780483974531066	0.14580158221325268	-0.5474551421053001	0.6870685294156319	-0.4774738819166091	0.916889787191766	0.6875598237385485	1.213251694402706	1.4674570249024754	-0.20756104296272732	0.5111223000884594	1.3092799593720417	0.015440960128545608	0.4989801674837018	0.8081314399373998	-0.4397017062418784	-0.1640374750233514	-1.0442948280994109	0.18161867834794282	1.095208969166988	0.3226862708731467	0.8883616939363262	0.3192964505384299	-0.14487548543916637
cat1	-0.2658571198895848	-0.16185601283122156	0.025849365547584467	-1.270811920640801	-0.8227729956991424	0.22073874672500576	-0.2503478442877751	0.16127108290858255	-0.48187741287120395	-0.16071913412480973	-0.6390011452344713	-0.6467020026449656	-0.28186912877309594	0.48513891239399864	0.6870685294156319	-0.5474551421053001	-0.6582216985143097	0.2926122252266403	0.20537274893432766	0.7183276636503387	0.26578695097025157	0.02119506018274887	0.4581614054448643	-0.4739672417578448	-0.6660228060437564	0.6695896278761881	0.7846971116466943	-0.7637743854837629	0.07245560210886325	-0.6180302707145366	-0.20252651915826406	-0.14603942655660224	-0.1448955772966596	0.20988234215230436	-0.5398133943269605	-0.6078394725238695
shelves2	-1.2335541606696652	-0.6252231061476354	-1.144561475021929	-1.626350710209038	-1.1001667864088422	-0.03566079339273521	0.7406611603469444	0.1745292041724359	-0.3301019628382396	-0.5229629861540216	-1.3236636973644595	-0.6882432442278318	-0.6706083714025511	-1.0316433991876197	-0.4774738819166091	-0.6582216985143097	-0.5474551421053001	-0.4829657981392552	-0.27904942606126754	-0.21707395887426562	-1.042127038861966	-0.24432014990815284	-1.0859922262396102	-0.47991737360207076	-1.2549987077590077	-0.6082638869596872	-0.28448865629215897	0.0631188610634344	-0.6946280097556753	-1.249583550177704	-0.5502971397749125	-0.4449059213709267	-0.6982792410442691	-0.4526858019470744	-0.050417126544912844	0.630684539903408
seabird2	-0.6536474999064347	0.05705933740039647	0.9849182585542599	-0.23510043940263273	0.201903275120886	0.7512086130982851	-0.8438298832421445	1.3405837916225358	-0.7128746601785403	1.5204503424038935	2.0617502647243793	-0.45040600831656696	-0.0002017101545778206	-0.06767487589158006	0.916889787191766	0.2926122252266403	-0.4829657981392552	-0.5474551421053001	1.4953138675453035	0.1556613935147804	3.2920310339084793	-0.8690432036687319	2.3364096050496515	-0.011878947310366058	0.8687826281137636	0.5561543950445286	0.38768020476972764	-0.9670899334800134	-0.26925631508414727	-0.4858271262159627	0.8830129471573792	-0.5234618893945951	1.4885712334292456	1.4216585106958002	1.0102914575762145	-0.49021002594557617
fence2	0.10603963645820284	0.6784251642757881	-0.16420473587718815	2.0329685023293433	1.1720550910796268	1.2977955723840169	1.0579181662201398	0.9044419185922355	0.7500572645925173	2.3153440840866457	1.7801652651834072	-0.35899208181964015	1.6679683885067969	-0.13279108690572303	0.6875598237385485	0.20537274893432766	-0.27904942606126754	1.4953138675453035	-0.5474551421053001	1.7763474619777477	1.3538493219716108	-0.9064607181975256	0.9833456984488025	1.5149604147450455	0.08264728103500488	0.7640293379149834	1.5942777517590205	0.7550165160660592	0.1477151425841291	-0.07932121834901888	1.5031752470619886	2.3926007479208664	0.8799808301318	0.7440584091648511	0.5336537694072253	-0.3801229850109881
rubberduck2	0.2449811492431119	0.4267030675152632	-0.554491070759187	-0.2176893912199912	1.3807983439302154	0.5705307239082794	1.9346826010731213	-0.3504371029222451	0.9634803425528232	0.47629295184295267	-0.902300615748657	2.0803203488153637	0.8797847274842178	-0.5781657259214161	1.213251694402706	0.7183276636503387	-0.21707395887426562	0.1556613935147804	1.7763474619777477	-0.5474551421053001	0.27363852861206306	-0.10941077482454704	0.037619802856020665	3.29053681003009	-0.6742685188371784	1.3523614677317173	1.3995076799692876	0.27874141733070723	0.47764703561492605	-0.703009083335186	0.05874268757565123	4.1069243255766965	-0.06524532786246665	3.170260373103889	-0.39662215202582674	0.23151184664360563
seabird1	-0.4281026084005056	-0.3660039298963001	1.045831163356548	0.2925046954390841	0.4060898523284827	0.27661047493768703	-1.0957543899025268	0.7955771155233291	-0.6193211448166632	1.343235926540189	2.345607736854929	-0.26443338379045367	0.06469861686320098	1.1656320930278277	1.4674570249024754	0.26578695097025157	-1.042127038861966	3.2920310339084793	1.3538493219716108	0.27363852861206306	-0.5474551421053001	-1.012353645956438	2.643894900528722	0.5151008548886522	1.9013593380196199	0.5755095010157445	0.995336254128248	-1.2786080768164727	-0.05080543268953529	-0.2600996965869212	1.159239896475271	-0.6407007388183531	1.8351651705904362	1.312861000412365	1.724540639002951	-0.8943354833655192
food3	-1.1740528807177821	-0.6183363401178045	-1.5706489042519785	-0.9892373285296391	-0.2800953970161549	-0.24942003898028187	0.003985430567681215	-0.7828780656359084	0.016328333900217477	-0.03299724052016196	-1.036652792071434	-1.1511825486059084	0.1571828029689831	-0.7227135674864495	-0.20756104296272732	0.02119506018274887	-0.24432014990815284	-0.8690432036687319	-0.9064607181975256	-0.10941077482454704	-1.012353645956438	-0.5474551421053001	-1.1440034732866855	0.4189403835389676	-1.0568885224667535	-0.43495301208375453	-0.22270743035356982	-0.18523260046688797	0.042328545811766816	-1.4262134582675008	-0.422540103716639	-0.023708442154737476	-1.13313515237714	-0.8856319531566303	-0.23551731808235762	-0.5238408296539554
shoppingcart1	-0.6626832644298035	-0.2829441867922802	1.160838995814402	-0.7608774268016454	0.06725482322528739	-0.17708524531493083	-1.0678083774671336	0.9005106433359824	-1.000181830799744	0.5403540574054976	1.723898797090089	-0.5816824503488254	-0.5331003539007033	0.53244225125227	0.5111223000884594	0.4581614054448643	-1.0859922262396102	2.3364096050496515	0.9833456984488025	0.037619802856020665	2.643894900528722	-1.1440034732866855	-0.5474551421053001	-0.42472903707615384	0.6383780461165305	0.8149755256756563	0.21967607696774188	-1.4639852621636658	-0.18923826138888314	-0.40823999348856577	0.1607995057527887	-1.0164651944476322	1.6809401457473883	1.207873160215601	0.5418590210287876	-0.9921356917408626
rubberduck1	0.17811245184195204	0.2132386427203392	-1.2077408684530204	0.4218595247026649	0.9749594926297164	0.006599003312531018	0.8563413534085015	-0.6118536746796092	0.5200379970790329	0.17411809860884944	-1.0388817329609286	1.3723436352944622	0.7524252047866282	-1.2286900062237789	1.3092799593720417	-0.4739672417578448	-0.47991737360207076	-0.011878947310366058	1.5149604147450455	3.29053681003009	0.5151008548886522	0.4189403835389676	-0.42472903707615384	-0.5474551421053001	0.26641006294792235	0.30413615035674635	0.7006035325614463	-0.27626941532126165	-0.47128886117773233	-1.4993082122517465	0.6017098682857575	5.21151606731225	-0.1514948155177495	2.225769377241419	-0.6235302235825634	0.4007637227654625
cat3	-0.34174196919549144	-0.3532941837225766	-0.43158628750473677	-1.520180458108948	-0.4001868608624387	-0.6769032648487763	-1.230987743877446	-0.4010868427959654	-1.1608545361491258	-0.6562759450901153	-0.30899315528295446	-0.5552745788386413	-0.543018556431627	-0.6446637008656216	0.015440960128545608	-0.6660228060437564	-1.2549987077590077	0.8687826281137636	0.08264728103500488	-0.6742685188371784	1.9013593380196199	-1.0568885224667535	0.6383780461165305	0.26641006294792235	-0.5474551421053001	-0.43058453428940285	-0.1961286328527184	-1.298812766167635	-1.077241633151673	-0.9578033836719474	-0.30103140720902155	-0.5315820836385436	0.8363568037938718	0.08824139066247219	-0.12381155534074276	-1.052646704736549
squirrel3	0.047497796882919045	0.6517753369731302	0.028260452657966915	-0.8981005099739664	0.6511091438489169	0.04364735502364784	-0.36852828129959925	0.36301915542978586	-0.08293603728434766	0.5343973439285731	-0.34833528003057007	0.4676976532062756	0.6798842828164148	-0.1580276363058464	0.4989801674837018	0.6695896278761881	-0.6082638869596872	0.5561543950445286	0.7640293379149834	1.3523614677317173	0.5755095010157445	-0.43495301208375453	0.8149755256756563	0.30413615035674635	-0.43058453428940285	-0.5474551421053001	0.5908797325982534	-0.6947542249544831	0.38794891850342866	-0.7631390423473812	-0.019067277538048356	0.32885795473956797	1.1491574198292467	1.693636083729404	0.544466987921651	-0.4923949957209897
squirrel1	-0.10602245742351166	0.4509511609063493	-0.24656871354876359	-0.2755016699691231	0.36420826357715186	0.6249649327897071	0.5587753164925392	-0.02033876380834502	0.23165970733818161	1.0334696544044444	-0.08449492518076947	-0.27793045657709964	0.7043227402944637	0.49350054065021365	0.8081314399373998	0.7846971116466943	-0.28448865629215897	0.38768020476972764	1.5942777517590205	1.3995076799692876	0.995336254128248	-0.22270743035356982	0.21967607696774188	0.7006035325614463	-0.1961286328527184	0.5908797325982534	-0.5474551421053001	-0.20922224274141127	-0.4288445323659827	-0.3477787479987942	0.407135419252264	0.36697449739393895	0.809250812191309	0.505395081098798	0.8392017275801632	-0.6997500702724374
shelves1	-0.7383051680166938	-0.33643304380280264	-1.218630916201872	-0.9647259782106102	-0.5839651058787554	0.029050107580465487	0.7627033762349367	-0.46710567346965337	0.15624670126742643	-0.07236943014962537	-1.0982150759621223	-0.44979445781224686	0.09844330364106824	-1.1480667426157358	-0.4397017062418784	-0.7637743854837629	0.0631188610634344	-0.9670899334800134	0.7550165160660592	0.27874141733070723	-1.2786080768164727	-0.18523260046688797	-1.4639852621636658	-0.27626941532126165	-1.298812766167635	-0.6947542249544831	-0.20922224274141127	-0.5474551421053001	-0.4843162066348095	-1.2501628060543661	-0.12131652957774954	0.4266617199158764	-0.8570543813283922	-0.6082604109171289	-0.7767129233143119	-0.25737899325570396
food1	-1.4056303785978288	-0.48764473674346	-1.035272971114269	-1.1966089720490984	0.4177817763443319	0.326265877573725	-0.8096001512404977	0.09202234794158753	-0.002850497596310101	0.2537800218541086	-0.5027044482083333	-0.005251867519924687	0.5687199460663176	-0.8687032437941775	-0.1640374750233514	0.07245560210886325	-0.6946280097556753	-0.26925631508414727	0.1477151425841291	0.47764703561492605	-0.05080543268953529	0.042328545811766816	-0.18923826138888314	-0.47128886117773233	-1.077241633151673	0.38794891850342866	-0.4288445323659827	-0.4843162066348095	-0.5474551421053001	-0.8884104315890231	-0.13738428675897885	-0.4270102710607485	-0.08874134632996307	0.9211000497113954	-0.011222071082505445	-0.7573730956970206
shoppingcart2	-1.0441042990100584	-0.9179815450693445	-0.5090682923107439	-0.028965683255420347	-1.2604646072562211	-0.18346650081074556	-1.0316685605622609	-0.3518093845081997	-0.5803923827862912	-0.7218881765844207	0.05606321417780413	-1.3947818938085403	-1.5802274271510253	-0.7291865676401589	-1.0442948280994109	-0.6180302707145366	-1.249583550177704	-0.4858271262159627	-0.07932121834901888	-0.703009083335186	-0.2600996965869212	-1.4262134582675008	-0.40823999348856577	-1.4993082122517465	-0.9578033836719474	-0.7631390423473812	-0.3477787479987942	-1.2501628060543661	-0.8884104315890231	-0.5474551421053001	-0.8817719433475266	-1.587353427030244	-0.20540089062510955	-0.5717392831160097	-0.5860072962594657	-1.083532321926246
crab1	-0.40173977497371394	0.6190611412117042	-0.4597958040140117	1.5683596469242107	0.42242439126863873	0.8353964675876776	-0.2215546694174476	0.2606001469792157	-0.21638594062671196	1.1075481643782812	1.716863313612199	-0.36162755594911816	1.430584307489394	-0.18774576312112431	0.18161867834794282	-0.20252651915826406	-0.5502971397749125	0.8830129471573792	1.5031752470619886	0.05874268757565123	1.159239896475271	-0.422540103716639	0.1607995057527887	0.6017098682857575	-0.30103140720902155	-0.019067277538048356	0.407135419252264	-0.12131652957774954	-0.13738428675897885	-0.8817719433475266	-0.5474551421053001	-0.005761422313778774	0.10883847915173428	-0.03673831886547222	0.5943232365224023	-0.5555843201099868
rubberduck3	0.09418277300850852	0.15027710241563846	-1.693936553753225	0.5190942420009441	0.4218366406549659	0.3587143295253294	1.4568043798290382	-1.2703698078761447	2.1495994068777073	0.03328664934840207	-1.7748504293772167	4.449492953736873	0.8335673327346593	-1.3850293532389812	1.095208969166988	-0.14603942655660224	-0.4449059213709267	-0.5234618893945951	2.3926007479208664	4.1069243255766965	-0.6407007388183531	-0.023708442154737476	-1.0164651944476322	5.21151606731225	-0.5315820836385436	0.32885795473956797	0.36697449739393895	0.4266617199158764	-0.4270102710607485	-1.587353427030244	-0.005761422313778774	-0.5474551421053001	-0.9516889653350191	3.4963030091748957	-1.0362903336470697	0.7182026622969121
squirrel2	-0.3296247538389616	0.11495997794098592	0.5229126648712155	-0.9985759560533813	0.2756966025815264	-0.12501692426438085	-0.4859474102330797	1.3207703193963942	-0.5544602871352273	0.40668570499518303	1.1947435110993985	-0.2510795062697357	-0.1312153722851709	0.00125727478319316	0.3226862708731467	-0.1448955772966596	-0.6982792410442691	1.4885712334292456	0.8799808301318	-0.06524532786246665	1.8351651705904362	-1.13313515237714	1.6809401457473883	-0.1514948155177495	0.8363568037938718	1.1491574198292467	0.809250812191309	-0.8570543813283922	-0.08874134632996307	-0.20540089062510955	0.10883847915173428	-0.9516889653350191	-0.5474551421053001	1.777474511585314	0.2950241775171694	-0.8969314458597919
tree3	0.08790555956391104	-0.31885813576854377	0.07041506485289153	-1.1997219496955986	0.09659737274821366	0.16199853892292246	-0.175689470999616	0.3152588065631987	-0.28389885573536866	0.43450647394121444	-0.14050302205450213	7.404823292318406	-0.037729458907694795	-0.27992026499687506	0.8883616939363262	0.20988234215230436	-0.4526858019470744	1.4216585106958002	0.7440584091648511	3.170260373103889	1.312861000412365	-0.8856319531566303	1.207873160215601	2.225769377241419	0.08824139066247219	1.693636083729404	0.505395081098798	-0.6082604109171289	0.9211000497113954	-0.5717392831160097	-0.03673831886547222	3.4963030091748957	1.777474511585314	-0.5474551421053001	0.18624099163635136	-0.06930166853367133
seabird3	-1.4777013893749786	-0.2635840213450053	-0.06747114809426631	-1.016976624687476	-0.5893488671953503	0.6967677215778811	-0.6440554664138535	0.5955627914074622	-0.4493519931539109	1.0237644026250217	0.43329818254973085	-0.6926720542048223	0.5453613854563479	0.4540283432460211	0.3192964505384299	-0.5398133943269605	-0.050417126544912844	1.0102914575762145	0.5336537694072253	-0.39662215202582674	1.724540639002951	-0.23551731808235762	0.5418590210287876	-0.6235302235825634	-0.12381155534074276	0.544466987921651	0.8392017275801632	-0.7767129233143119	-0.011222071082505445	-0.5860072962594657	0.5943232365224023	-1.0362903336470697	0.2950241775171694	0.18624099163635136	-0.5474551421053001	-1.0362328611172131
shelves3	-0.12116340299900429	-0.6198824828007813	-1.3816727899268872	-0.5918037928508192	-0.9313908473565605	-0.7666162100066057	0.2188057582803221	-0.8299512486301484	0.4869013765818504	-0.9729187601557426	-0.852710445818999	-0.06475082092660975	-0.25585935578785635	-1.2249011639581415	-0.14487548543916637	-0.6078394725238695	0.630684539903408	-0.49021002594557617	-0.3801229850109881	0.23151184664360563	-0.8943354833655192	-0.5238408296539554	-0.9921356917408626	0.4007637227654625	-1.052646704736549	-0.4923949957209897	-0.6997500702724374	-0.25737899325570396	-0.7573730956970206	-1.083532321926246	-0.5555843201099868	0.7182026622969121	-0.8969314458597919	-0.06930166853367133	-1.0362328611172131	-0.5474551421053001
