# Supplementary material for: Infants have rich visual categories in ventrotemporal cortex at 2 months of age
Source: Nat Neurosci. 2026 Feb 2;29(3):693–702. doi: 10.1038/s41593-025-02187-8 (PMC12971487; doi:10.1038/s41593-025-02187-8)
Supplement: Supplementary file 15 — One .csv file for each RSM plot from seven layers of supervised AlexNet. [file 41593_2025_2187_MOESM15_ESM.zip › ODoherty_ED_Fig6/alexnet_supervised_layer-conv3_rdm.csv]

	fence1	dishware2	shoppingcart3	towel2	towel1	food2	tree2	fence3	dishware3	crab3	towel3	tree1	crab2	cat2	dishware1	cat1	shelves2	seabird2	fence2	rubberduck2	seabird1	food3	shoppingcart1	rubberduck1	cat3	squirrel3	squirrel1	shelves1	food1	shoppingcart2	crab1	rubberduck3	squirrel2	tree3	seabird3	shelves3
fence1	-0.3752546657135913	-1.1541385628822776	1.1679081926593498	2.3335441220824005	-0.0451950545992798	-2.0521373763864372	2.84006126783527	-1.2126450863606422	-1.0158166737496588	-1.5273069471948935	1.6547599076093358	-0.09133708031764781	-1.556451523915749	-0.1957838914694382	0.1700160584200297	-0.37124927801235047	1.432667726477341	0.031075342991036276	3.041265533211121	-0.7721192115774927	-0.004276199574407902	-1.2232660268401587	0.00865244752052554	-0.43639222783008375	-0.4122980671450909	-0.3632849123795332	-1.1216221825567798	-0.1514534150956636	-2.116862556074882	-0.6122357103073607	-0.7251199967928886	-0.2732086859181748	-0.6396742462320116	-0.8850172023874859	-1.915452188713928	2.641368944701616
dishware2	-1.1541385628822776	-0.3752546657135913	-0.09630729853077127	0.0469061467183095	0.7931539421096927	0.2724637034653595	-1.6186070375343793	-1.1866201653114754	1.9055516556548195	-0.6730905023649267	-0.18536593636191848	0.22797507399034142	-1.1881400507685054	-0.5153328914413079	0.333444079159786	-0.36263655601685224	-1.219922362223865	-0.3847604538842546	-1.235838946473244	-0.4768540998070744	-0.7255518641713052	0.5804803957324913	0.4176256906505164	-0.6217381999156608	-0.40878528238998835	0.4337498443181321	0.2425267112175279	-1.0743044082184185	-0.36081129098913933	-0.37541392489934583	0.8537796627686675	0.7231586543942966	0.32406801770439314	-0.5288468397856311	-0.9419169269932353	-1.1233684222698825
shoppingcart3	1.1679081926593498	-0.09630729853077127	-0.3752546657135913	0.4779468646498747	-1.1144933826903671	-1.1953634620709803	0.08417718556590939	0.22876032399044774	-0.8843613980877675	-0.3842836847385944	1.1919711302942533	-0.6664042540882485	-0.2791551644726797	0.2426093501164987	1.4812705860925612	1.071240401359922	0.3079948845505901	0.7867257012687054	0.5673669424380278	-0.4539673767772586	0.33219478059434265	-0.4754690535187153	2.937102536313849	-0.5005638740175664	-0.03774317502268702	-0.039048869019839325	-0.43630461736161646	0.3424270103602171	-0.9471151876453457	1.568328454008671	-0.07025685337367123	-0.40336168192302513	0.0036905053768943683	-0.26719672395391764	-0.6575172927279538	0.5185941759489774
towel2	2.3335441220824005	0.0469061467183095	0.4779468646498747	-0.3752546657135913	0.45397255276263054	-0.9649575258994146	-0.8290090510758096	-1.0561827754566309	0.11522850723669034	-0.6573425531228007	2.682734852023852	-0.19513915823577246	-1.0551761555155583	-0.6972197035413222	1.6975556386672292	-0.4156604366171656	-0.8835213758766255	-0.5156146530841693	0.7025010144063039	-0.904750384844686	0.5563989124561552	-0.24071264977405285	-0.3670858847789173	0.8427381655678743	-0.189613194792363	-0.8575980092628263	-0.6170334401450567	-1.171584015794228	-1.0159477277425413	1.3971768891551821	-0.15246518627352845	-0.08165848252570027	-0.9617388850601617	-0.23515067465099057	-1.1059202115145506	1.2611278136518855
towel1	-0.0451950545992798	0.7931539421096927	-1.1144933826903671	0.45397255276263054	-0.3752546657135913	-1.3317231114210277	-0.9622264728346654	0.10678885157437579	-1.1767538571488727	-1.2568645563236231	-0.7133932373535495	1.268895899135958	-0.6368126872022887	0.472511158372318	-1.095373391351444	-0.8359717047619125	-1.2536443697282555	-0.40953343144291426	-0.4922845006838826	0.8407560671991848	0.22823063115417913	0.011745097435812308	0.27752845935230647	0.13990722288622057	1.061114511551004	0.21117628295486546	-0.8223593068288286	-1.4438147153117287	-0.7429259439121153	-1.3554947096035623	-0.5864504294124675	0.06461462181040852	0.6891277955016655	-0.24519274446106643	-1.1724150465003214	-1.2210369037352042
food2	-2.0521373763864372	0.2724637034653595	-1.1953634620709803	-0.9649575258994146	-1.3317231114210277	-0.3752546657135913	-1.1144486780655978	0.06434865107723983	1.9125196469951788	2.856855413929762	-0.35797289151908823	-1.201329660492195	0.600875134892798	-0.9827524806112056	0.31397667882824737	-0.550414202981928	-0.47478128328257296	0.5599538552003439	1.1507494581539173	0.6531613901758913	-0.32482676702695246	0.06489482355919336	-0.6493003634996	-0.7640761855760869	-1.3238669168630082	-0.319875039395747	0.2702180956241839	-0.00370682174577182	0.7308153303608138	0.42676816235411497	1.0109485757726109	1.3752616059234442	-1.1721203566427243	-0.16621092254532463	1.2731561739672648	-1.126952091824869
tree2	2.84006126783527	-1.6186070375343793	0.08417718556590939	-0.8290090510758096	-0.9622264728346654	-1.1144486780655978	-0.3752546657135913	0.28293253838695476	-0.13188665279444553	-0.7406790085523164	3.2406686028285026	-0.091976432198475	-0.08740938522202282	-0.6839731293300872	-0.22253931904325017	0.02762193263812549	5.227309996189294	-0.39964530472161	0.2569717476020287	0.21812414030702207	-0.4352622458761756	0.29591640022955906	-0.3809742622671919	-0.5117776292403409	-0.6799219107350595	-0.2025390781142138	0.21779133243265555	4.4557490991365505	-1.5418233758916269	-0.5234643680460013	-0.6001833789495228	0.6440491345198163	-0.32098413600358944	-0.7151768307873735	-1.4065323549229791	1.4940642734373337
fence3	-1.2126450863606422	-1.1866201653114754	0.22876032399044774	-1.0561827754566309	0.10678885157437579	0.06434865107723983	0.28293253838695476	-0.3752546657135913	-1.1705890317719427	1.878851192243521	0.664826239703981	-1.0686051930498766	1.2218310060746356	-0.6861582396210274	0.666675686117138	-0.22877905277454885	0.03074483725523806	1.0719660936371322	2.630771201250906	-0.21181250145849148	-0.1156844826936703	0.0008724279360960221	0.9953559813094663	-0.20127892253226495	-1.1187222401474974	0.3192270392630545	-0.7136940527544036	0.19034990451163075	0.9378943065877828	0.16103093983606237	0.5102282992835777	-0.5052220756680224	1.2230334073031037	0.3655058796963175	0.6217929249400327	-1.0231404582735464
dishware3	-1.0158166737496588	1.9055516556548195	-0.8843613980877675	0.11522850723669034	-1.1767538571488727	1.9125196469951788	-0.13188665279444553	-1.1705890317719427	-0.3752546657135913	0.6134049170992145	-0.5323147745411833	-0.07164550045525171	0.09100746832158299	-1.3551387217012818	1.8698563502217973	-1.0698207598092964	-0.09237781978632494	-0.688480333367332	-0.6219545446447948	1.7812921014861238	0.407274493686584	2.7758220316868427	-0.3150653629260934	0.32116239023212034	-1.2333459370501891	-0.3724354680060145	-0.5606623409073384	1.2573407938054595	1.3183431000895374	-0.023811208777170596	0.40275524276762814	4.049123698674104	-1.0584613471695687	-0.4918559805873907	-0.0693240720053663	-0.16506027830212938
crab3	-1.5273069471948935	-0.6730905023649267	-0.3842836847385944	-0.6573425531228007	-1.2568645563236231	2.856855413929762	-0.7406790085523164	1.878851192243521	0.6134049170992145	-0.3752546657135913	0.4426233650052426	-0.5336734055302484	2.183366467101581	-0.420719366922967	0.5352792363085617	-0.448370740600221	-0.8869904667163356	1.3343493066753527	1.9892381280852875	-0.03738303011469162	0.46998572831416136	0.49082627829220493	0.7147669921262024	-0.33748287541905175	-1.0034432325424045	-0.24187753476662985	0.023659247227778023	-0.3448883078060535	1.1544236971734303	-0.7992143084357883	1.7218537085212804	0.4046292161951692	-0.47819989292827025	0.9259041972147158	1.7736066003067557	-1.2687738181148198
towel3	1.6547599076093358	-0.18536593636191848	1.1919711302942533	2.682734852023852	-0.7133932373535495	-0.35797289151908823	3.2406686028285026	0.664826239703981	-0.5323147745411833	0.4426233650052426	-0.3752546657135913	1.0342548643379534	-0.35086267688066375	-0.20603429319679684	1.2452316635965888	0.1811215362253795	1.8318577572554902	0.6300831558008604	2.4799582273913483	-0.2114821533628307	0.38705584299446566	-0.6362041454903417	1.3419831628451115	-0.1655748282502183	0.06772842384153877	-0.824439736262796	0.16139027237758247	0.801545460340669	-1.4240773757231606	0.3796009559308635	0.06563553422852801	0.35254257899325675	0.5172886842236053	0.5235741821734752	-0.12549100104182978	1.640809697396114
tree1	-0.09133708031764781	0.22797507399034142	-0.6664042540882485	-0.19513915823577246	1.268895899135958	-1.201329660492195	-0.091976432198475	-1.0686051930498766	-0.07164550045525171	-0.5336734055302484	1.0342548643379534	-0.3752546657135913	-1.0796986426896515	-0.3616136691051307	-0.6065842519365033	-0.23181566202425635	-0.9990866591701117	-0.44252764115076026	-1.2365041986731322	-0.5144701659790889	0.5212428928715143	-1.304084601977873	0.3767025466349359	-0.2350936808694108	-0.04006903764177699	0.30643189179382796	-0.7657883730562092	-0.34821555533220994	-0.0500410749366565	-0.40488075843122967	0.21956644234278383	1.1074269404294725	0.15083431427808777	5.009852665515044	-0.8964363971838026	-0.6461285205756682
crab2	-1.556451523915749	-1.1881400507685054	-0.2791551644726797	-1.0551761555155583	-0.6368126872022887	0.600875134892798	-0.08740938522202282	1.2218310060746356	0.09100746832158299	2.183366467101581	-0.35086267688066375	-1.0796986426896515	-0.3752546657135913	-0.8946148155797121	-0.13477362407850355	-0.22886800883765346	-0.5124560874569605	0.7940761416866027	0.08708857811644513	0.6651829194782368	-0.4604906656878169	0.35464545469183323	0.28575461656481854	0.8335759025654574	-0.9666272251489062	0.07350310985185113	-0.07401020940821042	0.24938573398937586	0.1411501313006087	-0.44685284563599315	1.07946499573038	0.6711706885046207	0.9609557765007395	-0.20316788351295098	1.639305376281266	-0.6126517297427193
cat2	-0.1957838914694382	-0.5153328914413079	0.2426093501164987	-0.6972197035413222	0.472511158372318	-0.9827524806112056	-0.6839731293300872	-0.6861582396210274	-1.3551387217012818	-0.420719366922967	-0.20603429319679684	-0.3616136691051307	-0.8946148155797121	-0.3752546657135913	0.3708092870463881	1.126297079090034	-1.3987243387349186	-0.31920124768666136	-0.6451985256295588	-0.8932508034580748	0.07306625148443485	-1.0094621735026301	0.14438166662396137	-1.3152099958619436	0.15613902553130296	-0.5247292707587808	0.6901552764665727	-1.120148512451954	-1.3674831193517223	-0.6393814961518686	-0.6206805954534084	-1.0691693926175203	-0.5117548832205538	-0.8934119403226406	0.08560966186851182	-1.3414040589832943
dishware1	0.1700160584200297	0.333444079159786	1.4812705860925612	1.6975556386672292	-1.095373391351444	0.31397667882824737	-0.22253931904325017	0.666675686117138	1.8698563502217973	0.5352792363085617	1.2452316635965888	-0.6065842519365033	-0.13477362407850355	0.3708092870463881	-0.3752546657135913	0.016772406463662726	1.0077270805275074	0.2757132750785088	1.7217913268146912	1.0100599979658607	0.06433430749509056	1.7151353758536838	0.2887176970638044	0.8960385502435054	-0.7580793736992918	-0.37341534763708284	-0.22662447913124098	1.546552342167757	-0.28002107398745746	0.2639587978133764	0.2836622036206611	1.7394112781500433	-0.5029750948241142	-0.13566358150992125	0.47720842093726634	1.072206011311894
cat1	-0.37124927801235047	-0.36263655601685224	1.071240401359922	-0.4156604366171656	-0.8359717047619125	-0.550414202981928	0.02762193263812549	-0.22877905277454885	-1.0698207598092964	-0.448370740600221	0.1811215362253795	-0.23181566202425635	-0.22886800883765346	1.126297079090034	0.016772406463662726	-0.3752546657135913	-0.5805411046483546	0.39625882022512177	-0.8000595967199258	-0.02552461221715141	-0.2631322651136822	0.2595160362033875	0.946814935860579	-0.5308218322932129	0.5021074998856716	1.07247850101909	2.140260457602469	-0.4872091703869229	0.02927736616974286	-0.32302112729649707	0.3645902595884001	-0.7351645081428083	-0.27785525257210164	-0.18142748310565057	-0.32945293061079434	-0.9105907146018104
shelves2	1.432667726477341	-1.219922362223865	0.3079948845505901	-0.8835213758766255	-1.2536443697282555	-0.47478128328257296	5.227309996189294	0.03074483725523806	-0.09237781978632494	-0.8869904667163356	1.8318577572554902	-0.9990866591701117	-0.5124560874569605	-1.3987243387349186	1.0077270805275074	-0.5805411046483546	-0.3752546657135913	-0.6631743521233833	0.699447193600667	-0.09509326750201179	-1.007914902027108	0.26738783985139253	-1.0214318795577604	-0.7560651470188241	-1.5406917433976124	-1.043141493229548	-0.8435915371688639	3.3547029807811364	-0.7063215076571104	-0.44878950462582207	-0.4528142358783504	-0.07313693718800951	-1.1421830481849546	-1.2623287297256267	-1.189990169749927	4.125414753173383
seabird2	0.031075342991036276	-0.3847604538842546	0.7867257012687054	-0.5156146530841693	-0.40953343144291426	0.5599538552003439	-0.39964530472161	1.0719660936371322	-0.688480333367332	1.3343493066753527	0.6300831558008604	-0.44252764115076026	0.7940761416866027	-0.31920124768666136	0.2757132750785088	0.39625882022512177	-0.6631743521233833	-0.3752546657135913	0.8352842661000969	-0.2667305013847236	2.0212766279612713	-0.21195059086570928	1.537030358061433	-0.6775486907634609	-0.18427711474072328	-0.598818826015554	-0.7078014991581324	-0.5471418702807562	-0.04815140216649446	0.05441579979709728	1.7263407960266492	-0.14482452611167834	-0.42771708270106074	0.23952574093572074	1.2869420486832035	-1.1327348242780986
fence2	3.041265533211121	-1.235838946473244	0.5673669424380278	0.7025010144063039	-0.4922845006838826	1.1507494581539173	0.2569717476020287	2.630771201250906	-0.6219545446447948	1.9892381280852875	2.4799582273913483	-1.2365041986731322	0.08708857811644513	-0.6451985256295588	1.7217913268146912	-0.8000595967199258	0.699447193600667	0.8352842661000969	-0.3752546657135913	-0.2932052060382792	-0.12965717319911665	-1.261400117885944	0.2949164702756801	-0.663064214292755	-0.9660821617195855	-0.6792034272964018	-1.006463324475384	0.70414751022095	-0.25573297625727043	-0.2690723206108352	-0.2604691965368087	1.1070198740011528	-0.558607245215817	-0.30835066459873867	0.6660645197134364	-0.01993863843221321
rubberduck2	-0.7721192115774927	-0.4768540998070744	-0.4539673767772586	-0.904750384844686	0.8407560671991848	0.6531613901758913	0.21812414030702207	-0.21181250145849148	1.7812921014861238	-0.03738303011469162	-0.2114821533628307	-0.5144701659790889	0.6651829194782368	-0.8932508034580748	1.0100599979658607	-0.02552461221715141	-0.09509326750201179	-0.2667305013847236	-0.2932052060382792	-0.3752546657135913	-0.8450700867989621	0.44693365756613024	0.1975310528806817	1.0529556980754242	-0.8307148761620169	1.032357226943656	0.9852986972026456	0.06502586975185258	0.2854957397349219	0.14823988664136817	-0.6332488737240494	0.6756212082074807	-0.07726204369504558	0.37932646827585426	-0.2637482110008561	-0.9176716614072428
seabird1	-0.004276199574407902	-0.7255518641713052	0.33219478059434265	0.5563989124561552	0.22823063115417913	-0.32482676702695246	-0.4352622458761756	-0.1156844826936703	0.407274493686584	0.46998572831416136	0.38705584299446566	0.5212428928715143	-0.4604906656878169	0.07306625148443485	0.06433430749509056	-0.2631322651136822	-1.007914902027108	2.0212766279612713	-0.12965717319911665	-0.8450700867989621	-0.3752546657135913	-0.7302779189126133	2.1766290129125774	-0.4058672848679552	2.5008853887494804	0.47825207521745794	-0.4549052325653021	-1.4848822561161406	-0.021368038534460218	-0.2645203010888469	1.4166672456402911	-0.06508736336916227	0.5284092812507967	0.9916501510977521	1.256297169634821	-1.3664372899346815
food3	-1.2232660268401587	0.5804803957324913	-0.4754690535187153	-0.24071264977405285	0.011745097435812308	0.06489482355919336	0.29591640022955906	0.0008724279360960221	2.7758220316868427	0.49082627829220493	-0.6362041454903417	-1.304084601977873	0.35464545469183323	-1.0094621735026301	1.7151353758536838	0.2595160362033875	0.26738783985139253	-0.21195059086570928	-1.261400117885944	0.44693365756613024	-0.7302779189126133	-0.3752546657135913	-0.8885601789886528	1.1291071971595197	-0.8621653240829783	-0.9836371460168626	-0.8242832116985744	1.172944089218267	0.8708771060664269	-0.02147786902550909	0.14397034636002576	1.838540964099431	-1.0464965910714472	-1.2336177976195528	-0.752974507355014	-0.19303812708152698
shoppingcart1	0.00865244752052554	0.4176256906505164	2.937102536313849	-0.3670858847789173	0.27752845935230647	-0.6493003634996	-0.3809742622671919	0.9953559813094663	-0.3150653629260934	0.7147669921262024	1.3419831628451115	0.3767025466349359	0.28575461656481854	0.14438166662396137	0.2887176970638044	0.946814935860579	-1.0214318795577604	1.537030358061433	0.2949164702756801	0.1975310528806817	2.1766290129125774	-0.8885601789886528	-0.3752546657135913	-0.293257567025205	0.4121444487430206	1.172951663010773	-0.5090953897037384	-0.7307037001724482	-0.26711053973327037	0.9866027992786173	-0.03034297260688809	-0.07598199674542085	1.17574927175356	1.8922766372223994	0.2432272080643237	-1.1740983864822276
rubberduck1	-0.43639222783008375	-0.6217381999156608	-0.5005638740175664	0.8427381655678743	0.13990722288622057	-0.7640761855760869	-0.5117776292403409	-0.20127892253226495	0.32116239023212034	-0.33748287541905175	-0.1655748282502183	-0.2350936808694108	0.8335759025654574	-1.3152099958619436	0.8960385502435054	-0.5308218322932129	-0.7560651470188241	-0.6775486907634609	-0.663064214292755	1.0529556980754242	-0.4058672848679552	1.1291071971595197	-0.293257567025205	-0.3752546657135913	0.2450430761539718	-0.7036759973218022	-0.020768270481623635	-0.5488059823751409	-0.705598697234341	-0.3869903234070174	1.062300756762946	3.5898279554457817	-0.027599625707345157	0.445267424512858	0.5450472551647331	-0.872320974208672
cat3	-0.4122980671450909	-0.40878528238998835	-0.03774317502268702	-0.189613194792363	1.061114511551004	-1.3238669168630082	-0.6799219107350595	-1.1187222401474974	-1.2333459370501891	-1.0034432325424045	0.06772842384153877	-0.04006903764177699	-0.9666272251489062	0.15613902553130296	-0.7580793736992918	0.5021074998856716	-1.5406917433976124	-0.18427711474072328	-0.9660821617195855	-0.8307148761620169	2.5008853887494804	-0.8621653240829783	0.4121444487430206	0.2450430761539718	-0.3752546657135913	-0.8045773845118686	0.16409186860716474	-1.1486610867960791	-1.8666064508827103	-0.3301216804198079	0.06301661413457373	-0.18107258630954487	0.606264376166735	-0.6126106552134969	-0.20973654062795366	-1.0353769321431339
squirrel3	-0.3632849123795332	0.4337498443181321	-0.039048869019839325	-0.8575980092628263	0.21117628295486546	-0.319875039395747	-0.2025390781142138	0.3192270392630545	-0.3724354680060145	-0.24187753476662985	-0.824439736262796	0.30643189179382796	0.07350310985185113	-0.5247292707587808	-0.37341534763708284	1.07247850101909	-1.043141493229548	-0.598818826015554	-0.6792034272964018	1.032357226943656	0.47825207521745794	-0.9836371460168626	1.172951663010773	-0.7036759973218022	-0.8045773845118686	-0.3752546657135913	0.7246712668051276	-1.1423629599918694	-0.07590738730362366	-0.4977420031121338	0.3856406460562251	-0.03656261890939363	1.9132768419248232	1.1836498601056302	0.40919276620147005	-1.2846517554713537
squirrel1	-1.1216221825567798	0.2425267112175279	-0.43630461736161646	-0.6170334401450567	-0.8223593068288286	0.2702180956241839	0.21779133243265555	-0.7136940527544036	-0.5606623409073384	0.023659247227778023	0.16139027237758247	-0.7657883730562092	-0.07401020940821042	0.6901552764665727	-0.22662447913124098	2.140260457602469	-0.8435915371688639	-0.7078014991581324	-1.006463324475384	0.9852986972026456	-0.4549052325653021	-0.8242832116985744	-0.5090953897037384	-0.020768270481623635	0.16409186860716474	0.7246712668051276	-0.3752546657135913	-0.8575276902392329	-1.2064296164323398	-0.3211387447969835	-0.25310753814890546	-0.23477178957876824	0.8709923334213812	-0.49361057572779027	1.2074682311035916	-1.204673397466282
shelves1	-0.1514534150956636	-1.0743044082184185	0.3424270103602171	-1.171584015794228	-1.4438147153117287	-0.00370682174577182	4.4557490991365505	0.19034990451163075	1.2573407938054595	-0.3448883078060535	0.801545460340669	-0.34821555533220994	0.24938573398937586	-1.120148512451954	1.546552342167757	-0.4872091703869229	3.3547029807811364	-0.5471418702807562	0.70414751022095	0.06502586975185258	-1.4848822561161406	1.172944089218267	-0.7307037001724482	-0.5488059823751409	-1.1486610867960791	-1.1423629599918694	-0.8575276902392329	-0.3752546657135913	-0.6073663320461823	-0.285640025772889	-0.8281661559418757	1.8101332936310917	-1.380574921861858	-1.1900907110011865	-1.1749239124485065	1.3850061215381302
food1	-2.116862556074882	-0.36081129098913933	-0.9471151876453457	-1.0159477277425413	-0.7429259439121153	0.7308153303608138	-1.5418233758916269	0.9378943065877828	1.3183431000895374	1.1544236971734303	-1.4240773757231606	-0.0500410749366565	0.1411501313006087	-1.3674831193517223	-0.28002107398745746	0.02927736616974286	-0.7063215076571104	-0.04815140216649446	-0.25573297625727043	0.2854957397349219	-0.021368038534460218	0.8708771060664269	-0.26711053973327037	-0.705598697234341	-1.8666064508827103	-0.07590738730362366	-1.2064296164323398	-0.6073663320461823	-0.3752546657135913	-0.550326411307913	0.05596303749495886	-0.537268544950609	-0.1674609528809516	1.0564689495969135	0.4639208479026989	-1.3954312747608104
shoppingcart2	-0.6122357103073607	-0.37541392489934583	1.568328454008671	1.3971768891551821	-1.3554947096035623	0.42676816235411497	-0.5234643680460013	0.16103093983606237	-0.023811208777170596	-0.7992143084357883	0.3796009559308635	-0.40488075843122967	-0.44685284563599315	-0.6393814961518686	0.2639587978133764	-0.32302112729649707	-0.44878950462582207	0.05441579979709728	-0.2690723206108352	0.14823988664136817	-0.2645203010888469	-0.02147786902550909	0.9866027992786173	-0.3869903234070174	-0.3301216804198079	-0.4977420031121338	-0.3211387447969835	-0.285640025772889	-0.550326411307913	-0.3752546657135913	1.0330840282527944	-0.1780782895584206	-0.09508444302513556	-0.016497607300100095	0.5067887343197378	-0.04171136044192782
crab1	-0.7251199967928886	0.8537796627686675	-0.07025685337367123	-0.15246518627352845	-0.5864504294124675	1.0109485757726109	-0.6001833789495228	0.5102282992835777	0.40275524276762814	1.7218537085212804	0.06563553422852801	0.21956644234278383	1.07946499573038	-0.6206805954534084	0.2836622036206611	0.3645902595884001	-0.4528142358783504	1.7263407960266492	-0.2604691965368087	-0.6332488737240494	1.4166672456402911	0.14397034636002576	-0.03034297260688809	1.062300756762946	0.06301661413457373	0.3856406460562251	-0.25310753814890546	-0.8281661559418757	0.05596303749495886	1.0330840282527944	-0.3752546657135913	0.3803065868551155	0.07398566503798067	0.2309995850605973	0.6611720257044503	-0.8886310143779768
rubberduck3	-0.2732086859181748	0.7231586543942966	-0.40336168192302513	-0.08165848252570027	0.06461462181040852	1.3752616059234442	0.6440491345198163	-0.5052220756680224	4.049123698674104	0.4046292161951692	0.35254257899325675	1.1074269404294725	0.6711706885046207	-1.0691693926175203	1.7394112781500433	-0.7351645081428083	-0.07313693718800951	-0.14482452611167834	1.1070198740011528	0.6756212082074807	-0.06508736336916227	1.838540964099431	-0.07598199674542085	3.5898279554457817	-0.18107258630954487	-0.03656261890939363	-0.23477178957876824	1.8101332936310917	-0.537268544950609	-0.1780782895584206	0.3803065868551155	-0.3752546657135913	-0.36986213633122955	0.040847060912991846	0.07970833588926486	0.01279671659179312
squirrel2	-0.6396742462320116	0.32406801770439314	0.0036905053768943683	-0.9617388850601617	0.6891277955016655	-1.1721203566427243	-0.32098413600358944	1.2230334073031037	-1.0584613471695687	-0.47819989292827025	0.5172886842236053	0.15083431427808777	0.9609557765007395	-0.5117548832205538	-0.5029750948241142	-0.27785525257210164	-1.1421830481849546	-0.42771708270106074	-0.558607245215817	-0.07726204369504558	0.5284092812507967	-1.0464965910714472	1.17574927175356	-0.027599625707345157	0.606264376166735	1.9132768419248232	0.8709923334213812	-1.380574921861858	-0.1674609528809516	-0.09508444302513556	0.07398566503798067	-0.36986213633122955	-0.3752546657135913	2.143167649813284	0.5177061571783371	-1.3773488049339824
tree3	-0.8850172023874859	-0.5288468397856311	-0.26719672395391764	-0.23515067465099057	-0.24519274446106643	-0.16621092254532463	-0.7151768307873735	0.3655058796963175	-0.4918559805873907	0.9259041972147158	0.5235741821734752	5.009852665515044	-0.20316788351295098	-0.8934119403226406	-0.13566358150992125	-0.18142748310565057	-1.2623287297256267	0.23952574093572074	-0.30835066459873867	0.37932646827585426	0.9916501510977521	-1.2336177976195528	1.8922766372223994	0.445267424512858	-0.6126106552134969	1.1836498601056302	-0.49361057572779027	-1.1900907110011865	1.0564689495969135	-0.016497607300100095	0.2309995850605973	0.040847060912991846	2.143167649813284	-0.3752546657135913	0.2769522831550402	-1.1306463616287812
seabird3	-1.915452188713928	-0.9419169269932353	-0.6575172927279538	-1.1059202115145506	-1.1724150465003214	1.2731561739672648	-1.4065323549229791	0.6217929249400327	-0.0693240720053663	1.7736066003067557	-0.12549100104182978	-0.8964363971838026	1.639305376281266	0.08560966186851182	0.47720842093726634	-0.32945293061079434	-1.189990169749927	1.2869420486832035	0.6660645197134364	-0.2637482110008561	1.256297169634821	-0.752974507355014	0.2432272080643237	0.5450472551647331	-0.20973654062795366	0.40919276620147005	1.2074682311035916	-1.1749239124485065	0.4639208479026989	0.5067887343197378	0.6611720257044503	0.07970833588926486	0.5177061571783371	0.2769522831550402	-0.3752546657135913	-1.6245786061652043
shelves3	2.641368944701616	-1.1233684222698825	0.5185941759489774	1.2611278136518855	-1.2210369037352042	-1.126952091824869	1.4940642734373337	-1.0231404582735464	-0.16506027830212938	-1.2687738181148198	1.640809697396114	-0.6461285205756682	-0.6126517297427193	-1.3414040589832943	1.072206011311894	-0.9105907146018104	4.125414753173383	-1.1327348242780986	-0.01993863843221321	-0.9176716614072428	-1.3664372899346815	-0.19303812708152698	-1.1740983864822276	-0.872320974208672	-1.0353769321431339	-1.2846517554713537	-1.204673397466282	1.3850061215381302	-1.3954312747608104	-0.04171136044192782	-0.8886310143779768	0.01279671659179312	-1.3773488049339824	-1.1306463616287812	-1.6245786061652043	-0.3752546657135913
