# Supplementary material for: Infants have rich visual categories in ventrotemporal cortex at 2 months of age
Source: Nat Neurosci. 2026 Feb 2;29(3):693–702. doi: 10.1038/s41593-025-02187-8 (PMC12971487; doi:10.1038/s41593-025-02187-8)
Supplement: Supplementary file 15 — One .csv file for each RSM plot from seven layers of supervised AlexNet. [file 41593_2025_2187_MOESM15_ESM.zip › ODoherty_ED_Fig6/alexnet_supervised_layer-fc6_rdm.csv]

	fence1	dishware2	shoppingcart3	towel2	towel1	food2	tree2	fence3	dishware3	crab3	towel3	tree1	crab2	cat2	dishware1	cat1	shelves2	seabird2	fence2	rubberduck2	seabird1	food3	shoppingcart1	rubberduck1	cat3	squirrel3	squirrel1	shelves1	food1	shoppingcart2	crab1	rubberduck3	squirrel2	tree3	seabird3	shelves3
fence1	-0.2573628406958021	-0.38918138895343063	0.673350535465064	1.1481336910814193	0.19386453278289226	-1.0676178008392887	0.20086779819153977	0.0461955867201722	-0.3827581878062848	-0.6950675403312029	1.002887248818628	-0.215251833284791	-0.23149138194028562	-0.45363331205354424	-0.6726108746118235	-0.040594453678338374	0.7496734062142245	-0.10574156472190133	2.4241686501788915	-0.7629134787137285	-0.6409930386043419	-0.10453956788960059	0.03596104598244811	-0.7479325092482478	-0.8075788103936987	-0.41389614505575484	-0.6149538318904879	-0.3440695665210366	-0.693864182543497	-0.1448804824053654	-0.7115313501235919	-0.5902103903439595	-0.5188026502019667	0.19773569050255335	-1.269274971179053	1.5445727823471658
dishware2	-0.38918138895343063	-0.2573628406958021	-0.7345436969946109	-0.33632517061114786	-0.3398641143727036	1.0547349237351202	-0.7901870677097385	-1.218064728541036	2.6770923765336834	-0.5163377168936301	-0.9748233871235529	-0.3049529053579095	-0.49594906041058306	-0.8470694863485198	0.37511007632152316	-0.06323082080151021	-0.8978195021048179	-1.1311893072200414	-0.07891916440187442	0.12479388322726695	-1.2696909663728164	0.5706336809621971	-0.8537785020633561	0.5072268062916451	-0.8292586587956619	-0.37893266947209275	-0.6794508766972623	-1.2893916322364978	0.33898073326049444	-0.6503886263091978	-0.5655049802859498	-0.05527510448209409	-0.8260659266334868	-0.49632349534027403	-1.2302362008920684	-0.39396160792419155
shoppingcart3	0.673350535465064	-0.7345436969946109	-0.2573628406958021	-0.15989898466378305	-0.3279847722523905	-1.0329899300948218	-0.48362967407283175	0.9501658469236497	-1.0392525326373776	-0.3729418339887958	0.11395499488195483	-0.42945152360396516	-0.4116281371338197	0.2332569470728375	0.44871139073819416	-0.03828799976925344	-0.2998743950024341	0.7347180024786649	0.4573552402567829	-0.6178589499473134	0.30667567048436656	0.0935978406144453	3.433954317701141	-0.7489975239017406	-0.5111134543574964	-0.5999433551432144	-0.8854859270062551	-0.10997094158441298	-0.3228145300816134	3.62981971616371	-0.5609183537641419	-0.682325322640345	0.10060708799784739	0.6192686678955368	-0.9902327512181341	-0.1981441283060718
towel2	1.1481336910814193	-0.33632517061114786	-0.15989898466378305	-0.2573628406958021	-0.06337061578091388	-1.262013599918975	-0.5472283531396067	-0.826153730894359	-0.6390170192817409	-1.0356641089765257	2.3787339289270752	-0.8838464169842073	-0.8499124930949761	-0.46761346086265154	-0.5192625130764366	-0.5257819310119884	-1.0331929440891237	-1.3174570001223007	2.347470048833185	-1.1710458063048568	-1.3121701580941731	-0.4511578674219473	-0.36863119969223435	-1.2860110046300788	-1.0695708317201393	-1.1533533191159833	-0.8744898705100547	-0.83993789172075	-0.8966442159291955	0.6051998924911871	-0.8678682332065166	-0.6048140569924636	-1.0253702578454982	-0.3122429997135316	-1.0334296928372289	-0.014188888451514062
towel1	0.19386453278289226	-0.3398641143727036	-0.3279847722523905	-0.06337061578091388	-0.2573628406958021	-0.5488279259853909	-0.20727235186095594	-0.1811864378361826	-0.05954443987461235	-0.12715716790946693	0.18221669631631512	1.783050050196839	0.9762443960362005	-0.1320173789651419	-0.8526768616753627	0.06154061277269661	-0.7709669208350927	0.1705069191754004	0.21242805167262124	0.5950271498058449	0.5388888243077448	0.03239637693190205	0.250624254397171	0.5554950616777253	0.2748446463368946	0.2587686866493537	1.0314433318982497	-0.684116769796717	-0.2598166117453207	-0.22295039358551313	0.6980840928670736	0.504870362315663	0.7708046985799129	1.0618026007917476	0.5323893714868569	-0.836581784037152
food2	-1.0676178008392887	1.0547349237351202	-1.0329899300948218	-1.262013599918975	-0.5488279259853909	-0.2573628406958021	0.025874134638505655	-0.9556087082203234	1.2065679190159708	0.48179291697426496	-0.959985294756062	0.05600477197812555	0.4396730252972728	-1.1749223196156908	0.33900216879706657	-0.02494650262292208	0.027443194900761143	0.2193770965602113	-0.4838312840669206	0.36936929721168255	-0.2525896039233572	1.090200213208587	-0.7348430934013723	0.7846758315414696	-0.06510904908874271	0.7257106508709846	0.029357229236620267	0.02938362764604303	1.5046112726297156	0.05813429733619181	0.5491988311278719	0.805964729655025	-0.374441822478193	-0.41545018836432074	0.41425729194734207	-0.34166438729074083
tree2	0.20086779819153977	-0.7901870677097385	-0.48362967407283175	-0.5472283531396067	-0.20727235186095594	0.025874134638505655	-0.2573628406958021	1.6078094709690576	-0.8965045722381597	0.11861232663472573	0.4370453090453695	-0.3243870574637344	0.48686749314567357	-0.7669094400521809	-1.069192318421193	-0.13278160891683985	0.1989015418071069	-0.6944922571784307	0.7795166195624988	-1.1149875043904296	-0.7089149675677936	-0.29403339177043464	-0.06413857197309943	-1.1571789505173586	-0.3103440305292384	0.41983628859475597	-0.46150039337378485	2.269690404291854	-0.5933385735308474	-0.5713652818050896	-0.7561609324107622	-0.9682795535874952	0.3153039585523835	0.19472498277708739	-0.5934586079442113	-0.056508382174607505
fence3	0.0461955867201722	-1.218064728541036	0.9501658469236497	-0.826153730894359	-0.1811864378361826	-0.9556087082203234	1.6078094709690576	-0.2573628406958021	-1.067312270772031	1.7484351400878877	0.09626941721633582	-0.8562072852144612	0.11047006020378047	0.06267427137514886	-0.5947842004683833	-0.2982610908059037	-0.4529726582447359	0.6827439102305275	0.5475542016644088	-1.5653260604756516	-0.7864937039975103	-0.05634868442894699	0.9073235279336305	-1.515202153947414	-0.31099895848566106	0.09313978315307286	-0.7343008227413068	-0.15477894659814181	-0.0712870056547729	0.34723508164032385	-0.0440474450043369	-1.4238751895102002	0.08335631998963655	0.07776703641056787	-0.01097370793603277	-1.1438213132624373
dishware3	-0.3827581878062848	2.6770923765336834	-1.0392525326373776	-0.6390170192817409	-0.05954443987461235	1.2065679190159708	-0.8965045722381597	-1.067312270772031	-0.2573628406958021	-0.4023154406747914	-1.1003821529052213	0.4234175184366075	0.6140543534090284	-0.9526045452317444	0.7045564194898205	-0.39747468863046537	-0.6526163246366533	-0.45291326733636517	-0.6954877761989641	0.7423946491866831	-0.632957587695488	2.7923144771067316	-1.3417042289282795	1.1322663381721552	-0.9101730601850825	0.21523583531443793	-1.0175644948597151	-0.6556048441890877	2.812140987571693	-0.9373349394241693	0.04270359189406099	1.6990141465994582	-0.42375668114310217	-0.39408602509833357	-0.654524829492788	-0.507039853869802
crab3	-0.6950675403312029	-0.5163377168936301	-0.3729418339887958	-1.0356641089765257	-0.12715716790946693	0.48179291697426496	0.11861232663472573	1.7484351400878877	-0.4023154406747914	-0.2573628406958021	-0.08299869556746178	0.15180354193688017	3.354824425868665	-0.612490055522056	-0.591950478389364	-0.09338355202200929	-0.7957174526217214	2.132293803501546	-0.3937744237705379	-0.07708848169636143	0.35078384794082057	-0.21831208911713562	-0.04847707443995015	-0.405402123870861	-0.7420436891618083	0.8065634933440805	-0.20123884675994025	-0.7854295423565455	0.5471339934375635	0.08027207092827501	3.9948546287266105	-0.22695699265646513	-0.35245368854956394	-0.26523911113719045	0.7198166248091117	-1.4420765836786027
towel3	1.002887248818628	-0.9748233871235529	0.11395499488195483	2.3787339289270752	0.18221669631631512	-0.959985294756062	0.4370453090453695	0.09626941721633582	-1.1003821529052213	-0.08299869556746178	-0.2573628406958021	0.3937613586174642	0.11031702330387008	0.02795261861057876	-1.058054888422165	-0.06891875322395509	-0.9617977827065114	-0.17148629112116867	0.46981971843719267	-1.1696334238474624	-0.17437977439346522	-0.9115077814325312	1.0871093932997316	-0.7806565438485182	-0.7330218760267034	-0.5964414035112986	-0.9209466666899406	-1.4951526047532244	-0.9424046555463258	-0.37544647859863883	-0.5601705098626756	-0.2530874051787478	0.06328338772503514	1.381085776532264	-0.27692194236762246	0.1880955342593807
tree1	-0.215251833284791	-0.3049529053579095	-0.42945152360396516	-0.8838464169842073	1.783050050196839	0.05600477197812555	-0.3243870574637344	-0.8562072852144612	0.4234175184366075	0.15180354193688017	0.3937613586174642	-0.2573628406958021	0.8372972527863575	-0.9322104032849601	-0.5745435386973575	0.24172088779989806	-0.5006442542604637	0.8707119840599253	-0.0694898520323823	0.2773583971160765	0.19183324706520827	0.361467371955282	0.3887809633661995	0.024373883151161707	-0.6287281271973882	0.6085479149130923	-0.048870501538310046	-0.9896880269589478	0.38350479098315143	-0.09866693271233701	1.6248173962624968	0.8111046866730804	0.09801348858287973	3.2505043432599248	-0.45574496762232686	-0.8547872262911461
crab2	-0.23149138194028562	-0.49594906041058306	-0.4116281371338197	-0.8499124930949761	0.9762443960362005	0.4396730252972728	0.48686749314567357	0.11047006020378047	0.6140543534090284	3.354824425868665	0.11031702330387008	0.8372972527863575	-0.2573628406958021	-0.8205506073212171	-1.033355198494277	-0.04467245417311045	-0.100240915387234	1.3789828804972675	-0.4235311625529291	1.0992345306221023	0.2165240075439596	-0.21278486986051476	-0.04862697440686028	0.3318569561845957	-0.7378017743432516	1.0401362547864155	0.10536147045446802	-0.13782246653399963	1.1128832119266396	0.11345265514683102	2.489562872205752	0.9244425743247096	0.2110260697911247	-0.14568137354402852	0.3914238489948307	-0.7014484889883998
cat2	-0.45363331205354424	-0.8470694863485198	0.2332569470728375	-0.46761346086265154	-0.1320173789651419	-1.1749223196156908	-0.7669094400521809	0.06267427137514886	-0.9526045452317444	-0.612490055522056	0.02795261861057876	-0.9322104032849601	-0.8205506073212171	-0.2573628406958021	-0.09244919070604371	3.1581429549013764	-0.9310336790161838	-0.0011504869771492969	-0.7957460934359365	-0.8881037973019994	0.7635132909607364	0.028600057442816244	0.14347561436828635	-0.5048197896790515	1.5788523415360878	1.0392233677508815	-0.15508842666482425	-0.9190218049044159	-0.4541423748961579	-0.5411332886667959	-0.8919276411294709	-0.8186659699972666	1.49387632117396	-0.07674899766557355	-0.4026566872984113	-0.8825718146124506
dishware1	-0.6726108746118235	0.37511007632152316	0.44871139073819416	-0.5192625130764366	-0.8526768616753627	0.33900216879706657	-1.069192318421193	-0.5947842004683833	0.7045564194898205	-0.591950478389364	-1.058054888422165	-0.5745435386973575	-1.033355198494277	-0.09244919070604371	-0.2573628406958021	-0.003892238690649604	-0.5132092542022222	-0.5358697201019816	0.13728909498378528	0.46093765544753734	0.1273392712767937	0.48138122823887014	-0.596097189176039	0.6441933860406266	-0.35800088096722227	-0.029467684436703556	-0.2250032663606748	-0.4273876924754659	-0.34015266677459455	-0.37264014321564254	-0.17273660788007617	0.06541168353912809	-0.6571993103918907	-0.36470636424843417	-0.335766891549887	-0.4470117290710026
cat1	-0.040594453678338374	-0.06323082080151021	-0.03828799976925344	-0.5257819310119884	0.06154061277269661	-0.02494650262292208	-0.13278160891683985	-0.2982610908059037	-0.39747468863046537	-0.09338355202200929	-0.06891875322395509	0.24172088779989806	-0.04467245417311045	3.1581429549013764	-0.003892238690649604	-0.2573628406958021	-0.784644568452989	0.29057827353456966	-0.23732118996861945	-0.2892228484213592	0.30314614120966804	0.6926979533423486	0.13832764664423952	-0.0036531384430651395	3.110832094886634	2.388952404515337	1.800498427100635	-0.40341837453111423	-0.19027818787746112	0.29183910290223186	0.18964885050731048	-0.2798931336580821	2.039295533007649	-0.5783133271363671	0.06840685194089782	-0.837974617342582
shelves2	0.7496734062142245	-0.8978195021048179	-0.2998743950024341	-1.0331929440891237	-0.7709669208350927	0.027443194900761143	0.1989015418071069	-0.4529726582447359	-0.6526163246366533	-0.7957174526217214	-0.9617977827065114	-0.5006442542604637	-0.100240915387234	-0.9310336790161838	-0.5132092542022222	-0.784644568452989	-0.2573628406958021	-0.6615928050345641	-0.08126557624571668	-0.613277186047328	-0.9068636936734871	-0.2568983825614544	-0.769512435942232	-0.5696839981820758	-1.0108586881990052	-0.7400777571054764	-0.4179376146390722	3.9015822861969034	0.09650985688817346	-0.5357747524053874	-1.158741775349596	-0.7887893203926107	-0.9255151582365072	-0.6046574606021914	-1.2954962740506077	4.576305793879938
seabird2	-0.10574156472190133	-1.1311893072200414	0.7347180024786649	-1.3174570001223007	0.1705069191754004	0.2193770965602113	-0.6944922571784307	0.6827439102305275	-0.45291326733636517	2.132293803501546	-0.17148629112116867	0.8707119840599253	1.3789828804972675	-0.0011504869771492969	-0.5358697201019816	0.29057827353456966	-0.6615928050345641	-0.2573628406958021	-0.5872941096195922	-0.8895852527224475	2.6982297268982256	-0.31981370130159786	2.127971942930796	-0.3078184272858063	0.1009208971035113	0.7966673830960639	0.04833942686900233	-0.9045115494323084	0.2795293172969521	0.47890820086621766	3.4649777195868356	0.06584651436057441	0.39759063171217524	0.21114970900593472	1.135265985408717	-1.210289310375806
fence2	2.4241686501788915	-0.07891916440187442	0.4573552402567829	2.347470048833185	0.21242805167262124	-0.4838312840669206	0.7795166195624988	0.5475542016644088	-0.6954877761989641	-0.3937744237705379	0.46981971843719267	-0.0694898520323823	-0.4235311625529291	-0.7957460934359365	0.13728909498378528	-0.23732118996861945	-0.08126557624571668	-0.5872941096195922	-0.2573628406958021	-0.7518309759192597	-0.8174919935417243	-0.40174914624757735	0.16552916199779452	-1.0064253150997515	-0.42491214940321514	-0.6804180866253657	-0.5365745329753923	-0.11391048955350554	-0.40517786909102915	0.330723346663236	-0.6673059769903571	-0.5972218118552436	-0.5564948577327046	0.5863384661240001	-0.5017526759955077	0.5866264823746843
rubberduck2	-0.7629134787137285	0.12479388322726695	-0.6178589499473134	-1.1710458063048568	0.5950271498058449	0.36936929721168255	-1.1149875043904296	-1.5653260604756516	0.7423946491866831	-0.07708848169636143	-1.1696334238474624	0.2773583971160765	1.0992345306221023	-0.8881037973019994	0.46093765544753734	-0.2892228484213592	-0.613277186047328	-0.8895852527224475	-0.7518309759192597	-0.2573628406958021	0.622722074350902	0.5950429165745168	-0.7252171525356527	6.239529724473278	-0.542078959440287	0.5037397985337534	0.7358198244013461	-0.7995324675517584	1.0598961947790162	-0.32176206216967973	0.2884201757940196	5.052237942919077	0.7253218193110954	-0.12596247743478414	0.44121210005738837	-0.5605769898261389
seabird1	-0.6409930386043419	-1.2696909663728164	0.30667567048436656	-1.3121701580941731	0.5388888243077448	-0.2525896039233572	-0.7089149675677936	-0.7864937039975103	-0.632957587695488	0.35078384794082057	-0.17437977439346522	0.19183324706520827	0.2165240075439596	0.7635132909607364	0.1273392712767937	0.30314614120966804	-0.9068636936734871	2.6982297268982256	-0.8174919935417243	0.622722074350902	-0.2573628406958021	-0.3815015542390286	1.0107240005620886	0.5227920808950657	1.4055675374551413	1.3588659243744854	-0.16186852395391507	-0.937967210939185	-0.6267698767891919	0.0994687951055561	1.8995007263909836	0.5987049298266287	1.8539639134999664	0.1237372187739374	2.072061346310095	-1.1085120861318185
food3	-0.10453956788960059	0.5706336809621971	0.0935978406144453	-0.4511578674219473	0.03239637693190205	1.090200213208587	-0.29403339177043464	-0.05634868442894699	2.7923144771067316	-0.21831208911713562	-0.9115077814325312	0.361467371955282	-0.21278486986051476	0.028600057442816244	0.48138122823887014	0.6926979533423486	-0.2568983825614544	-0.31981370130159786	-0.40174914624757735	0.5950429165745168	-0.3815015542390286	-0.2573628406958021	-0.923424076315971	1.4038872955917834	0.5165602172096071	0.8591025024525676	-0.8000356412766543	0.5381381134018012	3.063197396657469	0.03729876282066508	-0.22213885188087207	1.0418080360298652	-0.008514021089687266	-0.6063901845335085	-0.8708912327153716	-0.4038728710677017
shoppingcart1	0.03596104598244811	-0.8537785020633561	3.433954317701141	-0.36863119969223435	0.250624254397171	-0.7348430934013723	-0.06413857197309943	0.9073235279336305	-1.3417042289282795	-0.04847707443995015	1.0871093932997316	0.3887809633661995	-0.04862697440686028	0.14347561436828635	-0.596097189176039	0.13832764664423952	-0.769512435942232	2.127971942930796	0.16552916199779452	-0.7252171525356527	1.0107240005620886	-0.923424076315971	-0.2573628406958021	-0.6709438455254482	-0.40703362505184876	0.23728092977108772	-0.2274746004595789	-0.8107167637779567	-0.8886095518799374	2.2480736196482436	0.16546415756140262	-0.1995404763010656	0.9845917931904841	1.7738947261881488	-0.7894756008052872	-1.072670100799393
rubberduck1	-0.7479325092482478	0.5072268062916451	-0.7489975239017406	-1.2860110046300788	0.5554950616777253	0.7846758315414696	-1.1571789505173586	-1.515202153947414	1.1322663381721552	-0.405402123870861	-0.7806565438485182	0.024373883151161707	0.3318569561845957	-0.5048197896790515	0.6441933860406266	-0.0036531384430651395	-0.5696839981820758	-0.3078184272858063	-1.0064253150997515	6.239529724473278	0.5227920808950657	1.4038872955917834	-0.6709438455254482	-0.2573628406958021	-0.12991212726840484	0.7010308607214975	0.582051621595552	-0.9794934195212209	0.8615465470502581	-0.7368834800675459	0.3443727165990452	5.325407173456149	0.9168981247248855	-0.3031330437093294	0.48408396655315405	-0.2965496110800286
cat3	-0.8075788103936987	-0.8292586587956619	-0.5111134543574964	-1.0695708317201393	0.2748446463368946	-0.06510904908874271	-0.3103440305292384	-0.31099895848566106	-0.9101730601850825	-0.7420436891618083	-0.7330218760267034	-0.6287281271973882	-0.7378017743432516	1.5788523415360878	-0.35800088096722227	3.110832094886634	-1.0108586881990052	0.1009208971035113	-0.42491214940321514	-0.542078959440287	1.4055675374551413	0.5165602172096071	-0.40703362505184876	-0.12991212726840484	-0.2573628406958021	2.2712170152070064	1.0788642681203622	-0.8324404603797545	-0.4285184203376671	-0.14682674351289773	-0.5884520391383221	-0.5900383939155528	1.5546495336494017	-0.7360195435976803	0.02721494685431937	-1.051528596865983
squirrel3	-0.41389614505575484	-0.37893266947209275	-0.5999433551432144	-1.1533533191159833	0.2587686866493537	0.7257106508709846	0.41983628859475597	0.09313978315307286	0.21523583531443793	0.8065634933440805	-0.5964414035112986	0.6085479149130923	1.0401362547864155	1.0392233677508815	-0.029467684436703556	2.388952404515337	-0.7400777571054764	0.7966673830960639	-0.6804180866253657	0.5037397985337534	1.3588659243744854	0.8591025024525676	0.23728092977108772	0.7010308607214975	2.2712170152070064	-0.2573628406958021	2.334150587425914	-0.5423992928921425	0.037262914691276634	-0.653348387339448	1.3161312263379719	0.3673361966691017	4.412188627858881	0.450065312681406	1.0053670385500633	-0.8014212146989182
squirrel1	-0.6149538318904879	-0.6794508766972623	-0.8854859270062551	-0.8744898705100547	1.0314433318982497	0.029357229236620267	-0.46150039337378485	-0.7343008227413068	-1.0175644948597151	-0.20123884675994025	-0.9209466666899406	-0.048870501538310046	0.10536147045446802	-0.15508842666482425	-0.2250032663606748	1.800498427100635	-0.4179376146390722	0.04833942686900233	-0.5365745329753923	0.7358198244013461	-0.16186852395391507	-0.8000356412766543	-0.2274746004595789	0.582051621595552	1.0788642681203622	2.334150587425914	-0.2573628406958021	-0.8128167798007242	-0.8571309434667291	-0.897484069422905	0.6116331602891569	-0.11737220717778367	1.4163729257978677	0.01276614962160421	0.9527482909954772	-0.7395676014192897
shelves1	-0.3440695665210366	-1.2893916322364978	-0.10997094158441298	-0.83993789172075	-0.684116769796717	0.02938362764604303	2.269690404291854	-0.15477894659814181	-0.6556048441890877	-0.7854295423565455	-1.4951526047532244	-0.9896880269589478	-0.13782246653399963	-0.9190218049044159	-0.4273876924754659	-0.40341837453111423	3.9015822861969034	-0.9045115494323084	-0.11391048955350554	-0.7995324675517584	-0.937967210939185	0.5381381134018012	-0.8107167637779567	-0.9794934195212209	-0.8324404603797545	-0.5423992928921425	-0.8128167798007242	-0.2573628406958021	0.31137197389776444	-0.09869404097080689	-1.1166007522764798	-0.9127916757606792	-0.607915197831752	-0.9365369345801139	-1.253663061317283	1.2741853072712876
food1	-0.693864182543497	0.33898073326049444	-0.3228145300816134	-0.8966442159291955	-0.2598166117453207	1.5046112726297156	-0.5933385735308474	-0.0712870056547729	2.812140987571693	0.5471339934375635	-0.9424046555463258	0.38350479098315143	1.1128832119266396	-0.4541423748961579	-0.34015266677459455	-0.19027818787746112	0.09650985688817346	0.2795293172969521	-0.40517786909102915	1.0598961947790162	-0.6267698767891919	3.063197396657469	-0.8886095518799374	0.8615465470502581	-0.4285184203376671	0.037262914691276634	-0.8571309434667291	0.31137197389776444	-0.2573628406958021	-0.39505370664108874	0.01261884361951981	1.4634874282795718	-0.19403271919393617	0.0375809886681236	-0.22844727723175332	-0.28971512656732457
shoppingcart2	-0.1448804824053654	-0.6503886263091978	3.62981971616371	0.6051998924911871	-0.22295039358551313	0.05813429733619181	-0.5713652818050896	0.34723508164032385	-0.9373349394241693	0.08027207092827501	-0.37544647859863883	-0.09866693271233701	0.11345265514683102	-0.5411332886667959	-0.37264014321564254	0.29183910290223186	-0.5357747524053874	0.47890820086621766	0.330723346663236	-0.32176206216967973	0.0994687951055561	0.03729876282066508	2.2480736196482436	-0.7368834800675459	-0.14682674351289773	-0.653348387339448	-0.897484069422905	-0.09869404097080689	-0.39505370664108874	-0.2573628406958021	0.3370639709285657	-0.32370477497889394	-0.2668080432444232	0.15465728902522347	-0.6529230986753684	-0.90613049016111
crab1	-0.7115313501235919	-0.5655049802859498	-0.5609183537641419	-0.8678682332065166	0.6980840928670736	0.5491988311278719	-0.7561609324107622	-0.0440474450043369	0.04270359189406099	3.9948546287266105	-0.5601705098626756	1.6248173962624968	2.489562872205752	-0.8919276411294709	-0.17273660788007617	0.18964885050731048	-1.158741775349596	3.4649777195868356	-0.6673059769903571	0.2884201757940196	1.8995007263909836	-0.22213885188087207	0.16546415756140262	0.3443727165990452	-0.5884520391383221	1.3161312263379719	0.6116331602891569	-1.1166007522764798	0.01261884361951981	0.3370639709285657	-0.2573628406958021	0.40639025012960994	-0.12921941937505677	-0.32078538710370885	1.1257151461747683	-1.5918463131090421
rubberduck3	-0.5902103903439595	-0.05527510448209409	-0.682325322640345	-0.6048140569924636	0.504870362315663	0.805964729655025	-0.9682795535874952	-1.4238751895102002	1.6990141465994582	-0.22695699265646513	-0.2530874051787478	0.8111046866730804	0.9244425743247096	-0.8186659699972666	0.06541168353912809	-0.2798931336580821	-0.7887893203926107	0.06584651436057441	-0.5972218118552436	5.052237942919077	0.5987049298266287	1.0418080360298652	-0.1995404763010656	5.325407173456149	-0.5900383939155528	0.3673361966691017	-0.11737220717778367	-0.9127916757606792	1.4634874282795718	-0.32370477497889394	0.40639025012960994	-0.2573628406958021	0.11118809919103124	0.012370847863336932	0.17300766910783666	-0.4417973794024358
squirrel2	-0.5188026502019667	-0.8260659266334868	0.10060708799784739	-1.0253702578454982	0.7708046985799129	-0.374441822478193	0.3153039585523835	0.08335631998963655	-0.42375668114310217	-0.35245368854956394	0.06328338772503514	0.09801348858287973	0.2110260697911247	1.49387632117396	-0.6571993103918907	2.039295533007649	-0.9255151582365072	0.39759063171217524	-0.5564948577327046	0.7253218193110954	1.8539639134999664	-0.008514021089687266	0.9845917931904841	0.9168981247248855	1.5546495336494017	4.412188627858881	1.4163729257978677	-0.607915197831752	-0.19403271919393617	-0.2668080432444232	-0.12921941937505677	0.11118809919103124	-0.2573628406958021	0.6023693526427739	1.1159160879946877	-0.8773328611257756
tree3	0.19773569050255335	-0.49632349534027403	0.6192686678955368	-0.3122429997135316	1.0618026007917476	-0.41545018836432074	0.19472498277708739	0.07776703641056787	-0.39408602509833357	-0.26523911113719045	1.381085776532264	3.2505043432599248	-0.14568137354402852	-0.07674899766557355	-0.36470636424843417	-0.5783133271363671	-0.6046574606021914	0.21114970900593472	0.5863384661240001	-0.12596247743478414	0.1237372187739374	-0.6063901845335085	1.7738947261881488	-0.3031330437093294	-0.7360195435976803	0.450065312681406	0.01276614962160421	-0.9365369345801139	0.0375809886681236	0.15465728902522347	-0.32078538710370885	0.012370847863336932	0.6023693526427739	-0.2573628406958021	-0.7749238768531475	-0.89850139669981
seabird3	-1.269274971179053	-1.2302362008920684	-0.9902327512181341	-1.0334296928372289	0.5323893714868569	0.41425729194734207	-0.5934586079442113	-0.01097370793603277	-0.654524829492788	0.7198166248091117	-0.27692194236762246	-0.45574496762232686	0.3914238489948307	-0.4026566872984113	-0.335766891549887	0.06840685194089782	-1.2954962740506077	1.135265985408717	-0.5017526759955077	0.44121210005738837	2.072061346310095	-0.8708912327153716	-0.7894756008052872	0.48408396655315405	0.02721494685431937	1.0053670385500633	0.9527482909954772	-1.253663061317283	-0.22844727723175332	-0.6529230986753684	1.1257151461747683	0.17300766910783666	1.1159160879946877	-0.7749238768531475	-0.2573628406958021	-1.3959578950434268
shelves3	1.5445727823471658	-0.39396160792419155	-0.1981441283060718	-0.014188888451514062	-0.836581784037152	-0.34166438729074083	-0.056508382174607505	-1.1438213132624373	-0.507039853869802	-1.4420765836786027	0.1880955342593807	-0.8547872262911461	-0.7014484889883998	-0.8825718146124506	-0.4470117290710026	-0.837974617342582	4.576305793879938	-1.210289310375806	0.5866264823746843	-0.5605769898261389	-1.1085120861318185	-0.4038728710677017	-1.072670100799393	-0.2965496110800286	-1.051528596865983	-0.8014212146989182	-0.7395676014192897	1.2741853072712876	-0.28971512656732457	-0.90613049016111	-1.5918463131090421	-0.4417973794024358	-0.8773328611257756	-0.89850139669981	-1.3959578950434268	-0.2573628406958021
