# Supplementary material for: Infants have rich visual categories in ventrotemporal cortex at 2 months of age
Source: Nat Neurosci. 2026 Feb 2;29(3):693–702. doi: 10.1038/s41593-025-02187-8 (PMC12971487; doi:10.1038/s41593-025-02187-8)
Supplement: Supplementary file 15 — One .csv file for each RSM plot from seven layers of supervised AlexNet. [file 41593_2025_2187_MOESM15_ESM.zip › ODoherty_ED_Fig6/alexnet_supervised_layer-conv2_rdm.csv]

	fence1	dishware2	shoppingcart3	towel2	towel1	food2	tree2	fence3	dishware3	crab3	towel3	tree1	crab2	cat2	dishware1	cat1	shelves2	seabird2	fence2	rubberduck2	seabird1	food3	shoppingcart1	rubberduck1	cat3	squirrel3	squirrel1	shelves1	food1	shoppingcart2	crab1	rubberduck3	squirrel2	tree3	seabird3	shelves3
fence1	0.026688242302503655	0.04594899462506679	1.9674281325497671	1.9293316348635283	1.5599799206660938	-1.4824762478097075	2.615148059431829	-0.5673063566887749	-0.655023832765603	-0.3698044043974471	1.0529786490957487	1.5297939066227835	-0.5967392787470517	0.3525972400703745	0.4800291932412964	1.4720810983504753	1.717550632715334	0.368776350650676	4.09060768591715	0.6048647050857603	0.8830289202900303	-0.7784788666021478	0.8527129260927566	0.5260026464365647	1.0236699820029165	1.4362655963825992	0.8806294967745226	0.1495096114283299	-1.5060857032594284	-0.10086078604270138	0.1888579943380963	0.5995234298611372	1.04678126983402	1.17431469283159	-0.8065772284370961	2.4657381585970226
dishware2	0.04594899462506679	0.026688242302503655	-0.22514914531563898	-0.011055833886771487	0.6613944309353752	0.22706269562877618	-0.8572704272785896	-0.5350991151662327	0.7692853005253474	-0.17351555662981377	-0.7301513631552824	0.16955752636213936	-0.7550417148111198	-0.9155530376447177	0.3394069553455081	0.33426169282511786	-0.8178309949212547	-0.11612930235213974	-0.13310713764191845	-0.5228573340943162	-1.1828484111187076	0.7843470410493351	0.07886036880452847	-0.0912401145182026	-0.3259009730959904	0.4711589467847597	0.40353376021567616	-0.7883063342450488	-0.625724332416067	-0.4295482736785646	0.7253081076708779	-0.6782677267025726	0.1196121886344008	-0.5859369722868307	-0.8598397006689354	-0.17829806509082283
shoppingcart3	1.9674281325497671	-0.22514914531563898	0.026688242302503655	0.03966694870192426	-1.1182941877441648	-1.2125140646369472	0.4249959107099007	-0.3202651927385542	-1.000589841118872	-0.23113601574517373	2.06473524056748	-1.1213174415269416	-0.977899703264255	0.5958444834069438	0.9479107127020149	0.4845432394756639	0.7878629360852274	0.12495767030758587	1.6927282321768213	-0.575771113538781	0.47725019271647995	-1.123643690431014	1.7750112421531536	-1.4972635802777672	-0.15651210748133282	-0.039544905509183735	-0.2413007741524261	0.36183556433329744	-1.2662804320598726	1.6042362130573917	-0.714469350201454	-1.5702505610994295	0.3153930977412947	-0.13909712528272036	-0.6444829744249405	0.8364408890337313
towel2	1.9293316348635283	-0.011055833886771487	0.03966694870192426	0.026688242302503655	0.6516204413219666	-1.1242044758622562	-0.8962599901131069	-1.2702893690369712	-0.46885833996012705	-0.22312399519669246	3.215594763824404	-0.40680087109556007	-0.982190271952223	-0.6377323801854505	-0.14692171181112318	-0.2710490594785655	-0.7579706797963649	-1.0822540664029598	1.1671793805850341	-1.2248557203165027	0.249092908168441	-1.0396707171293025	-0.7744026233640072	0.5806699824718016	-0.7019257886085302	-1.0972268558001679	-0.7850419936595224	-0.834837721204066	-1.6142032524348044	0.7323401318821011	0.06784294373023453	0.19252204901524966	-0.9583562398442851	-0.4198109645332985	-1.1078036485835892	0.9369756256068088
towel1	1.5599799206660938	0.6613944309353752	-1.1182941877441648	0.6516204413219666	0.026688242302503655	-1.4453245578250802	-0.4725771310407232	-0.7146007325072475	-1.1773479510717229	-1.13559507398285	-0.601916064606713	0.3968672984000264	-0.4749272803388651	-0.24019349250548375	-1.3740756577086883	-1.2553164398531285	-0.9122829739154993	-0.567598914891322	0.5878784901738067	0.8469569472559781	-0.418075098944326	-0.9682300277558455	-0.4119343958907986	0.36093772195951707	0.03807549096588433	-0.16248618277708213	-0.6240279255833818	-1.0577634090971597	-0.6881130218754664	-1.5881632511619581	-1.0779464766455813	-0.41369866764120566	0.19324717173484776	-0.330868470259778	-1.3478435485652693	-0.5662742303907256
food2	-1.4824762478097075	0.22706269562877618	-1.2125140646369472	-1.1242044758622562	-1.4453245578250802	0.026688242302503655	-0.5494128417062912	1.1086403023049614	0.8523650925771356	2.571679468730214	-0.5752512917557417	-0.9630623201368925	0.2518542292827859	-0.8496015768459897	0.5742750559730585	0.13177347446437385	-0.2561583040659482	0.6069766545904356	1.5319305674200405	-0.053107358109476366	-0.38469261828302587	0.33160641365997945	-0.7783158158266712	-0.7124696707817801	-1.018003615275142	-0.20575677078864682	0.47363455639461954	0.12888263206659453	0.9901798256105616	0.2159525520834204	0.46557691028593634	0.10435312589064759	-1.0901367159157582	-0.45435329998713386	1.1794576535677286	-1.1810444771460555
tree2	2.615148059431829	-0.8572704272785896	0.4249959107099007	-0.8962599901131069	-0.4725771310407232	-0.5494128417062912	0.026688242302503655	0.21791938218563384	1.0532063899534665	-0.16605262145558333	2.55272684253494	0.3428666102001199	0.16881367653225401	-0.3519381618048634	0.13472755404216655	1.087343292528766	6.635658368856305	0.07578442832430338	0.6798041285084091	1.5966992449180557	-0.4817811798743421	0.4396994595784543	-0.29388136287632854	0.3255656110280241	-0.34420636877197114	0.017519566626569883	1.5469533891546665	5.430810699470219	-1.2747771429778607	-0.3530493301769221	-0.04903284597600171	1.3865108214798954	0.43317276205377037	-0.24631600391215738	-0.9150537346129395	2.5420051592268806
fence3	-0.5673063566887749	-0.5350991151662327	-0.3202651927385542	-1.2702893690369712	-0.7146007325072475	1.1086403023049614	0.21791938218563384	0.026688242302503655	-1.2506048992706393	1.3701955494665314	1.0557632564355282	-1.2633947527457436	0.5333655725665323	-0.3093803989357538	0.3215937158730778	0.09245924866839762	0.13319452267896367	0.9875757093388232	2.192860195044684	-0.3581774240409613	0.05088705607957371	-0.575008681584671	0.9212230774935275	-0.29213668762084327	-0.7130760309628854	0.26900454414534075	-0.12378395136418355	-0.26157583503066556	0.9271379893925195	-0.32571645171614877	0.2724572901155912	-1.4959038760675551	1.2278377620581322	-0.05249382899671185	1.2425914483334597	-0.7204650445028735
dishware3	-0.655023832765603	0.7692853005253474	-1.000589841118872	-0.46885833996012705	-1.1773479510717229	0.8523650925771356	1.0532063899534665	-1.2506048992706393	0.026688242302503655	0.38057165003476995	-0.6559361736906508	-0.4342365320948566	0.3257531270459618	-1.439768429762117	1.9521506289018937	-0.7048000899915358	0.4850534465741954	-1.0324291273268957	-0.5946606773643992	0.4502632760917346	-0.39065500648917467	3.2584036870731214	-0.9032760377077357	-0.5521764971961629	-1.3494870943694957	-0.4211194191266195	0.04989535167957034	1.0996127058917047	0.9398495734092853	-0.22834416647105052	-0.011363902634799207	2.500112461407075	-0.9617673524609643	-1.2003323861900392	0.05478936758419714	1.0498883498265605
crab3	-0.3698044043974471	-0.17351555662981377	-0.23113601574517373	-0.22312399519669246	-1.13559507398285	2.571679468730214	-0.16605262145558333	1.3701955494665314	0.38057165003476995	0.026688242302503655	0.9405014975067113	-0.8378865989243495	1.3543756008652807	0.07563965006902475	0.503999549493792	0.22803520962467988	-0.6640105966210472	1.2486973852278194	2.7635695181022704	-0.05114791567640592	0.405385743513411	0.4664676343944286	0.26674009279014005	-0.3568426071924134	-0.9095115575175898	0.2608757873970493	0.5259823335903839	-0.3461009316842161	0.9198790508658214	-0.9166596916410379	1.3032629965226117	-0.32216326565256836	-0.1794496913497274	0.46343091939152276	1.4920938367423502	-0.9531790503692287
towel3	1.0529786490957487	-0.7301513631552824	2.06473524056748	3.215594763824404	-0.601916064606713	-0.5752512917557417	2.55272684253494	1.0557632564355282	-0.6559361736906508	0.9405014975067113	0.026688242302503655	0.127370572332443	-0.15902610878290235	0.8610323380545032	-0.14643526646572133	0.08226993045736626	1.6067615739100976	0.8582209041889389	2.248953355069141	-0.4922597974035412	0.7104631188921345	-1.2952612740445728	1.584962336313276	-1.005940135298477	0.20798357396187117	-0.8326285796541216	0.1876063593199421	1.4444460066793485	-1.7174975548659233	0.2942294045912207	0.3516647725497934	-0.6921996260360784	1.3321776615448755	0.6196215201584185	-0.14354876356393384	1.0976524580146352
tree1	1.5297939066227835	0.16955752636213936	-1.1213174415269416	-0.40680087109556007	0.3968672984000264	-0.9630623201368925	0.3428666102001199	-1.2633947527457436	-0.4342365320948566	-0.8378865989243495	0.127370572332443	0.026688242302503655	-0.9774722616975619	-0.6550118121884125	-0.8172401452245808	-0.2408392628920628	-0.5243713439202559	-0.8696579123856361	-0.7636908868364067	-0.6969783770645098	0.18642898814329426	-0.9487151043074162	-0.23374476617413853	-0.2505228269674492	-0.14503870580350892	0.16750099868960447	-0.6553300071156639	-0.19792054730435804	-0.2823655000135682	-1.200700634605161	-0.09566093651946635	1.8750216016078773	-0.13722962200303018	5.783912218667685	-0.8915108079852794	-0.08328107532886653
crab2	-0.5967392787470517	-0.7550417148111198	-0.977899703264255	-0.982190271952223	-0.4749272803388651	0.2518542292827859	0.16881367653225401	0.5333655725665323	0.3257531270459618	1.3543756008652807	-0.15902610878290235	-0.9774722616975619	0.026688242302503655	-0.9609872581599052	-0.2672782544021706	-0.2218697310566633	-0.6763794096464246	-0.070219193622265	0.947166424992604	0.672949772624427	-0.7181754102031062	0.3195957640196249	-0.6176438884411207	0.6056330472660763	-0.7428662459197575	0.4833188051691406	-0.033065035970468566	0.3556927335192078	-0.19416377145624256	-1.5501690154464436	0.8344967610486171	-0.037083978370787266	0.304593230269461	-0.6308969618801535	1.0577946639601508	-0.45643548438108245
cat2	0.3525972400703745	-0.9155530376447177	0.5958444834069438	-0.6377323801854505	-0.24019349250548375	-0.8496015768459897	-0.3519381618048634	-0.3093803989357538	-1.439768429762117	0.07563965006902475	0.8610323380545032	-0.6550118121884125	-0.9609872581599052	0.026688242302503655	-0.13383624107832987	1.1489976146778882	-0.818987897406847	-0.188457480176821	-0.19199072308143753	-1.1549720040360008	0.3649249123705477	-0.989928530224227	0.5798540247366011	-1.5217168360387228	-0.10925128356138045	-0.2912821285272048	0.6496347706702325	-0.8625651009211808	-1.2870422927261376	-0.07846661351332893	-0.6761032226128021	-1.3023739481998389	0.10168789289139765	-0.5249421809060923	0.4644132625716164	-0.9309847848516267
dishware1	0.4800291932412964	0.3394069553455081	0.9479107127020149	-0.14692171181112318	-1.3740756577086883	0.5742750559730585	0.13472755404216655	0.3215937158730778	1.9521506289018937	0.503999549493792	-0.14643526646572133	-0.8172401452245808	-0.2672782544021706	-0.13383624107832987	0.026688242302503655	0.37811424934209664	0.5010253485590728	-0.05777194118030106	0.6394215069094333	0.9476662977994903	0.141999237609153	1.034660430391196	0.007354115087461663	0.5416499212503753	-0.7446511083173214	-0.11624145141955236	0.11784458815764155	0.9246633236859196	-0.5891035971993074	-0.44984277582917703	-0.5250752773781322	1.0725468344882474	-0.19007269607013147	-0.7133786349719425	0.37679671878648974	0.5480950848626939
cat1	1.4720810983504753	0.33426169282511786	0.4845432394756639	-0.2710490594785655	-1.2553164398531285	0.13177347446437385	1.087343292528766	0.09245924866839762	-0.7048000899915358	0.22803520962467988	0.08226993045736626	-0.2408392628920628	-0.2218697310566633	1.1489976146778882	0.37811424934209664	0.026688242302503655	0.00943346852225829	0.21052342366681648	-0.4935542835295759	0.04103953667423495	-0.03803521346559207	0.329772608785236	0.8833367818967514	-1.0039384739817798	0.0460897965779755	1.843147416691887	1.8187132904327186	-0.3454478758514205	0.1458333268199193	-0.2991215149671946	-0.15446724532949593	-0.9020382746254958	0.13845460689740396	0.34527704353155464	-0.4530473841240164	-0.1314029841798219
shelves2	1.717550632715334	-0.8178309949212547	0.7878629360852274	-0.7579706797963649	-0.9122829739154993	-0.2561583040659482	6.635658368856305	0.13319452267896367	0.4850534465741954	-0.6640105966210472	1.6067615739100976	-0.5243713439202559	-0.6763794096464246	-0.818987897406847	0.5010253485590728	0.00943346852225829	0.026688242302503655	-0.8640279292266216	0.8619541870023789	0.3840860376801559	-1.308530190970697	0.5695587153412794	-0.9865622882047167	-0.41251984055675284	-1.254479847866675	-0.6568993816535174	0.00821618859822826	3.487964483941383	-0.7887673689696162	-0.1314428297976266	-0.64200194474167	-0.2632690587700994	-0.9612363507411762	-0.9074536058261102	-0.9406804599982498	4.065667350946288
seabird2	0.368776350650676	-0.11612930235213974	0.12495767030758587	-1.0822540664029598	-0.567598914891322	0.6069766545904356	0.07578442832430338	0.9875757093388232	-1.0324291273268957	1.2486973852278194	0.8582209041889389	-0.8696579123856361	-0.070219193622265	-0.188457480176821	-0.05777194118030106	0.21052342366681648	-0.8640279292266216	0.026688242302503655	0.9348149415620379	-0.5141631507223664	1.914790253258438	-1.0441908128454414	1.194232360551946	-1.1715675939989834	0.03382706515348278	-0.3899829460624315	-0.3531169663431325	-0.8836204298795284	-0.680090418125709	-0.6920861210958138	0.16198658085913292	-0.9082419606573988	-0.07930461420414817	0.19752839010853723	0.9705369468857129	-1.4065255034565751
fence2	4.09060768591715	-0.13310713764191845	1.6927282321768213	1.1671793805850341	0.5878784901738067	1.5319305674200405	0.6798041285084091	2.192860195044684	-0.5946606773643992	2.7635695181022704	2.248953355069141	-0.7636908868364067	0.947166424992604	-0.19199072308143753	0.6394215069094333	-0.4935542835295759	0.8619541870023789	0.9348149415620379	0.026688242302503655	0.09501285398493783	0.4601361622391363	-1.4764157771488857	0.6104356702564172	0.010525392101276178	-0.34120723203668046	0.033790630430044356	0.26780174473189383	1.2638877930411532	0.14467153456453755	0.35400222075017085	0.2485866699410076	1.4381900449441722	0.4233918353156379	0.24011435386515584	1.1482073424506312	0.7579424882668524
rubberduck2	0.6048647050857603	-0.5228573340943162	-0.575771113538781	-1.2248557203165027	0.8469569472559781	-0.053107358109476366	1.5966992449180557	-0.3581774240409613	0.4502632760917346	-0.05114791567640592	-0.4922597974035412	-0.6969783770645098	0.672949772624427	-1.1549720040360008	0.9476662977994903	0.04103953667423495	0.3840860376801559	-0.5141631507223664	0.09501285398493783	0.026688242302503655	-1.0264305014349686	-0.3920803403397713	-0.6711728154861676	0.5505410362850736	-1.0669551488756333	1.0026497517502129	1.15649881300068	0.06644974134181464	-0.3490126629058786	-0.5894100802906611	-1.152442303431974	-0.036832181743748235	-0.4089374006008641	0.5562631758040801	-0.6827463013494519	-0.6050554126926531
seabird1	0.8830289202900303	-1.1828484111187076	0.47725019271647995	0.249092908168441	-0.418075098944326	-0.38469261828302587	-0.4817811798743421	0.05088705607957371	-0.39065500648917467	0.405385743513411	0.7104631188921345	0.18642898814329426	-0.7181754102031062	0.3649249123705477	0.141999237609153	-0.03803521346559207	-1.308530190970697	1.914790253258438	0.4601361622391363	-1.0264305014349686	0.026688242302503655	-1.1818220982448746	1.5593973070093379	-0.3778119517171699	2.0292192942756664	0.25702125355551814	-0.17861985806500544	-1.7025660548140775	-0.11758560415496568	-0.3709989107829083	0.6847405484866482	-1.2967569454522982	0.7372861018523975	0.6094445137547008	1.1172191783198717	-1.5270465907845527
food3	-0.7784788666021478	0.7843470410493351	-1.123643690431014	-1.0396707171293025	-0.9682300277558455	0.33160641365997945	0.4396994595784543	-0.575008681584671	3.2584036870731214	0.4664676343944286	-1.2952612740445728	-0.9487151043074162	0.3195957640196249	-0.989928530224227	1.034660430391196	0.329772608785236	0.5695587153412794	-1.0441908128454414	-1.4764157771488857	-0.3920803403397713	-1.1818220982448746	0.026688242302503655	-1.3131853480849762	0.27791592609761734	-0.9917779475142124	-0.8562383204230964	-0.5633446084759607	1.0706354956449047	1.277603228749065	-0.2870140154521372	-0.10774214079123606	0.13413926909623186	-1.236979292320322	-1.6919555710377638	-0.3918004101553794	0.428928138705044
shoppingcart1	0.8527129260927566	0.07886036880452847	1.7750112421531536	-0.7744026233640072	-0.4119343958907986	-0.7783158158266712	-0.29388136287632854	0.9212230774935275	-0.9032760377077357	0.26674009279014005	1.584962336313276	-0.23374476617413853	-0.6176438884411207	0.5798540247366011	0.007354115087461663	0.8833367818967514	-0.9865622882047167	1.194232360551946	0.6104356702564172	-0.6711728154861676	1.5593973070093379	-1.3131853480849762	0.026688242302503655	-1.2881623967251747	0.17319724799814906	0.8394886043495761	-0.1925388430147157	-1.3182976866937939	-0.6409889847531447	0.5485458777721332	-0.926547780043357	-1.470520655789899	1.5021669975983083	0.9387546747128965	-0.07968399415542152	-1.179508481527713
rubberduck1	0.5260026464365647	-0.0912401145182026	-1.4972635802777672	0.5806699824718016	0.36093772195951707	-0.7124696707817801	0.3255656110280241	-0.29213668762084327	-0.5521764971961629	-0.3568426071924134	-1.005940135298477	-0.2505228269674492	0.6056330472660763	-1.5217168360387228	0.5416499212503753	-1.0039384739817798	-0.41251984055675284	-1.1715675939989834	0.010525392101276178	0.5505410362850736	-0.3778119517171699	0.27791592609761734	-1.2881623967251747	0.026688242302503655	0.29291188365367693	-0.8232690996492926	-0.06749108100487977	-0.3872337882970603	-1.193783399025315	-1.629118773257351	0.7892909381514917	1.7978644335531209	-0.4622053686912234	0.4017837681890626	-0.4360887640824289	-0.3540836218195565
cat3	1.0236699820029165	-0.3259009730959904	-0.15651210748133282	-0.7019257886085302	0.03807549096588433	-1.018003615275142	-0.34420636877197114	-0.7130760309628854	-1.3494870943694957	-0.9095115575175898	0.20798357396187117	-0.14503870580350892	-0.7428662459197575	-0.10925128356138045	-0.7446511083173214	0.0460897965779755	-1.254479847866675	0.03382706515348278	-0.34120723203668046	-1.0669551488756333	2.0292192942756664	-0.9917779475142124	0.17319724799814906	0.29291188365367693	0.026688242302503655	-0.4613702229884143	0.06984002062417793	-0.8342328751449667	-1.671178026788112	-0.5055131265868544	-0.24711796920907936	-0.8264870338657659	0.7878816968690756	-0.3591564406043285	-0.17639178581509568	-0.9951119715416313
squirrel3	1.4362655963825992	0.4711589467847597	-0.039544905509183735	-1.0972268558001679	-0.16248618277708213	-0.20575677078864682	0.017519566626569883	0.26900454414534075	-0.4211194191266195	0.2608757873970493	-0.8326285796541216	0.16750099868960447	0.4833188051691406	-0.2912821285272048	-0.11624145141955236	1.843147416691887	-0.6568993816535174	-0.3899829460624315	0.033790630430044356	1.0026497517502129	0.25702125355551814	-0.8562383204230964	0.8394886043495761	-0.8232690996492926	-0.4613702229884143	0.026688242302503655	0.885030503737362	-0.9172519409567298	-0.3967499978338284	-0.9381508492567828	-0.02869769408352	-0.6003439640348494	1.8919906966552869	0.9964187307196751	0.03634978826740403	-0.4712691968125332
squirrel1	0.8806294967745226	0.40353376021567616	-0.2413007741524261	-0.7850419936595224	-0.6240279255833818	0.47363455639461954	1.5469533891546665	-0.12378395136418355	0.04989535167957034	0.5259823335903839	0.1876063593199421	-0.6553300071156639	-0.033065035970468566	0.6496347706702325	0.11784458815764155	1.8187132904327186	0.00821618859822826	-0.3531169663431325	0.26780174473189383	1.15649881300068	-0.17861985806500544	-0.5633446084759607	-0.1925388430147157	-0.06749108100487977	0.06984002062417793	0.885030503737362	0.026688242302503655	-0.13309484405628647	-1.099275391548431	-0.2924284711403739	-0.44861827848337965	-0.5212504999333689	0.9730421128830862	-0.39137748313355303	0.8681791284089788	-0.7417358072983018
shelves1	0.1495096114283299	-0.7883063342450488	0.36183556433329744	-0.834837721204066	-1.0577634090971597	0.12888263206659453	5.430810699470219	-0.26157583503066556	1.0996127058917047	-0.3461009316842161	1.4444460066793485	-0.19792054730435804	0.3556927335192078	-0.8625651009211808	0.9246633236859196	-0.3454478758514205	3.487964483941383	-0.8836204298795284	1.2638877930411532	0.06644974134181464	-1.7025660548140775	1.0706354956449047	-1.3182976866937939	-0.3872337882970603	-0.8342328751449667	-0.9172519409567298	-0.13309484405628647	0.026688242302503655	-0.6986954410495501	-0.4434318427450511	-0.7297713920368379	2.019756476551519	-0.9615789039788094	-1.226998572901721	-1.233258382373127	2.203656035202165
food1	-1.5060857032594284	-0.625724332416067	-1.2662804320598726	-1.6142032524348044	-0.6881130218754664	0.9901798256105616	-1.2747771429778607	0.9271379893925195	0.9398495734092853	0.9198790508658214	-1.7174975548659233	-0.2823655000135682	-0.19416377145624256	-1.2870422927261376	-0.5891035971993074	0.1458333268199193	-0.7887673689696162	-0.680090418125709	0.14467153456453755	-0.3490126629058786	-0.11758560415496568	1.277603228749065	-0.6409889847531447	-1.193783399025315	-1.671178026788112	-0.3967499978338284	-1.099275391548431	-0.6986954410495501	0.026688242302503655	-0.7480464079858726	-0.00939666319296115	-1.0406224655009224	-0.5421094200206578	0.6529473178721991	0.42963876348140106	-0.92157001816564
shoppingcart2	-0.10086078604270138	-0.4295482736785646	1.6042362130573917	0.7323401318821011	-1.5881632511619581	0.2159525520834204	-0.3530493301769221	-0.32571645171614877	-0.22834416647105052	-0.9166596916410379	0.2942294045912207	-1.200700634605161	-1.5501690154464436	-0.07846661351332893	-0.44984277582917703	-0.2991215149671946	-0.1314428297976266	-0.6920861210958138	0.35400222075017085	-0.5894100802906611	-0.3709989107829083	-0.2870140154521372	0.5485458777721332	-1.629118773257351	-0.5055131265868544	-0.9381508492567828	-0.2924284711403739	-0.4434318427450511	-0.7480464079858726	0.026688242302503655	0.033338432030075436	-1.6087525285774447	-0.18357406529423317	-0.5932864401352136	-0.1703404470167427	0.187306306186622
crab1	0.1888579943380963	0.7253081076708779	-0.714469350201454	0.06784294373023453	-1.0779464766455813	0.46557691028593634	-0.04903284597600171	0.2724572901155912	-0.011363902634799207	1.3032629965226117	0.3516647725497934	-0.09566093651946635	0.8344967610486171	-0.6761032226128021	-0.5250752773781322	-0.15446724532949593	-0.64200194474167	0.16198658085913292	0.2485866699410076	-1.152442303431974	0.6847405484866482	-0.10774214079123606	-0.926547780043357	0.7892909381514917	-0.24711796920907936	-0.02869769408352	-0.44861827848337965	-0.7297713920368379	-0.00939666319296115	0.033338432030075436	0.026688242302503655	-0.6109319332254342	-0.18524797476811705	-0.2390072180425607	0.2523809786197993	-0.8482932016309954
rubberduck3	0.5995234298611372	-0.6782677267025726	-1.5702505610994295	0.19252204901524966	-0.41369866764120566	0.10435312589064759	1.3865108214798954	-1.4959038760675551	2.500112461407075	-0.32216326565256836	-0.6921996260360784	1.8750216016078773	-0.037083978370787266	-1.3023739481998389	1.0725468344882474	-0.9020382746254958	-0.2632690587700994	-0.9082419606573988	1.4381900449441722	-0.036832181743748235	-1.2967569454522982	0.13413926909623186	-1.470520655789899	1.7978644335531209	-0.8264870338657659	-0.6003439640348494	-0.5212504999333689	2.019756476551519	-1.0406224655009224	-1.6087525285774447	-0.6109319332254342	0.026688242302503655	-1.0764008698957102	0.32439499920596543	-1.3203591494252676	0.3729929921395347
squirrel2	1.04678126983402	0.1196121886344008	0.3153930977412947	-0.9583562398442851	0.19324717173484776	-1.0901367159157582	0.43317276205377037	1.2278377620581322	-0.9617673524609643	-0.1794496913497274	1.3321776615448755	-0.13722962200303018	0.304593230269461	0.10168789289139765	-0.19007269607013147	0.13845460689740396	-0.9612363507411762	-0.07930461420414817	0.4233918353156379	-0.4089374006008641	0.7372861018523975	-1.236979292320322	1.5021669975983083	-0.4622053686912234	0.7878816968690756	1.8919906966552869	0.9730421128830862	-0.9615789039788094	-0.5421094200206578	-0.18357406529423317	-0.18524797476811705	-1.0764008698957102	0.026688242302503655	2.1078451843932893	0.2099912671312677	-0.9616662995645505
tree3	1.17431469283159	-0.5859369722868307	-0.13909712528272036	-0.4198109645332985	-0.330868470259778	-0.45435329998713386	-0.24631600391215738	-0.05249382899671185	-1.2003323861900392	0.46343091939152276	0.6196215201584185	5.783912218667685	-0.6308969618801535	-0.5249421809060923	-0.7133786349719425	0.34527704353155464	-0.9074536058261102	0.19752839010853723	0.24011435386515584	0.5562631758040801	0.6094445137547008	-1.6919555710377638	0.9387546747128965	0.4017837681890626	-0.3591564406043285	0.9964187307196751	-0.39137748313355303	-1.226998572901721	0.6529473178721991	-0.5932864401352136	-0.2390072180425607	0.32439499920596543	2.1078451843932893	0.026688242302503655	0.09215305991007286	-0.670192537256743
seabird3	-0.8065772284370961	-0.8598397006689354	-0.6444829744249405	-1.1078036485835892	-1.3478435485652693	1.1794576535677286	-0.9150537346129395	1.2425914483334597	0.05478936758419714	1.4920938367423502	-0.14354876356393384	-0.8915108079852794	1.0577946639601508	0.4644132625716164	0.37679671878648974	-0.4530473841240164	-0.9406804599982498	0.9705369468857129	1.1482073424506312	-0.6827463013494519	1.1172191783198717	-0.3918004101553794	-0.07968399415542152	-0.4360887640824289	-0.17639178581509568	0.03634978826740403	0.8681791284089788	-1.233258382373127	0.42963876348140106	-0.1703404470167427	0.2523809786197993	-1.3203591494252676	0.2099912671312677	0.09215305991007286	0.026688242302503655	-1.645262832626761
shelves3	2.4657381585970226	-0.17829806509082283	0.8364408890337313	0.9369756256068088	-0.5662742303907256	-1.1810444771460555	2.5420051592268806	-0.7204650445028735	1.0498883498265605	-0.9531790503692287	1.0976524580146352	-0.08328107532886653	-0.45643548438108245	-0.9309847848516267	0.5480950848626939	-0.1314029841798219	4.065667350946288	-1.4065255034565751	0.7579424882668524	-0.6050554126926531	-1.5270465907845527	0.428928138705044	-1.179508481527713	-0.3540836218195565	-0.9951119715416313	-0.4712691968125332	-0.7417358072983018	2.203656035202165	-0.92157001816564	0.187306306186622	-0.8482932016309954	0.3729929921395347	-0.9616662995645505	-0.670192537256743	-1.645262832626761	0.026688242302503655
