# Supplementary material for: Infants have rich visual categories in ventrotemporal cortex at 2 months of age
Source: Nat Neurosci. 2026 Feb 2;29(3):693–702. doi: 10.1038/s41593-025-02187-8 (PMC12971487; doi:10.1038/s41593-025-02187-8)
Supplement: Supplementary file 15 — One .csv file for each RSM plot from seven layers of supervised AlexNet. [file 41593_2025_2187_MOESM15_ESM.zip › ODoherty_ED_Fig6/alexnet_supervised_layer-fc7_rdm.csv]

	fence1	dishware2	shoppingcart3	towel2	towel1	food2	tree2	fence3	dishware3	crab3	towel3	tree1	crab2	cat2	dishware1	cat1	shelves2	seabird2	fence2	rubberduck2	seabird1	food3	shoppingcart1	rubberduck1	cat3	squirrel3	squirrel1	shelves1	food1	shoppingcart2	crab1	rubberduck3	squirrel2	tree3	seabird3	shelves3
fence1	-0.038123045955162575	-0.40007023585234164	0.4550454950893639	1.5519032908013528	-0.40686250073119296	-0.8316240614511505	0.009311408438582412	-0.05616922801923672	-0.3315024344297218	-0.7320150215361716	1.102487073000311	-0.4705780837181734	-0.3190580312937702	-0.603832083438906	-0.7494400942138721	-0.615114970748438	0.3428900999476427	-0.3365378947641016	2.577731243622546	-0.6784609465512391	-0.6668658129100942	-0.420849486852101	-0.1825214232463438	-0.5995185149465374	-0.9142267061960863	-0.6471413598456534	-0.6823621669266191	-0.541049534928748	-0.7882196484968125	0.09517316838754072	-0.7260513328738981	-0.5066619492143882	-0.6093961448261512	-0.15561017722645873	-0.9470477785417746	1.8181195456815784
dishware2	-0.40007023585234164	-0.038123045955162575	-0.5466026008248914	-0.10250333480940622	-0.30808441831810846	0.5320372844790825	-0.7922981587457415	-0.8915468478765949	2.2154151812715446	-0.5197014736856288	-0.7061371730412577	-0.2818518781708651	-0.43876607564277953	-0.6947359934762103	0.6795158160584716	0.12362466032647522	-0.7576651331927758	-0.6978936508729091	-0.08210396459212219	-0.09735410904935514	-0.8067905417945158	0.5464434124667679	-0.6748397028875353	0.17807906558339495	-0.6312956515088299	-0.22582306163426027	-0.15885695722193188	-0.8445048638839093	0.19622608949680384	-0.28227109217433444	-0.32878482738987225	-0.34057584141932884	-0.4383044308367812	-0.489385249695216	-0.7700186888814936	-0.5988850437493108
shoppingcart3	0.4550454950893639	-0.5466026008248914	-0.038123045955162575	-0.1876163781306689	-0.3116196339335802	-0.6767658420168464	-0.3260663855732361	1.3365468633799236	-0.8378660179056069	-0.3812426013727307	-0.008978623690332583	-0.498494093540571	-0.42063529896542773	-0.09776287763788254	-0.3186245213092576	-0.2939945236835811	-0.423852139222225	0.808747196401061	0.3608604021873083	-0.8924446122279694	-0.033928940886365846	-0.26019968219205697	3.7318612138899465	-0.9070317862860915	-0.5322196666876088	-0.5787937136095177	-0.859467852928192	-0.047292442333430246	-0.4345816756664268	4.282489003657239	-0.41476858930506505	-0.8676884931195826	-0.3964706121832559	0.19519410220044864	-0.9467535747814808	-0.2184773358379021
towel2	1.5519032908013528	-0.10250333480940622	-0.1876163781306689	-0.038123045955162575	0.19913178582431065	-0.8775702234600571	-0.3857737687944621	-0.7571762915106367	-0.6736825729672204	-0.8441719499795227	2.920760445630392	-0.5129128082659884	-0.7769130765385497	-0.5522250651468941	-0.6320629462410844	-0.38758204780020244	-0.9012229941279639	-0.9376448951342413	2.7318983167477833	-0.798138832559375	-0.9916256565098439	-0.5162185792034473	-0.2179652019830873	-0.7777288724449294	-0.55636192868116	-0.7552529110305921	-0.8638170744857887	-0.9152620590346379	-0.907029077464759	-0.10711875964605828	-0.7135036920329578	-0.5331549382436379	-0.7653351382597627	-0.2455161315025496	-0.8516770394240379	-0.17792146216613564
towel1	-0.40686250073119296	-0.30808441831810846	-0.3116196339335802	0.19913178582431065	-0.038123045955162575	-0.5346935195904701	-0.29144182424040266	-0.46228365447298475	-0.2790127574324246	-0.24299666877935241	0.17488754636129858	1.5224810011701324	0.3965494815890467	-0.2853563812384112	-0.5569001156191392	-0.09286449314990611	-0.7439212523566128	0.024976969849491774	-0.27174943458196676	0.18543311464098688	0.559042796878999	-0.0009658535022225404	-0.08701921913348906	0.14039847086261464	0.06336189853998075	0.007263026849536243	0.690916582834817	-0.3460494922133455	-0.3882479294851617	-0.1796461178485625	0.5872813182613732	0.2671447492686683	-0.11955132815263661	0.6545382416581722	0.6600283989201697	-0.7197543282102776
food2	-0.8316240614511505	0.5320372844790825	-0.6767658420168464	-0.8775702234600571	-0.5346935195904701	-0.038123045955162575	-0.38410208732736645	-0.8034836254057277	0.8503399325583404	0.13261333265465985	-0.7679815445221971	-0.12900764382452687	0.0989006962422057	-0.8244870602508879	0.4198875667003419	-0.04340045468161291	-0.033858552786096834	-0.021850440472237248	-0.5903032247127349	-0.18947662796907014	-0.09029896470662747	0.9265805384819001	-0.6161971746520932	0.30380485417805264	-0.08806711893974549	0.3205589021567449	0.005923895606252117	0.031230263034810125	1.0324058588490506	-0.09648278991813478	0.28392944942073944	0.31469353384688975	-0.4045951907817063	-0.5593025062212537	0.4638178217553823	-0.24669806541624506
tree2	0.009311408438582412	-0.7922981587457415	-0.3260663855732361	-0.3857737687944621	-0.29144182424040266	-0.38410208732736645	-0.038123045955162575	1.2540879514027605	-0.6465812989087789	0.1686837187933132	0.20180705414897254	-0.3091127884626795	0.24536078721591045	-0.5604801680529152	-0.7677562868921419	-0.05820543076639718	0.24861824563997437	-0.6990772538980993	0.281978144940759	-0.9148874678548521	-0.8728745701177912	-0.5071181411055556	0.11677473322993569	-0.9002238885523423	-0.47277514755850275	0.18330405617710327	-0.39567162144818524	1.9439599840730988	-0.8183696642069563	-0.44204394651811824	-0.7237971245777999	-0.6625426635434825	0.010543914341958619	0.38059937183044174	-0.8620225623644181	-0.15726205272151494
fence3	-0.05616922801923672	-0.8915468478765949	1.3365468633799236	-0.7571762915106367	-0.46228365447298475	-0.8034836254057277	1.2540879514027605	-0.038123045955162575	-0.8861556078596518	1.8092831413484507	-0.12482438564683883	-0.6754482796327419	0.2101529882895414	0.2976743268241357	-0.593553614152771	-0.1316946218300376	-0.5129991322389044	1.104575604913649	0.3353171592992433	-1.0235826600924893	-0.5656346767758452	-0.1457462876959309	1.2072865354553428	-0.9980472203370897	-0.3863432273775465	0.38866124066188307	-0.4344395425146187	-0.05842380577948299	-0.5767604189855394	0.507109624956896	0.3255872160127573	-1.0033149316970387	0.1611389342950845	0.23608371467772835	-0.20079227358511162	-0.9209513336299744
dishware3	-0.3315024344297218	2.2154151812715446	-0.8378660179056069	-0.6736825729672204	-0.2790127574324246	0.8503399325583404	-0.6465812989087789	-0.8861556078596518	-0.038123045955162575	-0.5969514031655889	-0.7072447974688969	-0.036540374694800745	-0.12019000268901389	-0.8539833346311506	0.7377483845082697	-0.7508091710219169	-0.34469984857596075	-0.5849802463641418	-0.7813897997067711	0.3529946848447015	-0.7900273259376688	2.887925229296222	-0.9181103681764905	0.5636061061969898	-0.8539599637332459	-0.42861019101962644	-0.888803637487975	-0.299039994098088	3.0808826194006613	-0.6671284115762287	-0.36862514966670584	1.0238826494388105	-0.5645232842705047	-0.4718365397391349	-0.719384922381238	-0.24259410091774983
crab3	-0.7320150215361716	-0.5197014736856288	-0.3812426013727307	-0.8441719499795227	-0.24299666877935241	0.13261333265465985	0.1686837187933132	1.8092831413484507	-0.5969514031655889	-0.038123045955162575	-0.187728738066434	0.2744141472142535	3.5664722348876556	-0.38068864145087616	-0.7246814118021249	0.056948417401519354	-0.6776917899978965	2.223957277638473	-0.4804267846923032	-0.3316267065319873	0.4909161324658882	-0.20904404334242288	-0.1963325628968324	-0.50598437935515	-0.47931080318500174	1.017120467788327	-0.018321611771907578	-0.6598749334787641	0.03754733881964473	0.17399255328122268	3.994823339972105	-0.5311687721693201	-0.30134197038226446	-0.17302070707149597	0.5187905454987043	-0.9358750555569055
towel3	1.102487073000311	-0.7061371730412577	-0.008978623690332583	2.920760445630392	0.17488754636129858	-0.7679815445221971	0.20180705414897254	-0.12482438564683883	-0.7072447974688969	-0.187728738066434	-0.038123045955162575	-0.14744574017291273	0.22815062167351322	-0.007683896619083508	-0.7873587680586487	0.029739680518118164	-0.7425518895677775	-0.02005514048884436	0.8024043290582	-0.9630728367984075	-0.40619961044335656	-0.5273603321494957	1.2692569450150644	-0.6583438955354198	-0.6498550254826578	-0.372739927951881	-0.7780125233413208	-1.0365051489492263	-0.8088342955644469	-0.43063560859144034	-0.40624248559215326	-0.14219954651119435	-0.22506261229592886	0.8514411257014844	-0.4730039281210387	0.1337061620640259
tree1	-0.4705780837181734	-0.2818518781708651	-0.498494093540571	-0.5129128082659884	1.5224810011701324	-0.12900764382452687	-0.3091127884626795	-0.6754482796327419	-0.036540374694800745	0.2744141472142535	-0.14744574017291273	-0.038123045955162575	0.7746839705388843	-0.6762804784468631	-0.24574698814189277	0.2872450494232472	-0.7363624308326459	0.8276387487499743	-0.1387722216819353	0.21292448273994638	0.3458306680427973	0.10847957748633613	0.42001854285996504	-0.22799451158853534	-0.3495534022373888	0.6572892233488881	0.2658901139137572	-0.8115669095527664	-0.06753880734005308	0.03578341068550188	1.6350234896246265	0.4643247093353144	-0.12249329174316462	3.2517623858590627	-0.09551347891620642	-0.8215929738262266
crab2	-0.3190580312937702	-0.43876607564277953	-0.42063529896542773	-0.7769130765385497	0.3965494815890467	0.0989006962422057	0.24536078721591045	0.2101529882895414	-0.12019000268901389	3.5664722348876556	0.22815062167351322	0.7746839705388843	-0.038123045955162575	-0.6323501511543593	-0.7569711311659811	0.10399416423155283	-0.3884596568052004	1.2713120364811812	-0.24126938065835937	0.6606047202964764	0.37507552732510047	-0.38952821494579687	0.03159639254488631	0.16444275145953827	-0.4439841145585361	0.6139797779926108	0.08333568375330515	-0.23645845350330832	0.49666944226105364	0.35805548209836613	2.637322286982717	0.6196456961997133	-0.14331022396611975	0.0720807388082302	0.19057752955073654	-0.6554385115861514
cat2	-0.603832083438906	-0.6947359934762103	-0.09776287763788254	-0.5522250651468941	-0.2853563812384112	-0.8244870602508879	-0.5604801680529152	0.2976743268241357	-0.8539833346311506	-0.38068864145087616	-0.007683896619083508	-0.6762804784468631	-0.6323501511543593	-0.038123045955162575	-0.28651024756563875	3.8247062531564495	-0.8420903205752482	-0.10835800413626417	-0.9501974485067849	-0.8773738226234777	0.5604666333471089	0.03527782818803967	0.1630772336097354	-0.6662779457468286	2.2115380228925	1.7769602864763627	0.23574063678196674	-0.8901725388602593	-0.5563378443809872	-0.6040050950414129	-0.4731841352178906	-0.7753264885885003	2.5214222394156276	-0.2659693231170201	-0.17524991549912453	-0.743456684062168
dishware1	-0.7494400942138721	0.6795158160584716	-0.3186245213092576	-0.6320629462410844	-0.5569001156191392	0.4198875667003419	-0.7677562868921419	-0.593553614152771	0.7377483845082697	-0.7246814118021249	-0.7873587680586487	-0.24574698814189277	-0.7569711311659811	-0.28651024756563875	-0.038123045955162575	-0.1466781020450711	-0.6925598961112709	-0.3297710555129927	0.09667794035783021	0.3282141479160335	0.44655181676240546	0.8295381519742417	-0.49729738955654146	0.259331374967095	-0.11442267163481304	0.16026737737079197	-0.2383129792853486	-0.4877356841313707	-0.0193731387312845	-0.5096591551423503	-0.5070256326228124	0.08645828633227946	-0.3307071605090864	-0.5779843932651417	-0.28398867204069134	-0.6805330087794057
cat1	-0.615114970748438	0.12362466032647522	-0.2939945236835811	-0.38758204780020244	-0.09286449314990611	-0.04340045468161291	-0.05820543076639718	-0.1316946218300376	-0.7508091710219169	0.056948417401519354	0.029739680518118164	0.2872450494232472	0.10399416423155283	3.8247062531564495	-0.1466781020450711	-0.038123045955162575	-0.6918701500332948	0.2640622856498583	-0.559113318192487	-0.3120234859645171	0.2826184965817428	0.23875813134443083	0.3521860991143028	-0.3324665872638861	3.865427089628785	3.3663466314417607	2.037783424858603	-0.5327164285276764	-0.3617058782822243	0.058160815069710194	0.48783209896711394	-0.3211731670207193	2.8259585528112767	-0.45488216392044306	0.11168128704685334	-0.7179518194646607
shelves2	0.3428900999476427	-0.7576651331927758	-0.423852139222225	-0.9012229941279639	-0.7439212523566128	-0.033858552786096834	0.24861824563997437	-0.5129991322389044	-0.34469984857596075	-0.6776917899978965	-0.7425518895677775	-0.7363624308326459	-0.3884596568052004	-0.8420903205752482	-0.6925598961112709	-0.6918701500332948	-0.038123045955162575	-0.7466032822888209	-0.41970349867611195	-0.532127193248419	-0.8949892078347786	-0.2934084631400852	-0.8843289715277564	-0.38727275428543223	-0.9180035564313589	-0.7016656315968437	-0.782164350579541	4.096409146722337	0.06101374687452737	-0.3935178696159067	-0.8737052629006234	-0.735392948112072	-0.8003913335559604	-0.5622213253063255	-0.9929798512490549	4.560479781510529
seabird2	-0.3365378947641016	-0.6978936508729091	0.808747196401061	-0.9376448951342413	0.024976969849491774	-0.021850440472237248	-0.6990772538980993	1.104575604913649	-0.5849802463641418	2.223957277638473	-0.02005514048884436	0.8276387487499743	1.2713120364811812	-0.10835800413626417	-0.3297710555129927	0.2640622856498583	-0.7466032822888209	-0.038123045955162575	-0.43802842400440684	-0.5780702710921465	2.6329292059941394	-0.40862872420077556	2.029600216571527	-0.38041283215089655	-0.3354048840509303	0.6172217534101724	-0.11510383126840938	-0.9482958830666602	-0.10536182891611594	0.5261765944681296	3.782078586496295	0.007892027826073702	0.1236509128934085	0.3479982408647488	0.7913251117498264	-0.9031086333765671
fence2	2.577731243622546	-0.08210396459212219	0.3608604021873083	2.7318983167477833	-0.27174943458196676	-0.5903032247127349	0.281978144940759	0.3353171592992433	-0.7813897997067711	-0.4804267846923032	0.8024043290582	-0.1387722216819353	-0.24126938065835937	-0.9501974485067849	0.09667794035783021	-0.559113318192487	-0.41970349867611195	-0.43802842400440684	-0.038123045955162575	-0.8390690469572253	-0.8677804297555881	-0.6651432426722489	-0.1019832094619901	-0.9612642386307625	-0.6218997488984671	-0.8558820795213049	-0.5491801317951136	-0.3268759188382414	-0.7528066392597442	0.3577647228730485	-0.8026622207116911	-0.5785543424772918	-0.7970451209237921	-0.04628152169718764	-0.6673362547955032	0.13386954169718843
rubberduck2	-0.6784609465512391	-0.09735410904935514	-0.8924446122279694	-0.798138832559375	0.18543311464098688	-0.18947662796907014	-0.9148874678548521	-1.0235826600924893	0.3529946848447015	-0.3316267065319873	-0.9630728367984075	0.21292448273994638	0.6606047202964764	-0.8773738226234777	0.3282141479160335	-0.3120234859645171	-0.532127193248419	-0.5780702710921465	-0.8390690469572253	-0.038123045955162575	0.8436670784307879	0.3116064471608791	-0.8062211622841192	6.42833473512656	-0.34087290324834296	0.4385163243776952	0.35079350504124457	-0.6289896180883593	0.8841558712140328	-0.5233399242119415	0.14670586720753018	5.286652987943758	0.2586559843255426	-0.34556931007602165	0.33225774866132163	-0.4344053432460162
seabird1	-0.6668658129100942	-0.8067905417945158	-0.033928940886365846	-0.9916256565098439	0.559042796878999	-0.09029896470662747	-0.8728745701177912	-0.5656346767758452	-0.7900273259376688	0.4909161324658882	-0.40619961044335656	0.3458306680427973	0.37507552732510047	0.5604666333471089	0.44655181676240546	0.2826184965817428	-0.8949892078347786	2.6329292059941394	-0.8677804297555881	0.8436670784307879	-0.038123045955162575	-0.3111556553663064	0.8630148510243059	0.3152465210175506	1.181392282956827	1.29025604708602	0.15677515391419536	-0.9001897949595743	-0.5812907372032878	0.19255742413248444	1.8566820155790453	0.4974424130678593	1.8199287044316457	0.0016545286335863094	2.257049703486033	-0.9409655132135103
food3	-0.420849486852101	0.5464434124667679	-0.26019968219205697	-0.5162185792034473	-0.0009658535022225404	0.9265805384819001	-0.5071181411055556	-0.1457462876959309	2.887925229296222	-0.20904404334242288	-0.5273603321494957	0.10847957748633613	-0.38952821494579687	0.03527782818803967	0.8295381519742417	0.23875813134443083	-0.2934084631400852	-0.40862872420077556	-0.6651432426722489	0.3116064471608791	-0.3111556553663064	-0.038123045955162575	-0.8038177701037825	0.8215875197622537	0.27050040841828865	0.5260648346531199	-0.7566967924332443	0.14910550316115273	3.588876531712548	-0.0953663853390151	-0.4182491901068385	0.7721402117611528	0.01771461750367814	-0.5643742280210406	-0.5544418988930605	-0.3953020282700511
shoppingcart1	-0.1825214232463438	-0.6748397028875353	3.7318612138899465	-0.2179652019830873	-0.08701921913348906	-0.6161971746520932	0.11677473322993569	1.2072865354553428	-0.9181103681764905	-0.1963325628968324	1.2692569450150644	0.42001854285996504	0.03159639254488631	0.1630772336097354	-0.49729738955654146	0.3521860991143028	-0.8843289715277564	2.029600216571527	-0.1019832094619901	-0.8062211622841192	0.8630148510243059	-0.8038177701037825	-0.038123045955162575	-0.7695848528315294	-0.38735142799848576	0.04028254350960096	-0.4508504639516866	-0.6722486439841902	-0.710522328008359	2.575203728679212	0.026435273691547974	-0.43388723264033546	0.6113964296681246	1.3929672305927154	-0.6292101340200542	-0.9095395711353593
rubberduck1	-0.5995185149465374	0.17807906558339495	-0.9070317862860915	-0.7777288724449294	0.14039847086261464	0.30380485417805264	-0.9002238885523423	-0.9980472203370897	0.5636061061969898	-0.50598437935515	-0.6583438955354198	-0.22799451158853534	0.16444275145953827	-0.6662779457468286	0.259331374967095	-0.3324665872638861	-0.38727275428543223	-0.38041283215089655	-0.9612642386307625	6.42833473512656	0.3152465210175506	0.8215875197622537	-0.7695848528315294	-0.038123045955162575	-0.3161199592592444	0.33948445108651526	0.2916105979406358	-0.6734898708370547	0.992658538667283	-0.7553088288433094	0.11903816879919568	5.294124497094793	0.22775292729646976	-0.47449466357266246	0.26800120702864266	-0.0315563854125705
cat3	-0.9142267061960863	-0.6312956515088299	-0.5322196666876088	-0.55636192868116	0.06336189853998075	-0.08806711893974549	-0.47277514755850275	-0.3863432273775465	-0.8539599637332459	-0.47931080318500174	-0.6498550254826578	-0.3495534022373888	-0.4439841145585361	2.2115380228925	-0.11442267163481304	3.865427089628785	-0.9180035564313589	-0.3354048840509303	-0.6218997488984671	-0.34087290324834296	1.181392282956827	0.27050040841828865	-0.38735142799848576	-0.3161199592592444	-0.038123045955162575	3.315433524524602	2.082069723775128	-0.6727311366588994	-0.5237139039731652	-0.2736810710107708	-0.204647426691375	-0.5542723503760398	2.3458052183111335	-0.6083161994459134	0.3663282988682282	-0.9307220246241972
squirrel3	-0.6471413598456534	-0.22582306163426027	-0.5787937136095177	-0.7552529110305921	0.007263026849536243	0.3205589021567449	0.18330405617710327	0.38866124066188307	-0.42861019101962644	1.017120467788327	-0.372739927951881	0.6572892233488881	0.6139797779926108	1.7769602864763627	0.16026737737079197	3.3663466314417607	-0.7016656315968437	0.6172217534101724	-0.8558820795213049	0.4385163243776952	1.29025604708602	0.5260648346531199	0.04028254350960096	0.33948445108651526	3.315433524524602	-0.038123045955162575	2.5825425583774013	-0.5226725286784695	-0.38590030452672147	-0.4650389367922697	1.10635889722569	0.055397806071505545	4.547653594691406	0.09921144622074894	0.9466190085770169	-0.6805563826830405
squirrel1	-0.6823621669266191	-0.15885695722193188	-0.859467852928192	-0.8638170744857887	0.690916582834817	0.005923895606252117	-0.39567162144818524	-0.4344395425146187	-0.888803637487975	-0.018321611771907578	-0.7780125233413208	0.2658901139137572	0.08333568375330515	0.23574063678196674	-0.2383129792853486	2.037783424858603	-0.782164350579541	-0.11510383126840938	-0.5491801317951136	0.35079350504124457	0.15677515391419536	-0.7566967924332443	-0.4508504639516866	0.2916105979406358	2.082069723775128	2.5825425583774013	-0.038123045955162575	-0.7133096233116255	-0.8643649102657411	-0.9054771670105585	0.5625389120758846	-0.4208619384027082	1.7466270647005548	-0.28456936217522094	0.93873407793724	-0.6813816988974443
shelves1	-0.541049534928748	-0.8445048638839093	-0.047292442333430246	-0.9152620590346379	-0.3460494922133455	0.031230263034810125	1.9439599840730988	-0.05842380577948299	-0.299039994098088	-0.6598749334787641	-1.0365051489492263	-0.8115669095527664	-0.23645845350330832	-0.8901725388602593	-0.4877356841313707	-0.5327164285276764	4.096409146722337	-0.9482958830666602	-0.3268759188382414	-0.6289896180883593	-0.9001897949595743	0.14910550316115273	-0.6722486439841902	-0.6734898708370547	-0.6727311366588994	-0.5226725286784695	-0.7133096233116255	-0.038123045955162575	-0.033743412253239215	-0.16551709708568813	-0.8184538306632871	-0.8581647172561498	-0.6043195716716918	-0.7320071334715883	-1.0396120226878847	1.1252901531087938
food1	-0.7882196484968125	0.19622608949680384	-0.4345816756664268	-0.907029077464759	-0.3882479294851617	1.0324058588490506	-0.8183696642069563	-0.5767604189855394	3.0808826194006613	0.03754733881964473	-0.8088342955644469	-0.06753880734005308	0.49666944226105364	-0.5563378443809872	-0.0193731387312845	-0.3617058782822243	0.06101374687452737	-0.10536182891611594	-0.7528066392597442	0.8841558712140328	-0.5812907372032878	3.588876531712548	-0.710522328008359	0.992658538667283	-0.5237139039731652	-0.38590030452672147	-0.8643649102657411	-0.033743412253239215	-0.038123045955162575	-0.28375639953661125	-0.1815665108805417	1.42794546764056	-0.3575754001986619	-0.42091383587525727	-0.5688116627717414	-0.43568117227319114
shoppingcart2	0.09517316838754072	-0.28227109217433444	4.282489003657239	-0.10711875964605828	-0.1796461178485625	-0.09648278991813478	-0.44204394651811824	0.507109624956896	-0.6671284115762287	0.17399255328122268	-0.43063560859144034	0.03578341068550188	0.35805548209836613	-0.6040050950414129	-0.5096591551423503	0.058160815069710194	-0.3935178696159067	0.5261765944681296	0.3577647228730485	-0.5233399242119415	0.19255742413248444	-0.0953663853390151	2.575203728679212	-0.7553088288433094	-0.2736810710107708	-0.4650389367922697	-0.9054771670105585	-0.16551709708568813	-0.28375639953661125	-0.038123045955162575	0.2937100510849703	-0.5221501012890395	-0.5145469821603049	-0.09444918653436696	-0.6602788334406231	-0.5122848117719946
crab1	-0.7260513328738981	-0.32878482738987225	-0.41476858930506505	-0.7135036920329578	0.5872813182613732	0.28392944942073944	-0.7237971245777999	0.3255872160127573	-0.36862514966670584	3.994823339972105	-0.40624248559215326	1.6350234896246265	2.637322286982717	-0.4731841352178906	-0.5070256326228124	0.48783209896711394	-0.8737052629006234	3.782078586496295	-0.8026622207116911	0.14670586720753018	1.8566820155790453	-0.4182491901068385	0.026435273691547974	0.11903816879919568	-0.204647426691375	1.10635889722569	0.5625389120758846	-0.8184538306632871	-0.1815665108805417	0.2937100510849703	-0.038123045955162575	0.24063438203562387	-0.0639479523796523	-0.2870762584941859	0.7887966143044213	-0.7305023783426896
rubberduck3	-0.5066619492143882	-0.34057584141932884	-0.8676884931195826	-0.5331549382436379	0.2671447492686683	0.31469353384688975	-0.6625426635434825	-1.0033149316970387	1.0238826494388105	-0.5311687721693201	-0.14219954651119435	0.4643247093353144	0.6196456961997133	-0.7753264885885003	0.08645828633227946	-0.3211731670207193	-0.735392948112072	0.007892027826073702	-0.5785543424772918	5.286652987943758	0.4974424130678593	0.7721402117611528	-0.43388723264033546	5.294124497094793	-0.5542723503760398	0.055397806071505545	-0.4208619384027082	-0.8581647172561498	1.42794546764056	-0.5221501012890395	0.24063438203562387	-0.038123045955162575	-0.12700663863974931	-0.020280555073817184	0.20934410470419734	-0.4204231757720134
squirrel2	-0.6093961448261512	-0.4383044308367812	-0.3964706121832559	-0.7653351382597627	-0.11955132815263661	-0.4045951907817063	0.010543914341958619	0.1611389342950845	-0.5645232842705047	-0.30134197038226446	-0.22506261229592886	-0.12249329174316462	-0.14331022396611975	2.5214222394156276	-0.3307071605090864	2.8259585528112767	-0.8003913335559604	0.1236509128934085	-0.7970451209237921	0.2586559843255426	1.8199287044316457	0.01771461750367814	0.6113964296681246	0.22775292729646976	2.3458052183111335	4.547653594691406	1.7466270647005548	-0.6043195716716918	-0.3575754001986619	-0.5145469821603049	-0.0639479523796523	-0.12700663863974931	-0.038123045955162575	-0.11464935126061469	1.2167367466393273	-0.7484961628938969
tree3	-0.15561017722645873	-0.489385249695216	0.19519410220044864	-0.2455161315025496	0.6545382416581722	-0.5593025062212537	0.38059937183044174	0.23608371467772835	-0.4718365397391349	-0.17302070707149597	0.8514411257014844	3.2517623858590627	0.0720807388082302	-0.2659693231170201	-0.5779843932651417	-0.45488216392044306	-0.5622213253063255	0.3479982408647488	-0.04628152169718764	-0.34556931007602165	0.0016545286335863094	-0.5643742280210406	1.3929672305927154	-0.47449466357266246	-0.6083161994459134	0.09921144622074894	-0.28456936217522094	-0.7320071334715883	-0.42091383587525727	-0.09444918653436696	-0.2870762584941859	-0.020280555073817184	-0.11464935126061469	-0.038123045955162575	-0.6191158497710411	-0.5789532764622466
seabird3	-0.9470477785417746	-0.7700186888814936	-0.9467535747814808	-0.8516770394240379	0.6600283989201697	0.4638178217553823	-0.8620225623644181	-0.20079227358511162	-0.719384922381238	0.5187905454987043	-0.4730039281210387	-0.09551347891620642	0.19057752955073654	-0.17524991549912453	-0.28398867204069134	0.11168128704685334	-0.9929798512490549	0.7913251117498264	-0.6673362547955032	0.33225774866132163	2.257049703486033	-0.5544418988930605	-0.6292101340200542	0.26800120702864266	0.3663282988682282	0.9466190085770169	0.93873407793724	-1.0396120226878847	-0.5688116627717414	-0.6602788334406231	0.7887966143044213	0.20934410470419734	1.2167367466393273	-0.6191158497710411	-0.038123045955162575	-0.974620685500677
shelves3	1.8181195456815784	-0.5988850437493108	-0.2184773358379021	-0.17792146216613564	-0.7197543282102776	-0.24669806541624506	-0.15726205272151494	-0.9209513336299744	-0.24259410091774983	-0.9358750555569055	0.1337061620640259	-0.8215929738262266	-0.6554385115861514	-0.743456684062168	-0.6805330087794057	-0.7179518194646607	4.560479781510529	-0.9031086333765671	0.13386954169718843	-0.4344053432460162	-0.9409655132135103	-0.3953020282700511	-0.9095395711353593	-0.0315563854125705	-0.9307220246241972	-0.6805563826830405	-0.6813816988974443	1.1252901531087938	-0.43568117227319114	-0.5122848117719946	-0.7305023783426896	-0.4204231757720134	-0.7484961628938969	-0.5789532764622466	-0.974620685500677	-0.038123045955162575
