# Supplementary material for: Infants have rich visual categories in ventrotemporal cortex at 2 months of age
Source: Nat Neurosci. 2026 Feb 2;29(3):693–702. doi: 10.1038/s41593-025-02187-8 (PMC12971487; doi:10.1038/s41593-025-02187-8)
Supplement: Supplementary file 16 — One .csv file for each RSM plot from seven layers of self-supervised AlexNet. [file 41593_2025_2187_MOESM16_ESM.zip]

Archive with 17 entries (16 files):
- ODoherty_ED_Fig7/
- ODoherty_ED_Fig7/.DS_Store
- __MACOSX/ODoherty_ED_Fig7/._.DS_Store
- ODoherty_ED_Fig7/alexnet_self-supervised_layer-conv4_rdm.csv
- __MACOSX/ODoherty_ED_Fig7/._alexnet_self-supervised_layer-conv4_rdm.csv
- ODoherty_ED_Fig7/alexnet_self-supervised_layer-fc6_rdm.csv
- __MACOSX/ODoherty_ED_Fig7/._alexnet_self-supervised_layer-fc6_rdm.csv
- ODoherty_ED_Fig7/alexnet_self-supervised_layer-fc7_rdm.csv
- __MACOSX/ODoherty_ED_Fig7/._alexnet_self-supervised_layer-fc7_rdm.csv
- ODoherty_ED_Fig7/alexnet_self-supervised_layer-conv5_rdm.csv
- __MACOSX/ODoherty_ED_Fig7/._alexnet_self-supervised_layer-conv5_rdm.csv
- ODoherty_ED_Fig7/alexnet_self-supervised_layer-conv1_rdm.csv
- __MACOSX/ODoherty_ED_Fig7/._alexnet_self-supervised_layer-conv1_rdm.csv
- ODoherty_ED_Fig7/alexnet_self-supervised_layer-conv3_rdm.csv
- __MACOSX/ODoherty_ED_Fig7/._alexnet_self-supervised_layer-conv3_rdm.csv
- ODoherty_ED_Fig7/alexnet_self-supervised_layer-conv2_rdm.csv
- __MACOSX/ODoherty_ED_Fig7/._alexnet_self-supervised_layer-conv2_rdm.csv
