# Supplementary material for: Infants have rich visual categories in ventrotemporal cortex at 2 months of age
Source: Nat Neurosci. 2026 Feb 2;29(3):693–702. doi: 10.1038/s41593-025-02187-8 (PMC12971487; doi:10.1038/s41593-025-02187-8)
Supplement: Supplementary file 16 — One .csv file for each RSM plot from seven layers of self-supervised AlexNet. [file 41593_2025_2187_MOESM16_ESM.zip › ODoherty_ED_Fig7/alexnet_self-supervised_layer-conv4_rdm.csv]

	fence1	dishware2	shoppingcart3	towel2	towel1	food2	tree2	fence3	dishware3	crab3	towel3	tree1	crab2	cat2	dishware1	cat1	shelves2	seabird2	fence2	rubberduck2	seabird1	food3	shoppingcart1	rubberduck1	cat3	squirrel3	squirrel1	shelves1	food1	shoppingcart2	crab1	rubberduck3	squirrel2	tree3	seabird3	shelves3
fence1	-3.624678454340688	-1.5994083137417237	-0.11243148179939802	-0.013166735954203906	-1.2425305453748376	-1.9656734807654823	-0.5222546181262346	-1.4614587262240681	-1.5405881727804025	-1.918358340134727	-0.23409406622392553	-1.3710984826876225	-1.6055398512509935	-1.1764909609487173	-1.2867019568173792	-0.7935189013377102	-0.11073131374133087	-1.3576761157832038	0.37820639991517957	-1.374313026670848	-1.3709831881042147	-1.103836180279492	-0.7985122211446151	-0.978478687686769	-0.7793204411472818	-1.4079828673674728	-1.3686404969000565	-1.106511404575801	-1.6545954119545832	-0.6547962093997349	-1.896222615965769	-1.0815720729971123	-1.206120413903651	-1.5845248539184211	-1.8404359570782998	0.9606577311881902
dishware2	-1.5994083137417237	-3.624678454340688	-0.3148655744338459	-0.11217642708873264	0.306783851251544	0.8011051041986706	-0.33926725051449186	-0.6334307099119436	1.2329191433671065	0.16314174045327046	-0.07850962454879983	0.7457622117709353	-0.05285993338741009	-0.8312097799867152	0.10846799364490384	-0.22232127654441003	-0.8435744506208921	-0.5059360044322934	-1.5438764040668629	0.4330167310064875	-0.4301566853642792	0.5724922412001883	0.23151687216914787	0.2151668086905746	-0.10512380202958094	0.5396244820383171	0.22891720996177095	-0.8789662149629506	0.31231983692954485	-0.06962167855844995	0.16544935969807328	0.5940168710240317	0.8668165006979364	0.4730398444658501	-0.5225134474996596	-0.8285672808343698
shoppingcart3	-0.11243148179939802	-0.3148655744338459	-3.624678454340688	0.34479437222811815	-0.5784092795781283	-0.7624662036909263	0.5480002462681838	0.10720136850092465	-0.4533574512188292	0.034579915115586043	0.17116556311326694	-0.2209864556556269	-0.031791630109891875	0.06622109464757837	0.24100165291581924	0.5749718149638796	0.16397219334424457	-0.7206610479031609	-0.792571416863803	-0.12783321918455032	-0.40686719271863603	0.32062267002842415	1.1797135192367574	-0.717936100289795	-0.741754273446785	0.04673859450579148	-0.19101475296553574	-0.04753642182270749	-0.026851514045136613	1.7496397046120498	-0.22841962589788292	-0.9299900257849939	-0.38111450561208227	0.11008616836806305	-0.6167204449746126	0.3404866159447229
towel2	-0.013166735954203906	-0.11217642708873264	0.34479437222811815	-3.624678454340688	-0.07426309207138211	-0.20606776817920022	-0.009059211310808645	-0.7135177200866459	0.35404117922009437	-0.5200583579514901	1.1059954357469706	-0.34625529501986735	-0.28726122696962114	-0.3531406235119837	0.6819445913634726	0.16597049492145727	-0.39288318592880017	-1.1328606834509984	-0.37384852273013586	-0.14115874090343875	-0.013561727991849069	-0.022708304311174272	-0.6054048263736997	0.34313163302353583	-0.5551585450485688	-0.22069557391716668	-0.2358124845964615	-0.7337835507873028	-0.33186349226528683	0.4974507646868796	-0.5294529006471714	-0.0783616422411736	-0.5079292420270387	-0.16097112546619574	-0.4291833715700424	0.6463646240282656
towel1	-1.2425305453748376	0.306783851251544	-0.5784092795781283	-0.07426309207138211	-3.624678454340688	-0.3139524506294905	-0.399314970825407	0.10155284080209606	-0.35647617175686025	-0.549061526235906	0.03321986060360148	1.2975485629691272	-0.1201166873868283	-0.14803006576108338	-0.9217431136963257	-0.2147001315582906	-1.275400458745065	-0.6419726025872191	-0.849775186347392	0.963798895012181	0.5116532477331015	0.49171466765858457	0.9320470248592111	0.6694879883046876	0.779346562733485	1.2589416334233843	0.1934671071049997	-1.3801215697208291	0.08688770388828146	-0.2905951829443747	-0.04518295799773729	-0.17931533681049333	1.2986631060302676	1.9004870452534899	-0.4197694368001057	-1.3612293117038288
food2	-1.9656734807654823	0.8011051041986706	-0.7624662036909263	-0.20606776817920022	-0.3139524506294905	-3.624678454340688	0.515114718640364	1.0862018184505613	1.7314220006380774	2.2191425284082036	0.967321276717822	0.5700249863361061	1.5519198809338546	-0.5248225932333039	-0.0626907775607675	0.055679742423608854	0.43379388290582865	0.6635923160786795	-0.03390104210457386	1.357982519375439	0.42062821963947866	0.8657760328278012	0.037295980812438456	0.1875393932452035	-0.4907347236510482	0.6531625823311897	0.8090667310383381	0.281872819293421	1.6279747916300091	0.04932931976442292	1.544832016932681	1.5055115560361683	0.05446904569629859	1.0346143261803475	1.5843096878241407	-0.1731100685421821
tree2	-0.5222546181262346	-0.33926725051449186	0.5480002462681838	-0.009059211310808645	-0.399314970825407	0.515114718640364	-3.624678454340688	1.2634315083679628	0.7989413486210172	0.7461299767064958	2.7004616998505147	0.9650526565995251	0.957687662086562	0.13166588289246833	-0.3264452015355492	0.33178400238429046	2.0375119751173614	-0.1274160399491881	0.06075010508736037	0.31484070544271675	-0.2367601543049837	0.7261580006067287	0.27567272658882636	-0.2227734344603877	-0.2107162105970173	0.3650869125431618	0.8306219080959582	2.9877984149465853	0.026245828655888308	0.9494852065734547	0.200225723655753	-0.1332057959875967	0.7024412162552001	0.800817756276202	0.21248498047930417	0.7645412918552628
fence3	-1.4614587262240681	-0.6334307099119436	0.10720136850092465	-0.7135177200866459	0.10155284080209606	1.0862018184505613	1.2634315083679628	-3.624678454340688	-0.22998983305313317	1.2889840014513205	1.0696487509073833	0.37084312608572956	1.2962745458282645	-0.8533924253877081	-0.669359948025313	-0.26643953691588573	1.295590379200469	0.20973358848036477	1.0835707594446542	0.29811527515129094	-0.5925316214313056	0.5810252475362514	0.3348169508808965	-0.4446776911141421	-1.1572514326231815	0.49524181930671657	-0.05950977925428568	0.7329688767169547	1.6567642048786673	0.35327979226204803	0.39682293058603435	-0.20770909108803928	0.5488589893525986	0.9828128257652284	0.6306586055001513	0.30401432998992717
dishware3	-1.5405881727804025	1.2329191433671065	-0.4533574512188292	0.35404117922009437	-0.35647617175686025	1.7314220006380774	0.7989413486210172	-0.22998983305313317	-3.624678454340688	1.011549679612237	-0.02684075267828059	0.4127723544507605	0.8277359419497708	-0.4379274683288783	0.552742855176232	0.28808185754815013	0.10925045397782783	-0.5181418009547264	-0.7831831122918511	1.1451076101264945	-0.013982654772682417	1.4184671285383914	-0.15379113444455136	0.5681023695448237	-0.9019755314495841	0.035475663233797014	0.7947864208011317	0.4556934548791792	1.3393496899071968	0.4207856562001396	0.11765806677729758	1.5940706505749929	0.08013832526868578	0.2072599026573434	0.49741794154993635	-0.6319001109670616
crab3	-1.918358340134727	0.16314174045327046	0.034579915115586043	-0.5200583579514901	-0.549061526235906	2.2191425284082036	0.7461299767064958	1.2889840014513205	1.011549679612237	-3.624678454340688	0.8391378371932151	1.580827830153658	2.5298871107576812	-0.3253178688077159	-0.023993390932847986	0.026928286345900096	0.24413605432868213	0.9559335479783555	-0.002845676959868193	0.503515432088311	0.4596214020813218	0.9260329150376315	0.7012522151292476	-0.04944732576560734	-0.9754129890172561	0.768628108403372	0.7256985637208049	-0.19111223764655155	1.9880112442872226	0.05084152559295853	1.916041867740419	0.2734652099167883	0.053945902689272636	0.861356537627344	1.8032995240208534	-0.6890379117722235
towel3	-0.23409406622392553	-0.07850962454879983	0.17116556311326694	1.1059954357469706	0.03321986060360148	0.967321276717822	2.7004616998505147	1.0696487509073833	-0.02684075267828059	0.8391378371932151	-3.624678454340688	0.8767637013571211	0.755705225438699	-0.3577021987950259	-0.3922915304916523	0.6211039685674148	0.9461790080637732	-0.4354471435020589	1.0657624007131354	0.387150247004079	-0.11696376337416069	0.3295970835666364	0.6880862353700958	-0.14679169037568093	0.028954793808169028	0.4151336347817962	0.8543711552722505	0.6459169666327323	0.24690476729399202	0.4658239886670506	0.38752544349377804	0.32061394080512556	0.8821386140703821	1.2186967802883857	0.6247566209699831	1.2205869557985722
tree1	-1.3710984826876225	0.7457622117709353	-0.2209864556556269	-0.34625529501986735	1.2975485629691272	0.5700249863361061	0.9650526565995251	0.37084312608572956	0.4127723544507605	1.580827830153658	0.8767637013571211	-3.624678454340688	0.6547702336549693	0.0780210469029458	-0.3248164185452962	-0.020097774122598593	-0.2113403051861743	-0.3995601801289047	-1.3133296837428206	0.3063317921537111	0.42094930173766515	-0.3475773922202094	0.6694424518089663	0.49389817567641875	0.022177029093767092	0.7879978440596086	0.9506055674910017	-0.40029248496899483	0.7959684956160413	0.26950747681215853	0.4548067615527671	0.17859136810788315	0.9009869172882168	3.4055729782387303	0.3941217448992041	-0.5157149666082022
crab2	-1.6055398512509935	-0.05285993338741009	-0.031791630109891875	-0.28726122696962114	-0.1201166873868283	1.5519198809338546	0.957687662086562	1.2962745458282645	0.8277359419497708	2.5298871107576812	0.755705225438699	0.6547702336549693	-3.624678454340688	-0.6164024242329735	-0.33242033045742525	0.23616833091815465	0.4586372638130842	0.9289534614572822	-0.3659521217864628	1.2395214635094862	0.48388131352054364	0.7007690122461212	0.7150687272097724	0.5363394015252904	-0.11948507623750287	1.0332188363771162	0.5834517392487661	0.009716545413826294	1.4378865268445105	0.11023637800572349	1.0953655365140254	0.38149661144033065	0.851306255506054	0.7847982782233459	1.7341191887801122	-0.2821327464742064
cat2	-1.1764909609487173	-0.8312097799867152	0.06622109464757837	-0.3531406235119837	-0.14803006576108338	-0.5248225932333039	0.13166588289246833	-0.8533924253877081	-0.4379274683288783	-0.3253178688077159	-0.3577021987950259	0.0780210469029458	-0.6164024242329735	-3.624678454340688	0.02446913763158527	1.5165695263308752	-0.727805776109338	-1.3763895193225253	-1.379737169521134	0.05890729391509812	-0.7452320344752945	-0.000526838190009281	-0.7135406647174832	-0.8949414279493552	-1.0014751185549051	-0.1084054104810341	0.8389029750551286	-0.42022421878471566	-0.43287374992556854	-0.4852582265457531	-0.19162376706280929	-1.0274671383977814	-0.9526182946656157	-0.6788613555895331	-0.22768585425537735	-0.9363098405298046
dishware1	-1.2867019568173792	0.10846799364490384	0.24100165291581924	0.6819445913634726	-0.9217431136963257	-0.0626907775607675	-0.3264452015355492	-0.669359948025313	0.552742855176232	-0.023993390932847986	-0.3922915304916523	-0.3248164185452962	-0.33242033045742525	0.02446913763158527	-3.624678454340688	-0.11676459541850831	-0.08234644169521545	-1.0147862894923276	-0.6924040954178643	0.31589773627961054	-0.29761295425175804	1.1482156301508673	-0.808758613290158	0.3729482167858682	-1.0501072133425697	-0.5931859138869818	0.021267678877467163	0.26176501871866603	-0.5079736252058595	-0.08948185110411658	-0.3194853045782687	0.2828134504040145	-0.8801079879306996	-0.5100883326842254	-0.39671897379522814	0.4920381179534131
cat1	-0.7935189013377102	-0.22232127654441003	0.5749718149638796	0.16597049492145727	-0.2147001315582906	0.055679742423608854	0.33178400238429046	-0.26643953691588573	0.28808185754815013	0.026928286345900096	0.6211039685674148	-0.020097774122598593	0.23616833091815465	1.5165695263308752	-0.11676459541850831	-3.624678454340688	-0.2328847991437523	-0.39833000059507717	-1.1272263619618417	0.571453008110899	-0.49911496341153483	1.2490150660727082	0.6844615732943066	-0.4470003092976022	-0.4051056534227402	0.7621359413037314	0.9340650830009334	0.035519523848656406	0.6422758224214289	0.14853508874033935	-0.051025192370911444	-0.6363185295200612	-0.37510632602455696	0.1718285275777775	-0.3446471687414538	-0.10618542787547182
shelves2	-0.11073131374133087	-0.8435744506208921	0.16397219334424457	-0.39288318592880017	-1.275400458745065	0.43379388290582865	2.0375119751173614	1.295590379200469	0.10925045397782783	0.24413605432868213	0.9461790080637732	-0.2113403051861743	0.4586372638130842	-0.727805776109338	-0.08234644169521545	-0.2328847991437523	-3.624678454340688	-0.30286508605249435	0.22892419889755478	-0.38570181530112385	-0.9630139696496177	0.16331903522500638	-0.9186645103548108	-0.8796542406235659	-1.1989201029357544	-0.7333990789997836	-0.3459832356734151	2.1494446713278657	0.030239859426603646	0.06149286735137254	-0.3324138051912584	-0.3461934680308287	-0.7736196903085817	-0.4245142540307435	-0.4642271308112849	2.3461181855432307
seabird2	-1.3576761157832038	-0.5059360044322934	-0.7206610479031609	-1.1328606834509984	-0.6419726025872191	0.6635923160786795	-0.1274160399491881	0.20973358848036477	-0.5181418009547264	0.9559335479783555	-0.4354471435020589	-0.3995601801289047	0.9289534614572822	-1.3763895193225253	-1.0147862894923276	-0.39833000059507717	-0.30286508605249435	-3.624678454340688	-0.6812094077956635	-0.22354087786671936	1.1631386178797813	-0.37985145557661626	0.24771000513045502	-0.48952096745566065	0.11755324922894683	-0.39349143611736626	-1.1607102007772667	-0.2565770575222515	0.26875264443144714	-0.6929366389030897	1.4711993960669862	0.23737457846084986	-0.9736464282061852	-0.42339387737955547	0.8770531939401965	-0.8953144642101346
fence2	0.37820639991517957	-1.5438764040668629	-0.792571416863803	-0.37384852273013586	-0.849775186347392	-0.03390104210457386	0.06075010508736037	1.0835707594446542	-0.7831831122918511	-0.002845676959868193	1.0657624007131354	-1.3133296837428206	-0.3659521217864628	-1.379737169521134	-0.6924040954178643	-1.1272263619618417	0.22892419889755478	-0.6812094077956635	-3.624678454340688	-0.5277992686015448	-0.9848027895842171	-0.9120907688632122	-0.6875363949014333	-1.2567761101827755	-1.1521724728585692	-1.008949064949049	-0.8149028257690194	-0.019211529038409683	-0.22783912085586522	-1.0447220333716034	-1.0963858253416268	0.2385656750112684	-0.7539642703369354	-0.5363540277688119	-0.10500680937510974	-0.12180146411757346
rubberduck2	-1.374313026670848	0.4330167310064875	-0.12783321918455032	-0.14115874090343875	0.963798895012181	1.357982519375439	0.31484070544271675	0.29811527515129094	1.1451076101264945	0.503515432088311	0.387150247004079	0.3063317921537111	1.2395214635094862	0.05890729391509812	0.31589773627961054	0.571453008110899	-0.38570181530112385	-0.22354087786671936	-0.5277992686015448	-3.624678454340688	-0.40597703308264915	0.8648230794582275	0.34682935312970165	1.1185898417303	-0.5493517588410048	0.9737149194762661	1.4931448241329601	-0.40027784615705425	1.0909146137323817	0.5521187587987479	-0.1224027786766987	0.719696056836345	0.6577511969014853	0.7458723065055857	0.4400014257053219	-0.21682467326183671
seabird1	-1.3709831881042147	-0.4301566853642792	-0.40686719271863603	-0.013561727991849069	0.5116532477331015	0.42062821963947866	-0.2367601543049837	-0.5925316214313056	-0.013982654772682417	0.4596214020813218	-0.11696376337416069	0.42094930173766515	0.48388131352054364	-0.7452320344752945	-0.29761295425175804	-0.49911496341153483	-0.9630139696496177	1.1631386178797813	-0.9848027895842171	-0.40597703308264915	-3.624678454340688	-0.6177652597114466	0.5115534537301263	0.3776074061798013	1.6739792055580462	0.1983019805495387	-0.1500556242576806	-0.9055345286041876	0.09680567450261891	-0.5597169050582047	1.5460299335912466	-0.08964153412776817	0.1980020568366916	0.6357925406768765	1.2784985608005026	-0.9369197678831135
food3	-1.103836180279492	0.5724922412001883	0.32062267002842415	-0.022708304311174272	0.49171466765858457	0.8657760328278012	0.7261580006067287	0.5810252475362514	1.4184671285383914	0.9260329150376315	0.3295970835666364	-0.3475773922202094	0.7007690122461212	-0.000526838190009281	1.1482156301508673	1.2490150660727082	0.16331903522500638	-0.37985145557661626	-0.9120907688632122	0.8648230794582275	-0.6177652597114466	-3.624678454340688	-0.22939649968908715	0.8667003635393448	-0.4726682922534619	0.12881300457478825	0.06198213033314944	0.9111269412985155	1.4276786233843153	1.089188069954614	0.23675679973202032	0.26610495800939066	-0.05242053027931007	-0.272115131058927	0.18194290008715663	0.35463577633834603
shoppingcart1	-0.7985122211446151	0.23151687216914787	1.1797135192367574	-0.6054048263736997	0.9320470248592111	0.037295980812438456	0.27567272658882636	0.3348169508808965	-0.15379113444455136	0.7012522151292476	0.6880862353700958	0.6694424518089663	0.7150687272097724	-0.7135406647174832	-0.808758613290158	0.6844615732943066	-0.9186645103548108	0.24771000513045502	-0.6875363949014333	0.34682935312970165	0.5115534537301263	-0.22939649968908715	-3.624678454340688	-0.5054660433941877	-0.0016395133233684399	1.3698314084698355	-0.18591686679661465	-0.7272030581241816	0.612117239219496	0.6419912172978843	0.3521446462739597	-0.5390078255223278	1.0522407222087742	1.5517807347343275	0.06161511152911275	-0.42128501428334575
rubberduck1	-0.978478687686769	0.2151668086905746	-0.717936100289795	0.34313163302353583	0.6694879883046876	0.1875393932452035	-0.2227734344603877	-0.4446776911141421	0.5681023695448237	-0.04944732576560734	-0.14679169037568093	0.49389817567641875	0.5363394015252904	-0.8949414279493552	0.3729482167858682	-0.4470003092976022	-0.8796542406235659	-0.48952096745566065	-1.2567761101827755	1.1185898417303	0.3776074061798013	0.8667003635393448	-0.5054660433941877	-3.624678454340688	1.0303924340784514	0.45554998982249956	0.294152129895665	-0.5584250477761555	-0.44491216303375175	-0.22280208995061196	0.3449857342729426	2.250000196657296	0.6306569673751442	0.8945896136792022	0.2363347997554928	-0.2746563686672121
cat3	-0.7793204411472818	-0.10512380202958094	-0.741754273446785	-0.5551585450485688	0.779346562733485	-0.4907347236510482	-0.2107162105970173	-1.1572514326231815	-0.9019755314495841	-0.9754129890172561	0.028954793808169028	0.022177029093767092	-0.11948507623750287	-1.0014751185549051	-1.0501072133425697	-0.4051056534227402	-1.1989201029357544	0.11755324922894683	-1.1521724728585692	-0.5493517588410048	1.6739792055580462	-0.4726682922534619	-0.0016395133233684399	1.0303924340784514	-3.624678454340688	-0.007255348618110831	-0.1967334259872211	-0.8787998518248832	-1.3359079129382536	-0.34293667650288856	-0.05156443471699394	0.33301723077463724	0.6780531678276074	-0.03603334182594396	0.05757554461805398	-0.6009245261817734
squirrel3	-1.4079828673674728	0.5396244820383171	0.04673859450579148	-0.22069557391716668	1.2589416334233843	0.6531625823311897	0.3650869125431618	0.49524181930671657	0.035475663233797014	0.768628108403372	0.4151336347817962	0.7879978440596086	1.0332188363771162	-0.1084054104810341	-0.5931859138869818	0.7621359413037314	-0.7333990789997836	-0.39349143611736626	-1.008949064949049	0.9737149194762661	0.1983019805495387	0.12881300457478825	1.3698314084698355	0.45554998982249956	-0.007255348618110831	-3.624678454340688	0.813157080645918	-0.8000071792475293	1.1264110013384634	0.18812109433255997	0.7931648461003428	0.12061467140129363	2.294238730559207	1.6522623894712696	0.8521313044223746	-0.7553064579088682
squirrel1	-1.3686404969000565	0.22891720996177095	-0.19101475296553574	-0.2358124845964615	0.1934671071049997	0.8090667310383381	0.8306219080959582	-0.05950977925428568	0.7947864208011317	0.7256985637208049	0.8543711552722505	0.9506055674910017	0.5834517392487661	0.8389029750551286	0.021267678877467163	0.9340650830009334	-0.3459832356734151	-1.1607102007772667	-0.8149028257690194	1.4931448241329601	-0.1500556242576806	0.06198213033314944	-0.18591686679661465	0.294152129895665	-0.1967334259872211	0.813157080645918	-3.624678454340688	-0.2686916430889269	0.2852134773120789	0.4978947094775922	0.015231686200160242	-0.018326318593222216	1.100840068971535	0.5627176633043081	1.4558999982697867	-0.44134506808927937
shelves1	-1.106511404575801	-0.8789662149629506	-0.04753642182270749	-0.7337835507873028	-1.3801215697208291	0.281872819293421	2.9877984149465853	0.7329688767169547	0.4556934548791792	-0.19111223764655155	0.6459169666327323	-0.40029248496899483	0.009716545413826294	-0.42022421878471566	0.26176501871866603	0.035519523848656406	2.1494446713278657	-0.2565770575222515	-0.019211529038409683	-0.40027784615705425	-0.9055345286041876	0.9111269412985155	-0.7272030581241816	-0.5584250477761555	-0.8787998518248832	-0.8000071792475293	-0.2686916430889269	-3.624678454340688	-0.4279033058984523	0.3449553572428092	-0.6369344670844255	0.19046533424261014	-0.6799740803840045	-0.4983523288923	-0.6788530102175195	0.9144781549263697
food1	-1.6545954119545832	0.31231983692954485	-0.026851514045136613	-0.33186349226528683	0.08688770388828146	1.6279747916300091	0.026245828655888308	1.6567642048786673	1.3393496899071968	1.9880112442872226	0.24690476729399202	0.7959684956160413	1.4378865268445105	-0.43287374992556854	-0.5079736252058595	0.6422758224214289	0.030239859426603646	0.26875264443144714	-0.22783912085586522	1.0909146137323817	0.09680567450261891	1.4276786233843153	0.612117239219496	-0.44491216303375175	-1.3359079129382536	1.1264110013384634	0.2852134773120789	-0.4279033058984523	-3.624678454340688	0.7563995337510311	0.9348831605811732	-0.07128437674435685	0.9170606893189995	0.8848823740240647	1.4455703617051965	-0.3741253965576084
shoppingcart2	-0.6547962093997349	-0.06962167855844995	1.7496397046120498	0.4974507646868796	-0.2905951829443747	0.04932931976442292	0.9494852065734547	0.35327979226204803	0.4207856562001396	0.05084152559295853	0.4658239886670506	0.26950747681215853	0.11023637800572349	-0.4852582265457531	-0.08948185110411658	0.14853508874033935	0.06149286735137254	-0.6929366389030897	-1.0447220333716034	0.5521187587987479	-0.5597169050582047	1.089188069954614	0.6419912172978843	-0.22280208995061196	-0.34293667650288856	0.18812109433255997	0.4978947094775922	0.3449553572428092	0.7563995337510311	-3.624678454340688	0.5540283586845175	-0.5897247673251226	0.32818061522627157	0.5082510981197959	0.13644033066300884	0.7242159332672262
crab1	-1.896222615965769	0.16544935969807328	-0.22841962589788292	-0.5294529006471714	-0.04518295799773729	1.544832016932681	0.200225723655753	0.39682293058603435	0.11765806677729758	1.916041867740419	0.38752544349377804	0.4548067615527671	1.0953655365140254	-0.19162376706280929	-0.3194853045782687	-0.051025192370911444	-0.3324138051912584	1.4711993960669862	-1.0963858253416268	-0.1224027786766987	1.5460299335912466	0.23675679973202032	0.3521446462739597	0.3449857342729426	-0.05156443471699394	0.7931648461003428	0.015231686200160242	-0.6369344670844255	0.9348831605811732	0.5540283586845175	-3.624678454340688	0.083496688258102	0.40052084061928067	0.12470885121480071	1.4779483813376453	-0.658623563651223
rubberduck3	-1.0815720729971123	0.5940168710240317	-0.9299900257849939	-0.0783616422411736	-0.17931533681049333	1.5055115560361683	-0.1332057959875967	-0.20770909108803928	1.5940706505749929	0.2734652099167883	0.32061394080512556	0.17859136810788315	0.38149661144033065	-1.0274671383977814	0.2828134504040145	-0.6363185295200612	-0.3461934680308287	0.23737457846084986	0.2385656750112684	0.719696056836345	-0.08964153412776817	0.26610495800939066	-0.5390078255223278	2.250000196657296	0.33301723077463724	0.12061467140129363	-0.018326318593222216	0.19046533424261014	-0.07128437674435685	-0.5897247673251226	0.083496688258102	-3.624678454340688	-0.24428947039052668	0.0958534930661537	0.17192857575763357	-0.44567545180669943
squirrel2	-1.206120413903651	0.8668165006979364	-0.38111450561208227	-0.5079292420270387	1.2986631060302676	0.05446904569629859	0.7024412162552001	0.5488589893525986	0.08013832526868578	0.053945902689272636	0.8821386140703821	0.9009869172882168	0.851306255506054	-0.9526182946656157	-0.8801079879306996	-0.37510632602455696	-0.7736196903085817	-0.9736464282061852	-0.7539642703369354	0.6577511969014853	0.1980020568366916	-0.05242053027931007	1.0522407222087742	0.6306569673751442	0.6780531678276074	2.294238730559207	1.100840068971535	-0.6799740803840045	0.9170606893189995	0.32818061522627157	0.40052084061928067	-0.24428947039052668	-3.624678454340688	2.2907835590539443	0.5127440108495401	-0.5940646509656895
tree3	-1.5845248539184211	0.4730398444658501	0.11008616836806305	-0.16097112546619574	1.9004870452534899	1.0346143261803475	0.800817756276202	0.9828128257652284	0.2072599026573434	0.861356537627344	1.2186967802883857	3.4055729782387303	0.7847982782233459	-0.6788613555895331	-0.5100883326842254	0.1718285275777775	-0.4245142540307435	-0.42339387737955547	-0.5363540277688119	0.7458723065055857	0.6357925406768765	-0.272115131058927	1.5517807347343275	0.8945896136792022	-0.03603334182594396	1.6522623894712696	0.5627176633043081	-0.4983523288923	0.8848823740240647	0.5082510981197959	0.12470885121480071	0.0958534930661537	2.2907835590539443	-3.624678454340688	0.5401972892100901	-0.41324486419099077
seabird3	-1.8404359570782998	-0.5225134474996596	-0.6167204449746126	-0.4291833715700424	-0.4197694368001057	1.5843096878241407	0.21248498047930417	0.6306586055001513	0.49741794154993635	1.8032995240208534	0.6247566209699831	0.3941217448992041	1.7341191887801122	-0.22768585425537735	-0.39671897379522814	-0.3446471687414538	-0.4642271308112849	0.8770531939401965	-0.10500680937510974	0.4400014257053219	1.2784985608005026	0.18194290008715663	0.06161511152911275	0.2363347997554928	0.05757554461805398	0.8521313044223746	1.4558999982697867	-0.6788530102175195	1.4455703617051965	0.13644033066300884	1.4779483813376453	0.17192857575763357	0.5127440108495401	0.5401972892100901	-3.624678454340688	-0.8006749855165088
shelves3	0.9606577311881902	-0.8285672808343698	0.3404866159447229	0.6463646240282656	-1.3612293117038288	-0.1731100685421821	0.7645412918552628	0.30401432998992717	-0.6319001109670616	-0.6890379117722235	1.2205869557985722	-0.5157149666082022	-0.2821327464742064	-0.9363098405298046	0.4920381179534131	-0.10618542787547182	2.3461181855432307	-0.8953144642101346	-0.12180146411757346	-0.21682467326183671	-0.9369197678831135	0.35463577633834603	-0.42128501428334575	-0.2746563686672121	-0.6009245261817734	-0.7553064579088682	-0.44134506808927937	0.9144781549263697	-0.3741253965576084	0.7242159332672262	-0.658623563651223	-0.44567545180669943	-0.5940646509656895	-0.41324486419099077	-0.8006749855165088	-3.624678454340688
