# Supplementary material for: Infants have rich visual categories in ventrotemporal cortex at 2 months of age
Source: Nat Neurosci. 2026 Feb 2;29(3):693–702. doi: 10.1038/s41593-025-02187-8 (PMC12971487; doi:10.1038/s41593-025-02187-8)
Supplement: Supplementary file 16 — One .csv file for each RSM plot from seven layers of self-supervised AlexNet. [file 41593_2025_2187_MOESM16_ESM.zip › ODoherty_ED_Fig7/alexnet_self-supervised_layer-fc6_rdm.csv]

	fence1	dishware2	shoppingcart3	towel2	towel1	food2	tree2	fence3	dishware3	crab3	towel3	tree1	crab2	cat2	dishware1	cat1	shelves2	seabird2	fence2	rubberduck2	seabird1	food3	shoppingcart1	rubberduck1	cat3	squirrel3	squirrel1	shelves1	food1	shoppingcart2	crab1	rubberduck3	squirrel2	tree3	seabird3	shelves3
fence1	-1.0480122390469415	-0.5379015505160422	0.575555195430994	0.5898346621915964	-0.021499019415136898	-1.2334777799168617	-0.4820542385105712	-0.15455344221029374	-0.9840742770691202	-0.8793718422085393	0.24351037400873576	-1.072168152304496	-0.6020381801526914	-0.860517642352615	-1.2319156072884976	-0.5912260509200512	0.6381826769089624	-0.31021861942699697	2.256997985063278	-1.2997339014596765	-0.6784046178196901	-0.05972869072229281	0.46414409302887544	-1.1042275209184846	-0.7848704372878427	-0.9942554878033213	-1.159478537724453	-0.7034287376331542	-0.11819508543858143	0.457960364149371	-0.5332101224433544	-0.8998506281914637	-0.8623674915975595	-0.7437896243087245	-0.8675743834685344	1.3932664952706173
dishware2	-0.5379015505160422	-1.0480122390469415	-0.03758486473939842	-0.3516451898374781	0.7907132520307419	1.0167224498916374	-1.1762414917701456	-0.7449717436675608	2.450822314527388	0.7828805636499225	-0.9692246814056199	-0.5665601947740219	0.7822003913998784	0.3703712950432721	0.6638009736145363	0.41493330270776896	-1.0203274173664554	0.8624638454766013	-0.8718589296874756	1.1130857110345802	0.8388525090031013	1.7761716405999146	0.17507400764452932	1.4102330999289574	-0.42261097120572527	0.029471210388331583	-0.45314058612107705	-0.9443212420084357	1.8948267278443212	0.43463812141480046	1.1733396464911776	1.4919457484804193	0.14884931515711564	-1.1684148722815313	-0.04228226910439957	-1.0553814823888992
shoppingcart3	0.575555195430994	-0.03758486473939842	-1.0480122390469415	-0.46880268814134674	0.38012611391608764	-0.4548082063988197	0.025951672603282846	2.1746895060284652	-0.3551132491856995	0.5648014979062682	-0.26677520244157577	-0.05859805195630805	-0.18919516699136593	-0.13062669012316136	-0.30661301854076317	0.03902784322342006	0.24751587319072094	-0.030391086077378376	0.7854196250019337	-0.7814392250381903	-0.1533838406956167	1.7175392323106093	1.4865725742892095	-0.7256080753125946	-0.4940110771608795	-0.680766365446756	-1.1690427968770774	0.17025937349931794	1.5088920859832007	2.640657445028245	-0.23826386227100707	-0.882160488129683	0.10636570158471195	0.18334027237692616	-0.14202726048255965	0.2723026425774454
towel2	0.5898346621915964	-0.3516451898374781	-0.46880268814134674	-1.0480122390469415	0.2836697517133614	-1.4155632854095257	-1.182013331298365	-0.8219691761412383	-0.68912604194708	-1.3354728903171158	1.019215699013435	-1.3078544426007246	-0.8859705999105634	-1.2730512387999957	-0.6917931787514624	-1.2057238407611321	-0.40210561076960794	-1.5838665898811823	1.0872002665294929	-0.9802216428378112	-0.8811814101791582	-0.9449786067897233	-0.8318300763298501	-0.9881488507943079	-1.0628019822692985	-1.304638422608724	-1.3270426368110884	-1.3960687909573293	-0.9869387034798133	-0.4669158491590235	-0.8733530319799551	-0.7289429965198955	-1.2417987343816541	-1.2710207698548122	-1.4636468040473047	-0.5549397213317278
towel1	-0.021499019415136898	0.7907132520307419	0.38012611391608764	0.2836697517133614	-1.0480122390469415	-0.4982048117549328	-1.0087178501730099	-0.5130163518474594	0.08414967915504679	-0.5844973999801767	-0.22622063742217335	-0.15691999940615417	0.0022622116579499862	-0.11206370919673356	-0.4044952069109892	-0.1851218485164147	-1.4253908582038135	0.16963815502386723	0.4131573914016398	0.7027700786183388	1.295049754901741	0.13824281459777285	0.42165014687093627	0.8998389059486865	0.9391721058423111	-0.05151911828000379	0.2160884689175339	-1.6857420762016022	0.1857656879691631	-0.13925813990990987	0.8707354277515499	0.6410779496711766	0.5025961424611657	0.33890306078698296	0.4275269147358858	-1.2351513895137571
food2	-1.2334777799168617	1.0167224498916374	-0.4548082063988197	-1.4155632854095257	-0.4982048117549328	-1.0480122390469415	-0.5346591740812606	-0.615138803346387	1.2115795032679038	1.6147842730349165	-0.5656818336532239	0.31250244529373117	0.8404122886516189	-0.11415565637248606	-0.540391749149287	0.8344794357964647	-0.8356332463231726	1.4057530201307251	-1.1728277086386325	1.1092125801192771	1.2470434087660531	0.5575568561785429	0.44797194801430673	0.7780507921030039	-0.07462078283600557	0.4067553459888581	0.2333720408783421	-0.279922241302027	1.3600605004907096	0.02498759670422271	1.6713247057613507	0.9909824272282922	0.369623629081524	-0.5919189936328982	1.5960407192162918	-0.9404880901849113
tree2	-0.4820542385105712	-1.1762414917701456	0.025951672603282846	-1.182013331298365	-1.0087178501730099	-0.5346591740812606	-1.0480122390469415	0.897838888452555	-1.1212853278295183	0.07823770709063861	1.0250774987848945	0.38681198286433877	-0.0046333561084077575	-0.11842002918511844	-1.8669280846676755	0.5605370674879676	-0.19452103560911618	-0.5968327196810106	-0.24798600814491412	-1.713055985003781	-0.728595125066073	-0.1805298306823506	1.2252994893992064	-1.715341016663202	-0.8159021812511684	-0.3521969141746612	-0.6477904403047605	1.571629449537567	-0.3211251021903331	0.20896777523544222	-0.601896700833975	-1.62974506134498	0.518986082126615	0.8735125082868849	-0.17718872772061417	-0.9352932988651934
fence3	-0.15455344221029374	-0.7449717436675608	2.1746895060284652	-0.8219691761412383	-0.5130163518474594	-0.615138803346387	0.897838888452555	-1.0480122390469415	-0.7444580219474355	1.0143130178170645	-0.19366156775510843	-0.008749680871952872	-0.16574620739611937	0.20536771343503857	-0.8034429491990279	-0.34474853776918235	0.7928429046329394	-0.35002624277095984	0.09727823534038944	-1.2286392230142336	-0.7150569518784927	1.0851825574212737	0.7912825152682853	-1.4336305519885022	-0.8302906656223857	-0.35240902727577816	-1.2673999297478071	0.9989342237512336	1.0351727587202744	1.0862019723598249	-0.4522204559085509	-1.4470094944366665	0.1656991978071157	0.2644643536813963	-0.35923308623820804	0.07911900087009524
dishware3	-0.9840742770691202	2.450822314527388	-0.3551132491856995	-0.68912604194708	0.08414967915504679	1.2115795032679038	-1.1212853278295183	-0.7444580219474355	-1.0480122390469415	0.826084146539408	-1.4301944633933938	-0.2682983877900535	0.2928760560615599	-0.34869521333358805	0.8130081842881725	-0.569022765363186	-0.7819604606005675	0.06883319115207369	-1.1026930627801834	1.1137327716692493	0.21934460677145298	1.4928881538777152	-0.5815049166234337	1.0260023766936353	-0.9738109262717592	-0.4786139058547675	-0.25584417837340045	-0.5776072517761693	1.8187373962972728	0.2675261770299927	0.6573265030381918	1.0059272873479188	-0.38418316436156	-1.104657935296838	0.09751747287156984	-0.8130066660670787
crab3	-0.8793718422085393	0.7828805636499225	0.5648014979062682	-1.3354728903171158	-0.5844973999801767	1.6147842730349165	0.07823770709063861	1.0143130178170645	0.826084146539408	-1.0480122390469415	-0.9931064117009575	1.2236954708658139	2.134588745626589	0.9351720645979325	-0.38735509698369164	0.6306509670355659	-0.3113154903053074	1.9971248689241847	-0.9501199384180261	0.9376564819858436	1.0975249954218278	1.2105901842466547	0.9652720493529254	0.6344809645635873	-0.3996561987275761	0.7686445565769888	-0.26875501843960475	0.5890988423638494	1.984544372744481	0.6362754396497347	2.34413814103753	0.799564729846427	0.20863137493662415	-0.7563951351896033	0.7634333208638153	-0.836989325402266
towel3	0.24351037400873576	-0.9692246814056199	-0.26677520244157577	1.019215699013435	-0.22622063742217335	-0.5656818336532239	1.0250774987848945	-0.19366156775510843	-1.4301944633933938	-0.9931064117009575	-1.0480122390469415	-0.481275136195378	-0.21176417309525153	-0.6290936008783823	-1.7221595387441349	0.5405612577090719	-0.42454679310935856	-0.7409952607165802	0.7939492467819976	-1.4728552971918698	-0.25995577501287986	-1.0729235498140233	0.7813517688070478	-1.2976472161837382	-0.18389238399207772	-0.2500604815541124	-0.7667141320007832	-0.8275609946791909	-0.8718671646783402	-0.6967719867297008	-0.2896360051536361	-1.1440051592781924	0.20118382450132513	0.4145317320900096	-0.19365897403600224	-0.45372585709266156
tree1	-1.072168152304496	-0.5665601947740219	-0.05859805195630805	-1.3078544426007246	-0.15691999940615417	0.31250244529373117	0.38681198286433877	-0.008749680871952872	-0.2682983877900535	1.2236954708658139	-0.481275136195378	-1.0480122390469415	0.6269278024444583	-0.25819398742818744	-0.903608071783843	-0.4313478672862721	-0.9914442784287162	-0.30587417445571924	-0.6404064542261813	0.2494360512616826	0.17307295815331725	-0.5213983882371321	-0.005714408634258847	-0.20998542699384257	-0.30199327488152283	0.20048203778194618	0.20279482042078958	-0.2136753105296911	-0.09180295334971882	-0.07060456763298172	0.1648665432180751	0.03450756308927506	0.7023562892569847	1.4473078376763764	0.2443193714199324	-1.0185252583716442
crab2	-0.6020381801526914	0.7822003913998784	-0.18919516699136593	-0.8859705999105634	0.0022622116579499862	0.8404122886516189	-0.0046333561084077575	-0.16574620739611937	0.2928760560615599	2.134588745626589	-0.21176417309525153	0.6269278024444583	-1.0480122390469415	1.328803974822915	-1.0824165029859911	1.5639274843677355	-0.9140057386351403	1.567019416283349	-0.5194389402923248	0.46139839515166386	1.4406034037093876	0.23019202931302474	0.9009163110163064	0.6303792006898898	0.5630183947565067	1.3768409455995771	0.36849064888220046	-0.49229875155196695	1.107819692219182	-0.2258580959310777	2.027021043425279	0.6325876576505779	1.066213366375064	-0.4988985787494219	1.223570714179125	-1.3121529744080196
cat2	-0.860517642352615	0.3703712950432721	-0.13062669012316136	-1.2730512387999957	-0.11206370919673356	-0.11415565637248606	-0.11842002918511844	0.20536771343503857	-0.34869521333358805	0.9351720645979325	-0.6290936008783823	-0.25819398742818744	1.328803974822915	-1.0480122390469415	-0.9531233228031839	2.117285661815992	-1.157115058327848	0.6308136717080381	-1.1906288674108274	-0.31192767629593326	0.8530136679460332	0.597230826360324	0.24167506219311774	0.12208862962826827	1.1141817127539155	1.9792491189472412	0.6639500016374704	-0.6345792344404403	0.6119925601668419	-0.5077689309283321	1.054498790122615	-0.4401000835161707	1.7659447278797744	-0.8031370488639398	0.7266199406644873	-1.4282259344172283
dishware1	-1.2319156072884976	0.6638009736145363	-0.30661301854076317	-0.6917931787514624	-0.4044952069109892	-0.540391749149287	-1.8669280846676755	-0.8034429491990279	0.8130081842881725	-0.38735509698369164	-1.7221595387441349	-0.903608071783843	-1.0824165029859911	-0.9531233228031839	-1.0480122390469415	-1.562213090014544	-0.6776549850201692	-0.7410709882387312	-1.2401404868454078	0.4259125937845403	-0.30921419296209685	0.23099961837487548	-1.2730340163038842	0.6381239583626008	-1.0892705666009066	-0.9802209201829005	-1.3683472234907148	-0.5630250554095227	0.0359462706973036	-0.3723827337466073	-0.16769728137004553	0.53652084168292	-1.0695071268030907	-1.3890320267016174	-0.7902133878445005	-0.3657786164566396
cat1	-0.5912260509200512	0.41493330270776896	0.03902784322342006	-1.2057238407611321	-0.1851218485164147	0.8344794357964647	0.5605370674879676	-0.34474853776918235	-0.569022765363186	0.6306509670355659	0.5405612577090719	-0.4313478672862721	1.5639274843677355	2.117285661815992	-1.562213090014544	-1.0480122390469415	-1.1667933512040582	1.2819758373863688	-0.8754943323785555	-0.556826828164068	1.3371245945951034	0.39689923335578087	1.7125471336595164	0.03736361961546581	1.4247170812721206	1.8501569612179576	1.0890269905900496	-0.5810052110552302	0.49084148807588407	-0.08781487771703383	1.4928596142695407	-0.20679875248224677	1.852197987346855	-0.35742877885098334	1.6182952956712353	-1.3528607448769745
shelves2	0.6381826769089624	-1.0203274173664554	0.24751587319072094	-0.40210561076960794	-1.4253908582038135	-0.8356332463231726	-0.19452103560911618	0.7928429046329394	-0.7819604606005675	-0.3113154903053074	-0.42454679310935856	-0.9914442784287162	-0.9140057386351403	-1.157115058327848	-0.6776549850201692	-1.1667933512040582	-1.0480122390469415	-1.0061133842482282	0.13769041669921167	-1.228525970800983	-1.5356096658957046	-0.2717754247040618	-0.8676520307451175	-1.5522847935372632	-1.5831660725230312	-1.336465050988564	-1.656013485717929	1.1691401630481362	-0.024106879418794	0.09775532860666324	-1.159052417245021	-1.6190220392215209	-1.3964142997287916	-0.7800831345115907	-1.1159403337315081	2.6174165420177773
seabird2	-0.31021861942699697	0.8624638454766013	-0.030391086077378376	-1.5838665898811823	0.16963815502386723	1.4057530201307251	-0.5968327196810106	-0.35002624277095984	0.06883319115207369	1.9971248689241847	-0.7409952607165802	-0.30587417445571924	1.567019416283349	0.6308136717080381	-0.7410709882387312	1.2819758373863688	-1.0061133842482282	-1.0480122390469415	-0.933281089419898	0.5271654010500829	2.255140731303187	0.5164787691862361	1.726532578063177	1.2939621760884006	0.29308858356240336	1.0304113456938344	0.17857472769205138	-0.7910446495682664	1.4883455878140122	-0.24651543815882526	3.184225056418961	1.5196375738361183	0.4557772974219287	-0.8514460519261504	1.6729172528519827	-1.0746854390456546
fence2	2.256997985063278	-0.8718589296874756	0.7854196250019337	1.0872002665294929	0.4131573914016398	-1.1728277086386325	-0.24798600814491412	0.09727823534038944	-1.1026930627801834	-0.9501199384180261	0.7939492467819976	-0.6404064542261813	-0.5194389402923248	-1.1906288674108274	-1.2401404868454078	-0.8754943323785555	0.13769041669921167	-0.933281089419898	-1.0480122390469415	-0.847464089099518	-0.5775632454541867	-0.5325407028890262	0.1426059885879407	-1.0642674862815962	-0.6101662761082333	-1.0427011514491107	-0.7080369998072678	-0.7216925875095141	-0.5497001436059465	0.3546167588835623	-0.749669256874117	-0.9138384445492471	-0.5820910473084724	-0.20594644266173634	-0.5445890687091215	0.8454806848556958
rubberduck2	-1.2997339014596765	1.1130857110345802	-0.7814392250381903	-0.9802216428378112	0.7027700786183388	1.1092125801192771	-1.713055985003781	-1.2286392230142336	1.1137327716692493	0.9376564819858436	-1.4728552971918698	0.2494360512616826	0.46139839515166386	-0.31192767629593326	0.4259125937845403	-0.556826828164068	-1.228525970800983	0.5271654010500829	-0.847464089099518	-1.0480122390469415	1.4758293773434232	0.03763222142045941	-0.7921143214826228	3.082637546211598	-0.09818508627418983	0.2520237882069371	0.7754577985762543	-1.4081907205235256	0.6991249127018903	-0.38546634201327906	1.2073101941873583	2.564626903075032	0.1996670869808563	-0.8071095922957198	0.9309097801707024	-0.876446610735883
seabird1	-0.6784046178196901	0.8388525090031013	-0.1533838406956167	-0.8811814101791582	1.295049754901741	1.2470434087660531	-0.728595125066073	-0.7150569518784927	0.21934460677145298	1.0975249954218278	-0.25995577501287986	0.17307295815331725	1.4406034037093876	0.8530136679460332	-0.30921419296209685	1.3371245945951034	-1.5356096658957046	2.255140731303187	-0.5775632454541867	1.4758293773434232	-1.0480122390469415	-0.11788687793650394	1.210140623677898	1.6437183051650728	1.7815663565321724	1.4174600658858463	1.225955171034519	-1.4957509963062758	0.4096814139490897	-0.42410953908792776	2.7051475333540216	1.6575939447059787	1.3461117575242916	0.12511766410967798	2.128614645666421	-1.3109968032507986
food3	-0.05972869072229281	1.7761716405999146	1.7175392323106093	-0.9449786067897233	0.13824281459777285	0.5575568561785429	-0.1805298306823506	1.0851825574212737	1.4928881538777152	1.2105901842466547	-1.0729235498140233	-0.5213983882371321	0.23019202931302474	0.597230826360324	0.23099961837487548	0.39689923335578087	-0.2717754247040618	0.5164787691862361	-0.5325407028890262	0.03763222142045941	-0.11788687793650394	-1.0480122390469415	0.9108662645525912	0.07049323150670053	-0.6502295241697318	-0.30338484755515166	-1.0348892562808676	0.7551536048682718	3.3232668946510135	2.0941664371337985	0.30410476333533193	0.015151312960842581	-0.1910929079853575	-0.8899469766363467	0.16963417187063276	-0.4662689321108679
shoppingcart1	0.46414409302887544	0.17507400764452932	1.4865725742892095	-0.8318300763298501	0.42165014687093627	0.44797194801430673	1.2252994893992064	0.7912825152682853	-0.5815049166234337	0.9652720493529254	0.7813517688070478	-0.005714408634258847	0.9009163110163064	0.24167506219311774	-1.2730340163038842	1.7125471336595164	-0.8676520307451175	1.726532578063177	0.1426059885879407	-0.7921143214826228	1.210140623677898	0.9108662645525912	-1.0480122390469415	-0.37547894822739475	-0.027305683942011688	0.40859371886410395	-0.2947587748241943	-0.05924580208008713	1.0668413682651925	1.03250954948804	1.2845954760368323	-0.15582053115575661	0.8605105094125288	0.37567212277846856	0.6022606936995225	-0.6926715413098344
rubberduck1	-1.1042275209184846	1.4102330999289574	-0.7256080753125946	-0.9881488507943079	0.8998389059486865	0.7780507921030039	-1.715341016663202	-1.4336305519885022	1.0260023766936353	0.6344809645635873	-1.2976472161837382	-0.20998542699384257	0.6303792006898898	0.12208862962826827	0.6381239583626008	0.03736361961546581	-1.5522847935372632	1.2939621760884006	-1.0642674862815962	3.082637546211598	1.6437183051650728	0.07049323150670053	-0.37547894822739475	-1.0480122390469415	0.3907329386369812	0.6505566365865474	0.7386001392210735	-1.4920746697659988	0.4878375988014287	-0.7935580434139919	1.6796220287627506	3.088792334885007	0.30493524178381526	-0.8826581717022515	1.132094590812383	-1.318244150866163
cat3	-0.7848704372878427	-0.42261097120572527	-0.4940110771608795	-1.0628019822692985	0.9391721058423111	-0.07462078283600557	-0.8159021812511684	-0.8302906656223857	-0.9738109262717592	-0.3996561987275761	-0.18389238399207772	-0.30199327488152283	0.5630183947565067	1.1141817127539155	-1.0892705666009066	1.4247170812721206	-1.5831660725230312	0.29308858356240336	-0.6101662761082333	-0.09818508627418983	1.7815663565321724	-0.6502295241697318	-0.027305683942011688	0.3907329386369812	-1.0480122390469415	2.082562890097181	1.2447692885304882	-1.5300801812514357	-0.5064190619479876	-0.8632273349679657	0.5588102059948389	-0.058390166943638876	1.875414106917752	-0.31241884081356114	1.3956553695820277	-1.4656178010102352
squirrel3	-0.9942554878033213	0.029471210388331583	-0.680766365446756	-1.304638422608724	-0.05151911828000379	0.4067553459888581	-0.3521969141746612	-0.35240902727577816	-0.4786139058547675	0.7686445565769888	-0.2500604815541124	0.20048203778194618	1.3768409455995771	1.9792491189472412	-0.9802209201829005	1.8501569612179576	-1.336465050988564	1.0304113456938344	-1.0427011514491107	0.2520237882069371	1.4174600658858463	-0.30338484755515166	0.40859371886410395	0.6505566365865474	2.082562890097181	-1.0480122390469415	1.959276978766241	-1.1607945356074156	0.19769862727208415	-0.7271427793894065	1.6292944705149521	0.49499262204140004	2.8608458216340313	-0.23442096461065554	1.582507480440403	-1.1407812915269182
squirrel1	-1.159478537724453	-0.45314058612107705	-1.1690427968770774	-1.3270426368110884	0.2160884689175339	0.2333720408783421	-0.6477904403047605	-1.2673999297478071	-0.25584417837340045	-0.26875501843960475	-0.7667141320007832	0.20279482042078958	0.36849064888220046	0.6639500016374704	-1.3683472234907148	1.0890269905900496	-1.656013485717929	0.17857472769205138	-0.7080369998072678	0.7754577985762543	1.225955171034519	-1.0348892562808676	-0.2947587748241943	0.7386001392210735	1.2447692885304882	1.959276978766241	-1.0480122390469415	-1.494498496382128	-0.5974512341824108	-0.8763794664720543	0.8147175583427794	0.4391301415238088	1.8162630667692623	-0.26392851393544775	1.5936661845103943	-1.4081140351018187
shelves1	-0.7034287376331542	-0.9443212420084357	0.17025937349931794	-1.3960687909573293	-1.6857420762016022	-0.279922241302027	1.571629449537567	0.9989342237512336	-0.5776072517761693	0.5890988423638494	-0.8275609946791909	-0.2136753105296911	-0.49229875155196695	-0.6345792344404403	-0.5630250554095227	-0.5810052110552302	1.1691401630481362	-0.7910446495682664	-0.7216925875095141	-1.4081907205235256	-1.4957509963062758	0.7551536048682718	-0.05924580208008713	-1.4920746697659988	-1.5300801812514357	-1.1607945356074156	-1.494498496382128	-1.0480122390469415	0.4372888748252418	0.7560784141457473	-1.031197579454398	-1.5365993597850203	-1.0114907306964949	-0.5293004402657364	-0.8173049028077838	-0.3403397946932398
food1	-0.11819508543858143	1.8948267278443212	1.5088920859832007	-0.9869387034798133	0.1857656879691631	1.3600605004907096	-0.3211251021903331	1.0351727587202744	1.8187373962972728	1.984544372744481	-0.8718671646783402	-0.09180295334971882	1.107819692219182	0.6119925601668419	0.0359462706973036	0.49084148807588407	-0.024106879418794	1.4883455878140122	-0.5497001436059465	0.6991249127018903	0.4096814139490897	3.3232668946510135	1.0668413682651925	0.4878375988014287	-0.5064190619479876	0.19769862727208415	-0.5974512341824108	0.4372888748252418	-1.0480122390469415	1.9146321922841327	1.147717543978703	0.6487192949775871	0.5305340419464036	-1.0211747868031675	1.0793565875679199	-0.2716289885161299
shoppingcart2	0.457960364149371	0.43463812141480046	2.640657445028245	-0.4669158491590235	-0.13925813990990987	0.02498759670422271	0.20896777523544222	1.0862019723598249	0.2675261770299927	0.6362754396497347	-0.6967719867297008	-0.07060456763298172	-0.2258580959310777	-0.5077689309283321	-0.3723827337466073	-0.08781487771703383	0.09775532860666324	-0.24651543815882526	0.3546167588835623	-0.38546634201327906	-0.42410953908792776	2.0941664371337985	1.03250954948804	-0.7935580434139919	-0.8632273349679657	-0.7271427793894065	-0.8763794664720543	0.7560784141457473	1.9146321922841327	-1.0480122390469415	-0.27354816742838467	-0.7161633291283825	-0.22853960072386825	-0.48197942434377383	-0.19923986094826618	0.13010394256709196
crab1	-0.5332101224433544	1.1733396464911776	-0.23826386227100707	-0.8733530319799551	0.8707354277515499	1.6713247057613507	-0.601896700833975	-0.4522204559085509	0.6573265030381918	2.34413814103753	-0.2896360051536361	0.1648665432180751	2.027021043425279	1.054498790122615	-0.16769728137004553	1.4928596142695407	-1.159052417245021	3.184225056418961	-0.749669256874117	1.2073101941873583	2.7051475333540216	0.30410476333533193	1.2845954760368323	1.6796220287627506	0.5588102059948389	1.6292944705149521	0.8147175583427794	-1.031197579454398	1.147717543978703	-0.27354816742838467	-1.0480122390469415	1.8585195738228466	0.8796892651956775	-0.6838878486627302	1.7298809208800179	-1.102101029541113
rubberduck3	-0.8998506281914637	1.4919457484804193	-0.882160488129683	-0.7289429965198955	0.6410779496711766	0.9909824272282922	-1.62974506134498	-1.4470094944366665	1.0059272873479188	0.799564729846427	-1.1440051592781924	0.03450756308927506	0.6325876576505779	-0.4401000835161707	0.53652084168292	-0.20679875248224677	-1.6190220392215209	1.5196375738361183	-0.9138384445492471	2.564626903075032	1.6575939447059787	0.015151312960842581	-0.15582053115575661	3.088792334885007	-0.058390166943638876	0.49499262204140004	0.4391301415238088	-1.5365993597850203	0.6487192949775871	-0.7161633291283825	1.8585195738228466	-1.0480122390469415	0.10780172016646601	-1.0754513942367656	0.964394929589289	-1.071185214670877
squirrel2	-0.8623674915975595	0.14884931515711564	0.10636570158471195	-1.2417987343816541	0.5025961424611657	0.369623629081524	0.518986082126615	0.1656991978071157	-0.38418316436156	0.20863137493662415	0.20118382450132513	0.7023562892569847	1.066213366375064	1.7659447278797744	-1.0695071268030907	1.852197987346855	-1.3964142997287916	0.4557772974219287	-0.5820910473084724	0.1996670869808563	1.3461117575242916	-0.1910929079853575	0.8605105094125288	0.30493524178381526	1.875414106917752	2.8608458216340313	1.8162630667692623	-1.0114907306964949	0.5305340419464036	-0.22853960072386825	0.8796892651956775	0.10780172016646601	-1.0480122390469415	0.36927360895637107	2.013920287853459	-0.971366405897676
tree3	-0.7437896243087245	-1.1684148722815313	0.18334027237692616	-1.2710207698548122	0.33890306078698296	-0.5919189936328982	0.8735125082868849	0.2644643536813963	-1.104657935296838	-0.7563951351896033	0.4145317320900096	1.4473078376763764	-0.4988985787494219	-0.8031370488639398	-1.3890320267016174	-0.35742877885098334	-0.7800831345115907	-0.8514460519261504	-0.20594644266173634	-0.8071095922957198	0.12511766410967798	-0.8899469766363467	0.37567212277846856	-0.8826581717022515	-0.31241884081356114	-0.23442096461065554	-0.26392851393544775	-0.5293004402657364	-1.0211747868031675	-0.48197942434377383	-0.6838878486627302	-1.0754513942367656	0.36927360895637107	-1.0480122390469415	0.010297934438720992	-0.8115461018488607
seabird3	-0.8675743834685344	-0.04228226910439957	-0.14202726048255965	-1.4636468040473047	0.4275269147358858	1.5960407192162918	-0.17718872772061417	-0.35923308623820804	0.09751747287156984	0.7634333208638153	-0.19365897403600224	0.2443193714199324	1.223570714179125	0.7266199406644873	-0.7902133878445005	1.6182952956712353	-1.1159403337315081	1.6729172528519827	-0.5445890687091215	0.9309097801707024	2.128614645666421	0.16963417187063276	0.6022606936995225	1.132094590812383	1.3956553695820277	1.582507480440403	1.5936661845103943	-0.8173049028077838	1.0793565875679199	-0.19923986094826618	1.7298809208800179	0.964394929589289	2.013920287853459	0.010297934438720992	-1.0480122390469415	-0.944461488702459
shelves3	1.3932664952706173	-1.0553814823888992	0.2723026425774454	-0.5549397213317278	-1.2351513895137571	-0.9404880901849113	-0.9352932988651934	0.07911900087009524	-0.8130066660670787	-0.836989325402266	-0.45372585709266156	-1.0185252583716442	-1.3121529744080196	-1.4282259344172283	-0.3657786164566396	-1.3528607448769745	2.6174165420177773	-1.0746854390456546	0.8454806848556958	-0.876446610735883	-1.3109968032507986	-0.4662689321108679	-0.6926715413098344	-1.318244150866163	-1.4656178010102352	-1.1407812915269182	-1.4081140351018187	-0.3403397946932398	-0.2716289885161299	0.13010394256709196	-1.102101029541113	-1.071185214670877	-0.971366405897676	-0.8115461018488607	-0.944461488702459	-1.0480122390469415
