# Supplementary material for: Infants have rich visual categories in ventrotemporal cortex at 2 months of age
Source: Nat Neurosci. 2026 Feb 2;29(3):693–702. doi: 10.1038/s41593-025-02187-8 (PMC12971487; doi:10.1038/s41593-025-02187-8)
Supplement: Supplementary file 16 — One .csv file for each RSM plot from seven layers of self-supervised AlexNet. [file 41593_2025_2187_MOESM16_ESM.zip › ODoherty_ED_Fig7/alexnet_self-supervised_layer-fc7_rdm.csv]

	fence1	dishware2	shoppingcart3	towel2	towel1	food2	tree2	fence3	dishware3	crab3	towel3	tree1	crab2	cat2	dishware1	cat1	shelves2	seabird2	fence2	rubberduck2	seabird1	food3	shoppingcart1	rubberduck1	cat3	squirrel3	squirrel1	shelves1	food1	shoppingcart2	crab1	rubberduck3	squirrel2	tree3	seabird3	shelves3
fence1	-1.2511702283221482	0.22493536506376988	0.21837182466225027	-0.38729887472463304	-0.11997646439384217	-0.5012854174626219	-0.6149757671875197	-0.4837315281071043	-0.5246240268100154	-0.21992191180296675	-0.8607427521054514	-1.5416645883713305	-0.34212374181518607	-0.8373313775401545	-1.014259748923829	-0.5702340173194721	0.42346669226580824	0.640279618590937	2.357084160198826	-0.9886090574329539	-0.1722094468417543	0.7246908545460566	0.6723920205341777	-1.098667540342773	-0.9858381628828673	-0.6894062700878624	-0.6783833901553435	-0.360919413675327	0.507338693243527	0.6773009652123552	0.3063877608775863	-0.9952894530057135	-0.749155864768527	-0.6472234847809188	-0.8269290991882223	1.246348837009672
dishware2	0.22493536506376988	-1.2511702283221482	-0.18744363464324315	-0.9929964243259647	0.9730209828401443	0.8922236097270718	-0.03019544946725173	-1.0961518699987656	2.6747735975085973	0.6053811445814844	-0.48865369345679843	-0.9356324738224266	1.1019884529102577	0.16253913191964725	0.6278016452911935	0.6158356111023298	-0.48711586599781703	1.0795377951147545	-0.19369071985671588	0.6734396320948551	0.6652248661817352	2.0071875690727863	0.10596556167515794	1.3530043758367132	0.19870803633576867	0.36929003115325193	-0.5842505735614648	-0.4519450751986026	1.665958872945457	0.7453508517068538	0.9050019610845852	1.25232646329582	-0.1467973233305898	-0.319606316917467	-0.35720434857248834	-0.495540473017736
shoppingcart3	0.21837182466225027	-0.18744363464324315	-1.2511702283221482	-0.8807257052978246	-0.004925134717096315	-0.6588644027826654	-0.3847701431551765	1.8381963550942637	-0.47373861974851694	0.16463858924489275	-0.6562351952123645	-0.9618583020176946	-0.536767503592637	-0.5584738665299974	-0.5977125766522756	-0.1728955074030553	0.11993393044215278	0.3652215212261838	0.9788034910598601	-0.8828456729429806	-0.40692012703828906	1.9554034002955407	1.483600622289038	-0.6710360143127904	-0.43117162720564944	-0.7513803647441121	-0.6886762656218597	-0.19603146461558799	1.542912336024704	3.462732617189176	-0.5127054190757578	-0.71527691320829	-0.08828680178649008	-0.49860403214176624	-0.9429538828046363	0.2566005524263344
towel2	-0.38729887472463304	-0.9929964243259647	-0.8807257052978246	-1.2511702283221482	0.22831139808145118	-1.4561873338289892	-1.1510570447133095	-1.1123234594712421	-0.8238295714650109	-1.3249727957674984	1.0244864401277085	-1.2173411430204948	-0.7542690585825307	-1.3763673132937784	-1.233123682845733	-1.44286052815084	-0.8139074980251945	-1.5851775435653934	0.45372803826067754	-1.2056790641134902	-1.0913024615413802	-1.0077467091779602	-1.2634004047291605	-1.1637459964057322	-1.1665599671836653	-1.4967648032432217	-1.7446438067431522	-1.2709250150509177	-1.1753332311587275	-0.8276655848339136	-1.381590908917942	-0.8928974522646134	-1.4013708010618429	-1.2508675711688075	-1.286229448159069	-1.347567459321968
towel1	-0.11997646439384217	0.9730209828401443	-0.004925134717096315	0.22831139808145118	-1.2511702283221482	-0.131983568474526	-1.129804319791623	-1.0452963468166796	0.33533057950515865	-0.4079963455821101	-0.9170946437925349	-0.059988510395771945	-0.00893865391494697	-0.05587880663525418	0.28442991483767655	-0.5424268431231496	-0.7928332271118999	0.09120586486747592	0.6151984656487439	0.44788845386063064	1.2120497989473997	0.682555377104462	0.2232201466005896	0.4212420150540155	1.1433308473181163	0.07018982374612	-0.00021818255719542723	-0.8979475286011044	0.21307308937255626	0.27823591190402	0.7907642033391007	0.5513364675117638	-0.08891471921546039	0.0751935756974299	0.42769195545232047	-0.8907576174131772
food2	-0.5012854174626219	0.8922236097270718	-0.6588644027826654	-1.4561873338289892	-0.131983568474526	-1.2511702283221482	-0.6606053849751052	-0.7834198227373519	0.6339762325797386	1.4614545226139513	-0.583447658616034	-0.015756336455386835	0.4086865220518226	0.2181258592764304	-0.589667531979516	1.0264162100798184	-0.8158779400315446	1.2155014653712752	-0.8549103377733157	0.7941246605568286	1.2424017646170165	0.33838493909164974	0.6219750722947337	0.642915567486798	0.40999578084154514	0.06473604992496297	0.24325924046539055	-0.47237124991301205	1.1483149076550936	-0.20674304134789404	1.8338755216921514	0.7190550015774043	0.19044277767495732	-0.2497649092059577	1.8187765454046323	-0.5672205359243567
tree2	-0.6149757671875197	-0.03019544946725173	-0.3847701431551765	-1.1510570447133095	-1.129804319791623	-0.6606053849751052	-1.2511702283221482	0.7336317710556907	-0.4537721866544983	0.15053170521304562	0.667310449583481	-0.49002836920967946	-0.28137236895089673	-0.28183483645372215	-1.1952175488025085	0.5972432695525433	0.1047894986385773	-0.22079178891844725	-0.4534388243325169	-1.4248724844954361	-1.0514823296423161	0.26546184991132127	1.012568395086481	-1.2714911535955973	-0.7490093087632607	-0.5391644792076026	-0.7430672289917246	1.8113114114831859	-0.25004884126458443	0.30317038284477044	-0.620180109572856	-0.8061980723351538	0.447773622408543	0.2143970887576328	0.0031358389135762053	-0.6189531475967481
fence3	-0.4837315281071043	-1.0961518699987656	1.8381963550942637	-1.1123234594712421	-1.0452963468166796	-0.7834198227373519	0.7336317710556907	-1.2511702283221482	-0.8493709507039657	0.9212609693097674	-0.4189652044645525	-0.6398470641469802	-0.6757976468601921	0.1720543752726935	-0.7342635567221527	-0.15029198732633603	0.4232060654821557	-0.3277935354304266	-0.3698333318337154	-1.3689678819131224	-1.030948709233247	0.4553693958256414	0.440899629453274	-1.4392526270185697	-0.8467353249949517	-0.07365295143082914	-0.9749370498546203	0.7045879280425379	0.451227615068543	0.6953374431497393	-0.466772325800985	-1.2176074254595037	0.26889601966256416	-0.5558222778499298	-0.4839571766307597	-0.3967787127939866
dishware3	-0.5246240268100154	2.6747735975085973	-0.47373861974851694	-0.8238295714650109	0.33533057950515865	0.6339762325797386	-0.4537721866544983	-0.8493709507039657	-1.2511702283221482	0.5379982038909076	-0.5847081161892805	-0.9807381062067672	0.1079038808559954	-0.25737869511895917	1.2611614150241954	-0.5933467430127959	-0.7583339383219213	-0.0030025787179584116	-0.8432403308333402	0.6055489249340763	0.13607274679233639	1.7520622229623648	-0.46321563785917935	0.8555235687823769	-0.30574645237852793	-0.1819154661318343	-0.31127277587756247	-0.3530598836587651	1.726828229606296	-0.33424066491245535	0.6696332486729157	0.4342928989754776	-0.5867197521401485	-0.8128274631278574	0.21646519716559873	-0.6370901855542415
crab3	-0.21992191180296675	0.6053811445814844	0.16463858924489275	-1.3249727957674984	-0.4079963455821101	1.4614545226139513	0.15053170521304562	0.9212609693097674	0.5379982038909076	-1.2511702283221482	-1.2059621139581314	0.3689855057043677	1.7349378800555848	0.7670317562687036	-0.5993400824113123	0.8144693187054532	-0.5387896209223146	2.4740809945469	-0.5384447553978183	0.711954143926914	1.0585038707249248	0.7103238464377835	0.7462976977179279	0.5275374887959812	-0.06585174206618508	0.3310208324914942	-0.4799132151323466	0.9276601754217374	1.3039327215848906	0.4190291814641464	2.7620041561563284	0.3759595636777853	-0.04048307078322118	-0.6501471840569906	0.3215597879346046	-1.0940891885957476
towel3	-0.8607427521054514	-0.48865369345679843	-0.6562351952123645	1.0244864401277085	-0.9170946437925349	-0.583447658616034	0.667310449583481	-0.4189652044645525	-0.5847081161892805	-1.2059621139581314	-1.2511702283221482	-0.9270376909696477	-0.6044764077953677	-1.1621281059370865	-0.9158652819703219	0.4189565371675137	-0.7936602963529781	-1.0252608655149393	0.24090977781743675	-1.0935560447697907	-1.082701146762085	-0.6418793185229946	0.528640283710475	-0.7802528974331476	-0.28265146778511335	-0.7740495921504768	-1.5252304024896308	-1.017889988505496	-0.7282518918099605	-0.5991566140616508	-0.6849297558223784	-0.7454797846929145	-0.7262586148177123	0.2649660049533598	-0.5906153574270615	-0.5640367960996143
tree1	-1.5416645883713305	-0.9356324738224266	-0.9618583020176946	-1.2173411430204948	-0.059988510395771945	-0.015756336455386835	-0.49002836920967946	-0.6398470641469802	-0.9807381062067672	0.3689855057043677	-0.9270376909696477	-1.2511702283221482	0.15004399201126561	-0.1540676514305624	-0.9282083593753234	-0.9457609221383927	-1.0825124108963302	-1.0295468920023958	-0.664871892560675	-0.7366351004963984	-0.8271476259791516	-1.447535487981739	-0.6546431249479885	-0.8758253547740568	0.028893079351363576	-0.17367219557036667	-0.21669155159340012	-0.6614654062222116	-1.2782577979847765	-0.8826138218325081	-0.8868424232796936	-0.4042458140697339	0.27201515997627135	1.0978797282224664	-0.5095113362913531	-1.39709939763169
crab2	-0.34212374181518607	1.1019884529102577	-0.536767503592637	-0.7542690585825307	-0.00893865391494697	0.4086865220518226	-0.28137236895089673	-0.6757976468601921	0.1079038808559954	1.7349378800555848	-0.6044764077953677	0.15004399201126561	-1.2511702283221482	0.9237797081941261	-0.920302803451862	1.53723536900786	-1.039112948122052	1.6362517322993633	-0.20456031846316067	0.383663286465539	1.3150428636628866	-0.07384148600380812	0.9716729924330456	0.5428021374769594	0.3236442054927485	0.8285590475819955	-0.16896061936533313	-0.48953199518923424	0.1301622594665161	0.01283205339876799	1.7006259846049152	0.3418239536145905	0.08812895184743724	-0.3303784797443068	1.0562871391018789	-1.5427022996517878
cat2	-0.8373313775401545	0.16253913191964725	-0.5584738665299974	-1.3763673132937784	-0.05587880663525418	0.2181258592764304	-0.28183483645372215	0.1720543752726935	-0.25737869511895917	0.7670317562687036	-1.1621281059370865	-0.1540676514305624	0.9237797081941261	-1.2511702283221482	0.26964211229229884	2.1368824398733754	-0.9496126291843984	0.24789768052914807	-0.8452977288361591	-0.3249975092665958	0.7981654999494047	0.3212921548223542	0.03201716130944294	0.2995202316058782	1.6953818246747745	1.8673793446538451	0.48748271217870287	-0.048855039645708455	0.17504115782085455	-0.5057881615766294	0.9027013729667948	-0.26809117560883555	2.029734067516376	-0.608683608686131	0.7847710954078639	-1.2649326731624329
dishware1	-1.014259748923829	0.6278016452911935	-0.5977125766522756	-1.233123682845733	0.28442991483767655	-0.589667531979516	-1.1952175488025085	-0.7342635567221527	1.2611614150241954	-0.5993400824113123	-0.9158652819703219	-0.9282083593753234	-0.920302803451862	0.26964211229229884	-1.2511702283221482	-1.1645371043161736	-0.6678237872010152	-0.4789721759449322	-0.9311311285302354	1.0362390994300414	-0.20455199781223063	0.3292778481585741	-0.9912855493313932	1.0504742855536846	-0.574874573067673	-0.2592961835230226	-0.7898631210928428	-0.7037417137428689	0.17814561611436655	-0.07748564788329604	0.2598011069005114	0.20039577794473112	-0.7910296756506731	-1.1836773416590438	-0.6625756905282596	0.039927371849370986
cat1	-0.5702340173194721	0.6158356111023298	-0.1728955074030553	-1.44286052815084	-0.5424268431231496	1.0264162100798184	0.5972432695525433	-0.15029198732633603	-0.5933467430127959	0.8144693187054532	0.4189565371675137	-0.9457609221383927	1.53723536900786	2.1368824398733754	-1.1645371043161736	-1.2511702283221482	-0.7109473861559557	1.6646095012192523	-0.6978409847324581	-0.3961594489832904	1.2507547373574655	0.14196282239722663	2.1621426828586356	0.014814036636873305	2.2574940221312696	2.0345140020801034	1.244394984605347	-0.27441737641760067	-0.1553719176516256	0.01411629633175168	1.835975716268334	-0.42054940384554385	1.9295695032923157	-0.4806268924009545	1.9458072464030347	-0.6487487784004471
shelves2	0.42346669226580824	-0.48711586599781703	0.11993393044215278	-0.8139074980251945	-0.7928332271118999	-0.8158779400315446	0.1047894986385773	0.4232060654821557	-0.7583339383219213	-0.5387896209223146	-0.7936602963529781	-1.0825124108963302	-1.039112948122052	-0.9496126291843984	-0.6678237872010152	-0.7109473861559557	-1.2511702283221482	0.11912102137780953	-0.36114375855165515	-1.0641638258606845	-0.940971127377114	0.2072284062515915	-0.4208963890463257	-0.7782041357986141	-1.1066240576091144	-0.8739594479829546	-0.8888948532645798	1.475937625522469	0.5920360524005447	0.12897289991901656	-0.6836734283663675	-0.6860356000316448	-0.9605601848181604	-0.795068315366664	-0.6918655261302313	3.1276596175864793
seabird2	0.640279618590937	1.0795377951147545	0.3652215212261838	-1.5851775435653934	0.09120586486747592	1.2155014653712752	-0.22079178891844725	-0.3277935354304266	-0.0030025787179584116	2.4740809945469	-1.0252608655149393	-1.0295468920023958	1.6362517322993633	0.24789768052914807	-0.4789721759449322	1.6646095012192523	0.11912102137780953	-1.2511702283221482	-0.36780288074875656	0.5587351397150829	2.2994362503858112	0.9519105808397046	2.527068814192619	1.2629723706802745	-0.1626860169563416	0.9048827815526647	0.4826635661316939	-0.14929979509364943	1.6242410566960934	0.5197929689324007	3.845943599106985	1.1617113792522167	0.07926013932984158	-0.4473715428879712	1.395560761836145	0.06448483013348533
fence2	2.357084160198826	-0.19369071985671588	0.9788034910598601	0.45372803826067754	0.6151984656487439	-0.8549103377733157	-0.4534388243325169	-0.3698333318337154	-0.8432403308333402	-0.5384447553978183	0.24090977781743675	-0.664871892560675	-0.20456031846316067	-0.8452977288361591	-0.9311311285302354	-0.6978409847324581	-0.36114375855165515	-0.36780288074875656	-1.2511702283221482	-0.7083963529544243	-0.33510462074192854	0.2424097522125908	0.48504973755024217	-0.9106515734721147	-0.6437926733640228	-0.9306388694849858	-0.5461429895609533	-0.4591269349820608	-0.15683854747386106	1.0346603988683019	-0.41562206921832984	-0.8301278852163632	-0.5008577951374003	-0.09517008790006828	-0.6311878988679372	0.36916424763833106
rubberduck2	-0.9886090574329539	0.6734396320948551	-0.8828456729429806	-1.2056790641134902	0.44788845386063064	0.7941246605568286	-1.4248724844954361	-1.3689678819131224	0.6055489249340763	0.711954143926914	-1.0935560447697907	-0.7366351004963984	0.383663286465539	-0.3249975092665958	1.0362390994300414	-0.3961594489832904	-1.0641638258606845	0.5587351397150829	-0.7083963529544243	-1.2511702283221482	1.4165269877640159	0.0607728135525057	-0.3053856000874242	4.285167602527433	-0.261833071632531	-0.07339825810673732	-0.21856976853552146	-0.4725424345021751	0.28044129527940914	-0.5155870048894425	0.9852681749307532	3.29322185513415	-0.7828878807012768	-0.7890659301379644	0.4081172994665684	-1.0642207980663727
seabird1	-0.1722094468417543	0.6652248661817352	-0.40692012703828906	-1.0913024615413802	1.2120497989473997	1.2424017646170165	-1.0514823296423161	-1.030948709233247	0.13607274679233639	1.0585038707249248	-1.082701146762085	-0.8271476259791516	1.3150428636628866	0.7981654999494047	-0.20455199781223063	1.2507547373574655	-0.940971127377114	2.2994362503858112	-0.33510462074192854	1.4165269877640159	-1.2511702283221482	-0.2194898995342004	1.2178589468555745	1.3408523902499792	1.7956863540541106	1.4628649892338756	1.3336779057930634	-1.1241120842595753	-0.22850540923166437	-0.5361152774260894	3.4464660365144892	1.3518675342044726	0.7953033948719478	-0.19549680047818918	2.3672665617336692	-0.6803531559124548
food3	0.7246908545460566	2.0071875690727863	1.9554034002955407	-1.0077467091779602	0.682555377104462	0.33838493909164974	0.26546184991132127	0.4553693958256414	1.7520622229623648	0.7103238464377835	-0.6418793185229946	-1.447535487981739	-0.07384148600380812	0.3212921548223542	0.3292778481585741	0.14196282239722663	0.2072284062515915	0.9519105808397046	0.2424097522125908	0.0607728135525057	-0.2194898995342004	-1.2511702283221482	1.0894161265730737	0.28799322242945175	-0.3144586204013977	-0.24203733659384088	-0.7243167586212012	0.6208600357389759	4.433771259138139	2.657293341794704	0.30095694448996246	-0.1755186727657271	-0.26775058513313527	-0.7392900282838614	0.1162169169283724	0.3167475721253855
shoppingcart1	0.6723920205341777	0.10596556167515794	1.483600622289038	-1.2634004047291605	0.2232201466005896	0.6219750722947337	1.012568395086481	0.440899629453274	-0.46321563785917935	0.7462976977179279	0.528640283710475	-0.6546431249479885	0.9716729924330456	0.03201716130944294	-0.9912855493313932	2.1621426828586356	-0.4208963890463257	2.527068814192619	0.48504973755024217	-0.3053856000874242	1.2178589468555745	1.0894161265730737	-1.2511702283221482	-0.20877540831625604	0.18930787318122436	0.5790528928908383	0.21723799293392343	0.09560828841803753	1.0454057454113463	1.4757926465402997	1.7176561334801124	-0.15403715148003466	0.5074419533742953	0.07545847919652494	0.5296306308587787	0.2929916727802127
rubberduck1	-1.098667540342773	1.3530043758367132	-0.6710360143127904	-1.1637459964057322	0.4212420150540155	0.642915567486798	-1.2714911535955973	-1.4392526270185697	0.8555235687823769	0.5275374887959812	-0.7802528974331476	-0.8758253547740568	0.5428021374769594	0.2995202316058782	1.0504742855536846	0.014814036636873305	-0.7782041357986141	1.2629723706802745	-0.9106515734721147	4.285167602527433	1.3408523902499792	0.28799322242945175	-0.20877540831625604	-1.2511702283221482	0.36475079081608	0.21707800887660225	0.2174169948888436	-0.6461561206935068	0.4789874274214934	-0.439565471215737	1.4059471461568676	3.589362180193827	-0.28620327897063097	-0.5087420562448352	0.9062641611204579	-1.091924750809799
cat3	-0.9858381628828673	0.19870803633576867	-0.43117162720564944	-1.1665599671836653	1.1433308473181163	0.40999578084154514	-0.7490093087632607	-0.8467353249949517	-0.30574645237852793	-0.06585174206618508	-0.28265146778511335	0.028893079351363576	0.3236442054927485	1.6953818246747745	-0.574874573067673	2.2574940221312696	-1.1066240576091144	-0.1626860169563416	-0.6437926733640228	-0.261833071632531	1.7956863540541106	-0.3144586204013977	0.18930787318122436	0.36475079081608	-1.2511702283221482	3.0552182566677044	1.2619344335961022	-0.6991474328598613	-0.613531170318316	-0.584114652452889	0.4306900596321949	-0.3551878229046136	2.153456402284185	-0.6194389706388763	1.5224460981003134	-0.9538062762604836
squirrel3	-0.6894062700878624	0.36929003115325193	-0.7513803647441121	-1.4967648032432217	0.07018982374612	0.06473604992496297	-0.5391644792076026	-0.07365295143082914	-0.1819154661318343	0.3310208324914942	-0.7740495921504768	-0.17367219557036667	0.8285590475819955	1.8673793446538451	-0.2592961835230226	2.0345140020801034	-0.8739594479829546	0.9048827815526647	-0.9306388694849858	-0.07339825810673732	1.4628649892338756	-0.24203733659384088	0.5790528928908383	0.21707800887660225	3.0552182566677044	-1.2511702283221482	2.0140698181698333	-0.6777013637334224	-0.2767882617570096	-0.6138641683282726	1.5910669670434021	0.11640130194724918	3.177429758840686	-0.4642410210995296	1.6119040144355672	-0.6359508315244614
squirrel1	-0.6783833901553435	-0.5842505735614648	-0.6886762656218597	-1.7446438067431522	-0.00021818255719542723	0.24325924046539055	-0.7430672289917246	-0.9749370498546203	-0.31127277587756247	-0.4799132151323466	-1.5252304024896308	-0.21669155159340012	-0.16896061936533313	0.48748271217870287	-0.7898631210928428	1.244394984605347	-0.8888948532645798	0.4826635661316939	-0.5461429895609533	-0.21856976853552146	1.3336779057930634	-0.7243167586212012	0.21723799293392343	0.2174169948888436	1.2619344335961022	2.0140698181698333	-1.2511702283221482	-0.8201530389794484	-0.6661556702182959	-0.7668980806962398	0.8660322100673524	-0.2760037089161036	1.5287656631861979	-0.16886416033658133	1.6415213104195523	-0.9158480524418652
shelves1	-0.360919413675327	-0.4519450751986026	-0.19603146461558799	-1.2709250150509177	-0.8979475286011044	-0.47237124991301205	1.8113114114831859	0.7045879280425379	-0.3530598836587651	0.9276601754217374	-1.017889988505496	-0.6614654062222116	-0.48953199518923424	-0.048855039645708455	-0.7037417137428689	-0.27441737641760067	1.475937625522469	-0.14929979509364943	-0.4591269349820608	-0.4725424345021751	-1.1241120842595753	0.6208600357389759	0.09560828841803753	-0.6461561206935068	-0.6991474328598613	-0.6777013637334224	-0.8201530389794484	-1.2511702283221482	0.3111963344405965	0.5681895328551195	-0.9463436042563861	-0.9971969732360684	-0.33870024002149535	-0.07722520085680838	-0.3863978336682104	-0.1928505917858445
food1	0.507338693243527	1.665958872945457	1.542912336024704	-1.1753332311587275	0.21307308937255626	1.1483149076550936	-0.25004884126458443	0.451227615068543	1.726828229606296	1.3039327215848906	-0.7282518918099605	-1.2782577979847765	0.1301622594665161	0.17504115782085455	0.17814561611436655	-0.1553719176516256	0.5920360524005447	1.6242410566960934	-0.15683854747386106	0.28044129527940914	-0.22850540923166437	4.433771259138139	1.0454057454113463	0.4789874274214934	-0.613531170318316	-0.2767882617570096	-0.6661556702182959	0.3111963344405965	-1.2511702283221482	2.511754044990149	0.6475615655909925	0.159277438698872	0.26454467467621545	-0.9232892447158096	0.818065810203338	0.24982196370650853
shoppingcart2	0.6773009652123552	0.7453508517068538	3.462732617189176	-0.8276655848339136	0.27823591190402	-0.20674304134789404	0.30317038284477044	0.6953374431497393	-0.33424066491245535	0.4190291814641464	-0.5991566140616508	-0.8826138218325081	0.01283205339876799	-0.5057881615766294	-0.07748564788329604	0.01411629633175168	0.12897289991901656	0.5197929689324007	1.0346603988683019	-0.5155870048894425	-0.5361152774260894	2.657293341794704	1.4757926465402997	-0.439565471215737	-0.584114652452889	-0.6138641683282726	-0.7668980806962398	0.5681895328551195	2.511754044990149	-1.2511702283221482	-0.11181193446070498	-0.4765057551772348	-0.2030797961702332	-0.7719585476277038	-0.6637280961238093	0.40829684034696967
crab1	0.3063877608775863	0.9050019610845852	-0.5127054190757578	-1.381590908917942	0.7907642033391007	1.8338755216921514	-0.620180109572856	-0.466772325800985	0.6696332486729157	2.7620041561563284	-0.6849297558223784	-0.8868424232796936	1.7006259846049152	0.9027013729667948	0.2598011069005114	1.835975716268334	-0.6836734283663675	3.845943599106985	-0.41562206921832984	0.9852681749307532	3.4464660365144892	0.30095694448996246	1.7176561334801124	1.4059471461568676	0.4306900596321949	1.5910669670434021	0.8660322100673524	-0.9463436042563861	0.6475615655909925	-0.11181193446070498	-1.2511702283221482	1.7515610764149114	0.4089549574116993	-0.40322274768124955	1.6425382988232593	-0.1242194954286019
rubberduck3	-0.9952894530057135	1.25232646329582	-0.71527691320829	-0.8928974522646134	0.5513364675117638	0.7190550015774043	-0.8061980723351538	-1.2176074254595037	0.4342928989754776	0.3759595636777853	-0.7454797846929145	-0.4042458140697339	0.3418239536145905	-0.26809117560883555	0.20039577794473112	-0.42054940384554385	-0.6860356000316448	1.1617113792522167	-0.8301278852163632	3.29322185513415	1.3518675342044726	-0.1755186727657271	-0.15403715148003466	3.589362180193827	-0.3551878229046136	0.11640130194724918	-0.2760037089161036	-0.9971969732360684	0.159277438698872	-0.4765057551772348	1.7515610764149114	-1.2511702283221482	-0.2011359752994224	-0.9980548636951239	0.4550161134503267	-0.6135491171989773
squirrel2	-0.749155864768527	-0.1467973233305898	-0.08828680178649008	-1.4013708010618429	-0.08891471921546039	0.19044277767495732	0.447773622408543	0.26889601966256416	-0.5867197521401485	-0.04048307078322118	-0.7262586148177123	0.27201515997627135	0.08812895184743724	2.029734067516376	-0.7910296756506731	1.9295695032923157	-0.9605601848181604	0.07926013932984158	-0.5008577951374003	-0.7828878807012768	0.7953033948719478	-0.26775058513313527	0.5074419533742953	-0.28620327897063097	2.153456402284185	3.177429758840686	1.5287656631861979	-0.33870024002149535	0.26454467467621545	-0.2030797961702332	0.4089549574116993	-0.2011359752994224	-1.2511702283221482	-0.5111558346919404	2.072576648132908	-0.86312620836969
tree3	-0.6472234847809188	-0.319606316917467	-0.49860403214176624	-1.2508675711688075	0.0751935756974299	-0.2497649092059577	0.2143970887576328	-0.5558222778499298	-0.8128274631278574	-0.6501471840569906	0.2649660049533598	1.0978797282224664	-0.3303784797443068	-0.608683608686131	-1.1836773416590438	-0.4806268924009545	-0.795068315366664	-0.4473715428879712	-0.09517008790006828	-0.7890659301379644	-0.19549680047818918	-0.7392900282838614	0.07545847919652494	-0.5087420562448352	-0.6194389706388763	-0.4642410210995296	-0.16886416033658133	-0.07722520085680838	-0.9232892447158096	-0.7719585476277038	-0.40322274768124955	-0.9980548636951239	-0.5111558346919404	-1.2511702283221482	-0.0934751078470475	-1.2028721681906083
seabird3	-0.8269290991882223	-0.35720434857248834	-0.9429538828046363	-1.286229448159069	0.42769195545232047	1.8187765454046323	0.0031358389135762053	-0.4839571766307597	0.21646519716559873	0.3215597879346046	-0.5906153574270615	-0.5095113362913531	1.0562871391018789	0.7847710954078639	-0.6625756905282596	1.9458072464030347	-0.6918655261302313	1.395560761836145	-0.6311878988679372	0.4081172994665684	2.3672665617336692	0.1162169169283724	0.5296306308587787	0.9062641611204579	1.5224460981003134	1.6119040144355672	1.6415213104195523	-0.3863978336682104	0.818065810203338	-0.6637280961238093	1.6425382988232593	0.4550161134503267	2.072576648132908	-0.0934751078470475	-1.2511702283221482	-0.859982867566562
shelves3	1.246348837009672	-0.495540473017736	0.2566005524263344	-1.347567459321968	-0.8907576174131772	-0.5672205359243567	-0.6189531475967481	-0.3967787127939866	-0.6370901855542415	-1.0940891885957476	-0.5640367960996143	-1.39709939763169	-1.5427022996517878	-1.2649326731624329	0.039927371849370986	-0.6487487784004471	3.1276596175864793	0.06448483013348533	0.36916424763833106	-1.0642207980663727	-0.6803531559124548	0.3167475721253855	0.2929916727802127	-1.091924750809799	-0.9538062762604836	-0.6359508315244614	-0.9158480524418652	-0.1928505917858445	0.24982196370650853	0.40829684034696967	-0.1242194954286019	-0.6135491171989773	-0.86312620836969	-1.2028721681906083	-0.859982867566562	-1.2511702283221482
