# Supplementary material for: Infants have rich visual categories in ventrotemporal cortex at 2 months of age
Source: Nat Neurosci. 2026 Feb 2;29(3):693–702. doi: 10.1038/s41593-025-02187-8 (PMC12971487; doi:10.1038/s41593-025-02187-8)
Supplement: Supplementary file 16 — One .csv file for each RSM plot from seven layers of self-supervised AlexNet. [file 41593_2025_2187_MOESM16_ESM.zip › ODoherty_ED_Fig7/alexnet_self-supervised_layer-conv5_rdm.csv]

	fence1	dishware2	shoppingcart3	towel2	towel1	food2	tree2	fence3	dishware3	crab3	towel3	tree1	crab2	cat2	dishware1	cat1	shelves2	seabird2	fence2	rubberduck2	seabird1	food3	shoppingcart1	rubberduck1	cat3	squirrel3	squirrel1	shelves1	food1	shoppingcart2	crab1	rubberduck3	squirrel2	tree3	seabird3	shelves3
fence1	-5.840019167224717	-0.2862382150286747	-0.1519649515614463	-0.11219407012216315	-0.18726491439331963	-0.3471594131475247	-0.15907193839722644	-0.25969775739396034	-0.46368537120801046	-0.36642567277284566	-0.1343329062129356	-0.32226697417460737	-0.32480057216185343	-0.290052411241445	-0.3166417745720218	-0.2220635236076537	-0.12574474911882805	-0.22860843155035926	0.03572986370148015	-0.328817255140767	-0.279339535968338	-0.27907111570897397	-0.179090245013735	-0.26643834519421933	-0.23951165918645936	-0.32773484930616076	-0.35689326411351546	-0.34800949060605185	-0.33536070826167774	-0.21416999653383081	-0.3017835116364376	-0.2475834639775923	-0.28981492239109347	-0.3125269572922549	-0.3992976377400252	-0.03438016862331988
dishware2	-0.2862382150286747	-5.840019167224717	0.1922571260032565	0.2688098034311083	0.34570842029041515	0.39465908328936644	0.2545943487490544	0.08457678674850376	0.4133332564158725	0.26538979321043715	0.164632764036037	0.2794807111080237	0.2672578586201555	0.2160423842095363	0.3361541258113276	0.2586246060346713	0.10389413673816662	0.23138739932312757	-0.11228317988260073	0.3651933908070756	0.23737930466211127	0.36407814686102036	0.1773599237138727	0.35342912526335957	0.21695245598060062	0.27522548767188154	0.19497983040853617	0.11229904665382039	0.3628385756552034	0.21719091157365117	0.3163495393080883	0.4290735617706482	0.322461003190794	0.20429004488978617	0.12997272424189105	0.045153377289941746
shoppingcart3	-0.1519649515614463	0.1922571260032565	-5.840019167224717	0.2407484042551998	0.21709682807995445	0.05554374151518241	0.2579400770594825	0.16809768115540555	-0.03523695933025358	0.17234195943936265	0.1462741396233328	0.15643068116318512	0.09473104341955926	0.15982896373367525	0.22414124651581285	0.19299012857773476	0.15179107221996965	0.09443415700721669	-0.06219907864120534	0.12743595893359752	0.09466595900949322	0.23181867611187626	0.25144461201683244	0.14478053938684254	0.08638751636013242	0.10862842997093557	0.046457694055868796	0.08470470169696948	0.18251760007449425	0.4093976017187681	0.14727023698534888	0.15498556908728808	0.15091816770933125	0.17193505796926173	0.004231322181209555	0.09853214997289149
towel2	-0.11219407012216315	0.2688098034311083	0.2407484042551998	-5.840019167224717	0.361689568687558	0.17320148456374176	0.3152898930549016	0.11936822657035479	0.15607135198185473	0.14160871357737145	0.38609006996131634	0.17873499129448586	0.19610180630371116	0.18867800735881649	0.29487330815261337	0.2189350552225205	0.22181706697667658	0.06312713185899926	0.0727392801356235	0.23110458727734004	0.20171870689816623	0.17536316360393103	0.08588219028757962	0.29789219889274854	0.17376131135362594	0.16099305095227967	0.15104202674956033	0.08837314707570178	0.12476944113248457	0.1706061308917236	0.20052320983382996	0.31727772351759875	0.17390839679673842	0.18208585730200277	0.062441245849779864	0.21035758627566242
towel1	-0.18726491439331963	0.34570842029041515	0.21709682807995445	0.361689568687558	-5.840019167224717	0.240134796014063	0.3309908958789481	0.2371981380460987	0.15670746915861614	0.2055728672693864	0.29070599429904237	0.38420798420976193	0.26970964433169126	0.28822415964256926	0.2356217727162771	0.2677442597418188	0.13849733705667172	0.1796414717219132	0.04893788795772025	0.4303346353968955	0.3447939283602365	0.26939793601423695	0.22627884505784188	0.41321734628336004	0.3962449335796804	0.3170398869397244	0.3130783730612735	0.1069717623612419	0.2584854178563426	0.18943047322796844	0.29988320437786775	0.3750491138838852	0.3995599365069478	0.38977394624300454	0.17728991909071645	0.09645752619331475
food2	-0.3471594131475247	0.39465908328936644	0.05554374151518241	0.17320148456374176	0.240134796014063	-5.840019167224717	0.2824307990765507	0.18438756854390265	0.31888823159900886	0.3809146657235248	0.2324578185831642	0.2634117290634796	0.31639738954664	0.19070356512486766	0.2364618327796101	0.2801457898011545	0.22970989495717767	0.28810474680399045	-0.11576510384151179	0.3797097969696734	0.28249379441104344	0.2842388039975386	0.12766032461766302	0.3085124062253229	0.18935636356858032	0.24173077794681572	0.23353283171627084	0.20495957393169392	0.3682779403622638	0.1330680300988531	0.4014697391779825	0.4292643104201375	0.22494234323971687	0.20933277177609563	0.3074087194813096	0.08982956993397015
tree2	-0.15907193839722644	0.2545943487490544	0.2579400770594825	0.3152898930549016	0.3309908958789481	0.2824307990765507	-5.840019167224717	0.3235366551261104	0.14900643337783287	0.28957695666130956	0.48274022050762155	0.37073265022255114	0.2985937846396903	0.30464205756241364	0.23030528441046993	0.3196399447872138	0.37448962166067373	0.21118373090975143	0.03739460352302503	0.26130889991230305	0.23886281362325984	0.2892248358423319	0.25367508990629106	0.2612980855078978	0.26905585086037276	0.27585302926153477	0.26108353965042164	0.5171187756835149	0.22626640292456757	0.28045463815341537	0.2573669935306018	0.3001591754358144	0.3418095537153465	0.35160973109653904	0.19013787294444764	0.17809377133868354
fence3	-0.25969775739396034	0.08457678674850376	0.16809768115540555	0.11936822657035479	0.2371981380460987	0.18438756854390265	0.3235366551261104	-5.840019167224717	-0.07866904638088533	0.2679925291245151	0.20448397380840344	0.18486291113601688	0.2289193765430502	0.1747941539306925	0.09479764021462125	0.15627767728909356	0.2964142748589151	0.14976515603114962	0.01250468236344811	0.14144188689508685	0.07181400005695543	0.14981452026043107	0.16888706392702335	0.12131773017820802	0.0890471861169197	0.18791675467294738	0.07597998650380512	0.21625214711342844	0.2574985085407975	0.1829508385372022	0.17272067748643927	0.145712609036401	0.21115433177276285	0.223833907047179	0.11279030209441382	0.10608022865192326
dishware3	-0.46368537120801046	0.4133332564158725	-0.03523695933025358	0.15607135198185473	0.15670746915861614	0.31888823159900886	0.14900643337783287	-0.07866904638088533	-5.840019167224717	0.18453661709404384	-0.023874944885444175	0.11715165075664699	0.1558168599280814	0.052728737162064145	0.2445371725694618	0.134048431860772	0.08630276644254944	0.04217893226107057	-0.29047619917997164	0.2536170584403029	0.10569812084831769	0.28612886253981307	-0.05072978275539846	0.20317755002262725	-0.011917322914234424	0.0681419223960857	0.11046897497364871	0.07002973776856479	0.31417185194374503	0.07247486452964352	0.14171806899396885	0.31463041418794924	0.09394550769874002	0.045154760226551266	0.051094217710707816	-0.04305443980306184
crab3	-0.36642567277284566	0.26538979321043715	0.17234195943936265	0.14160871357737145	0.2055728672693864	0.3809146657235248	0.28957695666130956	0.2679925291245151	0.18453661709404384	-5.840019167224717	0.13742187020360477	0.37510928651447895	0.4968633000817971	0.20672639454830302	0.20909479349577909	0.23749032009713672	0.17581250525976674	0.390611257731272	-0.1249522376938785	0.3009249520888999	0.30230538901787385	0.2523262329913234	0.24155904997296251	0.27195771726455675	0.1462223356837336	0.26628745455338443	0.16726389649309892	0.14808358608659714	0.37909706439091706	0.19633423172850464	0.4657434424308366	0.34366722117762766	0.2246994860614186	0.18682774225937124	0.24625074293924692	-0.008343094178882187
towel3	-0.1343329062129356	0.164632764036037	0.1462741396233328	0.38609006996131634	0.29070599429904237	0.2324578185831642	0.48274022050762155	0.20448397380840344	-0.023874944885444175	0.13742187020360477	-5.840019167224717	0.22857383256881744	0.17497262073658593	0.12431858966187263	0.08304564086972065	0.26829917437919043	0.2235598251209357	0.041081442042485684	0.1094968969313836	0.138445891132354	0.13019935812548128	0.10966591221753416	0.2039706241658164	0.17260438590553684	0.17034210121730525	0.158736539590492	0.14543124943845057	0.13057592389820705	0.09039665233073961	0.08371447469065679	0.1896965772986027	0.21949713760546624	0.22524353659010116	0.31560241486849844	0.10033933578124257	0.1871494677694528
tree1	-0.32226697417460737	0.2794807111080237	0.15643068116318512	0.17873499129448586	0.38420798420976193	0.2634117290634796	0.37073265022255114	0.18486291113601688	0.11715165075664699	0.37510928651447895	0.22857383256881744	-5.840019167224717	0.2545476694700245	0.21658068581815482	0.20368841931366644	0.1623607163996301	0.17495897886211004	0.16251197176253468	-0.1804631899641895	0.30162082912970406	0.23280379173894455	0.11989859693159442	0.18372484403554634	0.2949557376017429	0.20926960976660416	0.24783795851824847	0.2597889673012364	0.15971473788973653	0.20189638103011667	0.1646298639546893	0.24731623108775505	0.35398190843313815	0.2964406698320305	0.5283129258164738	0.09315450906072285	0.06489056206757782
crab2	-0.32480057216185343	0.2672578586201555	0.09473104341955926	0.19610180630371116	0.26970964433169126	0.31639738954664	0.2985937846396903	0.2289193765430502	0.1558168599280814	0.4968633000817971	0.17497262073658593	0.2545476694700245	-5.840019167224717	0.1972976498859176	0.1594383791968477	0.2906064032571193	0.1748304190425146	0.33045867947795843	-0.08334008723144798	0.3037894666938166	0.33493405994472064	0.19464826357208181	0.20415370713721734	0.2896849354967606	0.26212303919343793	0.2532087844159334	0.19094621119329683	0.1328679596975184	0.303331744262927	0.10568893878278972	0.35376350460469175	0.31272758050154054	0.2926020110044104	0.17254335255212583	0.2633055139273599	-0.02296077943503727
cat2	-0.290052411241445	0.2160423842095363	0.15982896373367525	0.18867800735881649	0.28822415964256926	0.19070356512486766	0.30464205756241364	0.1747941539306925	0.052728737162064145	0.20672639454830302	0.12431858966187263	0.21658068581815482	0.1972976498859176	-5.840019167224717	0.2021920803786715	0.4414750395162991	0.12539707895393984	0.1589785054965655	-0.17250496341151364	0.23654442262527264	0.1737262667503831	0.21367868401376364	0.07184330261905132	0.23496910080020492	0.23450277175487225	0.26963523487713253	0.23708871303684406	0.15112116266941594	0.2178803124693586	0.09161488468435407	0.2660563103617967	0.22379800376814454	0.21275830662106787	0.12270538768214967	0.1387132978479444	-0.018748815684442817
dishware1	-0.3166417745720218	0.3361541258113276	0.22414124651581285	0.29487330815261337	0.2356217727162771	0.2364618327796101	0.23030528441046993	0.09479764021462125	0.2445371725694618	0.20909479349577909	0.08304564086972065	0.20368841931366644	0.1594383791968477	0.2021920803786715	-5.840019167224717	0.189759961807908	0.23070154015356908	0.10713895157961009	-0.10623040531413065	0.315477306034639	0.18252174385284975	0.30579459748675286	0.03803025865095177	0.3282074091768617	0.13229989773464887	0.17406989422456265	0.19128482419375734	0.18232116332060075	0.19205030080760527	0.17818613250608178	0.20729512858642352	0.34381384458481473	0.16893411864302774	0.15238492150200256	0.0851904028139731	0.21049514628705898
cat1	-0.2220635236076537	0.2586246060346713	0.19299012857773476	0.2189350552225205	0.2677442597418188	0.2801457898011545	0.3196399447872138	0.15627767728909356	0.134048431860772	0.23749032009713672	0.26829917437919043	0.1623607163996301	0.2906064032571193	0.4414750395162991	0.189759961807908	-5.840019167224717	0.14718537181498229	0.2474279931366083	-0.14404112262571858	0.24908676393432602	0.19791026764945754	0.30705844808707095	0.24922164503882763	0.23015048742182007	0.24613744427243126	0.3174791908153733	0.2797092849482958	0.1789193331568249	0.27147295393156734	0.13321883873244933	0.3053712213162254	0.24577651952099205	0.2635210348220779	0.19996167445983692	0.1888162783854591	0.04699800313409599
shelves2	-0.12574474911882805	0.10389413673816662	0.15179107221996965	0.22181706697667658	0.13849733705667172	0.22970989495717767	0.37448962166067373	0.2964142748589151	0.08630276644254944	0.17581250525976674	0.2235598251209357	0.17495897886211004	0.1748304190425146	0.12539707895393984	0.23070154015356908	0.14718537181498229	-5.840019167224717	0.10753728798469539	-0.015476096488930674	0.13465227481283204	0.07917772203660449	0.11443731481852354	-0.00947325074588925	0.13803813682454613	0.0952315996150488	0.09665877097829698	0.1112743992073156	0.3982428101198739	0.17970230025025874	0.19597498424626594	0.1525514446800044	0.18356602669636593	0.10791373297163774	0.12902044933926035	0.049545717265682666	0.4690686890333943
seabird2	-0.22860843155035926	0.23138739932312757	0.09443415700721669	0.06312713185899926	0.1796414717219132	0.28810474680399045	0.21118373090975143	0.14976515603114962	0.04217893226107057	0.390611257731272	0.041081442042485684	0.16251197176253468	0.33045867947795843	0.1589785054965655	0.10713895157961009	0.2474279931366083	0.10753728798469539	-5.840019167224717	-0.17289811645355982	0.23574256043988098	0.36442918794375373	0.16272627945770712	0.21768825781399537	0.25166491158962945	0.2400716782496695	0.1831414171197744	0.09435818608328704	0.05059312634905177	0.2856384878012853	0.10381797951140798	0.47635792256085524	0.3449544577281524	0.15053023551667136	0.07464162595182725	0.3150202597640913	-0.026845182216944135
fence2	0.03572986370148015	-0.11228317988260073	-0.06219907864120534	0.0727392801356235	0.04893788795772025	-0.11576510384151179	0.03739460352302503	0.01250468236344811	-0.29047619917997164	-0.1249522376938785	0.1094968969313836	-0.1804631899641895	-0.08334008723144798	-0.17250496341151364	-0.10623040531413065	-0.14404112262571858	-0.015476096488930674	-0.17289811645355982	-5.840019167224717	-0.09818742143923793	-0.10537447137479156	-0.23735549439295212	-0.11353383279710418	-0.11246739065793901	-0.09240132926930697	-0.1808365934414254	-0.15418340440898481	-0.11145620970310016	-0.12741625528219339	-0.1511372081664081	-0.132911286615268	-0.028153030527494	-0.0900717571897716	-0.08269414420737906	-0.14179660437337832	0.016196570907213964
rubberduck2	-0.328817255140767	0.3651933908070756	0.12743595893359752	0.23110458727734004	0.4303346353968955	0.3797097969696734	0.26130889991230305	0.14144188689508685	0.2536170584403029	0.3009249520888999	0.138445891132354	0.30162082912970406	0.3037894666938166	0.23654442262527264	0.315477306034639	0.24908676393432602	0.13465227481283204	0.23574256043988098	-0.09818742143923793	-5.840019167224717	0.2673959093002045	0.25698157139641636	0.11969077312960372	0.5137450776099589	0.22574346382114907	0.29379683424163705	0.3269804316594646	0.0991034269387129	0.31413927442966866	0.17752188339811073	0.3127748388102361	0.4973637637172287	0.30523689185645453	0.2477301516855168	0.2285589995673762	0.0984111826022493
seabird1	-0.279339535968338	0.23737930466211127	0.09466595900949322	0.20171870689816623	0.3447939283602365	0.28249379441104344	0.23886281362325984	0.07181400005695543	0.10569812084831769	0.30230538901787385	0.13019935812548128	0.23280379173894455	0.33493405994472064	0.1737262667503831	0.18252174385284975	0.19791026764945754	0.07917772203660449	0.36442918794375373	-0.10537447137479156	0.2673959093002045	-5.840019167224717	0.09169448012713528	0.1999585869364501	0.3133059458189368	0.4100668139022738	0.22833137781070162	0.20061031157288942	0.05169026778005829	0.20456745849087177	0.06663146084773573	0.4553346844079916	0.32608557248622655	0.28288648351436124	0.2129136272428973	0.32087212873927373	0.006930183969608345
food3	-0.27907111570897397	0.36407814686102036	0.23181867611187626	0.17536316360393103	0.26939793601423695	0.2842388039975386	0.2892248358423319	0.14981452026043107	0.28612886253981307	0.2523262329913234	0.10966591221753416	0.11989859693159442	0.19464826357208181	0.21367868401376364	0.30579459748675286	0.30705844808707095	0.11443731481852354	0.16272627945770712	-0.23735549439295212	0.25698157139641636	0.09169448012713528	-5.840019167224717	0.10721397591497912	0.2825319632995493	0.1494323351696924	0.13693173984488072	0.08465600425413904	0.24520634365264468	0.43710600326375215	0.2945339901682434	0.18547438001271835	0.25231381300598504	0.18724172965171562	0.09407372655018796	0.11618059784370315	0.048519949631013075
shoppingcart1	-0.179090245013735	0.1773599237138727	0.25144461201683244	0.08588219028757962	0.22627884505784188	0.12766032461766302	0.25367508990629106	0.16888706392702335	-0.05072978275539846	0.24155904997296251	0.2039706241658164	0.18372484403554634	0.20415370713721734	0.07184330261905132	0.03803025865095177	0.24922164503882763	-0.00947325074588925	0.21768825781399537	-0.11353383279710418	0.11969077312960372	0.1999585869364501	0.10721397591497912	-5.840019167224717	0.11359011802948496	0.1138398685209131	0.25817741690968504	0.06501088728906503	0.044509546746622004	0.19882619709815477	0.17293877626710366	0.20352108709641256	0.16665607606048016	0.26423817832962143	0.25166181169388396	0.026724337891074555	-0.00942302831349704
rubberduck1	-0.26643834519421933	0.35342912526335957	0.14478053938684254	0.29789219889274854	0.41321734628336004	0.3085124062253229	0.2612980855078978	0.12131773017820802	0.20317755002262725	0.27195771726455675	0.17260438590553684	0.2949557376017429	0.2896849354967606	0.23496910080020492	0.3282074091768617	0.23015048742182007	0.13803813682454613	0.25166491158962945	-0.11246739065793901	0.5137450776099589	0.3133059458189368	0.2825319632995493	0.11359011802948496	-5.840019167224717	0.3364468790420024	0.3097295853045258	0.29430570558671953	0.13297837242213814	0.19466975922767094	0.1555333791417736	0.3670412157033256	0.6173889514838384	0.3199304095646631	0.26303399584246784	0.2577292404382024	0.11236191988373412
cat3	-0.23951165918645936	0.21695245598060062	0.08638751636013242	0.17376131135362594	0.3962449335796804	0.18935636356858032	0.26905585086037276	0.0890471861169197	-0.011917322914234424	0.1462223356837336	0.17034210121730525	0.20926960976660416	0.26212303919343793	0.23450277175487225	0.13229989773464887	0.24613744427243126	0.0952315996150488	0.2400716782496695	-0.09240132926930697	0.22574346382114907	0.4100668139022738	0.1494323351696924	0.1138398685209131	0.3364468790420024	-5.840019167224717	0.2642153768814139	0.25356090545699733	0.06853600219251228	0.09787111039769109	0.06846020140363414	0.25871781854566367	0.2942465217447303	0.34475560071495603	0.15595281657351456	0.23410097476962885	0.027101070659316617
squirrel3	-0.32773484930616076	0.27522548767188154	0.10862842997093557	0.16099305095227967	0.3170398869397244	0.24173077794681572	0.27585302926153477	0.18791675467294738	0.0681419223960857	0.26628745455338443	0.158736539590492	0.24783795851824847	0.2532087844159334	0.26963523487713253	0.17406989422456265	0.3174791908153733	0.09665877097829698	0.1831414171197744	-0.1808365934414254	0.29379683424163705	0.22833137781070162	0.13693173984488072	0.25817741690968504	0.3097295853045258	0.2642153768814139	-5.840019167224717	0.2907134273193415	0.0486046096604542	0.2457276304886214	0.09856743840501246	0.3199674555962246	0.29948681286267026	0.5076668153508727	0.284105045974493	0.21920605020452721	0.025436838197106248
squirrel1	-0.35689326411351546	0.19497983040853617	0.046457694055868796	0.15104202674956033	0.3130783730612735	0.23353283171627084	0.26108353965042164	0.07597998650380512	0.11046897497364871	0.16726389649309892	0.14543124943845057	0.2597889673012364	0.19094621119329683	0.23708871303684406	0.19128482419375734	0.2797092849482958	0.1112743992073156	0.09435818608328704	-0.15418340440898481	0.3269804316594646	0.20061031157288942	0.08465600425413904	0.06501088728906503	0.29430570558671953	0.25356090545699733	0.2907134273193415	-5.840019167224717	0.10394314827475692	0.11292086687043086	0.11410270825208482	0.18785115701671093	0.288020719984157	0.33713201857813796	0.18502627772176522	0.22001635469808176	0.028863846725370304
shelves1	-0.34800949060605185	0.11229904665382039	0.08470470169696948	0.08837314707570178	0.1069717623612419	0.20495957393169392	0.5171187756835149	0.21625214711342844	0.07002973776856479	0.14808358608659714	0.13057592389820705	0.15971473788973653	0.1328679596975184	0.15112116266941594	0.18232116332060075	0.1789193331568249	0.3982428101198739	0.05059312634905177	-0.11145620970310016	0.0991034269387129	0.05169026778005829	0.24520634365264468	0.044509546746622004	0.13297837242213814	0.06853600219251228	0.0486046096604542	0.10394314827475692	-5.840019167224717	0.1589264467345356	0.17919756584277052	0.10277723562411906	0.18789929347158796	0.13036232096104836	0.13538392908309396	0.05573789709739366	0.12090879125774727
food1	-0.33536070826167774	0.3628385756552034	0.18251760007449425	0.12476944113248457	0.2584854178563426	0.3682779403622638	0.22626640292456757	0.2574985085407975	0.31417185194374503	0.37909706439091706	0.09039665233073961	0.20189638103011667	0.303331744262927	0.2178803124693586	0.19205030080760527	0.27147295393156734	0.17970230025025874	0.2856384878012853	-0.12741625528219339	0.31413927442966866	0.20456745849087177	0.43710600326375215	0.19882619709815477	0.19466975922767094	0.09787111039769109	0.2457276304886214	0.11292086687043086	0.1589264467345356	-5.840019167224717	0.2747462346704451	0.30139347438055675	0.26845049514023556	0.2878736441704952	0.13394200383657479	0.2642282883861331	0.03413815521038619
shoppingcart2	-0.21416999653383081	0.21719091157365117	0.4093976017187681	0.1706061308917236	0.18943047322796844	0.1330680300988531	0.28045463815341537	0.1829508385372022	0.07247486452964352	0.19633423172850464	0.08371447469065679	0.1646298639546893	0.10568893878278972	0.09161488468435407	0.17818613250608178	0.13321883873244933	0.19597498424626594	0.10381797951140798	-0.1511372081664081	0.17752188339811073	0.06663146084773573	0.2945339901682434	0.17293877626710366	0.1555333791417736	0.06846020140363414	0.09856743840501246	0.11410270825208482	0.17919756584277052	0.2747462346704451	-5.840019167224717	0.18467453005937431	0.15725267550058628	0.16465261129617076	0.14099035727954087	0.06105845135693156	0.1308875411878194
crab1	-0.3017835116364376	0.3163495393080883	0.14727023698534888	0.20052320983382996	0.29988320437786775	0.4014697391779825	0.2573669935306018	0.17272067748643927	0.14171806899396885	0.4657434424308366	0.1896965772986027	0.24731623108775505	0.35376350460469175	0.2660563103617967	0.20729512858642352	0.3053712213162254	0.1525514446800044	0.47635792256085524	-0.132911286615268	0.3127748388102361	0.4553346844079916	0.18547438001271835	0.20352108709641256	0.3670412157033256	0.25871781854566367	0.3199674555962246	0.18785115701671093	0.10277723562411906	0.30139347438055675	0.18467453005937431	-5.840019167224717	0.3736563669289246	0.28698023302698583	0.15322981361759633	0.27998014924795384	0.05387451329968187
rubberduck3	-0.2475834639775923	0.4290735617706482	0.15498556908728808	0.31727772351759875	0.3750491138838852	0.4292643104201375	0.3001591754358144	0.145712609036401	0.31463041418794924	0.34366722117762766	0.21949713760546624	0.35398190843313815	0.31272758050154054	0.22379800376814454	0.34381384458481473	0.24577651952099205	0.18356602669636593	0.3449544577281524	-0.028153030527494	0.4973637637172287	0.32608557248622655	0.25231381300598504	0.16665607606048016	0.6173889514838384	0.2942465217447303	0.29948681286267026	0.288020719984157	0.18789929347158796	0.26845049514023556	0.15725267550058628	0.3736563669289246	-5.840019167224717	0.2804424223717884	0.257056643476256	0.2657958061940512	0.1556673326060981
squirrel2	-0.28981492239109347	0.322461003190794	0.15091816770933125	0.17390839679673842	0.3995599365069478	0.22494234323971687	0.3418095537153465	0.21115433177276285	0.09394550769874002	0.2246994860614186	0.22524353659010116	0.2964406698320305	0.2926020110044104	0.21275830662106787	0.16893411864302774	0.2635210348220779	0.10791373297163774	0.15053023551667136	-0.0900717571897716	0.30523689185645453	0.28288648351436124	0.18724172965171562	0.26423817832962143	0.3199304095646631	0.34475560071495603	0.5076668153508727	0.33713201857813796	0.13036232096104836	0.2878736441704952	0.16465261129617076	0.28698023302698583	0.2804424223717884	-5.840019167224717	0.35792126845869676	0.21639973283083436	0.06417571346800709
tree3	-0.3125269572922549	0.20429004488978617	0.17193505796926173	0.18208585730200277	0.38977394624300454	0.20933277177609563	0.35160973109653904	0.223833907047179	0.045154760226551266	0.18682774225937124	0.31560241486849844	0.5283129258164738	0.17254335255212583	0.12270538768214967	0.15238492150200256	0.19996167445983692	0.12902044933926035	0.07464162595182725	-0.08269414420737906	0.2477301516855168	0.2129136272428973	0.09407372655018796	0.25166181169388396	0.26303399584246784	0.15595281657351456	0.284105045974493	0.18502627772176522	0.13538392908309396	0.13394200383657479	0.14099035727954087	0.15322981361759633	0.257056643476256	0.35792126845869676	-5.840019167224717	0.12352500286918294	0.08132036441842821
seabird3	-0.3992976377400252	0.12997272424189105	0.004231322181209555	0.062441245849779864	0.17728991909071645	0.3074087194813096	0.19013787294444764	0.11279030209441382	0.051094217710707816	0.24625074293924692	0.10033933578124257	0.09315450906072285	0.2633055139273599	0.1387132978479444	0.0851904028139731	0.1888162783854591	0.049545717265682666	0.3150202597640913	-0.14179660437337832	0.2285589995673762	0.32087212873927373	0.11618059784370315	0.026724337891074555	0.2577292404382024	0.23410097476962885	0.21920605020452721	0.22001635469808176	0.05573789709739366	0.2642282883861331	0.06105845135693156	0.27998014924795384	0.2657958061940512	0.21639973283083436	0.12352500286918294	-5.840019167224717	-0.05680732104358959
shelves3	-0.03438016862331988	0.045153377289941746	0.09853214997289149	0.21035758627566242	0.09645752619331475	0.08982956993397015	0.17809377133868354	0.10608022865192326	-0.04305443980306184	-0.008343094178882187	0.1871494677694528	0.06489056206757782	-0.02296077943503727	-0.018748815684442817	0.21049514628705898	0.04699800313409599	0.4690686890333943	-0.026845182216944135	0.016196570907213964	0.0984111826022493	0.006930183969608345	0.048519949631013075	-0.00942302831349704	0.11236191988373412	0.027101070659316617	0.025436838197106248	0.028863846725370304	0.12090879125774727	0.03413815521038619	0.1308875411878194	0.05387451329968187	0.1556673326060981	0.06417571346800709	0.08132036441842821	-0.05680732104358959	-5.840019167224717
