# Supplementary material for: Infants have rich visual categories in ventrotemporal cortex at 2 months of age
Source: Nat Neurosci. 2026 Feb 2;29(3):693–702. doi: 10.1038/s41593-025-02187-8 (PMC12971487; doi:10.1038/s41593-025-02187-8)
Supplement: Supplementary file 16 — One .csv file for each RSM plot from seven layers of self-supervised AlexNet. [file 41593_2025_2187_MOESM16_ESM.zip › ODoherty_ED_Fig7/alexnet_self-supervised_layer-conv1_rdm.csv]

	fence1	dishware2	shoppingcart3	towel2	towel1	food2	tree2	fence3	dishware3	crab3	towel3	tree1	crab2	cat2	dishware1	cat1	shelves2	seabird2	fence2	rubberduck2	seabird1	food3	shoppingcart1	rubberduck1	cat3	squirrel3	squirrel1	shelves1	food1	shoppingcart2	crab1	rubberduck3	squirrel2	tree3	seabird3	shelves3
fence1	-1.3550878707675256	-0.9708492488905279	-0.9338898648432403	-0.6835411394256166	-0.8404233534035567	-2.6024445313017517	-1.6013599130612177	-2.670454610457452	-0.7899459857718102	-2.709870439201871	-1.7029999382251366	-0.6724106611487556	-1.7565833083506877	-1.3961478829293537	-1.0371101200947226	-0.6944890699783542	-1.7410342665137322	-1.831264171136298	-1.879722852599271	-0.9845497717144363	-1.7360038948116532	-1.7417418231357014	-1.412009157348174	-0.5244040864839946	-0.48317833920297704	-0.9770543066294226	-1.170468152036	-1.4778053822192563	-2.061076902795943	-1.06749276381453	-1.6763608150258988	-0.8230787743908603	-0.9898160275338561	-1.7277273759138836	-2.558308977198587	-0.17671603556569232
dishware2	-0.9708492488905279	-1.3550878707675256	-1.6854963075903067	0.2583384229444955	0.9882449791693292	1.8247886254076362	0.10179261587469768	-0.07288076192248748	0.716880712247714	0.6395430625907962	-0.28669933429188793	1.556635946600672	1.0143093118891955	-1.3952670417955757	0.6875657247319221	0.6675535295456477	-0.07531356546460055	-0.3351752313587729	0.27372793725521066	0.9939167537915787	-1.4544519732673982	0.008930661939964493	-0.8392729223333707	1.004096983295683	-0.32036486025759403	1.6877225634389748	1.4726382906173465	0.09838340362499076	0.3262481089363323	-0.8242487253309636	1.1758596151733194	0.7733622003649955	0.3304986728829244	0.6339256943833083	0.3397434673184655	0.04858440636345396
shoppingcart3	-0.9338898648432403	-1.6854963075903067	-1.3550878707675256	-1.6214904776907046	-1.134024711617143	-1.1761892889952719	-1.2176649981917493	-0.7300608900646024	-1.3037608464959625	-0.9423774846821351	0.6268044618677383	-1.3918041876341407	-0.7817540591472887	0.21000628376875713	-1.3031397313130153	-0.37518999250113955	-1.3340482707542114	0.2223851609761694	-1.5774389958950579	-0.3039955888063422	0.0911312022356305	-1.723278404708644	0.4081371747969139	-1.3482300058648555	-0.9265249399866146	-0.3091057619015586	-0.8428781419062956	-0.9051946305447259	-0.9468204571411344	-0.27757528998360104	-0.7067832027315208	-1.93008817439756	-0.14530164982026567	0.22681798471831402	-0.35679480686484155	-1.0215109612464122
towel2	-0.6835411394256166	0.2583384229444955	-1.6214904776907046	-1.3550878707675256	0.6903042951483108	0.09316845236401501	-0.38176214959791455	-1.3966115333993119	0.35356466403360787	0.43440664209505164	-0.414326771643149	-0.9498696437914719	0.2783311280027236	-1.6342700018570375	-0.7196994239005948	-0.09900704556206805	-0.8015434835043448	-1.1423834461767766	0.6972210693126938	-0.7677430583074862	-0.687958784663295	-0.6747546263071851	-2.3975091898854077	0.6399621300788262	-1.6309486319433946	0.4810716264650081	-0.42441002655901805	-0.6022887423802193	-0.5919752454708381	-0.10898039560307471	0.006613289004911938	-0.2092819426039116	-1.9736091667961986	-1.0921372272141003	-0.2245973290454143	-0.428980653009832
towel1	-0.8404233534035567	0.9882449791693292	-1.134024711617143	0.6903042951483108	-1.3550878707675256	0.5345718506735543	-0.18961377967821022	0.4283698076414184	0.6276741982416928	-0.026779292397593434	-0.2407968557800924	2.7044844065036586	1.4336699902908747	0.6367574435662829	0.34418970819040584	-0.3940255131783039	-0.5180592661058772	-0.27356684302210005	0.27929364480848456	1.8486623584586825	0.4643606129715944	0.751590436730054	-0.1821492388628763	1.186906563172694	0.8869149944535625	2.0081207632794653	1.4146801668571354	-0.22971631544008114	1.0524906421223104	-0.13143429909581114	0.6949266687614112	-0.5767763601371411	0.8498152639743763	1.850203121347368	-0.022855489995679396	-0.6957606099387157
food2	-2.6024445313017517	1.8247886254076362	-1.1761892889952719	0.09316845236401501	0.5345718506735543	-1.3550878707675256	0.5875384048585436	1.6897255221000356	0.9433522687151848	2.233893245810866	-0.2189969855572101	0.31468524407037934	2.48474922663209	-0.3030150196282793	-0.3485638436455746	1.064327634856983	1.0473204395688978	0.8991429514064646	1.5251682446321815	1.0027251104641615	0.220779025377295	0.8619863506687512	-0.7683577168823623	0.43269143383684705	-0.662411800185146	0.8994281959858257	1.5474835325030352	0.5416422599705768	1.6929311399096338	0.82622359258464	2.224741164063314	0.6525689426629808	-0.13471010981140713	1.409118758330104	2.1356332309250283	-0.14467592431659432
tree2	-1.6013599130612177	0.10179261587469768	-1.2176649981917493	-0.38176214959791455	-0.18961377967821022	0.5875384048585436	-1.3550878707675256	0.5547403620304531	1.5497827147190064	0.8542024922375785	0.137511782235368	0.14084471319955874	0.541036712983685	-1.2670298787510899	0.07398182397767648	0.03594761826921841	1.572498183809365	-1.490384165633805	1.4706187103161392	1.7652684832205023	-2.0356808757393874	0.6949695097572209	-1.7522420329016652	0.17758554024618728	-1.8265275149017715	-0.495038964944236	1.2138684925829872	1.8677346102309536	-0.4565526091252162	-0.3775129031761591	-0.0938064250023401	0.18521617354499234	-0.4288215512161082	0.1405844671159834	-0.4382043049837989	0.39148240733703127
fence3	-2.670454610457452	-0.07288076192248748	-0.7300608900646024	-1.3966115333993119	0.4283698076414184	1.6897255221000356	0.5547403620304531	-1.3550878707675256	-0.24317926160406486	0.7680945803071072	1.0322798006616885	0.41433258762644753	0.7653702065735394	-0.8982425176181432	-1.0237744319125737	0.04330327228964236	1.1275267479895494	0.5814906851287608	0.6993005248200728	-0.03932692285525245	-0.44722070572039313	-0.06475959554268974	-0.30120075552622627	-0.8915042672028056	-1.1930835194531741	0.5158462509880719	0.11614010699326477	0.7601068512808098	0.47338818240724284	0.15836867740465072	0.6178805467148906	-1.2982496878763399	1.3208550902721885	0.8150625427951428	0.626013452497675	-0.6855699902224341
dishware3	-0.7899459857718102	0.716880712247714	-1.3037608464959625	0.35356466403360787	0.6276741982416928	0.9433522687151848	1.5497827147190064	-0.24317926160406486	-1.3550878707675256	0.8872041514976505	-0.5418094191218178	0.9107783241235987	1.4861259116830492	-0.42478240541093215	1.0863540470875352	0.7254453354091231	0.8380519020733371	-0.6807549221821317	0.5531895660928027	1.6778197745696317	-0.0600589207528336	0.7477884531587295	-0.8093298057766402	0.3895597145475514	-0.9346850471885567	0.16236326870941928	1.9968202122355292	0.7531231414106947	1.1590376960619546	0.3891054626573267	-0.1172000698841645	1.5514795194942181	0.10715197811471577	0.6098258194874261	0.48359088274896417	0.8258869801032683
crab3	-2.709870439201871	0.6395430625907962	-0.9423774846821351	0.43440664209505164	-0.026779292397593434	2.233893245810866	0.8542024922375785	0.7680945803071072	0.8872041514976505	-1.3550878707675256	0.9357280449654086	0.5723695175411688	1.6384657667764524	-0.26161912670299275	0.3040502044133308	-0.13701721464525876	0.15795027438796758	1.057433890731269	1.9519004084468612	0.47234895882698075	0.5086977277415566	1.389926586633342	-0.8412596381813697	-0.16267116169061452	-1.2632398243300893	1.1787302769932002	1.039748189633443	0.7480100669825015	1.2793220444607767	-0.8338383895893741	2.0101156009569463	-0.03410807584838775	-0.4018121523126932	0.49031296350629544	1.9427581269901748	-0.7527478502265443
towel3	-1.7029999382251366	-0.28669933429188793	0.6268044618677383	-0.414326771643149	-0.2407968557800924	-0.2189969855572101	0.137511782235368	1.0322798006616885	-0.5418094191218178	0.9357280449654086	-1.3550878707675256	-0.8851246645357026	-0.13264882772797265	0.6231675330613166	-1.1973428654003009	-0.012847681934864626	-0.619897810993917	0.74057435362024	0.6221697413950299	-1.6219120072910285	-0.03896312279183358	-0.2404267046420355	0.6541533785565037	-2.0733134082033464	-0.519059748916877	0.1645473464197315	-0.766416666629351	-0.12410120877596068	-0.1488307293306912	-0.2556955294504515	0.6845748227929678	-2.2319204380214503	0.634036067325856	-0.1277498414919897	0.6590039942503533	-0.42650694590532395
tree1	-0.6724106611487556	1.556635946600672	-1.3918041876341407	-0.9498696437914719	2.7044844065036586	0.31468524407037934	0.14084471319955874	0.41433258762644753	0.9107783241235987	0.5723695175411688	-0.8851246645357026	-1.3550878707675256	0.6116378145452961	0.34481784946300903	0.4467291826309905	-0.1828030845403536	-0.16115872237450957	-0.6439699476646361	-0.11346899379065675	1.22749698202479	0.3815168718189099	-0.31818985566108066	-0.1752124459154223	0.7705661394713035	-0.05960290248739933	0.9469003868595968	0.9422637837324901	0.25976254859950987	0.7112732270302251	-0.5125770061047226	0.4729550192587512	1.4111760049104896	0.8941912718361565	5.006191540715295	0.6451572781210531	-0.6590530389313057
crab2	-1.7565833083506877	1.0143093118891955	-0.7817540591472887	0.2783311280027236	1.4336699902908747	2.48474922663209	0.541036712983685	0.7653702065735394	1.4861259116830492	1.6384657667764524	-0.13264882772797265	0.6116378145452961	-1.3550878707675256	-1.1884700609962775	0.2923845388873058	0.47176377073510906	0.3672389302931159	-0.07558926826705795	1.603094394176011	1.5693664166426742	-0.02499360218224688	0.9576584944477188	-0.9536308133171093	0.9690166696310104	0.2831953212204241	1.1966747701079008	1.40665821816436	0.6381291156209072	1.7826136376095136	-1.1152435420604998	1.9315251459903136	0.7077676737973007	-0.41966567954068784	0.930550515740261	2.0472621417864776	0.49078501872012786
cat2	-1.3961478829293537	-1.3952670417955757	0.21000628376875713	-1.6342700018570375	0.6367574435662829	-0.3030150196282793	-1.2670298787510899	-0.8982425176181432	-0.42478240541093215	-0.26161912670299275	0.6231675330613166	0.34481784946300903	-1.1884700609962775	-1.3550878707675256	-0.5657334616126751	0.5653649767909343	-0.702559766823975	-1.0932279862694914	-0.9967894436960677	-0.3306061935387839	0.825886931015467	0.02609195272269603	-0.0970794324317038	-1.658306182806255	-0.83990345800839	-0.5429477015436674	0.5135278125228786	-0.9513110910581655	-0.5112840420834931	-0.4914709959672703	-0.17884627333806632	-1.6031127416079958	-0.8026100195787239	-0.4058070641287663	0.4986680764217208	-1.062505838347417
dishware1	-1.0371101200947226	0.6875657247319221	-1.3031397313130153	-0.7196994239005948	0.34418970819040584	-0.3485638436455746	0.07398182397767648	-1.0237744319125737	1.0863540470875352	0.3040502044133308	-1.1973428654003009	0.4467291826309905	0.2923845388873058	-0.5657334616126751	-1.3550878707675256	0.3433773839257396	-0.07225703309440958	-0.6060250220014056	-0.18365172029198373	1.690576261385339	-0.12272405234239109	0.45867125220113064	-0.9061749381056103	1.629192198989262	-0.2805456789355755	0.019273722742679557	0.8374182226007137	-0.15997888556302428	0.08943308298474094	-1.3094038268546182	0.38481543556382214	0.7150414899989544	-0.9250389983040986	-0.6611287193028977	-0.2576983981241691	0.30223870845021356
cat1	-0.6944890699783542	0.6675535295456477	-0.37518999250113955	-0.09900704556206805	-0.3940255131783039	1.064327634856983	0.03594761826921841	0.04330327228964236	0.7254453354091231	-0.13701721464525876	-0.012847681934864626	-0.1828030845403536	0.47176377073510906	0.5653649767909343	0.3433773839257396	-1.3550878707675256	-0.17102405576813895	-0.7708721994466713	-0.20218879399745607	1.2288481437175856	-0.9340641237857493	0.9809772413630703	-0.48780627887055483	-0.8135060537257667	-1.3243505138763136	1.041382544125185	1.1346551705470944	-0.0047507076668469456	1.0402771259231467	-0.09108937018946055	0.341621562475697	-0.49020295495647087	-1.0749718628007692	-0.09166558664647653	-0.8054647016486645	-0.13530558059396972
shelves2	-1.7410342665137322	-0.07531356546460055	-1.3340482707542114	-0.8015434835043448	-0.5180592661058772	1.0473204395688978	1.572498183809365	1.1275267479895494	0.8380519020733371	0.15795027438796758	-0.619897810993917	-0.16115872237450957	0.3672389302931159	-0.702559766823975	-0.07225703309440958	-0.17102405576813895	-1.3550878707675256	-0.15186113268516688	0.3482456159664384	0.0155233721799726	-0.8469303818451345	0.9150673967815957	-1.1211872410132924	-0.1383782841507907	-1.0290346545907296	-0.4194180111143888	0.7383777868929431	0.9040846952521278	-0.2087967697281068	-0.6757739098219097	0.5017137578795772	0.10872962355449266	-0.31122033726671255	-0.44755601448219334	1.0020207673606933	2.048739889825661
seabird2	-1.831264171136298	-0.3351752313587729	0.2223851609761694	-1.1423834461767766	-0.27356684302210005	0.8991429514064646	-1.490384165633805	0.5814906851287608	-0.6807549221821317	1.057433890731269	0.74057435362024	-0.6439699476646361	-0.07558926826705795	-1.0932279862694914	-0.6060250220014056	-0.7708721994466713	-0.15186113268516688	-1.3550878707675256	-0.1478624013596362	-1.007410504627567	1.8105445404540936	-0.6099775378012999	0.9386237669484104	-0.6904433615852559	0.4400882449313771	-0.13113084674112485	-1.20896457667517	-0.7587182591302294	0.13684899782266272	-0.5585395609103548	1.0236078767902679	-0.8271119213662544	0.2640969981441828	0.6364623331783017	0.5771364669524954	-0.22178572049912554
fence2	-1.879722852599271	0.27372793725521066	-1.5774389958950579	0.6972210693126938	0.27929364480848456	1.5251682446321815	1.4706187103161392	0.6993005248200728	0.5531895660928027	1.9519004084468612	0.6221697413950299	-0.11346899379065675	1.603094394176011	-0.9967894436960677	-0.18365172029198373	-0.20218879399745607	0.3482456159664384	-0.1478624013596362	-1.3550878707675256	0.2895930091585581	-1.1030728937568202	-0.5954707457491862	-1.296233529013209	0.327891299060439	-0.4526587986112608	0.31105693068408247	1.0803471133229536	1.4907613312730188	0.5716073830560444	-0.5773788918044481	1.0802307103959206	0.9358833799160479	-0.33081498723785985	0.239192698123293	0.5147281290916083	0.1810870788529934
rubberduck2	-0.9845497717144363	0.9939167537915787	-0.3039955888063422	-0.7677430583074862	1.8486623584586825	1.0027251104641615	1.7652684832205023	-0.03932692285525245	1.6778197745696317	0.47234895882698075	-1.6219120072910285	1.22749698202479	1.5693664166426742	-0.3306061935387839	1.690576261385339	1.2288481437175856	0.0155233721799726	-1.007410504627567	0.2895930091585581	-1.3550878707675256	-1.111653230031536	0.6156057097594604	-0.7849786191914461	1.31167592143595	-1.0132089477903066	1.0124493140540627	2.389052235183363	0.9660680396968753	1.359037883468539	0.1128250981096298	-0.17545134210596136	1.1756491987166797	-0.441607660138685	1.5233444539797438	-0.42430882025875954	0.06025714685354316
seabird1	-1.7360038948116532	-1.4544519732673982	0.0911312022356305	-0.687958784663295	0.4643606129715944	0.220779025377295	-2.0356808757393874	-0.44722070572039313	-0.0600589207528336	0.5086977277415566	-0.03896312279183358	0.3815168718189099	-0.02499360218224688	0.825886931015467	-0.12272405234239109	-0.9340641237857493	-0.8469303818451345	1.8105445404540936	-1.1030728937568202	-1.111653230031536	-1.3550878707675256	-0.6018603824680131	0.94016800817302	0.1451550116163745	1.5980390486959235	-0.7282833717384345	-0.08370413253802737	-1.4123887307210623	0.3053615854091756	-0.30841698150168195	0.6690644204360091	-1.751726158697916	0.10883455414853954	0.7003869296774341	1.9018388850508765	-1.205180313585567
food3	-1.7417418231357014	0.008930661939964493	-1.723278404708644	-0.6747546263071851	0.751590436730054	0.8619863506687512	0.6949695097572209	-0.06475959554268974	0.7477884531587295	1.389926586633342	-0.2404267046420355	-0.31818985566108066	0.9576584944477188	0.02609195272269603	0.45867125220113064	0.9809772413630703	0.9150673967815957	-0.6099775378012999	-0.5954707457491862	0.6156057097594604	-0.6018603824680131	-1.3550878707675256	-1.0295283985893686	0.7685612246210535	-0.3960816688148012	0.30912157113527444	0.7747327991281546	0.6042127896103103	1.246229092826663	-0.32893034423124784	1.0920478132421905	-0.5522849112744097	-0.8812262924962325	-0.7006276638572194	1.0822727427740753	0.01259169813614708
shoppingcart1	-1.412009157348174	-0.8392729223333707	0.4081371747969139	-2.3975091898854077	-0.1821492388628763	-0.7683577168823623	-1.7522420329016652	-0.30120075552622627	-0.8093298057766402	-0.8412596381813697	0.6541533785565037	-0.1752124459154223	-0.9536308133171093	-0.0970794324317038	-0.9061749381056103	-0.48780627887055483	-1.1211872410132924	0.9386237669484104	-1.296233529013209	-0.7849786191914461	0.94016800817302	-1.0295283985893686	-1.3550878707675256	-1.4329460572168817	0.2297142705449592	0.059491000422638225	-1.2895321680686715	-1.59069839595584	0.0568280705458146	-0.913440847069939	-0.6144898707860248	-1.8619623304905109	0.6016166495524349	0.3608526817959333	-0.3801891119454922	-0.585806689178553
rubberduck1	-0.5244040864839946	1.004096983295683	-1.3482300058648555	0.6399621300788262	1.186906563172694	0.43269143383684705	0.17758554024618728	-0.8915042672028056	0.3895597145475514	-0.16267116169061452	-2.0733134082033464	0.7705661394713035	0.9690166696310104	-1.658306182806255	1.629192198989262	-0.8135060537257667	-0.1383782841507907	-0.6904433615852559	0.327891299060439	1.31167592143595	0.1451550116163745	0.7685612246210535	-1.4329460572168817	-1.3550878707675256	0.8874166474233136	0.37326256326991686	0.7134240102924899	-0.3330321216014639	-0.2635878883415384	-0.5483438247251591	0.7413670779142929	3.3338016953061542	-0.10985113217103945	1.1271385124535658	-0.7666751229809007	0.3160384560545104
cat3	-0.48317833920297704	-0.32036486025759403	-0.9265249399866146	-1.6309486319433946	0.8869149944535625	-0.662411800185146	-1.8265275149017715	-1.1930835194531741	-0.9346850471885567	-1.2632398243300893	-0.519059748916877	-0.05960290248739933	0.2831953212204241	-0.83990345800839	-0.2805456789355755	-1.3243505138763136	-1.0290346545907296	0.4400882449313771	-0.4526587986112608	-1.0132089477903066	1.5980390486959235	-0.3960816688148012	0.2297142705449592	0.8874166474233136	-1.3550878707675256	-1.1259528418160203	-0.3664447029144768	-1.279735064547429	-0.7723208628978943	-0.7953132561951218	-0.23762527682661028	-0.062029268365691816	0.3950413359127308	-0.6073157467009891	-0.2554213793381491	-0.44775444029814004
squirrel3	-0.9770543066294226	1.6877225634389748	-0.3091057619015586	0.4810716264650081	2.0081207632794653	0.8994281959858257	-0.495038964944236	0.5158462509880719	0.16236326870941928	1.1787302769932002	0.1645473464197315	0.9469003868595968	1.1966747701079008	-0.5429477015436674	0.019273722742679557	1.041382544125185	-0.4194180111143888	-0.13113084674112485	0.31105693068408247	1.0124493140540627	-0.7282833717384345	0.30912157113527444	0.059491000422638225	0.37326256326991686	-1.1259528418160203	-1.3550878707675256	-0.17581497740370672	-0.20389369965397067	1.3908004823435998	-0.015934390080238885	0.5398149983061643	0.3213464342071236	1.1715700639933788	2.5973725364885727	1.2863760258639974	-0.2225528828393694
squirrel1	-1.170468152036	1.4726382906173465	-0.8428781419062956	-0.42441002655901805	1.4146801668571354	1.5474835325030352	1.2138684925829872	0.11614010699326477	1.9968202122355292	1.039748189633443	-0.766416666629351	0.9422637837324901	1.40665821816436	0.5135278125228786	0.8374182226007137	1.1346551705470944	0.7383777868929431	-1.20896457667517	1.0803471133229536	2.389052235183363	-0.08370413253802737	0.7747327991281546	-1.2895321680686715	0.7134240102924899	-0.3664447029144768	-0.17581497740370672	-1.3550878707675256	0.23499877887476162	0.08451141141228771	0.1594583847638742	0.06208028763018351	0.05510927456344157	0.4855370514728989	0.8343285225301069	1.2673031965573403	-0.8080420837980775
shelves1	-1.4778053822192563	0.09838340362499076	-0.9051946305447259	-0.6022887423802193	-0.22971631544008114	0.5416422599705768	1.8677346102309536	0.7601068512808098	0.7531231414106947	0.7480100669825015	-0.12410120877596068	0.25976254859950987	0.6381291156209072	-0.9513110910581655	-0.15997888556302428	-0.0047507076668469456	0.9040846952521278	-0.7587182591302294	1.4907613312730188	0.9660680396968753	-1.4123887307210623	0.6042127896103103	-1.59069839595584	-0.3330321216014639	-1.279735064547429	-0.20389369965397067	0.23499877887476162	-1.3550878707675256	0.5652219862842204	-0.29507763414113275	0.4816744559940644	0.6571081170011456	-0.4132801919963519	0.20684911276168902	-0.3698237377356804	0.7393244127515615
food1	-2.061076902795943	0.3262481089363323	-0.9468204571411344	-0.5919752454708381	1.0524906421223104	1.6929311399096338	-0.4565526091252162	0.47338818240724284	1.1590376960619546	1.2793220444607767	-0.1488307293306912	0.7112732270302251	1.7826136376095136	-0.5112840420834931	0.08943308298474094	1.0402771259231467	-0.2087967697281068	0.13684899782266272	0.5716073830560444	1.359037883468539	0.3053615854091756	1.246229092826663	0.0568280705458146	-0.2635878883415384	-0.7723208628978943	1.3908004823435998	0.08451141141228771	0.5652219862842204	-1.3550878707675256	-0.20343654758095506	1.0197012159894776	0.08938849377930667	0.21263745927401373	1.815949306517425	0.9850401865382766	-0.3134619810355504
shoppingcart2	-1.06749276381453	-0.8242487253309636	-0.27757528998360104	-0.10898039560307471	-0.13143429909581114	0.82622359258464	-0.3775129031761591	0.15836867740465072	0.3891054626573267	-0.8338383895893741	-0.2556955294504515	-0.5125770061047226	-1.1152435420604998	-0.4914709959672703	-1.3094038268546182	-0.09108937018946055	-0.6757739098219097	-0.5585395609103548	-0.5773788918044481	0.1128250981096298	-0.30841698150168195	-0.32893034423124784	-0.913440847069939	-0.5483438247251591	-0.7953132561951218	-0.015934390080238885	0.1594583847638742	-0.29507763414113275	-0.20343654758095506	-1.3550878707675256	-0.05820827230572923	-1.4663550704800388	0.13194613681550654	0.6046486344337267	0.03006076417756158	-0.36352827359747486
crab1	-1.6763608150258988	1.1758596151733194	-0.7067832027315208	0.006613289004911938	0.6949266687614112	2.224741164063314	-0.0938064250023401	0.6178805467148906	-0.1172000698841645	2.0101156009569463	0.6845748227929678	0.4729550192587512	1.9315251459903136	-0.17884627333806632	0.38481543556382214	0.341621562475697	0.5017137578795772	1.0236078767902679	1.0802307103959206	-0.17545134210596136	0.6690644204360091	1.0920478132421905	-0.6144898707860248	0.7413670779142929	-0.23762527682661028	0.5398149983061643	0.06208028763018351	0.4816744559940644	1.0197012159894776	-0.05820827230572923	-1.3550878707675256	0.13475686399471834	-0.21745635722155043	-0.043020185265121115	2.0134322945789855	-0.37420599526498716
rubberduck3	-0.8230787743908603	0.7733622003649955	-1.93008817439756	-0.2092819426039116	-0.5767763601371411	0.6525689426629808	0.18521617354499234	-1.2982496878763399	1.5514795194942181	-0.03410807584838775	-2.2319204380214503	1.4111760049104896	0.7077676737973007	-1.6031127416079958	0.7150414899989544	-0.49020295495647087	0.10872962355449266	-0.8271119213662544	0.9358833799160479	1.1756491987166797	-1.751726158697916	-0.5522849112744097	-1.8619623304905109	3.3338016953061542	-0.062029268365691816	0.3213464342071236	0.05510927456344157	0.6571081170011456	0.08938849377930667	-1.4663550704800388	0.13475686399471834	-1.3550878707675256	-1.0603842708793092	0.3275002403243806	-0.7551155834187481	0.6213404936166712
squirrel2	-0.9898160275338561	0.3304986728829244	-0.14530164982026567	-1.9736091667961986	0.8498152639743763	-0.13471010981140713	-0.4288215512161082	1.3208550902721885	0.10715197811471577	-0.4018121523126932	0.634036067325856	0.8941912718361565	-0.41966567954068784	-0.8026100195787239	-0.9250389983040986	-1.0749718628007692	-0.31122033726671255	0.2640969981441828	-0.33081498723785985	-0.441607660138685	0.10883455414853954	-0.8812262924962325	0.6016166495524349	-0.10985113217103945	0.3950413359127308	1.1715700639933788	0.4855370514728989	-0.4132801919963519	0.21263745927401373	0.13194613681550654	-0.21745635722155043	-1.0603842708793092	-1.3550878707675256	3.40740300697311	-0.7375626279710378	-0.8604250547545742
tree3	-1.7277273759138836	0.6339256943833083	0.22681798471831402	-1.0921372272141003	1.850203121347368	1.409118758330104	0.1405844671159834	0.8150625427951428	0.6098258194874261	0.49031296350629544	-0.1277498414919897	5.006191540715295	0.930550515740261	-0.4058070641287663	-0.6611287193028977	-0.09166558664647653	-0.44755601448219334	0.6364623331783017	0.239192698123293	1.5233444539797438	0.7003869296774341	-0.7006276638572194	0.3608526817959333	1.1271385124535658	-0.6073157467009891	2.5973725364885727	0.8343285225301069	0.20684911276168902	1.815949306517425	0.6046486344337267	-0.043020185265121115	0.3275002403243806	3.40740300697311	-1.3550878707675256	0.6051217818973593	-0.5841882740769436
seabird3	-2.558308977198587	0.3397434673184655	-0.35679480686484155	-0.2245973290454143	-0.022855489995679396	2.1356332309250283	-0.4382043049837989	0.626013452497675	0.48359088274896417	1.9427581269901748	0.6590039942503533	0.6451572781210531	2.0472621417864776	0.4986680764217208	-0.2576983981241691	-0.8054647016486645	1.0020207673606933	0.5771364669524954	0.5147281290916083	-0.42430882025875954	1.9018388850508765	1.0822727427740753	-0.3801891119454922	-0.7666751229809007	-0.2554213793381491	1.2863760258639974	1.2673031965573403	-0.3698237377356804	0.9850401865382766	0.03006076417756158	2.0134322945789855	-0.7551155834187481	-0.7375626279710378	0.6051217818973593	-1.3550878707675256	-0.6993608442753958
shelves3	-0.17671603556569232	0.04858440636345396	-1.0215109612464122	-0.428980653009832	-0.6957606099387157	-0.14467592431659432	0.39148240733703127	-0.6855699902224341	0.8258869801032683	-0.7527478502265443	-0.42650694590532395	-0.6590530389313057	0.49078501872012786	-1.062505838347417	0.30223870845021356	-0.13530558059396972	2.048739889825661	-0.22178572049912554	0.1810870788529934	0.06025714685354316	-1.205180313585567	0.01259169813614708	-0.585806689178553	0.3160384560545104	-0.44775444029814004	-0.2225528828393694	-0.8080420837980775	0.7393244127515615	-0.3134619810355504	-0.36352827359747486	-0.37420599526498716	0.6213404936166712	-0.8604250547545742	-0.5841882740769436	-0.6993608442753958	-1.3550878707675256
