# Supplementary material for: Infants have rich visual categories in ventrotemporal cortex at 2 months of age
Source: Nat Neurosci. 2026 Feb 2;29(3):693–702. doi: 10.1038/s41593-025-02187-8 (PMC12971487; doi:10.1038/s41593-025-02187-8)
Supplement: Supplementary file 16 — One .csv file for each RSM plot from seven layers of self-supervised AlexNet. [file 41593_2025_2187_MOESM16_ESM.zip › ODoherty_ED_Fig7/alexnet_self-supervised_layer-conv3_rdm.csv]

	fence1	dishware2	shoppingcart3	towel2	towel1	food2	tree2	fence3	dishware3	crab3	towel3	tree1	crab2	cat2	dishware1	cat1	shelves2	seabird2	fence2	rubberduck2	seabird1	food3	shoppingcart1	rubberduck1	cat3	squirrel3	squirrel1	shelves1	food1	shoppingcart2	crab1	rubberduck3	squirrel2	tree3	seabird3	shelves3
fence1	-2.13841214426002	-1.1420713187430191	1.1465974361306681	1.02507061499086	-0.5567032611426334	-1.9595897833050573	1.148823669446375	-0.5085287383812925	-0.9731154746694076	-1.407950666941067	0.4556390139662451	-0.4435064632391161	-1.2485771673770973	0.3135344848169028	-0.5664961374920117	0.6509099471819754	1.4320510288779862	-0.6782123439042717	1.2830325635207767	-1.0283410301639446	-0.6016374179247886	-0.2181939696358056	-0.16554532807148128	-0.6152581663144009	0.6624509230576775	-0.6776212927111279	-0.34728302901072083	0.6364726909722216	-1.3192557729940584	0.3459657520446281	-1.474725783641295	-1.2067051326467497	-0.3246536519272383	-0.627728026220965	-1.6626368213755394	2.663365240216424
dishware2	-1.1420713187430191	-2.13841214426002	-0.35522968146130696	-0.5098326866941344	0.16477883192527376	0.5112787877677607	-0.7427076154545446	-0.9922405235917632	1.0957217601274156	-0.36698054309291983	-0.49905895457730254	0.5093393427843305	-0.6854436809821257	-0.9623801760897326	-0.26997435716716683	-0.11897290715939106	-1.0013901445255897	-0.4861434005672501	-1.5297400424401346	-0.8606720371836682	-0.8321448486554679	0.7708404723287691	0.008747334355896669	-0.23253667768783728	0.09511902963944213	0.5282676860008776	0.17915917641167872	-0.7859805154415326	-0.11188839540638475	-0.0912380592068492	0.12377723602899642	-0.4159764693735927	0.9158825567121595	0.41452017791135803	-1.0673459333470607	-0.8023165427672933
shoppingcart3	1.1465974361306681	-0.35522968146130696	-2.13841214426002	0.49453709565596554	-0.9443091952425714	-0.9515983215815299	1.1751306791282616	0.6413012676434507	-0.5151915993032331	0.3079146471737267	0.7853016173694626	-0.3579644178203512	0.05556203150181753	0.804810669483493	0.165150299730728	1.4709634990050005	0.9276067871448634	-0.5231216756272377	-0.4129762742913604	-0.6804009169182879	0.09825929588859852	0.5508574246817755	1.4979524851582855	-0.8083592544050588	0.21636675685005438	-0.017581042579712648	0.3410005620944983	0.902198652668394	-0.13692352226178067	1.986073522281446	-0.29822569151927614	-1.751062303804059	0.07197040953086581	0.40971190843150795	-0.4744288502394207	1.1311457890781487
towel2	1.02507061499086	-0.5098326866941344	0.49453709565596554	-2.13841214426002	-0.5143731192803117	-0.8407737272219408	-0.41300303228103297	-1.1067427021921192	0.04210686320798928	-0.5510523912292983	0.810588164530776	-0.46718610834650376	-0.978056637125656	-0.5221178722018089	0.8637789412753569	-0.027725573560282126	-0.4573322246225109	-1.6810793621974396	-0.6291258098059245	-1.3437206651167877	0.1296717107627702	0.2568316005284189	-1.1192823119285131	0.16678380094880446	-0.2966151163279472	-0.624909001500949	-0.49726183319003403	-0.8777677980875463	-0.7442910833607881	0.7428686004150493	-0.9306912364594216	-1.1746974329714033	-0.8725045732373192	-0.22125008414048905	-0.8382046389021999	1.2878736013309409
towel1	-0.5567032611426334	0.16477883192527376	-0.9443091952425714	-0.5143731192803117	-2.13841214426002	-1.3110380799126924	-0.8596117922993197	-0.59594525517249	-1.3262792200014013	-1.052876600832821	-0.7711997783124406	1.8628704820700877	-0.8847553880417052	-0.2828502287038549	-1.6657530187333138	-0.4950065100767879	-1.3536464224415372	-1.2896432908908138	-1.423937463546908	-0.398344144521772	-0.10820468254462813	0.1954125188003249	0.7406691935159143	-0.4571131002835128	0.9629530591891442	1.144642980306554	-0.09192307967544884	-1.257843528028445	-0.7831076489405965	-0.5264157957404157	-0.5902953407722212	-1.4896205237937263	1.2333318191546148	1.2143322494130515	-1.283474235492202	-1.5380953123634131
food2	-1.9595897833050573	0.5112787877677607	-0.9515983215815299	-0.8407737272219408	-1.3110380799126924	-2.13841214426002	-0.07809851529939894	1.0078580482317552	1.9028155050144235	2.5543468381716097	0.10403788165593315	-0.10904430930515466	0.9387637608747299	-0.5282335542921736	-0.5398483774170372	-0.21285177798705768	0.5383125164737128	0.3631179975228902	-0.060824984189255075	0.49603716816736576	-0.624272710183084	0.8911383941836176	-0.8208858466219676	-0.5763577116036527	-1.2524582390292367	0.3158052987121959	0.5684230522878172	0.25607879292733393	1.8485598580533216	0.0007884834224372334	0.9214598901167509	0.4841764656321403	-0.29743975468027606	0.8606684479268831	1.2919602048879937	-0.4613265528807417
tree2	1.148823669446375	-0.7427076154545446	1.1751306791282616	-0.41300303228103297	-0.8596117922993197	-0.07809851529939894	-2.13841214426002	1.8552332002080238	0.5933932264819451	0.8304748430116948	3.380038483460777	0.8164513541960223	0.7186408048821267	0.4581835870828425	-0.4644713407573738	0.9859712987762003	3.625278241003225	0.1269672257764926	0.7601346450026223	-0.3648366371427496	-0.3996384306978641	0.9807746936161543	0.13749500678847865	-0.4376270917649372	0.06915677055978402	0.03881501779528881	1.0247312098512007	4.574907333338347	-0.1845874680899029	1.2515622258631065	-0.034999994786094196	-0.9193937610566836	0.8088839351126607	0.8628504199478052	-0.06846082577554057	1.6958049271468922
fence3	-0.5085287383812925	-0.9922405235917632	0.6413012676434507	-1.1067427021921192	-0.59594525517249	1.0078580482317552	1.8552332002080238	-2.13841214426002	-0.5987581714907825	1.7586587890653715	1.0912506650209668	0.342113662325177	1.1643171958064227	-0.6655099204689303	-0.4160360808259764	-0.05556287504284265	2.533579025009744	0.5176949523255758	1.7829650802326331	-0.2052562774423285	-0.7390295194541366	0.8024541513077675	0.14555760084535843	-0.8971595236989989	-1.209032460867908	0.2664103415735803	-0.08619607450333948	1.7933517851829885	2.0883874804826625	0.4630221176243329	0.5165719642747064	-1.141340460085214	0.8273238751909773	1.1469083206279822	0.8506800172284933	0.6655577535138305
dishware3	-0.9731154746694076	1.0957217601274156	-0.5151915993032331	0.04210686320798928	-1.3262792200014013	1.9028155050144235	0.5933932264819451	-0.5987581714907825	-2.13841214426002	1.1281601856714385	-0.4414868377199785	0.06010204897243919	0.5836815832705854	-0.5499742339652303	0.5091743928433614	0.21080669889986361	0.06267288122530765	-0.7303265918588396	-0.6993011123157268	0.5983601478837944	-0.14121587084771897	1.8320962267639782	-0.5755216301593831	0.2681900958338196	-0.7005912833004414	-0.29873524701830456	0.6387603519088273	1.03550047701636	1.3585104734704423	0.4998075276223353	0.07434051582036627	1.4349429100635094	-0.17084421770924282	0.11546278336946955	0.28140814998162345	-0.37237081185392357
crab3	-1.407950666941067	-0.36698054309291983	0.3079146471737267	-0.5510523912292983	-1.052876600832821	2.5543468381716097	0.8304748430116948	1.7586587890653715	1.1281601856714385	-2.13841214426002	1.0291151075533367	1.0918548613286208	2.0626688265948427	-0.09400140491355279	-0.1558525642723898	0.3924352908389385	0.8383431241710437	0.8213004070103405	0.6785773175483399	-0.093835300191611	0.31188416051685025	1.4607172259066477	0.09924461070628751	-0.5252427589788539	-1.0345847999479412	0.1696890059237299	0.3532522029464537	0.2871537354416173	2.530324953737566	-0.010589469069502297	1.652501142934154	-0.8150498166282492	-0.01717385901312875	0.9492112183819239	2.3193611669743257	-0.33050633912802224
towel3	0.4556390139662451	-0.49905895457730254	0.7853016173694626	0.810588164530776	-0.7711997783124406	0.10403788165593315	3.380038483460777	1.0912506650209668	-0.4414868377199785	1.0291151075533367	-2.13841214426002	0.9792972670582001	0.04939233462358598	-0.3953077828397976	-0.9997263550578073	0.6131083823877698	1.4762596407662285	-0.5990293441469436	1.0460964691771886	-0.6913803143241102	-0.5212480180662219	-0.054506160588529896	0.23985566090898022	-0.8749382642858257	0.14681398300245058	-0.39677951746208395	0.705848707310859	1.16065757682445	-0.11669452917751473	0.7282245499970539	0.12429481231797805	-0.9722292513119833	0.7096640109406239	1.2194250050420004	0.31549857074105125	1.6445339497887845
tree1	-0.4435064632391161	0.5093393427843305	-0.3579644178203512	-0.46718610834650376	1.8628704820700877	-0.10904430930515466	0.8164513541960223	0.342113662325177	0.06010204897243919	1.0918548613286208	0.9792972670582001	-2.13841214426002	-0.029226987116609173	0.3344408283306947	-0.981055782876601	0.41451671636672405	-0.1846093608690542	-0.8196909721221064	-1.381724218523943	-0.8859816736095967	0.5016640970243862	-0.33670543589854623	0.6769982902991416	-0.13351747189356059	0.5330843554468868	0.9683627879896947	0.61592546231129	-0.09703945851067004	0.8097194989154429	0.37876473171198	0.49003911042846326	-1.0710396050967834	1.376851275806887	4.054270342301133	0.19397316218393784	-0.41164220090825665
crab2	-1.2485771673770973	-0.6854436809821257	0.05556203150181753	-0.978056637125656	-0.8847553880417052	0.9387637608747299	0.7186408048821267	1.1643171958064227	0.5836815832705854	2.0626688265948427	0.04939233462358598	-0.029226987116609173	-2.13841214426002	-0.694331330869096	-0.695099350595019	0.24190291032308472	0.5705273357170747	0.6838245384788275	-0.48441578204511837	0.49637772180075235	-0.2890400245184593	0.7830827956575558	0.23037954628293383	-0.031649000514334474	-0.6039471191205782	0.3843765102184933	0.06573484158426368	0.32037795134016384	1.048918033943778	0.07755662645588647	0.4698160271264557	-0.6472249140774754	0.6711904932575892	0.2855251221179861	1.5132634982944855	-0.2049227831550286
cat2	0.3135344848169028	-0.9623801760897326	0.804810669483493	-0.5221178722018089	-0.2828502287038549	-0.5282335542921736	0.4581835870828425	-0.6655099204689303	-0.5499742339652303	-0.09400140491355279	-0.3953077828397976	0.3344408283306947	-0.694331330869096	-2.13841214426002	0.07737848021677299	2.2360998669240004	-0.10996010548781177	-1.31907711037636	-0.9066181059003096	-0.38881644130517284	-0.6984866256628581	0.380800696876072	-0.19872853414956554	-1.3004158377016926	-0.2672432100677689	0.05165165163228376	1.1585575717701475	0.33040843023518435	-0.39975277396437064	0.1733987512095906	-0.5626188928068426	-1.9216006550209712	-0.5274763699640566	-0.1879821007481723	-0.16709686772013416	0.08184164087695737
dishware1	-0.5664961374920117	-0.26997435716716683	0.165150299730728	0.8637789412753569	-1.6657530187333138	-0.5398483774170372	-0.4644713407573738	-0.4160360808259764	0.5091743928433614	-0.1558525642723898	-0.9997263550578073	-0.981055782876601	-0.695099350595019	0.07737848021677299	-2.13841214426002	-0.09442060936296315	0.7063459869777107	-1.1949718379612342	-0.2546250164305797	-0.6007105293031947	-0.5145349815624427	1.5475053825724856	-1.193645934397908	-0.058844256815522716	-1.0702695615871172	-0.8490017455969768	-0.388999000212223	0.9922051995031765	-0.7348092488917716	-0.015281314027628024	-0.6404408999372304	-0.6186454874491517	-1.181932595917712	-1.1470312665230495	-0.6787367327386757	1.532591298022767
cat1	0.6509099471819754	-0.11897290715939106	1.4709634990050005	-0.027725573560282126	-0.4950065100767879	-0.21285177798705768	0.9859712987762003	-0.05556287504284265	0.21080669889986361	0.3924352908389385	0.6131083823877698	0.41451671636672405	0.24190291032308472	2.2360998669240004	-0.09442060936296315	-2.13841214426002	0.4569393778817922	-0.5833122478727018	-0.8931847943538338	-0.08802364738965053	-0.5680295242201435	1.8347064913153803	1.1793293951141917	-0.675003708825773	0.3219466116980254	1.239749467975283	1.4433122182082732	0.9982614077129289	0.9269211794878409	0.7375644348693801	-0.3146621835082832	-1.6062311684395072	-0.033076405184023536	0.6483322337406842	-0.6608346972307078	0.6699295170992996
shelves2	1.4320510288779862	-1.0013901445255897	0.9276067871448634	-0.4573322246225109	-1.3536464224415372	0.5383125164737128	3.625278241003225	2.533579025009744	0.06267288122530765	0.8383431241710437	1.4762596407662285	-0.1846093608690542	0.5705273357170747	-0.10996010548781177	0.7063459869777107	0.4569393778817922	-2.13841214426002	0.00434887492559602	1.294500620859878	-0.6837843263288046	-0.9819178384135525	0.7447271102959022	-0.7191222021017075	-1.1076562868960578	-0.8661278873226093	-0.49753995732777373	0.3083486741726219	3.9555821263178372	0.2583595681563241	0.7025626127572187	-0.20882336921627748	-1.0811183438176175	-0.3233201796616862	-0.10096169265599918	-0.022347784556773605	3.4581827732134336
seabird2	-0.6782123439042717	-0.4861434005672501	-0.5231216756272377	-1.6810793621974396	-1.2896432908908138	0.3631179975228902	0.1269672257764926	0.5176949523255758	-0.7303265918588396	0.8213004070103405	-0.5990293441469436	-0.8196909721221064	0.6838245384788275	-1.31907711037636	-1.1949718379612342	-0.5833122478727018	0.00434887492559602	-2.13841214426002	-0.37185467065558475	-0.9253573764535425	0.7370859476327242	-0.3318022047804421	-0.042506702089284885	-1.2880947361478534	-0.45016683831657583	-0.6642186343654791	-1.2904219789057076	-0.24849226480207623	0.49931353949308044	-0.5448718605306111	0.9164810584765984	-0.9617377289146999	-1.0529472738709056	-0.6915257042736938	0.36590720471994437	-0.753212953485184
fence2	1.2830325635207767	-1.5297400424401346	-0.4129762742913604	-0.6291258098059245	-1.423937463546908	-0.060824984189255075	0.7601346450026223	1.7829650802326331	-0.6993011123157268	0.6785773175483399	1.0460964691771886	-1.381724218523943	-0.48441578204511837	-0.9066181059003096	-0.2546250164305797	-0.8931847943538338	1.294500620859878	-0.37185467065558475	-2.13841214426002	-0.8306150520317972	-1.387692267931932	-0.6686993197083816	-1.0768020862477776	-1.1098126498149283	-1.2141330990002146	-0.963255291369722	-0.880683994887101	1.0312634518374697	-0.14482858965027307	-0.755507134559019	-1.3082992387495276	-0.013699973718203551	-0.452216076424572	-0.6520608083828316	-0.08358505154343625	0.44491851501973606
rubberduck2	-1.0283410301639446	-0.8606720371836682	-0.6804009169182879	-1.3437206651167877	-0.398344144521772	0.49603716816736576	-0.3648366371427496	-0.2052562774423285	0.5983601478837944	-0.093835300191611	-0.6913803143241102	-0.8859816736095967	0.49637772180075235	-0.38881644130517284	-0.6007105293031947	-0.08802364738965053	-0.6837843263288046	-0.9253573764535425	-0.8306150520317972	-2.13841214426002	-1.5330647047422354	0.4735541173106544	-0.39220937099745157	-0.11210843662160443	-1.1140883418761203	0.010050232323830965	1.0074864410045727	-0.4586431223332918	0.317049226542291	0.5384442686735491	-1.4823317345546927	-1.3014799202470497	0.14577176306270911	-0.19232465376472627	-0.4559131545406781	-0.7935821528238212
seabird1	-0.6016374179247886	-0.8321448486554679	0.09825929588859852	0.1296717107627702	-0.10820468254462813	-0.624272710183084	-0.3996384306978641	-0.7390295194541366	-0.14121587084771897	0.31188416051685025	-0.5212480180662219	0.5016640970243862	-0.2890400245184593	-0.6984866256628581	-0.5145349815624427	-0.5680295242201435	-0.9819178384135525	0.7370859476327242	-1.387692267931932	-1.5330647047422354	-2.13841214426002	-0.7084802760933729	0.41475099313550545	-0.3534208018301297	2.013944883013273	-0.08201901321885707	-0.32545635920062543	-0.9449143386116473	-0.0545349858580432	-0.425424448500292	0.9321727665282833	-1.3799708555011223	-0.05826131183377933	0.5852858797629353	0.8122527985140828	-0.8478133668382052
food3	-0.2181939696358056	0.7708404723287691	0.5508574246817755	0.2568316005284189	0.1954125188003249	0.8911383941836176	0.9807746936161543	0.8024541513077675	1.8320962267639782	1.4607172259066477	-0.054506160588529896	-0.33670543589854623	0.7830827956575558	0.380800696876072	1.5475053825724856	1.8347064913153803	0.7447271102959022	-0.3318022047804421	-0.6686993197083816	0.4735541173106544	-0.7084802760933729	-2.13841214426002	-0.39989855099883265	0.7573996579128638	-0.06129765447956758	-0.056552740475325436	0.31124185691540995	1.8416335170013205	1.5350846602815305	1.4368548846369562	0.2468730379330868	-0.30714633212669007	-0.0780092514696115	-0.35992472111689594	0.008703243398891367	0.9336906496436527
shoppingcart1	-0.16554532807148128	0.008747334355896669	1.4979524851582855	-1.1192823119285131	0.7406691935159143	-0.8208858466219676	0.13749500678847865	0.14555760084535843	-0.5755216301593831	0.09924461070628751	0.23985566090898022	0.6769982902991416	0.23037954628293383	-0.19872853414956554	-1.193645934397908	1.1793293951141917	-0.7191222021017075	-0.042506702089284885	-1.0768020862477776	-0.39220937099745157	0.41475099313550545	-0.39989855099883265	-2.13841214426002	-1.313404230925043	0.04150207879429972	1.2176283394378833	-0.5593619288634941	-0.5023455622873971	0.028598045090229292	0.7160068669813563	-0.05967282929673151	-1.8012781931780066	0.9767078485295726	1.3444354731168302	-0.14467134439641702	-0.245426614976447
rubberduck1	-0.6152581663144009	-0.23253667768783728	-0.8083592544050588	0.16678380094880446	-0.4571131002835128	-0.5763577116036527	-0.4376270917649372	-0.8971595236989989	0.2681900958338196	-0.5252427589788539	-0.8749382642858257	-0.13351747189356059	-0.031649000514334474	-1.3004158377016926	-0.058844256815522716	-0.675003708825773	-1.1076562868960578	-1.2880947361478534	-1.1098126498149283	-0.11210843662160443	-0.3534208018301297	0.7573996579128638	-1.313404230925043	-2.13841214426002	1.2913669208262	-0.2325614150741592	0.03240929645633272	-0.6983500314312566	-0.8825984000264067	-0.20077872424635895	-0.07142768055608555	1.3991218855245664	0.27013020759583467	0.4224726454262409	-0.38695370136800056	-0.266442236111607
cat3	0.6624509230576775	0.09511902963944213	0.21636675685005438	-0.2966151163279472	0.9629530591891442	-1.2524582390292367	0.06915677055978402	-1.209032460867908	-0.7005912833004414	-1.0345847999479412	0.14681398300245058	0.5330843554468868	-0.6039471191205782	-0.2672432100677689	-1.0702695615871172	0.3219466116980254	-0.8661278873226093	-0.45016683831657583	-1.2141330990002146	-1.1140883418761203	2.013944883013273	-0.06129765447956758	0.04150207879429972	1.2913669208262	-2.13841214426002	0.21164783342694884	0.598009442840641	-0.4282823497113672	-1.5265737258850496	0.5335061654965839	-0.24209584552472377	-0.27404956174449474	1.1658995390913045	0.33891988089263775	-0.414532093417197	-0.01494576802839238
squirrel3	-0.6776212927111279	0.5282676860008776	-0.017581042579712648	-0.624909001500949	1.144642980306554	0.3158052987121959	0.03881501779528881	0.2664103415735803	-0.29873524701830456	0.1696890059237299	-0.39677951746208395	0.9683627879896947	0.3843765102184933	0.05165165163228376	-0.8490017455969768	1.239749467975283	-0.49753995732777373	-0.6642186343654791	-0.963255291369722	0.010050232323830965	-0.08201901321885707	-0.056552740475325436	1.2176283394378833	-0.2325614150741592	0.21164783342694884	-2.13841214426002	0.6826806385594579	-0.4348226983008631	0.6686205069907276	0.4652707011176991	-0.009699095259201694	-0.5158318968123441	2.5705731307552937	1.9386846651988878	0.6339882488954564	-0.6035750297218934
squirrel1	-0.34728302901072083	0.17915917641167872	0.3410005620944983	-0.49726183319003403	-0.09192307967544884	0.5684230522878172	1.0247312098512007	-0.08619607450333948	0.6387603519088273	0.3532522029464537	0.705848707310859	0.61592546231129	0.06573484158426368	1.1585575717701475	-0.388999000212223	1.4433122182082732	0.3083486741726219	-1.2904219789057076	-0.880683994887101	1.0074864410045727	-0.32545635920062543	0.31124185691540995	-0.5593619288634941	0.03240929645633272	0.598009442840641	0.6826806385594579	-2.13841214426002	0.5002314762112048	-0.25589907883087654	0.8816114161997304	-0.6139054568871918	-1.033367526989911	1.2677719367078648	0.7297129199497021	1.312092512896582	-0.005407510151349421
shelves1	0.6364726909722216	-0.7859805154415326	0.902198652668394	-0.8777677980875463	-1.257843528028445	0.25607879292733393	4.574907333338347	1.7933517851829885	1.03550047701636	0.2871537354416173	1.16065757682445	-0.09703945851067004	0.32037795134016384	0.33040843023518435	0.9922051995031765	0.9982614077129289	3.9555821263178372	-0.24849226480207623	1.0312634518374697	-0.4586431223332918	-0.9449143386116473	1.8416335170013205	-0.5023455622873971	-0.6983500314312566	-0.4282823497113672	-0.4348226983008631	0.5002314762112048	-2.13841214426002	-0.21962786100809667	1.0969850571783484	-0.7702616423839472	-0.06585751111910639	-0.30253134916947644	-0.09376120709910965	-0.4912167082735101	1.9903334947745006
food1	-1.3192557729940584	-0.11188839540638475	-0.13692352226178067	-0.7442910833607881	-0.7831076489405965	1.8485598580533216	-0.1845874680899029	2.0883874804826625	1.3585104734704423	2.530324953737566	-0.11669452917751473	0.8097194989154429	1.048918033943778	-0.39975277396437064	-0.7348092488917716	0.9269211794878409	0.2583595681563241	0.49931353949308044	-0.14482858965027307	0.317049226542291	-0.0545349858580432	1.5350846602815305	0.028598045090229292	-0.8825984000264067	-1.5265737258850496	0.6686205069907276	-0.25589907883087654	-0.21962786100809667	-2.13841214426002	0.5379600937807092	1.016980336831398	-1.2813081478364212	0.9159331077862818	1.2619584792804384	1.901757318764358	-0.3304574760163912
shoppingcart2	0.3459657520446281	-0.0912380592068492	1.986073522281446	0.7428686004150493	-0.5264157957404157	0.0007884834224372334	1.2515622258631065	0.4630221176243329	0.4998075276223353	-0.010589469069502297	0.7282245499970539	0.37876473171198	0.07755662645588647	0.1733987512095906	-0.015281314027628024	0.7375644348693801	0.7025626127572187	-0.5448718605306111	-0.755507134559019	0.5384442686735491	-0.425424448500292	1.4368548846369562	0.7160068669813563	-0.20077872424635895	0.5335061654965839	0.4652707011176991	0.8816114161997304	1.0969850571783484	0.5379600937807092	-2.13841214426002	0.6156492962895855	-1.275804439011074	0.6605848796561795	1.1441467555123246	0.3445784605549024	1.2028849268165704
crab1	-1.474725783641295	0.12377723602899642	-0.29822569151927614	-0.9306912364594216	-0.5902953407722212	0.9214598901167509	-0.034999994786094196	0.5165719642747064	0.07434051582036627	1.652501142934154	0.12429481231797805	0.49003911042846326	0.4698160271264557	-0.5626188928068426	-0.6404408999372304	-0.3146621835082832	-0.20882336921627748	0.9164810584765984	-1.3082992387495276	-1.4823317345546927	0.9321727665282833	0.2468730379330868	-0.05967282929673151	-0.07142768055608555	-0.24209584552472377	-0.009699095259201694	-0.6139054568871918	-0.7702616423839472	1.016980336831398	0.6156492962895855	-2.13841214426002	-0.8880083899051473	0.10994529897216203	0.10693504016944178	0.8699357404473527	-0.4843769469429052
rubberduck3	-1.2067051326467497	-0.4159764693735927	-1.751062303804059	-1.1746974329714033	-1.4896205237937263	0.4841764656321403	-0.9193937610566836	-1.141340460085214	1.4349429100635094	-0.8150498166282492	-0.9722292513119833	-1.0710396050967834	-0.6472249140774754	-1.9216006550209712	-0.6186454874491517	-1.6062311684395072	-1.0811183438176175	-0.9617377289146999	-0.013699973718203551	-1.3014799202470497	-1.3799708555011223	-0.30714633212669007	-1.8012781931780066	1.3991218855245664	-0.27404956174449474	-0.5158318968123441	-1.033367526989911	-0.06585751111910639	-1.2813081478364212	-1.275804439011074	-0.8880083899051473	-2.13841214426002	-1.132187320494556	-1.0790439108270062	-1.229387544857601	-1.0198239164224376
squirrel2	-0.3246536519272383	0.9158825567121595	0.07197040953086581	-0.8725045732373192	1.2333318191546148	-0.29743975468027606	0.8088839351126607	0.8273238751909773	-0.17084421770924282	-0.01717385901312875	0.7096640109406239	1.376851275806887	0.6711904932575892	-0.5274763699640566	-1.181932595917712	-0.033076405184023536	-0.3233201796616862	-1.0529472738709056	-0.452216076424572	0.14577176306270911	-0.05826131183377933	-0.0780092514696115	0.9767078485295726	0.27013020759583467	1.1658995390913045	2.5705731307552937	1.2677719367078648	-0.30253134916947644	0.9159331077862818	0.6605848796561795	0.10994529897216203	-1.132187320494556	-2.13841214426002	3.4333032863100166	0.7265024091169836	-0.32874732608710117
tree3	-0.627728026220965	0.41452017791135803	0.40971190843150795	-0.22125008414048905	1.2143322494130515	0.8606684479268831	0.8628504199478052	1.1469083206279822	0.11546278336946955	0.9492112183819239	1.2194250050420004	4.054270342301133	0.2855251221179861	-0.1879821007481723	-1.1470312665230495	0.6483322337406842	-0.10096169265599918	-0.6915257042736938	-0.6520608083828316	-0.19232465376472627	0.5852858797629353	-0.35992472111689594	1.3444354731168302	0.4224726454262409	0.33891988089263775	1.9386846651988878	0.7297129199497021	-0.09376120709910965	1.2619584792804384	1.1441467555123246	0.10693504016944178	-1.0790439108270062	3.4333032863100166	-2.13841214426002	0.8972913220593935	-0.1466035931069529
seabird3	-1.6626368213755394	-1.0673459333470607	-0.4744288502394207	-0.8382046389021999	-1.283474235492202	1.2919602048879937	-0.06846082577554057	0.8506800172284933	0.28140814998162345	2.3193611669743257	0.31549857074105125	0.19397316218393784	1.5132634982944855	-0.16709686772013416	-0.6787367327386757	-0.6608346972307078	-0.022347784556773605	0.36590720471994437	-0.08358505154343625	-0.4559131545406781	0.8122527985140828	0.008703243398891367	-0.14467134439641702	-0.38695370136800056	-0.414532093417197	0.6339882488954564	1.312092512896582	-0.4912167082735101	1.901757318764358	0.3445784605549024	0.8699357404473527	-1.229387544857601	0.7265024091169836	0.8972913220593935	-2.13841214426002	-0.6603213983613971
shelves3	2.663365240216424	-0.8023165427672933	1.1311457890781487	1.2878736013309409	-1.5380953123634131	-0.4613265528807417	1.6958049271468922	0.6655577535138305	-0.37237081185392357	-0.33050633912802224	1.6445339497887845	-0.41164220090825665	-0.2049227831550286	0.08184164087695737	1.532591298022767	0.6699295170992996	3.4581827732134336	-0.753212953485184	0.44491851501973606	-0.7935821528238212	-0.8478133668382052	0.9336906496436527	-0.245426614976447	-0.266442236111607	-0.01494576802839238	-0.6035750297218934	-0.005407510151349421	1.9903334947745006	-0.3304574760163912	1.2028849268165704	-0.4843769469429052	-1.0198239164224376	-0.32874732608710117	-0.1466035931069529	-0.6603213983613971	-2.13841214426002
