# Supplementary material for: Infants have rich visual categories in ventrotemporal cortex at 2 months of age
Source: Nat Neurosci. 2026 Feb 2;29(3):693–702. doi: 10.1038/s41593-025-02187-8 (PMC12971487; doi:10.1038/s41593-025-02187-8)
Supplement: Supplementary file 16 — One .csv file for each RSM plot from seven layers of self-supervised AlexNet. [file 41593_2025_2187_MOESM16_ESM.zip › ODoherty_ED_Fig7/alexnet_self-supervised_layer-conv2_rdm.csv]

	fence1	dishware2	shoppingcart3	towel2	towel1	food2	tree2	fence3	dishware3	crab3	towel3	tree1	crab2	cat2	dishware1	cat1	shelves2	seabird2	fence2	rubberduck2	seabird1	food3	shoppingcart1	rubberduck1	cat3	squirrel3	squirrel1	shelves1	food1	shoppingcart2	crab1	rubberduck3	squirrel2	tree3	seabird3	shelves3
fence1	-1.5399862328498608	-1.2394762714406913	0.42365837789632305	0.49698697341052117	-0.9513984139573625	-2.446572777715055	0.2445615634729291	-1.5908141983694768	-1.2045918507538187	-2.3033195544487435	-0.5294194330465418	-0.6420176603693759	-1.9648538438917356	-0.11796249215989871	-1.1566993279963027	0.23895610705684037	0.15273839985091348	-1.838395912230781	-0.08690890678558816	-1.5349606911540632	-1.4263530796485808	-1.3629444000235584	-0.7379981018330919	-0.6787410067229922	0.2702368912766123	-0.7450349475597694	-0.8269339094973845	-0.2076542994851729	-2.019956365613751	-0.3869678175800476	-1.9028240057265977	-1.3248153632541484	-0.231773016020661	-0.6882921443084015	-2.2539285098413684	1.6036991228859896
dishware2	-1.2394762714406913	-1.5399862328498608	-0.6201336800299728	-1.0134703609329807	0.06279987825383099	0.6974882131781459	-0.5837246794201455	-0.21494854515504672	0.47638145024187006	0.05138088239717588	-0.503668047333567	0.5265725978976467	-0.21754397858209137	-0.8910272489402484	-0.5630384803378301	-0.07350319393899601	-0.5639121278887064	0.09709784777461464	-0.7956902185376854	-0.7184104910928772	-1.203676245215795	0.8599151143531686	-0.12473870049741169	-0.5265162824006123	-0.1385038220996161	0.5736491577006866	0.13366243075395245	-0.4748851322628109	0.07139189060023654	-0.3000698696071299	0.4337130083662546	-0.7076583173538648	0.714130547360792	0.5815458166013879	-0.5328264343281889	-0.7658212309513578
shoppingcart3	0.42365837789632305	-0.6201336800299728	-1.5399862328498608	-0.5306859047502154	-1.0346837793389525	-0.8358025939383761	1.0724105466235099	0.303535939768648	-0.6467723579209926	-0.23729571825160278	0.7465909083210411	-0.661227150217923	-0.25518225880491263	0.23784226499038308	-0.40018718374575113	0.6145546265737122	0.7010841312854135	-0.6801553381517013	-0.1072582754640486	-0.6170788396081704	-0.3681257739641928	-0.22865373003811496	0.7361595822177377	-1.3521313096782217	-0.36218285123624555	0.20616576936538963	0.02434964834542764	0.8769758022737656	-0.39354276568149177	0.8886811777985317	-0.5106371979475237	-1.6744100655471799	0.18816389886014656	0.44856140002151107	-0.15092453041423434	0.6806319681110374
towel2	0.49698697341052117	-1.0134703609329807	-0.5306859047502154	-1.5399862328498608	-0.3782959785818344	-1.248543636983759	-0.4660506158274441	-1.1097885487940802	-0.8065638876284662	-0.7409654094252202	-0.08540087332946777	-0.7559651022905542	-1.1587013899191188	-1.2404793260193754	-0.6471478528827135	-0.506249914639267	-0.5775229165926279	-1.8384191757902204	-0.22919554181270255	-1.8171168020654411	-0.6644598322037428	-1.0228733931811094	-1.45396505844142	-0.5222297110401354	-1.0348599654348196	-0.7076922803094214	-1.0086480633171881	-0.8026804140242302	-1.2707691635780518	-0.05030562539444743	-1.2043505296702974	-1.582965161376055	-1.122920479736848	-0.6774645973460551	-1.0460768011266972	0.37521855007589605
towel1	-0.9513984139573625	0.06279987825383099	-1.0346837793389525	-0.3782959785818344	-1.5399862328498608	-0.49042997296647095	-0.5120480212573181	0.053154927806573195	-1.054455167188516	-0.6543233811865536	-0.7241043184242169	1.227900838656279	-0.27452763296473465	-0.09010199993966758	-1.4473524102393749	-0.5564942123798704	-0.7547223656818384	-0.8360386253967654	-0.69527107735248	-0.48032742125202316	-0.48440336342739915	-0.1223577683832425	0.05332797835853558	-0.6707672913686183	0.1616148249646036	0.8236794103030124	-0.19553758939894877	-0.6685190253759672	-0.28033605239590115	-0.5312307666064187	-0.5818644830330563	-1.5989523096835163	0.9263696130201945	1.1739602308375663	-0.793984878598827	-1.1909689834233976
food2	-2.446572777715055	0.6974882131781459	-0.8358025939383761	-1.248543636983759	-0.49042997296647095	-1.5399862328498608	0.9458747830949282	1.8247822682517083	1.1276581597943085	2.4857005678741495	0.7198322658397511	0.31841816474001305	1.3777396754093099	-0.4906168993967738	-0.8494071251875835	0.30930803868350915	1.1840642736248217	0.9604734958222783	0.7167490733681088	-0.16022755596342983	-0.27971530822078045	0.9102728986997279	-0.23217447218014134	-0.5874313029035729	-0.7484011708617281	0.9990838738104942	0.509864155106887	1.2268267946065972	1.8396540186600643	-0.022010175048660853	1.266808897224314	-0.1303267737863814	0.45396765321163307	1.5710762508965337	1.5811547069024696	-0.2710188882836546
tree2	0.2445615634729291	-0.5837246794201455	1.0724105466235099	-0.4660506158274441	-0.5120480212573181	0.9458747830949282	-1.5399862328498608	2.380379906728978	1.0426048651023085	1.4548781215105626	4.380779069795692	1.2692067797627087	1.1088923240398378	0.4167249506848026	-0.2097701694681925	1.0938525943209145	4.773369149191898	0.05857774159468841	1.3595269281612405	0.2980430457270591	-0.49125426152287854	1.2238507782079178	0.30359820855749664	-0.4992764367728781	-0.24250806999521157	0.44452800957471245	1.1809754869677573	5.472094834324277	0.42479509428241496	0.9705087648553975	0.5535667539052718	-0.5658998622155297	1.1920215104969893	1.2869779466491182	0.5435940001815164	2.37019915679468
fence3	-1.5908141983694768	-0.21494854515504672	0.303535939768648	-1.1097885487940802	0.053154927806573195	1.8247822682517083	2.380379906728978	-1.5399862328498608	-0.1828771729356288	1.7615893056862908	1.7046997482726198	0.9879952342046343	1.4511627954459272	-0.5044893306843296	-0.6804225484882936	0.3736505829031218	2.0484561786979665	0.40514399999048245	1.7907768207559915	-0.04065990659896644	-0.5849495427675031	0.6724409586270266	0.5539978763736882	-0.6076935085968515	-0.5817142953755567	1.0139441855519085	0.41684788426449493	2.207348262147005	1.7651388826306047	0.3160919762495122	0.6141593653834281	-1.2016735081960201	1.4830665279646427	1.9560643337828025	1.25800822507783	0.4055469968877494
dishware3	-1.2045918507538187	0.47638145024187006	-0.6467723579209926	-0.8065638876284662	-1.054455167188516	1.1276581597943085	1.0426048651023085	-0.1828771729356288	-1.5399862328498608	0.6546215626596688	-0.09309973707543519	-0.1825820246985738	0.6385202204745463	-0.5851645822715847	-0.058185742347818585	0.1572365568230347	0.5302227148842695	-0.7370436059781827	-0.30108250473554543	0.01447459565233822	-0.456672775164376	1.46912588095213	-0.4511053921852622	-0.7179611327775414	-0.8143670720585404	-0.018637981913517104	0.45652715672238153	1.5120492538714183	0.9338203605169356	-0.07974642635210746	0.016477655807303877	0.35477447162994785	-0.050388252370060456	-0.015305793186180429	0.13898676560485676	-0.19743522109575531
crab3	-2.3033195544487435	0.05138088239717588	-0.23729571825160278	-0.7409654094252202	-0.6543233811865536	2.4857005678741495	1.4548781215105626	1.7615893056862908	0.6546215626596688	-1.5399862328498608	1.1258712294204902	0.9083376530556163	1.5534730533906769	0.06215114736393137	-0.5516645281101287	0.4286378463130403	0.8310523331995507	0.8951143325267141	1.2025668645347183	-0.4354948354045837	0.11072026720853644	1.1660158274805348	-0.08995277155295658	-0.820423813149144	-0.9132512269894203	0.651806484467461	0.40027443261138945	1.2597409585964212	2.1637637833317873	-0.5096266073065344	1.4015309070155701	-0.7476183257264002	0.06733708001772333	1.2313006642853668	2.3114197348767456	-0.3415853483274207
towel3	-0.5294194330465418	-0.503668047333567	0.7465909083210411	-0.08540087332946777	-0.7241043184242169	0.7198322658397511	4.380779069795692	1.7046997482726198	-0.09309973707543519	1.1258712294204902	-1.5399862328498608	0.8325868195103637	0.4731204094842166	0.09700538647416004	-0.7436743066636466	0.7212450574332483	2.554392630898236	-0.20543466071013555	1.079789545163853	-0.17904334918821635	-0.7719619968830176	0.44102141329270184	0.35322489703919646	-1.0779454014259526	-0.18972239178799108	0.15541270650520306	0.4280401403366305	2.8185585600914616	0.1878319808349272	0.5336092888003116	0.05103238892255509	-0.9526330295218847	0.9279867469369085	1.070129535086102	0.6203732932496048	1.6680728213319351
tree1	-0.6420176603693759	0.5265725978976467	-0.661227150217923	-0.7559651022905542	1.227900838656279	0.31841816474001305	1.2692067797627087	0.9879952342046343	-0.1825820246985738	0.9083376530556163	0.8325868195103637	-1.5399862328498608	0.32043498325928577	0.1714119666878511	-0.865299243980764	0.19705917060252265	0.32775564201394064	-0.5509063582324576	-0.6082710433226752	-0.8195979194328465	0.2830450697670066	-0.10051255224064772	0.6038718064671917	-0.5039342073539783	0.2539973915664363	1.194243745413302	0.3576299354142262	0.7363134274668738	0.8188701919936158	0.022267779119800258	0.3904110980720375	-0.9101172779927695	1.5280712763799877	3.7445924246720037	0.6614158289440214	-0.46047935182364036
crab2	-1.9648538438917356	-0.21754397858209137	-0.25518225880491263	-1.1587013899191188	-0.27452763296473465	1.3777396754093099	1.1088923240398378	1.4511627954459272	0.6385202204745463	1.5534730533906769	0.4731204094842166	0.32043498325928577	-1.5399862328498608	-0.6751899150522751	-0.7128445018981291	0.14033392141289353	0.9810056671764019	0.2965329410439917	0.25439907361439745	0.3434888333409204	-0.5198901858635312	0.6730816646434082	0.01079137094275406	-0.22024125708990197	-0.27328255067109225	0.95898379556124	0.2358645038366815	1.2318776082072507	1.0223862220000548	-0.5497003356670438	0.5956447357390012	-0.5564186327846694	0.7431157779984585	0.9099389747861911	1.613177450276937	-0.1314536933497504
cat2	-0.11796249215989871	-0.8910272489402484	0.23784226499038308	-1.2404793260193754	-0.09010199993966758	-0.4906168993967738	0.4167249506848026	-0.5044893306843296	-0.5851645822715847	0.06215114736393137	0.09700538647416004	0.1714119666878511	-0.6751899150522751	-1.5399862328498608	-0.5865583448027469	1.7460074911222825	-0.1736099811371739	-1.1973539447414925	-0.7818529939078115	-0.8396109216953184	-0.6071642138714027	0.23177075501997066	-0.21699630316570356	-1.4560111078275007	-0.49845982375470327	0.16399629250490977	0.8426595650820153	0.37710458662976	-0.3058338002370671	-0.4860946407926699	-0.25599869661783176	-1.5296932062480173	-0.4196279273579963	-0.3201675935622731	0.5500374937279439	-0.5373622630965565
dishware1	-1.1566993279963027	-0.5630384803378301	-0.40018718374575113	-0.6471478528827135	-1.4473524102393749	-0.8494071251875835	-0.2097701694681925	-0.6804225484882936	-0.058185742347818585	-0.5516645281101287	-0.7436743066636466	-0.865299243980764	-0.7128445018981291	-0.5865583448027469	-1.5399862328498608	-0.21666669573928363	0.5117741139863339	-1.3310858151900589	-0.5476883768649154	-0.38812196223538764	-1.1029051195912953	0.4088051373376562	-0.9086900838689915	-0.8440850572742382	-1.26088749327937	-0.7201460430575742	-0.3608410537289068	0.7661342552056702	-0.7547178356696366	-0.9156797013534581	-0.9952227565196504	-0.8373821654826283	-0.9175387794635136	-0.7886282732776463	-0.6023367414085434	0.5151079582726934
cat1	0.23895610705684037	-0.07350319393899601	0.6145546265737122	-0.506249914639267	-0.5564942123798704	0.30930803868350915	1.0938525943209145	0.3736505829031218	0.1572365568230347	0.4286378463130403	0.7212450574332483	0.19705917060252265	0.14033392141289353	1.7460074911222825	-0.21666669573928363	-1.5399862328498608	0.4834800048907774	-0.5008505230026102	-0.17344334716803633	0.03800107537181861	-0.6303699266242518	1.3796411979972143	0.7290723134637448	-1.0500532652226593	-0.2429759452609905	1.4666589834409598	1.054814845036095	1.0365377081526213	1.358408574667584	0.11042594010172678	0.012176421395226525	-1.2912487221562108	0.13600363488356318	0.9431224300554687	-0.040253492264527665	0.495128993988443
shelves2	0.15273839985091348	-0.5639121278887064	0.7010841312854135	-0.5775229165926279	-0.7547223656818384	1.1840642736248217	4.773369149191898	2.0484561786979665	0.5302227148842695	0.8310523331995507	2.554392630898236	0.32775564201394064	0.9810056671764019	-0.1736099811371739	0.5117741139863339	0.4834800048907774	-1.5399862328498608	-0.018307251534835266	1.4185895438346026	-0.346519036742785	-0.9758376777337887	0.9361656118026523	-0.19798331327431298	-0.8708856766826003	-0.7442772434434789	0.0007705932738005447	0.5816959877197593	4.510434296207164	0.4511710618280335	0.5340679972885852	0.2008021662445705	-0.6286765563491666	0.2671931386366381	0.5768025154662166	0.37505397797974827	3.234065227028758
seabird2	-1.838395912230781	0.09709784777461464	-0.6801553381517013	-1.8384191757902204	-0.8360386253967654	0.9604734958222783	0.05857774159468841	0.40514399999048245	-0.7370436059781827	0.8951143325267141	-0.20543466071013555	-0.5509063582324576	0.2965329410439917	-1.1973539447414925	-1.3310858151900589	-0.5008505230026102	-0.018307251534835266	-1.5399862328498608	-0.3606914954157491	-0.8984478134778454	0.11896069105304607	-0.4130122585527057	-0.09718341566852692	-1.2569970433000992	-0.12562311182629296	-0.11899166226827977	-0.7579604259019727	-0.13117084855858543	0.2185923999220468	-0.8295668066612311	0.42498648047098964	-0.9626116908034549	-0.3674663821664665	-0.13715056709262058	0.38101871260241627	-0.651682434529925
fence2	-0.08690890678558816	-0.7956902185376854	-0.1072582754640486	-0.22919554181270255	-0.69527107735248	0.7167490733681088	1.3595269281612405	1.7907768207559915	-0.30108250473554543	1.2025668645347183	1.079789545163853	-0.6082710433226752	0.25439907361439745	-0.7818529939078115	-0.5476883768649154	-0.17344334716803633	1.4185895438346026	-0.3606914954157491	-1.5399862328498608	-0.5949387321418894	-1.271454596082627	-0.6359718656339365	-0.5734168895424379	-0.8740901428175692	-0.6299782921091079	-0.09181885912046416	-0.4900304203684688	1.6645997803088348	0.5506165294046237	-0.38686437574012705	-0.43680648488640533	-0.279123793634657	0.12230101602002479	0.055953363136390245	0.29786496278903246	0.5769873561872363
rubberduck2	-1.5349606911540632	-0.7184104910928772	-0.6170788396081704	-1.8171168020654411	-0.48032742125202316	-0.16022755596342983	0.2980430457270591	-0.04065990659896644	0.01447459565233822	-0.4354948354045837	-0.17904334918821635	-0.8195979194328465	0.3434888333409204	-0.8396109216953184	-0.38812196223538764	0.03800107537181861	-0.346519036742785	-0.8984478134778454	-0.5949387321418894	-1.5399862328498608	-1.5478973288508886	-0.11372291107693093	-0.4755674908426743	-0.75029573829947	-1.2663155770462664	-0.0880947983624203	0.7309370747786712	0.23721526518841532	0.03341124324902815	-0.236381931998902	-1.2870853666987965	-1.518213168134627	-0.10602741287387629	0.32648762890708233	-0.5619814099472189	-0.8355855930456929
seabird1	-1.4263530796485808	-1.203676245215795	-0.3681257739641928	-0.6644598322037428	-0.48440336342739915	-0.27971530822078045	-0.49125426152287854	-0.5849495427675031	-0.456672775164376	0.11072026720853644	-0.7719619968830176	0.2830450697670066	-0.5198901858635312	-0.6071642138714027	-1.1029051195912953	-0.6303699266242518	-0.9758376777337887	0.11896069105304607	-1.271454596082627	-1.5478973288508886	-1.5399862328498608	-0.6332059576327085	-0.15336423255212064	-0.7996404736585484	1.1919693150179735	-0.25304277837226946	-0.6177925618902509	-0.9245681186246104	0.19815740472741672	-0.6140974695614535	0.36168674613035984	-1.7237627837484766	-0.26594812738531387	0.1376238465768337	0.7816727360581635	-1.2814812420588086
food3	-1.3629444000235584	0.8599151143531686	-0.22865373003811496	-1.0228733931811094	-0.1223577683832425	0.9102728986997279	1.2238507782079178	0.6724409586270266	1.46912588095213	1.1660158274805348	0.44102141329270184	-0.10051255224064772	0.6730816646434082	0.23177075501997066	0.4088051373376562	1.3796411979972143	0.9361656118026523	-0.4130122585527057	-0.6359718656339365	-0.11372291107693093	-0.6332059576327085	-1.5399862328498608	-0.45370975418499937	0.05712194646933656	-0.3718942763691946	0.3293207385166452	0.11801324720003478	1.7136877191771607	1.327574267348343	0.5197045372582675	0.7205968470401276	-0.9824306713622194	0.06670154788456704	-0.028785480529132195	0.37911027255607366	0.6022423453475362
shoppingcart1	-0.7379981018330919	-0.12473870049741169	0.7361595822177377	-1.45396505844142	0.05332797835853558	-0.23217447218014134	0.30359820855749664	0.5539978763736882	-0.4511053921852622	-0.08995277155295658	0.35322489703919646	0.6038718064671917	0.01079137094275406	-0.21699630316570356	-0.9086900838689915	0.7290723134637448	-0.19798331327431298	-0.09718341566852692	-0.5734168895424379	-0.4755674908426743	-0.15336423255212064	-0.45370975418499937	-1.5399862328498608	-1.268656468940002	0.044881113301888584	1.0574022597654	-0.23845761868732773	-0.07026231982534485	0.34841553202195896	0.09017504567057748	-0.5025492276447813	-1.607961767579876	1.0168486542728	1.1772284783864742	0.09753639229921078	-0.116691077887499
rubberduck1	-0.6787410067229922	-0.5265162824006123	-1.3521313096782217	-0.5222297110401354	-0.6707672913686183	-0.5874313029035729	-0.4992764367728781	-0.6076935085968515	-0.7179611327775414	-0.820423813149144	-1.0779454014259526	-0.5039342073539783	-0.22024125708990197	-1.4560111078275007	-0.8440850572742382	-1.0500532652226593	-0.8708856766826003	-1.2569970433000992	-0.8740901428175692	-0.75029573829947	-0.7996404736585484	0.05712194646933656	-1.268656468940002	-1.5399862328498608	0.5277654461613251	-0.5672885502950998	-0.5422526463949102	-0.750167967521221	-1.1188013657816533	-0.8306562862232055	-0.447315527008485	-0.06654373420664612	0.22269003611159943	0.22844459287383054	-0.8157558072425768	-0.7796983657515425
cat3	0.2702368912766123	-0.1385038220996161	-0.36218285123624555	-1.0348599654348196	0.1616148249646036	-0.7484011708617281	-0.24250806999521157	-0.5817142953755567	-0.8143670720585404	-0.9132512269894203	-0.18972239178799108	0.2539973915664363	-0.27328255067109225	-0.49845982375470327	-1.26088749327937	-0.2429759452609905	-0.7442772434434789	-0.12562311182629296	-0.6299782921091079	-1.2663155770462664	1.1919693150179735	-0.3718942763691946	0.044881113301888584	0.5277654461613251	-1.5399862328498608	0.04568062581292779	-0.1343104797892549	-0.611600039192415	-1.0013934339186863	-0.25881574125781914	-0.2497904003765134	-0.7282391309326601	1.2577108825026297	0.2585018343419336	-0.13130940199841715	-0.251093578234455
squirrel3	-0.7450349475597694	0.5736491577006866	0.20616576936538963	-0.7076922803094214	0.8236794103030124	0.9990838738104942	0.44452800957471245	1.0139441855519085	-0.018637981913517104	0.651806484467461	0.15541270650520306	1.194243745413302	0.95898379556124	0.16399629250490977	-0.7201460430575742	1.4666589834409598	0.0007705932738005447	-0.11899166226827977	-0.09181885912046416	-0.0880947983624203	-0.25304277837226946	0.3293207385166452	1.0574022597654	-0.5672885502950998	0.04568062581292779	-1.5399862328498608	0.28843784285915536	0.3558699853198301	1.2556304609407452	0.32069031588185787	0.16078694069181973	-0.284635547100737	2.2370312887187804	2.5283331360418533	0.9480313491425311	-0.5696761118697778
squirrel1	-0.8269339094973845	0.13366243075395245	0.02434964834542764	-1.0086480633171881	-0.19553758939894877	0.509864155106887	1.1809754869677573	0.41684788426449493	0.45652715672238153	0.40027443261138945	0.4280401403366305	0.3576299354142262	0.2358645038366815	0.8426595650820153	-0.3608410537289068	1.054814845036095	0.5816959877197593	-0.7579604259019727	-0.4900304203684688	0.7309370747786712	-0.6177925618902509	0.11801324720003478	-0.23845761868732773	-0.5422526463949102	-0.1343104797892549	0.28843784285915536	-1.5399862328498608	1.0425039669181593	0.01357944470528582	0.14269969373900024	-0.4382659183676456	-1.1748936982864606	0.9644636805323888	0.8187702409777564	1.0310253375270975	-0.4442756271189674
shelves1	-0.2076542994851729	-0.4748851322628109	0.8769758022737656	-0.8026804140242302	-0.6685190253759672	1.2268267946065972	5.472094834324277	2.207348262147005	1.5120492538714183	1.2597409585964212	2.8185585600914616	0.7363134274668738	1.2318776082072507	0.37710458662976	0.7661342552056702	1.0365377081526213	4.510434296207164	-0.13117084855858543	1.6645997803088348	0.23721526518841532	-0.9245681186246104	1.7136877191771607	-0.07026231982534485	-0.750167967521221	-0.611600039192415	0.3558699853198301	1.0425039669181593	-1.5399862328498608	0.7739712718180765	0.963731534245911	0.12233140386254042	0.052045927406350244	0.6994318624271141	0.9944501133971362	0.44587975206155916	2.631652447838177
food1	-2.019956365613751	0.07139189060023654	-0.39354276568149177	-1.2707691635780518	-0.28033605239590115	1.8396540186600643	0.42479509428241496	1.7651388826306047	0.9338203605169356	2.1637637833317873	0.1878319808349272	0.8188701919936158	1.0223862220000548	-0.3058338002370671	-0.7547178356696366	1.358408574667584	0.4511710618280335	0.2185923999220468	0.5506165294046237	0.03341124324902815	0.19815740472741672	1.327574267348343	0.34841553202195896	-1.1188013657816533	-1.0013934339186863	1.2556304609407452	0.01357944470528582	0.7739712718180765	-1.5399862328498608	0.1865501081211234	1.093369819771387	-1.0237680039342447	0.9300694644321559	1.7873573781957321	1.50359088379182	-0.520295695431791
shoppingcart2	-0.3869678175800476	-0.3000698696071299	0.8886811777985317	-0.05030562539444743	-0.5312307666064187	-0.022010175048660853	0.9705087648553975	0.3160919762495122	-0.07974642635210746	-0.5096266073065344	0.5336092888003116	0.022267779119800258	-0.5497003356670438	-0.4860946407926699	-0.9156797013534581	0.11042594010172678	0.5340679972885852	-0.8295668066612311	-0.38686437574012705	-0.236381931998902	-0.6140974695614535	0.5197045372582675	0.09017504567057748	-0.8306562862232055	-0.25881574125781914	0.32069031588185787	0.14269969373900024	0.963731534245911	0.1865501081211234	-1.5399862328498608	0.41082250096066125	-1.4997995166261242	0.7110217676739167	1.0921575674609916	0.19226071780027393	0.5454418440895912
crab1	-1.9028240057265977	0.4337130083662546	-0.5106371979475237	-1.2043505296702974	-0.5818644830330563	1.266808897224314	0.5535667539052718	0.6141593653834281	0.016477655807303877	1.4015309070155701	0.05103238892255509	0.3904110980720375	0.5956447357390012	-0.25599869661783176	-0.9952227565196504	0.012176421395226525	0.2008021662445705	0.42498648047098964	-0.43680648488640533	-1.2870853666987965	0.36168674613035984	0.7205968470401276	-0.5025492276447813	-0.447315527008485	-0.2497904003765134	0.16078694069181973	-0.4382659183676456	0.12233140386254042	1.093369819771387	0.41082250096066125	-1.5399862328498608	-1.032040571246848	0.19466595600519052	0.17813422545788155	0.864119415159182	-0.6231347322064501
rubberduck3	-1.3248153632541484	-0.7076583173538648	-1.6744100655471799	-1.582965161376055	-1.5989523096835163	-0.1303267737863814	-0.5658998622155297	-1.2016735081960201	0.35477447162994785	-0.7476183257264002	-0.9526330295218847	-0.9101172779927695	-0.5564186327846694	-1.5296932062480173	-0.8373821654826283	-1.2912487221562108	-0.6286765563491666	-0.9626116908034549	-0.279123793634657	-1.518213168134627	-1.7237627837484766	-0.9824306713622194	-1.607961767579876	-0.06654373420664612	-0.7282391309326601	-0.284635547100737	-1.1748936982864606	0.052045927406350244	-1.0237680039342447	-1.4997995166261242	-1.032040571246848	-1.5399862328498608	-0.923040859615043	-0.92259417717307	-1.3050154417699427	-0.8038554275761818
squirrel2	-0.231773016020661	0.714130547360792	0.18816389886014656	-1.122920479736848	0.9263696130201945	0.45396765321163307	1.1920215104969893	1.4830665279646427	-0.050388252370060456	0.06733708001772333	0.9279867469369085	1.5280712763799877	0.7431157779984585	-0.4196279273579963	-0.9175387794635136	0.13600363488356318	0.2671931386366381	-0.3674663821664665	0.12230101602002479	-0.10602741287387629	-0.26594812738531387	0.06670154788456704	1.0168486542728	0.22269003611159943	1.2577108825026297	2.2370312887187804	0.9644636805323888	0.6994318624271141	0.9300694644321559	0.7110217676739167	0.19466595600519052	-0.923040859615043	-1.5399862328498608	3.8300617128748122	0.48706871221802245	-0.31069339569095183
tree3	-0.6882921443084015	0.5815458166013879	0.44856140002151107	-0.6774645973460551	1.1739602308375663	1.5710762508965337	1.2869779466491182	1.9560643337828025	-0.015305793186180429	1.2313006642853668	1.070129535086102	3.7445924246720037	0.9099389747861911	-0.3201675935622731	-0.7886282732776463	0.9431224300554687	0.5768025154662166	-0.13715056709262058	0.055953363136390245	0.32648762890708233	0.1376238465768337	-0.028785480529132195	1.1772284783864742	0.22844459287383054	0.2585018343419336	2.5283331360418533	0.8187702409777564	0.9944501133971362	1.7873573781957321	1.0921575674609916	0.17813422545788155	-0.92259417717307	3.8300617128748122	-1.5399862328498608	1.271732425569218	-0.25759051973643754
seabird3	-2.2539285098413684	-0.5328264343281889	-0.15092453041423434	-1.0460768011266972	-0.793984878598827	1.5811547069024696	0.5435940001815164	1.25800822507783	0.13898676560485676	2.3114197348767456	0.6203732932496048	0.6614158289440214	1.613177450276937	0.5500374937279439	-0.6023367414085434	-0.040253492264527665	0.37505397797974827	0.38101871260241627	0.29786496278903246	-0.5619814099472189	0.7816727360581635	0.37911027255607366	0.09753639229921078	-0.8157558072425768	-0.13130940199841715	0.9480313491425311	1.0310253375270975	0.44587975206155916	1.50359088379182	0.19226071780027393	0.864119415159182	-1.3050154417699427	0.48706871221802245	1.271732425569218	-1.5399862328498608	-0.7805860257591943
shelves3	1.6036991228859896	-0.7658212309513578	0.6806319681110374	0.37521855007589605	-1.1909689834233976	-0.2710188882836546	2.37019915679468	0.4055469968877494	-0.19743522109575531	-0.3415853483274207	1.6680728213319351	-0.46047935182364036	-0.1314536933497504	-0.5373622630965565	0.5151079582726934	0.495128993988443	3.234065227028758	-0.651682434529925	0.5769873561872363	-0.8355855930456929	-1.2814812420588086	0.6022423453475362	-0.116691077887499	-0.7796983657515425	-0.251093578234455	-0.5696761118697778	-0.4442756271189674	2.631652447838177	-0.520295695431791	0.5454418440895912	-0.6231347322064501	-0.8038554275761818	-0.31069339569095183	-0.25759051973643754	-0.7805860257591943	-1.5399862328498608
