# Supplementary material for: Infants have rich visual categories in ventrotemporal cortex at 2 months of age
Source: Nat Neurosci. 2026 Feb 2;29(3):693–702. doi: 10.1038/s41593-025-02187-8 (PMC12971487; doi:10.1038/s41593-025-02187-8)
Supplement: Supplementary file 17 — Statistical source data comprising .csv files of the bootstrap distributions for all AlexNet model/brain comparisons (3 ages × 9 ROIs × 8 layers × 1,000 bootstraps for each model). [file 41593_2025_2187_MOESM17_ESM.zip]

Archive with 5 entries (4 files):
- ODoherty_ED_Fig8/
- ODoherty_ED_Fig8/dnn_results_alexnet-untrained_spearman_bootstrap-1000.csv
- ODoherty_ED_Fig8/dnn_results_alexnet-ipcl_spearman_bootstrap-1000.csv
- __MACOSX/ODoherty_ED_Fig8/._dnn_results_alexnet-ipcl_spearman_bootstrap-1000.csv
- ODoherty_ED_Fig8/dnn_results_alexnet-supervised_spearman_bootstrap-1000.csv
