# Supplementary material for: Infants have rich visual categories in ventrotemporal cortex at 2 months of age
Source: Nat Neurosci. 2026 Feb 2;29(3):693–702. doi: 10.1038/s41593-025-02187-8 (PMC12971487; doi:10.1038/s41593-025-02187-8)
Supplement: Supplementary file 17 — Statistical source data comprising .csv files of the bootstrap distributions for all AlexNet model/brain comparisons (3 ages × 9 ROIs × 8 layers × 1,000 bootstraps for each model). [file 41593_2025_2187_MOESM17_ESM.zip › ODoherty_ED_Fig8/dnn_results_alexnet-untrained_spearman_bootstrap-1000.csv]

roi	age	layer	corr	bootstrap
LO	twomonth	conv1	0.0705359969832795	0
LO	twomonth	conv2	0.0777394608847951	0
LO	twomonth	conv3	0.0583033538939197	0
LO	twomonth	conv4	0.0456210342105746	0
LO	twomonth	conv5	0.0329023372744823	0
LO	twomonth	fc6	0.0294147281562215	0
LO	twomonth	fc7	0.0309191531154801	0
V1	twomonth	conv1	0.0698921004132153	0
V1	twomonth	conv2	0.1405661917827481	0
V1	twomonth	conv3	0.1515170886104045	0
V1	twomonth	conv4	0.1610776833112994	0
V1	twomonth	conv5	0.1673466165495624	0
V1	twomonth	fc6	0.1580095643859977	0
V1	twomonth	fc7	0.1644824118022589	0
V2	twomonth	conv1	0.0684765069774858	0
V2	twomonth	conv2	0.1212132053746671	0
V2	twomonth	conv3	0.1277686934627365	0
V2	twomonth	conv4	0.1419828890137457	0
V2	twomonth	conv5	0.1390745324557201	0
V2	twomonth	fc6	0.1181597717255403	0
V2	twomonth	fc7	0.1210272398675493	0
V3	twomonth	conv1	0.0488316387076525	0
V3	twomonth	conv2	0.1477895239990886	0
V3	twomonth	conv3	0.1760467788434601	0
V3	twomonth	conv4	0.1839124719147093	0
V3	twomonth	conv5	0.1819485321862501	0
V3	twomonth	fc6	0.1659969148922258	0
V3	twomonth	fc7	0.1693853264096575	0
hV4	twomonth	conv1	0.0580160311865355	0
hV4	twomonth	conv2	0.1407908861064449	0
hV4	twomonth	conv3	0.1667990381144105	0
hV4	twomonth	conv4	0.1685053136344271	0
hV4	twomonth	conv5	0.1605450301078156	0
hV4	twomonth	fc6	0.1523147486604184	0
hV4	twomonth	fc7	0.1566408102625125	0
VO1	twomonth	conv1	0.0529228318731441	0
VO1	twomonth	conv2	0.0985500809309889	0
VO1	twomonth	conv3	0.1139394345136864	0
VO1	twomonth	conv4	0.1153394308423673	0
VO1	twomonth	conv5	0.1144150263009217	0
VO1	twomonth	fc6	0.1169378703638049	0
VO1	twomonth	fc7	0.1188530031449767	0
PHC	twomonth	conv1	0.0415949649658981	0
PHC	twomonth	conv2	0.0529232637930316	0
PHC	twomonth	conv3	0.057367239524413	0
PHC	twomonth	conv4	0.0612305229626009	0
PHC	twomonth	conv5	0.0582059319637393	0
PHC	twomonth	fc6	0.0581641797079477	0
PHC	twomonth	fc7	0.0581126372680395	0
FG2	twomonth	conv1	0.0435542015666934	0
FG2	twomonth	conv2	0.0435487305814517	0
FG2	twomonth	conv3	0.034793666470743	0
FG2	twomonth	conv4	0.0412242337291279	0
FG2	twomonth	conv5	0.0491075395335673	0
FG2	twomonth	fc6	0.0577194461971193	0
FG2	twomonth	fc7	0.0575426949809349	0
FG4	twomonth	conv1	0.1114469208251253	0
FG4	twomonth	conv2	0.1241169067961274	0
FG4	twomonth	conv3	0.1100030606323139	0
FG4	twomonth	conv4	0.1087630186353035	0
FG4	twomonth	conv5	0.1114556072139739	0
FG4	twomonth	fc6	0.1026228455146139	0
FG4	twomonth	fc7	0.0993270088264029	0
LO	twomonth	conv1	0.0983109412866101	1
LO	twomonth	conv2	0.0631167171113102	1
LO	twomonth	conv3	0.0331845249343151	1
LO	twomonth	conv4	0.026224807822645	1
LO	twomonth	conv5	0.0140056022408963	1
LO	twomonth	fc6	0.0181593757989768	1
LO	twomonth	fc7	0.0168265190172526	1
V1	twomonth	conv1	0.0649264614399321	1
V1	twomonth	conv2	0.1364909796530939	1
V1	twomonth	conv3	0.148527291158036	1
V1	twomonth	conv4	0.1579717474002922	1
V1	twomonth	conv5	0.1621350711869962	1
V1	twomonth	fc6	0.1522485209443352	1
V1	twomonth	fc7	0.1597305731732878	1
V2	twomonth	conv1	0.06583800436695	1
V2	twomonth	conv2	0.1177375460399605	1
V2	twomonth	conv3	0.1247908937850207	1
V2	twomonth	conv4	0.1369704587193167	1
V2	twomonth	conv5	0.1339880518961343	1
V2	twomonth	fc6	0.1147501481425225	1
V2	twomonth	fc7	0.1166030844598944	1
V3	twomonth	conv1	0.0402111896285477	1
V3	twomonth	conv2	0.1374337647853076	1
V3	twomonth	conv3	0.1637996904334184	1
V3	twomonth	conv4	0.172872839545721	1
V3	twomonth	conv5	0.1695955274215738	1
V3	twomonth	fc6	0.1527730636521538	1
V3	twomonth	fc7	0.1569886977363438	1
hV4	twomonth	conv1	0.0602585112513331	1
hV4	twomonth	conv2	0.141340288203344	1
hV4	twomonth	conv3	0.1605160434842545	1
hV4	twomonth	conv4	0.1605753124910391	1
hV4	twomonth	conv5	0.1509990247008985	1
hV4	twomonth	fc6	0.1415608552925603	1
hV4	twomonth	fc7	0.1457956858161948	1
VO1	twomonth	conv1	0.0447096832479511	1
VO1	twomonth	conv2	0.0731446971215779	1
VO1	twomonth	conv3	0.0832475432456788	1
VO1	twomonth	conv4	0.0869458812779405	1
VO1	twomonth	conv5	0.0896100111351346	1
VO1	twomonth	fc6	0.0914357844906926	1
VO1	twomonth	fc7	0.0949628422920116	1
PHC	twomonth	conv1	0.0404918415732249	1
PHC	twomonth	conv2	0.0539017063115133	1
PHC	twomonth	conv3	0.0647720260846018	1
PHC	twomonth	conv4	0.0637992945068548	1
PHC	twomonth	conv5	0.0621238292721466	1
PHC	twomonth	fc6	0.0616780399571487	1
PHC	twomonth	fc7	0.0664659678922753	1
FG2	twomonth	conv1	0.032666844953598	1
FG2	twomonth	conv2	0.038465945336459	1
FG2	twomonth	conv3	0.0362469809099808	1
FG2	twomonth	conv4	0.0361789295321503	1
FG2	twomonth	conv5	0.037465330930419	1
FG2	twomonth	fc6	0.0483227890890797	1
FG2	twomonth	fc7	0.0494075798820834	1
FG4	twomonth	conv1	0.054239803601228	1
FG4	twomonth	conv2	0.087814664136096	1
FG4	twomonth	conv3	0.0883224579504993	1
FG4	twomonth	conv4	0.0893757665828142	1
FG4	twomonth	conv5	0.092077185523629	1
FG4	twomonth	fc6	0.0923618687205897	1
FG4	twomonth	fc7	0.0878582400536348	1
LO	twomonth	conv1	0.0710830475163466	2
LO	twomonth	conv2	0.0632800788109821	2
LO	twomonth	conv3	0.0476506737530322	2
LO	twomonth	conv4	0.0412107482304182	2
LO	twomonth	conv5	0.0326142947006189	2
LO	twomonth	fc6	0.0358815286940578	2
LO	twomonth	fc7	0.0378326068080892	2
V1	twomonth	conv1	0.0684835616689816	2
V1	twomonth	conv2	0.1371411630570762	2
V1	twomonth	conv3	0.1471615604737633	2
V1	twomonth	conv4	0.156288987518595	2
V1	twomonth	conv5	0.160331037799109	2
V1	twomonth	fc6	0.1489062768637673	2
V1	twomonth	fc7	0.1551510225883303	2
V2	twomonth	conv1	0.0748526523300458	2
V2	twomonth	conv2	0.1271679408903236	2
V2	twomonth	conv3	0.1311841239686863	2
V2	twomonth	conv4	0.1452251196448082	2
V2	twomonth	conv5	0.1405131616187829	2
V2	twomonth	fc6	0.1180511678693835	2
V2	twomonth	fc7	0.1196360259099142	2
V3	twomonth	conv1	0.0338744929590459	2
V3	twomonth	conv2	0.1331866485404287	2
V3	twomonth	conv3	0.1627547322522619	2
V3	twomonth	conv4	0.1725343103361188	2
V3	twomonth	conv5	0.1702491181935574	2
V3	twomonth	fc6	0.1568767345032843	2
V3	twomonth	fc7	0.1606756618782348	2
hV4	twomonth	conv1	0.0345593739273239	2
hV4	twomonth	conv2	0.1248690232935595	2
hV4	twomonth	conv3	0.1545721539568841	2
hV4	twomonth	conv4	0.1567302656703234	2
hV4	twomonth	conv5	0.1496419804054744	2
hV4	twomonth	fc6	0.1423477173453868	2
hV4	twomonth	fc7	0.1471117937045037	2
VO1	twomonth	conv1	0.0464546395934482	2
VO1	twomonth	conv2	0.0679642979820103	2
VO1	twomonth	conv3	0.081067019689188	2
VO1	twomonth	conv4	0.0876043671419825	2
VO1	twomonth	conv5	0.0887403164461056	2
VO1	twomonth	fc6	0.0916251093747131	2
VO1	twomonth	fc7	0.0942496945666517	2
PHC	twomonth	conv1	0.0353176332853782	2
PHC	twomonth	conv2	0.0477550064014126	2
PHC	twomonth	conv3	0.0539889541287882	2
PHC	twomonth	conv4	0.0541463169411337	2
PHC	twomonth	conv5	0.0467775237049032	2
PHC	twomonth	fc6	0.041531808680126	2
PHC	twomonth	fc7	0.0434990118032907	2
FG2	twomonth	conv1	0.0405346976242846	2
FG2	twomonth	conv2	0.0389192692539387	2
FG2	twomonth	conv3	0.0241261090892861	2
FG2	twomonth	conv4	0.0186311762894218	2
FG2	twomonth	conv5	0.0150709086478639	2
FG2	twomonth	fc6	0.0308130927875497	2
FG2	twomonth	fc7	0.0284239039342982	2
FG4	twomonth	conv1	0.0450638575557005	2
FG4	twomonth	conv2	0.0651719359093275	2
FG4	twomonth	conv3	0.0752411402733021	2
FG4	twomonth	conv4	0.0781453216057485	2
FG4	twomonth	conv5	0.082615308512577	2
FG4	twomonth	fc6	0.0847934325141372	2
FG4	twomonth	fc7	0.077615835814773	2
LO	twomonth	conv1	0.0574424895670351	3
LO	twomonth	conv2	0.0388635995795499	3
LO	twomonth	conv3	0.0273787537887472	3
LO	twomonth	conv4	0.0265933794599777	3
LO	twomonth	conv5	0.0228518014478674	3
LO	twomonth	fc6	0.0194114635617385	3
LO	twomonth	fc7	0.0185530947719816	3
V1	twomonth	conv1	0.0705331175173628	3
V1	twomonth	conv2	0.1399392360704936	3
V1	twomonth	conv3	0.1503230220858635	3
V1	twomonth	conv4	0.1600944896740552	3
V1	twomonth	conv5	0.1651481923132897	3
V1	twomonth	fc6	0.1543592174523469	3
V1	twomonth	fc7	0.1612146978978339	3
V2	twomonth	conv1	0.0643087680097095	3
V2	twomonth	conv2	0.112863858011616	3
V2	twomonth	conv3	0.1198075940874486	3
V2	twomonth	conv4	0.1341346167112924	3
V2	twomonth	conv5	0.1335014701473171	3
V2	twomonth	fc6	0.1122766389290114	3
V2	twomonth	fc7	0.114143060745093	3
V3	twomonth	conv1	0.0398509204512746	3
V3	twomonth	conv2	0.1337212693789556	3
V3	twomonth	conv3	0.1604546148780324	3
V3	twomonth	conv4	0.1690310081286123	3
V3	twomonth	conv5	0.1682642063550053	3
V3	twomonth	fc6	0.1517485016879069	3
V3	twomonth	fc7	0.155408302867984	3
hV4	twomonth	conv1	0.0351264847396105	3
hV4	twomonth	conv2	0.1173226150013695	3
hV4	twomonth	conv3	0.1433050917715782	3
hV4	twomonth	conv4	0.1464032051335118	3
hV4	twomonth	conv5	0.1418234625841599	3
hV4	twomonth	fc6	0.134854579172655	3
hV4	twomonth	fc7	0.1391195481062172	3
VO1	twomonth	conv1	0.0489476331929953	3
VO1	twomonth	conv2	0.0707938051650179	3
VO1	twomonth	conv3	0.0865811969195953	3
VO1	twomonth	conv4	0.0904880082842234	3
VO1	twomonth	conv5	0.0904343542359763	3
VO1	twomonth	fc6	0.0923372972781008	3
VO1	twomonth	fc7	0.0941886018981199	3
PHC	twomonth	conv1	0.0354492728688682	3
PHC	twomonth	conv2	0.0559924865136014	3
PHC	twomonth	conv3	0.0671545441751464	3
PHC	twomonth	conv4	0.0674345242444431	3
PHC	twomonth	conv5	0.0652267417439413	3
PHC	twomonth	fc6	0.0549603899468726	3
PHC	twomonth	fc7	0.0576993379268013	3
FG2	twomonth	conv1	0.0241009617536139	3
FG2	twomonth	conv2	0.0394122338188712	3
FG2	twomonth	conv3	0.033498050781541	3
FG2	twomonth	conv4	0.0342150857858884	3
FG2	twomonth	conv5	0.0405155971670374	3
FG2	twomonth	fc6	0.0474442640379062	3
FG2	twomonth	fc7	0.0454075218128541	3
FG4	twomonth	conv1	0.0421539652825194	3
FG4	twomonth	conv2	0.0568187972494861	3
FG4	twomonth	conv3	0.0622768728856171	3
FG4	twomonth	conv4	0.0600495580079806	3
FG4	twomonth	conv5	0.0699019865795292	3
FG4	twomonth	fc6	0.0650922226945346	3
FG4	twomonth	fc7	0.0637263000458675	3
LO	twomonth	conv1	0.0751189069451398	4
LO	twomonth	conv2	0.0417249728520354	4
LO	twomonth	conv3	0.0146939385682743	4
LO	twomonth	conv4	0.009383579533668	4
LO	twomonth	conv5	-0.0004808468125332	4
LO	twomonth	fc6	0.0055390126239385	4
LO	twomonth	fc7	0.0086398134873943	4
V1	twomonth	conv1	0.0706512716021432	4
V1	twomonth	conv2	0.1385507096143807	4
V1	twomonth	conv3	0.1488362578508938	4
V1	twomonth	conv4	0.158480213090076	4
V1	twomonth	conv5	0.1626244844106315	4
V1	twomonth	fc6	0.1525132878353723	4
V1	twomonth	fc7	0.1598161413021113	4
V2	twomonth	conv1	0.0719736663243701	4
V2	twomonth	conv2	0.1162852874048921	4
V2	twomonth	conv3	0.1204641123164475	4
V2	twomonth	conv4	0.1336766856483459	4
V2	twomonth	conv5	0.1300480786823659	4
V2	twomonth	fc6	0.107854019236512	4
V2	twomonth	fc7	0.1093531171838247	4
V3	twomonth	conv1	0.0425053081154507	4
V3	twomonth	conv2	0.1375059433976186	4
V3	twomonth	conv3	0.1633065818951901	4
V3	twomonth	conv4	0.1722704072848568	4
V3	twomonth	conv5	0.1710509534691505	4
V3	twomonth	fc6	0.1568572981083469	4
V3	twomonth	fc7	0.161011359613019	4
hV4	twomonth	conv1	0.0346211384712363	4
hV4	twomonth	conv2	0.1211863783505435	4
hV4	twomonth	conv3	0.1494460807409441	4
hV4	twomonth	conv4	0.1518004760477027	4
hV4	twomonth	conv5	0.145984434807032	4
hV4	twomonth	fc6	0.1380603845598718	4
hV4	twomonth	fc7	0.1430204565657162	4
VO1	twomonth	conv1	0.0593946714763345	4
VO1	twomonth	conv2	0.0938499767063205	4
VO1	twomonth	conv3	0.1068758166735234	4
VO1	twomonth	conv4	0.1117639020314512	4
VO1	twomonth	conv5	0.1158774590488956	4
VO1	twomonth	fc6	0.1185941391590688	4
VO1	twomonth	fc7	0.1195711419445921	4
PHC	twomonth	conv1	0.0514406267925425	4
PHC	twomonth	conv2	0.0568100628695389	4
PHC	twomonth	conv3	0.0596490722900716	4
PHC	twomonth	conv4	0.0589687504761616	4
PHC	twomonth	conv5	0.0517220465947976	4
PHC	twomonth	fc6	0.0477084070446613	4
PHC	twomonth	fc7	0.0509062939006073	4
FG2	twomonth	conv1	0.0338076413586808	4
FG2	twomonth	conv2	0.0437219784474375	4
FG2	twomonth	conv3	0.0418172117435658	4
FG2	twomonth	conv4	0.0430374334168498	4
FG2	twomonth	conv5	0.0430357537283984	4
FG2	twomonth	fc6	0.0642902914367443	4
FG2	twomonth	fc7	0.0649114882171654	4
FG4	twomonth	conv1	0.0737979519558712	4
FG4	twomonth	conv2	0.0885946634618211	4
FG4	twomonth	conv3	0.083356579021723	4
FG4	twomonth	conv4	0.0849063075780704	4
FG4	twomonth	conv5	0.0878205190501266	4
FG4	twomonth	fc6	0.0861950125490724	4
FG4	twomonth	fc7	0.0825224457367647	4
LO	twomonth	conv1	0.0694364249319036	5
LO	twomonth	conv2	0.0633935777591972	5
LO	twomonth	conv3	0.0332047291868304	5
LO	twomonth	conv4	0.0257329950440792	5
LO	twomonth	conv5	0.0226559497744358	5
LO	twomonth	fc6	0.0208012857775139	5
LO	twomonth	fc7	0.0193281510145498	5
V1	twomonth	conv1	0.0702702702702702	5
V1	twomonth	conv2	0.1400584939505421	5
V1	twomonth	conv3	0.1505218971985076	5
V1	twomonth	conv4	0.1599673612538346	5
V1	twomonth	conv5	0.1638735007430821	5
V1	twomonth	fc6	0.1524488837810363	5
V1	twomonth	fc7	0.1587283270698951	5
V2	twomonth	conv1	0.0772833054924972	5
V2	twomonth	conv2	0.1221834894063849	5
V2	twomonth	conv3	0.1273072590495915	5
V2	twomonth	conv4	0.1404351280924414	5
V2	twomonth	conv5	0.1361338298972306	5
V2	twomonth	fc6	0.1149232520352125	5
V2	twomonth	fc7	0.116295413526699	5
V3	twomonth	conv1	0.047790615796582	5
V3	twomonth	conv2	0.1459398990675209	5
V3	twomonth	conv3	0.1702694184282699	5
V3	twomonth	conv4	0.1789359869531399	5
V3	twomonth	conv5	0.1759057330046423	5
V3	twomonth	fc6	0.1593574903726856	5
V3	twomonth	fc7	0.1622324931171766	5
hV4	twomonth	conv1	0.0457328054792397	5
hV4	twomonth	conv2	0.1391135492188909	5
hV4	twomonth	conv3	0.1636085898787493	5
hV4	twomonth	conv4	0.1640751113483471	5
hV4	twomonth	conv5	0.1589577725123544	5
hV4	twomonth	fc6	0.1481628947462824	5
hV4	twomonth	fc7	0.1511290325870357	5
VO1	twomonth	conv1	0.0519156426865945	5
VO1	twomonth	conv2	0.0975577689850086	5
VO1	twomonth	conv3	0.1140482303342376	5
VO1	twomonth	conv4	0.1170215188486839	5
VO1	twomonth	conv5	0.124193212642919	5
VO1	twomonth	fc6	0.1234837122410535	5
VO1	twomonth	fc7	0.1249082320211247	5
PHC	twomonth	conv1	0.0425221529910632	5
PHC	twomonth	conv2	0.0575894863020806	5
PHC	twomonth	conv3	0.0580764999707854	5
PHC	twomonth	conv4	0.0577659495716734	5
PHC	twomonth	conv5	0.0528540126377359	5
PHC	twomonth	fc6	0.0470485294387597	5
PHC	twomonth	fc7	0.0472474045514038	5
FG2	twomonth	conv1	0.0654023411737591	5
FG2	twomonth	conv2	0.0628807928705383	5
FG2	twomonth	conv3	0.0482476830197535	5
FG2	twomonth	conv4	0.0474125419217243	5
FG2	twomonth	conv5	0.0597889183514241	5
FG2	twomonth	fc6	0.0775900166037203	5
FG2	twomonth	fc7	0.0734832743222787	5
FG4	twomonth	conv1	0.0805110908028778	5
FG4	twomonth	conv2	0.1092043447781305	5
FG4	twomonth	conv3	0.1139525360836072	5
FG4	twomonth	conv4	0.1090912777498029	5
FG4	twomonth	conv5	0.1143459191189218	5
FG4	twomonth	fc6	0.1032466818054587	5
FG4	twomonth	fc7	0.0934184407476101	5
LO	twomonth	conv1	0.0694380566292564	6
LO	twomonth	conv2	0.0504913148709177	6
LO	twomonth	conv3	0.0357076089526914	6
LO	twomonth	conv4	0.0286786406857256	6
LO	twomonth	conv5	0.0206912901794975	6
LO	twomonth	fc6	0.0170939734098119	6
LO	twomonth	fc7	0.0151363205152708	6
V1	twomonth	conv1	0.0686788854403285	6
V1	twomonth	conv2	0.1353222524286195	6
V1	twomonth	conv3	0.145158651973232	6
V1	twomonth	conv4	0.1544591829107537	6
V1	twomonth	conv5	0.1593731834619315	6
V1	twomonth	fc6	0.1490969934896475	6
V1	twomonth	fc7	0.154895661952621	6
V2	twomonth	conv1	0.0678590055116577	6
V2	twomonth	conv2	0.112687538715319	6
V2	twomonth	conv3	0.1187030309618172	6
V2	twomonth	conv4	0.1325671314484589	6
V2	twomonth	conv5	0.1302104805600657	6
V2	twomonth	fc6	0.1101285573551817	6
V2	twomonth	fc7	0.1121183162946936	6
V3	twomonth	conv1	0.0408182290348786	6
V3	twomonth	conv2	0.1378902081241971	6
V3	twomonth	conv3	0.1651115751050495	6
V3	twomonth	conv4	0.1742133749032229	6
V3	twomonth	conv5	0.1723575111288358	6
V3	twomonth	fc6	0.1566885134145319	6
V3	twomonth	fc7	0.1602024696459301	6
hV4	twomonth	conv1	0.0436409694729821	6
hV4	twomonth	conv2	0.1340448253657911	6
hV4	twomonth	conv3	0.1624349675622166	6
hV4	twomonth	conv4	0.16595357893018	6
hV4	twomonth	conv5	0.1599288723927486	6
hV4	twomonth	fc6	0.1500386748265931	6
hV4	twomonth	fc7	0.1531684143225114	6
VO1	twomonth	conv1	0.0457049226509467	6
VO1	twomonth	conv2	0.0725082391717984	6
VO1	twomonth	conv3	0.0876492388191838	6
VO1	twomonth	conv4	0.0905130116465997	6
VO1	twomonth	conv5	0.0902350472034447	6
VO1	twomonth	fc6	0.0918425570425197	6
VO1	twomonth	fc7	0.0921267123373956	6
PHC	twomonth	conv1	0.0037509602718887	6
PHC	twomonth	conv2	0.0131561118043825	6
PHC	twomonth	conv3	0.0319869070684769	6
PHC	twomonth	conv4	0.0364120222981041	6
PHC	twomonth	conv5	0.038588946522199	6
PHC	twomonth	fc6	0.0366490983252426	6
PHC	twomonth	fc7	0.0393291132360769	6
FG2	twomonth	conv1	-0.0042997864756045	6
FG2	twomonth	conv2	0.0237909392565866	6
FG2	twomonth	conv3	0.0329783071835836	6
FG2	twomonth	conv4	0.0377981491992865	6
FG2	twomonth	conv5	0.0456423902494565	6
FG2	twomonth	fc6	0.069483264244148	6
FG2	twomonth	fc7	0.0691037506363319	6
FG4	twomonth	conv1	0.0802774221437407	6
FG4	twomonth	conv2	0.1081537236473379	6
FG4	twomonth	conv3	0.1009381179978737	6
FG4	twomonth	conv4	0.0952561638867223	6
FG4	twomonth	conv5	0.101912913192861	6
FG4	twomonth	fc6	0.0972065221342745	6
FG4	twomonth	fc7	0.0887623923514666	6
LO	twomonth	conv1	0.0788334179776335	7
LO	twomonth	conv2	0.0833421337010411	7
LO	twomonth	conv3	0.0660326562629163	7
LO	twomonth	conv4	0.05650320778502	7
LO	twomonth	conv5	0.046739178817113	7
LO	twomonth	fc6	0.0504365570274025	7
LO	twomonth	fc7	0.0486490805685361	7
V1	twomonth	conv1	0.0701720804825121	7
V1	twomonth	conv2	0.1319255384511281	7
V1	twomonth	conv3	0.1403572865304943	7
V1	twomonth	conv4	0.1500892094534305	7
V1	twomonth	conv5	0.1529628684471604	7
V1	twomonth	fc6	0.142549663888342	7
V1	twomonth	fc7	0.1485627085888109	7
V2	twomonth	conv1	0.0785380807567812	7
V2	twomonth	conv2	0.1225560443049023	7
V2	twomonth	conv3	0.1234643238372147	7
V2	twomonth	conv4	0.135636930062212	7
V2	twomonth	conv5	0.128610457332374	7
V2	twomonth	fc6	0.107745319398158	7
V2	twomonth	fc7	0.1093148202871331	7
V3	twomonth	conv1	0.0456105721510774	7
V3	twomonth	conv2	0.1361644962092431	7
V3	twomonth	conv3	0.1609801174078232	7
V3	twomonth	conv4	0.1692583419627328	7
V3	twomonth	conv5	0.1653282549152783	7
V3	twomonth	fc6	0.1514053173417394	7
V3	twomonth	fc7	0.1541511280487695	7
hV4	twomonth	conv1	0.0317099504383926	7
hV4	twomonth	conv2	0.1202381702241868	7
hV4	twomonth	conv3	0.1498377840878074	7
hV4	twomonth	conv4	0.1546344464028812	7
hV4	twomonth	conv5	0.1446509541410259	7
hV4	twomonth	fc6	0.1359326032207546	7
hV4	twomonth	fc7	0.1393955929054279	7
VO1	twomonth	conv1	0.0299460856000429	7
VO1	twomonth	conv2	0.0613937886800756	7
VO1	twomonth	conv3	0.0753017050397492	7
VO1	twomonth	conv4	0.0803287726192545	7
VO1	twomonth	conv5	0.0825545037906369	7
VO1	twomonth	fc6	0.0871914997206318	7
VO1	twomonth	fc7	0.0887418041701625	7
PHC	twomonth	conv1	0.0329384745717364	7
PHC	twomonth	conv2	0.0583167914015308	7
PHC	twomonth	conv3	0.0747777862162126	7
PHC	twomonth	conv4	0.0767855898088022	7
PHC	twomonth	conv5	0.0748155552108194	7
PHC	twomonth	fc6	0.0688028944391394	7
PHC	twomonth	fc7	0.0702666229467758	7
FG2	twomonth	conv1	0.0457628958980688	7
FG2	twomonth	conv2	0.0647058463596172	7
FG2	twomonth	conv3	0.0658357967764139	7
FG2	twomonth	conv4	0.0694969896983507	7
FG2	twomonth	conv5	0.0735295857324383	7
FG2	twomonth	fc6	0.0897097846291469	7
FG2	twomonth	fc7	0.0847309960948443	7
FG4	twomonth	conv1	0.0673860052437474	7
FG4	twomonth	conv2	0.1061974624946565	7
FG4	twomonth	conv3	0.0924640897606312	7
FG4	twomonth	conv4	0.0950357887619004	7
FG4	twomonth	conv5	0.0959768462145641	7
FG4	twomonth	fc6	0.0989054070251049	7
FG4	twomonth	fc7	0.0935594385953293	7
LO	twomonth	conv1	0.0946884771812524	8
LO	twomonth	conv2	0.0872886337042205	8
LO	twomonth	conv3	0.0600331930433543	8
LO	twomonth	conv4	0.0528633229108665	8
LO	twomonth	conv5	0.0403192655826197	8
LO	twomonth	fc6	0.0379838747509112	8
LO	twomonth	fc7	0.0383728905962522	8
V1	twomonth	conv1	0.0729582037123754	8
V1	twomonth	conv2	0.1442742240169293	8
V1	twomonth	conv3	0.1540642641602835	8
V1	twomonth	conv4	0.1628894912571616	8
V1	twomonth	conv5	0.1675780296270647	8
V1	twomonth	fc6	0.156043465058101	8
V1	twomonth	fc7	0.1626823136844578	8
V2	twomonth	conv1	0.0724320772983027	8
V2	twomonth	conv2	0.1194649376433659	8
V2	twomonth	conv3	0.1197219779675266	8
V2	twomonth	conv4	0.1336887314140973	8
V2	twomonth	conv5	0.1306893357420065	8
V2	twomonth	fc6	0.1094901317703592	8
V2	twomonth	fc7	0.1119517871825134	8
V3	twomonth	conv1	0.0444505313154516	8
V3	twomonth	conv2	0.1439223052908146	8
V3	twomonth	conv3	0.1721795601351861	8
V3	twomonth	conv4	0.181043803995235	8
V3	twomonth	conv5	0.178066148290815	8
V3	twomonth	fc6	0.1635789793709063	8
V3	twomonth	fc7	0.1668097881204994	8
hV4	twomonth	conv1	0.0492517047937948	8
hV4	twomonth	conv2	0.1372027356365941	8
hV4	twomonth	conv3	0.162967908712292	8
hV4	twomonth	conv4	0.1649809913257289	8
hV4	twomonth	conv5	0.1574622738974375	8
hV4	twomonth	fc6	0.1457338732811838	8
hV4	twomonth	fc7	0.1491022725104947	8
VO1	twomonth	conv1	0.0526965058520945	8
VO1	twomonth	conv2	0.0768681344984132	8
VO1	twomonth	conv3	0.0811483646013337	8
VO1	twomonth	conv4	0.0822736598815651	8
VO1	twomonth	conv5	0.0826161243612534	8
VO1	twomonth	fc6	0.0790556167642025	8
VO1	twomonth	fc7	0.0793612720712562	8
PHC	twomonth	conv1	0.029420343114759	8
PHC	twomonth	conv2	0.0402978615526392	8
PHC	twomonth	conv3	0.0479009953233874	8
PHC	twomonth	conv4	0.0484555804589364	8
PHC	twomonth	conv5	0.0465159242263745	8
PHC	twomonth	fc6	0.0427410403918281	8
PHC	twomonth	fc7	0.0439491683082621	8
FG2	twomonth	conv1	0.0557780622850073	8
FG2	twomonth	conv2	0.0559360009905362	8
FG2	twomonth	conv3	0.0526250471062627	8
FG2	twomonth	conv4	0.0552010173153083	8
FG2	twomonth	conv5	0.0557099149249797	8
FG2	twomonth	fc6	0.0641852389218847	8
FG2	twomonth	fc7	0.0649373554193168	8
FG4	twomonth	conv1	0.0749589046223706	8
FG4	twomonth	conv2	0.1201695909442716	8
FG4	twomonth	conv3	0.1248390768480262	8
FG4	twomonth	conv4	0.1271454330650751	8
FG4	twomonth	conv5	0.1298891321637662	8
FG4	twomonth	fc6	0.121990757154363	8
FG4	twomonth	fc7	0.1187061023921283	8
LO	twomonth	conv1	0.0687049446068743	9
LO	twomonth	conv2	0.0480000969420192	9
LO	twomonth	conv3	0.0382320847129274	9
LO	twomonth	conv4	0.03699919338961	9
LO	twomonth	conv5	0.011813800776232	9
LO	twomonth	fc6	0.0160307306200845	9
LO	twomonth	fc7	0.0168015156548763	9
V1	twomonth	conv1	0.0690563834220028	9
V1	twomonth	conv2	0.1377169602582113	9
V1	twomonth	conv3	0.1479005274101759	9
V1	twomonth	conv4	0.1572957927763558	9
V1	twomonth	conv5	0.1613330919381073	9
V1	twomonth	fc6	0.1503106883735205	9
V1	twomonth	fc7	0.1560361224200135	9
V2	twomonth	conv1	0.0735550210147022	9
V2	twomonth	conv2	0.1178255617148131	9
V2	twomonth	conv3	0.119782014831889	9
V2	twomonth	conv4	0.1332854622124688	9
V2	twomonth	conv5	0.1292991295974422	9
V2	twomonth	fc6	0.108485102183247	9
V2	twomonth	fc7	0.1091147453970237	9
V3	twomonth	conv1	0.048212457553373	9
V3	twomonth	conv2	0.1430572177472522	9
V3	twomonth	conv3	0.1671417905406905	9
V3	twomonth	conv4	0.1752396165559212	9
V3	twomonth	conv5	0.1715984839132038	9
V3	twomonth	fc6	0.1553458184575925	9
V3	twomonth	fc7	0.1588907289475948	9
hV4	twomonth	conv1	0.0662158382863146	9
hV4	twomonth	conv2	0.1517236422988264	9
hV4	twomonth	conv3	0.1721908860344583	9
hV4	twomonth	conv4	0.1735632394903393	9
hV4	twomonth	conv5	0.165621816465482	9
hV4	twomonth	fc6	0.1526315379023499	9
hV4	twomonth	fc7	0.1565800535316709	9
VO1	twomonth	conv1	0.043523775210174	9
VO1	twomonth	conv2	0.079357960685452	9
VO1	twomonth	conv3	0.100759927048731	9
VO1	twomonth	conv4	0.1026571111590222	9
VO1	twomonth	conv5	0.1035177355304138	9
VO1	twomonth	fc6	0.1063950898387367	9
VO1	twomonth	fc7	0.1073883136155905	9
PHC	twomonth	conv1	0.0572816713955895	9
PHC	twomonth	conv2	0.092835108943993	9
PHC	twomonth	conv3	0.0962198731379303	9
PHC	twomonth	conv4	0.0963924971196342	9
PHC	twomonth	conv5	0.0904858006936873	9
PHC	twomonth	fc6	0.0836178425625615	9
PHC	twomonth	fc7	0.0844137749330254	9
FG2	twomonth	conv1	0.0510719591730125	9
FG2	twomonth	conv2	0.0469687682328681	9
FG2	twomonth	conv3	0.0399910544592189	9
FG2	twomonth	conv4	0.0376067606980257	9
FG2	twomonth	conv5	0.0291415148318289	9
FG2	twomonth	fc6	0.0415443343568635	9
FG2	twomonth	fc7	0.0384633058260353	9
FG4	twomonth	conv1	0.1116550582198014	9
FG4	twomonth	conv2	0.1239463464316638	9
FG4	twomonth	conv3	0.1220276623091949	9
FG4	twomonth	conv4	0.1223926826052303	9
FG4	twomonth	conv5	0.1181777203964208	9
FG4	twomonth	fc6	0.1058724667748626	9
FG4	twomonth	fc7	0.0981860204569256	9
LO	twomonth	conv1	0.0438339416804971	10
LO	twomonth	conv2	0.0372626645209846	10
LO	twomonth	conv3	0.0340485566737081	10
LO	twomonth	conv4	0.0330825438497667	10
LO	twomonth	conv5	0.0279459125921324	10
LO	twomonth	fc6	0.0376108399414076	10
LO	twomonth	fc7	0.0403445089004891	10
V1	twomonth	conv1	0.0721283896262921	10
V1	twomonth	conv2	0.1457487985128518	10
V1	twomonth	conv3	0.1583141638888819	10
V1	twomonth	conv4	0.1679473691219753	10
V1	twomonth	conv5	0.1728671286049863	10
V1	twomonth	fc6	0.1623573659557625	10
V1	twomonth	fc7	0.1687059164266212	10
V2	twomonth	conv1	0.0768858432138007	10
V2	twomonth	conv2	0.1329224095514763	10
V2	twomonth	conv3	0.1373532837129369	10
V2	twomonth	conv4	0.1497060965132187	10
V2	twomonth	conv5	0.1451647468427556	10
V2	twomonth	fc6	0.125418617354853	10
V2	twomonth	fc7	0.1275891587628327	10
V3	twomonth	conv1	0.0452923431761876	10
V3	twomonth	conv2	0.1460581971255971	10
V3	twomonth	conv3	0.175223731502281	10
V3	twomonth	conv4	0.1834581881752572	10
V3	twomonth	conv5	0.1803465413235153	10
V3	twomonth	fc6	0.1666395636937261	10
V3	twomonth	fc7	0.1705694587767861	10
hV4	twomonth	conv1	0.0464133192575441	10
hV4	twomonth	conv2	0.1402285264129209	10
hV4	twomonth	conv3	0.1656315106674014	10
hV4	twomonth	conv4	0.1670584300024031	10
hV4	twomonth	conv5	0.1590772223567972	10
hV4	twomonth	fc6	0.1484823714897361	10
hV4	twomonth	fc7	0.1544714206408995	10
VO1	twomonth	conv1	0.057826706302515	10
VO1	twomonth	conv2	0.1028039639207719	10
VO1	twomonth	conv3	0.116393747287753	10
VO1	twomonth	conv4	0.1195967691912504	10
VO1	twomonth	conv5	0.1198597604116388	10
VO1	twomonth	fc6	0.1181008866475446	10
VO1	twomonth	fc7	0.119458506836152	10
PHC	twomonth	conv1	0.0094689556980971	10
PHC	twomonth	conv2	0.0242360087051053	10
PHC	twomonth	conv3	0.0312037403302435	10
PHC	twomonth	conv4	0.033799338898621	10
PHC	twomonth	conv5	0.0316237584252872	10
PHC	twomonth	fc6	0.0304693805392975	10
PHC	twomonth	fc7	0.0324403749592525	10
FG2	twomonth	conv1	0.0394071947535171	10
FG2	twomonth	conv2	0.0502697399686306	10
FG2	twomonth	conv3	0.0419402129293058	10
FG2	twomonth	conv4	0.0441780378575381	10
FG2	twomonth	conv5	0.0461550311648195	10
FG2	twomonth	fc6	0.0656648044920628	10
FG2	twomonth	fc7	0.0649213263923807	10
FG4	twomonth	conv1	0.0689731188659127	10
FG4	twomonth	conv2	0.0868360776443185	10
FG4	twomonth	conv3	0.087210840133372	10
FG4	twomonth	conv4	0.0898966619671383	10
FG4	twomonth	conv5	0.100564363321891	10
FG4	twomonth	fc6	0.0970932151504539	10
FG4	twomonth	fc7	0.0917347210439407	10
LO	twomonth	conv1	0.0678094786978911	11
LO	twomonth	conv2	0.0733538423293247	11
LO	twomonth	conv3	0.0736407331168215	11
LO	twomonth	conv4	0.0705465550249739	11
LO	twomonth	conv5	0.0584579812136445	11
LO	twomonth	fc6	0.0604815738776771	11
LO	twomonth	fc7	0.0611553209110774	11
V1	twomonth	conv1	0.0646712927686172	11
V1	twomonth	conv2	0.1385554607331432	11
V1	twomonth	conv3	0.1511632022492468	11
V1	twomonth	conv4	0.1609355816683121	11
V1	twomonth	conv5	0.1657688611916262	11
V1	twomonth	fc6	0.1555391745938963	11
V1	twomonth	fc7	0.1620936548688949	11
V2	twomonth	conv1	0.0689969224508238	11
V2	twomonth	conv2	0.1201260150267328	11
V2	twomonth	conv3	0.1280034659171417	11
V2	twomonth	conv4	0.1409042410813642	11
V2	twomonth	conv5	0.1371103527717679	11
V2	twomonth	fc6	0.1182743264779249	11
V2	twomonth	fc7	0.1202312595059868	11
V3	twomonth	conv1	0.0487988127962025	11
V3	twomonth	conv2	0.1473487737494449	11
V3	twomonth	conv3	0.1747537546735831	11
V3	twomonth	conv4	0.1836314360412431	11
V3	twomonth	conv5	0.1802031919119641	11
V3	twomonth	fc6	0.164763831604514	11
V3	twomonth	fc7	0.1687208896493878	11
hV4	twomonth	conv1	0.0607876131135197	11
hV4	twomonth	conv2	0.150024997363489	11
hV4	twomonth	conv3	0.1726913372107741	11
hV4	twomonth	conv4	0.1722980021665581	11
hV4	twomonth	conv5	0.1640963234139332	11
hV4	twomonth	fc6	0.1497103197298965	11
hV4	twomonth	fc7	0.1562293345830215	11
VO1	twomonth	conv1	0.0208263851220875	11
VO1	twomonth	conv2	0.0459440143042268	11
VO1	twomonth	conv3	0.0666393117404584	11
VO1	twomonth	conv4	0.0753111592861756	11
VO1	twomonth	conv5	0.0808528834071856	11
VO1	twomonth	fc6	0.0827840452152934	11
VO1	twomonth	fc7	0.0885722036276711	11
PHC	twomonth	conv1	0.036039803337277	11
PHC	twomonth	conv2	0.0447860370858413	11
PHC	twomonth	conv3	0.070592194559753	11
PHC	twomonth	conv4	0.0724199835414527	11
PHC	twomonth	conv5	0.0733799494869691	11
PHC	twomonth	fc6	0.0722556620198085	11
PHC	twomonth	fc7	0.0768608878425229	11
FG2	twomonth	conv1	0.0454019548454152	11
FG2	twomonth	conv2	0.0754089171540462	11
FG2	twomonth	conv3	0.0784517927614786	11
FG2	twomonth	conv4	0.0805502515393444	11
FG2	twomonth	conv5	0.0862504422679681	11
FG2	twomonth	fc6	0.103306478714328	11
FG2	twomonth	fc7	0.0953234474069749	11
FG4	twomonth	conv1	0.0041650754618033	11
FG4	twomonth	conv2	0.0395461769750946	11
FG4	twomonth	conv3	0.0468546454003711	11
FG4	twomonth	conv4	0.0449460394086104	11
FG4	twomonth	conv5	0.0470724769969666	11
FG4	twomonth	fc6	0.0472059882333024	11
FG4	twomonth	fc7	0.0466598975222075	11
LO	twomonth	conv1	0.0675805611575165	12
LO	twomonth	conv2	0.0606634601414129	12
LO	twomonth	conv3	0.0494017729591515	12
LO	twomonth	conv4	0.0446019432315694	12
LO	twomonth	conv5	0.0271665851417879	12
LO	twomonth	fc6	0.0276457282703204	12
LO	twomonth	fc7	0.0276523030508301	12
V1	twomonth	conv1	0.0716372007320082	12
V1	twomonth	conv2	0.136097260680089	12
V1	twomonth	conv3	0.1452770460135054	12
V1	twomonth	conv4	0.1549585302918014	12
V1	twomonth	conv5	0.1596083398451255	12
V1	twomonth	fc6	0.149808221571063	12
V1	twomonth	fc7	0.156429889384117	12
V2	twomonth	conv1	0.0734196381255204	12
V2	twomonth	conv2	0.1162615798021783	12
V2	twomonth	conv3	0.1176949299443939	12
V2	twomonth	conv4	0.13059143390084	12
V2	twomonth	conv5	0.125531636392082	12
V2	twomonth	fc6	0.1043016221351263	12
V2	twomonth	fc7	0.1068783122106511	12
V3	twomonth	conv1	0.0414567026107997	12
V3	twomonth	conv2	0.1364667441482953	12
V3	twomonth	conv3	0.1620769539665782	12
V3	twomonth	conv4	0.1705093739213251	12
V3	twomonth	conv5	0.1682616628267789	12
V3	twomonth	fc6	0.1535836812987927	12
V3	twomonth	fc7	0.1572692536988239	12
hV4	twomonth	conv1	0.0538671047294147	12
hV4	twomonth	conv2	0.1369492946448293	12
hV4	twomonth	conv3	0.1585238369987135	12
hV4	twomonth	conv4	0.1586931495946132	12
hV4	twomonth	conv5	0.1511499567060302	12
hV4	twomonth	fc6	0.1428026249691207	12
hV4	twomonth	fc7	0.1467881897265695	12
VO1	twomonth	conv1	0.0536624706849373	12
VO1	twomonth	conv2	0.0968185141020043	12
VO1	twomonth	conv3	0.1078758071952814	12
VO1	twomonth	conv4	0.1126786123709774	12
VO1	twomonth	conv5	0.1135180726678815	12
VO1	twomonth	fc6	0.1107589684265362	12
VO1	twomonth	fc7	0.1119225606034592	12
PHC	twomonth	conv1	0.0498081615821897	12
PHC	twomonth	conv2	0.0742063082139524	12
PHC	twomonth	conv3	0.0804831119923876	12
PHC	twomonth	conv4	0.0807088621202539	12
PHC	twomonth	conv5	0.0724862592486345	12
PHC	twomonth	fc6	0.068564330687944	12
PHC	twomonth	fc7	0.0705574969954572	12
FG2	twomonth	conv1	0.0374372081466329	12
FG2	twomonth	conv2	0.0621974956085145	12
FG2	twomonth	conv3	0.0602123438144693	12
FG2	twomonth	conv4	0.0651337349948331	12
FG2	twomonth	conv5	0.0642883717927998	12
FG2	twomonth	fc6	0.0735780567420355	12
FG2	twomonth	fc7	0.0722436162540572	12
FG4	twomonth	conv1	0.0880042769667082	12
FG4	twomonth	conv2	0.0966123923334699	12
FG4	twomonth	conv3	0.0847406902967637	12
FG4	twomonth	conv4	0.0874592900508813	12
FG4	twomonth	conv5	0.0872199104510095	12
FG4	twomonth	fc6	0.0823928697705149	12
FG4	twomonth	fc7	0.080726858782233	12
LO	twomonth	conv1	0.0446163885522513	13
LO	twomonth	conv2	0.062267514621388	13
LO	twomonth	conv3	0.0585148026743999	13
LO	twomonth	conv4	0.0502614854996695	13
LO	twomonth	conv5	0.0400713435671951	13
LO	twomonth	fc6	0.0374247304609941	13
LO	twomonth	fc7	0.0385318371148519	13
V1	twomonth	conv1	0.0694118054983161	13
V1	twomonth	conv2	0.1388387041971455	13
V1	twomonth	conv3	0.1501913825023735	13
V1	twomonth	conv4	0.160426540085345	13
V1	twomonth	conv5	0.1656245519581028	13
V1	twomonth	fc6	0.1542233546521791	13
V1	twomonth	fc7	0.1607037846620209	13
V2	twomonth	conv1	0.0700940469561705	13
V2	twomonth	conv2	0.1203223466111505	13
V2	twomonth	conv3	0.122502774185444	13
V2	twomonth	conv4	0.1340376746920981	13
V2	twomonth	conv5	0.1319143085340531	13
V2	twomonth	fc6	0.1113024676183061	13
V2	twomonth	fc7	0.1132201439277043	13
V3	twomonth	conv1	0.0439385622754691	13
V3	twomonth	conv2	0.1391951340865296	13
V3	twomonth	conv3	0.1645358738861116	13
V3	twomonth	conv4	0.1717132306299827	13
V3	twomonth	conv5	0.1693606589849714	13
V3	twomonth	fc6	0.154385612556583	13
V3	twomonth	fc7	0.1584993615384218	13
hV4	twomonth	conv1	0.049560623495554	13
hV4	twomonth	conv2	0.1328443280340362	13
hV4	twomonth	conv3	0.1581235912362975	13
hV4	twomonth	conv4	0.1560529193045274	13
hV4	twomonth	conv5	0.147168759138555	13
hV4	twomonth	fc6	0.1367646728884726	13
hV4	twomonth	fc7	0.142131277490651	13
VO1	twomonth	conv1	0.0507616487293936	13
VO1	twomonth	conv2	0.082798538527074	13
VO1	twomonth	conv3	0.0946200418746331	13
VO1	twomonth	conv4	0.0967730665316197	13
VO1	twomonth	conv5	0.1021846387931966	13
VO1	twomonth	fc6	0.1007857462597837	13
VO1	twomonth	fc7	0.105116462998443	13
PHC	twomonth	conv1	0.0448965125948439	13
PHC	twomonth	conv2	0.0554339181168676	13
PHC	twomonth	conv3	0.0595272228906982	13
PHC	twomonth	conv4	0.0595182485552579	13
PHC	twomonth	conv5	0.0596408178211105	13
PHC	twomonth	fc6	0.0557879484513212	13
PHC	twomonth	fc7	0.0566265449084503	13
FG2	twomonth	conv1	0.0227537556334051	13
FG2	twomonth	conv2	0.0325902031691161	13
FG2	twomonth	conv3	0.0313760283742571	13
FG2	twomonth	conv4	0.0323861930089207	13
FG2	twomonth	conv5	0.0338232864568279	13
FG2	twomonth	fc6	0.0474483432812881	13
FG2	twomonth	fc7	0.0448881141525869	13
FG4	twomonth	conv1	0.0362494284560099	13
FG4	twomonth	conv2	0.0778825223497545	13
FG4	twomonth	conv3	0.078407688941855	13
FG4	twomonth	conv4	0.0692064995784582	13
FG4	twomonth	conv5	0.0764812782525097	13
FG4	twomonth	fc6	0.0749139369629721	13
FG4	twomonth	fc7	0.0727848118730938	13
LO	twomonth	conv1	0.0733157373970276	14
LO	twomonth	conv2	0.0399308736215606	14
LO	twomonth	conv3	0.0188511674854548	14
LO	twomonth	conv4	0.016694207558382	14
LO	twomonth	conv5	0.0057814156630228	14
LO	twomonth	fc6	0.0120888857534704	14
LO	twomonth	fc7	0.0107674508532157	14
V1	twomonth	conv1	0.0694661794130424	14
V1	twomonth	conv2	0.1406760913985674	14
V1	twomonth	conv3	0.1528432746294217	14
V1	twomonth	conv4	0.1630391754937294	14
V1	twomonth	conv5	0.1678363177197893	14
V1	twomonth	fc6	0.157159066136413	14
V1	twomonth	fc7	0.1635317081387744	14
V2	twomonth	conv1	0.0720696485215922	14
V2	twomonth	conv2	0.1212008236712254	14
V2	twomonth	conv3	0.1285258970166213	14
V2	twomonth	conv4	0.1428941919852706	14
V2	twomonth	conv5	0.1385101571360544	14
V2	twomonth	fc6	0.1194308159722534	14
V2	twomonth	fc7	0.1201227036409286	14
V3	twomonth	conv1	0.0416750621094799	14
V3	twomonth	conv2	0.1365373870454508	14
V3	twomonth	conv3	0.16205132671992	14
V3	twomonth	conv4	0.1696466859326932	14
V3	twomonth	conv5	0.1671131878459183	14
V3	twomonth	fc6	0.153036198845838	14
V3	twomonth	fc7	0.156586580321082	14
hV4	twomonth	conv1	0.0528131722128179	14
hV4	twomonth	conv2	0.1338225785881235	14
hV4	twomonth	conv3	0.1590633529292986	14
hV4	twomonth	conv4	0.158801129566488	14
hV4	twomonth	conv5	0.1489503806833908	14
hV4	twomonth	fc6	0.1428228772127346	14
hV4	twomonth	fc7	0.1467263771915585	14
VO1	twomonth	conv1	0.0380811047166971	14
VO1	twomonth	conv2	0.072985270691992	14
VO1	twomonth	conv3	0.0895066383087265	14
VO1	twomonth	conv4	0.0934597610835142	14
VO1	twomonth	conv5	0.0926731389861808	14
VO1	twomonth	fc6	0.0933799998776227	14
VO1	twomonth	fc7	0.0958733294148601	14
PHC	twomonth	conv1	0.0461368905295445	14
PHC	twomonth	conv2	0.0523895067942798	14
PHC	twomonth	conv3	0.0562699230546718	14
PHC	twomonth	conv4	0.0552944079932054	14
PHC	twomonth	conv5	0.0519077241553236	14
PHC	twomonth	fc6	0.0528555963439901	14
PHC	twomonth	fc7	0.056276929755069	14
FG2	twomonth	conv1	0.0304841138065711	14
FG2	twomonth	conv2	0.0445696452222041	14
FG2	twomonth	conv3	0.0427569254454683	14
FG2	twomonth	conv4	0.0424350491470842	14
FG2	twomonth	conv5	0.0436104951253641	14
FG2	twomonth	fc6	0.0613406625339132	14
FG2	twomonth	fc7	0.0595242954336829	14
FG4	twomonth	conv1	0.0641084051730085	14
FG4	twomonth	conv2	0.0765717414733915	14
FG4	twomonth	conv3	0.0753530075241644	14
FG4	twomonth	conv4	0.0767310719207801	14
FG4	twomonth	conv5	0.0797893526708666	14
FG4	twomonth	fc6	0.0800637177816258	14
FG4	twomonth	fc7	0.0728431690490047	14
LO	twomonth	conv1	0.0555182384771272	15
LO	twomonth	conv2	0.0558301806180989	15
LO	twomonth	conv3	0.0477980064257681	15
LO	twomonth	conv4	0.0409238574429214	15
LO	twomonth	conv5	0.0250204232119026	15
LO	twomonth	fc6	0.0234454993287845	15
LO	twomonth	fc7	0.0248759220139848	15
V1	twomonth	conv1	0.0693616548002676	15
V1	twomonth	conv2	0.1422472719759939	15
V1	twomonth	conv3	0.1529318661974577	15
V1	twomonth	conv4	0.1617972618438732	15
V1	twomonth	conv5	0.166743704377712	15
V1	twomonth	fc6	0.154702449789613	15
V1	twomonth	fc7	0.1611359445050132	15
V2	twomonth	conv1	0.0712484728332588	15
V2	twomonth	conv2	0.1189731248648	15
V2	twomonth	conv3	0.1255036095904931	15
V2	twomonth	conv4	0.1385297375042877	15
V2	twomonth	conv5	0.1358797170300852	15
V2	twomonth	fc6	0.1146856001148907	15
V2	twomonth	fc7	0.1152578459747286	15
V3	twomonth	conv1	0.0426952568837532	15
V3	twomonth	conv2	0.1392825258771003	15
V3	twomonth	conv3	0.164584680833399	15
V3	twomonth	conv4	0.1722920512703304	15
V3	twomonth	conv5	0.1700400209769092	15
V3	twomonth	fc6	0.1534493062226818	15
V3	twomonth	fc7	0.1569150793910745	15
hV4	twomonth	conv1	0.0496789215536302	15
hV4	twomonth	conv2	0.1275207234562133	15
hV4	twomonth	conv3	0.1512214634429606	15
hV4	twomonth	conv4	0.1513579501274103	15
hV4	twomonth	conv5	0.144098576596013	15
hV4	twomonth	fc6	0.1308855233531284	15
hV4	twomonth	fc7	0.1362882652525609	15
VO1	twomonth	conv1	0.0245044229196368	15
VO1	twomonth	conv2	0.0445080726426862	15
VO1	twomonth	conv3	0.0720215134496853	15
VO1	twomonth	conv4	0.0760315056763271	15
VO1	twomonth	conv5	0.0783430929231246	15
VO1	twomonth	fc6	0.0834638871182173	15
VO1	twomonth	fc7	0.0833630098289369	15
PHC	twomonth	conv1	0.0021876502346344	15
PHC	twomonth	conv2	0.0266886417907206	15
PHC	twomonth	conv3	0.045142514966324	15
PHC	twomonth	conv4	0.0441898916588951	15
PHC	twomonth	conv5	0.039372785135813	15
PHC	twomonth	fc6	0.0418211470136519	15
PHC	twomonth	fc7	0.0463426763603886	15
FG2	twomonth	conv1	0.0271211855625018	15
FG2	twomonth	conv2	0.0330548049947695	15
FG2	twomonth	conv3	0.034146410523776	15
FG2	twomonth	conv4	0.0325329017973746	15
FG2	twomonth	conv5	0.0335003543542743	15
FG2	twomonth	fc6	0.0646499847208339	15
FG2	twomonth	fc7	0.0636971694490106	15
FG4	twomonth	conv1	0.0351240371935813	15
FG4	twomonth	conv2	0.0501277343078405	15
FG4	twomonth	conv3	0.0587402168645759	15
FG4	twomonth	conv4	0.0487739054160234	15
FG4	twomonth	conv5	0.052694106297164	15
FG4	twomonth	fc6	0.0584295704832667	15
FG4	twomonth	fc7	0.0493866077719904	15
LO	twomonth	conv1	0.0747738989372251	16
LO	twomonth	conv2	0.0452780898199002	16
LO	twomonth	conv3	0.0237774057667783	16
LO	twomonth	conv4	0.0202321593390857	16
LO	twomonth	conv5	0.0145469898243273	16
LO	twomonth	fc6	0.0202751113723426	16
LO	twomonth	fc7	0.0207621250410473	16
V1	twomonth	conv1	0.066367298193531	16
V1	twomonth	conv2	0.136412370233569	16
V1	twomonth	conv3	0.1454224110511982	16
V1	twomonth	conv4	0.1545048704366314	16
V1	twomonth	conv5	0.1591534322213916	16
V1	twomonth	fc6	0.147173942177205	16
V1	twomonth	fc7	0.1540875878342085	16
V2	twomonth	conv1	0.0654299360554604	16
V2	twomonth	conv2	0.1187442073244254	16
V2	twomonth	conv3	0.1246116470317085	16
V2	twomonth	conv4	0.1376941164952724	16
V2	twomonth	conv5	0.1331928393921495	16
V2	twomonth	fc6	0.1131745043929252	16
V2	twomonth	fc7	0.1151301416613246	16
V3	twomonth	conv1	0.0449664836166187	16
V3	twomonth	conv2	0.1379632505762831	16
V3	twomonth	conv3	0.1625661272347205	16
V3	twomonth	conv4	0.1703715434861142	16
V3	twomonth	conv5	0.1679943044164168	16
V3	twomonth	fc6	0.1534072180291999	16
V3	twomonth	fc7	0.1575825875816554	16
hV4	twomonth	conv1	0.0339693713609999	16
hV4	twomonth	conv2	0.1242147606461953	16
hV4	twomonth	conv3	0.154801407434949	16
hV4	twomonth	conv4	0.1574072281073306	16
hV4	twomonth	conv5	0.1515640718959447	16
hV4	twomonth	fc6	0.142509687303199	16
hV4	twomonth	fc7	0.1481553121527019	16
VO1	twomonth	conv1	0.0553199872487651	16
VO1	twomonth	conv2	0.078055818206839	16
VO1	twomonth	conv3	0.0917959576857684	16
VO1	twomonth	conv4	0.0949248813330103	16
VO1	twomonth	conv5	0.1003342939951497	16
VO1	twomonth	fc6	0.1015810547459657	16
VO1	twomonth	fc7	0.1038356285676132	16
PHC	twomonth	conv1	0.0407180236209787	16
PHC	twomonth	conv2	0.0573383968741477	16
PHC	twomonth	conv3	0.0678387052769452	16
PHC	twomonth	conv4	0.0687817783557505	16
PHC	twomonth	conv5	0.0662163181973007	16
PHC	twomonth	fc6	0.0600492220702904	16
PHC	twomonth	fc7	0.0601836451374999	16
FG2	twomonth	conv1	0.0505131988118843	16
FG2	twomonth	conv2	0.0587097905080565	16
FG2	twomonth	conv3	0.0518215321422182	16
FG2	twomonth	conv4	0.0467421062741282	16
FG2	twomonth	conv5	0.0479394361933748	16
FG2	twomonth	fc6	0.0603070782431274	16
FG2	twomonth	fc7	0.0629753833259007	16
FG4	twomonth	conv1	0.0524161418540089	16
FG4	twomonth	conv2	0.0743021464378787	16
FG4	twomonth	conv3	0.082328945627165	16
FG4	twomonth	conv4	0.0811904527948156	16
FG4	twomonth	conv5	0.0822887770776276	16
FG4	twomonth	fc6	0.0866196377895828	16
FG4	twomonth	fc7	0.0780669041506181	16
LO	twomonth	conv1	0.0890656960946883	17
LO	twomonth	conv2	0.0699290055680472	17
LO	twomonth	conv3	0.0459385913100838	17
LO	twomonth	conv4	0.0388224232169417	17
LO	twomonth	conv5	0.0303506985524324	17
LO	twomonth	fc6	0.0278933623391533	17
LO	twomonth	fc7	0.0265036361055751	17
V1	twomonth	conv1	0.0752175286527855	17
V1	twomonth	conv2	0.1434728686523224	17
V1	twomonth	conv3	0.1514486533037852	17
V1	twomonth	conv4	0.1604340746878269	17
V1	twomonth	conv5	0.164208862540176	17
V1	twomonth	fc6	0.1529224119510313	17
V1	twomonth	fc7	0.1596991390036976	17
V2	twomonth	conv1	0.0656379774679392	17
V2	twomonth	conv2	0.1213898126175557	17
V2	twomonth	conv3	0.1255160392850334	17
V2	twomonth	conv4	0.1374922179434158	17
V2	twomonth	conv5	0.1334641810636963	17
V2	twomonth	fc6	0.114196234882354	17
V2	twomonth	fc7	0.1155345626493198	17
V3	twomonth	conv1	0.0451520651949476	17
V3	twomonth	conv2	0.1412321642581734	17
V3	twomonth	conv3	0.1681395254808138	17
V3	twomonth	conv4	0.1782376684772508	17
V3	twomonth	conv5	0.1760985132477628	17
V3	twomonth	fc6	0.1617769616091607	17
V3	twomonth	fc7	0.1652629390300687	17
hV4	twomonth	conv1	0.0437422306910514	17
hV4	twomonth	conv2	0.1360171155454086	17
hV4	twomonth	conv3	0.1631771978933348	17
hV4	twomonth	conv4	0.1648017925635153	17
hV4	twomonth	conv5	0.1594847627662021	17
hV4	twomonth	fc6	0.1513769066113617	17
hV4	twomonth	fc7	0.1538019448152756	17
VO1	twomonth	conv1	0.0501222633225989	17
VO1	twomonth	conv2	0.0857499910916523	17
VO1	twomonth	conv3	0.1004288844505121	17
VO1	twomonth	conv4	0.1078158663131162	17
VO1	twomonth	conv5	0.1078686085304897	17
VO1	twomonth	fc6	0.114495795319884	17
VO1	twomonth	fc7	0.1148974328241597	17
PHC	twomonth	conv1	0.0040493209319535	17
PHC	twomonth	conv2	0.0329397703313989	17
PHC	twomonth	conv3	0.050074992090467	17
PHC	twomonth	conv4	0.0542382678860724	17
PHC	twomonth	conv5	0.0513851490825481	17
PHC	twomonth	fc6	0.0474322662632534	17
PHC	twomonth	fc7	0.047930893777822	17
FG2	twomonth	conv1	0.037048432256785	17
FG2	twomonth	conv2	0.0331020762269014	17
FG2	twomonth	conv3	0.0377845677183796	17
FG2	twomonth	conv4	0.0447545549251524	17
FG2	twomonth	conv5	0.0449612525868701	17
FG2	twomonth	fc6	0.0589660629746394	17
FG2	twomonth	fc7	0.0496941827229885	17
FG4	twomonth	conv1	0.0866767471969299	17
FG4	twomonth	conv2	0.1081784390631225	17
FG4	twomonth	conv3	0.0994335970564179	17
FG4	twomonth	conv4	0.1018456296726083	17
FG4	twomonth	conv5	0.1023055283705978	17
FG4	twomonth	fc6	0.1067615498677305	17
FG4	twomonth	fc7	0.1015508203538407	17
LO	twomonth	conv1	0.066465631954585	18
LO	twomonth	conv2	0.053020685723212	18
LO	twomonth	conv3	0.0320158457009393	18
LO	twomonth	conv4	0.0260924003815772	18
LO	twomonth	conv5	0.0176898308901664	18
LO	twomonth	fc6	0.0277647461948757	18
LO	twomonth	fc7	0.0275030507341498	18
V1	twomonth	conv1	0.0669740016621717	18
V1	twomonth	conv2	0.1320593376340556	18
V1	twomonth	conv3	0.1431553595439118	18
V1	twomonth	conv4	0.1533374389718195	18
V1	twomonth	conv5	0.1586976607578826	18
V1	twomonth	fc6	0.148583920654397	18
V1	twomonth	fc7	0.155059263607786	18
V2	twomonth	conv1	0.0622669387282046	18
V2	twomonth	conv2	0.107435392883328	18
V2	twomonth	conv3	0.113517400792501	18
V2	twomonth	conv4	0.1280893699836554	18
V2	twomonth	conv5	0.1270943705361529	18
V2	twomonth	fc6	0.1107485543581376	18
V2	twomonth	fc7	0.1110114016052302	18
V3	twomonth	conv1	0.0352564446346491	18
V3	twomonth	conv2	0.1331645726350676	18
V3	twomonth	conv3	0.1603725980905062	18
V3	twomonth	conv4	0.1699859829998732	18
V3	twomonth	conv5	0.1676447372541341	18
V3	twomonth	fc6	0.154476171759662	18
V3	twomonth	fc7	0.157804834359323	18
hV4	twomonth	conv1	0.0392015528959688	18
hV4	twomonth	conv2	0.1300921345108909	18
hV4	twomonth	conv3	0.1599481648143902	18
hV4	twomonth	conv4	0.1632837861233498	18
hV4	twomonth	conv5	0.1571810460595769	18
hV4	twomonth	fc6	0.1493131933888902	18
hV4	twomonth	fc7	0.1541234371848709	18
VO1	twomonth	conv1	0.0526275906344891	18
VO1	twomonth	conv2	0.0866638855825021	18
VO1	twomonth	conv3	0.1043610831063054	18
VO1	twomonth	conv4	0.1096939019750616	18
VO1	twomonth	conv5	0.1144602339158133	18
VO1	twomonth	fc6	0.116426573199203	18
VO1	twomonth	fc7	0.1177078875410189	18
PHC	twomonth	conv1	0.0369335415667102	18
PHC	twomonth	conv2	0.0628065506409871	18
PHC	twomonth	conv3	0.0710970129260424	18
PHC	twomonth	conv4	0.0731284761302473	18
PHC	twomonth	conv5	0.0660637544948163	18
PHC	twomonth	fc6	0.059035458103231	18
PHC	twomonth	fc7	0.0607357827270198	18
FG2	twomonth	conv1	0.0411966388474265	18
FG2	twomonth	conv2	0.0656202207614531	18
FG2	twomonth	conv3	0.0593564225707415	18
FG2	twomonth	conv4	0.0603505101873704	18
FG2	twomonth	conv5	0.0614513300073102	18
FG2	twomonth	fc6	0.0697275389360781	18
FG2	twomonth	fc7	0.0604236966127522	18
FG4	twomonth	conv1	0.0241587430363416	18
FG4	twomonth	conv2	0.0536135197643541	18
FG4	twomonth	conv3	0.0600182678116862	18
FG4	twomonth	conv4	0.0602671496490831	18
FG4	twomonth	conv5	0.0735947576443521	18
FG4	twomonth	fc6	0.0714458122307474	18
FG4	twomonth	fc7	0.0679475010974964	18
LO	twomonth	conv1	0.1032848347288545	19
LO	twomonth	conv2	0.0944866266204944	19
LO	twomonth	conv3	0.0683042189334722	19
LO	twomonth	conv4	0.0541541394902073	19
LO	twomonth	conv5	0.0349479098616788	19
LO	twomonth	fc6	0.0399121570931023	19
LO	twomonth	fc7	0.0428325594168793	19
V1	twomonth	conv1	0.0717218090388594	19
V1	twomonth	conv2	0.137540065068731	19
V1	twomonth	conv3	0.145472033847162	19
V1	twomonth	conv4	0.1546941473295533	19
V1	twomonth	conv5	0.157748204862962	19
V1	twomonth	fc6	0.1465940177415892	19
V1	twomonth	fc7	0.1531317971142712	19
V2	twomonth	conv1	0.0774998413294302	19
V2	twomonth	conv2	0.122108575301453	19
V2	twomonth	conv3	0.12571275479824	19
V2	twomonth	conv4	0.1376069166690962	19
V2	twomonth	conv5	0.1342275274782033	19
V2	twomonth	fc6	0.1120932169501201	19
V2	twomonth	fc7	0.114024858669214	19
V3	twomonth	conv1	0.0457108735471744	19
V3	twomonth	conv2	0.1402567931700028	19
V3	twomonth	conv3	0.1660362196019882	19
V3	twomonth	conv4	0.1746286898706028	19
V3	twomonth	conv5	0.1720769071752571	19
V3	twomonth	fc6	0.1584673994667469	19
V3	twomonth	fc7	0.1620363534971533	19
hV4	twomonth	conv1	0.0498263981996619	19
hV4	twomonth	conv2	0.1357167872503008	19
hV4	twomonth	conv3	0.160489456415624	19
hV4	twomonth	conv4	0.1626652288533523	19
hV4	twomonth	conv5	0.1546164017498034	19
hV4	twomonth	fc6	0.1486330155482761	19
hV4	twomonth	fc7	0.1532814333597404	19
VO1	twomonth	conv1	0.0536376592869554	19
VO1	twomonth	conv2	0.0968057484697738	19
VO1	twomonth	conv3	0.1102626924757996	19
VO1	twomonth	conv4	0.1136532635926688	19
VO1	twomonth	conv5	0.1153811351070603	19
VO1	twomonth	fc6	0.1174245960859179	19
VO1	twomonth	fc7	0.1185731670489757	19
PHC	twomonth	conv1	0.0322723101319167	19
PHC	twomonth	conv2	0.0494372863721237	19
PHC	twomonth	conv3	0.0581983493701588	19
PHC	twomonth	conv4	0.0634618211014221	19
PHC	twomonth	conv5	0.0633819639133333	19
PHC	twomonth	fc6	0.0598383491829935	19
PHC	twomonth	fc7	0.0605573998134826	19
FG2	twomonth	conv1	0.0406776631070469	19
FG2	twomonth	conv2	0.0446343372231318	19
FG2	twomonth	conv3	0.0419275432792725	19
FG2	twomonth	conv4	0.0475026212138172	19
FG2	twomonth	conv5	0.0497490365487009	19
FG2	twomonth	fc6	0.0615280197828906	19
FG2	twomonth	fc7	0.0610618822420817	19
FG4	twomonth	conv1	0.0577097040041013	19
FG4	twomonth	conv2	0.073068679221378	19
FG4	twomonth	conv3	0.0684620136657053	19
FG4	twomonth	conv4	0.0664624645420767	19
FG4	twomonth	conv5	0.063479961736697	19
FG4	twomonth	fc6	0.0630786601701116	19
FG4	twomonth	fc7	0.0630844191019449	19
LO	twomonth	conv1	0.0818288303885395	20
LO	twomonth	conv2	0.0589354446537256	20
LO	twomonth	conv3	0.0324150356591859	20
LO	twomonth	conv4	0.0280748646741002	20
LO	twomonth	conv5	0.0216393543325584	20
LO	twomonth	fc6	0.0232589099373848	20
LO	twomonth	fc7	0.026922886343041	20
V1	twomonth	conv1	0.0670702718059854	20
V1	twomonth	conv2	0.1383700231281102	20
V1	twomonth	conv3	0.1481696614911866	20
V1	twomonth	conv4	0.1573211320764224	20
V1	twomonth	conv5	0.1621957319356405	20
V1	twomonth	fc6	0.1517421668628902	20
V1	twomonth	fc7	0.1587516987349186	20
V2	twomonth	conv1	0.065599872535642	20
V2	twomonth	conv2	0.1184551089463926	20
V2	twomonth	conv3	0.1214406831820834	20
V2	twomonth	conv4	0.1337319713939458	20
V2	twomonth	conv5	0.1305427229357498	20
V2	twomonth	fc6	0.1100608899061402	20
V2	twomonth	fc7	0.1128375108984785	20
V3	twomonth	conv1	0.0417812664107061	20
V3	twomonth	conv2	0.1394358094460639	20
V3	twomonth	conv3	0.1655517974526084	20
V3	twomonth	conv4	0.173943904884522	20
V3	twomonth	conv5	0.1707751966165316	20
V3	twomonth	fc6	0.1560659728833496	20
V3	twomonth	fc7	0.1597063376684892	20
hV4	twomonth	conv1	0.0544473171116221	20
hV4	twomonth	conv2	0.13422695158502	20
hV4	twomonth	conv3	0.1599447094552902	20
hV4	twomonth	conv4	0.161195309493995	20
hV4	twomonth	conv5	0.1534527615817818	20
hV4	twomonth	fc6	0.1441248757180518	20
hV4	twomonth	fc7	0.1488973985105242	20
VO1	twomonth	conv1	0.0461506159837473	20
VO1	twomonth	conv2	0.0745326956756061	20
VO1	twomonth	conv3	0.0870544851340973	20
VO1	twomonth	conv4	0.096087033776975	20
VO1	twomonth	conv5	0.0954702521776261	20
VO1	twomonth	fc6	0.0948747306349618	20
VO1	twomonth	fc7	0.0978524343304803	20
PHC	twomonth	conv1	0.0617188803820667	20
PHC	twomonth	conv2	0.0760097657086563	20
PHC	twomonth	conv3	0.0855312476641832	20
PHC	twomonth	conv4	0.0920213718759444	20
PHC	twomonth	conv5	0.0840340213697163	20
PHC	twomonth	fc6	0.0809676781150632	20
PHC	twomonth	fc7	0.0822779310893415	20
FG2	twomonth	conv1	0.0870579404931973	20
FG2	twomonth	conv2	0.1063376444936993	20
FG2	twomonth	conv3	0.1008263947203073	20
FG2	twomonth	conv4	0.107919527086116	20
FG2	twomonth	conv5	0.1028049717338428	20
FG2	twomonth	fc6	0.1200606991415232	20
FG2	twomonth	fc7	0.1143872874459245	20
FG4	twomonth	conv1	0.1045320273995579	20
FG4	twomonth	conv2	0.1145884181402033	20
FG4	twomonth	conv3	0.1083747706475403	20
FG4	twomonth	conv4	0.103820607353748	20
FG4	twomonth	conv5	0.1043676578868151	20
FG4	twomonth	fc6	0.1134546764266164	20
FG4	twomonth	fc7	0.1096684666927978	20
LO	twomonth	conv1	0.0599709005973572	21
LO	twomonth	conv2	0.0482078504079063	21
LO	twomonth	conv3	0.0319098333641076	21
LO	twomonth	conv4	0.0267533337916483	21
LO	twomonth	conv5	0.0187575368520646	21
LO	twomonth	fc6	0.0213043284731548	21
LO	twomonth	fc7	0.0212255270892354	21
V1	twomonth	conv1	0.069118051983718	21
V1	twomonth	conv2	0.1398270808730397	21
V1	twomonth	conv3	0.1529485191086757	21
V1	twomonth	conv4	0.1626224207933913	21
V1	twomonth	conv5	0.1679012496762101	21
V1	twomonth	fc6	0.1564086773185309	21
V1	twomonth	fc7	0.163078336230196	21
V2	twomonth	conv1	0.0676954038564927	21
V2	twomonth	conv2	0.1215102702750694	21
V2	twomonth	conv3	0.127100897325564	21
V2	twomonth	conv4	0.1397598933349842	21
V2	twomonth	conv5	0.1360172115276058	21
V2	twomonth	fc6	0.11455674401512	21
V2	twomonth	fc7	0.1159375439043566	21
V3	twomonth	conv1	0.0429778284723749	21
V3	twomonth	conv2	0.1410359286559529	21
V3	twomonth	conv3	0.1676141669243188	21
V3	twomonth	conv4	0.1752087102884157	21
V3	twomonth	conv5	0.1731425975110136	21
V3	twomonth	fc6	0.1585919363676425	21
V3	twomonth	fc7	0.1619999762444062	21
hV4	twomonth	conv1	0.0415747607133828	21
hV4	twomonth	conv2	0.1327866427335058	21
hV4	twomonth	conv3	0.1572058574575587	21
hV4	twomonth	conv4	0.1586467901933549	21
hV4	twomonth	conv5	0.1508986753137028	21
hV4	twomonth	fc6	0.1396807560133746	21
hV4	twomonth	fc7	0.1434266532243599	21
VO1	twomonth	conv1	0.055696669381763	21
VO1	twomonth	conv2	0.1065183309799698	21
VO1	twomonth	conv3	0.1230704608909139	21
VO1	twomonth	conv4	0.1285628021714532	21
VO1	twomonth	conv5	0.1285889573201962	21
VO1	twomonth	fc6	0.1289475468090178	21
VO1	twomonth	fc7	0.1315509199353704	21
PHC	twomonth	conv1	0.0347096820481737	21
PHC	twomonth	conv2	0.0524123985483172	21
PHC	twomonth	conv3	0.0594933891661774	21
PHC	twomonth	conv4	0.0602515525420345	21
PHC	twomonth	conv5	0.0574756034250767	21
PHC	twomonth	fc6	0.0553874627334122	21
PHC	twomonth	fc7	0.0552334113068708	21
FG2	twomonth	conv1	0.0111123628789332	21
FG2	twomonth	conv2	0.0354875217744612	21
FG2	twomonth	conv3	0.0398972798525329	21
FG2	twomonth	conv4	0.044668986796329	21
FG2	twomonth	conv5	0.0543514308965973	21
FG2	twomonth	fc6	0.0766744424244191	21
FG2	twomonth	fc7	0.0734592307818745	21
FG4	twomonth	conv1	0.0425484041220034	21
FG4	twomonth	conv2	0.0760080380291063	21
FG4	twomonth	conv3	0.0670697439039007	21
FG4	twomonth	conv4	0.0602207902478248	21
FG4	twomonth	conv5	0.0667610651576345	21
FG4	twomonth	fc6	0.059407821037354	21
FG4	twomonth	fc7	0.056890495950811	21
LO	twomonth	conv1	0.060991143362729	22
LO	twomonth	conv2	0.0539701416181326	22
LO	twomonth	conv3	0.0446935102477192	22
LO	twomonth	conv4	0.0393242661351172	22
LO	twomonth	conv5	0.0297512417396821	22
LO	twomonth	fc6	0.0358680431953481	22
LO	twomonth	fc7	0.03340686769418	22
V1	twomonth	conv1	0.0620394609207884	22
V1	twomonth	conv2	0.1291080770338717	22
V1	twomonth	conv3	0.1410840637278597	22
V1	twomonth	conv4	0.1506152398853061	22
V1	twomonth	conv5	0.1550271095717166	22
V1	twomonth	fc6	0.1448060613717368	22
V1	twomonth	fc7	0.1512770851262508	22
V2	twomonth	conv1	0.0772536469935556	22
V2	twomonth	conv2	0.1232821496268872	22
V2	twomonth	conv3	0.1278301220689586	22
V2	twomonth	conv4	0.1407489898773575	22
V2	twomonth	conv5	0.1360530128871697	22
V2	twomonth	fc6	0.1148953692069195	22
V2	twomonth	fc7	0.1169783748510326	22
V3	twomonth	conv1	0.0396046781243015	22
V3	twomonth	conv2	0.1351797668568434	22
V3	twomonth	conv3	0.1628709666930977	22
V3	twomonth	conv4	0.1715707450582066	22
V3	twomonth	conv5	0.1690037491846012	22
V3	twomonth	fc6	0.1550100247406111	22
V3	twomonth	fc7	0.1583315846576777	22
hV4	twomonth	conv1	0.0462800479767012	22
hV4	twomonth	conv2	0.1310060290017407	22
hV4	twomonth	conv3	0.1565585055283946	22
hV4	twomonth	conv4	0.1567139966878943	22
hV4	twomonth	conv5	0.1500528322006834	22
hV4	twomonth	fc6	0.1412551040033094	22
hV4	twomonth	fc7	0.1472855694725742	22
VO1	twomonth	conv1	0.0575244583634627	22
VO1	twomonth	conv2	0.0898336016635634	22
VO1	twomonth	conv3	0.1034206495379237	22
VO1	twomonth	conv4	0.1070839540681994	22
VO1	twomonth	conv5	0.1061281633482621	22
VO1	twomonth	fc6	0.1080791454800963	22
VO1	twomonth	fc7	0.1087448780000285	22
PHC	twomonth	conv1	0.0406749756055246	22
PHC	twomonth	conv2	0.0664509466784101	22
PHC	twomonth	conv3	0.0768044503105564	22
PHC	twomonth	conv4	0.0730311021911655	22
PHC	twomonth	conv5	0.0700932790985928	22
PHC	twomonth	fc6	0.0649565998498598	22
PHC	twomonth	fc7	0.0667663441784817	22
FG2	twomonth	conv1	0.0616086448285572	22
FG2	twomonth	conv2	0.0488394612567261	22
FG2	twomonth	conv3	0.0358725063675189	22
FG2	twomonth	conv4	0.0341119529149733	22
FG2	twomonth	conv5	0.0322599764195737	22
FG2	twomonth	fc6	0.0460589529854002	22
FG2	twomonth	fc7	0.0432180239209231	22
FG4	twomonth	conv1	0.0357991759688413	22
FG4	twomonth	conv2	0.0380225555763916	22
FG4	twomonth	conv3	0.041243958070657	22
FG4	twomonth	conv4	0.0397064192533568	22
FG4	twomonth	conv5	0.0442222856504575	22
FG4	twomonth	fc6	0.0481114842818954	22
FG4	twomonth	fc7	0.0437291771122292	22
LO	twomonth	conv1	0.0888948477836331	23
LO	twomonth	conv2	0.0867609235838936	23
LO	twomonth	conv3	0.0768517695337868	23
LO	twomonth	conv4	0.0720308717139145	23
LO	twomonth	conv5	0.0641266417904807	23
LO	twomonth	fc6	0.0591965642212682	23
LO	twomonth	fc7	0.0590977505492281	23
V1	twomonth	conv1	0.0647573887995254	23
V1	twomonth	conv2	0.1375691476744893	23
V1	twomonth	conv3	0.150821169689446	23
V1	twomonth	conv4	0.1608867747210247	23
V1	twomonth	conv5	0.1647586005747654	23
V1	twomonth	fc6	0.1558686814769596	23
V1	twomonth	fc7	0.16269882262238	23
V2	twomonth	conv1	0.0664477312748031	23
V2	twomonth	conv2	0.1136922803558396	23
V2	twomonth	conv3	0.1182799894275609	23
V2	twomonth	conv4	0.1326800545034906	23
V2	twomonth	conv5	0.1289745178064373	23
V2	twomonth	fc6	0.1070137430909314	23
V2	twomonth	fc7	0.1086786502839453	23
V3	twomonth	conv1	0.0364841049282179	23
V3	twomonth	conv2	0.1353556542332528	23
V3	twomonth	conv3	0.1636624358913908	23
V3	twomonth	conv4	0.1736681000408044	23
V3	twomonth	conv5	0.1714895921104553	23
V3	twomonth	fc6	0.1578727897549562	23
V3	twomonth	fc7	0.1615944994522416	23
hV4	twomonth	conv1	0.0409192982885534	23
hV4	twomonth	conv2	0.1279734234894112	23
hV4	twomonth	conv3	0.153778957079041	23
hV4	twomonth	conv4	0.1551923429242344	23
hV4	twomonth	conv5	0.1466046237743823	23
hV4	twomonth	fc6	0.1400051278488865	23
hV4	twomonth	fc7	0.1451828874780306	23
VO1	twomonth	conv1	0.0731998868849805	23
VO1	twomonth	conv2	0.0990249048606464	23
VO1	twomonth	conv3	0.1059564032063333	23
VO1	twomonth	conv4	0.106482529620406	23
VO1	twomonth	conv5	0.1008190040911212	23
VO1	twomonth	fc6	0.1050618971193223	23
VO1	twomonth	fc7	0.1050484116206126	23
PHC	twomonth	conv1	0.0166015367469641	23
PHC	twomonth	conv2	0.0230499087029337	23
PHC	twomonth	conv3	0.0344146807650117	23
PHC	twomonth	conv4	0.0361206203473379	23
PHC	twomonth	conv5	0.0346313125841419	23
PHC	twomonth	fc6	0.041452719349615	23
PHC	twomonth	fc7	0.0443264263344434	23
FG2	twomonth	conv1	0.0497897809914217	23
FG2	twomonth	conv2	0.061124894554558	23
FG2	twomonth	conv3	0.0605451620833367	23
FG2	twomonth	conv4	0.0649649503010181	23
FG2	twomonth	conv5	0.0774548736700317	23
FG2	twomonth	fc6	0.0935910167382154	23
FG2	twomonth	fc7	0.0913582788664358	23
FG4	twomonth	conv1	0.0593967830846734	23
FG4	twomonth	conv2	0.103852809380916	23
FG4	twomonth	conv3	0.1028043958406594	23
FG4	twomonth	conv4	0.099282329113596	23
FG4	twomonth	conv5	0.1077764176300579	23
FG4	twomonth	fc6	0.1155007769158976	23
FG4	twomonth	fc7	0.1078002692060676	23
LO	twomonth	conv1	0.0476023947078295	24
LO	twomonth	conv2	0.0471058308105012	24
LO	twomonth	conv3	0.0320205488286032	24
LO	twomonth	conv4	0.0272930416866279	24
LO	twomonth	conv5	0.0203092330434551	24
LO	twomonth	fc6	0.0251461598902635	24
LO	twomonth	fc7	0.0241025454598681	24
V1	twomonth	conv1	0.0682074208875737	24
V1	twomonth	conv2	0.1384235811941601	24
V1	twomonth	conv3	0.1473694579129463	24
V1	twomonth	conv4	0.1563178301688602	24
V1	twomonth	conv5	0.1598868801814639	24
V1	twomonth	fc6	0.1483901325982057	24
V1	twomonth	fc7	0.1548589967532822	24
V2	twomonth	conv1	0.0643346352118609	24
V2	twomonth	conv2	0.1188868368694974	24
V2	twomonth	conv3	0.1246886727449792	24
V2	twomonth	conv4	0.1383419003443241	24
V2	twomonth	conv5	0.1337319713939458	24
V2	twomonth	fc6	0.1118676587866482	24
V2	twomonth	fc7	0.1141542906621679	24
V3	twomonth	conv1	0.0410923541901448	24
V3	twomonth	conv2	0.1346110243472041	24
V3	twomonth	conv3	0.1617072305428789	24
V3	twomonth	conv4	0.1715646021975844	24
V3	twomonth	conv5	0.1690693050253039	24
V3	twomonth	fc6	0.1556279581263267	24
V3	twomonth	fc7	0.1592727380925386	24
hV4	twomonth	conv1	0.0398875376595149	24
hV4	twomonth	conv2	0.1243796100699242	24
hV4	twomonth	conv3	0.1522862899389421	24
hV4	twomonth	conv4	0.1557748108880765	24
hV4	twomonth	conv5	0.1468687667811374	24
hV4	twomonth	fc6	0.1367865568294393	24
hV4	twomonth	fc7	0.1417605942449794	24
VO1	twomonth	conv1	0.0465578204554619	24
VO1	twomonth	conv2	0.0689179770936086	24
VO1	twomonth	conv3	0.0832181726933288	24
VO1	twomonth	conv4	0.0906227192980246	24
VO1	twomonth	conv5	0.0942889512853156	24
VO1	twomonth	fc6	0.0931688870348328	24
VO1	twomonth	fc7	0.0951720834819557	24
PHC	twomonth	conv1	0.0012078639653916	24
PHC	twomonth	conv2	0.0241097441246597	24
PHC	twomonth	conv3	0.0410471465752532	24
PHC	twomonth	conv4	0.0427581732140322	24
PHC	twomonth	conv5	0.0402333135250073	24
PHC	twomonth	fc6	0.0381696482936345	24
PHC	twomonth	fc7	0.0423504888313315	24
FG2	twomonth	conv1	0.0951584060188516	24
FG2	twomonth	conv2	0.1030979573908631	24
FG2	twomonth	conv3	0.088794546387536	24
FG2	twomonth	conv4	0.0919973283355403	24
FG2	twomonth	conv5	0.0864470617989775	24
FG2	twomonth	fc6	0.0935687008773612	24
FG2	twomonth	fc7	0.0892308334650089	24
FG4	twomonth	conv1	0.0872993837103094	24
FG4	twomonth	conv2	0.0848102293986511	24
FG4	twomonth	conv3	0.0686331979144508	24
FG4	twomonth	conv4	0.0705578809242461	24
FG4	twomonth	conv5	0.0736773983161603	24
FG4	twomonth	fc6	0.0680768850993517	24
FG4	twomonth	fc7	0.0589279100512437	24
LO	twomonth	conv1	0.0576020119788181	25
LO	twomonth	conv2	0.0500211940689241	25
LO	twomonth	conv3	0.0356610575870387	25
LO	twomonth	conv4	0.0320094148937255	25
LO	twomonth	conv5	0.0204991338206589	25
LO	twomonth	fc6	0.0303445077007116	25
LO	twomonth	fc7	0.0325863638812273	25
V1	twomonth	conv1	0.0672383846244198	25
V1	twomonth	conv2	0.1368736126823197	25
V1	twomonth	conv3	0.1464318558193826	25
V1	twomonth	conv4	0.1554496711949867	25
V1	twomonth	conv5	0.1600664148813678	25
V1	twomonth	fc6	0.1475191901406127	25
V1	twomonth	fc7	0.1552369266548441	25
V2	twomonth	conv1	0.0697738503462377	25
V2	twomonth	conv2	0.1170161918367381	25
V2	twomonth	conv3	0.1205129192637349	25
V2	twomonth	conv4	0.1335964445314683	25
V2	twomonth	conv5	0.130684344667751	25
V2	twomonth	fc6	0.1099029032095127	25
V2	twomonth	fc7	0.1136804745455812	25
V3	twomonth	conv1	0.0386258516770309	25
V3	twomonth	conv2	0.1348851495024703	25
V3	twomonth	conv3	0.1608593238126192	25
V3	twomonth	conv4	0.1693896456085325	25
V3	twomonth	conv5	0.1666496418244344	25
V3	twomonth	fc6	0.1531101051376991	25
V3	twomonth	fc7	0.15713636634677	25
hV4	twomonth	conv1	0.0450867013186394	25
hV4	twomonth	conv2	0.1260108755028117	25
hV4	twomonth	conv3	0.1514400628971338	25
hV4	twomonth	conv4	0.1517779682224541	25
hV4	twomonth	conv5	0.1441783378019045	25
hV4	twomonth	fc6	0.1377048665013613	25
hV4	twomonth	fc7	0.1414799902914007	25
VO1	twomonth	conv1	0.065049606598968	25
VO1	twomonth	conv2	0.0935166785264669	25
VO1	twomonth	conv3	0.0994495780922554	25
VO1	twomonth	conv4	0.1024964369608725	25
VO1	twomonth	conv5	0.1038894745802548	25
VO1	twomonth	fc6	0.1027200754803999	25
VO1	twomonth	fc7	0.1042006008725501	25
PHC	twomonth	conv1	0.0323790903263262	25
PHC	twomonth	conv2	0.0514832908792077	25
PHC	twomonth	conv3	0.0614825242214074	25
PHC	twomonth	conv4	0.0626941074969414	25
PHC	twomonth	conv5	0.0585279042443207	25
PHC	twomonth	fc6	0.0568262358697708	25
PHC	twomonth	fc7	0.055746148204431	25
FG2	twomonth	conv1	0.0197547918812018	25
FG2	twomonth	conv2	0.0271638976402656	25
FG2	twomonth	conv3	0.0161018534282261	25
FG2	twomonth	conv4	0.0198928622719058	25
FG2	twomonth	conv5	0.0223023513598697	25
FG2	twomonth	fc6	0.0353100506917976	25
FG2	twomonth	fc7	0.0340103557592137	25
FG4	twomonth	conv1	0.0608874345986306	25
FG4	twomonth	conv2	0.079726868260475	25
FG4	twomonth	conv3	0.0646003139337715	25
FG4	twomonth	conv4	0.0612435765414231	25
FG4	twomonth	conv5	0.065329682650462	25
FG4	twomonth	fc6	0.0605586955731451	25
FG4	twomonth	fc7	0.0557296872576074	25
LO	twomonth	conv1	0.0543957746717138	26
LO	twomonth	conv2	0.0557045399219352	26
LO	twomonth	conv3	0.042259257752872	26
LO	twomonth	conv4	0.0366289900549246	26
LO	twomonth	conv5	0.0287443884908227	26
LO	twomonth	fc6	0.0265380937143778	26
LO	twomonth	fc7	0.0269129041945299	26
V1	twomonth	conv1	0.067043300808566	26
V1	twomonth	conv2	0.1351132991852671	26
V1	twomonth	conv3	0.1434438820287613	26
V1	twomonth	conv4	0.1527857812932857	26
V1	twomonth	conv5	0.1570009354664897	26
V1	twomonth	fc6	0.1462433947751371	26
V1	twomonth	fc7	0.153192025943028	26
V2	twomonth	conv1	0.0777338459262576	26
V2	twomonth	conv2	0.1185267116655203	26
V2	twomonth	conv3	0.1169294239304493	26
V2	twomonth	conv4	0.1292251753144827	26
V2	twomonth	conv5	0.1248178167913415	26
V2	twomonth	fc6	0.1040536041375045	26
V2	twomonth	fc7	0.1065572037698447	26
V3	twomonth	conv1	0.0357878500695691	26
V3	twomonth	conv2	0.132367248522744	26
V3	twomonth	conv3	0.1589291698175822	26
V3	twomonth	conv4	0.1670278116814893	26
V3	twomonth	conv5	0.1649948127621289	26
V3	twomonth	fc6	0.1497024011986256	26
V3	twomonth	fc7	0.1533133474403168	26
hV4	twomonth	conv1	0.0337912763940544	26
hV4	twomonth	conv2	0.1221708677474502	26
hV4	twomonth	conv3	0.1478236936612997	26
hV4	twomonth	conv4	0.1476818319738055	26
hV4	twomonth	conv5	0.140427161570072	26
hV4	twomonth	fc6	0.1347514942928386	26
hV4	twomonth	fc7	0.1386056594222903	26
VO1	twomonth	conv1	0.0566298562942545	26
VO1	twomonth	conv2	0.0815840757856233	26
VO1	twomonth	conv3	0.0858520201672993	26
VO1	twomonth	conv4	0.0895932142506208	26
VO1	twomonth	conv5	0.0883697771737298	26
VO1	twomonth	fc6	0.0933995322547574	26
VO1	twomonth	fc7	0.0963108162697983	26
PHC	twomonth	conv1	0.0385100971471811	26
PHC	twomonth	conv2	0.0704672737300685	26
PHC	twomonth	conv3	0.0787479938221058	26
PHC	twomonth	conv4	0.0792167228822398	26
PHC	twomonth	conv5	0.0705110896031004	26
PHC	twomonth	fc6	0.0680513538348907	26
PHC	twomonth	fc7	0.0722658361327141	26
FG2	twomonth	conv1	0.0110199800141069	26
FG2	twomonth	conv2	0.0506402792410063	26
FG2	twomonth	conv3	0.0596879450799465	26
FG2	twomonth	conv4	0.0586869947362163	26
FG2	twomonth	conv5	0.0525667859125489	26
FG2	twomonth	fc6	0.0652365799191566	26
FG2	twomonth	fc7	0.0679130434886937	26
FG4	twomonth	conv1	0.0254980786163782	26
FG4	twomonth	conv2	0.0364971105159415	26
FG4	twomonth	conv3	0.0447587301507316	26
FG4	twomonth	conv4	0.0492564079214587	26
FG4	twomonth	conv5	0.0563012612420648	26
FG4	twomonth	fc6	0.0687200618029367	26
FG4	twomonth	fc7	0.0625335292809889	26
LO	twomonth	conv1	0.0538018848264024	27
LO	twomonth	conv2	0.0518234517861627	27
LO	twomonth	conv3	0.0312314311941421	27
LO	twomonth	conv4	0.0250962971388066	27
LO	twomonth	conv5	0.0094871443244706	27
LO	twomonth	fc6	0.0101276815176321	27
LO	twomonth	fc7	0.0083627608751128	27
V1	twomonth	conv1	0.0727628319499299	27
V1	twomonth	conv2	0.1411738070822624	27
V1	twomonth	conv3	0.1512926342422008	27
V1	twomonth	conv4	0.1606533940084793	27
V1	twomonth	conv5	0.1654642136976434	27
V1	twomonth	fc6	0.154986845039982	27
V1	twomonth	fc7	0.1608336485748623	27
V2	twomonth	conv1	0.0659015925726096	27
V2	twomonth	conv2	0.1155971910330072	27
V2	twomonth	conv3	0.1188704239137724	27
V2	twomonth	conv4	0.1318302281292866	27
V2	twomonth	conv5	0.1290744352737454	27
V2	twomonth	fc6	0.1091708949823986	27
V2	twomonth	fc7	0.110214269457301	27
V3	twomonth	conv1	0.0417806905175228	27
V3	twomonth	conv2	0.1379322483265804	27
V3	twomonth	conv3	0.1641287174054956	27
V3	twomonth	conv4	0.1725242322054105	27
V3	twomonth	conv5	0.1700572977724092	27
V3	twomonth	fc6	0.156094911515812	27
V3	twomonth	fc7	0.1602167709933162	27
hV4	twomonth	conv1	0.0439234450794066	27
hV4	twomonth	conv2	0.1380982495366759	27
hV4	twomonth	conv3	0.1606468192279696	27
hV4	twomonth	conv4	0.1595888074679908	27
hV4	twomonth	conv5	0.1521729829551215	27
hV4	twomonth	fc6	0.1446997130972147	27
hV4	twomonth	fc7	0.1503378513353343	27
VO1	twomonth	conv1	0.0410616878781323	27
VO1	twomonth	conv2	0.0660856384357829	27
VO1	twomonth	conv3	0.0724572726250735	27
VO1	twomonth	conv4	0.0758906518019038	27
VO1	twomonth	conv5	0.0811102596690366	27
VO1	twomonth	fc6	0.0904280674020582	27
VO1	twomonth	fc7	0.0924037649496771	27
PHC	twomonth	conv1	0.028800730040592	27
PHC	twomonth	conv2	0.0592964816885764	27
PHC	twomonth	conv3	0.0732403913722083	27
PHC	twomonth	conv4	0.0731712841902084	27
PHC	twomonth	conv5	0.0669680027748453	27
PHC	twomonth	fc6	0.0686040193264953	27
PHC	twomonth	fc7	0.0701359911763566	27
FG2	twomonth	conv1	0.0448553842233342	27
FG2	twomonth	conv2	0.0885795462657586	27
FG2	twomonth	conv3	0.0901472234929865	27
FG2	twomonth	conv4	0.0904829212277707	27
FG2	twomonth	conv5	0.0921747034360067	27
FG2	twomonth	fc6	0.1092763794171457	27
FG2	twomonth	fc7	0.1032879541502642	27
FG4	twomonth	conv1	0.0382478257932718	27
FG4	twomonth	conv2	0.0650916468013513	27
FG4	twomonth	conv3	0.0643510961586844	27
FG4	twomonth	conv4	0.0635064528231303	27
FG4	twomonth	conv5	0.080714765025383	27
FG4	twomonth	fc6	0.0851850398788032	27
FG4	twomonth	fc7	0.0803714367059198	27
LO	twomonth	conv1	0.0868836848141406	28
LO	twomonth	conv2	0.0673746313533765	28
LO	twomonth	conv3	0.0461020969830515	28
LO	twomonth	conv4	0.0364703794740151	28
LO	twomonth	conv5	0.0240212965299196	28
LO	twomonth	fc6	0.0236824313826271	28
LO	twomonth	fc7	0.0243749909266829	28
V1	twomonth	conv1	0.0627201186723886	28
V1	twomonth	conv2	0.1310027176159366	28
V1	twomonth	conv3	0.1409635100881488	28
V1	twomonth	conv4	0.1508536116721071	28
V1	twomonth	conv5	0.1555797750633212	28
V1	twomonth	fc6	0.1448667221203811	28
V1	twomonth	fc7	0.1515049948535545	28
V2	twomonth	conv1	0.070041928623079	28
V2	twomonth	conv2	0.1160092905967801	28
V2	twomonth	conv3	0.1224821380130413	28
V2	twomonth	conv4	0.1345142263013056	28
V2	twomonth	conv5	0.1299078007011259	28
V2	twomonth	fc6	0.1102760340012134	28
V2	twomonth	fc7	0.1107084817907974	28
V3	twomonth	conv1	0.0425843494548631	28
V3	twomonth	conv2	0.141573236996002	28
V3	twomonth	conv3	0.1683080222280371	28
V3	twomonth	conv4	0.1763528660704013	28
V3	twomonth	conv5	0.1732166477761705	28
V3	twomonth	fc6	0.1587850045573547	28
V3	twomonth	fc7	0.1622555288445099	28
hV4	twomonth	conv1	0.045867612475238	28
hV4	twomonth	conv2	0.1379313844868054	28
hV4	twomonth	conv3	0.1670490237470754	28
hV4	twomonth	conv4	0.1692697638442022	28
hV4	twomonth	conv5	0.1619492016620757	28
hV4	twomonth	fc6	0.1507444799138655	28
hV4	twomonth	fc7	0.1552133150343274	28
VO1	twomonth	conv1	0.0536779718097887	28
VO1	twomonth	conv2	0.084174347342055	28
VO1	twomonth	conv3	0.0933723692929435	28
VO1	twomonth	conv4	0.0972799005240508	28
VO1	twomonth	conv5	0.0990957877132949	28
VO1	twomonth	fc6	0.1020118228470983	28
VO1	twomonth	fc7	0.102302168993695	28
PHC	twomonth	conv1	0.0185505512437553	28
PHC	twomonth	conv2	0.0373091678955387	28
PHC	twomonth	conv3	0.0534076379513128	28
PHC	twomonth	conv4	0.0607740316326127	28
PHC	twomonth	conv5	0.0631474794055198	28
PHC	twomonth	fc6	0.0628187883711329	28
PHC	twomonth	fc7	0.0668136634017122	28
FG2	twomonth	conv1	0.0819869610584629	28
FG2	twomonth	conv2	0.0826817761841533	28
FG2	twomonth	conv3	0.0621320357500091	28
FG2	twomonth	conv4	0.0649920652717334	28
FG2	twomonth	conv5	0.0660715770438899	28
FG2	twomonth	fc6	0.0751355598563578	28
FG2	twomonth	fc7	0.0687752035752408	28
FG4	twomonth	conv1	0.0438365331998221	28
FG4	twomonth	conv2	0.0851157887235075	28
FG4	twomonth	conv3	0.0957731719920589	28
FG4	twomonth	conv4	0.0932757152203409	28
FG4	twomonth	conv5	0.1041443073138794	28
FG4	twomonth	fc6	0.0962667604412733	28
FG4	twomonth	fc7	0.0892967252434018	28
LO	twomonth	conv1	0.0662973751628548	29
LO	twomonth	conv2	0.0688553007188226	29
LO	twomonth	conv3	0.0578737855702524	29
LO	twomonth	conv4	0.0505539432546051	29
LO	twomonth	conv5	0.0378396135084864	29
LO	twomonth	fc6	0.0456937887160689	29
LO	twomonth	fc7	0.0458652609114061	29
V1	twomonth	conv1	0.0763638920253071	29
V1	twomonth	conv2	0.1473708016637074	29
V1	twomonth	conv3	0.1552749835960426	29
V1	twomonth	conv4	0.1641362999990762	29
V1	twomonth	conv5	0.1673769949149831	29
V1	twomonth	fc6	0.1542646749880832	29
V1	twomonth	fc7	0.1608837992729108	29
V2	twomonth	conv1	0.0813091347816807	29
V2	twomonth	conv2	0.1291531406754675	29
V2	twomonth	conv3	0.1318070004375588	29
V2	twomonth	conv4	0.1437314926827372	29
V2	twomonth	conv5	0.1390472255206104	29
V2	twomonth	fc6	0.1201131054212064	29
V2	twomonth	fc7	0.1222889258500333	29
V3	twomonth	conv1	0.033985400387936	29
V3	twomonth	conv2	0.1314777815010872	29
V3	twomonth	conv3	0.1592951499355899	29
V3	twomonth	conv4	0.1694679670814657	29
V3	twomonth	conv5	0.1664220680348209	29
V3	twomonth	fc6	0.1513275237708909	29
V3	twomonth	fc7	0.1549039164215821	29
hV4	twomonth	conv1	0.0450062682373673	29
hV4	twomonth	conv2	0.1376445896815059	29
hV4	twomonth	conv3	0.1652130762786118	29
hV4	twomonth	conv4	0.1667035358281746	29
hV4	twomonth	conv5	0.1586517332765119	29
hV4	twomonth	fc6	0.1504358011675994	29
hV4	twomonth	fc7	0.1541330354045932	29
VO1	twomonth	conv1	0.0294007147554271	29
VO1	twomonth	conv2	0.0765221666685263	29
VO1	twomonth	conv3	0.0952109082807321	29
VO1	twomonth	conv4	0.102515249471528	29
VO1	twomonth	conv5	0.1067233969443347	29
VO1	twomonth	fc6	0.1093941015820385	29
VO1	twomonth	fc7	0.1119186253333731	29
PHC	twomonth	conv1	0.035869290963912	29
PHC	twomonth	conv2	0.0529181767365789	29
PHC	twomonth	conv3	0.0707014702912903	29
PHC	twomonth	conv4	0.0746348687245489	29
PHC	twomonth	conv5	0.0728931757737575	29
PHC	twomonth	fc6	0.0749492584115498	29
PHC	twomonth	fc7	0.0756809307009735	29
FG2	twomonth	conv1	0.0607818061905877	29
FG2	twomonth	conv2	0.0674224304875931	29
FG2	twomonth	conv3	0.0650909749259707	29
FG2	twomonth	conv4	0.0706788664838445	29
FG2	twomonth	conv5	0.0769351780631728	29
FG2	twomonth	fc6	0.0859624476852033	29
FG2	twomonth	fc7	0.0846197527282639	29
FG4	twomonth	conv1	0.0324819832417483	29
FG4	twomonth	conv2	0.0347393405471153	29
FG4	twomonth	conv3	0.0293392381581064	29
FG4	twomonth	conv4	0.0285873616161674	29
FG4	twomonth	conv5	0.0378136983152364	29
FG4	twomonth	fc6	0.0514481613950244	29
FG4	twomonth	fc7	0.0489977358999452	29
LO	twomonth	conv1	0.0651466925914581	30
LO	twomonth	conv2	0.0676587866482524	30
LO	twomonth	conv3	0.0539972565888479	30
LO	twomonth	conv4	0.0447719277028496	30
LO	twomonth	conv5	0.0362546114946599	30
LO	twomonth	fc6	0.041477146818808	30
LO	twomonth	fc7	0.0420360511532321	30
V1	twomonth	conv1	0.065784206345407	30
V1	twomonth	conv2	0.1347007197105081	30
V1	twomonth	conv3	0.1456241176386603	30
V1	twomonth	conv4	0.1561385354244495	30
V1	twomonth	conv5	0.1606493147650974	30
V1	twomonth	fc6	0.150077307660975	30
V1	twomonth	fc7	0.156588308000632	30
V2	twomonth	conv1	0.0690885854491709	30
V2	twomonth	conv2	0.1208534640994788	30
V2	twomonth	conv3	0.123941019419718	30
V2	twomonth	conv4	0.1358136812783965	30
V2	twomonth	conv5	0.1304212574651654	30
V2	twomonth	fc6	0.1078432692304231	30
V2	twomonth	fc7	0.1091205043288571	30
V3	twomonth	conv1	0.0429658786888208	30
V3	twomonth	conv2	0.1380724783167218	30
V3	twomonth	conv3	0.1617914069298426	30
V3	twomonth	conv4	0.1698005453948401	30
V3	twomonth	conv5	0.1674297851234553	30
V3	twomonth	fc6	0.1524656326744515	30
V3	twomonth	fc7	0.1565743425909362	30
hV4	twomonth	conv1	0.0547326721839633	30
hV4	twomonth	conv2	0.1408822131671017	30
hV4	twomonth	conv3	0.1627046775364105	30
hV4	twomonth	conv4	0.1646507645761864	30
hV4	twomonth	conv5	0.1596248487830477	30
hV4	twomonth	fc6	0.1485328581254749	30
hV4	twomonth	fc7	0.1523564529251114	30
VO1	twomonth	conv1	0.05750727755016	30
VO1	twomonth	conv2	0.0842652424828242	30
VO1	twomonth	conv3	0.0943555629301877	30
VO1	twomonth	conv4	0.0979827781543079	30
VO1	twomonth	conv5	0.10492584235476	30
VO1	twomonth	fc6	0.1074445591831627	30
VO1	twomonth	fc7	0.1097611854953143	30
PHC	twomonth	conv1	0.0335043856065577	30
PHC	twomonth	conv2	0.0472502360262218	30
PHC	twomonth	conv3	0.0534881670147821	30
PHC	twomonth	conv4	0.0572598834368201	30
PHC	twomonth	conv5	0.0621518560737354	30
PHC	twomonth	fc6	0.0560718157996055	30
PHC	twomonth	fc7	0.0593082874988347	30
FG2	twomonth	conv1	0.0432993208419702	30
FG2	twomonth	conv2	0.060780414448728	30
FG2	twomonth	conv3	0.0586724054422385	30
FG2	twomonth	conv4	0.0637362342032799	30
FG2	twomonth	conv5	0.0710471501745856	30
FG2	twomonth	fc6	0.0731495442225376	30
FG2	twomonth	fc7	0.0654828222461298	30
FG4	twomonth	conv1	0.0445663338364	30
FG4	twomonth	conv2	0.0666564925537611	30
FG4	twomonth	conv3	0.0583085369325697	30
FG4	twomonth	conv4	0.0580906573448756	30
FG4	twomonth	conv5	0.0686679434698452	30
FG4	twomonth	fc6	0.0655014427923908	30
FG4	twomonth	fc7	0.0607174501273503	30
LO	twomonth	conv1	0.050548520260462	31
LO	twomonth	conv2	0.0599018893975545	31
LO	twomonth	conv3	0.0544299443339249	31
LO	twomonth	conv4	0.0442112956888756	31
LO	twomonth	conv5	0.0349413350811691	31
LO	twomonth	fc6	0.0464321317681996	31
LO	twomonth	fc7	0.0454152483797305	31
V1	twomonth	conv1	0.0709598063751135	31
V1	twomonth	conv2	0.1395326074919624	31
V1	twomonth	conv3	0.1499061714033281	31
V1	twomonth	conv4	0.159816669204196	31
V1	twomonth	conv5	0.1625347410562289	31
V1	twomonth	fc6	0.1516611578884348	31
V1	twomonth	fc7	0.15842099207439	31
V2	twomonth	conv1	0.0710388957056245	31
V2	twomonth	conv2	0.111058192926376	31
V2	twomonth	conv3	0.1153644342047437	31
V2	twomonth	conv4	0.1285665454771449	31
V2	twomonth	conv5	0.1264267183722763	31
V2	twomonth	fc6	0.1083097427089223	31
V2	twomonth	fc7	0.110496073188345	31
V3	twomonth	conv1	0.0397350699392276	31
V3	twomonth	conv2	0.1343459695095754	31
V3	twomonth	conv3	0.1599778713044304	31
V3	twomonth	conv4	0.1682783157379969	31
V3	twomonth	conv5	0.1658371525249497	31
V3	twomonth	fc6	0.1510269075291915	31
V3	twomonth	fc7	0.1553449546178175	31
hV4	twomonth	conv1	0.0428436453606585	31
hV4	twomonth	conv2	0.1269714653326101	31
hV4	twomonth	conv3	0.1514253776209589	31
hV4	twomonth	conv4	0.1509019387084083	31
hV4	twomonth	conv5	0.1423037095079604	31
hV4	twomonth	fc6	0.1322764013730733	31
hV4	twomonth	fc7	0.1365622944256299	31
VO1	twomonth	conv1	0.0585875571798942	31
VO1	twomonth	conv2	0.0964116935590786	31
VO1	twomonth	conv3	0.107839333960337	31
VO1	twomonth	conv4	0.1092282443452388	31
VO1	twomonth	conv5	0.1092114954518236	31
VO1	twomonth	fc6	0.1076930570917706	31
VO1	twomonth	fc7	0.1088928345570463	31
PHC	twomonth	conv1	0.0520621115195553	31
PHC	twomonth	conv2	0.0699514174110986	31
PHC	twomonth	conv3	0.0694067184418634	31
PHC	twomonth	conv4	0.066148794721555	31
[truncated: 187,001 more rows]
