# Supplementary material for: Infants have rich visual categories in ventrotemporal cortex at 2 months of age
Source: Nat Neurosci. 2026 Feb 2;29(3):693–702. doi: 10.1038/s41593-025-02187-8 (PMC12971487; doi:10.1038/s41593-025-02187-8)
Supplement: Supplementary file 17 — Statistical source data comprising .csv files of the bootstrap distributions for all AlexNet model/brain comparisons (3 ages × 9 ROIs × 8 layers × 1,000 bootstraps for each model). [file 41593_2025_2187_MOESM17_ESM.zip › ODoherty_ED_Fig8/dnn_results_alexnet-ipcl_spearman_bootstrap-1000.csv]

roi	age	layer	corr	bootstrap
LO	twomonth	conv1	0.0764454768929459	0
LO	twomonth	conv2	0.0608130004046849	0
LO	twomonth	conv3	0.0899605861104882	0
LO	twomonth	conv4	0.0972101214666703	0
LO	twomonth	conv5	0.0750226847924247	0
LO	twomonth	fc6	0.1035851150328637	0
LO	twomonth	fc7	0.11344176682109	0
V1	twomonth	conv1	0.2206767728721677	0
V1	twomonth	conv2	0.226099767015214	0
V1	twomonth	conv3	0.2854097581980494	0
V1	twomonth	conv4	0.2686701750559306	0
V1	twomonth	conv5	0.1577473890142856	0
V1	twomonth	fc6	0.196976944716294	0
V1	twomonth	fc7	0.1692427928467827	0
V2	twomonth	conv1	0.1679629662290238	0
V2	twomonth	conv2	0.1786297077618043	0
V2	twomonth	conv3	0.2505441770660378	0
V2	twomonth	conv4	0.2410983290819219	0
V2	twomonth	conv5	0.1229511070286683	0
V2	twomonth	fc6	0.1358508263887214	0
V2	twomonth	fc7	0.0952774239434069	0
V3	twomonth	conv1	0.1845547847785193	0
V3	twomonth	conv2	0.2172658535294874	0
V3	twomonth	conv3	0.2904926874163381	0
V3	twomonth	conv4	0.2683795889538409	0
V3	twomonth	conv5	0.1443273501630917	0
V3	twomonth	fc6	0.1593293675888996	0
V3	twomonth	fc7	0.1072661282785269	0
hV4	twomonth	conv1	0.1677420152110186	0
hV4	twomonth	conv2	0.1912141735950815	0
hV4	twomonth	conv3	0.2568579819815021	0
hV4	twomonth	conv4	0.2451458983387761	0
hV4	twomonth	conv5	0.1351027891346713	0
hV4	twomonth	fc6	0.1515523620678836	0
hV4	twomonth	fc7	0.1031746951575422	0
VO1	twomonth	conv1	0.1038924500283687	0
VO1	twomonth	conv2	0.1198643195660069	0
VO1	twomonth	conv3	0.1978110780012523	0
VO1	twomonth	conv4	0.2361699312011608	0
VO1	twomonth	conv5	0.2079838951471281	0
VO1	twomonth	fc6	0.2520539290372422	0
VO1	twomonth	fc7	0.2039837890868002	0
PHC	twomonth	conv1	0.12884278224075	0
PHC	twomonth	conv2	0.1775941558359755	0
PHC	twomonth	conv3	0.2413613682934089	0
PHC	twomonth	conv4	0.2595121776812837	0
PHC	twomonth	conv5	0.1884413918906321	0
PHC	twomonth	fc6	0.2728835055673873	0
PHC	twomonth	fc7	0.2297897066052188	0
FG2	twomonth	conv1	0.0367564544128355	0
FG2	twomonth	conv2	0.0713506458822017	0
FG2	twomonth	conv3	0.1487541450811703	0
FG2	twomonth	conv4	0.1570596765711896	0
FG2	twomonth	conv5	0.1010801716497624	0
FG2	twomonth	fc6	0.1587989699670505	0
FG2	twomonth	fc7	0.1369116696235182	0
FG4	twomonth	conv1	0.114473959370016	0
FG4	twomonth	conv2	0.0654836380948061	0
FG4	twomonth	conv3	0.0935552633697501	0
FG4	twomonth	conv4	0.1090592196959308	0
FG4	twomonth	conv5	0.110773797676007	0
FG4	twomonth	fc6	0.0887939704943527	0
FG4	twomonth	fc7	0.0443012310076727	0
LO	twomonth	conv1	0.0709073521043316	1
LO	twomonth	conv2	0.0668739882126663	1
LO	twomonth	conv3	0.0926087349318448	1
LO	twomonth	conv4	0.0947861870580244	1
LO	twomonth	conv5	0.0647153965882408	1
LO	twomonth	fc6	0.0985568476758931	1
LO	twomonth	fc7	0.0965477003325423	1
V1	twomonth	conv1	0.2284985540881877	1
V1	twomonth	conv2	0.2272462263699329	1
V1	twomonth	conv3	0.2844162944657025	1
V1	twomonth	conv4	0.2679891333755416	1
V1	twomonth	conv5	0.1622720377824321	1
V1	twomonth	fc6	0.2028335864263896	1
V1	twomonth	fc7	0.173108619813197	1
V2	twomonth	conv1	0.1745429297773849	1
V2	twomonth	conv2	0.1790942136052605	1
V2	twomonth	conv3	0.2507927229657443	1
V2	twomonth	conv4	0.2403918041281703	1
V2	twomonth	conv5	0.1177322190280147	1
V2	twomonth	fc6	0.1329890211963485	1
V2	twomonth	fc7	0.0934959463718669	1
V3	twomonth	conv1	0.1851381645732349	1
V3	twomonth	conv2	0.2159082333408799	1
V3	twomonth	conv3	0.2879832808610659	1
V3	twomonth	conv4	0.2633028505872731	1
V3	twomonth	conv5	0.1424775812582282	1
V3	twomonth	fc6	0.1581851158247168	1
V3	twomonth	fc7	0.1058943027247306	1
hV4	twomonth	conv1	0.1768640672528059	1
hV4	twomonth	conv2	0.1934781536720569	1
hV4	twomonth	conv3	0.266668418341766	1
hV4	twomonth	conv4	0.2549914161921247	1
hV4	twomonth	conv5	0.1431742680367645	1
hV4	twomonth	fc6	0.1647481385152682	1
hV4	twomonth	fc7	0.1159304412217622	1
VO1	twomonth	conv1	0.1113112979804506	1
VO1	twomonth	conv2	0.1283344125331633	1
VO1	twomonth	conv3	0.2171980900982486	1
VO1	twomonth	conv4	0.2579746388639835	1
VO1	twomonth	conv5	0.2310296046289334	1
VO1	twomonth	fc6	0.2573307902850179	1
VO1	twomonth	fc7	0.1957937241800391	1
PHC	twomonth	conv1	0.1261920419000684	1
PHC	twomonth	conv2	0.1619910019089659	1
PHC	twomonth	conv3	0.222415394392648	1
PHC	twomonth	conv4	0.2445292127216244	1
PHC	twomonth	conv5	0.1889435227553993	1
PHC	twomonth	fc6	0.2799512986331295	1
PHC	twomonth	fc7	0.222974682655861	1
FG2	twomonth	conv1	0.1078128908650023	1
FG2	twomonth	conv2	0.1332915570819924	1
FG2	twomonth	conv3	0.1984846810613567	1
FG2	twomonth	conv4	0.1969108609735066	1
FG2	twomonth	conv5	0.1416907192054018	1
FG2	twomonth	fc6	0.1832882516950756	1
FG2	twomonth	fc7	0.1338544926686998	1
FG4	twomonth	conv1	0.093428326913924	1
FG4	twomonth	conv2	0.0513363901263593	1
FG4	twomonth	conv3	0.0839085726379471	1
FG4	twomonth	conv4	0.0911938133714958	1
FG4	twomonth	conv5	0.0753397139898491	1
FG4	twomonth	fc6	0.0862346052054265	1
FG4	twomonth	fc7	0.0424258828472495	1
LO	twomonth	conv1	0.1081808386180531	2
LO	twomonth	conv2	0.0801631553379479	2
LO	twomonth	conv3	0.0926348900805878	2
LO	twomonth	conv4	0.0982974077968018	2
LO	twomonth	conv5	0.0852350466035559	2
LO	twomonth	fc6	0.1245888992509669	2
LO	twomonth	fc7	0.1101735730056789	2
V1	twomonth	conv1	0.2188211970443722	2
V1	twomonth	conv2	0.2225378196852048	2
V1	twomonth	conv3	0.2801163400212529	2
V1	twomonth	conv4	0.2614789008934623	2
V1	twomonth	conv5	0.1556304536634545	2
V1	twomonth	fc6	0.1990664771498183	2
V1	twomonth	fc7	0.1694704626185935	2
V2	twomonth	conv1	0.1627730648519312	2
V2	twomonth	conv2	0.1772441087627067	2
V2	twomonth	conv3	0.2449097821336098	2
V2	twomonth	conv4	0.2297805882964827	2
V2	twomonth	conv5	0.1087429103649855	2
V2	twomonth	fc6	0.1251255357156354	2
V2	twomonth	fc7	0.0872265332226178	2
V3	twomonth	conv1	0.1933877864333723	2
V3	twomonth	conv2	0.2235991908220863	2
V3	twomonth	conv3	0.294519188580902	2
V3	twomonth	conv4	0.2707362878333327	2
V3	twomonth	conv5	0.1472884969295895	2
V3	twomonth	fc6	0.1650483708281788	2
V3	twomonth	fc7	0.1118213953675872	2
hV4	twomonth	conv1	0.1837465186957123	2
hV4	twomonth	conv2	0.1971182785017035	2
hV4	twomonth	conv3	0.2630112086810138	2
hV4	twomonth	conv4	0.2541905887296024	2
hV4	twomonth	conv5	0.1484736371097889	2
hV4	twomonth	fc6	0.1733355697185286	2
hV4	twomonth	fc7	0.1256709545513498	2
VO1	twomonth	conv1	0.1170008826762812	2
VO1	twomonth	conv2	0.1305600477223484	2
VO1	twomonth	conv3	0.2077799329780312	2
VO1	twomonth	conv4	0.239350637243804	2
VO1	twomonth	conv5	0.2130065955366598	2
VO1	twomonth	fc6	0.2567947777046313	2
VO1	twomonth	fc7	0.2055895712463252	2
PHC	twomonth	conv1	0.1246368423584793	2
PHC	twomonth	conv2	0.1470681697958663	2
PHC	twomonth	conv3	0.2141949511204661	2
PHC	twomonth	conv4	0.2259985057971447	2
PHC	twomonth	conv5	0.1765655626194453	2
PHC	twomonth	fc6	0.2617436677844993	2
PHC	twomonth	fc7	0.2185135741022755	2
FG2	twomonth	conv1	0.089705465430272	2
FG2	twomonth	conv2	0.1003396210070956	2
FG2	twomonth	conv3	0.1815341290497438	2
FG2	twomonth	conv4	0.1732582560586662	2
FG2	twomonth	conv5	0.1206345287076153	2
FG2	twomonth	fc6	0.167298913397543	2
FG2	twomonth	fc7	0.1524176895669391	2
FG4	twomonth	conv1	0.0901950226272031	2
FG4	twomonth	conv2	0.0449228597079813	2
FG4	twomonth	conv3	0.0632730241194863	2
FG4	twomonth	conv4	0.0664581933343003	2
FG4	twomonth	conv5	0.0691374403875569	2
FG4	twomonth	fc6	0.1021286331811175	2
FG4	twomonth	fc7	0.0593064158459888	2
LO	twomonth	conv1	0.0984064435728461	3
LO	twomonth	conv2	0.0669563889289814	3
LO	twomonth	conv3	0.0752956101702256	3
LO	twomonth	conv4	0.0949798791320186	3
LO	twomonth	conv5	0.0906179201881635	3
LO	twomonth	fc6	0.1107545052543654	3
LO	twomonth	fc7	0.1193718349120605	3
V1	twomonth	conv1	0.2279115749610762	3
V1	twomonth	conv2	0.2274638660021339	3
V1	twomonth	conv3	0.2854767057806118	3
V1	twomonth	conv4	0.270139710486499	3
V1	twomonth	conv5	0.1581431236134322	3
V1	twomonth	fc6	0.1978765858508564	3
V1	twomonth	fc7	0.1697287987024167	3
V2	twomonth	conv1	0.1730809289492985	3
V2	twomonth	conv2	0.1810802772301793	3
V2	twomonth	conv3	0.2482153130237403	3
V2	twomonth	conv4	0.2348625576927991	3
V2	twomonth	conv5	0.1155316831834031	3
V2	twomonth	fc6	0.1282327673863052	3
V2	twomonth	fc7	0.0930096045785427	3
V3	twomonth	conv1	0.1962881764690285	3
V3	twomonth	conv2	0.2231253747054996	3
V3	twomonth	conv3	0.2959061313307607	3
V3	twomonth	conv4	0.2723395264646314	3
V3	twomonth	conv5	0.148252398145192	3
V3	twomonth	fc6	0.161941763041791	3
V3	twomonth	fc7	0.1097422770024615	3
hV4	twomonth	conv1	0.1969221388816802	3
hV4	twomonth	conv2	0.2150032651943718	3
hV4	twomonth	conv3	0.2784620868521307	3
hV4	twomonth	conv4	0.2681078153624066	3
hV4	twomonth	conv5	0.1504769295391091	3
hV4	twomonth	fc6	0.1557297472464807	3
hV4	twomonth	fc7	0.1118751933891301	3
VO1	twomonth	conv1	0.1410027668068126	3
VO1	twomonth	conv2	0.124382105607052	3
VO1	twomonth	conv3	0.1958229987501918	3
VO1	twomonth	conv4	0.2356094911515812	3
VO1	twomonth	conv5	0.2076079328806093	3
VO1	twomonth	fc6	0.2515384566470611	3
VO1	twomonth	fc7	0.1911797639773775	3
PHC	twomonth	conv1	0.1319938777755502	3
PHC	twomonth	conv2	0.1565118581805447	3
PHC	twomonth	conv3	0.2192175075367021	3
PHC	twomonth	conv4	0.2381988508771393	3
PHC	twomonth	conv5	0.1831835351179063	3
PHC	twomonth	fc6	0.2737083765703137	3
PHC	twomonth	fc7	0.2322592805486438	3
FG2	twomonth	conv1	0.0614709583666421	3
FG2	twomonth	conv2	0.0905475172465011	3
FG2	twomonth	conv3	0.1626555346514328	3
FG2	twomonth	conv4	0.1765402713104773	3
FG2	twomonth	conv5	0.1460641480218249	3
FG2	twomonth	fc6	0.1930594313366757	3
FG2	twomonth	fc7	0.1666110089900525	3
FG4	twomonth	conv1	0.0762820192110767	3
FG4	twomonth	conv2	0.0184204953665194	3
FG4	twomonth	conv3	0.0399732497616342	3
FG4	twomonth	conv4	0.0601500993595707	3
FG4	twomonth	conv5	0.0648410372844045	3
FG4	twomonth	fc6	0.0712818746378921	3
FG4	twomonth	fc7	0.0406573148812358	3
LO	twomonth	conv1	0.0784563519158466	4
LO	twomonth	conv2	0.0447557547026177	4
LO	twomonth	conv3	0.0639126974728727	4
LO	twomonth	conv4	0.0855430054833429	4
LO	twomonth	conv5	0.0685935572669981	4
LO	twomonth	fc6	0.1109020298914957	4
LO	twomonth	fc7	0.1072342621890491	4
V1	twomonth	conv1	0.2206143844439733	4
V1	twomonth	conv2	0.2243210729273934	4
V1	twomonth	conv3	0.2793008272825556	4
V1	twomonth	conv4	0.2665016972651912	4
V1	twomonth	conv5	0.1595387047610409	4
V1	twomonth	fc6	0.1998093313652184	4
V1	twomonth	fc7	0.171427203682261	4
V2	twomonth	conv1	0.1642015199020886	4
V2	twomonth	conv2	0.1715567316574122	4
V2	twomonth	conv3	0.2444613533081884	4
V2	twomonth	conv4	0.2337244967803372	4
V2	twomonth	conv5	0.1173984889282736	4
V2	twomonth	fc6	0.1368329162306975	4
V2	twomonth	fc7	0.0981668240174812	4
V3	twomonth	conv1	0.1915897999239101	4
V3	twomonth	conv2	0.2184595361252395	4
V3	twomonth	conv3	0.2931541777631085	4
V3	twomonth	conv4	0.2726185467119559	4
V3	twomonth	conv5	0.1520644750811619	4
V3	twomonth	fc6	0.173922068934654	4
V3	twomonth	fc7	0.1217894824867883	4
hV4	twomonth	conv1	0.1754387316240584	4
hV4	twomonth	conv2	0.1911902740279733	4
hV4	twomonth	conv3	0.2666023345989786	4
hV4	twomonth	conv4	0.2573217199673805	4
hV4	twomonth	conv5	0.1417607862093738	4
hV4	twomonth	fc6	0.1705715223940263	4
hV4	twomonth	fc7	0.1161992393650825	4
VO1	twomonth	conv1	0.1118894947365162	4
VO1	twomonth	conv2	0.1269483336230796	4
VO1	twomonth	conv3	0.2033560655169679	4
VO1	twomonth	conv4	0.2445748522564035	4
VO1	twomonth	conv5	0.2238297400598137	4
VO1	twomonth	fc6	0.2707228503257216	4
VO1	twomonth	fc7	0.2288165431075844	4
PHC	twomonth	conv1	0.1140334010847668	4
PHC	twomonth	conv2	0.1374778206138325	4
PHC	twomonth	conv3	0.2050170374398957	4
PHC	twomonth	conv4	0.2117879575696299	4
PHC	twomonth	conv5	0.1708474232199411	4
PHC	twomonth	fc6	0.2523551691632236	4
PHC	twomonth	fc7	0.2106348274522042	4
FG2	twomonth	conv1	0.1023740596594143	4
FG2	twomonth	conv2	0.1255730047190847	4
FG2	twomonth	conv3	0.2040861061090389	4
FG2	twomonth	conv4	0.2010242260265566	4
FG2	twomonth	conv5	0.1340808186897494	4
FG2	twomonth	fc6	0.1844376864979084	4
FG2	twomonth	fc7	0.1533341275860153	4
FG4	twomonth	conv1	0.1119064835854246	4
FG4	twomonth	conv2	0.0607885249443933	4
FG4	twomonth	conv3	0.0858345514074049	4
FG4	twomonth	conv4	0.1193555659296313	4
FG4	twomonth	conv5	0.1113249754435547	4
FG4	twomonth	fc6	0.1545081818224356	4
FG4	twomonth	fc7	0.1141908598793096	4
LO	twomonth	conv1	0.1164187506501294	5
LO	twomonth	conv2	0.0806600071818679	5
LO	twomonth	conv3	0.0931877475365869	5
LO	twomonth	conv4	0.1251324464338354	5
LO	twomonth	conv5	0.0943616098086127	5
LO	twomonth	fc6	0.1171530624499768	5
LO	twomonth	fc7	0.1013128804869273	5
V1	twomonth	conv1	0.2196417968395222	5
V1	twomonth	conv2	0.219522634941671	5
V1	twomonth	conv3	0.2759980798761446	5
V1	twomonth	conv4	0.2627431304041727	5
V1	twomonth	conv5	0.1579338344323895	5
V1	twomonth	fc6	0.1957030689947628	5
V1	twomonth	fc7	0.1674755686315302	5
V2	twomonth	conv1	0.1693243777144215	5
V2	twomonth	conv2	0.1655422952150835	5
V2	twomonth	conv3	0.2372045233050174	5
V2	twomonth	conv4	0.2315053883805632	5
V2	twomonth	conv5	0.113735904264477	5
V2	twomonth	fc6	0.1221783543588335	5
V2	twomonth	fc7	0.0861695772668085	5
V3	twomonth	conv1	0.1872305764726758	5
V3	twomonth	conv2	0.2206646791153177	5
V3	twomonth	conv3	0.2946755435801768	5
V3	twomonth	conv4	0.2706775947197314	5
V3	twomonth	conv5	0.1527399497941122	5
V3	twomonth	fc6	0.1654182862162726	5
V3	twomonth	fc7	0.1130879284510309	5
hV4	twomonth	conv1	0.1849461041965936	5
hV4	twomonth	conv2	0.2049957293921123	5
hV4	twomonth	conv3	0.2805590579059396	5
hV4	twomonth	conv4	0.2614691587004442	5
hV4	twomonth	conv5	0.1529153572595355	5
hV4	twomonth	fc6	0.1708868719029994	5
hV4	twomonth	fc7	0.1213056842216905	5
VO1	twomonth	conv1	0.1283436748151953	5
VO1	twomonth	conv2	0.1369062466293752	5
VO1	twomonth	conv3	0.21895705984454	5
VO1	twomonth	conv4	0.2557900360641109	5
VO1	twomonth	conv5	0.2340713764410977	5
VO1	twomonth	fc6	0.2861738724701342	5
VO1	twomonth	fc7	0.2293323034443571	5
PHC	twomonth	conv1	0.1074430234680071	5
PHC	twomonth	conv2	0.135769817414266	5
PHC	twomonth	conv3	0.200288330520455	5
PHC	twomonth	conv4	0.2190430119021524	5
PHC	twomonth	conv5	0.1752625563010572	5
PHC	twomonth	fc6	0.2429908100645492	5
PHC	twomonth	fc7	0.1864996720408298	5
FG2	twomonth	conv1	0.1086930476135286	5
FG2	twomonth	conv2	0.1148780444203209	5
FG2	twomonth	conv3	0.1927159110528179	5
FG2	twomonth	conv4	0.2045592023591464	5
FG2	twomonth	conv5	0.1472858094280673	5
FG2	twomonth	fc6	0.1800018692532909	5
FG2	twomonth	fc7	0.1355002514133678	5
FG4	twomonth	conv1	0.112175521684238	5
FG4	twomonth	conv2	0.0650058387170347	5
FG4	twomonth	conv3	0.0812887865558696	5
FG4	twomonth	conv4	0.1051206382240222	5
FG4	twomonth	conv5	0.0992412967242835	5
FG4	twomonth	fc6	0.1326511158710282	5
FG4	twomonth	fc7	0.0961647793567249	5
LO	twomonth	conv1	0.0780988662222931	6
LO	twomonth	conv2	0.0552078800424097	6
LO	twomonth	conv3	0.0680126250183116	6
LO	twomonth	conv4	0.0830722317624527	6
LO	twomonth	conv5	0.0727464189942049	6
LO	twomonth	fc6	0.0996674096888509	6
LO	twomonth	fc7	0.1165155007049292	6
V1	twomonth	conv1	0.2228046022023835	6
V1	twomonth	conv2	0.2248848243627772	6
V1	twomonth	conv3	0.2818589927940166	6
V1	twomonth	conv4	0.267261012427415	6
V1	twomonth	conv5	0.1584595769176733	6
V1	twomonth	fc6	0.1976798223465511	6
V1	twomonth	fc7	0.1696244180629377	6
V2	twomonth	conv1	0.17639298662884	6
V2	twomonth	conv2	0.1825123316127324	6
V2	twomonth	conv3	0.2549972711061553	6
V2	twomonth	conv4	0.244989831286093	6
V2	twomonth	conv5	0.1183358990574428	6
V2	twomonth	fc6	0.1287754987204973	6
V2	twomonth	fc7	0.0942107257945796	6
V3	twomonth	conv1	0.1848706621895771	6
V3	twomonth	conv2	0.221156923813771	6
V3	twomonth	conv3	0.294168661596647	6
V3	twomonth	conv4	0.271233955525929	6
V3	twomonth	conv5	0.1522451135763338	6
V3	twomonth	fc6	0.1711482794171337	6
V3	twomonth	fc7	0.1199580941726928	6
hV4	twomonth	conv1	0.1825082523693506	6
hV4	twomonth	conv2	0.1961190558375232	6
hV4	twomonth	conv3	0.2637170617593848	6
hV4	twomonth	conv4	0.253716004755438	6
hV4	twomonth	conv5	0.1654711244158433	6
hV4	twomonth	fc6	0.1785296463212003	6
hV4	twomonth	fc7	0.1308719898633202	6
VO1	twomonth	conv1	0.1300510061393812	6
VO1	twomonth	conv2	0.1296502804659792	6
VO1	twomonth	conv3	0.2066202280800957	6
VO1	twomonth	conv4	0.2442910328992178	6
VO1	twomonth	conv5	0.2190154650115497	6
VO1	twomonth	fc6	0.2531032544083724	6
VO1	twomonth	fc7	0.2089283119766945	6
PHC	twomonth	conv1	0.1323269359999107	6
PHC	twomonth	conv2	0.175892823399116	6
PHC	twomonth	conv3	0.2420290684483842	6
PHC	twomonth	conv4	0.2515475269646986	6
PHC	twomonth	conv5	0.1735386680478504	6
PHC	twomonth	fc6	0.2796369569372273	6
PHC	twomonth	fc7	0.2282165104016507	6
FG2	twomonth	conv1	0.1043996199584901	6
FG2	twomonth	conv2	0.1052854396566524	6
FG2	twomonth	conv3	0.1746621396663347	6
FG2	twomonth	conv4	0.2030990731839058	6
FG2	twomonth	conv5	0.1633374881626956	6
FG2	twomonth	fc6	0.2043446341572565	6
FG2	twomonth	fc7	0.1610791230442577	6
FG4	twomonth	conv1	0.1340295641964328	6
FG4	twomonth	conv2	0.0913325556375803	6
FG4	twomonth	conv3	0.0927277528564002	6
FG4	twomonth	conv4	0.1093940055998413	6
FG4	twomonth	conv5	0.1138985460976698	6
FG4	twomonth	fc6	0.1184727696706814	6
FG4	twomonth	fc7	0.1096566128914409	6
LO	twomonth	conv1	0.090327670023764	7
LO	twomonth	conv2	0.0925591601269796	7
LO	twomonth	conv3	0.1259949424580728	7
LO	twomonth	conv4	0.1218301309473119	7
LO	twomonth	conv5	0.109126551207282	7
LO	twomonth	fc6	0.1398175786355146	7
LO	twomonth	fc7	0.1365203022143453	7
V1	twomonth	conv1	0.218680439152146	7
V1	twomonth	conv2	0.2211950287460681	7
V1	twomonth	conv3	0.2750150302121962	7
V1	twomonth	conv4	0.2574035927816109	7
V1	twomonth	conv5	0.1510575738412039	7
V1	twomonth	fc6	0.1899333391642518	7
V1	twomonth	fc7	0.161283901062031	7
V2	twomonth	conv1	0.1662208413583449	7
V2	twomonth	conv2	0.1655982528360639	7
V2	twomonth	conv3	0.2406926603253628	7
V2	twomonth	conv4	0.2301216610343114	7
V2	twomonth	conv5	0.1088847720524797	7
V2	twomonth	fc6	0.1256858317919192	7
V2	twomonth	fc7	0.0856877946278524	7
V3	twomonth	conv1	0.1865737702970853	7
V3	twomonth	conv2	0.2179221797940918	7
V3	twomonth	conv3	0.2889239063938421	7
V3	twomonth	conv4	0.2622339448479096	7
V3	twomonth	conv5	0.1414781186385549	7
V3	twomonth	fc6	0.1588165827002408	7
V3	twomonth	fc7	0.1074334252482849	7
hV4	twomonth	conv1	0.1736485196725711	7
hV4	twomonth	conv2	0.2032812953853319	7
hV4	twomonth	conv3	0.2723222016780328	7
hV4	twomonth	conv4	0.2511165668991715	7
hV4	twomonth	conv5	0.142870196435965	7
hV4	twomonth	fc6	0.1796585889249262	7
hV4	twomonth	fc7	0.12894159591279	7
VO1	twomonth	conv1	0.1369782332772917	7
VO1	twomonth	conv2	0.13569850264173	7
VO1	twomonth	conv3	0.2126875027219951	7
VO1	twomonth	conv4	0.2571724196596016	7
VO1	twomonth	conv5	0.2419482034472246	7
VO1	twomonth	fc6	0.2703204929549667	7
VO1	twomonth	fc7	0.2088790731095196	7
PHC	twomonth	conv1	0.1304533635101361	7
PHC	twomonth	conv2	0.1634586176955898	7
PHC	twomonth	conv3	0.2276260759154392	7
PHC	twomonth	conv4	0.2438936666027185	7
PHC	twomonth	conv5	0.1690456454136887	7
PHC	twomonth	fc6	0.2570910747474558	7
PHC	twomonth	fc7	0.208394506986844	7
FG2	twomonth	conv1	0.1212966618951517	7
FG2	twomonth	conv2	0.106644643551514	7
FG2	twomonth	conv3	0.178686385249264	7
FG2	twomonth	conv4	0.1957477487075697	7
FG2	twomonth	conv5	0.1320207527907723	7
FG2	twomonth	fc6	0.1875325364651364	7
FG2	twomonth	fc7	0.1506955769843809	7
FG4	twomonth	conv1	0.1434909612964987	7
FG4	twomonth	conv2	0.0974103883211742	7
FG4	twomonth	conv3	0.110434500608827	7
FG4	twomonth	conv4	0.111415246700042	7
FG4	twomonth	conv5	0.1153508527238368	7
FG4	twomonth	fc6	0.1593741432839037	7
FG4	twomonth	fc7	0.122660712890973	7
LO	twomonth	conv1	0.1107339650641599	8
LO	twomonth	conv2	0.0747719792932806	8
LO	twomonth	conv3	0.1019430995938873	8
LO	twomonth	conv4	0.1240113743702818	8
LO	twomonth	conv5	0.084263178865584	8
LO	twomonth	fc6	0.1252686451716935	8
LO	twomonth	fc7	0.13142412745284	8
V1	twomonth	conv1	0.2258648025964144	8
V1	twomonth	conv2	0.2230898133014288	8
V1	twomonth	conv3	0.2796771734778633	8
V1	twomonth	conv4	0.2625116693355717	8
V1	twomonth	conv5	0.1525140077018514	8
V1	twomonth	fc6	0.1920484988444343	8
V1	twomonth	fc7	0.163733606690631	8
V2	twomonth	conv1	0.1714992863123748	8
V2	twomonth	conv2	0.1780839049973011	8
V2	twomonth	conv3	0.2435446753336191	8
V2	twomonth	conv4	0.2296241853061094	8
V2	twomonth	conv5	0.1037366709222773	8
V2	twomonth	fc6	0.1189781639301542	8
V2	twomonth	fc7	0.0757747532987581	8
V3	twomonth	conv1	0.1878768725976705	8
V3	twomonth	conv2	0.2225964168166088	8
V3	twomonth	conv3	0.2956301345226487	8
V3	twomonth	conv4	0.2707173313493813	8
V3	twomonth	conv5	0.1504726103402341	8
V3	twomonth	fc6	0.1640965633694262	8
V3	twomonth	fc7	0.113649904215766	8
hV4	twomonth	conv1	0.1796336335536485	8
hV4	twomonth	conv2	0.2076793436353425	8
hV4	twomonth	conv3	0.2777259033994375	8
hV4	twomonth	conv4	0.2645860365819348	8
hV4	twomonth	conv5	0.1574986991412832	8
hV4	twomonth	fc6	0.1767338674022742	8
hV4	twomonth	fc7	0.1352953294222987	8
VO1	twomonth	conv1	0.1206228668706528	8
VO1	twomonth	conv2	0.1225757206553328	8
VO1	twomonth	conv3	0.1942689509949694	8
VO1	twomonth	conv4	0.2230887095061608	8
VO1	twomonth	conv5	0.2060303694870675	8
VO1	twomonth	fc6	0.2547298647046946	8
VO1	twomonth	fc7	0.2088881434271571	8
PHC	twomonth	conv1	0.090837959375295	8
PHC	twomonth	conv2	0.1427559296301722	8
PHC	twomonth	conv3	0.2057556204475194	8
PHC	twomonth	conv4	0.2177334308032546	8
PHC	twomonth	conv5	0.1716126892783926	8
PHC	twomonth	fc6	0.2749611841995547	8
PHC	twomonth	fc7	0.2376369710946013	8
FG2	twomonth	conv1	0.0778496004561074	8
FG2	twomonth	conv2	0.1096532055234395	8
FG2	twomonth	conv3	0.1780725311069302	8
FG2	twomonth	conv4	0.1876325499146418	8
FG2	twomonth	conv5	0.1450939119812057	8
FG2	twomonth	fc6	0.1560385219749441	8
FG2	twomonth	fc7	0.1403268121828763	8
FG4	twomonth	conv1	0.1148564004348473	8
FG4	twomonth	conv2	0.0619704017298871	8
FG4	twomonth	conv3	0.0774817006941552	8
FG4	twomonth	conv4	0.0997140090456022	8
FG4	twomonth	conv5	0.1009694561852667	8
FG4	twomonth	fc6	0.1396731734197941	8
FG4	twomonth	fc7	0.1047273991620034	8
LO	twomonth	conv1	0.0945345697280068	9
LO	twomonth	conv2	0.0529853642746343	9
LO	twomonth	conv3	0.0805345584500986	9
LO	twomonth	conv4	0.1002403274240693	9
LO	twomonth	conv5	0.0774310700851206	9
LO	twomonth	fc6	0.1214257099593167	9
LO	twomonth	fc7	0.1258541365747481	9
V1	twomonth	conv1	0.2201535739151102	9
V1	twomonth	conv2	0.2217539810715909	9
V1	twomonth	conv3	0.2779246825298844	9
V1	twomonth	conv4	0.2663520130286235	9
V1	twomonth	conv5	0.1579894561156796	9
V1	twomonth	fc6	0.1994264583804995	9
V1	twomonth	fc7	0.1697329739279958	9
V2	twomonth	conv1	0.1591470014141777	9
V2	twomonth	conv2	0.1694095619144561	9
V2	twomonth	conv3	0.2442186623225124	9
V2	twomonth	conv4	0.2337396139763997	9
V2	twomonth	conv5	0.1177993585749715	9
V2	twomonth	fc6	0.1338186433180374	9
V2	twomonth	fc7	0.0956723426938771	9
V3	twomonth	conv1	0.1886521687957318	9
V3	twomonth	conv2	0.2233571717117909	9
V3	twomonth	conv3	0.2981964585208735	9
V3	twomonth	conv4	0.2758993141952031	9
V3	twomonth	conv5	0.1533045170781723	9
V3	twomonth	fc6	0.173428912405327	9
V3	twomonth	fc7	0.1227555433018284	9
hV4	twomonth	conv1	0.1928413117934885	9
hV4	twomonth	conv2	0.2074573368131679	9
hV4	twomonth	conv3	0.2808614978093863	9
hV4	twomonth	conv4	0.2658651913243132	9
hV4	twomonth	conv5	0.1552960996794314	9
hV4	twomonth	fc6	0.1847010616470857	9
hV4	twomonth	fc7	0.1300385284537424	9
VO1	twomonth	conv1	0.1470237300385524	9
VO1	twomonth	conv2	0.1553965450488243	9
VO1	twomonth	conv3	0.237633803682093	9
VO1	twomonth	conv4	0.2674019622840356	9
VO1	twomonth	conv5	0.2296428538434691	9
VO1	twomonth	fc6	0.2660326802584657	9
VO1	twomonth	fc7	0.2113105421206474	9
PHC	twomonth	conv1	0.1408365736323227	9
PHC	twomonth	conv2	0.1611296576710952	9
PHC	twomonth	conv3	0.2257443929299993	9
PHC	twomonth	conv4	0.2516529154172485	9
PHC	twomonth	conv5	0.182699064977428	9
PHC	twomonth	fc6	0.2621776512892388	9
PHC	twomonth	fc7	0.2037458972109853	9
FG2	twomonth	conv1	0.1035720614540415	9
FG2	twomonth	conv2	0.1016647032308447	9
FG2	twomonth	conv3	0.1743748169589504	9
FG2	twomonth	conv4	0.1944373997510941	9
FG2	twomonth	conv5	0.1514949647139448	9
FG2	twomonth	fc6	0.1808538552269325	9
FG2	twomonth	fc7	0.1418235105752585	9
FG4	twomonth	conv1	0.1257702961254746	9
FG4	twomonth	conv2	0.0870430632526279	9
FG4	twomonth	conv3	0.1029343077445995	9
FG4	twomonth	conv4	0.0977416708748861	9
FG4	twomonth	conv5	0.0719271149587174	9
FG4	twomonth	fc6	0.114955885982268	9
FG4	twomonth	fc7	0.0729007103762394	9
LO	twomonth	conv1	0.1006364459520048	10
LO	twomonth	conv2	0.0769492394550658	10
LO	twomonth	conv3	0.0799881318013135	10
LO	twomonth	conv4	0.0954836416941385	10
LO	twomonth	conv5	0.0727982493807048	10
LO	twomonth	fc6	0.1132427957262487	10
LO	twomonth	fc7	0.1233876340616342	10
V1	twomonth	conv1	0.2231972173801203	10
V1	twomonth	conv2	0.225832648560345	10
V1	twomonth	conv3	0.2795789836901051	10
V1	twomonth	conv4	0.2621896490638916	10
V1	twomonth	conv5	0.15417253207875	10
V1	twomonth	fc6	0.1973974427223238	10
V1	twomonth	fc7	0.1711121421198796	10
V2	twomonth	conv1	0.1732497616342121	10
V2	twomonth	conv2	0.1732519692247482	10
V2	twomonth	conv3	0.2396330648591299	10
V2	twomonth	conv4	0.2330552129191077	10
V2	twomonth	conv5	0.1188034763312101	10
V2	twomonth	fc6	0.1297263463572776	10
V2	twomonth	fc7	0.0935293001854016	10
V3	twomonth	conv1	0.1908189668980197	10
V3	twomonth	conv2	0.2171869561633708	10
V3	twomonth	conv3	0.2910267803527802	10
V3	twomonth	conv4	0.267034110513182	10
V3	twomonth	conv5	0.1498341367643129	10
V3	twomonth	fc6	0.1646860860247641	10
V3	twomonth	fc7	0.1139785472590544	10
hV4	twomonth	conv1	0.1869680651632735	10
hV4	twomonth	conv2	0.2048468610042209	10
hV4	twomonth	conv3	0.2724848915023242	10
hV4	twomonth	conv4	0.2577438016796645	10
hV4	twomonth	conv5	0.1517688019226194	10
hV4	twomonth	fc6	0.1717950074620159	10
hV4	twomonth	fc7	0.125009733194687	10
VO1	twomonth	conv1	0.1139123195429711	10
VO1	twomonth	conv2	0.1196820973645808	10
VO1	twomonth	conv3	0.1924581988532767	10
VO1	twomonth	conv4	0.2289411759906773	10
VO1	twomonth	conv5	0.215053319910223	10
VO1	twomonth	fc6	0.2613809990522958	10
VO1	twomonth	fc7	0.219554213084557	10
PHC	twomonth	conv1	0.1686488070192741	10
PHC	twomonth	conv2	0.1867163038599601	10
PHC	twomonth	conv3	0.238903264222552	10
PHC	twomonth	conv4	0.2642810051591631	10
PHC	twomonth	conv5	0.2016771929142583	10
PHC	twomonth	fc6	0.2897533845422351	10
PHC	twomonth	fc7	0.2309986503703293	10
FG2	twomonth	conv1	0.0994550970685957	10
FG2	twomonth	conv2	0.07367015166027	10
FG2	twomonth	conv3	0.156607552431175	10
FG2	twomonth	conv4	0.196068617192883	10
FG2	twomonth	conv5	0.1695673566466892	10
FG2	twomonth	fc6	0.2017494195176679	10
FG2	twomonth	fc7	0.1782629597862188	10
FG4	twomonth	conv1	0.1149765701457693	10
FG4	twomonth	conv2	0.0910834338446905	10
FG4	twomonth	conv3	0.1199028084270929	10
FG4	twomonth	conv4	0.1130616773200906	10
FG4	twomonth	conv5	0.1261257661928865	10
FG4	twomonth	fc6	0.1268958313611991	10
FG4	twomonth	fc7	0.0944098408627168	10
LO	twomonth	conv1	0.0578465266262413	11
LO	twomonth	conv2	0.0462220747295791	11
LO	twomonth	conv3	0.0625647714861847	11
LO	twomonth	conv4	0.0609470875342041	11
LO	twomonth	conv5	0.0431887493507704	11
LO	twomonth	fc6	0.0926435764694364	11
LO	twomonth	fc7	0.0931611604679564	11
V1	twomonth	conv1	0.2247017863126747	11
V1	twomonth	conv2	0.2218943070439295	11
V1	twomonth	conv3	0.2775218452481434	11
V1	twomonth	conv4	0.2619636109894337	11
V1	twomonth	conv5	0.1523645154296781	11
V1	twomonth	fc6	0.1936981928591885	11
V1	twomonth	fc7	0.1676448332363313	11
V2	twomonth	conv1	0.1710104009908242	11
V2	twomonth	conv2	0.1807990014012201	11
V2	twomonth	conv3	0.2520308933099089	11
V2	twomonth	conv4	0.2416718227103237	11
V2	twomonth	conv5	0.1166790543689956	11
V2	twomonth	fc6	0.1322572049336289	11
V2	twomonth	fc7	0.0918835894318321	11
V3	twomonth	conv1	0.1922903259903353	11
V3	twomonth	conv2	0.2173813681038441	11
V3	twomonth	conv3	0.2899570107736417	11
V3	twomonth	conv4	0.2673622256543856	11
V3	twomonth	conv5	0.1457368967203963	11
V3	twomonth	fc6	0.1597394995176295	11
V3	twomonth	fc7	0.1102265551785454	11
hV4	twomonth	conv1	0.1686585012211935	11
hV4	twomonth	conv2	0.2023207535466322	11
hV4	twomonth	conv3	0.2677834915179933	11
hV4	twomonth	conv4	0.2478014377893188	11
hV4	twomonth	conv5	0.1425316672263628	11
hV4	twomonth	fc6	0.1666370681565983	11
hV4	twomonth	fc7	0.1234699387957521	11
VO1	twomonth	conv1	0.1042766667638486	11
VO1	twomonth	conv2	0.122706112470259	11
VO1	twomonth	conv3	0.196944742689126	11
VO1	twomonth	conv4	0.2413102577733882	11
VO1	twomonth	conv5	0.2038487901264074	11
VO1	twomonth	fc6	0.2436363383319662	11
VO1	twomonth	fc7	0.193342914756171	11
PHC	twomonth	conv1	0.1174543985581554	11
PHC	twomonth	conv2	0.1395387983436832	11
PHC	twomonth	conv3	0.205795645023761	11
PHC	twomonth	conv4	0.2310322921304556	11
PHC	twomonth	conv5	0.1712126834714697	11
PHC	twomonth	fc6	0.2649069530583467	11
PHC	twomonth	fc7	0.2249615621294562	11
FG2	twomonth	conv1	0.1234957580068049	11
FG2	twomonth	conv2	0.1211713571366783	11
FG2	twomonth	conv3	0.1848573686552618	11
FG2	twomonth	conv4	0.2179015916127877	11
FG2	twomonth	conv5	0.1733188208251133	11
FG2	twomonth	fc6	0.2155498358164528	11
FG2	twomonth	fc7	0.1694277025497311	11
FG4	twomonth	conv1	0.1271787868786097	11
FG4	twomonth	conv2	0.122802094667481	11
FG4	twomonth	conv3	0.1221065116842128	11
FG4	twomonth	conv4	0.1445785355732219	11
FG4	twomonth	conv5	0.1243655966691298	11
FG4	twomonth	fc6	0.1517152918476681	11
FG4	twomonth	fc7	0.0950379483613379	11
LO	twomonth	conv1	0.089163453962559	12
LO	twomonth	conv2	0.0497040208982038	12
LO	twomonth	conv3	0.0746910663010224	12
LO	twomonth	conv4	0.0728263241733923	12
LO	twomonth	conv5	0.0701586909659996	12
LO	twomonth	fc6	0.0860018003860643	12
LO	twomonth	fc7	0.0926164614987212	12
V1	twomonth	conv1	0.2186530362348392	12
V1	twomonth	conv2	0.222386407769087	12
V1	twomonth	conv3	0.2785416560936278	12
V1	twomonth	conv4	0.2631768259623205	12
V1	twomonth	conv5	0.1565017800498363	12
V1	twomonth	fc6	0.1983422434806792	12
V1	twomonth	fc7	0.168637097191213	12
V2	twomonth	conv1	0.1681475399942819	12
V2	twomonth	conv2	0.1692315149386092	12
V2	twomonth	conv3	0.2404102807011356	12
V2	twomonth	conv4	0.2361837526375607	12
V2	twomonth	conv5	0.1143437595194843	12
V2	twomonth	fc6	0.1344462709056724	12
V2	twomonth	fc7	0.0960534879990459	12
V3	twomonth	conv1	0.1879776539047537	12
V3	twomonth	conv2	0.2171324862664473	12
V3	twomonth	conv3	0.288558214222426	12
V3	twomonth	conv4	0.2643520799762061	12
V3	twomonth	conv5	0.1428491283436748	12
V3	twomonth	fc6	0.1582523993449695	12
V3	twomonth	fc7	0.1051674775362665	12
hV4	twomonth	conv1	0.1696454861552279	12
hV4	twomonth	conv2	0.196739196813775	12
hV4	twomonth	conv3	0.2614174722872402	12
hV4	twomonth	conv4	0.2516513317109943	12
hV4	twomonth	conv5	0.1504054228021786	12
hV4	twomonth	fc6	0.1619032741807049	12
hV4	twomonth	fc7	0.1131968202537793	12
VO1	twomonth	conv1	0.0892789685369157	12
VO1	twomonth	conv2	0.1055283705978215	12
VO1	twomonth	conv3	0.180521660842347	12
VO1	twomonth	conv4	0.2151467105881201	12
VO1	twomonth	conv5	0.2003825850381271	12
VO1	twomonth	fc6	0.2358086542108169	12
VO1	twomonth	fc7	0.1816769505592103	12
PHC	twomonth	conv1	0.1304273523346889	12
PHC	twomonth	conv2	0.1704871060515695	12
PHC	twomonth	conv3	0.2300037948961227	12
PHC	twomonth	conv4	0.241251420686491	12
PHC	twomonth	conv5	0.1943060961052944	12
PHC	twomonth	fc6	0.2747250679943884	12
PHC	twomonth	fc7	0.2151841436450367	12
FG2	twomonth	conv1	0.1081483006531948	12
FG2	twomonth	conv2	0.1297514457018512	12
FG2	twomonth	conv3	0.1775802384173783	12
FG2	twomonth	conv4	0.2133998345986786	12
FG2	twomonth	conv5	0.1718828791635727	12
FG2	twomonth	fc6	0.2199291195469064	12
FG2	twomonth	fc7	0.1777495030221794	12
FG4	twomonth	conv1	0.1015081082760769	12
FG4	twomonth	conv2	0.085253667149817	12
FG4	twomonth	conv3	0.0827328867041741	12
FG4	twomonth	conv4	0.0954189017021123	12
FG4	twomonth	conv5	0.099405090343843	12
FG4	twomonth	fc6	0.1031969630272977	12
FG4	twomonth	fc7	0.0632038689463878	12
LO	twomonth	conv1	0.0886722170771765	13
LO	twomonth	conv2	0.0781545838877805	13
LO	twomonth	conv3	0.0859320213286839	13
LO	twomonth	conv4	0.0845120607029808	13
LO	twomonth	conv5	0.0545438272109289	13
LO	twomonth	fc6	0.1176702625197078	13
LO	twomonth	fc7	0.1068585398780234	13
V1	twomonth	conv1	0.2172265488197249	13
V1	twomonth	conv2	0.220030956658159	13
V1	twomonth	conv3	0.27493819646332	13
V1	twomonth	conv4	0.2614760694186442	13
V1	twomonth	conv5	0.1555507404486616	13
V1	twomonth	fc6	0.1925983808523195	13
V1	twomonth	fc7	0.1661995333105616	13
V2	twomonth	conv1	0.1720517598395849	13
V2	twomonth	conv2	0.1690081163745748	13
V2	twomonth	conv3	0.2402788330820399	13
V2	twomonth	conv4	0.2352016627955846	13
V2	twomonth	conv5	0.118138223722264	13
V2	twomonth	fc6	0.1300821523623798	13
V2	twomonth	fc7	0.0918094911755767	13
V3	twomonth	conv1	0.1877891448694096	13
V3	twomonth	conv2	0.22633036424404	13
V3	twomonth	conv3	0.2997675911072014	13
V3	twomonth	conv4	0.271702924541556	13
V3	twomonth	conv5	0.1437650384606663	13
V3	twomonth	fc6	0.1608383037114276	13
V3	twomonth	fc7	0.1067322752975778	13
hV4	twomonth	conv1	0.1770429780684278	13
hV4	twomonth	conv2	0.2133219930367315	13
hV4	twomonth	conv3	0.2814448296130034	13
hV4	twomonth	conv4	0.2667950188599018	13
hV4	twomonth	conv5	0.1559694147929442	13
hV4	twomonth	fc6	0.1879272152601135	13
hV4	twomonth	fc7	0.1372608048659135	13
VO1	twomonth	conv1	0.1137312491279117	13
VO1	twomonth	conv2	0.1270419162653711	13
VO1	twomonth	conv3	0.2081452412206584	13
VO1	twomonth	conv4	0.2359586743850751	13
VO1	twomonth	conv5	0.2019122533152551	13
VO1	twomonth	fc6	0.2462943253285381	13
VO1	twomonth	fc7	0.1937255957764954	13
PHC	twomonth	conv1	0.1432493741060908	13
PHC	twomonth	conv2	0.1561875823272299	13
PHC	twomonth	conv3	0.205445981879281	13
PHC	twomonth	conv4	0.2371829273106424	13
PHC	twomonth	conv5	0.1762309206888306	13
PHC	twomonth	fc6	0.2543850006700757	13
PHC	twomonth	fc7	0.2029633063659352	13
FG2	twomonth	conv1	0.1060928418996844	13
FG2	twomonth	conv2	0.1427952823310332	13
FG2	twomonth	conv3	0.2040965201774375	13
FG2	twomonth	conv4	0.2120652981285031	13
FG2	twomonth	conv5	0.1495483497720842	13
FG2	twomonth	fc6	0.2002105849407052	13
FG2	twomonth	fc7	0.1433634969385878	13
FG4	twomonth	conv1	0.1172213537833002	13
FG4	twomonth	conv2	0.0791240040797233	13
FG4	twomonth	conv3	0.0861119879484753	13
FG4	twomonth	conv4	0.07890194926645	13
FG4	twomonth	conv5	0.0773605231701624	13
FG4	twomonth	fc6	0.1072986662433851	13
FG4	twomonth	fc7	0.0718397711592453	13
LO	twomonth	conv1	0.1137253462227826	14
LO	twomonth	conv2	0.0894396907261641	14
LO	twomonth	conv3	0.112737881377762	14
LO	twomonth	conv4	0.118643953919427	14
LO	twomonth	conv5	0.0857040156191829	14
LO	twomonth	fc6	0.0974198425676005	14
LO	twomonth	fc7	0.112498405795693	14
V1	twomonth	conv1	0.2209081379585714	14
V1	twomonth	conv2	0.2293301438449196	14
V1	twomonth	conv3	0.2845020545589204	14
V1	twomonth	conv4	0.2671247656984583	14
V1	twomonth	conv5	0.1578157283387077	14
V1	twomonth	fc6	0.199069596571228	14
V1	twomonth	fc7	0.1702244027777728	14
V2	twomonth	conv1	0.1582989987017208	14
V2	twomonth	conv2	0.1738850677976249	14
V2	twomonth	conv3	0.245602293686567	14
V2	twomonth	conv4	0.2307015374788285	14
V2	twomonth	conv5	0.1064587740265935	14
V2	twomonth	fc6	0.1243458243365021	14
V2	twomonth	fc7	0.0901679556475864	14
V3	twomonth	conv1	0.1868733307346153	14
V3	twomonth	conv2	0.2244242537894071	14
V3	twomonth	conv3	0.2960636861075008	14
V3	twomonth	conv4	0.2697884636357648	14
V3	twomonth	conv5	0.1424261827916158	14
V3	twomonth	fc6	0.1608730012757234	14
V3	twomonth	fc7	0.1089012329993033	14
hV4	twomonth	conv1	0.1720054004383266	14
hV4	twomonth	conv2	0.2009940396255302	14
hV4	twomonth	conv3	0.2700473276216728	14
hV4	twomonth	conv4	0.2552070401981841	14
hV4	twomonth	conv5	0.1439349269497493	14
hV4	twomonth	fc6	0.1634317906714662	14
hV4	twomonth	fc7	0.1145757004990714	14
VO1	twomonth	conv1	0.0988385074336412	14
VO1	twomonth	conv2	0.1319380641278655	14
VO1	twomonth	conv3	0.21032504491067	14
VO1	twomonth	conv4	0.2389916158350949	14
VO1	twomonth	conv5	0.2142486051687133	14
VO1	twomonth	fc6	0.2603380564972809	14
VO1	twomonth	fc7	0.2106350674076972	14
PHC	twomonth	conv1	0.1525186148473181	14
PHC	twomonth	conv2	0.1593084434699052	14
PHC	twomonth	conv3	0.2117053648889204	14
PHC	twomonth	conv4	0.2376312601538666	14
PHC	twomonth	conv5	0.1645124062388908	14
PHC	twomonth	fc6	0.2527566626942035	14
PHC	twomonth	fc7	0.2099117455694318	14
FG2	twomonth	conv1	0.1128394785335216	14
FG2	twomonth	conv2	0.1138754143881393	14
FG2	twomonth	conv3	0.183850803352994	14
FG2	twomonth	conv4	0.1733237639082703	14
FG2	twomonth	conv5	0.1317494111192256	14
FG2	twomonth	fc6	0.1748223819445969	14
FG2	twomonth	fc7	0.146855857175611	14
FG4	twomonth	conv1	0.1078376542718856	14
FG4	twomonth	conv2	0.063925367122906	14
FG4	twomonth	conv3	0.0868202885728755	14
FG4	twomonth	conv4	0.1085559850358955	14
FG4	twomonth	conv5	0.1157102580613348	14
FG4	twomonth	fc6	0.135579436726076	14
FG4	twomonth	fc7	0.0937174732830554	14
LO	twomonth	conv1	0.0946133231208275	15
LO	twomonth	conv2	0.0827457003275032	15
LO	twomonth	conv3	0.1021343441218523	15
LO	twomonth	conv4	0.1001313396391237	15
LO	twomonth	conv5	0.0788273710992085	15
LO	twomonth	fc6	0.0887003878520612	15
LO	twomonth	fc7	0.1081121153648421	15
V1	twomonth	conv1	0.2244588073804071	15
V1	twomonth	conv2	0.2226665318116795	15
V1	twomonth	conv3	0.2778358510063554	15
V1	twomonth	conv4	0.2644442708766378	15
V1	twomonth	conv5	0.1570047267632799	15
V1	twomonth	fc6	0.1974156313486974	15
V1	twomonth	fc7	0.1686143014193727	15
V2	twomonth	conv1	0.1596046445305325	15
V2	twomonth	conv2	0.1720305957650975	15
V2	twomonth	conv3	0.2405920709826741	15
V2	twomonth	conv4	0.2244792515884154	15
V2	twomonth	conv5	0.1052356728873928	15
V2	twomonth	fc6	0.1200474535983066	15
V2	twomonth	fc7	0.0894035054378114	15
V3	twomonth	conv1	0.1902674531927818	15
V3	twomonth	conv2	0.2154658513938835	15
V3	twomonth	conv3	0.2837381802423287	15
V3	twomonth	conv4	0.2616026219456815	15
V3	twomonth	conv5	0.1423309684519715	15
V3	twomonth	fc6	0.1586878225826674	15
V3	twomonth	fc7	0.1105806335040976	15
hV4	twomonth	conv1	0.1745587188488279	15
hV4	twomonth	conv2	0.1951936914741054	15
hV4	twomonth	conv3	0.2672863997185802	15
hV4	twomonth	conv4	0.2538030606083183	15
hV4	twomonth	conv5	0.1433767424818045	15
hV4	twomonth	fc6	0.1643189061292911	15
hV4	twomonth	fc7	0.1212487187876392	15
VO1	twomonth	conv1	0.1330075937515109	15
VO1	twomonth	conv2	0.1466196449882476	15
VO1	twomonth	conv3	0.2200087367795021	15
VO1	twomonth	conv4	0.2548077542577402	15
VO1	twomonth	conv5	0.2112341882827573	15
VO1	twomonth	fc6	0.2440571722756863	15
VO1	twomonth	fc7	0.1891654335953767	15
PHC	twomonth	conv1	0.1282155865730024	15
PHC	twomonth	conv2	0.1663211427544419	15
PHC	twomonth	conv3	0.2164191945677916	15
PHC	twomonth	conv4	0.2361521744946747	15
PHC	twomonth	conv5	0.1586322488904758	15
PHC	twomonth	fc6	0.2652968807345613	15
PHC	twomonth	fc7	0.2197069207603373	15
FG2	twomonth	conv1	0.1183743879185288	15
FG2	twomonth	conv2	0.1062962761666966	15
FG2	twomonth	conv3	0.1576240038997567	15
FG2	twomonth	conv4	0.1746902624501207	15
FG2	twomonth	conv5	0.1239699580521804	15
FG2	twomonth	fc6	0.183770370271722	15
FG2	twomonth	fc7	0.1316918218008924	15
FG4	twomonth	conv1	0.0886407829075863	15
FG4	twomonth	conv2	0.0502473281255792	15
FG4	twomonth	conv3	0.0411895361648321	15
FG4	twomonth	conv4	0.0562925268621176	15
FG4	twomonth	conv5	0.0837445870539932	15
FG4	twomonth	fc6	0.107669685426747	15
FG4	twomonth	fc7	0.0817767120554479	15
LO	twomonth	conv1	0.089856973328587	16
LO	twomonth	conv2	0.0838279955833792	16
LO	twomonth	conv3	0.1061140059741719	16
LO	twomonth	conv4	0.1139619423389349	16
LO	twomonth	conv5	0.0891210778224855	16
LO	twomonth	fc6	0.1026807707706374	16
LO	twomonth	fc7	0.0811900208749281	16
V1	twomonth	conv1	0.2174425567545732	16
V1	twomonth	conv2	0.220961120131438	16
V1	twomonth	conv3	0.2777403487201194	16
V1	twomonth	conv4	0.260276723873256	16
V1	twomonth	conv5	0.1533969959251958	16
V1	twomonth	fc6	0.1911935854137774	16
V1	twomonth	fc7	0.163797146905192	16
V2	twomonth	conv1	0.1654058565217323	16
V2	twomonth	conv2	0.1665738638797276	16
V2	twomonth	conv3	0.2353925713858594	16
V2	twomonth	conv4	0.2267695787785281	16
V2	twomonth	conv5	0.1113913951240324	16
V2	twomonth	fc6	0.1292364052315577	16
V2	twomonth	fc7	0.0887140653151653	16
V3	twomonth	conv1	0.1863153862221635	16
V3	twomonth	conv2	0.2192611794364381	16
V3	twomonth	conv3	0.2917311457070943	16
V3	twomonth	conv4	0.2682364315066841	16
V3	twomonth	conv5	0.1472144466644327	16
V3	twomonth	fc6	0.1646024855309837	16
V3	twomonth	fc7	0.1124878477539985	16
hV4	twomonth	conv1	0.1659100510037398	16
hV4	twomonth	conv2	0.1928153006180413	16
hV4	twomonth	conv3	0.2579049077977017	16
hV4	twomonth	conv4	0.2455678360777643	16
hV4	twomonth	conv5	0.1427959542064138	16
hV4	twomonth	fc6	0.1664814330238027	16
hV4	twomonth	fc7	0.1179518742863573	16
VO1	twomonth	conv1	0.1035139922247221	16
VO1	twomonth	conv2	0.1162045183859298	16
VO1	twomonth	conv3	0.1972614359488602	16
VO1	twomonth	conv4	0.2313692376338037	16
VO1	twomonth	conv5	0.2035909339535702	16
VO1	twomonth	fc6	0.2528991962570782	16
VO1	twomonth	fc7	0.1979930602471853	16
PHC	twomonth	conv1	0.1184051502127385	16
PHC	twomonth	conv2	0.1583650824445082	16
PHC	twomonth	conv3	0.2058098983800484	16
PHC	twomonth	conv4	0.238668347794851	16
PHC	twomonth	conv5	0.1854745821744983	16
PHC	twomonth	fc6	0.2749123772522673	16
PHC	twomonth	fc7	0.2266051132835882	16
FG2	twomonth	conv1	0.1099909188843653	16
FG2	twomonth	conv2	0.1233697333818523	16
FG2	twomonth	conv3	0.1898862119054158	16
FG2	twomonth	conv4	0.206839307445255	16
FG2	twomonth	conv5	0.1754847550876263	16
FG2	twomonth	fc6	0.2046946332394267	16
FG2	twomonth	fc7	0.1705688348925041	16
FG4	twomonth	conv1	0.0880741040151872	16
FG4	twomonth	conv2	0.0892454227589866	16
FG4	twomonth	conv3	0.1225593076996078	16
FG4	twomonth	conv4	0.1335869422939433	16
FG4	twomonth	conv5	0.0996027656790218	16
FG4	twomonth	fc6	0.1257201454274261	16
FG4	twomonth	fc7	0.0709924883132676	16
LO	twomonth	conv1	0.1137834634432005	17
LO	twomonth	conv2	0.0721707657663656	17
LO	twomonth	conv3	0.0737306684356185	17
LO	twomonth	conv4	0.0892805522431699	17
LO	twomonth	conv5	0.0912373892890346	17
LO	twomonth	fc6	0.1115301373901169	17
LO	twomonth	fc7	0.0874683123774202	17
V1	twomonth	conv1	0.2245496545300778	17
V1	twomonth	conv2	0.2219182066110377	17
V1	twomonth	conv3	0.2773393830912242	17
V1	twomonth	conv4	0.263273000123937	17
V1	twomonth	conv5	0.1524948592535056	17
V1	twomonth	fc6	0.1944337044365011	17
V1	twomonth	fc7	0.164489178547163	17
V2	twomonth	conv1	0.1744971942604085	17
V2	twomonth	conv2	0.1822533236535287	17
V2	twomonth	conv3	0.2535330146964341	17
V2	twomonth	conv4	0.2420438497067564	17
V2	twomonth	conv5	0.1187932542272059	17
V2	twomonth	fc6	0.1226736224964993	17
V2	twomonth	fc7	0.0840827323348065	17
V3	twomonth	conv1	0.1877478245335055	17
V3	twomonth	conv2	0.2180764711761262	17
V3	twomonth	conv3	0.2886362477487676	17
V3	twomonth	conv4	0.2669072220484544	17
V3	twomonth	conv5	0.1486755836527441	17
V3	twomonth	fc6	0.1634535786302356	17
V3	twomonth	fc7	0.1111416494468606	17
hV4	twomonth	conv1	0.1869837582525193	17
hV4	twomonth	conv2	0.2015895611681945	17
hV4	twomonth	conv3	0.2648725434406426	17
hV4	twomonth	conv4	0.2596081118874072	17
hV4	twomonth	conv5	0.1481779639512463	17
hV4	twomonth	fc6	0.1693349837472146	17
hV4	twomonth	fc7	0.1170123045577506	17
VO1	twomonth	conv1	0.1247202988789639	17
VO1	twomonth	conv2	0.1454418954372343	17
VO1	twomonth	conv3	0.2257640692804298	17
VO1	twomonth	conv4	0.2634341062419742	17
VO1	twomonth	conv5	0.224187993610945	17
VO1	twomonth	fc6	0.2689463158373385	17
VO1	twomonth	fc7	0.2092690007857343	17
PHC	twomonth	conv1	0.134307144710799	17
PHC	twomonth	conv2	0.1542334327828874	17
PHC	twomonth	conv3	0.212325649838468	17
PHC	twomonth	conv4	0.2441894837345569	17
PHC	twomonth	conv5	0.1904831731810384	17
PHC	twomonth	fc6	0.2698669770730925	17
PHC	twomonth	fc7	0.1957523078619377	17
FG2	twomonth	conv1	0.0838477679160069	17
FG2	twomonth	conv2	0.1238535316469501	17
FG2	twomonth	conv3	0.1836476570325736	17
FG2	twomonth	conv4	0.1979227532877202	17
FG2	twomonth	conv5	0.1372228439069121	17
FG2	twomonth	fc6	0.1866602022656838	17
FG2	twomonth	fc7	0.1442285844821502	17
FG4	twomonth	conv1	0.0893002285936004	17
FG4	twomonth	conv2	0.0766537582609177	17
FG4	twomonth	conv3	0.0710926937271674	17
FG4	twomonth	conv4	0.0954830178098566	17
FG4	twomonth	conv5	0.1171816171536503	17
FG4	twomonth	fc6	0.1103739358423799	17
FG4	twomonth	fc7	0.0675937107185359	17
LO	twomonth	conv1	0.0780926273794736	18
LO	twomonth	conv2	0.057780682838947	18
LO	twomonth	conv3	0.0761210090752367	18
LO	twomonth	conv4	0.0923008720342551	18
LO	twomonth	conv5	0.091913583868464	18
LO	twomonth	fc6	0.1092651495000707	18
LO	twomonth	fc7	0.1010719171808013	18
V1	twomonth	conv1	0.2169278522219699	18
V1	twomonth	conv2	0.2243440126725295	18
V1	twomonth	conv3	0.279611329690569	18
V1	twomonth	conv4	0.2629682566477569	18
V1	twomonth	conv5	0.1556250786604101	18
V1	twomonth	fc6	0.1995632810026396	18
V1	twomonth	fc7	0.172346137238465	18
V2	twomonth	conv1	0.1629930560479642	18
V2	twomonth	conv2	0.1761410333611322	18
V2	twomonth	conv3	0.2436025046074454	18
V2	twomonth	conv4	0.2335919453659735	18
V2	twomonth	conv5	0.1149548301780985	18
V2	twomonth	fc6	0.1351951240083989	18
V2	twomonth	fc7	0.0954711640084997	18
V3	twomonth	conv1	0.1899477364938351	18
V3	twomonth	conv2	0.2227771992850766	18
V3	twomonth	conv3	0.2949746720978193	18
V3	twomonth	conv4	0.2688755289668872	18
V3	twomonth	conv5	0.1442566112837391	18
V3	twomonth	fc6	0.1612518909992575	18
V3	twomonth	fc7	0.1083451121485986	18
hV4	twomonth	conv1	0.1764131908813553	18
hV4	twomonth	conv2	0.1946833541314757	18
hV4	twomonth	conv3	0.2680716780651525	18
hV4	twomonth	conv4	0.2575336006677481	18
hV4	twomonth	conv5	0.1501155085754694	18
hV4	twomonth	fc6	0.1729751085768612	18
hV4	twomonth	fc7	0.1235394778976395	18
VO1	twomonth	conv1	0.1219764558069769	18
VO1	twomonth	conv2	0.1417436533871697	18
VO1	twomonth	conv3	0.2063727859756572	18
VO1	twomonth	conv4	0.2375207366537655	18
VO1	twomonth	conv5	0.2066593408254637	18
VO1	twomonth	fc6	0.2539030740578237	18
VO1	twomonth	fc7	0.2113720667090668	18
PHC	twomonth	conv1	0.1423557318588548	18
PHC	twomonth	conv2	0.180673168740662	18
PHC	twomonth	conv3	0.2388099695268521	18
PHC	twomonth	conv4	0.250673705041189	18
PHC	twomonth	conv5	0.158820997881313	18
PHC	twomonth	fc6	0.2620885798102168	18
PHC	twomonth	fc7	0.2265672962978827	18
FG2	twomonth	conv1	0.0719101741009077	18
FG2	twomonth	conv2	0.1180547192106808	18
FG2	twomonth	conv3	0.1712586109528404	18
FG2	twomonth	conv4	0.1639841202253806	18
FG2	twomonth	conv5	0.109440556965494	18
FG2	twomonth	fc6	0.1571421732697019	18
FG2	twomonth	fc7	0.1158327793360887	18
FG4	twomonth	conv1	0.0834205031650729	18
FG4	twomonth	conv2	0.0912224640573666	18
FG4	twomonth	conv3	0.0994113291866624	18
FG4	twomonth	conv4	0.0869729002664586	18
FG4	twomonth	conv5	0.0806188788103582	18
FG4	twomonth	fc6	0.1085841558107802	18
FG4	twomonth	fc7	0.0942675952464337	18
LO	twomonth	conv1	0.090850053132145	19
LO	twomonth	conv2	0.0821892435391083	19
LO	twomonth	conv3	0.0952207944470459	19
LO	twomonth	conv4	0.1086296033811648	19
LO	twomonth	conv5	0.0746349647067462	19
LO	twomonth	fc6	0.0894146393726891	19
LO	twomonth	fc7	0.0889040620745664	19
V1	twomonth	conv1	0.2253497621261209	19
V1	twomonth	conv2	0.2219955682619988	19
V1	twomonth	conv3	0.2779146043991761	19
V1	twomonth	conv4	0.2653286988329404	19
V1	twomonth	conv5	0.1587710871387575	19
V1	twomonth	fc6	0.1954658010032299	19
V1	twomonth	fc7	0.167466834251583	19
V2	twomonth	conv1	0.1738869394504707	19
V2	twomonth	conv2	0.1774083343021536	19
V2	twomonth	conv3	0.2485461156664662	19
V2	twomonth	conv4	0.240982334596579	19
V2	twomonth	conv5	0.1256235873370207	19
V2	twomonth	fc6	0.1325464952760562	19
V2	twomonth	fc7	0.0941747804617199	19
V3	twomonth	conv1	0.1996940567463547	19
V3	twomonth	conv2	0.2252368390710891	19
V3	twomonth	conv3	0.2946298080632005	19
V3	twomonth	conv4	0.272922666303854	19
V3	twomonth	conv5	0.1533760238151028	19
V3	twomonth	fc6	0.1698645655203872	19
V3	twomonth	fc7	0.1165332094203167	19
hV4	twomonth	conv1	0.1813451401034136	19
hV4	twomonth	conv2	0.207479412718529	19
hV4	twomonth	conv3	0.2792958362083001	19
hV4	twomonth	conv4	0.2632047567817122	19
hV4	twomonth	conv5	0.1519184861591872	19
hV4	twomonth	fc6	0.181822939481185	19
hV4	twomonth	fc7	0.131185515710546	19
VO1	twomonth	conv1	0.1107715900854709	19
VO1	twomonth	conv2	0.1261150641778963	19
VO1	twomonth	conv3	0.2027833397461439	19
VO1	twomonth	conv4	0.2329568791580538	19
VO1	twomonth	conv5	0.1942266708370931	19
VO1	twomonth	fc6	0.2591030535656247	19
VO1	twomonth	fc7	0.1982257210932516	19
PHC	twomonth	conv1	0.11491504555735	19
PHC	twomonth	conv2	0.1668203941532924	19
PHC	twomonth	conv3	0.2260634857446641	19
PHC	twomonth	conv4	0.2392134786839737	19
PHC	twomonth	conv5	0.1719345655767768	19
PHC	twomonth	fc6	0.2723645778181063	19
PHC	twomonth	fc7	0.218060826077979	19
FG2	twomonth	conv1	0.070192812637112	19
FG2	twomonth	conv2	0.0932407777005521	19
FG2	twomonth	conv3	0.1650562893594496	19
FG2	twomonth	conv4	0.1976903323971469	19
FG2	twomonth	conv5	0.1602057330406356	19
FG2	twomonth	fc6	0.2104039422767865	19
FG2	twomonth	fc7	0.1736265877405059	19
FG4	twomonth	conv1	0.0794583100726477	19
FG4	twomonth	conv2	0.0691169001973514	19
FG4	twomonth	conv3	0.0807678431804469	19
FG4	twomonth	conv4	0.0840460191443691	19
FG4	twomonth	conv5	0.0825318040009939	19
FG4	twomonth	fc6	0.1100815740696415	19
FG4	twomonth	fc7	0.0559023592304099	19
LO	twomonth	conv1	0.1141663364279193	20
LO	twomonth	conv2	0.0961337291159235	20
LO	twomonth	conv3	0.1236148719135574	20
LO	twomonth	conv4	0.1199369300982054	20
LO	twomonth	conv5	0.0776301371621591	20
LO	twomonth	fc6	0.1074216194380266	20
LO	twomonth	fc7	0.0982140472585145	20
V1	twomonth	conv1	0.2211371514811433	20
V1	twomonth	conv2	0.22079555084123	20
V1	twomonth	conv3	0.2760462149480514	20
V1	twomonth	conv4	0.2614815404038859	20
V1	twomonth	conv5	0.1537448354079285	20
V1	twomonth	fc6	0.1938454295497271	20
V1	twomonth	fc7	0.1686636362687449	20
V2	twomonth	conv1	0.1663969686902473	20
V2	twomonth	conv2	0.1721316650187723	20
V2	twomonth	conv3	0.2501206076296968	20
V2	twomonth	conv4	0.2398490248028796	20
V2	twomonth	conv5	0.1260527717318992	20
V2	twomonth	fc6	0.1371642467755081	20
V2	twomonth	fc7	0.0976190536179349	20
V3	twomonth	conv1	0.1915872084045851	20
V3	twomonth	conv2	0.2273633246505438	20
V3	twomonth	conv3	0.3031195293896888	20
V3	twomonth	conv4	0.2768181517692099	20
V3	twomonth	conv5	0.1508918125866014	20
V3	twomonth	fc6	0.1642656840009315	20
V3	twomonth	fc7	0.1115309532387932	20
hV4	twomonth	conv1	0.1778350231599043	20
hV4	twomonth	conv2	0.204569376472052	20
hV4	twomonth	conv3	0.2795713051143274	20
hV4	twomonth	conv4	0.2570585847736962	20
hV4	twomonth	conv5	0.1460522462293693	20
hV4	twomonth	fc6	0.1647819242486903	20
hV4	twomonth	fc7	0.112405495028782	20
VO1	twomonth	conv1	0.0894454016668988	20
VO1	twomonth	conv2	0.1235434611588242	20
VO1	twomonth	conv3	0.2027444669562689	20
VO1	twomonth	conv4	0.2300753016330531	20
VO1	twomonth	conv5	0.1946625739857771	20
VO1	twomonth	fc6	0.234028520390038	20
VO1	twomonth	fc7	0.1813303588450414	20
PHC	twomonth	conv1	0.1058928150006736	20
PHC	twomonth	conv2	0.1408540423922171	20
PHC	twomonth	conv3	0.200865759418943	20
PHC	twomonth	conv4	0.2274031092712923	20
PHC	twomonth	conv5	0.1807012435333494	20
PHC	twomonth	fc6	0.2557291353599734	20
PHC	twomonth	fc7	0.2194930724249266	20
FG2	twomonth	conv1	0.0868011881156283	20
FG2	twomonth	conv2	0.1046509013508174	20
FG2	twomonth	conv3	0.1693308085216354	20
FG2	twomonth	conv4	0.1793656992501031	20
FG2	twomonth	conv5	0.1401145955448184	20
FG2	twomonth	fc6	0.1698207496473554	20
FG2	twomonth	fc7	0.1367257521074991	20
FG4	twomonth	conv1	0.1123771322895029	20
FG4	twomonth	conv2	0.0604397736307869	20
FG4	twomonth	conv3	0.0523431473930215	20
FG4	twomonth	conv4	0.0585001653893235	20
FG4	twomonth	conv5	0.0488860606134774	20
FG4	twomonth	fc6	0.0802364377455269	20
FG4	twomonth	fc7	0.0580732845671784	20
LO	twomonth	conv1	0.0876115178156755	21
LO	twomonth	conv2	0.0707456221020125	21
LO	twomonth	conv3	0.0734199740632107	21
LO	twomonth	conv4	0.1027963333360928	21
LO	twomonth	conv5	0.0723610504723584	21
LO	twomonth	fc6	0.0838896161539957	21
LO	twomonth	fc7	0.0840821564416232	21
V1	twomonth	conv1	0.2219367311751016	21
V1	twomonth	conv2	0.229445706410375	21
V1	twomonth	conv3	0.2842854707308889	21
V1	twomonth	conv4	0.2691129889228146	21
V1	twomonth	conv5	0.1547961284141017	21
V1	twomonth	fc6	0.1970231121531578	21
V1	twomonth	fc7	0.1687793907985947	21
V2	twomonth	conv1	0.1593252883455177	21
V2	twomonth	conv2	0.1751786678606852	21
V2	twomonth	conv3	0.2417485124859041	21
V2	twomonth	conv4	0.2316580000741463	21
V2	twomonth	conv5	0.1078768150083522	21
V2	twomonth	fc6	0.1249181661785372	21
V2	twomonth	fc7	0.0837574966595196	21
V3	twomonth	conv1	0.1937738268305995	21
V3	twomonth	conv2	0.2240680638555161	21
V3	twomonth	conv3	0.2949880616143318	21
V3	twomonth	conv4	0.2717772627533045	21
V3	twomonth	conv5	0.1544552956317662	21
V3	twomonth	fc6	0.1701722844446812	21
V3	twomonth	fc7	0.1156540604848612	21
hV4	twomonth	conv1	0.188490390802314	21
hV4	twomonth	conv2	0.2071936737173989	21
hV4	twomonth	conv3	0.2769155736993903	21
hV4	twomonth	conv4	0.2653603249669251	21
hV4	twomonth	conv5	0.1586192433027522	21
hV4	twomonth	fc6	0.1841492120041575	21
hV4	twomonth	fc7	0.1323083154536496	21
VO1	twomonth	conv1	0.1104940095711047	21
VO1	twomonth	conv2	0.124089935798708	21
VO1	twomonth	conv3	0.1947198273664201	21
VO1	twomonth	conv4	0.2314942544456854	21
VO1	twomonth	conv5	0.2184173519495604	21
VO1	twomonth	fc6	0.2625704584313702	21
VO1	twomonth	fc7	0.2068798119324827	21
PHC	twomonth	conv1	0.1278878553605877	21
PHC	twomonth	conv2	0.1535072794698039	21
PHC	twomonth	conv3	0.2208162829958299	21
PHC	twomonth	conv4	0.2429909060467464	21
PHC	twomonth	conv5	0.1706550748967081	21
PHC	twomonth	fc6	0.2512937020441448	21
PHC	twomonth	fc7	0.1898180165542895	21
FG2	twomonth	conv1	0.0608025863362863	21
FG2	twomonth	conv2	0.113101605914135	21
FG2	twomonth	conv3	0.1961371964727982	21
FG2	twomonth	conv4	0.2089620977101167	21
FG2	twomonth	conv5	0.16074078579905	21
FG2	twomonth	fc6	0.2296170346324164	21
FG2	twomonth	fc7	0.1784572757444949	21
FG4	twomonth	conv1	0.0860954310194545	21
FG4	twomonth	conv2	0.0758374776646427	21
FG4	twomonth	conv3	0.0988221424690148	21
FG4	twomonth	conv4	0.1182479313736888	21
FG4	twomonth	conv5	0.1290344586886024	21
FG4	twomonth	fc6	0.120806672778333	21
FG4	twomonth	fc7	0.0729735128728323	21
LO	twomonth	conv1	0.0739000770137155	22
LO	twomonth	conv2	0.0591708409924127	22
LO	twomonth	conv3	0.0782955817354997	22
LO	twomonth	conv4	0.1021318485847245	22
LO	twomonth	conv5	0.0672735141086031	22
LO	twomonth	fc6	0.124494260804506	22
LO	twomonth	fc7	0.1243322908466937	22
V1	twomonth	conv1	0.2170285375468558	22
V1	twomonth	conv2	0.2294243023803945	22
V1	twomonth	conv3	0.2880559873754617	22
V1	twomonth	conv4	0.2711415246700042	22
V1	twomonth	conv5	0.1600707340802428	22
V1	twomonth	fc6	0.2014463077388406	22
V1	twomonth	fc7	0.1705103337432973	22
V2	twomonth	conv1	0.1673039044717986	22
V2	twomonth	conv2	0.1733958945294827	22
V2	twomonth	conv3	0.2501358687990552	22
V2	twomonth	conv4	0.2387279527393259	22
V2	twomonth	conv5	0.1221940474480793	22
V2	twomonth	fc6	0.1362926324425345	22
V2	twomonth	fc7	0.0954869530799427	22
V3	twomonth	conv1	0.1874114549233408	22
V3	twomonth	conv2	0.2210738992131739	22
V3	twomonth	conv3	0.2973305071375361	22
V3	twomonth	conv4	0.2744269472898167	22
V3	twomonth	conv5	0.1497117594628548	22
V3	twomonth	fc6	0.1626508795148676	22
V3	twomonth	fc7	0.1096907825536519	22
hV4	twomonth	conv1	0.1744868281831086	22
hV4	twomonth	conv2	0.2007106041971335	22
hV4	twomonth	conv3	0.2703650766855764	22
hV4	twomonth	conv4	0.2518830327350883	22
hV4	twomonth	conv5	0.148799592651555	22
hV4	twomonth	fc6	0.1750718876662756	22
hV4	twomonth	fc7	0.1266928770051731	22
VO1	twomonth	conv1	0.1199358263029373	22
VO1	twomonth	conv2	0.1515111377141768	22
VO1	twomonth	conv3	0.2273891438615965	22
VO1	twomonth	conv4	0.2730057868866483	22
VO1	twomonth	conv5	0.2336443036545581	22
VO1	twomonth	fc6	0.2824660322003475	22
VO1	twomonth	fc7	0.2211778479327654	22
PHC	twomonth	conv1	0.152812896264001	22
PHC	twomonth	conv2	0.1767126553366882	22
PHC	twomonth	conv3	0.2256633359644453	22
PHC	twomonth	conv4	0.2560947795402909	22
PHC	twomonth	conv5	0.1930716210757229	22
PHC	twomonth	fc6	0.2640340429657107	22
PHC	twomonth	fc7	0.2113807530979154	22
FG2	twomonth	conv1	0.1140250026425098	22
FG2	twomonth	conv2	0.1209494462967009	22
FG2	twomonth	conv3	0.1887106699449386	22
FG2	twomonth	conv4	0.2072540945105502	22
FG2	twomonth	conv5	0.1384748836785753	22
FG2	twomonth	fc6	0.1990459369596127	22
FG2	twomonth	fc7	0.1695699961571128	22
FG4	twomonth	conv1	0.0561436104831276	22
FG4	twomonth	conv2	0.0519851817884818	22
FG4	twomonth	conv3	0.0571164380430717	22
FG4	twomonth	conv4	0.095763045870252	22
FG4	twomonth	conv5	0.0982686611287338	22
FG4	twomonth	fc6	0.1335094366696865	22
FG4	twomonth	fc7	0.0990031648929756	22
LO	twomonth	conv1	0.1052028949670415	23
LO	twomonth	conv2	0.0712023533874937	23
LO	twomonth	conv3	0.0800971195862591	23
LO	twomonth	conv4	0.0925310853342922	23
LO	twomonth	conv5	0.0641549085475626	23
LO	twomonth	fc6	0.0880302401510567	23
LO	twomonth	fc7	0.0863906242670109	23
V1	twomonth	conv1	0.2238236931813887	23
V1	twomonth	conv2	0.2274490367526631	23
V1	twomonth	conv3	0.2832875438263711	23
V1	twomonth	conv4	0.2702579605534765	23
V1	twomonth	conv5	0.1615776545766291	23
V1	twomonth	fc6	0.200902520600479	23
V1	twomonth	fc7	0.1769991142042974	23
V2	twomonth	conv1	0.1644452187008354	23
V2	twomonth	conv2	0.1590274555875376	23
V2	twomonth	conv3	0.2309024282176142	23
V2	twomonth	conv4	0.226278917786329	23
V2	twomonth	conv5	0.1165440554086028	23
V2	twomonth	fc6	0.1262142617787252	23
V2	twomonth	fc7	0.0877818382246461	23
V3	twomonth	conv1	0.1891724402957739	23
V3	twomonth	conv2	0.2225430027238547	23
V3	twomonth	conv3	0.2960321559557134	23
V3	twomonth	conv4	0.2748113079985924	23
V3	twomonth	conv5	0.1529929108748909	23
V3	twomonth	fc6	0.1662918201931905	23
V3	twomonth	fc7	0.1165107495861667	23
hV4	twomonth	conv1	0.189697894834466	23
hV4	twomonth	conv2	0.2091144694482067	23
hV4	twomonth	conv3	0.2826044865198403	23
hV4	twomonth	conv4	0.2680594403350066	23
hV4	twomonth	conv5	0.1566661015714805	23
hV4	twomonth	fc6	0.1792291645745547	23
hV4	twomonth	fc7	0.1292928907546228	23
VO1	twomonth	conv1	0.1196380895271545	23
VO1	twomonth	conv2	0.1247601794819097	23
VO1	twomonth	conv3	0.1999630948451681	23
VO1	twomonth	conv4	0.2445607908645104	23
VO1	twomonth	conv5	0.220002209990091	23
VO1	twomonth	fc6	0.2585946358669394	23
VO1	twomonth	fc7	0.2114258167395111	23
PHC	twomonth	conv1	0.1313758484076373	23
PHC	twomonth	conv2	0.1592498943295997	23
PHC	twomonth	conv3	0.2233889418190714	23
PHC	twomonth	conv4	0.2484385196233802	23
PHC	twomonth	conv5	0.2006417849617253	23
PHC	twomonth	fc6	0.2823610276765865	23
PHC	twomonth	fc7	0.2257428092237452	23
FG2	twomonth	conv1	0.1231195077936944	23
FG2	twomonth	conv2	0.1108298992702833	23
FG2	twomonth	conv3	0.1798686939546453	23
FG2	twomonth	conv4	0.2031368421785127	23
FG2	twomonth	conv5	0.1793009592580768	23
FG2	twomonth	fc6	0.2212447955153278	23
FG2	twomonth	fc7	0.1825144912121699	23
FG4	twomonth	conv1	0.0992962945232918	23
FG4	twomonth	conv2	0.046926584057189	23
FG4	twomonth	conv3	0.0488665762274413	23
FG4	twomonth	conv4	0.0771205676771072	23
FG4	twomonth	conv5	0.0628531020066398	23
FG4	twomonth	fc6	0.0702149845246703	23
FG4	twomonth	fc7	0.0285699408473716	23
LO	twomonth	conv1	0.0980548127933231	24
LO	twomonth	conv2	0.1071872789035089	24
LO	twomonth	conv3	0.125448227862696	24
LO	twomonth	conv4	0.1205205498484141	24
LO	twomonth	conv5	0.0924086600417354	24
LO	twomonth	fc6	0.1238306398929126	24
LO	twomonth	fc7	0.1065129559769254	24
V1	twomonth	conv1	0.218930280811515	24
V1	twomonth	conv2	0.2226125418257421	24
V1	twomonth	conv3	0.2745235533713207	24
V1	twomonth	conv4	0.2608118726138676	24
V1	twomonth	conv5	0.1515472750114309	24
V1	twomonth	fc6	0.1933905699170918	24
V1	twomonth	fc7	0.1662097074234671	24
V2	twomonth	conv1	0.1667890079748008	24
V2	twomonth	conv2	0.1679834584281307	24
V2	twomonth	conv3	0.2351930723889333	24
V2	twomonth	conv4	0.2274638660021339	24
V2	twomonth	conv5	0.1202639414441409	24
V2	twomonth	fc6	0.1261853711373614	24
V2	twomonth	fc7	0.0881052022470872	24
V3	twomonth	conv1	0.1861552399260985	24
V3	twomonth	conv2	0.2217148683262229	24
V3	twomonth	conv3	0.2952564758288633	24
V3	twomonth	conv4	0.2715490650794091	24
V3	twomonth	conv5	0.1483900846071071	24
V3	twomonth	fc6	0.1607769230963041	24
V3	twomonth	fc7	0.1095378829134772	24
hV4	twomonth	conv1	0.1838384696406511	24
hV4	twomonth	conv2	0.2057573001359708	24
hV4	twomonth	conv3	0.2737101522409623	24
hV4	twomonth	conv4	0.2658701823985687	24
hV4	twomonth	conv5	0.1513812258102367	24
hV4	twomonth	fc6	0.1682617588089761	24
hV4	twomonth	fc7	0.1205442094600293	24
VO1	twomonth	conv1	0.1119421889627911	24
VO1	twomonth	conv2	0.1117434578234429	24
VO1	twomonth	conv3	0.1826385961931781	24
VO1	twomonth	conv4	0.2271187140209234	24
VO1	twomonth	conv5	0.2062257892406117	24
VO1	twomonth	fc6	0.257422453283365	24
VO1	twomonth	fc7	0.2068199190414162	24
PHC	twomonth	conv1	0.1139832503867182	24
PHC	twomonth	conv2	0.1565978582292556	24
PHC	twomonth	conv3	0.2178463538582863	24
PHC	twomonth	conv4	0.2503236099768215	24
PHC	twomonth	conv5	0.1871770184066259	24
PHC	twomonth	fc6	0.2745176984572902	24
PHC	twomonth	fc7	0.2288193745824024	24
FG2	twomonth	conv1	0.077240641405832	24
FG2	twomonth	conv2	0.1184756011454995	24
FG2	twomonth	conv3	0.1902941842347081	24
FG2	twomonth	conv4	0.1915558702171921	24
FG2	twomonth	conv5	0.1435237872079486	24
FG2	twomonth	fc6	0.1822764553630592	24
FG2	twomonth	fc7	0.1453433697117858	24
FG4	twomonth	conv1	0.1060626554986581	24
FG4	twomonth	conv2	0.066399260265206	24
FG4	twomonth	conv3	0.0647884870314254	24
FG4	twomonth	conv4	0.0810820409030533	24
FG4	twomonth	conv5	0.0926934392208933	24
FG4	twomonth	fc6	0.0914695702241148	24
FG4	twomonth	fc7	0.0545943138466677	24
LO	twomonth	conv1	0.107533966599875	25
LO	twomonth	conv2	0.0583841229128821	25
LO	twomonth	conv3	0.0583915135420682	25
LO	twomonth	conv4	0.0863079835952027	25
LO	twomonth	conv5	0.0931628881475064	25
LO	twomonth	fc6	0.1018355515419	25
LO	twomonth	fc7	0.0858939643874854	25
V1	twomonth	conv1	0.218024304851936	25
V1	twomonth	conv2	0.2204251555421501	25
V1	twomonth	conv3	0.2748639062426701	25
V1	twomonth	conv4	0.2609455758145979	25
V1	twomonth	conv5	0.1582846013721375	25
V1	twomonth	fc6	0.1984802178891859	25
V1	twomonth	fc7	0.1715332160190928	25
V2	twomonth	conv1	0.1661759216900449	25
V2	twomonth	conv2	0.1766733026358271	25
V2	twomonth	conv3	0.2520287817015699	25
V2	twomonth	conv4	0.2439153105881921	25
V2	twomonth	conv5	0.1208944484976926	25
V2	twomonth	fc6	0.1277393229103866	25
V2	twomonth	fc7	0.0877377823961211	25
V3	twomonth	conv1	0.1859716259828127	25
V3	twomonth	conv2	0.2166492159034342	25
V3	twomonth	conv3	0.290307249811305	25
V3	twomonth	conv4	0.2672451753648733	25
V3	twomonth	conv5	0.145612071872909	25
V3	twomonth	fc6	0.1615524112587597	25
V3	twomonth	fc7	0.1104018666617715	25
hV4	twomonth	conv1	0.1882944431466851	25
hV4	twomonth	conv2	0.2061181931975257	25
hV4	twomonth	conv3	0.2791833450731558	25
hV4	twomonth	conv4	0.2676434055011476	25
hV4	twomonth	conv5	0.1605316405913031	25
hV4	twomonth	fc6	0.1874125587186089	25
hV4	twomonth	fc7	0.1351299041053865	25
VO1	twomonth	conv1	0.1130325467232337	25
VO1	twomonth	conv2	0.122615793222673	25
VO1	twomonth	conv3	0.2105176811804947	25
VO1	twomonth	conv4	0.2506928534895348	25
VO1	twomonth	conv5	0.2286663789600305	25
VO1	twomonth	fc6	0.2609548860877285	25
VO1	twomonth	fc7	0.2163459121602125	25
PHC	twomonth	conv1	0.1367511873897629	25
PHC	twomonth	conv2	0.1662539072252878	25
PHC	twomonth	conv3	0.2224558508887771	25
PHC	twomonth	conv4	0.2443291858226136	25
PHC	twomonth	conv5	0.1937506471299703	25
PHC	twomonth	fc6	0.286355518778377	25
PHC	twomonth	fc7	0.2376522802550583	25
FG2	twomonth	conv1	0.102585076520007	25
FG2	twomonth	conv2	0.1057366039746948	25
FG2	twomonth	conv3	0.1959732108888443	25
FG2	twomonth	conv4	0.2269354360153279	25
FG2	twomonth	conv5	0.1943058081587027	25
FG2	twomonth	fc6	0.2119190212599367	25
FG2	twomonth	fc7	0.180967306184049	25
FG4	twomonth	conv1	0.1155954153623586	25
FG4	twomonth	conv2	0.061666042182496	25
FG4	twomonth	conv3	0.0735014149575536	25
FG4	twomonth	conv4	0.0815601282274163	25
FG4	twomonth	conv5	0.0995368259095303	25
FG4	twomonth	fc6	0.1246540711628807	25
FG4	twomonth	fc7	0.1120574635816548	25
LO	twomonth	conv1	0.1001006253360126	26
LO	twomonth	conv2	0.0819210692800699	26
LO	twomonth	conv3	0.1081953319298336	26
LO	twomonth	conv4	0.1157167368596472	26
LO	twomonth	conv5	0.0744299467334798	26
LO	twomonth	fc6	0.1159958050980704	26
LO	twomonth	fc7	0.1083548063505181	26
V1	twomonth	conv1	0.2211933010665182	26
V1	twomonth	conv2	0.222960861219461	26
V1	twomonth	conv3	0.2793927302363957	26
V1	twomonth	conv4	0.2630287734231055	26
V1	twomonth	conv5	0.1526620122499678	26
V1	twomonth	fc6	0.18938748840865	26
V1	twomonth	fc7	0.1642435601044718	26
V2	twomonth	conv1	0.1566842901978541	26
V2	twomonth	conv2	0.1673072638487013	26
V2	twomonth	conv3	0.2390153714289073	26
V2	twomonth	conv4	0.2315110993212979	26
V2	twomonth	conv5	0.1118975092499843	26
V2	twomonth	fc6	0.1222970363456986	26
V2	twomonth	fc7	0.0839206184036985	26
V3	twomonth	conv1	0.1920175925769288	26
V3	twomonth	conv2	0.2187896668925848	26
V3	twomonth	conv3	0.2878065776359801	26
V3	twomonth	conv4	0.2665629339070189	26
V3	twomonth	conv5	0.1444845690021415	26
V3	twomonth	fc6	0.1618036446599884	26
V3	twomonth	fc7	0.1118924221935315	26
hV4	twomonth	conv1	0.1705043348559709	26
hV4	twomonth	conv2	0.1872449258111605	26
hV4	twomonth	conv3	0.2573175447418013	26
hV4	twomonth	conv4	0.2525095085363567	26
hV4	twomonth	conv5	0.1446768213431773	26
hV4	twomonth	fc6	0.1770870818880514	26
hV4	twomonth	fc7	0.1288540601489236	26
VO1	twomonth	conv1	0.1041836600147404	26
VO1	twomonth	conv2	0.1381449928667231	26
VO1	twomonth	conv3	0.2162599601026001	26
VO1	twomonth	conv4	0.2567453948641606	26
VO1	twomonth	conv5	0.2181351642897275	26
VO1	twomonth	fc6	0.2642540341617437	26
VO1	twomonth	fc7	0.2246578744574456	26
PHC	twomonth	conv1	0.1423286648792382	26
PHC	twomonth	conv2	0.1659216168585051	26
PHC	twomonth	conv3	0.2303793732338526	26
PHC	twomonth	conv4	0.2395785469711078	26
PHC	twomonth	conv5	0.1690061967306304	26
PHC	twomonth	fc6	0.2675252514163673	26
PHC	twomonth	fc7	0.215421363645471	26
FG2	twomonth	conv1	0.0744893117224617	26
FG2	twomonth	conv2	0.1297143965737235	26
FG2	twomonth	conv3	0.2024708697030875	26
FG2	twomonth	conv4	0.1969290016087816	26
FG2	twomonth	conv5	0.146577028892681	26
FG2	twomonth	fc6	0.1901122979709723	26
FG2	twomonth	fc7	0.1668260571029285	26
FG4	twomonth	conv1	0.0898476630554564	26
FG4	twomonth	conv2	0.081449748700611	26
FG4	twomonth	conv3	0.0942931745019933	26
FG4	twomonth	conv4	0.0996985079207508	26
FG4	twomonth	conv5	0.0929117987195734	26
FG4	twomonth	fc6	0.1262142137876267	26
FG4	twomonth	fc7	0.0958118528175394	26
LO	twomonth	conv1	0.1131950925742293	27
LO	twomonth	conv2	0.071286577765556	27
LO	twomonth	conv3	0.07384498323251	27
LO	twomonth	conv4	0.1037505403497759	27
LO	twomonth	conv5	0.0834367721475021	27
LO	twomonth	fc6	0.1103806066050868	27
LO	twomonth	fc7	0.1027732016265623	27
V1	twomonth	conv1	0.2212933145160236	27
V1	twomonth	conv2	0.2251073590870365	27
V1	twomonth	conv3	0.2809206708339737	27
V1	twomonth	conv4	0.2661850040054571	27
V1	twomonth	conv5	0.1561702575406313	27
V1	twomonth	fc6	0.1932794225327086	27
V1	twomonth	fc7	0.1685116484594437	27
V2	twomonth	conv1	0.167579853288812	27
V2	twomonth	conv2	0.174289248830127	27
V2	twomonth	conv3	0.2449721225707056	27
V2	twomonth	conv4	0.2343279848453709	27
V2	twomonth	conv5	0.1139713006031641	27
V2	twomonth	fc6	0.1230035612994501	27
V2	twomonth	fc7	0.0882425047802133	27
V3	twomonth	conv1	0.1896014807173565	27
V3	twomonth	conv2	0.2156262856365401	27
V3	twomonth	conv3	0.2913711164853144	27
V3	twomonth	conv4	0.2705377486583788	27
V3	twomonth	conv5	0.1475748598150015	27
V3	twomonth	fc6	0.1638774840042669	27
V3	twomonth	fc7	0.113718387513484	27
hV4	twomonth	conv1	0.1783432968852937	27
hV4	twomonth	conv2	0.1956407765487657	27
hV4	twomonth	conv3	0.2744250756369709	27
hV4	twomonth	conv4	0.2626642330380561	27
hV4	twomonth	conv5	0.1522305242823561	27
hV4	twomonth	fc6	0.1719522742921643	27
hV4	twomonth	fc7	0.1244831748607268	27
VO1	twomonth	conv1	0.1347656516669288	27
VO1	twomonth	conv2	0.1332236496774578	27
VO1	twomonth	conv3	0.2057196271235611	27
VO1	twomonth	conv4	0.2574906006433927	27
VO1	twomonth	conv5	0.2162141286034266	27
VO1	twomonth	fc6	0.2513958271019891	27
VO1	twomonth	fc7	0.2057297052542694	27
PHC	twomonth	conv1	0.1417688967050391	27
PHC	twomonth	conv2	0.1736795699133725	27
PHC	twomonth	conv3	0.2281289746377842	27
PHC	twomonth	conv4	0.2449093022226237	27
PHC	twomonth	conv5	0.1732171276871566	27
PHC	twomonth	fc6	0.2642335899537354	27
PHC	twomonth	fc7	0.2183641778122994	27
FG2	twomonth	conv1	0.0954486081921525	27
FG2	twomonth	conv2	0.0892636113853602	27
FG2	twomonth	conv3	0.1497050887001479	27
FG2	twomonth	conv4	0.1613437939530976	27
FG2	twomonth	conv5	0.1319856233065891	27
FG2	twomonth	fc6	0.1743674743208629	27
FG2	twomonth	fc7	0.1650993853660023	27
FG4	twomonth	conv1	0.1135338137482259	27
FG4	twomonth	conv2	0.0793452910354187	27
FG4	twomonth	conv3	0.0806892817520206	27
FG4	twomonth	conv4	0.0994440111248165	27
FG4	twomonth	conv5	0.089077213958355	27
FG4	twomonth	fc6	0.1060464824984262	27
FG4	twomonth	fc7	0.0877208895294101	27
LO	twomonth	conv1	0.0600145724970932	28
LO	twomonth	conv2	0.0323882086350623	28
LO	twomonth	conv3	0.0512494782467747	28
LO	twomonth	conv4	0.0742148986206038	28
LO	twomonth	conv5	0.0777600490660992	28
LO	twomonth	fc6	0.1038382680780369	28
LO	twomonth	fc7	0.0997447233487132	28
V1	twomonth	conv1	0.2205186901933429	28
V1	twomonth	conv2	0.2203547526004877	28
V1	twomonth	conv3	0.2813543663921216	28
V1	twomonth	conv4	0.2663575799960623	28
V1	twomonth	conv5	0.1590674801637792	28
V1	twomonth	fc6	0.194327980046261	28
V1	twomonth	fc7	0.1687854376770196	28
V2	twomonth	conv1	0.1676127751824591	28
V2	twomonth	conv2	0.1700808134107286	28
V2	twomonth	conv3	0.2381345907960991	28
V2	twomonth	conv4	0.223114096797326	28
V2	twomonth	conv5	0.1121700027078977	28
V2	twomonth	fc6	0.1214378037161667	28
V2	twomonth	fc7	0.0854618525355917	28
V3	twomonth	conv1	0.1901577935324556	28
V3	twomonth	conv2	0.2210982786912683	28
V3	twomonth	conv3	0.2924075322509181	28
V3	twomonth	conv4	0.268921696403751	28
V3	twomonth	conv5	0.1513268039044118	28
V3	twomonth	fc6	0.1666655748691733	28
V3	twomonth	fc7	0.1154930503490212	28
hV4	twomonth	conv1	0.183524847811228	28
hV4	twomonth	conv2	0.2067250886305608	28
hV4	twomonth	conv3	0.27837469506156	28
hV4	twomonth	conv4	0.26170805838933	28
hV4	twomonth	conv5	0.1486458291716052	28
hV4	twomonth	fc6	0.1730360092809985	28
hV4	twomonth	fc7	0.1260090518410645	28
VO1	twomonth	conv1	0.1274224376862579	28
VO1	twomonth	conv2	0.135837676827702	28
VO1	twomonth	conv3	0.204521001444652	28
VO1	twomonth	conv4	0.2362238731959996	28
VO1	twomonth	conv5	0.1965144065078809	28
VO1	twomonth	fc6	0.2596697804491223	28
VO1	twomonth	fc7	0.2097664765139362	28
PHC	twomonth	conv1	0.123998512755854	28
PHC	twomonth	conv2	0.1601247720572788	28
PHC	twomonth	conv3	0.2245657315481125	28
PHC	twomonth	conv4	0.2356818617282866	28
PHC	twomonth	conv5	0.1944318327836553	28
PHC	twomonth	fc6	0.278876106059848	28
PHC	twomonth	fc7	0.2286693064170457	28
FG2	twomonth	conv1	0.0848854314501746	28
FG2	twomonth	conv2	0.1075669844757194	28
FG2	twomonth	conv3	0.1738204237877958	28
FG2	twomonth	conv4	0.1659993144471563	28
FG2	twomonth	conv5	0.1225467820228704	28
FG2	twomonth	fc6	0.1749539735369883	28
FG2	twomonth	fc7	0.1367315110393324	28
FG4	twomonth	conv1	0.0750512394960982	28
FG4	twomonth	conv2	0.0378139382707295	28
FG4	twomonth	conv3	0.0415224024247982	28
FG4	twomonth	conv4	0.038567974412106	28
FG4	twomonth	conv5	0.0496827128504205	28
FG4	twomonth	fc6	0.0985457617321139	28
FG4	twomonth	fc7	0.0536622787205429	28
LO	twomonth	conv1	0.1163793019670711	29
LO	twomonth	conv2	0.0822082960052569	29
LO	twomonth	conv3	0.08740059693728	29
LO	twomonth	conv4	0.1027122529313263	29
LO	twomonth	conv5	0.0884049546490117	29
LO	twomonth	fc6	0.1154914186516685	29
LO	twomonth	fc7	0.1180605741247113	29
V1	twomonth	conv1	0.2229537585368666	29
V1	twomonth	conv2	0.2260154946460531	29
V1	twomonth	conv3	0.281944320967347	29
V1	twomonth	conv4	0.2672256909788373	29
V1	twomonth	conv5	0.1571338228185436	29
V1	twomonth	fc6	0.2003300827762466	29
V1	twomonth	fc7	0.1707633428151746	29
V2	twomonth	conv1	0.1673173419794097	29
V2	twomonth	conv2	0.1729814913929764	29
V2	twomonth	conv3	0.2430397609851325	29
V2	twomonth	conv4	0.231897139718525	29
V2	twomonth	conv5	0.1121445674256339	29
V2	twomonth	fc6	0.1311463549740794	29
V2	twomonth	fc7	0.0945334659327388	29
V3	twomonth	conv1	0.190184140645593	29
V3	twomonth	conv2	0.22406240090588	29
V3	twomonth	conv3	0.2980731693885418	29
V3	twomonth	conv4	0.2765672063145728	29
V3	twomonth	conv5	0.1519661413201079	29
V3	twomonth	fc6	0.1711605651383781	29
V3	twomonth	fc7	0.1178866543833449	29
hV4	twomonth	conv1	0.1751558720888449	29
hV4	twomonth	conv2	0.2019570290102592	29
hV4	twomonth	conv3	0.2763055108538468	29
hV4	twomonth	conv4	0.262273009602179	29
hV4	twomonth	conv5	0.1554475115955493	29
hV4	twomonth	fc6	0.1944864466538746	29
hV4	twomonth	fc7	0.1525898816287555	29
VO1	twomonth	conv1	0.0967799292587211	29
VO1	twomonth	conv2	0.1323487239586801	29
VO1	twomonth	conv3	0.2108799659839093	29
VO1	twomonth	conv4	0.2318904209647195	29
VO1	twomonth	conv5	0.2110502384017812	29
VO1	twomonth	fc6	0.2592265826534495	29
VO1	twomonth	fc7	0.2194440735132447	29
PHC	twomonth	conv1	0.1018195705060625	29
PHC	twomonth	conv2	0.1561105566139592	29
PHC	twomonth	conv3	0.216909087702413	29
PHC	twomonth	conv4	0.2333466628609725	29
PHC	twomonth	conv5	0.1807735181278577	29
PHC	twomonth	fc6	0.2774597927576393	29
PHC	twomonth	fc7	0.232916374670826	29
FG2	twomonth	conv1	0.0951037441575336	29
FG2	twomonth	conv2	0.0940221207770382	29
FG2	twomonth	conv3	0.1649787357440942	29
FG2	twomonth	conv4	0.1893115664906473	29
FG2	twomonth	conv5	0.150843245594807	29
FG2	twomonth	fc6	0.1809626510474837	29
FG2	twomonth	fc7	0.1638352998285878	29
FG4	twomonth	conv1	0.0637605176991771	29
FG4	twomonth	conv2	0.0479528257098873	29
FG4	twomonth	conv3	0.0599127353858406	29
FG4	twomonth	conv4	0.0711276312469563	29
FG4	twomonth	conv5	0.0737422342903838	29
FG4	twomonth	fc6	0.0931780533346675	29
FG4	twomonth	fc7	0.0698711762942209	29
LO	twomonth	conv1	0.0812987207132821	30
LO	twomonth	conv2	0.0505621977235662	30
LO	twomonth	conv3	0.0532963465936338	30
LO	twomonth	conv4	0.0741270749101456	30
LO	twomonth	conv5	0.0450530115674144	30
LO	twomonth	fc6	0.063440848991329	30
LO	twomonth	fc7	0.0577354752240554	30
V1	twomonth	conv1	0.2200330202753993	30
V1	twomonth	conv2	0.2194310199344225	30
V1	twomonth	conv3	0.2730991295734467	30
V1	twomonth	conv4	0.2628694429757169	30
V1	twomonth	conv5	0.1580095163948991	30
V1	twomonth	fc6	0.1954334550027661	30
V1	twomonth	fc7	0.1666356764147386	30
V2	twomonth	conv1	0.1740142118439872	30
V2	twomonth	conv2	0.1817108802659282	30
V2	twomonth	conv3	0.2481007102802572	30
V2	twomonth	conv4	0.2363353085269744	30
V2	twomonth	conv5	0.1132111216011654	30
V2	twomonth	fc6	0.1299064569503648	30
V2	twomonth	fc7	0.0944709815223472	30
V3	twomonth	conv1	0.1893442964199	30
V3	twomonth	conv2	0.2165622560327511	30
V3	twomonth	conv3	0.2885633492699774	30
V3	twomonth	conv4	0.2662156703174695	30
V3	twomonth	conv5	0.1505489641781242	30
V3	twomonth	fc6	0.1678282552152226	30
V3	twomonth	fc7	0.1157835404689138	30
hV4	twomonth	conv1	0.1723121595406484	30
hV4	twomonth	conv2	0.1993548556613719	30
hV4	twomonth	conv3	0.2717777906553893	30
hV4	twomonth	conv4	0.261662034925762	30
hV4	twomonth	conv5	0.1510474957104956	30
hV4	twomonth	fc6	0.1848552090558243	30
hV4	twomonth	fc7	0.1358884514100324	30
VO1	twomonth	conv1	0.0849940353063313	30
VO1	twomonth	conv2	0.1303417842058655	30
VO1	twomonth	conv3	0.2063905426821433	30
VO1	twomonth	conv4	0.2386402250110649	30
VO1	twomonth	conv5	0.217120920411682	30
VO1	twomonth	fc6	0.2697553497777232	30
VO1	twomonth	fc7	0.21799618206815	30
PHC	twomonth	conv1	0.1267388044865438	30
PHC	twomonth	conv2	0.1371208148312651	30
PHC	twomonth	conv3	0.1800303759658658	30
PHC	twomonth	conv4	0.2199690001498522	30
PHC	twomonth	conv5	0.1804195357845027	30
PHC	twomonth	fc6	0.2572440703698278	30
PHC	twomonth	fc7	0.2157160289909427	30
FG2	twomonth	conv1	0.0923252515123495	30
FG2	twomonth	conv2	0.1109194986513901	30
FG2	twomonth	conv3	0.1769569780197169	30
FG2	twomonth	conv4	0.2135230757399117	30
FG2	twomonth	conv5	0.1610970237240397	30
FG2	twomonth	fc6	0.2210937675279989	30
FG2	twomonth	fc7	0.191932312394697	30
FG4	twomonth	conv1	0.0914743213428773	30
FG4	twomonth	conv2	0.0523145926893479	30
FG4	twomonth	conv3	0.0549175818869116	30
FG4	twomonth	conv4	0.0942741700269434	30
FG4	twomonth	conv5	0.0836421740495573	30
FG4	twomonth	fc6	0.1007448098526685	30
FG4	twomonth	fc7	0.0655664227399102	30
LO	twomonth	conv1	0.0999745527199615	31
LO	twomonth	conv2	0.0705262067991629	31
LO	twomonth	conv3	0.0911271057444265	31
LO	twomonth	conv4	0.0886142438300544	31
LO	twomonth	conv5	0.0568420729323125	31
LO	twomonth	fc6	0.1094827891322717	31
LO	twomonth	fc7	0.104429614395122	31
V1	twomonth	conv1	0.2193552899808143	31
V1	twomonth	conv2	0.2246648811578428	31
V1	twomonth	conv3	0.2794605416587332	31
V1	twomonth	conv4	0.2619643788470114	31
V1	twomonth	conv5	0.1517710575042541	31
V1	twomonth	fc6	0.1964950660951407	31
V1	twomonth	fc7	0.1689996699412193	31
V2	twomonth	conv1	0.1519137350404247	31
V2	twomonth	conv2	0.16876676913966	31
V2	twomonth	conv3	0.2372094183970757	31
V2	twomonth	conv4	0.2291112084530561	31
V2	twomonth	conv5	0.113701974557759	31
V2	twomonth	fc6	0.1273581296141192	31
V2	twomonth	fc7	0.0932974551880117	31
V3	twomonth	conv1	0.1888164903173759	31
V3	twomonth	conv2	0.215015454933419	31
V3	twomonth	conv3	0.2903383000521063	31
V3	twomonth	conv4	0.2683777652920937	31
V3	twomonth	conv5	0.1487928738977494	31
V3	twomonth	fc6	0.1703890602371072	31
V3	twomonth	fc7	0.1180265004446975	31
hV4	twomonth	conv1	0.1631591052491584	31
hV4	twomonth	conv2	0.1975684829977736	31
hV4	twomonth	conv3	0.2694579969307293	31
hV4	twomonth	conv4	0.2561131601310589	31
hV4	twomonth	conv5	0.1461781268810261	31
hV4	twomonth	fc6	0.1749570929583981	31
hV4	twomonth	fc7	0.1325093981568298	31
VO1	twomonth	conv1	0.0889760007313843	31
VO1	twomonth	conv2	0.1376192503814392	31
VO1	twomonth	conv3	0.2137564564524572	31
VO1	twomonth	conv4	0.2349234104058379	31
VO1	twomonth	conv5	0.2048656255237778	31
VO1	twomonth	fc6	0.2508065923932429	31
VO1	twomonth	fc7	0.2037332755520506	31
PHC	twomonth	conv1	0.1169183859777688	31
PHC	twomonth	conv2	0.1538532952907894	31
PHC	twomonth	conv3	0.20065267894111	31
PHC	twomonth	conv4	0.222216759235497	31
[truncated: 187,001 more rows]
