# Supplementary material for: Infants have rich visual categories in ventrotemporal cortex at 2 months of age
Source: Nat Neurosci. 2026 Feb 2;29(3):693–702. doi: 10.1038/s41593-025-02187-8 (PMC12971487; doi:10.1038/s41593-025-02187-8)
Supplement: Supplementary file 17 — Statistical source data comprising .csv files of the bootstrap distributions for all AlexNet model/brain comparisons (3 ages × 9 ROIs × 8 layers × 1,000 bootstraps for each model). [file 41593_2025_2187_MOESM17_ESM.zip › ODoherty_ED_Fig8/dnn_results_alexnet-supervised_spearman_bootstrap-1000.csv]

roi	age	layer	corr	bootstrap
LO	twomonth	conv1	0.0220061502992425	0
LO	twomonth	conv2	0.0479746616597553	0
LO	twomonth	conv3	0.0972798045418535	0
LO	twomonth	conv4	0.0711337741075785	0
LO	twomonth	conv5	0.09088201520382	0
LO	twomonth	fc6	0.1099653876199042	0
LO	twomonth	fc7	0.1023284681157339	0
V1	twomonth	conv1	0.1765055257550829	0
V1	twomonth	conv2	0.2239214510492594	0
V1	twomonth	conv3	0.2525959405049552	0
V1	twomonth	conv4	0.2356830135146533	0
V1	twomonth	conv5	0.2131789315717721	0
V1	twomonth	fc6	0.2076642744303787	0
V1	twomonth	fc7	0.2058191606620804	0
V2	twomonth	conv1	0.1258621510882162	0
V2	twomonth	conv2	0.1549964432597042	0
V2	twomonth	conv3	0.2203635829626321	0
V2	twomonth	conv4	0.2188259001720361	0
V2	twomonth	conv5	0.2008648955791679	0
V2	twomonth	fc6	0.1812330328970582	0
V2	twomonth	fc7	0.1646594029739364	0
V3	twomonth	conv1	0.1045324593194454	0
V3	twomonth	conv2	0.1708182446319857	0
V3	twomonth	conv3	0.2262200806994319	0
V3	twomonth	conv4	0.2084265650407162	0
V3	twomonth	conv5	0.1873220475066285	0
V3	twomonth	fc6	0.1878225946651415	0
V3	twomonth	fc7	0.172724787006506	0
hV4	twomonth	conv1	0.084766941427704	0
hV4	twomonth	conv2	0.1541787229304708	0
hV4	twomonth	conv3	0.1945218640846496	0
hV4	twomonth	conv4	0.1883157991855671	0
hV4	twomonth	conv5	0.1892081456731405	0
hV4	twomonth	fc6	0.1955349081852297	0
hV4	twomonth	fc7	0.1756606904551344	0
VO1	twomonth	conv1	0.0972988570080021	0
VO1	twomonth	conv2	0.1721272018466015	0
VO1	twomonth	conv3	0.2366147127030878	0
VO1	twomonth	conv4	0.2525285130114066	0
VO1	twomonth	conv5	0.2598223921427054	0
VO1	twomonth	fc6	0.2865860200250057	0
VO1	twomonth	fc7	0.2956612807456473	0
PHC	twomonth	conv1	0.0819697802451601	0
PHC	twomonth	conv2	0.1470576597452704	0
PHC	twomonth	conv3	0.2412027577124995	0
PHC	twomonth	conv4	0.2933577560034164	0
PHC	twomonth	conv5	0.2753640214812957	0
PHC	twomonth	fc6	0.2712854979658373	0
PHC	twomonth	fc7	0.2612917356088793	0
FG2	twomonth	conv1	0.0381503078808942	0
FG2	twomonth	conv2	0.0892109651501839	0
FG2	twomonth	conv3	0.1857632486326436	0
FG2	twomonth	conv4	0.2262462838392735	0
FG2	twomonth	conv5	0.192429164238617	0
FG2	twomonth	fc6	0.2254116706433291	0
FG2	twomonth	fc7	0.2007479892629515	0
FG4	twomonth	conv1	0.0866090797478883	0
FG4	twomonth	conv2	0.1296120795514848	0
FG4	twomonth	conv3	0.1546328147055284	0
FG4	twomonth	conv4	0.1637443566967198	0
FG4	twomonth	conv5	0.130558128078404	0
FG4	twomonth	fc6	0.184540387448936	0
FG4	twomonth	fc7	0.1618580185747147	0
LO	twomonth	conv1	0.0842393272895743	1
LO	twomonth	conv2	0.0538855333112814	1
LO	twomonth	conv3	0.0773104684543111	1
LO	twomonth	conv4	0.0545502580181428	1
LO	twomonth	conv5	0.0856283816477719	1
LO	twomonth	fc6	0.1069908033457954	1
LO	twomonth	fc7	0.1069224160302747	1
V1	twomonth	conv1	0.1757164561117204	1
V1	twomonth	conv2	0.2211940209329973	1
V1	twomonth	conv3	0.2443839916572274	1
V1	twomonth	conv4	0.2267505743034782	1
V1	twomonth	conv5	0.2059973036201245	1
V1	twomonth	fc6	0.1988083330303895	1
V1	twomonth	fc7	0.2011731903966452	1
V2	twomonth	conv1	0.1238292961421515	1
V2	twomonth	conv2	0.1638158154425517	1
V2	twomonth	conv3	0.2250451626232366	1
V2	twomonth	conv4	0.2197765078533233	1
V2	twomonth	conv5	0.1951891323197373	1
V2	twomonth	fc6	0.1745417299999196	1
V2	twomonth	fc7	0.1594805395495243	1
V3	twomonth	conv1	0.1152738750016647	1
V3	twomonth	conv2	0.1811066243433168	1
V3	twomonth	conv3	0.234473301891965	1
V3	twomonth	conv4	0.2187745976876209	1
V3	twomonth	conv5	0.1897657542479021	1
V3	twomonth	fc6	0.191564028703956	1
V3	twomonth	fc7	0.1763311261027304	1
hV4	twomonth	conv1	0.0969941615229207	1
hV4	twomonth	conv2	0.1605530926123823	1
hV4	twomonth	conv3	0.1898106259251034	1
hV4	twomonth	conv4	0.187335916934127	1
hV4	twomonth	conv5	0.1792456735124769	1
hV4	twomonth	fc6	0.1786942557894362	1
hV4	twomonth	fc7	0.1615480920598847	1
VO1	twomonth	conv1	0.1028322786689525	1
VO1	twomonth	conv2	0.147968866734598	1
VO1	twomonth	conv3	0.2011970419726549	1
VO1	twomonth	conv4	0.212232739071557	1
VO1	twomonth	conv5	0.2192748568995423	1
VO1	twomonth	fc6	0.2442313319725457	1
VO1	twomonth	fc7	0.2471057108327547	1
PHC	twomonth	conv1	0.0804357927691571	1
PHC	twomonth	conv2	0.1258740528806717	1
PHC	twomonth	conv3	0.2037936483541033	1
PHC	twomonth	conv4	0.246898149331262	1
PHC	twomonth	conv5	0.2595159209869753	1
PHC	twomonth	fc6	0.2676502202371504	1
PHC	twomonth	fc7	0.2526339974461537	1
FG2	twomonth	conv1	0.0652245341534052	1
FG2	twomonth	conv2	0.1064592539375796	1
FG2	twomonth	conv3	0.1763082823397916	1
FG2	twomonth	conv4	0.2112148958611157	1
FG2	twomonth	conv5	0.2024537848719819	1
FG2	twomonth	fc6	0.2410277821669637	1
FG2	twomonth	fc7	0.2267385765288254	1
FG4	twomonth	conv1	0.1126463623527108	1
FG4	twomonth	conv2	0.1083635887215639	1
FG4	twomonth	conv3	0.1363167239740373	1
FG4	twomonth	conv4	0.1231525256695388	1
FG4	twomonth	conv5	0.1274338595677273	1
FG4	twomonth	fc6	0.143642805132504	1
FG4	twomonth	fc7	0.134594371435986	1
LO	twomonth	conv1	0.0290674645666721	2
LO	twomonth	conv2	0.0464676451811718	2
LO	twomonth	conv3	0.086127441082228	2
LO	twomonth	conv4	0.0708195763849721	2
LO	twomonth	conv5	0.0747865205961598	2
LO	twomonth	fc6	0.0451959770501767	2
LO	twomonth	fc7	0.0471557895441553	2
V1	twomonth	conv1	0.1767206698501562	2
V1	twomonth	conv2	0.2211820231583446	2
V1	twomonth	conv3	0.24678143497944	2
V1	twomonth	conv4	0.2298228204632605	2
V1	twomonth	conv5	0.212005837157324	2
V1	twomonth	fc6	0.2094815533614825	2
V1	twomonth	fc7	0.2096404998800823	2
V2	twomonth	conv1	0.1232395815224192	2
V2	twomonth	conv2	0.1537472829539577	2
V2	twomonth	conv3	0.2214792800231413	2
V2	twomonth	conv4	0.2158605301888606	2
V2	twomonth	conv5	0.1968943520355844	2
V2	twomonth	fc6	0.1799053111628855	2
V2	twomonth	fc7	0.1654745317838447	2
V3	twomonth	conv1	0.1122112750527032	2
V3	twomonth	conv2	0.1775780788179408	2
V3	twomonth	conv3	0.2255877499841329	2
V3	twomonth	conv4	0.2090922495695498	2
V3	twomonth	conv5	0.1895836760197718	2
V3	twomonth	fc6	0.1944819354906052	2
V3	twomonth	fc7	0.1788413964977776	2
hV4	twomonth	conv1	0.0881001151906344	2
hV4	twomonth	conv2	0.1500118957935682	2
hV4	twomonth	conv3	0.1841785345654088	2
hV4	twomonth	conv4	0.1834520933057337	2
hV4	twomonth	conv5	0.1870493620843206	2
hV4	twomonth	fc6	0.1984408171972263	2
hV4	twomonth	fc7	0.1751053854531061	2
VO1	twomonth	conv1	0.1188101950850156	2
VO1	twomonth	conv2	0.1555692170216268	2
VO1	twomonth	conv3	0.2193816370939518	2
VO1	twomonth	conv4	0.2302569479412959	2
VO1	twomonth	conv5	0.2382137761088073	2
VO1	twomonth	fc6	0.256493777534143	2
VO1	twomonth	fc7	0.2435324376034733	2
PHC	twomonth	conv1	0.059107876671035	2
PHC	twomonth	conv2	0.1038925460105659	2
PHC	twomonth	conv3	0.171835224002652	2
PHC	twomonth	conv4	0.2236350401727488	2
PHC	twomonth	conv5	0.2479907146822407	2
PHC	twomonth	fc6	0.2689317745344594	2
PHC	twomonth	fc7	0.2482491947393597	2
FG2	twomonth	conv1	0.0546858808628175	2
FG2	twomonth	conv2	0.1028100587902955	2
FG2	twomonth	conv3	0.1644683024192672	2
FG2	twomonth	conv4	0.1906089098593993	2
FG2	twomonth	conv5	0.1655630753607821	2
FG2	twomonth	fc6	0.2315608660905575	2
FG2	twomonth	fc7	0.2058627365796192	2
FG4	twomonth	conv1	0.1007864661262629	2
FG4	twomonth	conv2	0.1130345623493754	2
FG4	twomonth	conv3	0.1421167841788705	2
FG4	twomonth	conv4	0.1341517495334965	2
FG4	twomonth	conv5	0.1241640820460621	2
FG4	twomonth	fc6	0.1642452397929232	2
FG4	twomonth	fc7	0.1269631148814518	2
LO	twomonth	conv1	0.082789900129324	3
LO	twomonth	conv2	0.0163411850369993	3
LO	twomonth	conv3	0.0787815396000349	3
LO	twomonth	conv4	0.0499041917705104	3
LO	twomonth	conv5	0.0855658972373804	3
LO	twomonth	fc6	0.1088549695802422	3
LO	twomonth	fc7	0.1091412844745556	3
V1	twomonth	conv1	0.1797104673025247	3
V1	twomonth	conv2	0.2214828313644385	3
V1	twomonth	conv3	0.2464873455271516	3
V1	twomonth	conv4	0.227936770287847	3
V1	twomonth	conv5	0.209243373539076	3
V1	twomonth	fc6	0.2026359590823094	3
V1	twomonth	fc7	0.2018791394572135	3
V2	twomonth	conv1	0.129787870945697	3
V2	twomonth	conv2	0.1541206057100529	3
V2	twomonth	conv3	0.2238879052713303	3
V2	twomonth	conv4	0.2204403687204097	3
V2	twomonth	conv5	0.1979683448314007	3
V2	twomonth	fc6	0.1847015415580718	3
V2	twomonth	fc7	0.1644139764956395	3
V3	twomonth	conv1	0.1087656581457271	3
V3	twomonth	conv2	0.1734530039368298	3
V3	twomonth	conv3	0.2286321613067208	3
V3	twomonth	conv4	0.2129856234265668	3
V3	twomonth	conv5	0.1929054279012328	3
V3	twomonth	fc6	0.1992110743299333	3
V3	twomonth	fc7	0.1844821262552222	3
hV4	twomonth	conv1	0.0885556946897489	3
hV4	twomonth	conv2	0.1573980618074959	3
hV4	twomonth	conv3	0.1915578378522351	3
hV4	twomonth	conv4	0.1820642387250013	3
hV4	twomonth	conv5	0.1756838221646649	3
hV4	twomonth	fc6	0.1872840865476271	3
hV4	twomonth	fc7	0.1663104887305503	3
VO1	twomonth	conv1	0.1171543102185406	3
VO1	twomonth	conv2	0.1427955702776249	3
VO1	twomonth	conv3	0.1936998725476398	3
VO1	twomonth	conv4	0.2085868553100771	3
VO1	twomonth	conv5	0.2394488750226608	3
VO1	twomonth	fc6	0.2614060983968693	3
VO1	twomonth	fc7	0.2554501151126489	3
PHC	twomonth	conv1	0.0877429654347711	3
PHC	twomonth	conv2	0.1377917783809459	3
PHC	twomonth	conv3	0.1988246979950159	3
PHC	twomonth	conv4	0.2364531266740645	3
PHC	twomonth	conv5	0.24119824654923	3
PHC	twomonth	fc6	0.2653636363527293	3
PHC	twomonth	fc7	0.2565983021469178	3
FG2	twomonth	conv1	0.0429360282254847	3
FG2	twomonth	conv2	0.0598550500853101	3
FG2	twomonth	conv3	0.1485348737516165	3
FG2	twomonth	conv4	0.178875758124383	3
FG2	twomonth	conv5	0.1744895156846308	3
FG2	twomonth	fc6	0.250459760723581	3
FG2	twomonth	fc7	0.2284668319720058	3
FG4	twomonth	conv1	0.1095953762496132	3
FG4	twomonth	conv2	0.1392413975055906	3
FG4	twomonth	conv3	0.1688082814399585	3
FG4	twomonth	conv4	0.1705503583195389	3
FG4	twomonth	conv5	0.1506280055175366	3
FG4	twomonth	fc6	0.2078799464275366	3
FG4	twomonth	fc7	0.1749567570207078	3
LO	twomonth	conv1	0.0839038695102832	4
LO	twomonth	conv2	0.0634068233024138	4
LO	twomonth	conv3	0.1014253236309729	4
LO	twomonth	conv4	0.0740900257820179	4
LO	twomonth	conv5	0.1138453239693101	4
LO	twomonth	fc6	0.113266695293357	4
LO	twomonth	fc7	0.1192405792573593	4
V1	twomonth	conv1	0.177388178040737	4
V1	twomonth	conv2	0.223548896150742	4
V1	twomonth	conv3	0.2495829633519575	4
V1	twomonth	conv4	0.2363092493604286	4
V1	twomonth	conv5	0.2154521739307793	4
V1	twomonth	fc6	0.2103487525133838	4
V1	twomonth	fc7	0.2088898231156085	4
V2	twomonth	conv1	0.1273318784831789	4
V2	twomonth	conv2	0.1616925452667039	4
V2	twomonth	conv3	0.2351240611891306	4
V2	twomonth	conv4	0.2357662780707434	4
V2	twomonth	conv5	0.2127915474237838	4
V2	twomonth	fc6	0.1990104715377391	4
V2	twomonth	fc7	0.1806086687041287	4
V3	twomonth	conv1	0.1079563362587507	4
V3	twomonth	conv2	0.1755734426378595	4
V3	twomonth	conv3	0.2281300784330522	4
V3	twomonth	conv4	0.2165549133946635	4
V3	twomonth	conv5	0.1922967567975491	4
V3	twomonth	fc6	0.199343241815508	4
V3	twomonth	fc7	0.182576543702674	4
hV4	twomonth	conv1	0.0956597210349424	4
hV4	twomonth	conv2	0.1649021419507109	4
hV4	twomonth	conv3	0.2024584879996458	4
hV4	twomonth	conv4	0.2025945427642081	4
hV4	twomonth	conv5	0.1968041767612943	4
hV4	twomonth	fc6	0.1980415312567825	4
hV4	twomonth	fc7	0.1787503093926138	4
VO1	twomonth	conv1	0.1088887553136644	4
VO1	twomonth	conv2	0.1542541649374874	4
VO1	twomonth	conv3	0.2266321322721062	4
VO1	twomonth	conv4	0.2451301092673331	4
VO1	twomonth	conv5	0.2471532700114783	4
VO1	twomonth	fc6	0.2635902692768545	4
VO1	twomonth	fc7	0.2595121296901851	4
PHC	twomonth	conv1	0.0798811596425095	4
PHC	twomonth	conv2	0.1067966313608152	4
PHC	twomonth	conv3	0.1857931470870782	4
PHC	twomonth	conv4	0.2348177340066964	4
PHC	twomonth	conv5	0.2486181023143827	4
PHC	twomonth	fc6	0.2653408885719877	4
PHC	twomonth	fc7	0.255843066228076	4
FG2	twomonth	conv1	0.0434023577306881	4
FG2	twomonth	conv2	0.0747852248364973	4
FG2	twomonth	conv3	0.1644724296537478	4
FG2	twomonth	conv4	0.2185437605033018	4
FG2	twomonth	conv5	0.2006545985850544	4
FG2	twomonth	fc6	0.2542965530753356	4
FG2	twomonth	fc7	0.2425365743161958	4
FG4	twomonth	conv1	0.1032032498612157	4
FG4	twomonth	conv2	0.0977650905310083	4
FG4	twomonth	conv3	0.1198916265011165	4
FG4	twomonth	conv4	0.1330075937515109	4
FG4	twomonth	conv5	0.141507969101891	4
FG4	twomonth	fc6	0.1731904926274274	4
FG4	twomonth	fc7	0.1655147483244808	4
LO	twomonth	conv1	0.0386763383127697	5
LO	twomonth	conv2	0.0284955546445245	5
LO	twomonth	conv3	0.0555551436319591	5
LO	twomonth	conv4	0.0437073891534598	5
LO	twomonth	conv5	0.062601868605411	5
LO	twomonth	fc6	0.0664123138440282	5
LO	twomonth	fc7	0.0753951437087449	5
V1	twomonth	conv1	0.1787258339323222	5
V1	twomonth	conv2	0.2205936042982747	5
V1	twomonth	conv3	0.2440843352375001	5
V1	twomonth	conv4	0.2264220272423871	5
V1	twomonth	conv5	0.2060031585341551	5
V1	twomonth	fc6	0.1990661892032265	5
V1	twomonth	fc7	0.2002393316087732	5
V2	twomonth	conv1	0.1265504394244955	5
V2	twomonth	conv2	0.1481222942768575	5
V2	twomonth	conv3	0.2112454661909309	5
V2	twomonth	conv4	0.2102284868202646	5
V2	twomonth	conv5	0.1914397317585534	5
V2	twomonth	fc6	0.1767249410579326	5
V2	twomonth	fc7	0.1608542367561664	5
V3	twomonth	conv1	0.1070734440176036	5
V3	twomonth	conv2	0.1719656638086767	5
V3	twomonth	conv3	0.2267607484163837	5
V3	twomonth	conv4	0.2144577983675588	5
V3	twomonth	conv5	0.18867088532419	5
V3	twomonth	fc6	0.1955531927938006	5
V3	twomonth	fc7	0.1795533924367708	5
hV4	twomonth	conv1	0.0904278274465652	5
hV4	twomonth	conv2	0.1568089710720455	5
hV4	twomonth	conv3	0.1957522118797405	5
hV4	twomonth	conv4	0.1956131336759658	5
hV4	twomonth	conv5	0.1850687214535448	5
hV4	twomonth	fc6	0.2000696830751832	5
hV4	twomonth	fc7	0.1772830295436802	5
VO1	twomonth	conv1	0.1082835875601793	5
VO1	twomonth	conv2	0.1545125010213106	5
VO1	twomonth	conv3	0.2192445265252201	5
VO1	twomonth	conv4	0.2365562115538809	5
VO1	twomonth	conv5	0.2490013112367918	5
VO1	twomonth	fc6	0.2900693099443915	5
VO1	twomonth	fc7	0.2851687469008249	5
PHC	twomonth	conv1	0.0797343548718583	5
PHC	twomonth	conv2	0.1250900223026633	5
PHC	twomonth	conv3	0.2051773277092565	5
PHC	twomonth	conv4	0.2567904105146578	5
PHC	twomonth	conv5	0.2474943427493068	5
PHC	twomonth	fc6	0.2705400522311122	5
PHC	twomonth	fc7	0.2646870098534124	5
FG2	twomonth	conv1	0.046584455515191	5
FG2	twomonth	conv2	0.071196018562477	5
FG2	twomonth	conv3	0.1637332707529407	5
FG2	twomonth	conv4	0.1900489017297071	5
FG2	twomonth	conv5	0.2089883968321556	5
FG2	twomonth	fc6	0.2650555334996465	5
FG2	twomonth	fc7	0.2513617534219753	5
FG4	twomonth	conv1	0.1219942605045616	5
FG4	twomonth	conv2	0.1417601143339933	5
FG4	twomonth	conv3	0.1529476552689007	5
FG4	twomonth	conv4	0.1512729578917702	5
FG4	twomonth	conv5	0.157714899040526	5
FG4	twomonth	fc6	0.1827188853011543	5
FG4	twomonth	fc7	0.1719886995360101	5
LO	twomonth	conv1	0.0426512970374255	6
LO	twomonth	conv2	0.0747422728032404	6
LO	twomonth	conv3	0.1094752545297898	6
LO	twomonth	conv4	0.0818121294862229	6
LO	twomonth	conv5	0.0684536152234483	6
LO	twomonth	fc6	0.0883815829839881	6
LO	twomonth	fc7	0.0962745349992483	6
V1	twomonth	conv1	0.1811859536293208	6
V1	twomonth	conv2	0.2231121291622829	6
V1	twomonth	conv3	0.2494578505578785	6
V1	twomonth	conv4	0.2313438503426385	6
V1	twomonth	conv5	0.2112157117097921	6
V1	twomonth	fc6	0.2054663780961907	6
V1	twomonth	fc7	0.2055700868602892	6
V2	twomonth	conv1	0.1232869967278469	6
V2	twomonth	conv2	0.1518692952831109	6
V2	twomonth	conv3	0.2239302814114038	6
V2	twomonth	conv4	0.2276961909105099	6
V2	twomonth	conv5	0.2008430116382013	6
V2	twomonth	fc6	0.1758611972651312	6
V2	twomonth	fc7	0.1600338769165095	6
V3	twomonth	conv1	0.1133010569199625	6
V3	twomonth	conv2	0.1729963206424472	6
V3	twomonth	conv3	0.2257825938444937	6
V3	twomonth	conv4	0.2112831871944392	6
V3	twomonth	conv5	0.1879472275482343	6
V3	twomonth	fc6	0.1919139797950276	6
V3	twomonth	fc7	0.1726726206823158	6
hV4	twomonth	conv1	0.1011828246096914	6
hV4	twomonth	conv2	0.1489541239890825	6
hV4	twomonth	conv3	0.1948100506318088	6
hV4	twomonth	conv4	0.1928266265173136	6
hV4	twomonth	conv5	0.1868148295854085	6
hV4	twomonth	fc6	0.1948799256713864	6
hV4	twomonth	fc7	0.16844302118843	6
VO1	twomonth	conv1	0.119240867203951	6
VO1	twomonth	conv2	0.1640443490541374	6
VO1	twomonth	conv3	0.2280485415565121	6
VO1	twomonth	conv4	0.2568934953944742	6
VO1	twomonth	conv5	0.258563585626138	6
VO1	twomonth	fc6	0.2880899650732782	6
VO1	twomonth	fc7	0.2811507881518136	6
PHC	twomonth	conv1	0.0834255422304271	6
PHC	twomonth	conv2	0.1492243618653612	6
PHC	twomonth	conv3	0.2217906462709297	6
PHC	twomonth	conv4	0.2730967780096148	6
PHC	twomonth	conv5	0.2625772251762743	6
PHC	twomonth	fc6	0.2845137163958829	6
PHC	twomonth	fc7	0.2792150671893377	6
FG2	twomonth	conv1	0.0585754154319456	6
FG2	twomonth	conv2	0.1320700396490459	6
FG2	twomonth	conv3	0.201000854361533	6
FG2	twomonth	conv4	0.2205418698939721	6
FG2	twomonth	conv5	0.215616063532536	6
FG2	twomonth	fc6	0.2800288042573863	6
FG2	twomonth	fc7	0.2599143430876441	6
FG4	twomonth	conv1	0.1074498382040099	6
FG4	twomonth	conv2	0.1594065372754661	6
FG4	twomonth	conv3	0.1758689718231063	6
FG4	twomonth	conv4	0.174787204469315	6
FG4	twomonth	conv5	0.1567451909019915	6
FG4	twomonth	fc6	0.1897095086803299	6
FG4	twomonth	fc7	0.1626896563225453	6
LO	twomonth	conv1	0.0731059683049988	7
LO	twomonth	conv2	0.0232877045965514	7
LO	twomonth	conv3	0.0729365117358032	7
LO	twomonth	conv4	0.0688477181252421	7
LO	twomonth	conv5	0.0964832482871077	7
LO	twomonth	fc6	0.0921513797620817	7
LO	twomonth	fc7	0.0795603871393933	7
V1	twomonth	conv1	0.1768693942647518	7
V1	twomonth	conv2	0.2229747306469596	7
V1	twomonth	conv3	0.2464683410521016	7
V1	twomonth	conv4	0.2305094771021871	7
V1	twomonth	conv5	0.2092606983256745	7
V1	twomonth	fc6	0.2090007785355972	7
V1	twomonth	fc7	0.2104114768792684	7
V2	twomonth	conv1	0.1265352742373344	7
V2	twomonth	conv2	0.1570688908621229	7
V2	twomonth	conv3	0.2256145290171579	7
V2	twomonth	conv4	0.2241098641024063	7
V2	twomonth	conv5	0.2024486018333319	7
V2	twomonth	fc6	0.1868036956505307	7
V2	twomonth	fc7	0.1700130979705884	7
V3	twomonth	conv1	0.1102993096840398	7
V3	twomonth	conv2	0.1690895572689177	7
V3	twomonth	conv3	0.2165520819198455	7
V3	twomonth	conv4	0.205465226309824	7
V3	twomonth	conv5	0.1888126030383884	7
V3	twomonth	fc6	0.1892097773704933	7
V3	twomonth	fc7	0.1744273192208309	7
hV4	twomonth	conv1	0.0983218352659948	7
hV4	twomonth	conv2	0.1567541652374317	7
hV4	twomonth	conv3	0.1853073811869374	7
hV4	twomonth	conv4	0.1848506978925549	7
hV4	twomonth	conv5	0.181118814082364	7
hV4	twomonth	fc6	0.1833067762591394	7
hV4	twomonth	fc7	0.1614441913313918	7
VO1	twomonth	conv1	0.1070921605460619	7
VO1	twomonth	conv2	0.1720744116381293	7
VO1	twomonth	conv3	0.2298903439390062	7
VO1	twomonth	conv4	0.2452758102427162	7
VO1	twomonth	conv5	0.2496351776672463	7
VO1	twomonth	fc6	0.2751905336598167	7
VO1	twomonth	fc7	0.2726202743915059	7
PHC	twomonth	conv1	0.0821656319185917	7
PHC	twomonth	conv2	0.1190633481301888	7
PHC	twomonth	conv3	0.2118954576305187	7
PHC	twomonth	conv4	0.2498800282523597	7
PHC	twomonth	conv5	0.249939585205736	7
PHC	twomonth	fc6	0.2667634407170158	7
PHC	twomonth	fc7	0.2611363404315767	7
FG2	twomonth	conv1	0.0339174929834014	7
FG2	twomonth	conv2	0.0965669927541839	7
FG2	twomonth	conv3	0.1744612489275489	7
FG2	twomonth	conv4	0.2025701152950151	7
FG2	twomonth	conv5	0.1810774457553613	7
FG2	twomonth	fc6	0.2278260068322527	7
FG2	twomonth	fc7	0.2008794848731457	7
FG4	twomonth	conv1	0.1150973637409733	7
FG4	twomonth	conv2	0.1227125432774729	7
FG4	twomonth	conv3	0.1261205831542365	7
FG4	twomonth	conv4	0.1322480386337942	7
FG4	twomonth	conv5	0.1397587415486176	7
FG4	twomonth	fc6	0.17104509855512	7
FG4	twomonth	fc7	0.1431447055200201	7
LO	twomonth	conv1	0.0485087545961975	8
LO	twomonth	conv2	0.0722167892299336	8
LO	twomonth	conv3	0.0917340011774616	8
LO	twomonth	conv4	0.0595668635381509	8
LO	twomonth	conv5	0.08529882677361	8
LO	twomonth	fc6	0.099393860426768	8
LO	twomonth	fc7	0.1016194956159531	8
V1	twomonth	conv1	0.1764501440272858	8
V1	twomonth	conv2	0.2225365239255423	8
V1	twomonth	conv3	0.2488752866118392	8
V1	twomonth	conv4	0.2293610501124251	8
V1	twomonth	conv5	0.2077120735645952	8
V1	twomonth	fc6	0.2060324810954064	8
V1	twomonth	fc7	0.2084424500943565	8
V2	twomonth	conv1	0.1322342651884928	8
V2	twomonth	conv2	0.1650627681577621	8
V2	twomonth	conv3	0.2314768336768896	8
V2	twomonth	conv4	0.2263384267486067	8
V2	twomonth	conv5	0.2058625446152248	8
V2	twomonth	fc6	0.1918922398273568	8
V2	twomonth	fc7	0.1721333447072237	8
V3	twomonth	conv1	0.1152548225355161	8
V3	twomonth	conv2	0.1804504900431068	8
V3	twomonth	conv3	0.2299826788127338	8
V3	twomonth	conv4	0.2150311960137634	8
V3	twomonth	conv5	0.192524906480346	8
V3	twomonth	fc6	0.2025568217606998	8
V3	twomonth	fc7	0.1850463096104934	8
hV4	twomonth	conv1	0.0995566942243552	8
hV4	twomonth	conv2	0.1632003296028653	8
hV4	twomonth	conv3	0.1985161152309469	8
hV4	twomonth	conv4	0.1958045701683252	8
hV4	twomonth	conv5	0.1869127794176736	8
hV4	twomonth	fc6	0.2101549164660939	8
hV4	twomonth	fc7	0.1934158132349612	8
VO1	twomonth	conv1	0.1278238832261392	8
VO1	twomonth	conv2	0.1808258764164423	8
VO1	twomonth	conv3	0.227223382606994	8
VO1	twomonth	conv4	0.2408256916507126	8
VO1	twomonth	conv5	0.2548127453319958	8
VO1	twomonth	fc6	0.2820102607368385	8
VO1	twomonth	fc7	0.2817144436050001	8
PHC	twomonth	conv1	0.1068878624392747	8
PHC	twomonth	conv2	0.1544932085996689	8
PHC	twomonth	conv3	0.2234557934194365	8
PHC	twomonth	conv4	0.2684770108840212	8
PHC	twomonth	conv5	0.2738684748752801	8
PHC	twomonth	fc6	0.2782561570479907	8
PHC	twomonth	fc7	0.2650480948793618	8
FG2	twomonth	conv1	0.0491209290500798	8
FG2	twomonth	conv2	0.0865751020500717	8
FG2	twomonth	conv3	0.1740419027078857	8
FG2	twomonth	conv4	0.2004376788193325	8
FG2	twomonth	conv5	0.1807153049252425	8
FG2	twomonth	fc6	0.2292985657020336	8
FG2	twomonth	fc7	0.2162093774846642	8
FG4	twomonth	conv1	0.1208686292866399	8
FG4	twomonth	conv2	0.1132084820907418	8
FG4	twomonth	conv3	0.1491328908314086	8
FG4	twomonth	conv4	0.1521219204261993	8
FG4	twomonth	conv5	0.1403749952458818	8
FG4	twomonth	fc6	0.1707958327889343	8
FG4	twomonth	fc7	0.1677452306146256	8
LO	twomonth	conv1	0.0256732941174071	9
LO	twomonth	conv2	0.0066991494417615	9
LO	twomonth	conv3	0.0482671674057895	9
LO	twomonth	conv4	0.0384064363741813	9
LO	twomonth	conv5	0.0646004099159687	9
LO	twomonth	fc6	0.0626909880755317	9
LO	twomonth	fc7	0.0742901486632259	9
V1	twomonth	conv1	0.1780941750924038	9
V1	twomonth	conv2	0.2225397393291492	9
V1	twomonth	conv3	0.2482609045674209	9
V1	twomonth	conv4	0.2317966463580335	9
V1	twomonth	conv5	0.209783897282732	9
V1	twomonth	fc6	0.2017885322630358	9
V1	twomonth	fc7	0.2019087979561551	9
V2	twomonth	conv1	0.1343012897967685	9
V2	twomonth	conv2	0.162133247525249	9
V2	twomonth	conv3	0.2251515588888573	9
V2	twomonth	conv4	0.2253401159153	9
V2	twomonth	conv5	0.2080180168182406	9
V2	twomonth	fc6	0.1963458137784604	9
V2	twomonth	fc7	0.1780899038846275	9
V3	twomonth	conv1	0.1133060959853166	9
V3	twomonth	conv2	0.1781202822500482	9
V3	twomonth	conv3	0.2296176105255997	9
V3	twomonth	conv4	0.2148817517326886	9
V3	twomonth	conv5	0.1915316347123935	9
V3	twomonth	fc6	0.1952401948486594	9
V3	twomonth	fc7	0.1773591914171759	9
hV4	twomonth	conv1	0.0860017044038671	9
hV4	twomonth	conv2	0.1497417538994867	9
hV4	twomonth	conv3	0.1907178496532463	9
hV4	twomonth	conv4	0.1866444131942407	9
hV4	twomonth	conv5	0.1785104018906573	9
hV4	twomonth	fc6	0.1844861095164069	9
hV4	twomonth	fc7	0.1650597927096482	9
VO1	twomonth	conv1	0.0968895889190473	9
VO1	twomonth	conv2	0.1320381255684695	9
VO1	twomonth	conv3	0.191929480919879	9
VO1	twomonth	conv4	0.2066814167308248	9
VO1	twomonth	conv5	0.2190300543055274	9
VO1	twomonth	fc6	0.2543282751915174	9
VO1	twomonth	fc7	0.2571957913246251	9
PHC	twomonth	conv1	0.0719247154037869	9
PHC	twomonth	conv2	0.1157900672583249	9
PHC	twomonth	conv3	0.194061725431167	9
PHC	twomonth	conv4	0.2348509438469353	9
PHC	twomonth	conv5	0.2520320450962755	9
PHC	twomonth	fc6	0.2881673267242392	9
PHC	twomonth	fc7	0.271959436963632	9
FG2	twomonth	conv1	0.0460383168129975	9
FG2	twomonth	conv2	0.0992996059090959	9
FG2	twomonth	conv3	0.2036700232840813	9
FG2	twomonth	conv4	0.2556710181395555	9
FG2	twomonth	conv5	0.2095053569463936	9
FG2	twomonth	fc6	0.260336184844435	9
FG2	twomonth	fc7	0.2384014213043765	9
FG4	twomonth	conv1	0.0007182107862633	9
FG4	twomonth	conv2	0.0180589784206825	9
FG4	twomonth	conv3	0.0635308802923233	9
FG4	twomonth	conv4	0.079803366071661	9
FG4	twomonth	conv5	0.0730693510967585	9
FG4	twomonth	fc6	0.1273871162376802	9
FG4	twomonth	fc7	0.1184970531665786	9
LO	twomonth	conv1	0.0855948838609414	10
LO	twomonth	conv2	0.0450470126800881	10
LO	twomonth	conv3	0.0891642698112354	10
LO	twomonth	conv4	0.0794452564938255	10
LO	twomonth	conv5	0.0910128869297322	10
LO	twomonth	fc6	0.0988197429140843	10
LO	twomonth	fc7	0.0867593878687381	10
V1	twomonth	conv1	0.1734458052720381	10
V1	twomonth	conv2	0.2197420982356192	10
V1	twomonth	conv3	0.2483452729187791	10
V1	twomonth	conv4	0.2314508225014424	10
V1	twomonth	conv5	0.2145860785741461	10
V1	twomonth	fc6	0.2082980448786359	10
V1	twomonth	fc7	0.2079896540789614	10
V2	twomonth	conv1	0.1306646683173205	10
V2	twomonth	conv2	0.1660532564419951	10
V2	twomonth	conv3	0.2303476031265721	10
V2	twomonth	conv4	0.2275645033359213	10
V2	twomonth	conv5	0.2121592646995835	10
V2	twomonth	fc6	0.1863353505191857	10
V2	twomonth	fc7	0.1657233176390443	10
V3	twomonth	conv1	0.1147875811994391	10
V3	twomonth	conv2	0.1778638658101695	10
V3	twomonth	conv3	0.2257277880098799	10
V3	twomonth	conv4	0.2123702815601762	10
V3	twomonth	conv5	0.1959511349834832	10
V3	twomonth	fc6	0.1948267035430268	10
V3	twomonth	fc7	0.1776097049519255	10
hV4	twomonth	conv1	0.1102814090042579	10
hV4	twomonth	conv2	0.1524143301900363	10
hV4	twomonth	conv3	0.1882130502434408	10
hV4	twomonth	conv4	0.1854928187919705	10
hV4	twomonth	conv5	0.186982558475054	10
hV4	twomonth	fc6	0.1911049938457415	10
hV4	twomonth	fc7	0.1696832071587362	10
VO1	twomonth	conv1	0.1361828288089125	10
VO1	twomonth	conv2	0.1684421093575563	10
VO1	twomonth	conv3	0.2198252188184136	10
VO1	twomonth	conv4	0.2343303364092028	10
VO1	twomonth	conv5	0.2447130186293046	10
VO1	twomonth	fc6	0.2664521704514247	10
VO1	twomonth	fc7	0.2612020402455753	10
PHC	twomonth	conv1	0.0793880031131825	10
PHC	twomonth	conv2	0.1188764228010988	10
PHC	twomonth	conv3	0.2057267777972541	10
PHC	twomonth	conv4	0.2449227877213334	10
PHC	twomonth	conv5	0.2261911420669694	10
PHC	twomonth	fc6	0.2430818491786144	10
PHC	twomonth	fc7	0.2370528714334065	10
FG2	twomonth	conv1	0.0559544775635015	10
FG2	twomonth	conv2	0.0893179853000865	10
FG2	twomonth	conv3	0.1746263862978695	10
FG2	twomonth	conv4	0.2045752793771811	10
FG2	twomonth	conv5	0.188354671975442	10
FG2	twomonth	fc6	0.2362867895262787	10
FG2	twomonth	fc7	0.2174545065381273	10
FG4	twomonth	conv1	0.0967635163029961	10
FG4	twomonth	conv2	0.1011598848645553	10
FG4	twomonth	conv3	0.1345223367969709	10
FG4	twomonth	conv4	0.1103728800382105	10
FG4	twomonth	conv5	0.0995673482482469	10
FG4	twomonth	fc6	0.1492274812867709	10
FG4	twomonth	fc7	0.1448161395024451	10
LO	twomonth	conv1	0.0914946215775898	11
LO	twomonth	conv2	0.0924873654434575	11
LO	twomonth	conv3	0.1545807443635354	11
LO	twomonth	conv4	0.1240081109755762	11
LO	twomonth	conv5	0.1310806551600809	11
LO	twomonth	fc6	0.1272827835892998	11
LO	twomonth	fc7	0.1158343150512443	11
V1	twomonth	conv1	0.1781692331706315	11
V1	twomonth	conv2	0.2214461661650997	11
V1	twomonth	conv3	0.2473492176671071	11
V1	twomonth	conv4	0.2315949877616699	11
V1	twomonth	conv5	0.2115688782044706	11
V1	twomonth	fc6	0.2030240151056782	11
V1	twomonth	fc7	0.201780373776272	11
V2	twomonth	conv1	0.1174775302676859	11
V2	twomonth	conv2	0.1444729551562776	11
V2	twomonth	conv3	0.2172416660157874	11
V2	twomonth	conv4	0.2172348512797846	11
V2	twomonth	conv5	0.197263067646213	11
V2	twomonth	fc6	0.1778247530648015	11
V2	twomonth	fc7	0.1594065852665648	11
V3	twomonth	conv1	0.1112897019860756	11
V3	twomonth	conv2	0.1756122674366358	11
V3	twomonth	conv3	0.2239526452633565	11
V3	twomonth	conv4	0.208436835135819	11
V3	twomonth	conv5	0.190726392068799	11
V3	twomonth	fc6	0.1926777581294221	11
V3	twomonth	fc7	0.1740078290278719	11
hV4	twomonth	conv1	0.0958056139747199	11
hV4	twomonth	conv2	0.1666285737321441	11
hV4	twomonth	conv3	0.1992539303809929	11
hV4	twomonth	conv4	0.1974769159816237	11
hV4	twomonth	conv5	0.1984164377191319	11
hV4	twomonth	fc6	0.2018138235720039	11
hV4	twomonth	fc7	0.1797372463355497	11
VO1	twomonth	conv1	0.1074943739435209	11
VO1	twomonth	conv2	0.1588278126173157	11
VO1	twomonth	conv3	0.2030676390143156	11
VO1	twomonth	conv4	0.2203537447874168	11
VO1	twomonth	conv5	0.2289483266643703	11
VO1	twomonth	fc6	0.2457376285846501	11
VO1	twomonth	fc7	0.2386640765870746	11
PHC	twomonth	conv1	0.0860034320834171	11
PHC	twomonth	conv2	0.1262921993228696	11
PHC	twomonth	conv3	0.2187837639874556	11
PHC	twomonth	conv4	0.2730109699252983	11
PHC	twomonth	conv5	0.2736452202845416	11
PHC	twomonth	fc6	0.2838737071048062	11
PHC	twomonth	fc7	0.2732167557561424	11
FG2	twomonth	conv1	0.0937454520935457	11
FG2	twomonth	conv2	0.1351587947467503	11
FG2	twomonth	conv3	0.2175004820105966	11
FG2	twomonth	conv4	0.2524608935534637	11
FG2	twomonth	conv5	0.2233066850760521	11
FG2	twomonth	fc6	0.2608287654805787	11
FG2	twomonth	fc7	0.2496747703236004	11
FG4	twomonth	conv1	0.1081150428218574	11
FG4	twomonth	conv2	0.1265089751152956	11
FG4	twomonth	conv3	0.1188449886315086	11
FG4	twomonth	conv4	0.1126514014180649	11
FG4	twomonth	conv5	0.1022807649637145	11
FG4	twomonth	fc6	0.1263069325901431	11
FG4	twomonth	fc7	0.1212984375658003	11
LO	twomonth	conv1	0.0597862788410005	12
LO	twomonth	conv2	0.0292123496933788	12
LO	twomonth	conv3	0.0628206120328801	12
LO	twomonth	conv4	0.0336247952729727	12
LO	twomonth	conv5	0.0433506233263854	12
LO	twomonth	fc6	0.0458596939439672	12
LO	twomonth	fc7	0.0469502436688043	12
V1	twomonth	conv1	0.1760579127783378	12
V1	twomonth	conv2	0.2246967952384191	12
V1	twomonth	conv3	0.2490596204216042	12
V1	twomonth	conv4	0.2305168197402746	12
V1	twomonth	conv5	0.2097346104244585	12
V1	twomonth	fc6	0.205851410680347	12
V1	twomonth	fc7	0.2061004844821382	12
V2	twomonth	conv1	0.1311369967098502	12
V2	twomonth	conv2	0.1648050559582209	12
V2	twomonth	conv3	0.2306590173654591	12
V2	twomonth	conv4	0.2261025504989334	12
V2	twomonth	conv5	0.2006224925400836	12
V2	twomonth	fc6	0.1819120589513057	12
V2	twomonth	fc7	0.1651349467700731	12
V3	twomonth	conv1	0.106968151547251	12
V3	twomonth	conv2	0.174570428676889	12
V3	twomonth	conv3	0.2264139167467218	12
V3	twomonth	conv4	0.2098966763644679	12
V3	twomonth	conv5	0.1897009182736786	12
V3	twomonth	fc6	0.1922387835504271	12
V3	twomonth	fc7	0.1750081074962216	12
hV4	twomonth	conv1	0.0957940001288561	12
hV4	twomonth	conv2	0.1611615717516715	12
hV4	twomonth	conv3	0.1941702333051266	12
hV4	twomonth	conv4	0.1901330781166709	12
hV4	twomonth	conv5	0.1848255505568827	12
hV4	twomonth	fc6	0.1971215898875076	12
hV4	twomonth	fc7	0.1785956820728891	12
VO1	twomonth	conv1	0.117649146436319	12
VO1	twomonth	conv2	0.1704380111576905	12
VO1	twomonth	conv3	0.232652471619564	12
VO1	twomonth	conv4	0.2451958570724302	12
VO1	twomonth	conv5	0.2421988129641714	12
VO1	twomonth	fc6	0.2621786591023097	12
VO1	twomonth	fc7	0.2527645332343757	12
PHC	twomonth	conv1	0.0586740851306899	12
PHC	twomonth	conv2	0.1096730258471658	12
PHC	twomonth	conv3	0.1917483145226224	12
PHC	twomonth	conv4	0.2304813063273024	12
PHC	twomonth	conv5	0.2271681448524927	12
PHC	twomonth	fc6	0.2329620621967037	12
PHC	twomonth	fc7	0.219058848964694	12
FG2	twomonth	conv1	0.0249670571102471	12
FG2	twomonth	conv2	0.0714968747596695	12
FG2	twomonth	conv3	0.1547644062979198	12
FG2	twomonth	conv4	0.1594756924485646	12
FG2	twomonth	conv5	0.1543090667542984	12
FG2	twomonth	fc6	0.2404054815912744	12
FG2	twomonth	fc7	0.2196398292044791	12
FG4	twomonth	conv1	0.0626336387126915	12
FG4	twomonth	conv2	0.0396292015756917	12
FG4	twomonth	conv3	0.0697947744652322	12
FG4	twomonth	conv4	0.0909078344148727	12
FG4	twomonth	conv5	0.070111755671558	12
FG4	twomonth	fc6	0.0997915626609576	12
FG4	twomonth	fc7	0.0884040428181381	12
LO	twomonth	conv1	0.0691464147229971	13
LO	twomonth	conv2	0.0651033566294123	13
LO	twomonth	conv3	0.1139407782644475	13
LO	twomonth	conv4	0.0989315141827494	13
LO	twomonth	conv5	0.1151951695999426	13
LO	twomonth	fc6	0.0965464045728798	13
LO	twomonth	fc7	0.0941596632656575	13
V1	twomonth	conv1	0.1708655638552161	13
V1	twomonth	conv2	0.2133364383574135	13
V1	twomonth	conv3	0.2378953551695232	13
V1	twomonth	conv4	0.2210881525694614	13
V1	twomonth	conv5	0.2022641720413698	13
V1	twomonth	fc6	0.2026373028330705	13
V1	twomonth	fc7	0.2020370301716437	13
V2	twomonth	conv1	0.122846390451499	13
V2	twomonth	conv2	0.1509102411684681	13
V2	twomonth	conv3	0.2187413878473821	13
V2	twomonth	conv4	0.2152993222817032	13
V2	twomonth	conv5	0.1992822451291734	13
V2	twomonth	fc6	0.1872969001709563	13
V2	twomonth	fc7	0.1682084406984192	13
V3	twomonth	conv1	0.1054488013563244	13
V3	twomonth	conv2	0.1703002287135782	13
V3	twomonth	conv3	0.2211067731157225	13
V3	twomonth	conv4	0.2083937871203649	13
V3	twomonth	conv5	0.1860983704742444	13
V3	twomonth	fc6	0.1949924168065307	13
V3	twomonth	fc7	0.1768342167894699	13
hV4	twomonth	conv1	0.0813578937378695	13
hV4	twomonth	conv2	0.1462789081881092	13
hV4	twomonth	conv3	0.1797474204484552	13
hV4	twomonth	conv4	0.18148796161288	13
hV4	twomonth	conv5	0.1759962922077213	13
hV4	twomonth	fc6	0.1853362718283012	13
hV4	twomonth	fc7	0.1625530256647997	13
VO1	twomonth	conv1	0.1065067651252045	13
VO1	twomonth	conv2	0.1609005001752275	13
VO1	twomonth	conv3	0.2074104975009235	13
VO1	twomonth	conv4	0.2308905744162573	13
VO1	twomonth	conv5	0.2567111292197523	13
VO1	twomonth	fc6	0.2675973820375797	13
VO1	twomonth	fc7	0.2553779365003379	13
PHC	twomonth	conv1	0.0557509953053907	13
PHC	twomonth	conv2	0.1125687607462568	13
PHC	twomonth	conv3	0.2002565124220759	13
PHC	twomonth	conv4	0.2525336960500566	13
PHC	twomonth	conv5	0.2480420651577545	13
PHC	twomonth	fc6	0.2724685745287964	13
PHC	twomonth	fc7	0.2579161377147766	13
FG2	twomonth	conv1	0.051018353115864	13
FG2	twomonth	conv2	0.0767052527097274	13
FG2	twomonth	conv3	0.1640992508709484	13
FG2	twomonth	conv4	0.1891165306658921	13
FG2	twomonth	conv5	0.1875292250793323	13
FG2	twomonth	fc6	0.2496801933177434	13
FG2	twomonth	fc7	0.2363083855206536	13
FG4	twomonth	conv1	0.1033095501446391	13
FG4	twomonth	conv2	0.13683075663126	13
FG4	twomonth	conv3	0.134728362583308	13
FG4	twomonth	conv4	0.140529190645719	13
FG4	twomonth	conv5	0.1199744111462206	13
FG4	twomonth	fc6	0.1582310433060876	13
FG4	twomonth	fc7	0.1349228225148799	13
LO	twomonth	conv1	0.0690945363453986	14
LO	twomonth	conv2	0.0322488424846959	14
LO	twomonth	conv3	0.0763116777100183	14
LO	twomonth	conv4	0.0541264966174074	14
LO	twomonth	conv5	0.0907918399295298	14
LO	twomonth	fc6	0.0783584020835815	14
LO	twomonth	fc7	0.0869289884112295	14
V1	twomonth	conv1	0.180161631620567	14
V1	twomonth	conv2	0.2238127512109054	14
V1	twomonth	conv3	0.2449445756801029	14
V1	twomonth	conv4	0.2261455505232889	14
V1	twomonth	conv5	0.2093110409881175	14
V1	twomonth	fc6	0.2063586765926656	14
V1	twomonth	fc7	0.206049181997723	14
V2	twomonth	conv1	0.1238937961786847	14
V2	twomonth	conv2	0.1539837830879128	14
V2	twomonth	conv3	0.2162329891051808	14
V2	twomonth	conv4	0.2094341381560548	14
V2	twomonth	conv5	0.196980640030887	14
V2	twomonth	fc6	0.1847246252765037	14
V2	twomonth	fc7	0.1665608103009054	14
V3	twomonth	conv1	0.109116809014264	14
V3	twomonth	conv2	0.176710447746152	14
V3	twomonth	conv3	0.2272163279154982	14
V3	twomonth	conv4	0.2120502289235392	14
V3	twomonth	conv5	0.1931164447618255	14
V3	twomonth	fc6	0.2002179755698913	14
V3	twomonth	fc7	0.1784554040916491	14
hV4	twomonth	conv1	0.1081421577925726	14
hV4	twomonth	conv2	0.1598685475817945	14
hV4	twomonth	conv3	0.1986001476446149	14
hV4	twomonth	conv4	0.2033271268845054	14
hV4	twomonth	conv5	0.2110571971110798	14
hV4	twomonth	fc6	0.2191070320276995	14
hV4	twomonth	fc7	0.193346130159778	14
VO1	twomonth	conv1	0.1014519106996034	14
VO1	twomonth	conv2	0.1392516196095948	14
VO1	twomonth	conv3	0.2016181158718681	14
VO1	twomonth	conv4	0.2219341396557766	14
VO1	twomonth	conv5	0.2505951916038613	14
VO1	twomonth	fc6	0.2671464576750305	14
VO1	twomonth	fc7	0.2621220296059487	14
PHC	twomonth	conv1	0.0627725729431705	14
PHC	twomonth	conv2	0.1237449757818919	14
PHC	twomonth	conv3	0.2185734190022434	14
PHC	twomonth	conv4	0.259873262707233	14
PHC	twomonth	conv5	0.2477427926668161	14
PHC	twomonth	fc6	0.2847414821498908	14
PHC	twomonth	fc7	0.2726133156822073	14
FG2	twomonth	conv1	0.0835510869443935	14
FG2	twomonth	conv2	0.1030380644997965	14
FG2	twomonth	conv3	0.1706142824628888	14
FG2	twomonth	conv4	0.2087301567305296	14
FG2	twomonth	conv5	0.2008949859979971	14
FG2	twomonth	fc6	0.2483622137765887	14
FG2	twomonth	fc7	0.2440937414928279	14
FG4	twomonth	conv1	0.1019908987281039	14
FG4	twomonth	conv2	0.1052465668667775	14
FG4	twomonth	conv3	0.1294721854990336	14
FG4	twomonth	conv4	0.1464463011400645	14
FG4	twomonth	conv5	0.1331669241988995	14
FG4	twomonth	fc6	0.1755776658545373	14
FG4	twomonth	fc7	0.1724700982461773	14
LO	twomonth	conv1	0.071966899579466	15
LO	twomonth	conv2	0.0697031114668851	15
LO	twomonth	conv3	0.099908229021681	15
LO	twomonth	conv4	0.0701151630395594	15
LO	twomonth	conv5	0.1061793698504801	15
LO	twomonth	fc6	0.1014295948387493	15
LO	twomonth	fc7	0.0998186776316728	15
V1	twomonth	conv1	0.1751556321333519	15
V1	twomonth	conv2	0.2218639766696073	15
V1	twomonth	conv3	0.2515122535072195	15
V1	twomonth	conv4	0.2345448566199941	15
V1	twomonth	conv5	0.2105961466267236	15
V1	twomonth	fc6	0.2063966855427655	15
V1	twomonth	fc7	0.2073937006164097	15
V2	twomonth	conv1	0.1191479084459414	15
V2	twomonth	conv2	0.1501011112458861	15
V2	twomonth	conv3	0.2145811834820877	15
V2	twomonth	conv4	0.2137208470572878	15
V2	twomonth	conv5	0.1921855614220674	15
V2	twomonth	fc6	0.177265656765983	15
V2	twomonth	fc7	0.1642719708348495	15
V3	twomonth	conv1	0.1161613743882784	15
V3	twomonth	conv2	0.1810431321198544	15
V3	twomonth	conv3	0.2309484996722808	15
V3	twomonth	conv4	0.2163525349318208	15
V3	twomonth	conv5	0.1936443468465469	15
V3	twomonth	fc6	0.1981780179412323	15
V3	twomonth	fc7	0.1803299364033959	15
hV4	twomonth	conv1	0.1150802309187692	15
hV4	twomonth	conv2	0.1673613018257373	15
hV4	twomonth	conv3	0.202828355396641	15
hV4	twomonth	conv4	0.20440255941328	15
hV4	twomonth	conv5	0.2011390207344342	15
hV4	twomonth	fc6	0.2049559447713638	15
hV4	twomonth	fc7	0.1805625972494622	15
VO1	twomonth	conv1	0.0904252839183388	15
VO1	twomonth	conv2	0.1262987261122806	15
VO1	twomonth	conv3	0.1829605204826609	15
VO1	twomonth	conv4	0.1995843011038313	15
VO1	twomonth	conv5	0.2203677101971126	15
VO1	twomonth	fc6	0.2437433104907702	15
VO1	twomonth	fc7	0.2332755880439296	15
PHC	twomonth	conv1	0.0548258708974659	15
PHC	twomonth	conv2	0.1283019225594037	15
PHC	twomonth	conv3	0.2097820256298861	15
PHC	twomonth	conv4	0.2619264178880102	15
PHC	twomonth	conv5	0.2563479805765627	15
PHC	twomonth	fc6	0.2648561784760163	15
PHC	twomonth	fc7	0.2501828520845954	15
FG2	twomonth	conv1	0.0545554410567927	15
FG2	twomonth	conv2	0.0950281101861226	15
FG2	twomonth	conv3	0.1556975932104113	15
FG2	twomonth	conv4	0.1909479669710862	15
FG2	twomonth	conv5	0.166963695573745	15
FG2	twomonth	fc6	0.2163071833436334	15
FG2	twomonth	fc7	0.2049980329648457	15
FG4	twomonth	conv1	0.0960792112279014	15
FG4	twomonth	conv2	0.0935026651256724	15
FG4	twomonth	conv3	0.0983079178473976	15
FG4	twomonth	conv4	0.112089521635527	15
FG4	twomonth	conv5	0.1268744753223172	15
FG4	twomonth	fc6	0.1457961657271809	15
FG4	twomonth	fc7	0.1279417493643279	15
LO	twomonth	conv1	0.0866821221999743	16
LO	twomonth	conv2	0.0601025401808472	16
LO	twomonth	conv3	0.0987839895456191	16
LO	twomonth	conv4	0.0942381287118865	16
LO	twomonth	conv5	0.1022212560014368	16
LO	twomonth	fc6	0.1003624167789358	16
LO	twomonth	fc7	0.1000085304177781	16
V1	twomonth	conv1	0.1745840581488945	16
V1	twomonth	conv2	0.2218358058947226	16
V1	twomonth	conv3	0.2494314074625438	16
V1	twomonth	conv4	0.2311091258793319	16
V1	twomonth	conv5	0.2105063072901238	16
V1	twomonth	fc6	0.209280758604894	16
V1	twomonth	fc7	0.2062696051136435	16
V2	twomonth	conv1	0.1307586348884009	16
V2	twomonth	conv2	0.1595255552000215	16
V2	twomonth	conv3	0.2282446811765354	16
V2	twomonth	conv4	0.2254789061724831	16
V2	twomonth	conv5	0.2094792017976506	16
V2	twomonth	fc6	0.2014337820621031	16
V2	twomonth	fc7	0.1777568456602669	16
V3	twomonth	conv1	0.1077234354571914	16
V3	twomonth	conv2	0.1727650515382407	16
V3	twomonth	conv3	0.2240614410839077	16
V3	twomonth	conv4	0.2112477697636642	16
V3	twomonth	conv5	0.1848550170914299	16
V3	twomonth	fc6	0.1959522387787513	16
V3	twomonth	fc7	0.176190032272814	16
hV4	twomonth	conv1	0.1073929207610572	16
hV4	twomonth	conv2	0.1506751327763726	16
hV4	twomonth	conv3	0.1945677915660204	16
hV4	twomonth	conv4	0.1972671948806935	16
hV4	twomonth	conv5	0.1855601503033217	16
hV4	twomonth	fc6	0.205812297934979	16
hV4	twomonth	fc7	0.1827756107797126	16
VO1	twomonth	conv1	0.1218930472775909	16
VO1	twomonth	conv2	0.1478812349885343	16
VO1	twomonth	conv3	0.2075536069569816	16
VO1	twomonth	conv4	0.2236150758757265	16
VO1	twomonth	conv5	0.2311840399842637	16
VO1	twomonth	fc6	0.2599310919810594	16
VO1	twomonth	fc7	0.2446683389164977	16
PHC	twomonth	conv1	0.1041238151147725	16
PHC	twomonth	conv2	0.1292281507625965	16
PHC	twomonth	conv3	0.2222609110462191	16
PHC	twomonth	conv4	0.2585278802487714	16
PHC	twomonth	conv5	0.2574227412299567	16
PHC	twomonth	fc6	0.2709046406072602	16
PHC	twomonth	fc7	0.2603204917551893	16
FG2	twomonth	conv1	0.0924949960281367	16
FG2	twomonth	conv2	0.0965528833711923	16
FG2	twomonth	conv3	0.1660969283417312	16
FG2	twomonth	conv4	0.2104893184412155	16
FG2	twomonth	conv5	0.207402051067568	16
FG2	twomonth	fc6	0.2723976916761479	16
FG2	twomonth	fc7	0.2592601284313786	16
FG4	twomonth	conv1	0.0734329316598357	16
FG4	twomonth	conv2	0.0825629022328938	16
FG4	twomonth	conv3	0.0913571750711678	16
FG4	twomonth	conv4	0.0982094881041464	16
FG4	twomonth	conv5	0.084389635410424	16
FG4	twomonth	fc6	0.1370452768420513	16
FG4	twomonth	fc7	0.1193643962917758	16
LO	twomonth	conv1	0.0295827449924588	17
LO	twomonth	conv2	0.049077593088034	17
LO	twomonth	conv3	0.0900411631650561	17
LO	twomonth	conv4	0.0606952302486934	17
LO	twomonth	conv5	0.0639944743049059	17
LO	twomonth	fc6	0.071768504377808	17
LO	twomonth	fc7	0.0644223629401218	17
V1	twomonth	conv1	0.1745859298017404	17
V1	twomonth	conv2	0.2262878921217692	17
V1	twomonth	conv3	0.2477409690050689	17
V1	twomonth	conv4	0.2318778472968834	17
V1	twomonth	conv5	0.2108450764552191	17
V1	twomonth	fc6	0.2060594041017272	17
V1	twomonth	fc7	0.2059778672251871	17
V2	twomonth	conv1	0.122057992683517	17
V2	twomonth	conv2	0.1549478762679098	17
V2	twomonth	conv3	0.2155841974430583	17
V2	twomonth	conv4	0.2173579964388205	17
V2	twomonth	conv5	0.1980274698648894	17
V2	twomonth	fc6	0.1806740805715356	17
V2	twomonth	fc7	0.1611969411913478	17
V3	twomonth	conv1	0.1048373947600199	17
V3	twomonth	conv2	0.1759047251915714	17
V3	twomonth	conv3	0.2231476905663537	17
V3	twomonth	conv4	0.208448928892669	17
V3	twomonth	conv5	0.1883083125741837	17
V3	twomonth	fc6	0.1918582621295402	17
V3	twomonth	fc7	0.1738790209191999	17
hV4	twomonth	conv1	0.0901294667865004	17
hV4	twomonth	conv2	0.1614320975745419	17
hV4	twomonth	conv3	0.1994223791371176	17
hV4	twomonth	conv4	0.194328603930543	17
hV4	twomonth	conv5	0.2055637520352725	17
hV4	twomonth	fc6	0.2149393410510219	17
hV4	twomonth	fc7	0.1953051268050802	17
VO1	twomonth	conv1	0.0951196772022725	17
VO1	twomonth	conv2	0.1483247687218974	17
VO1	twomonth	conv3	0.2150811547474174	17
VO1	twomonth	conv4	0.2341963452618808	17
VO1	twomonth	conv5	0.2486244371393994	17
VO1	twomonth	fc6	0.2747503113122578	17
VO1	twomonth	fc7	0.274647514379033	17
PHC	twomonth	conv1	0.05634046996963	17
PHC	twomonth	conv2	0.1336124735584044	17
PHC	twomonth	conv3	0.2252974518286348	17
PHC	twomonth	conv4	0.2572258817434543	17
PHC	twomonth	conv5	0.2562167729129601	17
PHC	twomonth	fc6	0.2848390480533671	17
PHC	twomonth	fc7	0.2760433354821348	17
FG2	twomonth	conv1	0.0736738949659617	17
FG2	twomonth	conv2	0.1173844275363805	17
FG2	twomonth	conv3	0.1871722672878634	17
FG2	twomonth	conv4	0.226007480132585	17
FG2	twomonth	conv5	0.2176015992553701	17
FG2	twomonth	fc6	0.2676197458895324	17
FG2	twomonth	fc7	0.2462571322271145	17
FG4	twomonth	conv1	0.1063873632718603	17
FG4	twomonth	conv2	0.0902982034892168	17
FG4	twomonth	conv3	0.0998782345850491	17
FG4	twomonth	conv4	0.1035784442701567	17
FG4	twomonth	conv5	0.08941737486531	17
FG4	twomonth	fc6	0.1217573764418175	17
FG4	twomonth	fc7	0.1111687644175758	17
LO	twomonth	conv1	0.053833271004894	18
LO	twomonth	conv2	0.0331918675724026	18
LO	twomonth	conv3	0.0554316625352329	18
LO	twomonth	conv4	0.0353938431499725	18
LO	twomonth	conv5	0.0526514902015974	18
LO	twomonth	fc6	0.0298868165932582	18
LO	twomonth	fc7	0.0352097972867992	18
V1	twomonth	conv1	0.1765129643753676	18
V1	twomonth	conv2	0.2178938650459113	18
V1	twomonth	conv3	0.2451385557006886	18
V1	twomonth	conv4	0.2293226092424377	18
V1	twomonth	conv5	0.2122509276979306	18
V1	twomonth	fc6	0.2077921707081771	18
V1	twomonth	fc7	0.2063449511384628	18
V2	twomonth	conv1	0.1181291534046265	18
V2	twomonth	conv2	0.1499994181079293	18
V2	twomonth	conv3	0.2190111458126746	18
V2	twomonth	conv4	0.2148837193677316	18
V2	twomonth	conv5	0.1951393175593791	18
V2	twomonth	fc6	0.1809667302908656	18
V2	twomonth	fc7	0.1595675474113061	18
V3	twomonth	conv1	0.1075373259767778	18
V3	twomonth	conv2	0.1752420641019504	18
V3	twomonth	conv3	0.2254353302549443	18
V3	twomonth	conv4	0.2136391182163532	18
V3	twomonth	conv5	0.1871874324750245	18
V3	twomonth	fc6	0.1916994115931377	18
V3	twomonth	fc7	0.1726188226607728	18
hV4	twomonth	conv1	0.0813252117997154	18
hV4	twomonth	conv2	0.1598460877476445	18
hV4	twomonth	conv3	0.1957949239575044	18
hV4	twomonth	conv4	0.1935249929843013	18
hV4	twomonth	conv5	0.1846642044833524	18
hV4	twomonth	fc6	0.1867521532106225	18
hV4	twomonth	fc7	0.1669004433057756	18
VO1	twomonth	conv1	0.0985305005627556	18
VO1	twomonth	conv2	0.1313832390368234	18
VO1	twomonth	conv3	0.2042247044018275	18
VO1	twomonth	conv4	0.2266394749101936	18
VO1	twomonth	conv5	0.2458831855867373	18
VO1	twomonth	fc6	0.2675937827051838	18
VO1	twomonth	fc7	0.2603411759186906	18
PHC	twomonth	conv1	0.0858529319981729	18
PHC	twomonth	conv2	0.1407667945749422	18
PHC	twomonth	conv3	0.2258372077147131	18
PHC	twomonth	conv4	0.2676232972308296	18
PHC	twomonth	conv5	0.2513063716941782	18
PHC	twomonth	fc6	0.258479937141259	18
PHC	twomonth	fc7	0.252177074196278	18
FG2	twomonth	conv1	0.0046384116674039	18
FG2	twomonth	conv2	0.0443503259015517	18
FG2	twomonth	conv3	0.1411651686845124	18
FG2	twomonth	conv4	0.1776886983002392	18
FG2	twomonth	conv5	0.1545400959030119	18
FG2	twomonth	fc6	0.2159145681658966	18
FG2	twomonth	fc7	0.1991748410504819	18
FG4	twomonth	conv1	0.0866647494222771	18
FG4	twomonth	conv2	0.0870604840214237	18
FG4	twomonth	conv3	0.1047418924737839	18
FG4	twomonth	conv4	0.1065684816780183	18
FG4	twomonth	conv5	0.1010360678301388	18
FG4	twomonth	fc6	0.1325776414990548	18
FG4	twomonth	fc7	0.1181406232771945	18
LO	twomonth	conv1	0.0738602923929669	19
LO	twomonth	conv2	0.0569690573792373	19
LO	twomonth	conv3	0.1062717047242077	19
LO	twomonth	conv4	0.1014530624859701	19
LO	twomonth	conv5	0.1454215472114232	19
LO	twomonth	fc6	0.1362759315402179	19
LO	twomonth	fc7	0.1351785670793781	19
V1	twomonth	conv1	0.1734173945416604	19
V1	twomonth	conv2	0.2163840170925097	19
V1	twomonth	conv3	0.2398050649565518	19
V1	twomonth	conv4	0.2228143923865002	19
V1	twomonth	conv5	0.2056159663505613	19
V1	twomonth	fc6	0.2009190295384012	19
V1	twomonth	fc7	0.1983682546561264	19
V2	twomonth	conv1	0.1270960982157029	19
V2	twomonth	conv2	0.1621858457693267	19
V2	twomonth	conv3	0.2178769241881016	19
V2	twomonth	conv4	0.2170336725944072	19
V2	twomonth	conv5	0.1962709956557257	19
V2	twomonth	fc6	0.1830986388644634	19
V2	twomonth	fc7	0.1607674208587791	19
V3	twomonth	conv1	0.1132346372394848	19
V3	twomonth	conv2	0.1774890073389187	19
V3	twomonth	conv3	0.2295141897080929	19
V3	twomonth	conv4	0.2163143340173264	19
V3	twomonth	conv5	0.1949548397763183	19
V3	twomonth	fc6	0.1982598907554627	19
V3	twomonth	fc7	0.1823362522719286	19
hV4	twomonth	conv1	0.0837201595848002	19
hV4	twomonth	conv2	0.1304022529901154	19
hV4	twomonth	conv3	0.1758177173297896	19
hV4	twomonth	conv4	0.1839981840168285	19
hV4	twomonth	conv5	0.1784669699464143	19
hV4	twomonth	fc6	0.1975236113205723	19
hV4	twomonth	fc7	0.1724733136497842	19
VO1	twomonth	conv1	0.1088227675530742	19
VO1	twomonth	conv2	0.1516346188109029	19
VO1	twomonth	conv3	0.2044727223994493	19
VO1	twomonth	conv4	0.2201236754606755	19
VO1	twomonth	conv5	0.2411251081149468	19
VO1	twomonth	fc6	0.2724091135576174	19
VO1	twomonth	fc7	0.2598035796320498	19
PHC	twomonth	conv1	0.0728099592087659	19
PHC	twomonth	conv2	0.1261973689120142	19
PHC	twomonth	conv3	0.2182426643506163	19
PHC	twomonth	conv4	0.2663310409185304	19
PHC	twomonth	conv5	0.2671272132444874	19
PHC	twomonth	fc6	0.2996633544410183	19
PHC	twomonth	fc7	0.293876011877317	19
FG2	twomonth	conv1	0.06042100911123	19
FG2	twomonth	conv2	0.0808168900832273	19
FG2	twomonth	conv3	0.1447308113291147	19
FG2	twomonth	conv4	0.1835115542769127	19
FG2	twomonth	conv5	0.1526744899356067	19
FG2	twomonth	fc6	0.2198470067771829	19
FG2	twomonth	fc7	0.217239122487561	19
FG4	twomonth	conv1	0.0939944299131397	19
FG4	twomonth	conv2	0.1067999427466193	19
FG4	twomonth	conv3	0.1212556774969378	19
FG4	twomonth	conv4	0.1218981343340437	19
FG4	twomonth	conv5	0.1108222686856042	19
FG4	twomonth	fc6	0.1399144726636103	19
FG4	twomonth	fc7	0.1293728919160074	19
LO	twomonth	conv1	0.0543086708277348	20
LO	twomonth	conv2	0.026273662761031	20
LO	twomonth	conv3	0.0755782777410446	20
LO	twomonth	conv4	0.0574699404754406	20
LO	twomonth	conv5	0.0936372321661778	20
LO	twomonth	fc6	0.1049894785515182	20
LO	twomonth	fc7	0.1062371991243064	20
V1	twomonth	conv1	0.1796163087670498	20
V1	twomonth	conv2	0.2209655833036088	20
V1	twomonth	conv3	0.2473178314886155	20
V1	twomonth	conv4	0.2304095596348789	20
V1	twomonth	conv5	0.2119041440193673	20
V1	twomonth	fc6	0.2086481879341019	20
V1	twomonth	fc7	0.2097069675516585	20
V2	twomonth	conv1	0.133871001606622	20
V2	twomonth	conv2	0.1518638242978692	20
V2	twomonth	conv3	0.2185752426639907	20
V2	twomonth	conv4	0.2162180158824141	20
V2	twomonth	conv5	0.1935821983738456	20
V2	twomonth	fc6	0.1723842901618608	20
V2	twomonth	fc7	0.1582288837066501	20
V3	twomonth	conv1	0.1128614104655868	20
V3	twomonth	conv2	0.1713233989359654	20
V3	twomonth	conv3	0.2246629135227998	20
V3	twomonth	conv4	0.2105425885606737	20
V3	twomonth	conv5	0.1881073258532007	20
V3	twomonth	fc6	0.193911081372627	20
V3	twomonth	fc7	0.1751348519876533	20
hV4	twomonth	conv1	0.1015326317274672	20
hV4	twomonth	conv2	0.1548992132939182	20
hV4	twomonth	conv3	0.1945399087377273	20
hV4	twomonth	conv4	0.1928338251821052	20
hV4	twomonth	conv5	0.1892411635489849	20
hV4	twomonth	fc6	0.1940819776747809	20
hV4	twomonth	fc7	0.1723911528889621	20
VO1	twomonth	conv1	0.1284935990072561	20
VO1	twomonth	conv2	0.1710675103981713	20
VO1	twomonth	conv3	0.22503191708002	20
VO1	twomonth	conv4	0.2387251212645078	20
VO1	twomonth	conv5	0.2520715897615311	20
VO1	twomonth	fc6	0.2624754840472189	20
VO1	twomonth	fc7	0.2612720592584487	20
PHC	twomonth	conv1	0.095035836752999	20
PHC	twomonth	conv2	0.1367359742115032	20
PHC	twomonth	conv3	0.2070568031041602	20
PHC	twomonth	conv4	0.2455384655254143	20
PHC	twomonth	conv5	0.2606852241046331	20
PHC	twomonth	fc6	0.259459579437206	20
PHC	twomonth	fc7	0.2535681441806173	20
FG2	twomonth	conv1	0.0549433531068657	20
FG2	twomonth	conv2	0.1132898749939861	20
FG2	twomonth	conv3	0.2044062067367744	20
FG2	twomonth	conv4	0.2172809707255498	20
FG2	twomonth	conv5	0.2113080465835197	20
FG2	twomonth	fc6	0.2518366733338301	20
FG2	twomonth	fc7	0.2364440083653284	20
FG4	twomonth	conv1	0.0776068614793328	20
FG4	twomonth	conv2	0.0905578353327025	20
FG4	twomonth	conv3	0.123842685658664	20
FG4	twomonth	conv4	0.129189229981623	20
FG4	twomonth	conv5	0.1276373418258381	20
FG4	twomonth	fc6	0.1742610300641437	20
FG4	twomonth	fc7	0.1591284768501139	20
LO	twomonth	conv1	0.0591083085909225	21
LO	twomonth	conv2	0.0460431639139572	21
LO	twomonth	conv3	0.0850673177139104	21
LO	twomonth	conv4	0.067330527533753	21
LO	twomonth	conv5	0.0868506189471976	21
LO	twomonth	fc6	0.0962302392152303	21
LO	twomonth	fc7	0.0973125344711063	21
V1	twomonth	conv1	0.1803558995877445	21
V1	twomonth	conv2	0.2251830890406447	21
V1	twomonth	conv3	0.2481768241626543	21
V1	twomonth	conv4	0.2318289923584973	21
V1	twomonth	conv5	0.2117638660381272	21
V1	twomonth	fc6	0.2060994766690674	21
V1	twomonth	fc7	0.2054846147136629	21
V2	twomonth	conv1	0.1201871556863633	21
V2	twomonth	conv2	0.1500419862123973	21
V2	twomonth	conv3	0.2175249574708883	21
V2	twomonth	conv4	0.2194801148283016	21
V2	twomonth	conv5	0.2015983435392404	21
V2	twomonth	fc6	0.1803866618819541	21
V2	twomonth	fc7	0.1613243095670615	21
V3	twomonth	conv1	0.1088122575024784	21
V3	twomonth	conv2	0.1742447610817145	21
V3	twomonth	conv3	0.2201696509331449	21
V3	twomonth	conv4	0.2030167684497879	21
V3	twomonth	conv5	0.1853083890000083	21
V3	twomonth	fc6	0.1849794100190297	21
V3	twomonth	fc7	0.1684282399300578	21
hV4	twomonth	conv1	0.1046882384255368	21
hV4	twomonth	conv2	0.1628758137940575	21
hV4	twomonth	conv3	0.1861911372678595	21
hV4	twomonth	conv4	0.1784610670412851	21
hV4	twomonth	conv5	0.1862714263758358	21
hV4	twomonth	fc6	0.1893074392561667	21
hV4	twomonth	fc7	0.165587022918989	21
VO1	twomonth	conv1	0.1259925908942409	21
VO1	twomonth	conv2	0.159666888985431	21
VO1	twomonth	conv3	0.1960885334988066	21
VO1	twomonth	conv4	0.2052960096961215	21
VO1	twomonth	conv5	0.2211621548435196	21
VO1	twomonth	fc6	0.2377288740484415	21
VO1	twomonth	fc7	0.2327004147270764	21
PHC	twomonth	conv1	0.095196846888839	21
PHC	twomonth	conv2	0.1476452627566639	21
PHC	twomonth	conv3	0.2231560890086107	21
PHC	twomonth	conv4	0.2662073198663112	21
PHC	twomonth	conv5	0.2744503189548402	21
PHC	twomonth	fc6	0.284987244565878	21
PHC	twomonth	fc7	0.2734124634562782	21
FG2	twomonth	conv1	0.0506616352798882	21
FG2	twomonth	conv2	0.0966834671505129	21
FG2	twomonth	conv3	0.1697173288298486	21
FG2	twomonth	conv4	0.2064597458463404	21
FG2	twomonth	conv5	0.2091983098974802	21
FG2	twomonth	fc6	0.2533960960920969	21
FG2	twomonth	fc7	0.2244774279266681	21
FG4	twomonth	conv1	0.1075357422705236	21
FG4	twomonth	conv2	0.0829899270283348	21
FG4	twomonth	conv3	0.1063830920640839	21
FG4	twomonth	conv4	0.1097736151898546	21
FG4	twomonth	conv5	0.1186208222098965	21
FG4	twomonth	fc6	0.1573464713764891	21
FG4	twomonth	fc7	0.1445145154476747	21
LO	twomonth	conv1	0.0432030027070579	22
LO	twomonth	conv2	0.0301797062680813	22
LO	twomonth	conv3	0.0693059851258788	22
LO	twomonth	conv4	0.0536934249435414	22
LO	twomonth	conv5	0.0678048235613258	22
LO	twomonth	fc6	0.0696584317540782	22
LO	twomonth	fc7	0.078544271608502	22
V1	twomonth	conv1	0.1879008201558775	22
V1	twomonth	conv2	0.226201316179875	22
V1	twomonth	conv3	0.2550195389759108	22
V1	twomonth	conv4	0.2340530918325269	22
V1	twomonth	conv5	0.2129790966371557	22
V1	twomonth	fc6	0.2094553022305423	22
V1	twomonth	fc7	0.2071456826187878	22
V2	twomonth	conv1	0.1397583576198287	22
V2	twomonth	conv2	0.169227963597312	22
V2	twomonth	conv3	0.2365923968422337	22
V2	twomonth	conv4	0.2279947435349691	22
V2	twomonth	conv5	0.2103629578785727	22
V2	twomonth	fc6	0.1930753643814145	22
V2	twomonth	fc7	0.1741043391271786	22
V3	twomonth	conv1	0.1179759178267615	22
V3	twomonth	conv2	0.1760468748256573	22
V3	twomonth	conv3	0.2237726786435652	22
V3	twomonth	conv4	0.2052278623360939	22
V3	twomonth	conv5	0.1838914998046162	22
V3	twomonth	fc6	0.1936553847992274	22
V3	twomonth	fc7	0.1747670482078984	22
hV4	twomonth	conv1	0.0967102941746364	22
hV4	twomonth	conv2	0.157682697013358	22
hV4	twomonth	conv3	0.1911287014484553	22
hV4	twomonth	conv4	0.183835638165833	22
hV4	twomonth	conv5	0.1817507128777754	22
hV4	twomonth	fc6	0.1895118813362497	22
hV4	twomonth	fc7	0.1690598507788775	22
VO1	twomonth	conv1	0.1211112242901186	22
VO1	twomonth	conv2	0.1493317659440527	22
VO1	twomonth	conv3	0.2152145700015561	22
VO1	twomonth	conv4	0.2262822771632318	22
VO1	twomonth	conv5	0.2465296256850279	22
VO1	twomonth	fc6	0.2761672005076498	22
VO1	twomonth	fc7	0.2751390872021058	22
PHC	twomonth	conv1	0.0606458953993213	22
PHC	twomonth	conv2	0.1040668016896226	22
PHC	twomonth	conv3	0.1890002962250561	22
PHC	twomonth	conv4	0.2426625029589512	22
PHC	twomonth	conv5	0.2466353980663666	22
PHC	twomonth	fc6	0.2610896450926282	22
PHC	twomonth	fc7	0.2502279637172897	22
FG2	twomonth	conv1	0.1076882099908109	22
FG2	twomonth	conv2	0.1491219008698266	22
FG2	twomonth	conv3	0.2324789837980851	22
FG2	twomonth	conv4	0.2627326203535769	22
FG2	twomonth	conv5	0.2475627300648276	22
FG2	twomonth	fc6	0.2904272275578326	22
FG2	twomonth	fc7	0.2647611561007665	22
FG4	twomonth	conv1	0.0458164059730201	22
FG4	twomonth	conv2	0.0565322423996797	22
FG4	twomonth	conv3	0.1017043438782974	22
FG4	twomonth	conv4	0.1089006091150213	22
FG4	twomonth	conv5	0.1057936653909433	22
FG4	twomonth	fc6	0.1369730022475431	22
FG4	twomonth	fc7	0.1296239333528417	22
LO	twomonth	conv1	0.0730066747219725	23
LO	twomonth	conv2	0.0433365139433937	23
LO	twomonth	conv3	0.0802071151842756	23
LO	twomonth	conv4	0.0485910593303154	23
LO	twomonth	conv5	0.0757314173367123	23
LO	twomonth	fc6	0.0919559600085376	23
LO	twomonth	fc7	0.0978739823337567	23
V1	twomonth	conv1	0.1775732317169811	23
V1	twomonth	conv2	0.2195700021560001	23
V1	twomonth	conv3	0.2417449611446069	23
V1	twomonth	conv4	0.2272163279154982	23
V1	twomonth	conv5	0.2126923498229548	23
V1	twomonth	fc6	0.2079500614226073	23
V1	twomonth	fc7	0.2058417164784275	23
V2	twomonth	conv1	0.1280780440843832	23
V2	twomonth	conv2	0.1502315990430095	23
V2	twomonth	conv3	0.2152210967909672	23
V2	twomonth	conv4	0.2143918585980672	23
V2	twomonth	conv5	0.2008530897689096	23
V2	twomonth	fc6	0.1926007324161514	23
V2	twomonth	fc7	0.1729902737640222	23
V3	twomonth	conv1	0.1046870386480715	23
V3	twomonth	conv2	0.1668162669188119	23
V3	twomonth	conv3	0.2169295319104212	23
V3	twomonth	conv4	0.2006288273651003	23
V3	twomonth	conv5	0.1811615741512264	23
V3	twomonth	fc6	0.1907548507902754	23
V3	twomonth	fc7	0.1733127259555897	23
hV4	twomonth	conv1	0.1018558037855138	23
hV4	twomonth	conv2	0.1554363776606715	23
hV4	twomonth	conv3	0.1959418247103527	23
hV4	twomonth	conv4	0.1953345453485288	23
hV4	twomonth	conv5	0.1877688926257958	23
hV4	twomonth	fc6	0.196144251164294	23
hV4	twomonth	fc7	0.1785190882795059	23
VO1	twomonth	conv1	0.103421225431107	23
VO1	twomonth	conv2	0.1530409979556992	23
VO1	twomonth	conv3	0.2088415440704058	23
VO1	twomonth	conv4	0.2343646020536111	23
VO1	twomonth	conv5	0.2416376530481126	23
VO1	twomonth	fc6	0.2682660900056258	23
VO1	twomonth	fc7	0.2654925404435985	23
PHC	twomonth	conv1	0.0594712652697177	23
PHC	twomonth	conv2	0.1205760275584084	23
PHC	twomonth	conv3	0.1983223271747556	23
PHC	twomonth	conv4	0.239661427598409	23
PHC	twomonth	conv5	0.2380090940732313	23
PHC	twomonth	fc6	0.2637866488523709	23
PHC	twomonth	fc7	0.2577060326850576	23
FG2	twomonth	conv1	0.0788442639659196	23
FG2	twomonth	conv2	0.1149768101012624	23
FG2	twomonth	conv3	0.193031500517284	23
FG2	twomonth	conv4	0.2261706018767639	23
FG2	twomonth	conv5	0.2152613133316032	23
FG2	twomonth	fc6	0.2532594174432526	23
FG2	twomonth	fc7	0.2496360415070212	23
FG4	twomonth	conv1	0.0663927814668935	23
FG4	twomonth	conv2	0.0609766500509485	23
FG4	twomonth	conv3	0.0972271103155786	23
FG4	twomonth	conv4	0.0902492525686335	23
FG4	twomonth	conv5	0.1045722919312926	23
FG4	twomonth	fc6	0.1345155700520667	23
FG4	twomonth	fc7	0.1318533598388171	23
LO	twomonth	conv1	0.0670706077436757	24
LO	twomonth	conv2	0.0162239907741912	24
LO	twomonth	conv3	0.0442335155675325	24
LO	twomonth	conv4	0.0316657026454733	24
LO	twomonth	conv5	0.0466146419162173	24
LO	twomonth	fc6	0.0416135855121592	24
LO	twomonth	fc7	0.0466816374898783	24
V1	twomonth	conv1	0.1781096762172552	24
V1	twomonth	conv2	0.2202364545424115	24
V1	twomonth	conv3	0.2482537059026291	24
V1	twomonth	conv4	0.2334635211860904	24
V1	twomonth	conv5	0.2120164431901171	24
V1	twomonth	fc6	0.2048377426954848	24
V1	twomonth	fc7	0.2046153519445213	24
V2	twomonth	conv1	0.1225047898115857	24
V2	twomonth	conv2	0.1548801608277696	24
V2	twomonth	conv3	0.2226613967641282	24
V2	twomonth	conv4	0.2218617690790712	24
V2	twomonth	conv5	0.2041731139708207	24
V2	twomonth	fc6	0.1769958988006904	24
V2	twomonth	fc7	0.1616561200228581	24
V3	twomonth	conv1	0.1108756347872596	24
V3	twomonth	conv2	0.1735642473034102	24
V3	twomonth	conv3	0.223923226719908	24
V3	twomonth	conv4	0.2122159421870431	24
V3	twomonth	conv5	0.1893707875063333	24
V3	twomonth	fc6	0.1946715483212173	24
V3	twomonth	fc7	0.1746127568258639	24
hV4	twomonth	conv1	0.097605712092521	24
hV4	twomonth	conv2	0.159158807224436	24
hV4	twomonth	conv3	0.1920324698174982	24
hV4	twomonth	conv4	0.190540714508273	24
hV4	twomonth	conv5	0.1861359475044569	24
hV4	twomonth	fc6	0.2015810667437404	24
hV4	twomonth	fc7	0.1735055541898089	24
VO1	twomonth	conv1	0.1076387791592415	24
VO1	twomonth	conv2	0.1435217235907084	24
VO1	twomonth	conv3	0.2040191585264765	24
VO1	twomonth	conv4	0.2225278375366937	24
VO1	twomonth	conv5	0.2506806157593889	24
VO1	twomonth	fc6	0.2623054995759387	24
VO1	twomonth	fc7	0.260657725205129	24
PHC	twomonth	conv1	0.0710855430534744	24
PHC	twomonth	conv2	0.1121609803813588	24
PHC	twomonth	conv3	0.1880344273744106	24
PHC	twomonth	conv4	0.230211404388714	24
PHC	twomonth	conv5	0.2445027696262897	24
PHC	twomonth	fc6	0.2557519791229123	24
PHC	twomonth	fc7	0.2393334084394026	24
FG2	twomonth	conv1	0.0782716821683914	24
FG2	twomonth	conv2	0.1199118787447304	24
FG2	twomonth	conv3	0.2029576914073978	24
FG2	twomonth	conv4	0.2433151339089626	24
FG2	twomonth	conv5	0.258538918201452	24
FG2	twomonth	fc6	0.2724186157951423	24
FG2	twomonth	fc7	0.251962889923177	24
FG4	twomonth	conv1	0.0887802450401499	24
FG4	twomonth	conv2	0.0841005370323912	24
FG4	twomonth	conv3	0.0769680039746227	24
FG4	twomonth	conv4	0.10768029145954	24
FG4	twomonth	conv5	0.1204943467085725	24
FG4	twomonth	fc6	0.1615258241901292	24
FG4	twomonth	fc7	0.1650771174962468	24
LO	twomonth	conv1	0.0963467136115593	25
LO	twomonth	conv2	0.0565737546999782	25
LO	twomonth	conv3	0.1059478607907805	25
LO	twomonth	conv4	0.078678886640106	25
LO	twomonth	conv5	0.1022391566812187	25
LO	twomonth	fc6	0.1044094101426067	25
LO	twomonth	fc7	0.1071355444992063	25
V1	twomonth	conv1	0.178623324945689	25
V1	twomonth	conv2	0.2261792402745139	25
V1	twomonth	conv3	0.2545091056510838	25
V1	twomonth	conv4	0.2375877802185251	25
V1	twomonth	conv5	0.2140677267180483	25
V1	twomonth	fc6	0.2100287478678455	25
V1	twomonth	fc7	0.2077457633158201	25
V2	twomonth	conv1	0.1345218088948861	25
V2	twomonth	conv2	0.1670578541092198	25
V2	twomonth	conv3	0.2345062237856122	25
V2	twomonth	conv4	0.2326385062098682	25
V2	twomonth	conv5	0.2078355066702228	25
V2	twomonth	fc6	0.1926193529624125	25
V2	twomonth	fc7	0.1721798480817778	25
V3	twomonth	conv1	0.10997416999095	25
V3	twomonth	conv2	0.1749263306641884	25
V3	twomonth	conv3	0.2272857710351884	25
V3	twomonth	conv4	0.2113531102251154	25
V3	twomonth	conv5	0.1884135570534377	25
V3	twomonth	fc6	0.1942562813449361	25
V3	twomonth	fc7	0.178008654954679	25
hV4	twomonth	conv1	0.0997637278237632	25
hV4	twomonth	conv2	0.1585893448483175	25
hV4	twomonth	conv3	0.2059180223252191	25
hV4	twomonth	conv4	0.2007465015388945	25
hV4	twomonth	conv5	0.1858236214346963	25
hV4	twomonth	fc6	0.1940181015225296	25
hV4	twomonth	fc7	0.1707846028718593	25
VO1	twomonth	conv1	0.1381880888732758	25
VO1	twomonth	conv2	0.1626610536277731	25
VO1	twomonth	conv3	0.2208667216404701	25
VO1	twomonth	conv4	0.2473523370885168	25
VO1	twomonth	conv5	0.2505432172440656	25
VO1	twomonth	fc6	0.2728071037383986	25
VO1	twomonth	fc7	0.2647763692790262	25
PHC	twomonth	conv1	0.0619237543820372	25
PHC	twomonth	conv2	0.1135393327245662	25
PHC	twomonth	conv3	0.1939803805190213	25
PHC	twomonth	conv4	0.2388504740140798	25
PHC	twomonth	conv5	0.2352429351403901	25
PHC	twomonth	fc6	0.2536188227807507	25
PHC	twomonth	fc7	0.2373294441347019	25
FG2	twomonth	conv1	0.0362023011971739	25
FG2	twomonth	conv2	0.0624294365881016	25
FG2	twomonth	conv3	0.1537948421326812	25
FG2	twomonth	conv4	0.1911693499089788	25
FG2	twomonth	conv5	0.1961069620806733	25
FG2	twomonth	fc6	0.2651450368985561	25
FG2	twomonth	fc7	0.2366044905990837	25
FG4	twomonth	conv1	0.1020501197437899	25
FG4	twomonth	conv2	0.1092913046488137	25
FG4	twomonth	conv3	0.123043057973607	25
FG4	twomonth	conv4	0.1182026277766	25
FG4	twomonth	conv5	0.1107926101866625	25
FG4	twomonth	fc6	0.1475009055320419	25
FG4	twomonth	fc7	0.1207869004457053	25
LO	twomonth	conv1	0.0774177285597067	26
LO	twomonth	conv2	0.0477086470001544	26
LO	twomonth	conv3	0.108486589907304	26
LO	twomonth	conv4	0.0634368657301443	26
LO	twomonth	conv5	0.0763442636659752	26
LO	twomonth	fc6	0.0960505605420306	26
LO	twomonth	fc7	0.0953430277752082	26
V1	twomonth	conv1	0.1753917483385182	26
V1	twomonth	conv2	0.2129638354677974	26
V1	twomonth	conv3	0.234414704760561	26
V1	twomonth	conv4	0.2173266102603289	26
V1	twomonth	conv5	0.1985763440597038	26
V1	twomonth	fc6	0.1997318737320602	26
V1	twomonth	fc7	0.2001174822093998	26
V2	twomonth	conv1	0.1312357143996931	26
V2	twomonth	conv2	0.1525726528243541	26
V2	twomonth	conv3	0.2175022576812453	26
V2	twomonth	conv4	0.2164421823040262	26
V2	twomonth	conv5	0.1969436868849566	26
V2	twomonth	fc6	0.1814450095796231	26
V2	twomonth	fc7	0.1619578880509243	26
V3	twomonth	conv1	0.1139304601782461	26
V3	twomonth	conv2	0.1776934494190017	26
V3	twomonth	conv3	0.2280265616333482	26
V3	twomonth	conv4	0.2108713275861593	26
V3	twomonth	conv5	0.1891263688411073	26
V3	twomonth	fc6	0.1977544964959899	26
V3	twomonth	fc7	0.1795676937841569	26
hV4	twomonth	conv1	0.1085532015521761	26
hV4	twomonth	conv2	0.1527564587320344	26
hV4	twomonth	conv3	0.1865672914987728	26
hV4	twomonth	conv4	0.1790787124804091	26
hV4	twomonth	conv5	0.1855537674872064	26
hV4	twomonth	fc6	0.2005432112451782	26
hV4	twomonth	fc7	0.178766578375043	26
VO1	twomonth	conv1	0.1129141526829603	26
VO1	twomonth	conv2	0.1396000349855108	26
VO1	twomonth	conv3	0.1981593014127739	26
VO1	twomonth	conv4	0.2181037781112359	26
VO1	twomonth	conv5	0.2371763525301327	26
VO1	twomonth	fc6	0.2741136134069853	26
VO1	twomonth	fc7	0.2690190223517342	26
PHC	twomonth	conv1	0.0881590002686301	26
PHC	twomonth	conv2	0.1399222952126839	26
PHC	twomonth	conv3	0.2111066759337478	26
PHC	twomonth	conv4	0.2533060168000039	26
PHC	twomonth	conv5	0.2418885025205525	26
PHC	twomonth	fc6	0.2580277650101459	26
PHC	twomonth	fc7	0.2441185048997112	26
FG2	twomonth	conv1	0.0619095010257497	26
FG2	twomonth	conv2	0.0747688118807723	26
FG2	twomonth	conv3	0.1508778471769056	26
FG2	twomonth	conv4	0.1909597247902459	26
FG2	twomonth	conv5	0.1959279552828541	26
FG2	twomonth	fc6	0.2441283910660251	26
FG2	twomonth	fc7	0.2018408425605218	26
FG4	twomonth	conv1	0.0802023160744145	26
FG4	twomonth	conv2	0.0848753533194663	26
FG4	twomonth	conv3	0.1038984969067937	26
FG4	twomonth	conv4	0.0859257344947659	26
FG4	twomonth	conv5	0.0754925656389253	26
FG4	twomonth	fc6	0.1286043624628504	26
FG4	twomonth	fc7	0.1165894549878888	26
LO	twomonth	conv1	0.0528012224292638	27
LO	twomonth	conv2	0.0368504209839159	27
LO	twomonth	conv3	0.0974373593185936	27
LO	twomonth	conv4	0.0817754162957854	27
LO	twomonth	conv5	0.1112301450326993	27
LO	twomonth	fc6	0.0856462343364552	27
LO	twomonth	fc7	0.0806101924215096	27
V1	twomonth	conv1	0.1779330689743666	27
V1	twomonth	conv2	0.219977542565405	27
V1	twomonth	conv3	0.2475739599819025	27
V1	twomonth	conv4	0.2283443586883505	27
V1	twomonth	conv5	0.2037082241985756	27
V1	twomonth	fc6	0.20132263467772	27
V1	twomonth	fc7	0.1988433185412769	27
V2	twomonth	conv1	0.1379682416505386	27
V2	twomonth	conv2	0.1608763606526261	27
V2	twomonth	conv3	0.2288246056121511	27
V2	twomonth	conv4	0.2228238466329265	27
V2	twomonth	conv5	0.2006296432137767	27
V2	twomonth	fc6	0.1857113702550451	27
V2	twomonth	fc7	0.1636625318735881	27
V3	twomonth	conv1	0.1102904313307967	27
V3	twomonth	conv2	0.1767472569187867	27
V3	twomonth	conv3	0.224655234947022	27
V3	twomonth	conv4	0.2105937950628917	27
V3	twomonth	conv5	0.1850678096226712	27
V3	twomonth	fc6	0.1946762994399798	27
V3	twomonth	fc7	0.1794428689366696	27
hV4	twomonth	conv1	0.0978944745328636	27
hV4	twomonth	conv2	0.1579339784056853	27
hV4	twomonth	conv3	0.1917887230276528	27
hV4	twomonth	conv4	0.1927227257888207	27
hV4	twomonth	conv5	0.1761409853700335	27
hV4	twomonth	fc6	0.1935054606071665	27
hV4	twomonth	fc7	0.1720015131593392	27
VO1	twomonth	conv1	0.1079542246504118	27
VO1	twomonth	conv2	0.1375755304906046	27
VO1	twomonth	conv3	0.1916207061914156	27
VO1	twomonth	conv4	0.2044842882542146	27
VO1	twomonth	conv5	0.2175462655186716	27
VO1	twomonth	fc6	0.2487389918917839	27
VO1	twomonth	fc7	0.2484291133680524	27
PHC	twomonth	conv1	0.0604124187045786	27
PHC	twomonth	conv2	0.1116766542141763	27
PHC	twomonth	conv3	0.190745156588356	27
PHC	twomonth	conv4	0.2280587636605162	27
PHC	twomonth	conv5	0.2368698813744027	27
PHC	twomonth	fc6	0.2497438295145017	27
PHC	twomonth	fc7	0.2419228161560594	27
FG2	twomonth	conv1	0.0278914426952088	27
FG2	twomonth	conv2	0.0712868177210491	27
FG2	twomonth	conv3	0.1453276286314414	27
FG2	twomonth	conv4	0.1784365915809935	27
FG2	twomonth	conv5	0.1638034817302087	27
FG2	twomonth	fc6	0.2039309508872294	27
FG2	twomonth	fc7	0.1915959427845323	27
FG4	twomonth	conv1	0.0888531435189401	27
FG4	twomonth	conv2	0.0816539508252009	27
FG4	twomonth	conv3	0.0853110645037558	27
FG4	twomonth	conv4	0.0870171000682793	27
FG4	twomonth	conv5	0.0603447032644385	27
FG4	twomonth	fc6	0.0989091983218952	27
FG4	twomonth	fc7	0.0910313155115989	27
LO	twomonth	conv1	0.0612178533125675	28
LO	twomonth	conv2	0.0342814574752674	28
LO	twomonth	conv3	0.0861271051445378	28
LO	twomonth	conv4	0.0806585194578109	28
LO	twomonth	conv5	0.0861240817053253	28
LO	twomonth	fc6	0.0752187764213493	28
LO	twomonth	fc7	0.0709772271439093	28
V1	twomonth	conv1	0.1818343613626544	28
V1	twomonth	conv2	0.2265035641189272	28
V1	twomonth	conv3	0.2519966756565992	28
V1	twomonth	conv4	0.2372319742134229	28
V1	twomonth	conv5	0.2126334167538605	28
V1	twomonth	fc6	0.2111883567835838	28
V1	twomonth	fc7	0.210917878951812	28
V2	twomonth	conv1	0.1317330941456978	28
V2	twomonth	conv2	0.1578872350756382	28
V2	twomonth	conv3	0.2248598210004008	28
V2	twomonth	conv4	0.2262267994532374	28
V2	twomonth	conv5	0.1980898582930838	28
V2	twomonth	fc6	0.1822258247540246	28
V2	twomonth	fc7	0.1664627164953444	28
V3	twomonth	conv1	0.115470254577181	28
V3	twomonth	conv2	0.1803542678903917	28
V3	twomonth	conv3	0.227492852625695	28
V3	twomonth	conv4	0.2171757742373944	28
V3	twomonth	conv5	0.1944508372587052	28
V3	twomonth	fc6	0.1986762615270119	28
V3	twomonth	fc7	0.1851458431490127	28
hV4	twomonth	conv1	0.1075671764401139	28
hV4	twomonth	conv2	0.1544444496434801	28
hV4	twomonth	conv3	0.1866598663279935	28
hV4	twomonth	conv4	0.1877484004266889	28
hV4	twomonth	conv5	0.1934647161644458	28
hV4	twomonth	fc6	0.1986463150814786	28
hV4	twomonth	fc7	0.1816025643563631	28
VO1	twomonth	conv1	0.1017393293891849	28
VO1	twomonth	conv2	0.1578228310213021	28
VO1	twomonth	conv3	0.2030804526376447	28
VO1	twomonth	conv4	0.2152580499368977	28
VO1	twomonth	conv5	0.2365755039755226	28
VO1	twomonth	fc6	0.2496213082397477	28
VO1	twomonth	fc7	0.2460701109158273	28
PHC	twomonth	conv1	0.082962380137732	28
PHC	twomonth	conv2	0.1478457695666608	28
PHC	twomonth	conv3	0.2358039030920545	28
PHC	twomonth	conv4	0.2774551376210741	28
PHC	twomonth	conv5	0.2731080079266897	28
PHC	twomonth	fc6	0.2817765920777014	28
PHC	twomonth	fc7	0.2635379589793685	28
FG2	twomonth	conv1	0.0386112623830531	28
FG2	twomonth	conv2	0.1315668529801092	28
FG2	twomonth	conv3	0.2241186464734521	28
FG2	twomonth	conv4	0.2593590860767145	28
FG2	twomonth	conv5	0.2332526482987935	28
FG2	twomonth	fc6	0.2473810357654862	28
FG2	twomonth	fc7	0.231169690645779	28
FG4	twomonth	conv1	0.0895834720576027	28
FG4	twomonth	conv2	0.0970694115655428	28
FG4	twomonth	conv3	0.1259732024904021	28
FG4	twomonth	conv4	0.1231377444111666	28
FG4	twomonth	conv5	0.1199631812291456	28
FG4	twomonth	fc6	0.1418540809050737	28
FG4	twomonth	fc7	0.1391466630769325	28
LO	twomonth	conv1	0.0862054266174709	29
LO	twomonth	conv2	0.0691444470879541	29
LO	twomonth	conv3	0.1094078270362413	29
LO	twomonth	conv4	0.0823785204320302	29
LO	twomonth	conv5	0.0901340739319671	29
LO	twomonth	fc6	0.1127074550212426	29
LO	twomonth	fc7	0.1081389903800643	29
V1	twomonth	conv1	0.175246431291924	29
V1	twomonth	conv2	0.2196187611121889	29
V1	twomonth	conv3	0.2457251029079126	29
V1	twomonth	conv4	0.2271640176180122	29
V1	twomonth	conv5	0.2087420105318865	29
V1	twomonth	fc6	0.2071962652367239	29
V1	twomonth	fc7	0.2058073068607235	29
V2	twomonth	conv1	0.1246052162244947	29
V2	twomonth	conv2	0.1558164671616708	29
V2	twomonth	conv3	0.2224068519770953	29
V2	twomonth	conv4	0.2222508809066094	29
V2	twomonth	conv5	0.1978363213191217	29
V2	twomonth	fc6	0.1800722721949533	29
V2	twomonth	fc7	0.1605128760717462	29
V3	twomonth	conv1	0.1131520445587752	29
V3	twomonth	conv2	0.1784202746074658	29
V3	twomonth	conv3	0.2307281725385575	29
V3	twomonth	conv4	0.2161406542314531	29
V3	twomonth	conv5	0.1909538218851167	29
V3	twomonth	fc6	0.1994636994730217	29
V3	twomonth	fc7	0.1806827189692856	29
hV4	twomonth	conv1	0.0898539978804731	29
hV4	twomonth	conv2	0.1717275319773688	29
hV4	twomonth	conv3	0.2103294121006436	29
hV4	twomonth	conv4	0.2071039303629963	29
hV4	twomonth	conv5	0.19787577000218	29
hV4	twomonth	fc6	0.2061521708953423	29
hV4	twomonth	fc7	0.1810870439750835	29
VO1	twomonth	conv1	0.0995736830732635	29
VO1	twomonth	conv2	0.168224757671947	29
VO1	twomonth	conv3	0.2177202332511366	29
VO1	twomonth	conv4	0.2326808343588431	29
VO1	twomonth	conv5	0.2251777620286989	29
VO1	twomonth	fc6	0.2559891991233466	29
VO1	twomonth	fc7	0.2519606823326409	29
PHC	twomonth	conv1	0.0856831874823857	29
PHC	twomonth	conv2	0.1364015722363816	29
PHC	twomonth	conv3	0.2171894996915972	29
PHC	twomonth	conv4	0.259150756717644	29
PHC	twomonth	conv5	0.2500364312427331	29
PHC	twomonth	fc6	0.2620387650498586	29
PHC	twomonth	fc7	0.2573700470036817	29
FG2	twomonth	conv1	0.0752016915902438	29
FG2	twomonth	conv2	0.1221342025481113	29
FG2	twomonth	conv3	0.2102922669903187	29
FG2	twomonth	conv4	0.2376280927413583	29
FG2	twomonth	conv5	0.2011820687498882	29
FG2	twomonth	fc6	0.250431254011006	29
FG2	twomonth	fc7	0.2337240648604497	29
FG4	twomonth	conv1	0.04652609833928	29
FG4	twomonth	conv2	0.0825498486540716	29
FG4	twomonth	conv3	0.1149582855371985	29
FG4	twomonth	conv4	0.1042135584691751	29
FG4	twomonth	conv5	0.0802900438026754	29
FG4	twomonth	fc6	0.1266773758803217	29
FG4	twomonth	fc7	0.113649664260273	29
LO	twomonth	conv1	0.0464997992172411	30
LO	twomonth	conv2	0.0211712491567064	30
LO	twomonth	conv3	0.0677243424889551	30
LO	twomonth	conv4	0.0481652823034383	30
LO	twomonth	conv5	0.0648757348487002	30
LO	twomonth	fc6	0.0833787509092813	30
LO	twomonth	fc7	0.0768171199605897	30
V1	twomonth	conv1	0.1728342547024378	30
V1	twomonth	conv2	0.2174212966978885	30
V1	twomonth	conv3	0.2411006326546552	30
V1	twomonth	conv4	0.2255095244933969	30
V1	twomonth	conv5	0.2040668616784959	30
V1	twomonth	fc6	0.2017098268613137	30
V1	twomonth	fc7	0.201328921511638	30
V2	twomonth	conv1	0.1312894644301375	30
V2	twomonth	conv2	0.1529104141763786	30
V2	twomonth	conv3	0.215522048970357	30
V2	twomonth	conv4	0.2190167127801136	30
V2	twomonth	conv5	0.2030444113225879	30
V2	twomonth	fc6	0.1832938186625145	30
V2	twomonth	fc7	0.1680180120191307	30
V3	twomonth	conv1	0.1105059113635602	30
V3	twomonth	conv2	0.1752024234544976	30
V3	twomonth	conv3	0.2225491935755756	30
V3	twomonth	conv4	0.207625977533687	30
V3	twomonth	conv5	0.1859593402615683	30
V3	twomonth	fc6	0.198052569209463	30
V3	twomonth	fc7	0.1843998215211043	30
hV4	twomonth	conv1	0.0838200290610097	30
hV4	twomonth	conv2	0.1553269579558384	30
hV4	twomonth	conv3	0.1848359166341827	30
hV4	twomonth	conv4	0.1845589120129998	30
hV4	twomonth	conv5	0.179300191400499	30
hV4	twomonth	fc6	0.1911083532226443	30
hV4	twomonth	fc7	0.1709168663396313	30
VO1	twomonth	conv1	0.1026210218528667	30
VO1	twomonth	conv2	0.1500028254759307	30
VO1	twomonth	conv3	0.2136049485541422	30
VO1	twomonth	conv4	0.2229778020772707	30
VO1	twomonth	conv5	0.2242516298077033	30
VO1	twomonth	fc6	0.2365841903643712	30
VO1	twomonth	fc7	0.2347062986757216	30
PHC	twomonth	conv1	0.0551992416446597	30
PHC	twomonth	conv2	0.1040469333747976	30
PHC	twomonth	conv3	0.1740804395600704	30
PHC	twomonth	conv4	0.2144280918775185	30
PHC	twomonth	conv5	0.2319084176266986	30
PHC	twomonth	fc6	0.2620759581512821	30
PHC	twomonth	fc7	0.2449975098618708	30
FG2	twomonth	conv1	0.0356526591447818	30
FG2	twomonth	conv2	0.0642029956283708	30
FG2	twomonth	conv3	0.1158649813632567	30
FG2	twomonth	conv4	0.1668813428485284	30
FG2	twomonth	conv5	0.1525506249100917	30
FG2	twomonth	fc6	0.2090578399518457	30
FG2	twomonth	fc7	0.2040182466956029	30
FG4	twomonth	conv1	0.07512960896013	30
FG4	twomonth	conv2	0.0568170215788375	30
FG4	twomonth	conv3	0.0805395015332556	30
FG4	twomonth	conv4	0.0884076421505339	30
FG4	twomonth	conv5	0.0732241223897791	30
FG4	twomonth	fc6	0.1355754054737927	30
FG4	twomonth	fc7	0.1278616522207461	30
LO	twomonth	conv1	0.0550867025184168	31
LO	twomonth	conv2	0.0567788686554418	31
LO	twomonth	conv3	0.0966364358738741	31
LO	twomonth	conv4	0.0722069510547183	31
LO	twomonth	conv5	0.0846751824471597	31
LO	twomonth	fc6	0.1231103894849583	31
LO	twomonth	fc7	0.1119500115118647	31
V1	twomonth	conv1	0.1793613800512281	31
V1	twomonth	conv2	0.2218017802058074	31
V1	twomonth	conv3	0.2471052309217686	31
V1	twomonth	conv4	0.2288830107791607	31
V1	twomonth	conv5	0.208302220104215	31
V1	twomonth	fc6	0.2004248172049048	31
V1	twomonth	fc7	0.2025277391549415	31
V2	twomonth	conv1	0.1307140991488898	31
V2	twomonth	conv2	0.153320354140714	31
V2	twomonth	conv3	0.2186022616525087	31
V2	twomonth	conv4	0.2212409562274389	31
V2	twomonth	conv5	0.1994454628555496	31
V2	twomonth	fc6	0.1791200328163132	31
V2	twomonth	fc7	0.1582507676476167	31
V3	twomonth	conv1	0.1165895989611846	31
V3	twomonth	conv2	0.1811901768459986	31
V3	twomonth	conv3	0.2313918414412495	31
V3	twomonth	conv4	0.2175082565685716	31
V3	twomonth	conv5	0.1950207315547112	31
V3	twomonth	fc6	0.1994541012532995	31
V3	twomonth	fc7	0.1819764630056417	31
hV4	twomonth	conv1	0.1057735571206252	31
hV4	twomonth	conv2	0.1613532961906225	31
hV4	twomonth	conv3	0.1972403678565699	31
hV4	twomonth	conv4	0.2016398558395389	31
hV4	twomonth	conv5	0.1954748713208674	31
hV4	twomonth	fc6	0.2088203320048197	31
hV4	twomonth	fc7	0.1875367116907156	31
VO1	twomonth	conv1	0.0992427364572419	31
VO1	twomonth	conv2	0.160064543228522	31
VO1	twomonth	conv3	0.2171061871444085	31
VO1	twomonth	conv4	0.2348885208771477	31
VO1	twomonth	conv5	0.2455846809533768	31
VO1	twomonth	fc6	0.2707404630589118	31
VO1	twomonth	fc7	0.2643846179410643	31
PHC	twomonth	conv1	0.091273862523979	31
PHC	twomonth	conv2	0.1590672402082861	31
PHC	twomonth	conv3	0.2498002670464682	31
PHC	twomonth	conv4	0.2858444615692681	31
[truncated: 187,001 more rows]
